# Supplementary material for: The Construction and Evaluation of Reference Spectra for the Identification of Human Pathogenic Microorganisms by MALDI-TOF MS
Source: PLoS One. 2014 Sep 2;9(9):e106312. doi: 10.1371/journal.pone.0106312 (PMC4152241; doi:10.1371/journal.pone.0106312)
Supplement: File S1 — The original peak lists of the strains used in this study (excluding the highly pathogenic organisms. (ZIP) [file pone.0106312.s001.zip]

Archive with 19 entries (17 files):
- File S1, Supplementary Material S1/
- File S1, Supplementary Material S1/peak list/
- File S1, Supplementary Material S1/peak list/bacilllus cereus.xlsx
- File S1, Supplementary Material S1/peak list/campylobacter jejuni.xlsx
- File S1, Supplementary Material S1/peak list/citrobacter freundii.xlsx
- File S1, Supplementary Material S1/peak list/cronobacter sakazakii.xlsx
- File S1, Supplementary Material S1/peak list/enterobacter aerogenes.xlsx
- File S1, Supplementary Material S1/peak list/enterobacter cloacae.xlsx
- File S1, Supplementary Material S1/peak list/enterococcus faecium.xlsx
- File S1, Supplementary Material S1/peak list/enterrococcus faecalis.xlsx
- File S1, Supplementary Material S1/peak list/escherichia ecoli.xlsx
- File S1, Supplementary Material S1/peak list/haemophilus influenzae.xlsx
- File S1, Supplementary Material S1/peak list/klebsiella pneumoniae.xlsx
- File S1, Supplementary Material S1/peak list/legionella.xlsx
- File S1, Supplementary Material S1/peak list/listeria monocytogenes.xlsx
- File S1, Supplementary Material S1/peak list/neisseia meningitidis.xlsx
- File S1, Supplementary Material S1/peak list/plesiomonas shigelloides.xlsx
- File S1, Supplementary Material S1/peak list/staphylococcus aureus.xlsx
- File S1, Supplementary Material S1/peak list/streptococcus pneumoniae.xlsx
