# Supplementary material for: The Construction and Evaluation of Reference Spectra for the Identification of Human Pathogenic Microorganisms by MALDI-TOF MS
Source: PLoS One. 2014 Sep 2;9(9):e106312. doi: 10.1371/journal.pone.0106312 (PMC4152241; doi:10.1371/journal.pone.0106312)
Supplement: File S1 — The original peak lists of the strains used in this study (excluding the highly pathogenic organisms. (ZIP) [file pone.0106312.s001.zip › File S1, Supplementary Material S1/peak list/bacilllus cereus.xlsx]

## Sheet: ICDC_10876-1_0_G1_1
Spectrum: ICDC 10876-1\0_G1\1 1SLin, "Baseline subt." (D:\Data\BioTyperRealTimeProcessing\China CDC\20120903layangyabaoganjun\ICDC 10876-1\0_G1\1)
m/z	time	Intens.	SN	Quality Fac.	Res.	Area	Rel. Intens.	FWHM	Chi^2	Bk. Peak
2165.48	26161.5	615.5	2.80245		970.673	1698.67	0.0501753	2.23091		FALSE
2941.89	30425.6	532	2.2726		735.021	2655.59	0.0433684	4.00246		FALSE
3089.25	31168.4	1727	7.16599		479.858	12417.7	0.140784	6.43784		FALSE
3117.32	31307.9	1866	7.52144		482.478	14885.7	0.152115	6.46105		FALSE
3130.84	31374.8	753	3.03518		653.716	5026.17	0.0613842	4.7893		FALSE
3341.93	32402.1	797.75	3.19775		2541.85	1283.24	0.0650322	1.31476		FALSE
3348.38	32432.9	730	2.92618		3326.32	1102.4	0.0595093	1.00663		FALSE
3355.59	32467.4	3480	13.9495		627.201	26089.1	0.283688	5.3501		FALSE
3368.22	32527.7	806	3.23082		3226.89	2125.42	0.0657047	1.0438		FALSE
3379.44	32581.2	859	3.44327		667.028	6420.32	0.0700253	5.06642		FALSE
3395.66	32658.3	856	3.43125		1162.55	3164.64	0.0697807	2.92087		FALSE
3417.65	32762.6	1595	6.3935		705.367	10125.1	0.130024	4.8452		FALSE
3540.71	33340.2	726	2.89701		699.257	4294.4	0.0591832	5.06354		FALSE
3582.21	33532.7	1000	3.80146		1332.83	3121.48	0.0815195	2.68766		FALSE
3583.41	33538.3	977.5	3.71593		2423.72	2581.57	0.0796853	1.47847		FALSE
3683.21	33996.7	1218	4.56019		625.286	9527.86	0.0992908	5.89045		FALSE
3707.6	34107.8	2139	8.00842		589.698	16601.4	0.17437	6.28729		FALSE
3793.13	34494.4	1956	7.0326		572.617	15221.6	0.159452	6.6242		FALSE
3807.32	34558.1	3073	11.0487		540.562	25987.3	0.250509	7.04325		FALSE
3884.94	34904.7	1815	6.52565		764.316	11900.5	0.147958	5.0829		FALSE
3905.16	34994.4	1529	5.49737		794.301	10713.3	0.124643	4.91648		FALSE
4316.04	36769.4	642.25	2.12207		4721.6	1111.83	0.0523559	0.914106		FALSE
4318.3	36778.9	863	2.85146		4986.08	1410.8	0.0703513	0.866071		FALSE
4320.21	36787	1035	3.41977		4519.78	1792.82	0.0843727	0.955845		FALSE
4322.58	36797	1195.25	3.94925		4937.69	2072.75	0.0974362	0.875426		FALSE
4324.93	36806.9	1368.75	4.52252		4221.28	1861.6	0.11158	1.02455		FALSE
4335.01	36849.3	10158.2	33.5641		587.474	96188.1	0.828096	7.37907		FALSE
4354.81	36932.5	1618.25	5.34689		1300.31	8534.08	0.131919	3.34906		FALSE
4356.04	36937.6	1664.25	5.49888		788.7	14368.9	0.135669	5.52306		FALSE
4551.34	37748.1	921	2.90347		716.988	7556.42	0.0750795	6.34786		FALSE
4594.03	37922.9	714.25	2.25169		3045.23	2470.38	0.0582253	1.5086		FALSE
4607.58	37978.3	2315.25	7.29888		731.584	20960.7	0.188738	6.29809		FALSE
4622.48	38039	783.25	2.46921		6061.28	1728.88	0.0638502	0.762625		FALSE
4624.73	38048.2	710.25	2.23908		3787.82	1317.53	0.0578992	1.22095		FALSE
4626.89	38057	648.25	2.04362		4284.27	1165.39	0.052845	1.07997		FALSE
4669.44	38229.8	791.25	2.50776		3736.25	1660.35	0.0645023	1.24977		FALSE
4671.4	38237.7	976.25	3.0941		1498.71	3953.9	0.0795834	3.11695		FALSE
4727.4	38464	11658.2	36.9493		663.778	97462	0.950375	7.12196		FALSE
4763.45	38608.9	898.25	2.84689		4059.79	1709.92	0.0732249	1.17332		FALSE
4770.13	38635.7	820.25	2.59968		4144.33	1518.26	0.0668664	1.151		FALSE
4812.69	38806	10858.2	34.0268		647.619	124063	0.885159	7.43135		FALSE
4837.11	38903.3	3120.25	9.77802		644.749	35186.3	0.254361	7.50231		FALSE
4849.34	38952	995.25	3.11884		4869.16	1460.72	0.0811323	0.995928		FALSE
4901.31	39158.2	639.25	2.00324		874.987	3938.44	0.0521114	5.60158		FALSE
4942.54	39320.9	639.25	2.03663		3713.48	1349.63	0.0521114	1.33097		FALSE
4995.11	39527.5	1097.25	3.4958		2302.09	3595.34	0.0894473	2.16982		FALSE
4996.61	39533.4	1009.25	3.21543		1834.89	3535.81	0.0822736	2.72311		FALSE
5164.29	40185	633.5	2.02761		6040.11	940.457	0.0516426	0.855		FALSE
5172.5	40216.6	3238.5	10.3653		682.291	30994.3	0.264001	7.58108		FALSE
5201.19	40326.9	766.5	2.45337		4790.06	1461.17	0.0624847	1.08583		FALSE
5206.4	40347	626.5	2.00527		4408.2	1217.96	0.051072	1.18107		FALSE
5208.67	40355.7	753.5	2.41176		4680.36	1097.28	0.061425	1.11288		FALSE
5211.61	40366.9	782.5	2.50458		3853.23	1524.17	0.063789	1.35253		FALSE
5216.28	40384.9	1587.5	5.08118		2191.62	6048.61	0.129412	2.3801		FALSE
5218.04	40391.6	1555.5	4.97876		3879.62	3089.43	0.126804	1.34499		FALSE
5220.45	40400.9	1302.5	4.16897		5091.69	1930.02	0.106179	1.02529		FALSE
5225.51	40420.2	1077.5	3.4488		3780.27	3196.69	0.0878373	1.38231		FALSE
5235.14	40457.1	2460.5	7.87543		781.768	25618	0.200579	6.69653		FALSE
5251.18	40518.5	1163.5	3.72407		1010.47	7210.96	0.094848	5.19676		FALSE
5256.01	40537	823.5	2.63581		4317.16	1238.1	0.0671313	1.21747		FALSE
5263.33	40564.9	717.5	2.29653		1958.74	2700.37	0.0584903	2.6871		FALSE
5369.76	40969.2	2491.88	8.00013		731.265	21369	0.203136	7.34311		FALSE
5397.74	41074.9	3908.38	12.5478		759.673	36402.8	0.318609	7.10535		FALSE
5415.18	41140.6	3375.38	10.8366		809.658	31583.2	0.275159	6.68824		FALSE
5424.62	41176.1	1014.38	3.25664		4120.75	2413.53	0.0826914	1.31642		FALSE
5432.49	41205.7	639.375	2.0527		5182.7	974.454	0.0521215	1.0482		FALSE
5478.48	41378.1	1057.38	3.39469		1033.97	8536.37	0.0861967	5.29848		FALSE
5560.64	41684.5	618.375	2.03227		1847.52	3000.2	0.0504096	3.00979		FALSE
5611.68	41873.7	2457.38	8.07608		672.807	29782.3	0.200324	8.3407		FALSE
5627.61	41932.5	1546.38	5.10598		5719.71	3858.43	0.12606	0.983899		FALSE
5629.59	41939.8	1702.38	5.62107		1326.29	10939.4	0.138777	4.2446		FALSE
5798.53	42559	1123.88	3.78258		868.58	9612.29	0.0916178	6.67587		FALSE
5816.63	42624.8	666.875	2.24448		1837.81	2788.33	0.0543633	3.16499		FALSE
5878.51	42849	1058.88	3.56382		6709.9	2192.43	0.086319	0.876096		FALSE
5881.02	42858	1202.88	4.04847		5367.04	1946.32	0.0980578	1.09577		FALSE
5887.72	42882.3	2406.88	8.10073		782.959	25035.3	0.196207	7.51984		FALSE
5908.99	42959	617.875	2.07956		4624.31	1256.56	0.0503689	1.27781		FALSE
6106.16	43663.8	1613.5	5.78287		847.141	14851.8	0.131532	7.20796		FALSE
6264.62	44222	2274	8.4181		761.265	25740.4	0.185375	8.22923		FALSE
6276.55	44263.8	1278	4.73102		4716.32	3341.83	0.104182	1.33082		FALSE
6279	44272.3	1306	4.83467		4238.36	3378.94	0.106464	1.48147		FALSE
6281.5	44281.1	1050	3.88699		5098.18	2201.87	0.0855955	1.23211		FALSE
6284.33	44291	860	3.18363		5800.21	1404.49	0.0701068	1.08346		FALSE
6287.19	44301	766	2.83565		6077.95	1621.7	0.062444	1.03443		FALSE
6290.04	44310.9	775	2.86897		4640.59	1270.03	0.0631776	1.35544		FALSE
6292.6	44319.9	750	2.77642		3956.29	1961.01	0.0611396	1.59053		FALSE
6295.2	44329	650	2.40623		4579.78	1058.19	0.0529877	1.37457		FALSE
6298.05	44338.9	550	2.03604		5075.26	1115.78	0.0448357	1.24093		FALSE
6309.27	44378.1	544	2.01383		4008.69	1424.18	0.0443466	1.5739		FALSE
6350.26	44520.8	703	2.60243		5305.86	1390.53	0.0573082	1.19684		FALSE
6352.61	44529	772	2.85786		5767.7	1926.82	0.0629331	1.10141		FALSE
6355.2	44538	612	2.26556		5832.48	1521.98	0.0498899	1.08962		FALSE
6409.67	44726.9	541	2.01107		4109.75	1132.71	0.0441021	1.55963		FALSE
6412.25	44735.8	585	2.17463		5191.15	1205.85	0.0476889	1.23523		FALSE
6427.55	44788.7	2549	9.47544		749.021	28050.5	0.207793	8.58126		FALSE
6639.4	45515	726.5	2.72586		8162.3	1918.07	0.0592239	0.813422		FALSE
6653.53	45563	1067	4.00342		12395.1	1809.52	0.0869813	0.536789		FALSE
6656.46	45573	1181	4.43116		6378.25	2593.66	0.0962746	1.04362		FALSE
6698.6	45715.9	3487	13.3176		1584.64	28180.4	0.284259	4.2272		FALSE
6713.66	45766.8	12267	46.8504		693.076	181015	1	9.68676		FALSE
6741.55	45861	3730	14.2457		552.115	86642.4	0.304068	12.2104		FALSE
6764.01	45936.8	1971	7.52769		5024.69	4557.27	0.160675	1.34615		FALSE
6766.81	45946.2	1922	7.34055		5011.04	4433.48	0.156681	1.35038		FALSE
6772.16	45964.2	1854	7.08084		4385.59	4286.21	0.151137	1.54418		FALSE
6775.03	45973.9	1866	7.12667		5421.16	3266.8	0.152115	1.24974		FALSE
6777.7	45982.9	1858	7.09612		3983.94	4303.32	0.151463	1.70126		FALSE
6780.68	45992.9	1805	6.8937		6052.14	3137.71	0.147143	1.12038		FALSE
6783.08	46001	1788	6.82877		7213.22	4113.4	0.145757	0.940367		FALSE
6789.52	46022.7	2045	7.81031		5532.84	4611.47	0.166707	1.22713		FALSE
6791.4	46029	2407	9.19287		10845.4	5424.82	0.196217	0.626204		FALSE
6794.12	46038.1	2692	10.2813		4641.51	7667.07	0.219451	1.46377		FALSE
6796.47	46046	2643	10.0942		2537.4	13891	0.215456	2.67852		FALSE
6805.08	46075	1792	6.84405		4391.4	4119.21	0.146083	1.54964		FALSE
6808.07	46085	1737	6.63399		8734.96	3010.37	0.141599	0.779405		FALSE
6838.57	46187.3	6880	26.8099		724.498	105238	0.560854	9.43904		FALSE
6854.59	46241	2086	8.1287		5523.4	3672.91	0.17005	1.24101		FALSE
6857.53	46250.8	2050	7.98842		4757.73	4804.78	0.167115	1.44134		FALSE
6859.98	46259	2146	8.36251		8889.75	3777.69	0.174941	0.771672		FALSE
6865.7	46278.1	2360	9.19642		1224.15	22991.5	0.192386	5.60852		FALSE
6883.9	46339	1127	4.39168		6613.71	1954.32	0.0918725	1.04085		FALSE
6886.3	46347	1063	4.14229		6396.14	1857.41	0.0866553	1.07663		FALSE
7084.58	47004.4	2103	8.3196		740.812	26737.8	0.171436	9.56327		FALSE
7118.81	47117	703	2.78111		9264.43	1184.87	0.0573082	0.768402		FALSE
7124.87	47136.9	729	2.88397		6295.29	1584.03	0.0594277	1.13178		FALSE
7127.6	47145.9	621	2.45671		5317.45	1107.9	0.0506236	1.34042		FALSE
7136.82	47176.1	617	2.44089		5236.95	1088.49	0.0502975	1.36278		FALSE
7139.5	47184.9	634	2.50814		6058.11	1098.5	0.0516834	1.1785		FALSE
7148.41	47214.1	801	3.16881		5288.32	1850.03	0.0652971	1.35174		FALSE
7150.77	47221.9	863	3.41408		4772.4	1552.74	0.0703513	1.49836		FALSE
7167.19	47275.7	2200	9.02786		1394.64	18017.3	0.179343	5.13911		FALSE
7168.88	47281.2	2185	8.96631		2152.31	14339.2	0.17812	3.33078		FALSE
7192.05	47356.9	1087	4.46058		4670.57	2549.39	0.0886117	1.53986		FALSE
7355.49	47888	715.5	3.13046		2677.82	3742.58	0.0583272	2.74682		FALSE
7368.34	47929.6	2062	9.02167		1411.94	16788.9	0.168093	5.21861		FALSE
7370.05	47935.1	2030.5	8.88386		1499.62	14963.2	0.165525	4.91462		FALSE
7382	47973.6	589.5	2.57918		4458.59	1365.07	0.0480558	1.65568		FALSE
7691.23	48961	533.5	2.42543		7226.72	1230.78	0.0434907	1.06428		FALSE
7693.3	48967.5	493.5	2.24358		4466.69	1157.57	0.0402299	1.72237		FALSE
7696.3	48977	461.5	2.0981		5491.57	827.542	0.0376213	1.40148		FALSE
7727.31	49074.9	656.5	2.98462		5907.03	1535.37	0.0535176	1.30816		FALSE
7730.28	49084.2	659.5	2.99826		5052.94	1573.16	0.0537621	1.52986		FALSE
7733.37	49094	642.5	2.92097		4453.69	1194.3	0.0523763	1.7364		FALSE
7736.23	49103	691.5	3.14374		6053.67	1575.66	0.0563708	1.27794		FALSE
7739.58	49113.5	716.5	3.25739		4714.56	1686.6	0.0584087	1.64163		FALSE
7742.37	49122.3	729.5	3.31649		6388.88	1322.12	0.0594685	1.21185		FALSE
7745.12	49131	839.5	3.81658		7731.71	1908.33	0.0684356	1.00173		FALSE
7748.72	49142.3	910.5	4.13937		4562.54	2235.27	0.0742235	1.69833		FALSE
7751.47	49151	1109.5	5.04407		5570	3237.01	0.0904459	1.39165		FALSE
7754.65	49161	1209.5	5.4987		3946.53	2932.17	0.0985979	1.96493		FALSE
7757.45	49169.8	1279.5	5.81693		3622.5	3151.47	0.104304	2.14146		FALSE
7760.37	49179	1408.5	6.4034		9252.9	3357.08	0.11482	0.838697		FALSE
7770.53	49210.9	3014.5	13.7047		1742.99	19925.4	0.245741	4.45816		FALSE
7772.68	49217.7	3205.5	14.573		1345.96	29050.9	0.261311	5.77483		FALSE
7788.04	49266	1352.5	6.14881		4470.87	2545.27	0.110255	1.74195		FALSE
7812.99	49344.3	3165.5	14.3912		704.91	55031.3	0.25805	11.0837		FALSE
7830.45	49399	1081.5	5.05324		5772.46	2001.5	0.0881634	1.35652		FALSE
7833.62	49408.9	1055.5	4.93176		5404.49	1960.4	0.0860439	1.44946		FALSE
7836.19	49417	1091.5	5.09997		6112.85	2607.17	0.0889786	1.28192		FALSE
7842.58	49437	1006.5	4.70281		5270.75	1886.03	0.0820494	1.48795		FALSE
7884.17	49567	448.5	2.09559		9475.56	969.191	0.0365615	0.832054		FALSE
7887.36	49576.9	448.5	2.09559		6402.28	963.29	0.0365615	1.23196		FALSE
8689.13	52019	352	2.21328		8269.58	761.732	0.0286949	1.05073		FALSE
9175.85	53446.9	379.5	2.56591		4866.01	1163.47	0.0309367	1.88571		FALSE
9179.05	53456.2	439.5	2.97158		5740.6	1138.4	0.0358278	1.59897		FALSE
9194.02	53499.5	694.5	4.69571		5421.37	1871.3	0.0566153	1.69588		FALSE
9213.07	53554.5	1218.5	8.23862		1739.14	12081.7	0.0993315	5.29748		FALSE
9215.19	53560.7	1266.5	8.56316		1293.82	13092.5	0.103244	7.12246		FALSE
9229.11	53600.8	636.5	4.30356		4843.19	1288.89	0.0518872	1.90559		FALSE
9235.37	53618.9	554.5	3.80693		5342.42	1118.54	0.0452026	1.72869		FALSE
9245.11	53647	558.5	3.8344		2944.93	1809.25	0.0455287	3.13933		FALSE
9248.58	53657	549.5	3.77261		6464.1	1097.26	0.044795	1.43076		FALSE
9255.22	53676.1	535.5	3.67649		4714.91	1432.12	0.0436537	1.96297		FALSE
9258.6	53685.9	500.5	3.4362		5476.67	1324.88	0.0408005	1.69055		FALSE
9261.76	53695	495.5	3.40187		9294.84	927.785	0.0403929	0.996441		FALSE
9265.18	53704.8	450.5	3.09292		6131.71	1120.24	0.0367245	1.51103		FALSE
9268.01	53713	443.5	3.04486		6020.86	1079.16	0.0361539	1.53932		FALSE
9271.48	53723	421.5	2.89382		5732.64	1046.17	0.0343605	1.61731		FALSE
9274.96	53733	390.5	2.68099		7902.45	762.763	0.0318334	1.17368		FALSE
9277.74	53741	391.5	2.68785		3469.88	1005.79	0.0319149	2.67379		FALSE
9296.48	53794.9	404.5	2.77711		7308.73	1039.31	0.0329746	1.27197		FALSE
9299.29	53803	452.5	3.10665		9849.83	1036.63	0.0368876	0.944107		FALSE
9302.76	53813	438.5	3.01053		5307.96	1104.25	0.0357463	1.7526		FALSE
9306.24	53823	443.5	3.04486		13227.2	1066.36	0.0361539	0.70357		FALSE
9314.59	53847	391.5	2.68785		4530.13	1027.12	0.0319149	2.05614		FALSE
9324.34	53875	419.5	2.88009		11899.7	790.64	0.0341974	0.783578		FALSE
9330.61	53893	456.5	3.13411		10415.7	871.904	0.0372137	0.895819		FALSE
9334.09	53903	478.5	3.28515		8192.57	1175.12	0.0390071	1.13934		FALSE
9337.58	53913	492.5	3.38127		9215.64	946.429	0.0401484	1.01323		FALSE
9340.66	53921.8	524.5	3.60097		3723.38	1386.41	0.042757	2.50865		FALSE
9347.34	53941	526.5	3.6147		7224.61	1314.04	0.04292	1.29382		FALSE
9354.3	53960.9	357.5	2.45443		3898.3	901.826	0.0291432	2.39958		FALSE
9357.79	53970.9	306.5	2.10428		7559.22	735.836	0.0249857	1.23793		FALSE
9593	54641	320.5	2.24399		5202.32	798.211	0.026127	1.84399		FALSE
9595.83	54649	379.5	2.65708		8261.32	905.628	0.0309367	1.16154		FALSE
9599.57	54659.6	407.5	2.85313		7564.84	1329.92	0.0332192	1.26897		FALSE
9602.9	54669	500.5	3.50427		10729.9	946.475	0.0408005	0.894966		FALSE
9605.72	54677	545.5	3.81934		6519.87	1397.12	0.0444689	1.4733		FALSE
9609.63	54688	596.5	4.54436		4482.33	1605.84	0.0486264	2.14389		FALSE
9612.78	54697	611.5	4.65863		5853.1	1260.4	0.0498492	1.64234		FALSE
9619.86	54717	660.5	5.03193		3866.43	1782.91	0.0538436	2.48805		FALSE
9645.13	54788.3	1770.5	13.4883		1228.02	22199.2	0.14433	7.85422		FALSE
9648.12	54796.8	1783.5	13.5874		2337.41	10045.7	0.14539	4.1277		FALSE
9654.53	54814.9	1309.5	9.97625		7003.74	3327.19	0.10675	1.37848		FALSE
9657.79	54824.1	1042.5	7.94215		7006.72	2666.5	0.0849841	1.37836		FALSE
9661.15	54833.6	838.5	6.388		6209.02	2191.2	0.0683541	1.55599		FALSE
9664.48	54843	739.5	5.63378		7117.47	1482.38	0.0602837	1.35785		FALSE
9668.03	54853	745.5	5.67949		8248.88	1835.73	0.0607728	1.17204		FALSE
9671.51	54862.8	683.5	5.20715		5877.26	1796.5	0.0557186	1.64558		FALSE
9674.42	54871	618.5	4.71196		10190.4	1259.14	0.0504198	0.949365		FALSE
9677.95	54881	627.5	4.78053		4649.56	2775.26	0.0511535	2.08148		FALSE
9692.39	54921.6	390.5	2.97497		6274.51	1021.16	0.0318334	1.54472		FALSE
9695.71	54931	338.5	2.57882		5207.42	905.507	0.0275944	1.8619		FALSE
9698.82	54939.8	308.5	2.35027		5904.59	818.98	0.0251488	1.64259		FALSE
9702.1	54949	324.5	2.47216		10885.8	800.499	0.0264531	0.891261		FALSE
9971.03	55700.9	273.5	2.2349		5601.78	625.418	0.0222956	1.77998		FALSE
9974.33	55710.1	307.5	2.51272		5474.48	605.033	0.0250673	1.82197		FALSE
9977.53	55719	328.5	2.68433		5862.88	783.471	0.0267792	1.70181		FALSE
9981.13	55729	390.5	3.19096		6473.32	933.896	0.0318334	1.54189		FALSE
9984.74	55739	473.5	3.86919		7893.48	1102.57	0.0385995	1.26493		FALSE
9988.31	55748.9	545.5	4.5802		7410.29	1044.94	0.0444689	1.3479		FALSE
9991.22	55757	563.5	4.73133		6691.81	1395.99	0.0459363	1.49305		FALSE
9994.56	55766.2	499.5	4.19397		5976.05	1275.33	0.040719	1.67244		FALSE
9998.42	55776.9	416.5	3.49707		8132.84	1009.41	0.0339529	1.22939		FALSE
10002	55786.9	319.5	2.68263		10680	611.541	0.0260455	0.936519		FALSE
10004.9	55795	254.5	2.13687		8674.27	584.058	0.0207467	1.1534		FALSE
10407.8	56901	224.5	2.08127		4792.44	456.599	0.0183011	2.17172		FALSE
10411.5	56911.1	238.5	2.21106		4750.02	650.995	0.0194424	2.19189		FALSE
10415.9	56922.9	260.5	2.41502		4794.96	709.462	0.0212358	2.17226		FALSE
10419.6	56933	318.5	2.95272		5853.07	1025.35	0.025964	1.78019		FALSE
10422.5	56941	366.5	3.39771		8051.27	753.712	0.0298769	1.29452		FALSE
10425.8	56949.7	403.5	3.74073		5297.03	1117.04	0.0328931	1.96823		FALSE
10428.4	56957	467.5	4.33405		5057.87	990.043	0.0381104	2.06182		FALSE
10432.8	56968.9	534.5	4.95519		6898.62	1421.91	0.0435722	1.5123		FALSE
10436.1	56978	497.5	4.61218		6326.78	1719.5	0.040556	1.64952		FALSE
10439.6	56987.2	438.5	4.0652		4000.37	2177.69	0.0357463	2.60965		FALSE
10448.6	57011.7	278.5	2.58189		6449.8	747.497	0.0227032	1.61998		FALSE
10452	57021	257.5	2.38721		8990.23	523.916	0.0209913	1.1626		FALSE
10454.6	57028	237.5	2.20179		5666.21	510.424	0.0193609	1.84507		FALSE
10459.4	57041	216.5	2.00711		5132.85	314.916	0.017649	2.03773		FALSE
10462.3	57049	250.5	2.32231		8223.88	599.465	0.0204206	1.27219		FALSE
10465.5	57057.7	224.5	2.08127		5881.17	466.705	0.0183011	1.7795		FALSE
10468.9	57066.9	225.5	2.09054		6528.47	463.728	0.0183827	1.60358		FALSE
10472.2	57075.8	220.5	2.04419		5520.19	603.938	0.0179751	1.89708		FALSE
10476.3	57086.8	232.5	2.15544		5332.51	637.438	0.0189533	1.9646		FALSE
10485.2	57111	269.5	2.49846		4860.97	569.881	0.0219695	2.15702		FALSE
10488.9	57120.9	302.5	2.80439		8199.24	597.381	0.0246597	1.27925		FALSE
10491.8	57129	322.5	2.9898		4557.33	1076.08	0.02629	2.30219		FALSE
10495.5	57139	323.5	2.99907		4533.9	687.351	0.0263716	2.31491		FALSE
10498.8	57147.8	330.5	3.06397		7236.8	701.857	0.0269422	1.45075		FALSE
10502.9	57158.8	355.5	3.29574		2271.87	2104.9	0.0289802	4.623		FALSE
10509.3	57176.2	285.5	2.64679		5339.26	911.174	0.0232738	1.96831		FALSE
10513.3	57187	239.5	2.22033		7455.69	609.776	0.0195239	1.4101		FALSE
11164.2	58921.2	209	2.03502		5389.25	563.321	0.0170376	2.07156		FALSE
11167.8	58930.9	219	2.13238		6849.31	588.578	0.0178528	1.6305		FALSE
11171.3	58939.9	234	2.35596		7389.98	497.546	0.0190756	1.51168		FALSE
11174.7	58949	290	2.91978		10110.2	671.654	0.0236407	1.10529		FALSE
11178.5	58959	284	2.85937		4969.48	714.118	0.0231515	2.24944		FALSE
11181.8	58967.6	298	3.00033		7984.68	622.156	0.0242928	1.40041		FALSE
11185.4	58977	332	3.34265		6125.81	1075.24	0.0270645	1.82595		FALSE
11189.2	58987	368	3.7051		10447.3	739.918	0.0299992	1.07102		FALSE
11193	58997	402	4.04742		5041.62	1014.69	0.0327708	2.22013		FALSE
11200.8	59017.4	456	4.5911		5552.42	1307.21	0.0371729	2.01728		FALSE
11203.7	59025	543	5.46704		16407.4	1154.52	0.0442651	0.682844		FALSE
11207.5	59034.9	593	5.97045		7042.51	1693.32	0.0483411	1.59141		FALSE
11210.6	59043	722	7.26925		12587	1996.22	0.0588571	0.890651		FALSE
11214.4	59053	832	8.37675		5875.04	2352.77	0.0678242	1.90882		FALSE
11218.2	59062.9	956	9.62521		6290.04	2727.08	0.0779327	1.78348		FALSE
11221.3	59071	1026	10.33		5023.11	2895.81	0.083639	2.23393		FALSE
11224.6	59079.6	997	10.038		5383.34	2958.64	0.081275	2.08505		FALSE
11227.7	59087.9	924	9.30303		5450.48	2727.89	0.075324	2.05995		FALSE
11235.7	59108.8	681	6.85645		13364.8	1512.95	0.0555148	0.840697		FALSE
11242.7	59126.9	456	4.5911		18565.1	1597.89	0.0371729	0.605582		FALSE
11246.5	59136.9	387	3.8964		12016.9	1081.97	0.0315481	0.935884		FALSE
11249.8	59145.6	339	3.41312		5740.61	973.321	0.0276351	1.95969		FALSE
11254.1	59156.9	317	3.19162		8617.16	675.485	0.0258417	1.30601		FALSE
11257.2	59164.9	282	2.83924		4589.53	783.288	0.0229885	2.4528		FALSE
11260.6	59173.8	256	2.57746		4868.89	739.553	0.020869	2.31277		FALSE
11264.1	59183	242	2.43651		5440.86	662.505	0.0197277	2.07028		FALSE
11267.9	59193	235	2.36603		4498.68	625.843	0.0191571	2.50472		FALSE
11271.7	59203	213	2.14453		5159.01	440.927	0.0173637	2.18486		FALSE
11275.2	59212.1	202	2.03378		5967.48	539.776	0.0164669	1.88945		FALSE
11279.1	59222.3	202	2.03378		6129.45	525.505	0.0164669	1.84015		FALSE

## Sheet: ICDC_CMCC-1_0_F1_1
Spectrum: ICDC CMCC-1\0_F1\1 1SLin, "Baseline subt." (D:\Data\BioTyperRealTimeProcessing\China CDC\20120903layangyabaoganjun\ICDC CMCC-1\0_F1\1)
m/z	time	Intens.	SN	Quality Fac.	Res.	Area	Rel. Intens.	FWHM	Chi^2	Bk. Peak
2165.2	26159.8	721	2.14311		456.13	3696.18	0.0570389	4.7469		FALSE
2584.07	28540.7	1222.5	3.51848		918.306	4321.15	0.0967129	2.81396		FALSE
2585.25	28547	1155.5	3.32565		1299.74	3823.97	0.0914125	1.98905		FALSE
2769.84	29534.5	1831	5.25791		540.45	12193.7	0.144852	5.12506		FALSE
2775.24	29562.9	1048	3.00944		2758.48	1162.76	0.0829081	1.00608		FALSE
2776.41	29569	1035	2.97211		2649.91	1777.1	0.0818797	1.04774		FALSE
2778.38	29579.3	829	2.38056		3420.77	1171.56	0.0655828	0.812209		FALSE
2789.99	29640.2	1202	3.45167		880.19	4819.63	0.0950912	3.16976		FALSE
2806.08	29724.4	1039	2.96258		1066.06	3973.72	0.0821961	2.63219		FALSE
2812.57	29758.3	3128	8.91911		470.954	25632.8	0.247459	5.97207		FALSE
3057.48	31009.8	7817	22.3206		473.194	58203.1	0.618409	6.46136		FALSE
3066.92	31057	847	2.41851		6709.13	644.385	0.0670068	0.457126		FALSE
3068.69	31065.9	888	2.53558		3250.79	1322.93	0.0702504	0.943986		FALSE
3085.39	31149.2	4231	12.0811		478.867	35790.6	0.334718	6.44309		FALSE
3095.53	31199.7	865	2.46991		3445.05	1331.66	0.0684308	0.898545		FALSE
3097.39	31208.9	847	2.41851		2675.33	1259.83	0.0670068	1.15776		FALSE
3099.07	31217.3	736	2.10157		2482.89	1081.52	0.0582255	1.24817		FALSE
3199.98	31715	941	2.70918		5454.9	1420.82	0.0744433	0.586624		FALSE
3202.07	31725.2	1095	3.15255		1374.63	3793.44	0.0866263	2.32941		FALSE
3360.38	32490.3	4970	14.2434		652.782	35328.4	0.393181	5.14779		FALSE
3371.81	32544.8	1469	4.20997		3670.88	2361.28	0.116214	0.918529		FALSE
3373.64	32553.5	1486	4.25869		3672.72	2332.11	0.117559	0.918566		FALSE
3381.49	32590.9	1089	3.12094		3305.77	1705.29	0.0861517	1.02291		FALSE
3387.36	32618.9	821	2.35288		3322.8	1003	0.06495	1.01943		FALSE
3389.29	32628.1	814	2.33282		3115.97	1284.79	0.0643962	1.08772		FALSE
3391.26	32637.4	806	2.3099		2869.92	1297.47	0.0637633	1.18165		FALSE
3397.45	32666.8	2495	7.15036		621.403	18033.4	0.197381	5.46739		FALSE
3543.02	33350.9	710.5	2.03621		1385.73	1665.6	0.0562082	2.55678		FALSE
3589.72	33567.4	709	2.011		3758.58	1129.46	0.0560896	0.955072		FALSE
3621.44	33713.7	2734	7.75469		554.193	21435.3	0.216289	6.53462		FALSE
3722.21	34174.1	2714	7.76639		579.588	21939.9	0.214707	6.42216		FALSE
3942.37	35158.9	4525	12.9937		553.248	40992.7	0.357976	7.12586		FALSE
3973.07	35294	2846	8.17242		614.257	27945.7	0.225149	6.46809		FALSE
3987.47	35357.2	4656	13.3699		599.323	43323.9	0.36834	6.65328		FALSE
4001.32	35417.8	1288	3.69855		2191.39	3347.28	0.101895	1.82593		FALSE
4003.54	35427.6	1199	3.44298		4497.12	1573.72	0.0948538	0.890246		FALSE
4005.69	35437	1095	3.14434		5679.68	1753.6	0.0866263	0.705267		FALSE
4012.1	35465	744	2.13643		5623.85	1200.66	0.0588584	0.713407		FALSE
4335.79	36852.6	8722.75	25.5714		581.734	83604.7	0.690064	7.45321		FALSE
4356.83	36941	1294.75	3.79565		2866.87	1808.77	0.102429	1.51972		FALSE
4358.54	36948.1	1220.75	3.57872		3183.68	2730.28	0.0965745	1.36903		FALSE
4363.51	36969	979.75	2.87221		4669.54	1347.58	0.0775088	0.934462		FALSE
4365.88	36978.9	953.75	2.79599		4710.26	1594.51	0.0754519	0.926887		FALSE
4368.28	36989	865.75	2.53801		6333.21	1123.6	0.0684902	0.689743		FALSE
4370.65	36998.9	963.75	2.8253		3730.99	1698.59	0.076243	1.17145		FALSE
4372.72	37007.6	1129.75	3.31194		3991.16	1984.56	0.0893754	1.0956		FALSE
4553.25	37755.9	3481	10.3003		676.428	31620.8	0.275385	6.73131		FALSE
4588.7	37901.1	999	2.95606		3184.67	1907.93	0.0790317	1.44087		FALSE
4613.29	38001.5	3427	10.1406		769.237	31867.2	0.271113	5.99722		FALSE
4632.58	38080.1	829	2.45302		4987.05	1178.03	0.0655828	0.928922		FALSE
4679.12	38269	869	2.59258		2784.73	1975.43	0.0687473	1.68028		FALSE
4681.14	38277.2	830	2.47623		1936.46	1934.98	0.065662	2.41737		FALSE
4823.39	38848.7	2913	8.91537		868.989	24497.7	0.23045	5.55057		FALSE
4834.26	38892	1361	4.1654		3731.58	5118.72	0.10767	1.2955		FALSE
4837.01	38902.9	1578	4.82954		4636.82	2896.01	0.124837	1.04317		FALSE
4838.77	38909.9	1609	4.92442		1397.83	8263.09	0.127289	3.46163		FALSE
4845.77	38937.8	655	2.00466		3787.46	1181.48	0.0518176	1.27943		FALSE
4968.86	39424.5	2920	9.13176		716.476	31004.8	0.231004	6.93513		FALSE
4981.51	39474.2	2212	6.91762		2483.67	9126.5	0.174993	2.00571		FALSE
4996.14	39531.5	2474	7.73698		975.167	20694.9	0.19572	5.12337		FALSE
5007.46	39575.9	1626	5.08501		2233.13	4682.37	0.128634	2.24235		FALSE
5014.88	39604.9	1063	3.32434		3752.55	1967.46	0.0840948	1.33639		FALSE
5022.56	39634.9	928	2.90215		3600.87	1792.22	0.0734148	1.39482		FALSE
5026.82	39651.6	922	2.88338		3448.65	1765.17	0.0729402	1.45762		FALSE
5029.23	39661	796	2.48934		4057.07	1161.44	0.0629722	1.23962		FALSE
5041.08	39707.2	2067	6.46416		715.506	19200.8	0.163522	7.04547		FALSE
5146.93	40118	933	3.02958		1999.63	2995.11	0.0738104	2.57394		FALSE
5148.94	40125.8	889	2.8867		2227.54	3613.25	0.0703295	2.31149		FALSE
5159.1	40165	724	2.35093		4899.15	1397.39	0.0572762	1.05306		FALSE
5173.25	40219.5	3785	12.2904		692.987	36106.7	0.299434	7.46515		FALSE
5192.86	40295	707	2.29573		5712.81	1298.56	0.0559313	0.908986		FALSE
5194.94	40303	801	2.60096		5701.6	1470.25	0.0633677	0.911137		FALSE
5197.55	40313	821	2.6659		4130.5	1550.25	0.06495	1.25834		FALSE
5199.93	40322.1	773	2.54954		5062.58	1450.7	0.0611526	1.02713		FALSE
5202.23	40331	696	2.29558		4602.67	1312.23	0.0550611	1.13026		FALSE
5205.09	40341.9	641	2.11417		4443.13	957.024	0.05071	1.17149		FALSE
5210.04	40360.9	736	2.42751		4734.81	1402.54	0.0582255	1.10037		FALSE
5217.04	40387.8	1232	4.06344		960.123	10313.6	0.0974645	5.43372		FALSE
5263.66	40566.2	823	2.71445		1173.52	5697.99	0.0651082	4.48535		FALSE
5387.95	41037.9	1501	5.02064		771.673	14211.5	0.118745	6.98216		FALSE
5401.01	41087.2	2172	7.26505		932.203	17298.7	0.171829	5.79381		FALSE
5410.51	41123	736.75	2.46433		4125.75	1122.77	0.0582849	1.3114		FALSE
5422.9	41169.6	927.125	3.10111		3853.01	1439.96	0.0733456	1.40745		FALSE
5425.77	41180.4	952.125	3.18473		2783.23	1957.31	0.0753234	1.94945		FALSE
5428.17	41189.4	1075.12	3.59615		4094.14	2154.23	0.085054	1.32584		FALSE
5430.52	41198.3	959.125	3.20814		4048.43	1954.17	0.0758771	1.34139		FALSE
5433.18	41208.3	860.125	2.877		4188.32	1707.7	0.0680452	1.29722		FALSE
5436	41218.8	901.125	3.01414		4791.77	1358.21	0.0712887	1.13444		FALSE
5438.16	41227	932.125	3.11783		6346.31	1843.18	0.0737411	0.856901		FALSE
5441.17	41238.3	1086.12	3.63294		3831.31	1640.4	0.0859242	1.42018		FALSE
5445.71	41255.3	1861.12	6.22521		1739.97	7295.52	0.147235	3.12977		FALSE
5448.02	41264	1661.12	5.55624		3926.45	3997.05	0.131413	1.38752		FALSE
5450.59	41273.6	1295.12	4.33202		4341.47	2592.53	0.102458	1.25547		FALSE
5453.08	41283	1141.12	3.81691		6709.38	1683.09	0.0902753	0.812754		FALSE
5455.74	41292.9	1041.12	3.48242		5786.9	2034.83	0.0823642	0.942774		FALSE
5458.41	41303	1064.12	3.55935		8953.75	1553.23	0.0841838	0.609623		FALSE
5467.75	41338	3612.12	12.0821		722.65	40029.1	0.285758	7.56626		FALSE
5467.76	41338	3651.12	12.2125		730.272	40029.1	0.288843	7.48729		FALSE
5487.04	41410.2	2585.12	8.81403		787.81	30741.6	0.204511	6.96493		FALSE
5498.14	41451.6	1395.12	4.7567		5039.04	2920.11	0.110369	1.09111		FALSE
5507.99	41488.5	2418.12	8.24464		1500.36	13102.2	0.1913	3.67111		FALSE
5509.8	41495.2	2393.12	8.1594		3044.81	9732.87	0.189322	1.80957		FALSE
5514.64	41513.3	1633.12	5.56817		4283.17	3351.69	0.129198	1.28751		FALSE
5522.61	41543	1514.12	5.16244		4454.57	3089.64	0.119784	1.23976		FALSE
5524.75	41551	1482.12	5.05333		4783.21	2304.27	0.117252	1.15503		FALSE
5527.42	41560.9	1565.12	5.33632		4249.95	3136.34	0.123818	1.30059		FALSE
5530.09	41570.9	1513.12	5.15903		5228.54	2349.97	0.119705	1.05767		FALSE
5532.26	41578.9	1490.12	5.08061		3889.34	3101.93	0.117885	1.42242		FALSE
5539.79	41607	1903.12	6.48874		5488.25	2954.33	0.150558	1.00939		FALSE
5542.12	41615.6	2039.12	6.95243		5619.95	4215.32	0.161317	0.98615		FALSE
5544.79	41625.6	2301.12	7.84573		4855.25	5848.59	0.182044	1.14202		FALSE
5547.02	41633.9	2423.12	8.26169		3990.13	5088.81	0.191695	1.39018		FALSE
5549.47	41643	2392.12	8.15599		7598.21	3747.07	0.189243	0.730365		FALSE
5558.92	41678.1	5165.12	17.6106		791.644	64749.7	0.408617	7.022		FALSE
5585.21	41775.7	8478.12	28.9063		734.519	109346	0.670711	7.60391		FALSE
5615.71	41888.6	6437.12	21.9475		597.547	114155	0.509246	9.39794		FALSE
5630.47	41943.1	11526.1	40.5255		732.572	141616	0.911841	7.68588		FALSE
5642.36	41987	3836.12	13.4877		5116.78	6136.69	0.303479	1.10272		FALSE
5645.06	41996.9	3774.12	13.2697		4411.01	9849.23	0.298574	1.27977		FALSE
5647.99	42007.7	3526.12	12.3978		4588.78	5682.03	0.278955	1.23083		FALSE
5650.46	42016.8	3436.12	12.0813		4254.03	7259.12	0.271835	1.32826		FALSE
5653.02	42026.3	3549.12	12.4786		4999.66	5681.63	0.280774	1.13068		FALSE
5655.71	42036.2	3915.12	13.7655		3746.65	8250.29	0.309729	1.50954		FALSE
5657.77	42043.8	3921.12	13.7866		1469.25	28615.4	0.310203	3.85079		FALSE
5670.7	42091.4	1977.12	6.95151		6779.56	4172.59	0.156412	0.836441		FALSE
5673.51	42101.7	1835.12	6.45225		3741.01	3888.83	0.145178	1.51657		FALSE
5676.16	42111.5	1696.12	5.96353		3159.15	3560.1	0.134182	1.79674		FALSE
5679.1	42122.2	1573.12	5.53106		3374.37	3257.33	0.124451	1.68301		FALSE
5681.68	42131.7	1517.12	5.33417		4730.82	2394.37	0.120021	1.20099		FALSE
5684.41	42141.8	1423.12	5.00367		4092.89	2984.58	0.112585	1.38885		FALSE
5686.53	42149.6	1372.12	4.82435		4743.49	2788.87	0.10855	1.19881		FALSE
5689.08	42158.9	1252.12	4.40243		5273.59	2551.14	0.0990566	1.07879		FALSE
5691.59	42168.2	1157.12	4.06842		4800.69	2316.88	0.0915411	1.18558		FALSE
5694.19	42177.7	1044.12	3.67111		4725.42	1633.14	0.0826016	1.20501		FALSE
5696.71	42186.9	978.125	3.43906		5168.91	1941.54	0.0773802	1.10211		FALSE
5699.15	42195.9	916.125	3.22107		3615.97	1910.63	0.0724754	1.57611		FALSE
5780	42491.5	607.125	2.19042		4698.98	1229.47	0.0480301	1.23005		FALSE
5862.11	42789.7	1279.12	4.61491		879.093	12089.1	0.101193	6.66836		FALSE
5919.68	42997.5	1691.12	6.24366		1406.98	9831.93	0.133786	4.20737		FALSE
6266.15	44227.4	1455.5	5.96442		805.122	15432	0.115146	7.78285		FALSE
6298.07	44339	543.5	2.22718		2289.22	2435.72	0.0429967	2.75118		FALSE
6394.35	44673.9	546.5	2.31968		1839.78	2177.33	0.043234	3.47561		FALSE
6396.56	44681.5	537.5	2.28148		3851.45	1091.5	0.0425221	1.66082		FALSE
6428.61	44792.4	1423.5	6.04221		888.309	12746.9	0.112614	7.23691		FALSE
6657.61	45576.9	901.5	3.90459		4323.21	2007	0.0713184	1.53997		FALSE
6659.41	45583	981.5	4.25109		6708.06	1650.34	0.0776472	0.992748		FALSE
6672.69	45628	1782.5	7.72039		1827.98	11421	0.141015	3.65031		FALSE
6675.29	45636.9	1703.5	7.5083		5882.61	4838.61	0.134765	1.13475		FALSE
6678.25	45646.9	1557.5	6.8648		5472.31	2719.53	0.123215	1.22037		FALSE
6686.53	45675	1379.5	6.08025		6540.8	2385.57	0.109133	1.02228		FALSE
6689.18	45683.9	1463.5	6.45048		4660.88	3347.08	0.115779	1.43517		FALSE
6697.74	45712.9	1978.5	8.72039		5098.27	4455.78	0.156521	1.31373		FALSE
6705.99	45740.9	3215.5	14.1726		1732.78	21255.2	0.254381	3.87007		FALSE
6708.39	45749	3259.5	14.3665		5618.71	7584.71	0.257862	1.19394		FALSE
6711.52	45759.6	3317.5	14.6221		5253.65	7695.04	0.26245	1.2775		FALSE
6723.82	45801.2	12640.5	55.7139		768.127	168514	1	8.75353		FALSE
6751.37	45894.2	4039.5	17.8044		664.454	65174.1	0.319568	10.1608		FALSE
6759.91	45923	3091.5	13.626		6249.47	5449.4	0.244571	1.08168		FALSE
6766.06	45943.7	3215.5	14.1726		1270.49	30828.8	0.254381	5.32555		FALSE
6785.4	46008.8	2719.5	11.9864		6847.97	4800.39	0.215142	0.990863		FALSE
6799.13	46055	7129.5	31.4238		757.57	110439	0.56402	8.97492		FALSE
6827.46	46150.1	2331.5	10.2763		1646.6	11750.8	0.184447	4.14641		FALSE
6833.67	46170.9	1878.5	8.58673		5955.95	4276.65	0.14861	1.14737		FALSE
6836.08	46179	1677.5	7.66794		5607.22	2913.15	0.132708	1.21916		FALSE
6839.06	46189	1624.5	7.42568		5809.86	3642.23	0.128515	1.17715		FALSE
6842.04	46198.9	1514.5	6.92286		5779.83	3423.99	0.119813	1.18378		FALSE
6844.59	46207.5	1317.5	6.02236		5762.54	2308.12	0.104228	1.18777		FALSE
6847.41	46216.9	1230.5	5.62468		5512.49	2795.09	0.0973458	1.24216		FALSE
6850.06	46225.8	1089.5	4.98016		3675.18	2524.02	0.0861912	1.86387		FALSE
6853.08	46235.9	1026.5	4.69219		3976.17	2334.67	0.0812072	1.72354		FALSE
6855.89	46245.3	941.5	4.30365		4473.4	1651.84	0.0744828	1.53259		FALSE
6864.16	46273	787.5	3.59971		3765.86	1848.47	0.0622998	1.82273		FALSE
6867.15	46283	836.5	3.82369		3807.87	1953.47	0.0661762	1.80341		FALSE
6870.35	46293.7	847.5	3.87397		4843.87	1871.62	0.0670464	1.41836		FALSE
6873.12	46303	738.5	3.37572		8376.73	1203.36	0.0584233	0.820502		FALSE
6874.92	46309	625.5	2.85919		3891.7	1387.32	0.0494838	1.76656		FALSE
6878.17	46319.8	519.5	2.37466		4164.52	1151.6	0.0410981	1.65161		FALSE
6881.48	46330.9	456.5	2.08669		3890	1004.36	0.0361141	1.76902		FALSE
7090.69	47024.5	1081.5	5.14618		981.789	10010.4	0.0855583	7.22222		FALSE
7170.01	47284.9	749.5	3.64556		2110.62	2992.11	0.0592935	3.39712		FALSE
7185.46	47335.4	505.5	2.45875		6057.11	897.886	0.0399905	1.18628		FALSE
7410.33	48065	447.875	2.22117		5138.81	994.185	0.0354317	1.44203		FALSE
7413.04	48073.7	440.375	2.18397		4317.27	1007.45	0.0348384	1.71707		FALSE
7422.71	48104.8	433.375	2.14926		8832.29	978.466	0.0342846	0.840406		FALSE
7425.48	48113.7	673.625	3.34074		4230.81	1819.04	0.053291	1.7551		FALSE
7428.14	48122.3	736.375	3.65194		4641.03	1675.3	0.0582552	1.60054		FALSE
7431.12	48131.8	576.625	2.85968		5960.15	1019.24	0.0456173	1.2468		FALSE
7433.48	48139.4	425.125	2.10834		5773.16	1066.09	0.033632	1.28759		FALSE
7773.05	49218.9	1356	7.25148		809.729	18894.3	0.107274	9.59956		FALSE
7996.03	49914.9	502	2.76358		6368.56	993.882	0.0397136	1.25555		FALSE
7999.21	49924.8	644	3.54531		4905.11	1487.91	0.0509474	1.63079		FALSE
8001.61	49932.2	687	3.78203		4461.22	1680.42	0.0543491	1.79359		FALSE
8003.75	49938.9	603	3.3196		4028.01	2435.32	0.0477038	1.98702		FALSE
9209.08	53543	402	2.79548		10250.6	900.739	0.0318025	0.898398		FALSE
9212.26	53552.2	515	3.58128		6109.71	1255.16	0.0407421	1.50781		FALSE
9215.31	53561	571	3.9707		5442.55	1773.99	0.0451723	1.6932		FALSE
9218.76	53570.9	493	3.42829		15251.6	1435.26	0.0390016	0.604447		FALSE
9616.79	54708.3	281	2.09166		6305.62	626.818	0.0222301	1.52511		FALSE
9619.87	54717	306	2.27775		5301.28	662.114	0.0242079	1.81463		FALSE
9623.41	54727	389	2.89557		12186.6	899.752	0.0307741	0.789672		FALSE
9626.57	54735.9	449	3.34219		5998.34	1124.16	0.0355207	1.60487		FALSE
9629.78	54745	513	3.81858		5083.47	982.032	0.0405838	1.89433		FALSE
9645.46	54789.3	1406	10.4657		1536.72	13392.2	0.11123	6.27666		FALSE
9648.05	54796.6	1474	10.9719		1738.55	13218.7	0.116609	5.54949		FALSE
9661.28	54833.9	643	4.78625		5408.36	1714.42	0.0508682	1.78636		FALSE
9668.02	54853	557	4.1461		7500.87	1444.96	0.0440647	1.28892		FALSE
9678.66	54882.9	393	2.92535		4659.48	1478.52	0.0310905	2.0772		FALSE
9683.26	54895.9	330	2.4564		5793.6	879.614	0.0261066	1.67137		FALSE
9993.39	55763	322	2.50687		4559.43	851.728	0.0254737	2.19181		FALSE
9997.29	55773.8	282	2.19546		4940.17	716.34	0.0223092	2.02367		FALSE

## Sheet: ICDC_G2-2-1_0_C1_1
Spectrum: ICDC G2-2-1\0_C1\1 1SLin, "Baseline subt." (D:\Data\BioTyperRealTimeProcessing\China CDC\20120903layangyabaoganjun\ICDC G2-2-1\0_C1\1)
m/z	time	Intens.	SN	Quality Fac.	Res.	Area	Rel. Intens.	FWHM	Chi^2	Bk. Peak
2165.65	26162.5	808	4.50655		555.096	3846.98	0.064066	3.9014		FALSE
2584.8	28544.6	1549.25	8.49966		601.62	9128.21	0.122839	4.2964		FALSE
2786.14	29620	522.5	2.86659		502.908	3037.18	0.0414288	5.54005		FALSE
2801.2	29698.9	433.5	2.25771		1214.49	1049.05	0.034372	2.30649		FALSE
2802.74	29706.9	447.5	2.33062		1915.85	1090.94	0.0354821	1.46292		FALSE
2810.68	29748.4	423.5	2.20562		2597.47	973.711	0.0335791	1.08208		FALSE
2811.94	29755	458.5	2.38791		2642.66	640.341	0.0363543	1.06405		FALSE
2943.2	30432.3	708.25	3.55019		705.746	3848	0.0561568	4.17034		FALSE
3089.91	31171.7	1433	7.11037		539.765	10045.6	0.113622	5.72456		FALSE
3117.85	31310.5	965	4.79365		866.537	4439.43	0.0765144	3.59806		FALSE
3120.06	31321.5	737	3.66106		4279.22	1001.46	0.0584364	0.72912		FALSE
3122.18	31332	497	2.46886		3460.32	719.586	0.0394069	0.902282		FALSE
3128.44	31362.9	482	2.39434		3741.98	661.014	0.0382176	0.836038		FALSE
3130.44	31372.9	827	4.10814		3328.65	1145.83	0.0655725	0.940454		FALSE
3131.94	31380.3	1120	5.56362		1180.84	3551.55	0.0888043	2.65229		FALSE
3135.72	31398.9	537	2.66756		4574.78	565.506	0.0425785	0.685435		FALSE
3213.77	31782.4	593	2.94574		800.363	2987.41	0.0470187	4.01539		FALSE
3336.49	32376	620	3.08024		981.605	3162.83	0.0491595	3.39901		FALSE
3342.79	32406.2	800	3.9745		1421.62	2737.38	0.0634317	2.3514		FALSE
3344.24	32413.1	676	3.35846		3093	1203.31	0.0535997	1.08123		FALSE
3352.74	32453.8	491	2.43935		3010.8	741.01	0.0389312	1.11357		FALSE
3356.46	32471.5	1254	6.23003		778.384	6575.58	0.0994291	4.31208		FALSE
3397.08	32665.1	823	4.08877		799.992	5433.76	0.0652553	4.24639		FALSE
3417.96	32764.1	538	2.67285		2933.25	996.578	0.0426578	1.16525		FALSE
3419.1	32769.5	521	2.5884		2383.23	1325.14	0.0413099	1.43465		FALSE
3583.18	33537.2	678	3.19216		2179.68	2440.28	0.0537583	1.6439		FALSE
3584.56	33543.6	657	3.09329		2153.81	1818.74	0.0520932	1.66429		FALSE
3684.15	34000.9	1848	8.56603		799.394	12622.8	0.146527	4.60867		FALSE
3690.3	34029	679	3.14737		5138.82	1086.42	0.0538376	0.718121		FALSE
3694.67	34048.9	636	2.94805		3672.44	1281.59	0.0504282	1.00605		FALSE
3708.7	34112.7	2836	13.1457		651.565	23127.5	0.224865	5.69198		FALSE
3729.46	34207	447	2.07198		4061.61	860.111	0.0354424	0.918221		FALSE
3876.71	34868.1	451	2.06159		3092.86	736.772	0.0357596	1.25344		FALSE
3878.71	34877	582	2.66041		4161.19	1148.34	0.0461465	0.932115		FALSE
3886.03	34909.5	2423	11.0759		787.241	18754.3	0.192119	4.93627		FALSE
3898.43	34964.6	2361	10.7925		805.193	18621.6	0.187203	4.84161		FALSE
3906.19	34999	916	4.04542		5361.13	1160.58	0.0726292	0.728614		FALSE
3914.33	35035	542	2.39369		3216.54	693.85	0.0429749	1.21694		FALSE
3918.39	35052.9	529	2.33627		3530.7	1103.06	0.0419442	1.10981		FALSE
4030.07	35543.5	498.75	2.16299		2628.91	1275.18	0.0395457	1.53299		FALSE
4031.75	35550.8	470.25	2.03939		2510.74	943.495	0.0372859	1.6058		FALSE
4322.47	36796.5	1279	5.39114		3443.5	2357.87	0.101411	1.25525		FALSE
4336.01	36853.5	12612	53.1611		605.415	125397	1	7.16205		FALSE
4350.14	36912.9	1363	5.74521		3365.89	1916.35	0.108072	1.29242		FALSE
4356.52	36939.7	1902	8.01716		714.474	18116.7	0.150809	6.09753		FALSE
4363.02	36966.9	1399	5.89696		5074.97	3141.06	0.110926	0.859714		FALSE
4364.96	36975	1219	5.13823		2868.03	4491.62	0.096654	1.52193		FALSE
4376.56	37023.6	924	3.89477		4064.6	1679.35	0.0732636	1.07675		FALSE
4380.97	37042.1	790	3.32995		3824.44	1411.1	0.0626388	1.14552		FALSE
4385.48	37060.9	505	2.12864		3954.74	676.732	0.0400412	1.10892		FALSE
4536.52	37687.2	664	2.74682		1650.43	2237.06	0.0526483	2.74868		FALSE
4552.95	37754.7	911	3.76861		833.22	6665.22	0.0722328	5.46428		FALSE
4578.39	37859	597	2.46966		4226.96	1258.31	0.0473359	1.08314		FALSE
4580.34	37866.9	621	2.56894		2165.99	2268.85	0.0492388	2.11466		FALSE
4585.24	37887	485	2.00634		6703.34	623.705	0.0384554	0.684023		FALSE
4595.21	37927.7	621	2.56894		1637.25	2783	0.0492388	2.80667		FALSE
4600.19	37948.1	662	2.73855		4695.81	949.271	0.0524897	0.979639		FALSE
4608.7	37982.8	1859	7.69028		848.481	17503.2	0.147399	5.4317		FALSE
4617.57	38019	756	3.12741		7991.47	1001.14	0.0599429	0.577812		FALSE
4621.94	38036.8	623	2.57722		3556.23	1170.29	0.0493974	1.29967		FALSE
4662.31	38200.9	553	2.29027		4718.65	744.638	0.0438471	0.988059		FALSE
4666.77	38219	859	3.55758		4354.34	1514.34	0.0681097	1.07175		FALSE
4668.91	38227.7	671	2.77897		4153.84	1180.29	0.0532033	1.124		FALSE
4671.21	38237	507	2.09976		4945.44	877.993	0.0401998	0.944549		FALSE
4808.93	38791	493.25	2.02293		6741.33	674.158	0.0391096	0.71335		FALSE
4818.46	38829	2298.5	9.42666		1189.08	12414.5	0.182247	4.05224		FALSE
4823.03	38847.2	2463	10.1013		1073.18	15834.6	0.19529	4.49414		FALSE
4838.59	38909.2	1248.5	5.12038		1293.71	6774.31	0.098993	3.74008		FALSE
4841.01	38918.9	1109	4.54825		5641.43	2390.03	0.0879321	0.858119		FALSE
4843.19	38927.5	781	3.20305		4072.29	1413.99	0.0619252	1.1893		FALSE
4845.56	38937	636	2.60838		3831.03	1151.82	0.0504282	1.26482		FALSE
4848.07	38947	538.5	2.20851		3752.84	942.934	0.0426974	1.29184		FALSE
4971.07	39433.2	575	2.36061		2913.06	1319.39	0.0455915	1.70648		FALSE
4973.05	39441	578	2.37293		5053.86	826.303	0.0458294	0.984011		FALSE
4997.05	39535.1	802.5	3.29459		1544.49	3966.31	0.0636299	3.23541		FALSE
5130.92	40056.1	778.5	3.18574		1038.88	5290.89	0.0617269	4.93891		FALSE
5151.81	40136.9	1193.5	4.88398		5937.24	4675.13	0.0946321	0.867712		FALSE
5158.58	40163	1986.5	8.12906		1330.5	12125.6	0.157509	3.87718		FALSE
5173.77	40221.5	8841.5	36.1808		681.387	98633.4	0.701039	7.59299		FALSE
5185.77	40267.7	1612.5	6.5986		4912.99	3214.92	0.127854	1.05552		FALSE
5195.46	40304.9	1750.5	7.16331		3566.88	4406.14	0.138796	1.45658		FALSE
5198.26	40315.7	1834.5	7.6034		4554.2	3716.15	0.145457	1.14142		FALSE
5200.64	40324.8	1889.5	7.83136		1198.07	13590.6	0.149818	4.34083		FALSE
5210.55	40362.9	1220.5	5.05857		3205.18	1889.01	0.0967729	1.62567		FALSE
5217.86	40390.9	1526.5	6.32684		3968.41	3041.56	0.121036	1.31485		FALSE
5219.49	40397.2	1412.5	5.85435		1547.1	9084.83	0.111997	3.37373		FALSE
5232.47	40446.9	581.5	2.41013		4541.63	873.764	0.0461069	1.15211		FALSE
5235.08	40456.9	538.5	2.23191		5363.19	977.938	0.0426974	0.976113		FALSE
5250.25	40514.9	531.5	2.20289		5017.72	987.075	0.0421424	1.04634		FALSE
5252.6	40523.9	581.5	2.41013		3370.33	1414.06	0.0461069	1.55848		FALSE
5254.72	40532	538.5	2.23191		5770.24	2221.13	0.0426974	0.910659		FALSE
5371.14	40974.4	1338.5	5.57486		623.653	14769.4	0.106129	8.61238		FALSE
5399.57	41081.8	2945.5	12.268		490.339	40839.3	0.233547	11.0119		FALSE
5416.36	41145	750.5	3.12583		6453.18	1140.01	0.0595068	0.839331		FALSE
5419.01	41155	746.5	3.10917		4396.09	1854.18	0.0591897	1.23269		FALSE
5426.61	41183.6	787.5	3.27994		1722.99	3886.62	0.0624405	3.14954		FALSE
5444.26	41249.9	2053.5	8.55283		747.626	22760.3	0.162821	7.28206		FALSE
5619.04	41900.9	781.5	3.29389		987.275	6993.18	0.0619648	5.69146		FALSE
5785.15	42510.3	678	2.96366		1620.74	3097.31	0.0537583	3.56945		FALSE
5853.94	42760.1	481	2.10254		4886.22	767.832	0.0381383	1.19805		FALSE
5859.15	42779	544	2.37793		5706.54	1080.48	0.0431335	1.02674		FALSE
5861.88	42788.9	566	2.47409		4478.38	891.662	0.0448779	1.30893		FALSE
5864.3	42797.6	614	2.68391		4945.4	1252.96	0.0486838	1.18581		FALSE
5867.04	42807.5	719	3.14288		4311.49	1482.42	0.0570092	1.36079		FALSE
5869.63	42816.9	800	3.49695		4704.01	1281.96	0.0634317	1.24779		FALSE
5872.38	42826.8	992	4.33622		4865.32	1994.67	0.0786552	1.20699		FALSE
5874.63	42835	1087	4.75148		4647.33	2220.81	0.0861878	1.26409		FALSE
5877.37	42844.9	1146	5.00938		5004.69	1833.61	0.0908658	1.17437		FALSE
5880.17	42855	1350	5.9011		5639.74	2693.54	0.107041	1.04263		FALSE
5889.49	42888.6	3135	13.7037		683.452	37831.5	0.248573	8.61726		FALSE
5900.36	42927.8	909	3.97341		4942.43	1856.03	0.0720742	1.19382		FALSE
5902.87	42936.9	749	3.27402		5313.34	1171.23	0.0593879	1.11095		FALSE
5905.66	42947	692	3.02486		7290.83	1386.79	0.0548684	0.810012		FALSE
5908.17	42956	684	2.98989		5421.69	1100.35	0.0542341	1.08973		FALSE
5910.65	42965	745	3.25653		4675.74	1539.92	0.0590707	1.26411		FALSE
5913.43	42975	803	3.51006		7101.49	1235.09	0.0636695	0.832702		FALSE
5916.19	42984.9	783	3.49423		4502.1	1659.39	0.0620837	1.3141		FALSE
5918.43	42993	742	3.31126		5429.06	1929.79	0.0588329	1.09014		FALSE
5921.2	43003	700	3.12383		10648.6	1395.07	0.0555027	0.556053		FALSE
5923.63	43011.7	628	2.80252		4597.53	1010.95	0.0497938	1.28844		FALSE
6067.33	43525.9	548	2.47871		3983.26	1387.3	0.0434507	1.52321		FALSE
6069.87	43534.9	553	2.50132		4999.6	1312.02	0.0438471	1.21407		FALSE
6243.76	44149	600	2.77565		2290.26	1881.35	0.0475737	2.72622		FALSE
6251.97	44177.7	866	4.00619		4785.16	1894.4	0.0686648	1.30653		FALSE
6266.54	44228.8	2998	13.869		640.448	42431.7	0.23771	9.78463		FALSE
6290.63	44313	755	3.4927		6934.83	1958.32	0.0598636	0.907106		FALSE
6293.47	44322.9	823	3.80727		4484.85	2167.97	0.0652553	1.40327		FALSE
6295.78	44331	764	3.53433		5617.08	1614.52	0.0605772	1.12083		FALSE
6313.18	44391.7	618	2.85892		1882.02	3114.59	0.049001	3.35446		FALSE
6379.95	44623.9	528	2.45652		3604.57	1161.43	0.0418649	1.76996		FALSE
6382.56	44633	622	2.89386		5059.96	1299.65	0.0493181	1.26139		FALSE
6385.42	44642.9	593	2.75893		2970.11	1325.76	0.0470187	2.14989		FALSE
6388.28	44652.8	567	2.63797		5596.49	1230.67	0.0449572	1.14148		FALSE
6407.95	44720.9	512	2.38208		5771.92	833.977	0.0405963	1.11019		FALSE
6413.72	44740.9	602	2.80081		6150.65	1004.73	0.0477323	1.04277		FALSE
6429.12	44794.2	2409	11.2079		722.296	31930.1	0.191009	8.90096		FALSE
6443.44	44843.6	482	2.24251		4777.21	1034.63	0.0382176	1.34879		FALSE
6449.05	44863	453	2.10758		5333.72	944.368	0.0359182	1.20911		FALSE
6451.94	44872.9	466	2.16807		4408.12	759.208	0.0369489	1.46365		FALSE
6454.36	44881.3	472	2.19598		3781.75	1061.5	0.0374247	1.70671		FALSE
6611.77	45420.9	445	2.09237		3846.55	1798.38	0.0352839	1.71888		FALSE
6614.34	45429.7	472	2.21933		4375	1014.54	0.0374247	1.51185		FALSE
6617.42	45440.2	465	2.18641		4443.64	1007.02	0.0368696	1.48919		FALSE
6619.81	45448.3	469	2.20522		4958.23	776.705	0.0371868	1.33512		FALSE
6622.64	45458	458	2.1535		4557.34	969.255	0.0363146	1.45318		FALSE
6625.29	45467	500	2.35098		4850.23	1006.6	0.0396448	1.36597		FALSE
6628.19	45476.9	499	2.34628		4304.82	1069.55	0.0395655	1.53971		FALSE
6630.93	45486.2	526	2.47323		4221.33	1135.95	0.0417063	1.57081		FALSE
6633.78	45495.9	531	2.49674		4554.46	898.556	0.0421028	1.45654		FALSE
6637	45506.8	568	2.67071		3941.12	1267.1	0.0450365	1.68404		FALSE
6639.59	45515.6	666	3.13151		4059	1486.15	0.0528069	1.63577		FALSE
6645.49	45535.7	850	3.99667		3954.55	2346.97	0.0673961	1.68046		FALSE
6650.58	45553	864	4.0625		7876.33	1948.35	0.0685062	0.844376		FALSE
6653.9	45564.3	893	4.19885		5540.07	1549.22	0.0708056	1.20105		FALSE
6657.05	45575	986	4.63614		6459.72	2203.13	0.0781795	1.03055		FALSE
6659.97	45584.9	1083	5.09223		3629.52	2475.44	0.0858706	1.83495		FALSE
6662.34	45592.9	1159	5.44957		4506.15	2647.09	0.0918966	1.4785		FALSE
6664.71	45601	1239	5.82573		8570.4	2798.82	0.0982398	0.777643		FALSE
6675.08	45636.2	1972	9.3986		1058.95	17752.5	0.156359	6.3035		FALSE
6677.97	45646	1867	8.89817		5814.07	3271.92	0.148034	1.14859		FALSE
6680.35	45654	1850	8.81715		4905.42	3248.83	0.146686	1.36183		FALSE
6686.3	45674.2	2146	10.2279		4963.34	4896.38	0.170155	1.34714		FALSE
6688.86	45682.9	2276	10.8475		3726.5	6491.32	0.180463	1.79494		FALSE
6691.25	45691	2183	10.4042		5526.1	4959.77	0.173089	1.21085		FALSE
6693.86	45699.8	2014	9.59877		4645.71	4658.84	0.159689	1.44087		FALSE
6696.55	45708.9	1946	9.27468		4752.39	3389.49	0.154297	1.40909		FALSE
6715.44	45772.8	4810	22.9246		684.123	78383.2	0.381383	9.81612		FALSE
6741.74	45861.7	1642	7.82581		3966.42	4705.85	0.130193	1.6997		FALSE
6744.47	45870.9	1672	7.96879		5244.52	3859.36	0.132572	1.286		FALSE
6746.54	45877.9	1607	7.659		3678.75	4591.49	0.127418	1.83392		FALSE
6749.54	45888	1487	7.08708		4342.6	3443.03	0.117904	1.55426		FALSE
6752.5	45898	1390	6.62477		4498.5	2451.59	0.110212	1.50106		FALSE
6758.13	45917	1256	5.98613		5786.71	2142.05	0.0995877	1.16787		FALSE
6760.84	45926.1	1182	5.63344		4046.92	2721.48	0.0937203	1.67061		FALSE
6763.77	45936	1152	5.49046		4049.79	2012.9	0.0913416	1.67015		FALSE
6766.98	45946.8	1126	5.36654		3887.21	2585.85	0.0892801	1.74083		FALSE
6769.78	45956.2	1094	5.21403		4791.36	2516.29	0.0867428	1.41291		FALSE
6772.37	45965	1179	5.61914		4068.08	2631.48	0.0934824	1.66476		FALSE
6775.34	45975	1178	5.61438		4414.86	2038.41	0.0934031	1.53467		FALSE
6778.32	45985	1256	5.98613		8834.19	2791.69	0.0995877	0.767282		FALSE
6781.29	45995	1271	6.05762		5311.54	2873.23	0.100777	1.27671		FALSE
6783.67	46003	1260	6.00519		5914.41	2847.25	0.0999049	1.14697		FALSE
6786.65	46013	1398	6.6629		8495.05	2989.06	0.110847	0.798894		FALSE
6789.61	46023	1485	7.07755		6303.09	3269.54	0.117745	1.07719		FALSE
6795.42	46042.5	2009	9.57494		2063.64	9453.25	0.159293	3.29293		FALSE
6797.56	46049.7	2045	9.74652		1602.71	13929.4	0.162147	4.2413		FALSE
6806	46078	1230	5.86221		5067.87	2803.56	0.0975262	1.34297		FALSE
6812.21	46098.9	1030	4.90901		5775.09	1805.58	0.0816683	1.17958		FALSE
6814.42	46106.3	1016	4.84228		5778.23	2339.58	0.0805582	1.17933		FALSE
6818.17	46118.9	1061	5.05675		3859.56	2476.17	0.0841262	1.76657		FALSE
6823.12	46135.5	1168	5.56672		3773.87	2722.04	0.0926102	1.80799		FALSE
6825.93	46144.9	1215	5.79072		4793.06	2767.13	0.0963368	1.42413		FALSE
6829.1	46155.6	1202	5.72876		4228.68	2789.87	0.0953061	1.61495		FALSE
6839.92	46191.8	2707	13.4629		839.992	33286	0.214637	8.14284		FALSE
6851.3	46230	1077	5.35632		5007.58	2966.83	0.0853949	1.36819		FALSE
6854.56	46240.9	938	4.66502		6023.22	2060.86	0.0743736	1.13802		FALSE
6857.35	46250.2	862	4.28705		5607.05	1935.9	0.0683476	1.22299		FALSE
6859.97	46259	843	4.19255		5876.93	1459.56	0.0668411	1.16727		FALSE
6863.2	46269.8	845	4.2025		5081.46	1933.21	0.0669997	1.35064		FALSE
6865.94	46279	906	4.50588		4418.15	2526.14	0.0718363	1.55403		FALSE
6868.94	46289	880	4.37657		6114.46	1491.69	0.0697748	1.12339		FALSE
6871.9	46298.9	767	3.81458		5975.68	1683.31	0.0608151	1.14998		FALSE
6874.87	46308.8	658	3.27248		4431.02	1460.48	0.0521725	1.55153		FALSE
6877.58	46317.8	571	2.8398		4842.19	1277.35	0.0452743	1.42034		FALSE
6880.59	46327.9	518	2.57621		5518.03	891.263	0.041072	1.24693		FALSE
6883.3	46337	482	2.39717		8842.74	786.785	0.0382176	0.778413		FALSE
6886.26	46346.9	441	2.19326		5749.1	991.303	0.0349667	1.1978		FALSE
6888.7	46355	444	2.20818		9232.46	1083.91	0.0352046	0.746139		FALSE
7085.07	47006	632.75	3.19432		1566.94	3920.41	0.0501705	4.52161		FALSE
7087.24	47013.2	675.75	3.4114		1848.18	3423.52	0.0535799	3.83473		FALSE
7092.92	47031.9	425.75	2.14932		4301.21	963.542	0.0337575	1.64905		FALSE
7125.48	47138.9	438.75	2.21495		4208.5	972.141	0.0347883	1.69312		FALSE
7127.94	47147	427.75	2.15942		4941.24	749.444	0.0339161	1.44254		FALSE
7130.98	47157	423.75	2.13923		5950.84	940.419	0.033599	1.19831		FALSE
7134.01	47166.9	412.75	2.08369		5243.3	906.727	0.0327268	1.3606		FALSE
7137.07	47177	419.75	2.11903		4600.72	946.184	0.0332818	1.5513		FALSE
7140.12	47186.9	425.75	2.14932		6238.49	741.591	0.0337575	1.14453		FALSE
7142.88	47196	461.75	2.33106		4523.63	1067.04	0.036612	1.57902		FALSE
7145.62	47205	514.75	2.59862		5907.96	1146.82	0.0408143	1.20949		FALSE
7170.39	47286.1	1339.75	7.08087		1580.32	9100.93	0.106228	4.53729		FALSE
7179.18	47314.9	736.75	3.89389		5521.65	1679.16	0.0584166	1.30019		FALSE
7181.65	47323	619.75	3.27552		4874.27	1420.99	0.0491397	1.47338		FALSE
7184.72	47333	577.75	3.05354		7718.51	1330.51	0.0458095	0.930843		FALSE
7197.81	47375.8	596.75	3.15396		5777.27	1038.93	0.047316	1.24588		FALSE
7200.58	47384.8	580.75	3.06939		6005.42	1268.89	0.0460474	1.19901		FALSE
7203.69	47395	546.75	2.88969		9164.42	912.775	0.0433516	0.78605		FALSE
7206.13	47402.9	477.75	2.52501		3181.06	1103.56	0.0378806	2.26533		FALSE
7209.2	47413	493.75	2.60958		7034.04	961.446	0.0391492	1.0249		FALSE
7212.27	47423	439.75	2.32418		7457.01	693.837	0.0348676	0.96718		FALSE
7244.55	47528.2	425.75	2.25018		5621.73	975.248	0.0337575	1.28867		FALSE
7247.25	47537	476.75	2.51973		7947.12	821.327	0.0378013	0.911934		FALSE
7302.64	47717	395.75	2.09163		6810.58	657.014	0.0313788	1.07225		FALSE
7305.73	47727	397.75	2.1022		8828.17	817.831	0.0315374	0.827547		FALSE
7308.43	47735.7	386.75	2.04406		6129.03	674.847	0.0306652	1.19243		FALSE
7311.28	47745	402.75	2.12862		8497.18	851.379	0.0319339	0.860437		FALSE
7314.36	47755	401.75	2.12334		7742.09	862.501	0.0318546	0.944753		FALSE
7317.44	47764.9	415.75	2.19733		6238.94	717.608	0.0329646	1.17286		FALSE
7322.99	47782.9	483.75	2.64776		4421.89	1101.94	0.0383563	1.65608		FALSE
7325.86	47792.2	511.75	2.80102		4333.78	1200.01	0.0405764	1.69041		FALSE
7350.33	47871.4	896.75	4.90828		3172.38	4896.17	0.0711029	2.31698		FALSE
7353.28	47880.9	953.75	5.22027		12006.8	2269.79	0.0756224	0.612424		FALSE
7358.81	47898.8	1154.75	6.32042		2113.51	5905.8	0.0915596	3.4818		FALSE
7370.44	47936.3	2725.75	14.9192		607.557	47494.2	0.216124	12.1313		FALSE
7397.29	48022.9	632.75	3.4633		3980.32	1499.54	0.0501705	1.85846		FALSE
7399.93	48031.4	611.75	3.34836		4725.03	1403.2	0.0485054	1.56611		FALSE
7403.07	48041.6	558.75	3.05827		5091	992.356	0.044303	1.45415		FALSE
7405.37	48049	517.75	2.83386		4477.65	907.055	0.0410522	1.65385		FALSE
7408.6	48059.4	461.25	2.52461		3631.09	1107.97	0.0365723	2.04033		FALSE
7411.63	48069.2	439.5	2.40556		4346.79	1024.87	0.0348478	1.70508		FALSE
7414.48	48078.3	390.25	2.136		3526.6	897.363	0.0309428	2.10244		FALSE
7417.17	48087	368.5	2.01695		5150.33	638.821	0.0292182	1.44013		FALSE
7685.52	48942.9	470.75	2.64269		6353.39	1291.06	0.0373256	1.20967		FALSE
7700.1	48989	594.75	3.3388		6948.99	1080.87	0.0471575	1.10809		FALSE
7706.4	49008.9	600.75	3.37248		6043.46	1444.38	0.0476332	1.27516		FALSE
7709.28	49017.9	591.75	3.32196		4604.05	1447.18	0.0469196	1.67446		FALSE
7712.73	49028.9	664.75	3.73176		4791.3	1562.7	0.0527077	1.60974		FALSE
7715.73	49038.3	639.75	3.59142		4616.63	1185.32	0.0507255	1.67129		FALSE
7718.47	49047	712.75	4.00122		5692.41	1681.36	0.0565136	1.35592		FALSE
7721.63	49056.9	778.75	4.37173		4838.67	1868.45	0.0617467	1.59582		FALSE
7724.56	49066.2	859.75	4.82645		5087.99	1592.43	0.0681692	1.5182		FALSE
7727.33	49074.9	926.75	5.20257		6254.97	1705.2	0.0734816	1.23539		FALSE
7733.06	49093	1040.75	5.84255		6013.5	2516.91	0.0825206	1.28595		FALSE
7736.22	49102.9	1060.75	5.95482		6078.8	1959.4	0.0841064	1.27266		FALSE
7738.77	49111	1087.75	6.10639		5109.18	2676.56	0.0862472	1.51468		FALSE
7741.93	49120.9	1171.75	6.57795		6788.52	2139.4	0.0929075	1.14044		FALSE
7745.06	49130.8	1223.75	6.86987		4848.89	2987.93	0.0970306	1.59729		FALSE
7748.09	49140.3	1357.75	7.62211		4239.72	3323.81	0.107655	1.8275		FALSE
7750.84	49149	1584.75	8.89644		7489.76	4686.84	0.125654	1.03486		FALSE
7754.01	49159	1794.75	10.0753		6423.04	4289.71	0.142305	1.20722		FALSE
7757.18	49168.9	1958.75	10.996		5294.33	4775.68	0.155308	1.46519		FALSE
7759.98	49177.7	2140.75	12.0177		5737.62	5254.84	0.169739	1.35247		FALSE
7774.8	49224.4	4677.75	26.2599		609.97	96770.1	0.370897	12.7462		FALSE
7799.36	49301.5	4507.75	25.3055		631.696	91427	0.357418	12.3467		FALSE
7822.15	49373	1707.75	10.1224		5645.64	4288.17	0.135407	1.38552		FALSE
7825	49381.9	1657.75	9.82604		5325.36	3156.14	0.131442	1.46938		FALSE
7830.45	49399	1671.75	9.90902		4360.91	3170.7	0.132552	1.7956		FALSE
7836.83	49419	1594.75	9.45262		5974.77	3992.45	0.126447	1.31166		FALSE
7840.16	49429.4	1561.75	9.25702		1779.42	11360.1	0.12383	4.40601		FALSE
7871.36	49527	621.75	3.68532		7365.11	1444.61	0.0492983	1.06874		FALSE
7873.9	49534.9	566.75	3.35932		4842.12	1361.81	0.0449374	1.62613		FALSE
7877.12	49545	581.75	3.44823		6411.03	1304.97	0.0461267	1.22868		FALSE
7880.29	49554.8	524.75	3.11037		5359.83	1222.79	0.0416072	1.47025		FALSE
7882.89	49563	479.75	2.84364		5513.5	1119.53	0.0380392	1.42974		FALSE
7886.1	49573	473.75	2.80808		7565.15	821.785	0.0375634	1.04242		FALSE
7889.28	49582.9	430.75	2.5532		5225.97	998.629	0.034154	1.50963		FALSE
7892.44	49592.8	415.75	2.46429		5297.57	960.968	0.0329646	1.48982		FALSE
7895.07	49601	391.75	2.32203		6309.78	913.289	0.0310617	1.25124		FALSE
7898.52	49611.7	369.75	2.19163		5218.45	681.742	0.0293173	1.51357		FALSE
7901.45	49620.9	358.75	2.12643		5100.26	841.247	0.0284451	1.54922		FALSE
8062.92	50121.9	334.5	2.09619		3382.2	992.518	0.0265224	2.38393		FALSE
8691.42	52025.8	266.875	2.01329		4552.9	669.988	0.0211604	1.90898		FALSE
9178.41	53454.3	417.5	3.27923		1858.38	3610.98	0.0331034	4.93893		FALSE
9180.72	53461	477.5	3.7505		8389.36	955.617	0.0378608	1.09433		FALSE
9185.14	53473.8	527.5	4.14322		4895.07	1731.69	0.0418252	1.87641		FALSE
9187.99	53482	594.5	4.66947		5146.7	1206.18	0.0471376	1.78522		FALSE
9191.08	53491	703.5	5.5256		8099.1	1745.23	0.0557802	1.13483		FALSE
9194.52	53500.9	722.5	5.67484		6123.13	1875.34	0.0572867	1.50161		FALSE
9197.76	53510.3	725.5	5.6984		6027.78	1926.61	0.0575246	1.5259		FALSE
9200.77	53519	790.5	6.20894		6787.89	1563.29	0.0626784	1.35547		FALSE
9204.21	53528.9	803.5	6.31105		5464.43	2124.1	0.0637092	1.68439		FALSE
9207.94	53539.7	888.5	6.97868		5516.98	2337.23	0.0704488	1.66902		FALSE
9211.6	53550.3	1058.5	8.31393		4693.24	2718.36	0.083928	1.96274		FALSE
9214.57	53558.9	1224.5	9.61777		4846.46	3272.22	0.0970901	1.9013		FALSE
9217.37	53566.9	1307.5	10.2697		5109.57	4338.15	0.103671	1.80394		FALSE
9220.83	53576.9	1252.5	9.83769		6057.25	4051.9	0.0993102	1.52228		FALSE
9224.28	53586.9	1071.5	8.41604		9231.58	2718.78	0.0849588	0.999209		FALSE
9230.53	53604.9	749.5	5.88691		5952.12	1960.04	0.0594275	1.5508		FALSE
9234.01	53615	664.5	5.28252		5201.24	1761.57	0.0526879	1.77535		FALSE
9237.48	53625	627.5	4.98838		5078.48	1253.11	0.0497542	1.81894		FALSE
9240.25	53633	579.5	4.6068		7071.06	1530.29	0.0459483	1.30677		FALSE
9243.72	53643	567.5	4.5114		8431.7	1128.96	0.0449968	1.09631		FALSE
9247.17	53652.9	575.5	4.575		6045.65	1482.56	0.0456311	1.52956		FALSE
9250.26	53661.8	513.5	4.08212		4632.81	1393.02	0.0407152	1.99669		FALSE
9253.43	53671	559.5	4.44781		7151.07	1074.65	0.0443625	1.29399		FALSE
9258.28	53685	507.5	4.03443		3615.22	1640.98	0.0402395	2.56092		FALSE
9263.15	53699	472.5	3.75619		4662.45	1225.35	0.0374643	1.98675		FALSE
9279.78	53746.9	385.5	3.06457		6826.59	769.711	0.0305661	1.35936		FALSE
9289.21	53774	373.5	2.96918		5303.45	985.816	0.0296147	1.75154		FALSE
9292.57	53783.7	377.5	3.00098		6086.42	754.349	0.0299318	1.52677		FALSE
9295.39	53791.8	356.5	2.83404		4370.38	955.176	0.0282667	2.12691		FALSE
9299.05	53802.3	365.5	2.90558		2515.86	1419.31	0.0289803	3.69618		FALSE
9323.3	53872	411.5	3.27126		6748.54	834.723	0.0326277	1.38153		FALSE
9329.5	53889.8	482.5	3.83569		5606.18	1270.43	0.0382572	1.66414		FALSE
9333.12	53900.2	498.5	3.96288		4687.82	1334.43	0.0395258	1.99093		FALSE
9335.72	53907.7	491.5	3.90723		3852.08	1322.94	0.0389708	2.42355		FALSE
9338.97	53917	449.5	3.57335		4402.88	908.367	0.0356407	2.12111		FALSE
9341.94	53925.5	403.5	3.20767		4663.56	1073.51	0.0319933	2.00318		FALSE
9345.24	53935	353.5	2.81019		5265.03	913.697	0.0280289	1.77497		FALSE
9348.73	53945	338.5	2.69094		11289.5	607.808	0.0268395	0.828094		FALSE
9352.2	53954.9	305.5	2.42861		6305.48	750.375	0.024223	1.48319		FALSE
9355.39	53964.1	272.5	2.16627		5495.68	692.312	0.0216064	1.70232		FALSE
9590.18	54633	252.5	2.0319		3563.59	783.383	0.0200206	2.69116		FALSE
9599.05	54658.1	317.5	2.55496		6537.52	822.497	0.0251744	1.4683		FALSE
9602.19	54667	371.5	2.9895		8186.36	712.966	0.0294561	1.17295		FALSE
9605.71	54677	389.5	3.13435		7115.41	1025.57	0.0308833	1.34999		FALSE
9609.23	54686.9	461.5	3.92809		7158.7	1176.62	0.0365921	1.34232		FALSE
9612.09	54695	499.5	4.25153		10293.1	1258.63	0.0396051	0.93384		FALSE
9615.15	54703.7	503.5	4.28558		6579.25	1031.7	0.0399223	1.46143		FALSE
9618.45	54713	550.5	4.68562		10725.4	1391.53	0.0436489	0.896795		FALSE
9621.97	54722.9	560.5	4.77074		6533.09	1139.76	0.0444418	1.47281		FALSE
9624.82	54731	594.5	5.06013		6421.72	1567.82	0.0471376	1.49879		FALSE
9628.29	54740.8	623.5	5.30696		7222.87	1268.58	0.049437	1.33303		FALSE
9631.5	54749.9	704.5	5.9964		5973	1848.48	0.0558595	1.61251		FALSE
9634.73	54759	759.5	6.46454		6659.8	1979.68	0.0602204	1.4467		FALSE
9638.24	54768.9	865.5	7.36676		6610.45	2240.14	0.0686251	1.45803		FALSE
9641.56	54778.3	1013.5	8.62648		5449.47	2660.34	0.08036	1.76926		FALSE
9645.1	54788.3	1123.5	9.56275		4825.51	3088.11	0.0890818	1.99877		FALSE
9648.15	54796.9	1208.5	10.2862		6482.27	2503.9	0.0958214	1.48839		FALSE
9650.67	54804	1167.5	9.93726		1539.14	12566.2	0.0925706	6.27018		FALSE
9664.81	54843.9	605.5	5.15376		4259.39	1596.04	0.0480098	2.26906		FALSE
9669.04	54855.8	548.5	4.6686		6189.5	1119.94	0.0434903	1.56217		FALSE
9671.98	54864.1	500.5	4.26004		5100.28	1333.96	0.0396844	1.89636		FALSE
9675.79	54874.9	477.5	4.06428		5841.73	1238.06	0.0378608	1.65632		FALSE
9679.13	54884.3	456.5	3.88553		6149.79	924.141	0.0361957	1.5739		FALSE
9682.21	54893	411.5	3.50251		6732.65	814.923	0.0326277	1.4381		FALSE
9685.43	54902	382.5	3.25568		4962.51	1004.73	0.0303283	1.95172		FALSE
9688.89	54911.8	357.5	3.04289		4952.79	906.973	0.028346	1.95625		FALSE
9692.15	54921	321.5	2.73647		5149.52	801.194	0.0254916	1.88215		FALSE
9696.09	54932	294.5	2.50666		5240.95	589.379	0.0233508	1.85006		FALSE
9698.86	54939.8	247.5	2.10661		4773.12	649.389	0.0196242	2.03197		FALSE
9991.2	55756.9	294.5	2.58173		5870.09	765.042	0.0233508	1.70205		FALSE
9994.43	55765.9	272.5	2.38886		3443.66	922.908	0.0216064	2.90227		FALSE
9998.08	55776	255.5	2.23983		6715.21	524.894	0.0202585	1.48887		FALSE
10001.3	55785	246.5	2.16094		6693.78	630.146	0.0195449	1.49412		FALSE
10399	56877	244	2.27971		11279.7	395.727	0.0193467	0.921918		FALSE
10402.6	56886.9	242	2.26102		7411.47	547.535	0.0191881	1.40359		FALSE
10405.6	56895	246	2.29839		7747.3	536.937	0.0195052	1.34313		FALSE
10409.2	56904.9	251	2.34511		6323.18	481.172	0.0199017	1.6462		FALSE
10412.9	56914.8	274	2.56		6520.75	655.533	0.0217253	1.59689		FALSE
10416.2	56923.9	290	2.70949		6881.78	714.657	0.022994	1.5136		FALSE
10419.6	56932.9	305	2.84963		7828.18	591.548	0.0241833	1.33103		FALSE
10422.5	56941	284	2.65343		7149.58	739.717	0.0225182	1.45778		FALSE
10435	56974.8	399	3.72788		4061.57	1606.9	0.0316365	2.5692		FALSE
10438	56983	408	3.81197		4035.69	1067.58	0.0323501	2.58642		FALSE
10441.7	56993	392	3.66248		4932.05	791.958	0.0310815	2.11711		FALSE
10445.3	57002.8	370	3.45693		7198.81	995.363	0.0293371	1.45098		FALSE
10448.3	57011	318	2.97109		3891.32	667.544	0.0252141	2.68503		FALSE
10452	57020.9	305	2.84963		4874.32	818.418	0.0241833	2.14429		FALSE
10458.6	57039	259	2.41985		4741.7	520.747	0.020536	2.20567		FALSE
10461.8	57047.6	243	2.27036		5131.38	651.437	0.0192674	2.03879		FALSE
10464.7	57055.5	229	2.13956		5078.07	598.367	0.0181573	2.06077		FALSE
10469	57067	236	2.20496		5747.14	470.093	0.0187123	1.82159		FALSE
10471.8	57074.7	215	2.00876		4768.91	610.497	0.0170473	2.19585		FALSE
10479.3	57095	252	2.35445		5356.42	647.403	0.019981	1.9564		FALSE
10483	57105	280	2.61606		10104.2	677.412	0.0222011	1.03749		FALSE
10486.7	57114.9	266	2.48525		7145.07	683.372	0.021091	1.46768		FALSE
10489.6	57123	264	2.46657		7685.91	842.691	0.0209324	1.36479		FALSE
10493.3	57133	265	2.47591		8150.39	539.906	0.0210117	1.28746		FALSE
10497	57143	264	2.46657		9711.6	541.092	0.0209324	1.08087		FALSE
11213.5	59050.7	217	2.23988		4898.14	638.405	0.0172058	2.28935		FALSE
11217.4	59060.9	240	2.47729		7764.41	524.906	0.0190295	1.44472		FALSE
11221.2	59070.9	278	2.86953		6121.69	787.38	0.0220425	1.83303		FALSE
11224.3	59079	318	3.28241		10288.6	835.451	0.0252141	1.09094		FALSE
11228.1	59089	332	3.42692		9331.05	924.494	0.0263241	1.20331		FALSE
11232	59098.9	359	3.70562		9229.55	994.643	0.028465	1.21696		FALSE
11235	59107	326	3.36499		7437.72	944.404	0.0258484	1.51055		FALSE
11245	59133	262	2.70438		9507.7	551.654	0.0207739	1.18272		FALSE
11248.8	59143	238	2.45665		11021.4	800.877	0.0188709	1.02063		FALSE
11255.7	59161	208	2.14699		12645.1	399.305	0.0164922	0.890119		FALSE
11259.5	59171	198	2.04377		8334.24	472.168	0.0156993	1.35099		FALSE

## Sheet: ICDC_SC55-1_0_B6_1
Spectrum: ICDC SC55-1\0_B6\1 1SLin, "Baseline subt." (D:\Data\BioTyperRealTimeProcessing\China CDC\20120903layangyabaoganjun\ICDC SC55-1\0_B6\1)
m/z	time	Intens.	SN	Quality Fac.	Res.	Area	Rel. Intens.	FWHM	Chi^2	Bk. Peak
2338.77	27172	702	4.79174		438.417	4157.6	0.0561331	5.33458		FALSE
2583.38	28536.9	425.25	2.90233		2255.32	805.353	0.0340037	1.14546		FALSE
2584.39	28542.4	428.25	2.92281		2242.4	697.144	0.0342436	1.15251		FALSE
2810.4	29747	315.25	2.06034		2372.64	622.39	0.0252079	1.18451		FALSE
3089.05	31167.4	1470	9.22067		528.043	9984.82	0.117544	5.84999		FALSE
3117.17	31307.1	985	6.08275		527.479	7540.25	0.0787622	5.90956		FALSE
3130.84	31374.8	473	2.92095		1280.95	1525.74	0.0378218	2.44414		FALSE
3132.17	31381.4	406	2.5072		1987.39	1084.5	0.0324644	1.57602		FALSE
3212.09	31774.2	544	3.35941		1503.56	1514.28	0.0434991	2.13633		FALSE
3213.45	31780.8	550	3.39646		2349.22	1418.23	0.0439789	1.36788		FALSE
3335.02	32369	338	2.08739		3213.73	607.596	0.027027	1.03774		FALSE
3340.95	32397.4	539	3.32871		1453.31	1642.77	0.0430993	2.29886		FALSE
3355.21	32465.6	2590	15.9951		681.007	17641.6	0.207101	4.92683		FALSE
3364.71	32511	437	2.69879		4209.68	528.223	0.0349432	0.799279		FALSE
3366.95	32521.7	439	2.71114		3989.08	681.295	0.0351032	0.844042		FALSE
3368.99	32531.4	511	3.15579		2313.45	996.05	0.0408604	1.45626		FALSE
3370.16	32536.9	485	2.99522		2854.03	759.783	0.0387814	1.18084		FALSE
3372.43	32547.8	376	2.32207		3299.34	585.659	0.0300656	1.02215		FALSE
3374.36	32557	349	2.15533		4268.14	406.373	0.0279066	0.790593		FALSE
3376.45	32566.9	395	2.43941		3164.87	600.432	0.0315848	1.06685		FALSE
3378.39	32576.2	430	2.65556		3800.82	509.275	0.0343835	0.888859		FALSE
3380.23	32585	420	2.5938		4664.25	747.246	0.0335839	0.72471		FALSE
3382.13	32594	325	2.00711		4078.38	481.412	0.0259875	0.829284		FALSE
3410.55	32729	328	2.02564		4780.07	396.674	0.0262274	0.713495		FALSE
3417.29	32760.9	1362	8.41133		695.111	9549.9	0.108908	4.91618		FALSE
3428.98	32816.2	333	2.05652		2672.05	519.84	0.0266272	1.28328		FALSE
3540.35	33338.5	526	3.21448		1304.08	1676.82	0.0420598	2.71482		FALSE
3541.84	33345.4	468	2.86003		3063.32	710.513	0.037422	1.15621		FALSE
3582.6	33534.5	428	2.51408		786.201	2445.66	0.0342236	4.55685		FALSE
3650.59	33847.5	435	2.5552		1385.43	1195.79	0.0347833	2.63499		FALSE
3682.51	33993.5	1054	6.08499		808.146	6696.42	0.0842795	4.55674		FALSE
3697.52	34061.9	375	2.16496		2931.94	611.961	0.0299856	1.26112		FALSE
3699.08	34069	378	2.18228		7079.71	458.544	0.0302255	0.522491		FALSE
3707.12	34105.5	1671	9.64708		611.859	12805.5	0.133616	6.05878		FALSE
3806.41	34554.1	535	3.0458		594.739	3387.95	0.0427795	6.40013		FALSE
3876.46	34867	373	2.12352		2563.34	766.687	0.0298257	1.51227		FALSE
3884.7	34903.6	1687	9.60423		869.463	10217.2	0.134895	4.46793		FALSE
3889.1	34923.1	834	4.74803		3474.45	1038.15	0.066688	1.11934		FALSE
3891.9	34935.6	774	4.40645		3070.94	1336.28	0.0618903	1.26733		FALSE
3896.44	34955.7	1875	10.6745		2442.48	4935.88	0.149928	1.59528		FALSE
3897.66	34961.1	1857	10.5721		1735.52	7200.82	0.148489	2.24582		FALSE
3906.34	34999.6	552	3.07056		3433.65	923.688	0.0441388	1.13766		FALSE
3908.88	35010.9	468	2.6033		4660.54	756.032	0.037422	0.838719		FALSE
3912.97	35029	364	2.02479		5809.65	568.554	0.029106	0.673529		FALSE
3917.02	35046.9	370	2.05817		3725.77	611.125	0.0295858	1.05133		FALSE
4318.78	36781	573.5	3.03126		5070.45	1003.21	0.045858	0.851754		FALSE
4321.35	36791.8	658.5	3.48053		3445.28	1449.14	0.0526547	1.25428		FALSE
4323.33	36800.1	733.5	3.87695		3548.89	1020.25	0.0586518	1.21822		FALSE
4334.51	36847.2	6832.5	36.1135		603.62	64712.9	0.546338	7.18086		FALSE
4348.26	36905	634.5	3.35368		5028.52	873.003	0.0507356	0.86472		FALSE
4350.64	36915	753.5	3.98266		5319.06	999.318	0.0602511	0.817933		FALSE
4355.3	36934.6	975.5	5.15605		800.498	8616.56	0.0780026	5.44074		FALSE
4374.02	37013	410.5	2.16972		3956.7	548.488	0.0328242	1.10547		FALSE
4550.69	37745.4	1044	5.30298		815.332	7817.3	0.0834799	5.5814		FALSE
4565	37804.1	644	3.27119		1535.49	2997.1	0.0514953	2.973		FALSE
4567.15	37812.9	572	2.90546		4177.4	1036.05	0.045738	1.0933		FALSE
4576.91	37852.9	592	3.00705		3198.89	1903.67	0.0473373	1.43078		FALSE
4578.77	37860.5	664	3.37278		1560.28	2571.19	0.0530945	2.93457		FALSE
4593.58	37921.1	545	2.76832		1483.28	2639.06	0.0435791	3.09691		FALSE
4606.65	37974.5	1309	6.64904		838.688	11755.1	0.10467	5.49269		FALSE
4615.11	38009	511	2.59561		3460.85	707.384	0.0408604	1.33352		FALSE
4617.27	38017.8	509	2.58546		3591.22	925.21	0.0407005	1.28571		FALSE
4619.53	38027	592	3.00705		4037.58	1055.89	0.0473373	1.14413		FALSE
4621.99	38037	628	3.18991		5908.56	1063.26	0.0502159	0.782252		FALSE
4623.95	38045	536	2.7226		4871.57	735.534	0.0428594	0.949171		FALSE
4626.4	38054.9	483	2.45339		4913.91	808.552	0.0386215	0.941489		FALSE
4671.02	38236.2	460	2.31875		1042.02	2690.14	0.0367823	4.48268		FALSE
4801.18	38760	417	2.02428		3680.98	757.097	0.033344	1.30432		FALSE
4803.43	38769	579.75	2.81433		5182.94	1013.26	0.0463577	0.926777		FALSE
4811.8	38802.4	3066.75	14.8872		761.904	26527.4	0.245222	6.3155		FALSE
4822.09	38843.5	2084.5	10.119		991.885	15291	0.16668	4.86154		FALSE
4836.37	38900.4	1695.5	8.2306		814.012	13927.2	0.135575	5.9414		FALSE
4843.52	38928.9	656.5	3.1869		5369.63	1150.82	0.0524948	0.902021		FALSE
4845.79	38937.9	457.5	2.22088		4007.81	809.681	0.0365824	1.20908		FALSE
4970.44	39430.7	830	4.07925		780.742	6672.36	0.0663681	6.3663		FALSE
5066.61	39806.7	683	3.36635		809.861	4627.29	0.0546138	6.25615		FALSE
5154.38	40146.8	631.5	3.11252		1760.53	2632.67	0.0504958	2.92774		FALSE
5156.75	40155.9	687.5	3.38853		3136.99	2691.5	0.0549736	1.64385		FALSE
5171.62	40213.2	4171.5	20.5604		755.258	38242.8	0.33356	6.84748		FALSE
5183.83	40260.2	569.5	2.80694		4766.85	1077.33	0.0455381	1.08748		FALSE
5186.37	40270	519.5	2.5605		4295.75	780.781	0.0415401	1.20733		FALSE
5188.7	40279	548.5	2.70343		4280.8	1034.55	0.0438589	1.21209		FALSE
5193.64	40297.9	727.5	3.58568		1871.55	2668.3	0.0581721	2.77505		FALSE
5198.59	40317	858.5	4.23106		4164.99	2111.5	0.068647	1.24816		FALSE
5200.71	40325.1	780.5	3.84665		3082.69	3038.76	0.06241	1.68707		FALSE
5215.97	40383.7	1159.5	5.71452		903.159	9811.73	0.0927155	5.77525		FALSE
5250.4	40515.5	733.5	3.61501		926.643	5292.84	0.0586518	5.66605		FALSE
5283.34	40641.2	1448.5	7.13884		881.945	10203.5	0.115824	5.99055		FALSE
5368.71	40965.3	3277.5	16.2066		770.442	27960.1	0.262074	6.96835		FALSE
5381.02	41011.8	422.5	2.08918		3705.04	834.873	0.0337838	1.45235		FALSE
5383.97	41022.9	408.5	2.01995		4026.82	608.112	0.0326643	1.33703		FALSE
5386.08	41030.9	452.5	2.23752		3573.88	688.308	0.0361826	1.50707		FALSE
5396.89	41071.7	8540.5	42.2311		750.311	75361	0.682912	7.19288		FALSE
5416.15	41144.2	721.5	3.56767		4377.42	1440.77	0.0576923	1.23729		FALSE
5421.64	41164.9	908.5	4.49235		4397.27	1837.93	0.0726451	1.23296		FALSE
5423.77	41172.9	996.5	4.92749		2724.46	2556.8	0.0796818	1.99077		FALSE
5425.9	41180.9	1000.5	4.94727		2083.65	4040.17	0.0800016	2.60403		FALSE
5442.08	41241.7	1716.5	8.48775		781.956	16453.8	0.137254	6.95958		FALSE
5474.28	41362.4	710.5	3.51328		1356.65	3919.77	0.0568127	4.03515		FALSE
5538.47	41602.1	493.5	2.46731		912.684	3410.06	0.0394611	6.06833		FALSE
5611.03	41871.3	1025.25	5.12586		903.542	7665.28	0.0819806	6.21004		FALSE
5615.77	41888.8	1034.75	5.17336		1352.79	5771.35	0.0827403	4.15126		FALSE
5797.9	42556.7	728.5	3.74455		820.609	6092.47	0.058252	7.06536		FALSE
5869.09	42814.9	463.5	2.38243		4859.84	1118.62	0.0370622	1.20767		FALSE
5886.9	42879.3	1785.5	9.17761		727.838	21447.2	0.142771	8.0882		FALSE
6247.77	44163	478	2.57406		5484.99	1260.48	0.0382217	1.13907		FALSE
6263.66	44218.7	2010	10.824		789.282	22365.2	0.160723	7.9359		FALSE
6274.84	44257.8	530	2.85408		4883.52	884.285	0.0423797	1.2849		FALSE
6277.58	44267.4	507	2.73022		3961.32	1283.58	0.0405405	1.58472		FALSE
6280.27	44276.8	403	2.17018		3970.76	1020.2	0.0322245	1.58163		FALSE
6286.02	44296.9	383	2.06248		4957.8	787.847	0.0306253	1.26791		FALSE
6350.87	44522.9	542	2.9187		957.78	4708.1	0.0433392	6.63082		FALSE
6380.39	44625.4	501	2.71251		4268.02	1220.34	0.0400608	1.49493		FALSE
6382.57	44633	604	3.27017		3860.68	1581.45	0.0482968	1.65322		FALSE
6405.61	44712.8	391	2.11695		5259.28	808.215	0.031265	1.21796		FALSE
6407.88	44720.7	446	2.41473		4843.3	967.339	0.0356629	1.32304		FALSE
6412.01	44735	501	2.71251		5817.28	833.624	0.0400608	1.10224		FALSE
6426.14	44783.9	2702	14.6291		782.685	29541	0.216056	8.21039		FALSE
6449.05	44863	402	2.17651		5855.7	612.971	0.0321446	1.10133		FALSE
6611.79	45421	396.25	2.16318		3945.96	855.663	0.0316848	1.67558		FALSE
6640.13	45517.5	547	2.98615		2182.08	3073.09	0.043739	3.04303		FALSE
6659.66	45583.8	851	4.64573		4357.13	1927.88	0.0680473	1.52845		FALSE
6686.8	45675.9	2777	15.3077		972.229	30157.6	0.222053	6.8778		FALSE
6690.03	45686.8	2777	15.3077		3855.23	6454.6	0.222053	1.73531		FALSE
6695.33	45704.8	3137	17.2921		2016.52	14021.9	0.25084	3.32023		FALSE
6698.33	45714.9	3271	18.0307		4934.13	7524.96	0.261554	1.35755		FALSE
6701.28	45724.9	3389	18.6812		5587.09	7736.47	0.27099	1.19942		FALSE
6712.21	45761.9	12506	68.9368		729.846	165844	1	9.19675		FALSE
6738.57	45851	3282	18.0914		1811.77	22757.8	0.262434	3.71934		FALSE
6740.53	45857.6	3480	19.1828		4276.29	9966	0.278266	1.57626		FALSE
6742.74	45865.1	3222	17.7606		3010.11	15333.4	0.257636	2.24003		FALSE
6748.16	45883.3	2416	13.3177		2800.46	11410.7	0.193187	2.40966		FALSE
6754.09	45903.3	1873	10.3245		6874.74	4298.83	0.149768	0.98245		FALSE
6756.94	45913	1747	9.62999		6027.37	3950.56	0.139693	1.12104		FALSE
6760.07	45923.5	1584	8.73149		5837.52	2781.89	0.126659	1.15804		FALSE
6762.77	45932.6	1518	8.36767		3146.25	4424	0.121382	2.14947		FALSE
6774.96	45973.6	1421	7.83298		5834.75	2490.64	0.113625	1.16114		FALSE
6792.89	46034	2036	11.223		1711.85	14731.3	0.162802	3.96816		FALSE
6794.59	46039.7	2042	11.2561		2152.24	10936.3	0.163282	3.15699		FALSE
6800.44	46059.3	1558	8.58817		5323.19	3579.37	0.12458	1.27751		FALSE
6803.58	46069.9	1446	7.97079		5164.37	3317.47	0.115625	1.31741		FALSE
6806.68	46080.3	1425	7.85503		5435.23	2492.62	0.113945	1.25233		FALSE
6809.46	46089.7	1492	8.22435		5072.38	3404.62	0.119303	1.34246		FALSE
6812.23	46099	1580	8.70944		5703.34	3567.33	0.126339	1.19443		FALSE
6815.21	46109	1721	9.48667		5553.29	3885.14	0.137614	1.22724		FALSE
6818.16	46118.9	1959	10.7986		4003.14	4528.84	0.156645	1.7032		FALSE
6823.24	46135.9	2174	11.9837		4321.03	5095.98	0.173837	1.57908		FALSE
6825.94	46145	2311	12.7389		5660.23	4004.08	0.184791	1.20595		FALSE
6837.12	46182.4	8392	47.7714		759.072	118522	0.671038	9.0072		FALSE
6864.53	46274.2	2632	14.9826		765.398	41540.8	0.210459	8.96857		FALSE
6884.8	46342	961	5.47048		4349.07	2749.25	0.0768431	1.58305		FALSE
6891.08	46362.9	839	4.776		7978.23	1911.24	0.0670878	0.863736		FALSE
6894.08	46373	809	4.60522		7244.27	1780.7	0.0646889	0.951659		FALSE
6896.73	46381.8	744	4.23521		4943.6	1698.85	0.0594914	1.39508		FALSE
6899.47	46390.9	689	3.92213		6189.53	1162.72	0.0550936	1.1147		FALSE
6902.03	46399.5	575	3.27318		4778.14	1296.6	0.0459779	1.4445		FALSE
7065.93	46943	445	2.57057		6027.9	1202.32	0.0355829	1.1722		FALSE
7068.74	46952.3	474	2.73809		5315.43	836.876	0.0379018	1.32985		FALSE
7071.39	46961	524	3.02692		4139.39	1172.92	0.0418999	1.70832		FALSE
7083.25	47000.1	2295	13.2572		840.026	26526.2	0.183512	8.43218		FALSE
7094.46	47037	624	3.60457		8321.97	1035.36	0.049896	0.852498		FALSE
7096.88	47044.9	500	2.88828		6087.47	869.792	0.0399808	1.16582		FALSE
7120.94	47124	463	2.67455		4328.1	1080.81	0.0370222	1.64528		FALSE
7124.28	47135	444	2.56479		3680.63	779.83	0.035503	1.93561		FALSE
7126.78	47143.2	407	2.35106		3915.99	954.855	0.0325444	1.81992		FALSE
7129.16	47151	395	2.28174		4009.73	910.126	0.0315848	1.77797		FALSE
7150.5	47221	518	2.99226		8015.6	1724.64	0.0414201	0.892073		FALSE
7165.62	47270.5	1172	6.96628		1907.92	7260.25	0.093715	3.75572		FALSE
7167.69	47277.3	1253	7.44773		1614.91	8937.62	0.100192	4.43844		FALSE
7179.21	47315	508	3.01951		6146.12	872.051	0.0406205	1.16809		FALSE
7182.04	47324.2	491	2.91847		4784.23	1120.91	0.0392612	1.50119		FALSE
7185.08	47334.2	457	2.71637		3838.25	1062.94	0.0365425	1.87197		FALSE
7190.23	47351	439	2.60938		6395.98	771.976	0.0351032	1.12418		FALSE
7193.28	47361	465	2.76392		6384.78	1026.13	0.0371822	1.12663		FALSE
7196.34	47371	451	2.68071		7897.52	751.153	0.0360627	0.911214		FALSE
7198.78	47378.9	389	2.31219		7169.73	986.111	0.0311051	1.00405		FALSE
7339.69	47837	323.75	2.00689		7023.37	684.61	0.0258876	1.04504		FALSE
7343.16	47848.2	388.5	2.40827		4592	888.028	0.0310651	1.59912		FALSE
7345.83	47856.9	485.75	3.01111		6016.66	1082.82	0.0388414	1.22091		FALSE
7348.35	47865	578	3.58296		6328.02	1288.35	0.0462178	1.16124		FALSE
7351.44	47875	634.25	3.93165		4662.95	1116.84	0.0507157	1.57656		FALSE
7354.18	47883.8	707	4.38262		4374.21	1651.46	0.0565329	1.68126		FALSE
7366.44	47923.4	2244.5	13.9134		714.99	31058.8	0.179474	10.3028		FALSE
7385.2	47984	355.25	2.20216		5650.29	644.994	0.0284064	1.30705		FALSE
7387.99	47993	400.5	2.48266		5797.58	904.522	0.0320246	1.27432		FALSE
7391.42	48004	413.25	2.56169		4829.47	965.138	0.0330441	1.53048		FALSE
7394.17	48012.9	464.75	2.88094		4543.39	1289.3	0.0371622	1.62746		FALSE
7396.68	48021	462.75	2.86854		6533.49	775.49	0.0370022	1.13212		FALSE
7399.72	48030.8	388.25	2.40672		4746.88	868.372	0.0310451	1.55886		FALSE
7685.68	48943.4	459	2.92853		4875.44	1271.53	0.0367024	1.57641		FALSE
7688.08	48951	506	3.2284		15574.4	930.55	0.0404606	0.493637		FALSE
7714.66	49034.9	564	3.59846		4340.68	1899.36	0.0450984	1.77729		FALSE
7723.86	49064	789	5.03401		2149.93	3950.4	0.0630897	3.59261		FALSE
7727.15	49074.3	822	5.24456		4533.56	2018.68	0.0657285	1.70443		FALSE
7729.64	49082.2	867	5.53167		6309.05	1608.42	0.0693267	1.22517		FALSE
7733.35	49093.9	894	5.70394		4989.94	3281.91	0.0714857	1.54979		FALSE
7739.39	49112.9	977	6.2335		3457.6	4069.77	0.0781225	2.23837		FALSE
7771.14	49212.9	4375	27.9136		607.79	104584	0.349832	12.7859		FALSE
7785.53	49258.1	2717	17.3351		5541.99	5151.32	0.217256	1.40483		FALSE
7795.66	49289.9	5057	32.2649		707.22	83731.7	0.404366	11.023		FALSE
7812.82	49343.7	1649	10.521		4643.11	4114.38	0.131857	1.68267		FALSE
7815.77	49353	1565	9.98508		4765.78	2954.83	0.12514	1.63998		FALSE
7818.95	49362.9	1534	10.0785		5353.42	3802.66	0.122661	1.46055		FALSE
7822.13	49372.9	1511	9.92742		6863.98	3740.66	0.120822	1.13959		FALSE
7824.93	49381.7	1502	9.86829		4268.59	3778.3	0.120102	1.83314		FALSE
7827.9	49391	1509	9.91428		7342.74	2818.02	0.120662	1.06607		FALSE
7830.67	49399.7	1512	9.934		5473.99	3755.53	0.120902	1.43052		FALSE
7833.64	49409	1488	9.77631		7210.79	2788.87	0.118983	1.08638		FALSE
7836.45	49417.8	1447	9.50694		1376.06	13109.4	0.115704	5.69484		FALSE
7853.24	49470.3	783	5.14439		4145.77	1918.45	0.0626099	1.89428		FALSE
7856.3	49479.9	714	4.69105		5953.05	1745.81	0.0570926	1.31971		FALSE
7859.2	49489	690	4.53337		7431.19	1244.98	0.0551735	1.0576		FALSE
7862.36	49498.8	612	4.0209		4991.42	1481	0.0489365	1.57518		FALSE
7865.58	49508.9	562	3.6924		4443.68	1051.54	0.0449384	1.77006		FALSE
7868.8	49519	521	3.42302		12293.9	1293.49	0.04166	0.640057		FALSE
7871.37	49527	505	3.3179		7572.72	1200.49	0.0403806	1.03944		FALSE
7873.93	49535	488	3.20621		6142.3	885.262	0.0390213	1.28192		FALSE
7877.1	49544.9	437	2.87113		4783.86	1055.37	0.0349432	1.6466		FALSE
7886.1	49573	352	2.31268		5469.9	644.454	0.0281465	1.44173		FALSE
7893.13	49594.9	347	2.27983		4625.32	835.83	0.0277467	1.7065		FALSE
7899	49613.2	365	2.39809		3220.35	912.207	0.029186	2.45284		FALSE
7920.71	49680.9	312	2.04987		6349.04	684.853	0.024948	1.24755		FALSE
7946.44	49761	336	2.20755		13537.8	885.573	0.0268671	0.586984		FALSE
8054.85	50096.9	321	2.23576		5966.32	694.152	0.0256677	1.35005		FALSE
8057.44	50104.9	344	2.39596		5688.09	779.488	0.0275068	1.41655		FALSE
8675.91	51979.6	267.5	2.11915		5485.93	633.215	0.0213897	1.58148		FALSE
8679.05	51989	346.5	2.74499		9630.68	613.429	0.0277067	0.901188		FALSE
9186.87	53478.8	626	5.42263		2289.55	3214.47	0.050056	4.01252		FALSE
9190.4	53489	649	5.62186		6040.36	2137.99	0.0518951	1.5215		FALSE
9197.29	53508.9	669	5.79511		4957.72	1775.23	0.0534943	1.85515		FALSE
9200.77	53519	696	6.02899		5234.39	1821.45	0.0556533	1.75775		FALSE
9203.25	53526.2	773	6.69599		5624.98	2037.22	0.0618103	1.63614		FALSE
9212.82	53553.8	1192	10.3255		751.531	20814.2	0.0953142	12.2587		FALSE
9232.56	53610.8	474	4.10595		5150.73	1248.58	0.0379018	1.79248		FALSE
9236.09	53621	492	4.3358		9317.22	958.709	0.0393411	0.991292		FALSE
9239.12	53629.7	488	4.30055		6432.7	1260.56	0.0390213	1.43627		FALSE
9242.33	53639	487	4.29174		6392.66	1522.93	0.0389413	1.44577		FALSE
9245.8	53649	464	4.08905		8174.76	1169.41	0.0371022	1.13102		FALSE
9249.25	53658.9	458	4.03617		5711.32	1159.8	0.0366224	1.61946		FALSE
9252.37	53667.9	436	3.8423		5923.13	1117.61	0.0348633	1.56208		FALSE
9255.68	53677.5	384	3.38404		6076.68	767.693	0.0307053	1.52315		FALSE
9258.97	53686.9	375	3.30473		7137.85	921.671	0.0299856	1.29716		FALSE
9262.01	53695.7	319	2.81122		6717.43	634.666	0.0255078	1.3788		FALSE
9265.22	53705	309	2.72309		6269.16	937.297	0.0247081	1.4779		FALSE
9268.7	53715	291	2.56447		4922.58	886.636	0.0232688	1.8829		FALSE
9279.82	53747	244	2.15028		7591.2	603.586	0.0195106	1.22244		FALSE
9289.54	53775	240	2.11503		5807.15	570.294	0.0191908	1.59967		FALSE
9298.99	53802.1	229	2.01809		4866.66	582.091	0.0183112	1.91075		FALSE
9318.01	53856.8	267	2.35297		6728.8	519.067	0.0213498	1.3848		FALSE
9320.86	53865	288	2.53803		5635.71	559.882	0.0230289	1.65389		FALSE
9323.93	53873.8	300	2.64378		4232.18	787.836	0.0239885	2.2031		FALSE
9327.06	53882.8	331	2.91697		5063.12	849.313	0.0264673	1.84216		FALSE
9330.2	53891.8	332	2.92578		3657.14	900.287	0.0265473	2.55123		FALSE
9333.6	53901.6	351	3.09322		5330.23	708.185	0.0280665	1.75107		FALSE
9336.53	53910	419	3.69248		4822.57	1109.68	0.0335039	1.93601		FALSE
9340.13	53920.3	446	3.93042		5462.66	896.9	0.0356629	1.70981		FALSE
9343.16	53929	480	4.23005		7312.96	1153.99	0.0383816	1.27762		FALSE
9346.18	53937.7	424	3.73654		5185.58	1081.99	0.0339037	1.80234		FALSE
9349.69	53947.7	359	3.16373		5714.55	715.329	0.0287062	1.63612		FALSE
9352.91	53957	315	2.77597		7740.55	750.93	0.0251879	1.2083		FALSE
9356.34	53966.8	245	2.15909		5873.79	604.675	0.0195906	1.5929		FALSE
9359.2	53975	232	2.04452		6461.33	547.377	0.0185511	1.44849		FALSE
9568.3	54571	231	2.06296		6269.03	462.481	0.0184711	1.52628		FALSE
9571.83	54581	271	2.42019		11914.8	628.788	0.0216696	0.803359		FALSE
9575.34	54591	269	2.40233		7932.44	525.89	0.0215097	1.20711		FALSE
9578.45	54599.8	272	2.42912		4889.83	725.906	0.0217496	1.95885		FALSE
9581.71	54609	336	3.00067		10972.7	609.728	0.0268671	0.873231		FALSE
9585.2	54618.9	345	3.08105		7447.75	847.696	0.0275868	1.28699		FALSE
9588.06	54627	370	3.30431		9600.69	908.273	0.0295858	0.998684		FALSE
9591.57	54636.9	403	3.59902		6226.54	1041.61	0.0322245	1.54043		FALSE
9594.88	54646.3	467	4.17058		6769.29	1175.85	0.0373421	1.41741		FALSE
9597.95	54655	524	4.67962		7034.66	1036.59	0.0418999	1.36438		FALSE
9601.47	54664.9	585	5.22439		5924.63	1546.05	0.0467775	1.6206		FALSE
9607.83	54682.9	718	6.81958		2390.29	4169.77	0.0574124	4.01953		FALSE
9611.38	54693	758	7.1995		10967.7	1985.59	0.0606109	0.876332		FALSE
9614.91	54703	741	7.03803		5199.23	2555.09	0.0592516	1.84929		FALSE
9618.08	54711.9	775	7.36097		6823.01	1613.56	0.0619703	1.40965		FALSE
9621.27	54721	831	7.89286		5934.49	1725.22	0.0664481	1.62125		FALSE
9624.82	54731	896	8.51023		9068.11	2419.34	0.0716456	1.06139		FALSE
9628.34	54740.9	1031	9.79246		6407.74	2757.03	0.0824404	1.50261		FALSE
9631.88	54750.9	1215	11.5401		6748.79	3191.99	0.0971534	1.4272		FALSE
9638.77	54770.4	1774	16.8495		3843.68	9781.77	0.141852	2.5077		FALSE
9641.73	54778.7	1987	18.8726		4710.73	5375.43	0.158884	2.04676		FALSE
9644.57	54786.8	2045	19.4235		1148.42	24422.6	0.163522	8.39811		FALSE
9661.43	54834.4	791	7.51293		4187.52	2122.75	0.0632496	2.30719		FALSE
9665.89	54846.9	748	7.10452		6815.65	1970.51	0.0598113	1.41819		FALSE
9668.74	54855	716	6.80058		7038.07	1464.89	0.0572525	1.37378		FALSE
9672.47	54865.5	690	6.55363		6884.51	1849.35	0.0551735	1.40496		FALSE
9675.46	54873.9	640	6.07873		4709.26	1701.32	0.0511754	2.05456		FALSE
9679.33	54884.8	588	5.58484		7116.99	1187.57	0.0470174	1.36003		FALSE
9681.49	54890.9	544	5.16692		4142.44	1458.16	0.0434991	2.33715		FALSE
9685.75	54902.9	508	4.82499		7030.85	1307.69	0.0406205	1.37761		FALSE
9689.04	54912.2	424	4.02716		6336.41	866.841	0.0339037	1.5291		FALSE
9692.14	54920.9	413	3.92268		4430.77	1094.34	0.0330241	2.18746		FALSE
9695.07	54929.2	379	3.59975		2372.64	1718.56	0.0303055	4.08619		FALSE
9702.1	54949	336	3.19134		4122.07	1098.82	0.0268671	2.35369		FALSE
9712.76	54979	236	2.24153		6707.82	603.989	0.0188709	1.44798		FALSE
9716.32	54989	228	2.16555		13476.3	514.752	0.0182312	0.720991		FALSE
9960.24	55671	250	2.66628		6273.37	644.084	0.0199904	1.5877		FALSE
9963.85	55681	269	2.86891		12641.9	661.831	0.0215097	0.78816		FALSE
9967.08	55690	294	3.13554		6603.93	775.048	0.0235087	1.50927		FALSE
9970.64	55699.8	330	3.51949		5148.51	898.857	0.0263873	1.93661		FALSE
9973.93	55709	376	4.01008		11034.9	740.601	0.0300656	0.903858		FALSE
9980.66	55727.7	471	5.02327		7928.31	1556.11	0.0376619	1.25886		FALSE
9984.02	55737	578	6.16443		9608.5	1892.18	0.0462178	1.03908		FALSE
9987.62	55747	637	6.90129		11008	1666.42	0.0509356	0.907308		FALSE
9991.22	55757	635	6.87962		8915.53	2081.26	0.0507756	1.12065		FALSE
9994.24	55765.3	551	5.96956		2321	4022.75	0.0440589	4.30601		FALSE
10004.6	55794	281	3.04437		7319.7	578.354	0.0224692	1.3668		FALSE
10007.8	55802.9	279	3.0227		7434.13	688.356	0.0223093	1.3462		FALSE
10011.4	55813	238	2.5785		12281.7	468.679	0.0190309	0.815151		FALSE
10014.3	55821	226	2.44849		6449.22	592.191	0.0180713	1.55279		FALSE
10017.9	55831	226	2.44849		11945.9	439.867	0.0180713	0.838611		FALSE
10024.4	55849	212	2.29682		9985.79	506.368	0.0169519	1.00387		FALSE
10379.9	56825	186.5	2.14494		9058.52	407.945	0.0149128	1.14587		FALSE
10383.5	56834.9	184.5	2.12194		7862.34	355.75	0.0147529	1.32067		FALSE
10386.5	56842.9	196.5	2.25995		5509.57	507.766	0.0157125	1.88517		FALSE
10390.1	56852.9	232.5	2.67399		6384	579.794	0.0185911	1.62753		FALSE
10393.8	56862.9	229.5	2.63949		7513.64	470.064	0.0183512	1.38332		FALSE
10396.7	56870.9	246.5	2.835		5382.36	508.181	0.0197105	1.93163		FALSE
10399.7	56878.9	254.5	2.92701		5389.05	647.327	0.0203502	1.92978		FALSE
10403.4	56888.9	298.5	3.43306		6409.2	584.47	0.0238685	1.62319		FALSE
10406.3	56896.9	302.5	3.47906		5988.21	774.324	0.0241884	1.7378		FALSE
10409.6	56905.9	327.5	3.76659		6147.74	679.016	0.0261874	1.69324		FALSE
10413	56915	388.5	4.46815		6627.48	941.044	0.0310651	1.57118		FALSE
10416.6	56925	433.5	4.98569		8219.54	1035.25	0.0346634	1.2673		FALSE
10420.3	56934.9	440.5	5.0662		7028.35	898.808	0.0352231	1.48261		FALSE
10423.3	56943	526.5	6.05529		8469.54	1332.14	0.0420998	1.23068		FALSE
10426.9	56952.9	584.5	6.72235		6323.93	1547.01	0.0467376	1.6488		FALSE
10430.2	56961.7	639.5	7.3549		5681.27	1738.77	0.0511355	1.83589		FALSE
10433.8	56971.6	605.5	6.96387		6701.59	1682.57	0.0484168	1.55692		FALSE
10436.8	56979.8	549.5	6.31981		5194.2	1540.49	0.0439389	2.00932		FALSE
10440.5	56989.8	480.5	5.52624		6494.17	1310.96	0.0384216	1.60767		FALSE
10444.3	57000.1	407.5	4.68667		4181.97	1401.14	0.0325844	2.49745		FALSE
10447.8	57009.6	351.5	4.04261		6598.24	972.866	0.0281065	1.58342		FALSE
10451.3	57019	350.5	4.03111		6972.05	729.587	0.0280265	1.49902		FALSE
10454.9	57028.9	317.5	3.65158		7092.82	860.015	0.0253878	1.47401		FALSE
10458.6	57038.9	316.5	3.64007		5992.25	672.573	0.0253079	1.74535		FALSE
10461.6	57047	333.5	3.83559		6185.93	892.939	0.0266672	1.69119		FALSE
10464.9	57055.9	311.5	3.58257		6386.18	657.57	0.024908	1.63867		FALSE
10468.2	57065	334.5	3.84709		8335.93	824.491	0.0267472	1.2558		FALSE
10471.9	57075	327.5	3.76659		9824.28	655.565	0.0261874	1.06592		FALSE
10475.1	57083.5	312.5	3.59407		5952.3	855.092	0.024988	1.75983		FALSE
10478.5	57092.9	338.5	3.8931		5000.1	922.432	0.027067	2.09566		FALSE
10482	57102.2	341.5	3.9276		6013.08	723.44	0.0273069	1.74319		FALSE
10485.1	57110.8	360.5	4.14612		4096.53	780.306	0.0288262	2.55952		FALSE
10488.6	57120.3	388.5	4.46815		4830.35	1077.71	0.0310651	2.1714		FALSE
10491.1	57127	440.5	5.0662		5319.56	926.524	0.0352231	1.97218		FALSE
10494.8	57136.9	462.5	5.31922		6659.07	1228.72	0.0369822	1.57601		FALSE
10498.1	57145.9	460.5	5.29622		4985.46	1283.81	0.0368223	2.10574		FALSE
10501.5	57155	465.5	5.35373		8665.63	921.711	0.0372221	1.21185		FALSE
10504.8	57164.1	394.5	4.53715		5727.99	1058.7	0.0315449	1.83395		FALSE
10508.1	57173	356.5	4.10012		6742.24	701.342	0.0285063	1.55855		FALSE
10511.8	57182.9	282.5	3.24904		6618.7	709.082	0.0225892	1.58819		FALSE
10514.8	57191	252.5	2.90401		10573.6	470.019	0.0201903	0.994438		FALSE
10518.4	57201	238.5	2.74299		7510.59	561.324	0.0190708	1.40048		FALSE
10521.4	57209	201.5	2.31746		9971.56	499.943	0.0161123	1.05514		FALSE
10525.1	57219	180.5	2.07593		7837.37	357.335	0.0144331	1.34294		FALSE
10528.8	57229	186.5	2.14494		6260.99	362.936	0.0149128	1.68165		FALSE
11186.9	58981	165	2.08175		5029.27	358.626	0.0131937	2.22437		FALSE
11195	59002.3	254	3.20463		5829.45	663.907	0.0203103	1.92043		FALSE
11198.7	59011.8	279	3.52005		5589.41	786.607	0.0223093	2.00355		FALSE
11202.2	59021	345	4.35275		5460.9	734.027	0.0275868	2.05134		FALSE
11206.4	59031.9	403	5.08452		5600.39	1120.06	0.0322245	2.001		FALSE
11209.7	59040.7	479	6.04338		5997.14	1390.48	0.0383016	1.86918		FALSE
11213.1	59049.5	609	7.68355		7279.9	2133.33	0.0486966	1.54028		FALSE
11216.7	59059	680	8.57934		10137.4	1952.64	0.0543739	1.10647		FALSE
11219.7	59066.9	748	9.43727		5132.73	2172.11	0.0598113	2.18592		FALSE
11223.2	59076.1	747	9.42465		4501.99	2194.88	0.0597313	2.49295		FALSE
11225.9	59083	697	8.79382		5134.57	2068.36	0.0557332	2.18633		FALSE
11233	59101.7	557	7.02748		4817.79	1568.17	0.0445386	2.33157		FALSE
11236.8	59111.7	477	6.01815		5274.16	1386.78	0.0381417	2.13054		FALSE
11241.1	59122.9	400	5.04667		5796.88	1138.93	0.0319846	1.93916		FALSE
11244.2	59131	337	4.25182		4962.18	737.712	0.0269471	2.26598		FALSE
11248	59140.9	305	3.84808		5018.95	666.721	0.0243883	2.24111		FALSE
11251.8	59151	286	3.60837		7942.81	747.173	0.022869	1.41661		FALSE
11255.2	59159.7	240	3.028		5349.07	670.701	0.0191908	2.10414		FALSE
11259.2	59170.1	233	2.93968		5992.09	500.924	0.0186311	1.879		FALSE
11262.8	59179.5	206	2.59903		5226.79	585.48	0.0164721	2.15481		FALSE
11266.4	59189	201	2.53595		7384.53	507.619	0.0160723	1.52567		FALSE
11270.2	59198.9	178	2.24577		6498.06	365.107	0.0142332	1.73439		FALSE

## Sheet: ICDC_SC62-1_0_D1_1
Spectrum: ICDC SC62-1\0_D1\1 1SLin, "Baseline subt." (D:\Data\BioTyperRealTimeProcessing\China CDC\20120903layangyabaoganjun\ICDC SC62-1\0_D1\1)
m/z	time	Intens.	SN	Quality Fac.	Res.	Area	Rel. Intens.	FWHM	Chi^2	Bk. Peak
2339.12	27174	405	3.57939		518.949	2001.95	0.0207944	4.50741		FALSE
2584.1	28540.8	292	2.54178		1726.9	641.262	0.0149925	1.49639		FALSE
3089.23	31168.3	949	7.21988		1143.11	3234.56	0.0487257	2.70247		FALSE
3090.31	31173.7	947	7.20466		1073.07	3312.83	0.048623	2.87987		FALSE
3117.72	31309.8	1006	7.58673		547.482	6992.15	0.0516523	5.69465		FALSE
3130.47	31373	342	2.57919		2468.93	595.371	0.0175597	1.26795		FALSE
3132.08	31381	333	2.51131		3761.96	561.288	0.0170976	0.832566		FALSE
3212.82	31777.8	296	2.23228		881.527	1330.98	0.0151979	3.64461		FALSE
3336.8	32377.5	274	2.06636		3428.13	406.456	0.0140683	0.97336		FALSE
3340.87	32397	314	2.36802		3159.54	452.164	0.0161221	1.05739		FALSE
3342.7	32405.8	335	2.5264		3155.28	488.967	0.0172003	1.0594		FALSE
3355.97	32469.2	1296	9.77376		672.834	9199.48	0.0665422	4.98781		FALSE
3367.23	32523	279	2.10407		4055.13	334.095	0.014325	0.830363		FALSE
3369.05	32531.7	333	2.51131		2735.25	526.938	0.0170976	1.23172		FALSE
3371.15	32541.7	314	2.36802		3685.41	372.665	0.0161221	0.914728		FALSE
3373.16	32551.3	285	2.14932		2922.73	435.721	0.0146331	1.15411		FALSE
3375.46	32562.2	286	2.15686		3639.89	426.382	0.0146845	0.927352		FALSE
3377.3	32571	372	2.80543		3305.3	427.782	0.0191001	1.02178		FALSE
3379.38	32580.9	432	3.25792		2648.73	676.214	0.0221807	1.27585		FALSE
3380.83	32587.8	398	3.00151		2980.38	612.899	0.020435	1.13436		FALSE
3382.91	32597.7	301	2.26998		2803.68	459.452	0.0154546	1.2066		FALSE
3396.49	32662.3	359	2.70739		1112.37	1244.65	0.0184326	3.05337		FALSE
3398.08	32669.8	332	2.50377		3282.04	819.628	0.0170463	1.03536		FALSE
3414.13	32746	282	2.1267		3490.45	399.212	0.0144791	0.978136		FALSE
3416.38	32756.6	486	3.66516		2902.06	852.212	0.0249533	1.17722		FALSE
3418.04	32764.5	647	4.87934		1129.32	2574.71	0.0332197	3.02663		FALSE
3541.26	33342.8	343.5	2.5725		701.437	1900.4	0.0176368	5.04858		FALSE
3583.11	33536.9	339	2.41221		1494.33	1038.6	0.0174057	2.39781		FALSE
3683	33995.7	563	3.91313		844.878	3283.32	0.0289068	4.35921		FALSE
3707.87	34109	555	3.85752		822.42	3224.25	0.0284961	4.50849		FALSE
3807.15	34557.4	2102	14.1844		526.48	17009.1	0.107926	7.23134		FALSE
3827.34	34647.9	480	3.23907		1583.46	1540.24	0.0246452	2.41708		FALSE
3829.07	34655.6	445	3.00289		1286.56	1787.87	0.0228482	2.9762		FALSE
3885.58	34907.5	925	6.24195		751.271	7096.47	0.0474934	5.17201		FALSE
3897.85	34962	949	6.40391		826.181	6489.22	0.0487257	4.71791		FALSE
3907.55	35005	311	2.03772		7360.63	489.652	0.0159681	0.530871		FALSE
4335.25	36850.3	3860	23.9078		618.379	35897.1	0.198189	7.01066		FALSE
4551.41	37748.4	467.75	2.774		1169.18	2201.9	0.0240163	3.89282		FALSE
4578.87	37860.9	397.25	2.3559		3633.6	697.971	0.0203965	1.26015		FALSE
4581.3	37870.9	349	2.06975		4047.99	587.485	0.0179191	1.13175		FALSE
4607.23	37976.8	735	4.35893		1456.25	2572.97	0.037738	3.16376		FALSE
4609.34	37985.4	619	3.67099		3558.55	1272.57	0.0317821	1.29528		FALSE
4612.17	37997	397	2.35441		2744.77	674.538	0.0203837	1.68035		FALSE
4789.39	38712.8	371.25	2.18168		4314.69	674.217	0.0190616	1.11002		FALSE
4794.04	38731.5	658.25	3.86852		2676.46	2322.3	0.0337974	1.79119		FALSE
4795.92	38739	736.25	4.32693		4686.78	1363.03	0.0378022	1.02329		FALSE
4798.89	38750.9	698.25	4.1036		3255.77	1367.6	0.0358511	1.47397		FALSE
4812.25	38804.2	7944.25	46.6882		665.113	80315.4	0.407892	7.23523		FALSE
4822.51	38845.2	2172.25	12.7663		1426.11	11395.7	0.111533	3.38158		FALSE
4835.41	38896.6	1724.25	10.1334		1556.82	10309.7	0.0885303	3.10595		FALSE
4837.47	38904.8	1885.25	11.0796		932.935	14485.6	0.0967968	5.18522		FALSE
4846.83	38942.1	891.25	5.23786		4254.58	1726.13	0.0457606	1.1392		FALSE
4849.19	38951.4	820.25	4.82059		1703.63	3290.24	0.0421151	2.84638		FALSE
4856.59	38980.8	573.25	3.36898		4767.41	1066.85	0.0294331	1.01871		FALSE
4858.62	38988.9	440.25	2.58734		4671.56	641.035	0.0226043	1.04004		FALSE
4996.27	39532	688	4.07175		784.485	5842.01	0.0353248	6.36886		FALSE
5156.48	40154.9	494.375	2.92153		4637.26	960.474	0.0253833	1.11197		FALSE
5158.89	40164.1	515.375	3.04563		4399.59	997.917	0.0264615	1.17258		FALSE
5163.77	40183	545.375	3.22292		6102.7	788.989	0.0280019	0.846145		FALSE
5172.49	40216.6	2255.38	13.3283		701.967	22047	0.115801	7.36856		FALSE
5172.55	40216.8	2231.38	13.1864		695.762	22047	0.114568	7.43437		FALSE
5185.59	40267	428.375	2.5315		6063.51	623.188	0.0219946	0.855212		FALSE
5188.19	40277	417.375	2.4665		5671.11	791.759	0.0214298	0.914845		FALSE
5190.79	40287	472.375	2.79152		6064.34	674.192	0.0242537	0.855952		FALSE
5193.36	40296.9	510.375	3.01609		4309.43	984.152	0.0262048	1.20512		FALSE
5195.63	40305.6	592.375	3.50067		4439.48	1139.22	0.0304151	1.17032		FALSE
5198.07	40315	623.375	3.68387		5191.62	925.123	0.0320067	1.00124		FALSE
5200.13	40322.9	597.375	3.53022		3974.9	1191.49	0.0306718	1.30824		FALSE
5202.49	40331.9	559.375	3.30565		4434.03	1323.42	0.0287207	1.17331		FALSE
5207.97	40353	515.375	3.04563		9344.07	978.58	0.0264615	0.557356		FALSE
5210.53	40362.8	524.375	3.09882		3468.51	1029.83	0.0269236	1.50224		FALSE
5217.15	40388.2	828.375	4.89532		844.229	6858.98	0.0425323	6.17978		FALSE
5225.81	40421.4	522.375	3.087		3578.52	1016.48	0.026821	1.46033		FALSE
5228.31	40431	454.375	2.68515		2657.2	694.236	0.0233295	1.9676		FALSE
5230.12	40437.9	456.375	2.69697		3679.68	881.065	0.0234322	1.42135		FALSE
5232.73	40447.9	407.375	2.4074		2944.68	824.41	0.0209164	1.77701		FALSE
5235.42	40458.2	443.375	2.62015		5237.46	655.536	0.0227648	0.99961		FALSE
5237.69	40466.9	450.375	2.66151		3736.14	883.493	0.0231242	1.4019		FALSE
5240.32	40477	453.375	2.67924		6855.94	654.067	0.0232782	0.764348		FALSE
5242.4	40484.9	446.375	2.63788		4134.36	880.681	0.0229188	1.26801		FALSE
5249.56	40512.3	742.375	4.3871		2846.86	2558.88	0.0381167	1.84398		FALSE
5251.8	40520.9	784.375	4.6353		4646.73	1490.24	0.0402732	1.13022		FALSE
5253.92	40529	671.375	3.96752		3746.8	1295.65	0.0344713	1.40224		FALSE
5256.77	40539.9	561.375	3.31747		3993.71	1087.96	0.0288234	1.31626		FALSE
5259.16	40549	482.375	2.85062		3213.88	736.366	0.0247672	1.63639		FALSE
5262.02	40559.9	493.375	2.91562		3243.06	983.934	0.025332	1.62255		FALSE
5264.39	40569	521.375	3.08109		5535.54	958.472	0.0267696	0.951016		FALSE
5267.01	40579	490.375	2.8979		4713.02	947.391	0.0251779	1.11755		FALSE
5269.61	40588.9	434.375	2.56696		3662.31	847.803	0.0223027	1.43888		FALSE
5272.05	40598.2	428.375	2.5315		3964.35	817.302	0.0219946	1.32986		FALSE
5274.59	40607.9	417.375	2.4665		5110.36	621.995	0.0214298	1.03214		FALSE
5277.18	40617.8	441.375	2.60833		3771.72	855.11	0.0226621	1.39915		FALSE
5284.23	40644.6	1007.38	5.95313		924.248	7941.28	0.0517229	5.71733		FALSE
5290.07	40666.9	599.375	3.54204		8340.07	1140.47	0.0307745	0.634295		FALSE
5292.7	40676.9	505.375	2.98654		3664.08	756.2	0.0259481	1.44448		FALSE
5294.79	40684.9	485.375	2.86835		3421.15	947.335	0.0249212	1.54766		FALSE
5296.93	40693	466.375	2.75607		4150.46	704.511	0.0239457	1.27623		FALSE
5304.79	40722.9	446.375	2.63788		3694.72	1027.98	0.0229188	1.43578		FALSE
5309.62	40741.3	442.375	2.61424		3525.87	902.326	0.0227134	1.50591		FALSE
5311.65	40749	472.375	2.79152		4424.01	932.414	0.0242537	1.20064		FALSE
5316.39	40767	440.375	2.60242		4390.47	877.84	0.0226107	1.21089		FALSE
5332.69	40828.9	476.375	2.81516		4944.7	730.177	0.0244591	1.07847		FALSE
5369.63	40968.8	7458.38	44.2552		703.242	88036.3	0.382945	7.63555		FALSE
5397.94	41075.6	19476.4	115.565		658.716	218350	1	8.19464		FALSE
5423.92	41173.4	3445.38	20.4435		1010.16	30288.5	0.1769	5.36939		FALSE
5433.88	41210.9	2458.38	14.5871		4322.4	6355.77	0.126223	1.25714		FALSE
5436.36	41220.2	2326.38	13.8038		3928.08	4866.44	0.119446	1.38397		FALSE
5441.87	41240.9	2542.38	15.0855		3405.47	6539.01	0.130536	1.59798		FALSE
5443.77	41248	2490.38	14.7769		1371.36	18130.8	0.127866	3.96961		FALSE
5466.95	41335	915.375	5.43149		5513.53	1412.57	0.0469992	0.991552		FALSE
5479.38	41381.5	970.375	5.74602		1188.6	7725.14	0.0498232	4.60995		FALSE
5494.21	41437	439.375	2.60174		9838.66	443.694	0.0225594	0.558431		FALSE
5503.85	41473	429.375	2.54252		4889.73	816.259	0.0220459	1.12559		FALSE
5506.69	41483.6	348.375	2.06288		3533	1288.29	0.0178871	1.55865		FALSE
5539.41	41605.5	489.375	2.89781		2200.85	1817.98	0.0251266	2.51694		FALSE
5542.43	41616.8	490.375	2.90373		3764.63	1154.51	0.0251779	1.47224		FALSE
5544.6	41624.9	393.375	2.32935		4214.64	771.969	0.0201975	1.31556		FALSE
5546.78	41633	351.375	2.08065		4167.31	659.707	0.0180411	1.33102		FALSE
5586.64	41781	349.375	2.06881		4385.16	695.423	0.0179384	1.27399		FALSE
5589.1	41790.1	348.375	2.06288		3870.97	709.791	0.0178871	1.44385		FALSE
5604.47	41847	435.375	2.57805		6969.24	819.379	0.022354	0.804172		FALSE
5612.19	41875.6	1211.38	7.17309		1483.89	6195.17	0.0621971	3.78209		FALSE
5614.7	41884.8	1105.38	6.54542		5131.86	2295.51	0.0567547	1.09409		FALSE
5617.4	41894.8	1055.62	6.25083		4948.74	2135.55	0.0542003	1.13512		FALSE
5619.59	41902.9	925.875	5.48252		4865.58	1835.02	0.0475384	1.15497		FALSE
5622.31	41913	777.375	4.58655		7150.63	1477.02	0.0399137	0.786267		FALSE
5624.78	41922.1	614.375	3.62484		4266.35	1231.13	0.0315446	1.31841		FALSE
5627.19	41931	540.625	3.18971		4973.25	1066.4	0.027758	1.13149		FALSE
5629.89	41940.9	487.125	2.87406		4401.72	1777.19	0.0250111	1.27902		FALSE
5799.31	42561.8	676	4.03169		885.881	5955.68	0.0347087	6.54638		FALSE
5873.71	42831.6	351	2.09338		4972.52	692.424	0.0180218	1.18123		FALSE
5876.29	42841	428	2.55261		6458.91	622.77	0.0219753	0.909797		FALSE
5878.75	42849.8	417	2.487		4750.52	848.56	0.0214106	1.23749		FALSE
5881.8	42860.9	513	3.05955		4885.4	1035.94	0.0263396	1.20395		FALSE
5888.79	42886.1	1124	6.70357		873.407	10358.5	0.0577109	6.74232		FALSE
5896.23	42913	495	2.9522		7331.98	736.931	0.0254154	0.80418		FALSE
5898.78	42922.2	402	2.39754		4415.58	838.003	0.0206404	1.3359		FALSE
5901.77	42932.9	406	2.4214		6810.7	618.913	0.0208458	0.866544		FALSE
5904.19	42941.7	359	2.14109		4980.8	726.777	0.0184326	1.18539		FALSE
6251.73	44176.9	394.5	2.39089		4990.11	860.095	0.0202553	1.25282		FALSE
6254.01	44184.9	407	2.46665		4931.54	867.768	0.0208971	1.26817		FALSE
6292.66	44320.1	346	2.09696		3876.85	875.067	0.0177651	1.62314		FALSE
6428.03	44790.4	1302	7.90761		705.77	15268	0.0668502	9.10782		FALSE
6613.88	45428.1	353.75	2.16394		4956.89	927.865	0.018163	1.33428		FALSE
6616.48	45437	336.5	2.05842		6104.86	538.64	0.0172773	1.08381		FALSE
6636.1	45503.8	378.5	2.31534		4019.8	1031.5	0.0194338	1.65085		FALSE
6642.24	45524.6	474	2.89953		2218.29	1912.53	0.0243372	2.99431		FALSE
6644.69	45533	527	3.22374		3785.22	1138.91	0.0270584	1.75543		FALSE
6647.63	45543	545	3.33384		5844.2	1153.21	0.0279826	1.13748		FALSE
6650.28	45552	572	3.49901		4968.44	975.596	0.0293689	1.3385		FALSE
6653.24	45562	595	3.6397		4339.62	1325.89	0.0305498	1.53314		FALSE
6655.84	45570.9	667	4.08014		5723.84	1480.16	0.0342466	1.16283		FALSE
6658.82	45581	735	4.4961		5078.54	1616.22	0.037738	1.31117		FALSE
6661.18	45589	813	4.97324		5809.67	1388.41	0.0417429	1.14657		FALSE
6664.12	45599	901	5.51155		6637.84	1521	0.0462612	1.00396		FALSE
6667.06	45608.9	1105	6.75945		5576.13	2389.07	0.0567354	1.19564		FALSE
6672.57	45627.6	1293	7.90947		1702.63	6413.56	0.0663881	3.91897		FALSE
6675.3	45636.9	1302	8.03817		6074.19	2271.02	0.0668502	1.09896		FALSE
6697.86	45713.4	2040	12.5944		1530.99	17470.3	0.104742	4.37487		FALSE
6700.7	45723	2123	13.1068		6064.19	6074.44	0.109004	1.10496		FALSE
6714.18	45768.6	6160	38.03		637.902	99484.1	0.316281	10.5254		FALSE
6731.45	45827	1721	10.6249		6352.12	3012.42	0.0883635	1.05972		FALSE
6742.48	45864.2	2177	13.4402		640.495	37329.7	0.111776	10.527		FALSE
6753.03	45899.8	1581	9.76063		1625.93	11595.7	0.0811753	4.15333		FALSE
6764.07	45937	1180	7.28497		5344.83	2675.73	0.0605862	1.26553		FALSE
6767.35	45948	1108	6.84047		5574.4	1939.28	0.0568894	1.21401		FALSE
6770	45957	1100	6.79108		5768.33	2534.69	0.0564787	1.17365		FALSE
6772.98	45967	1125	6.94542		7406.1	2532.57	0.0577623	0.914513		FALSE
6775.89	45976.8	1075	6.63673		5167.65	2480.05	0.0551951	1.31121		FALSE
6778.5	45985.6	1074	6.63056		5424.15	1872.04	0.0551437	1.24969		FALSE
6781.55	45995.9	1070	6.60587		4229.86	2452.27	0.0549384	1.60326		FALSE
6786.91	46013.9	1054	6.50709		5534.26	1857.57	0.0541168	1.22634		FALSE
6792.89	46034	1338	8.26042		3318.95	5702.9	0.0686986	2.0467		FALSE
6795.28	46042	1450	8.95187		2048.64	6564.98	0.0744492	3.31697		FALSE
6799.69	46056.8	1290	7.96408		2829.91	6146.3	0.0662341	2.4028		FALSE
6808.66	46087	989	6.1058		7860.99	1730.3	0.0507795	0.866132		FALSE
6811	46094.8	1002	6.18605		5434.41	1762.32	0.0514469	1.25331		FALSE
6814	46104.9	1042	6.433		5892.05	2416.53	0.0535007	1.15647		FALSE
6822.31	46132.8	1302	8.03817		1487.13	9902.05	0.0668502	4.58758		FALSE
6824.75	46141	1348	8.32216		8765.47	2383.51	0.0692121	0.778595		FALSE
6839.01	46188.8	3684	23.1207		706.235	55060.7	0.189152	9.68375		FALSE
6852.79	46234.9	1321	8.29058		5997.91	2292.05	0.0678258	1.14253		FALSE
6855.76	46244.9	1230	7.71946		4435.54	2858.54	0.0631534	1.54564		FALSE
6861.39	46263.7	1300	8.15878		5116.45	2997.38	0.0667475	1.34105		FALSE
6864.16	46273	1408	8.83659		6059.83	3237.34	0.0722927	1.13273		FALSE
6866.89	46282.1	1403	8.80521		1783.32	7583.2	0.072036	3.85062		FALSE
6872.56	46301.1	1079	6.77179		3387.56	5587.08	0.0554005	2.02876		FALSE
6878.67	46321.5	792	4.97058		5423.71	2232.71	0.0406647	1.26826		FALSE
6886.9	46349	615	3.85973		7884.65	1369.49	0.0315767	0.873457		FALSE
6889.9	46359	597	3.74676		10046.9	984.66	0.0306525	0.685776		FALSE
6892.29	46367	543	3.40786		6289.32	1211.41	0.0278799	1.09587		FALSE
6898.28	46387	469	2.94344		7074.63	806.518	0.0240805	0.975074		FALSE
6906.07	46412.9	411	2.57943		6127.67	814.883	0.0211025	1.12703		FALSE
6909.05	46422.9	334	2.09618		5977.64	660.871	0.017149	1.15582		FALSE
7067.13	46947	329	2.09306		4379.85	718.897	0.0168923	1.61356		FALSE
7070.15	46956.9	364	2.31573		4454.81	822.696	0.0186893	1.58708		FALSE
7085.28	47006.7	1250	7.95236		703.91	17624.9	0.0641803	10.0656		FALSE
7102.38	47063	371	2.36026		4091.97	854.194	0.0190487	1.73569		FALSE
7106.4	47076.2	371	2.36026		5541.02	842.537	0.0190487	1.28251		FALSE
7114.93	47104.3	450	2.86285		3800.81	1068.26	0.0231049	1.87195		FALSE
7117.72	47113.4	426	2.71016		3676.19	1233.03	0.0218727	1.93617		FALSE
7123.62	47132.8	440	2.79923		6005.6	1018.58	0.0225915	1.18616		FALSE
7126.68	47142.8	400	2.54475		4242.83	929.606	0.0205377	1.6797		FALSE
7128.93	47150.2	390	2.48114		5783.8	858.279	0.0200243	1.23257		FALSE
7134.64	47169	393	2.50022		5885.59	872.535	0.0201783	1.21222		FALSE
7153.53	47230.9	491	3.12369		4647.55	1139.77	0.02521	1.5392		FALSE
7167.56	47276.8	882	5.89168		1854.04	5515.15	0.0452856	3.86591		FALSE
7169.55	47283.4	911	6.0854		1632.74	5965.64	0.0467746	4.39113		FALSE
7177.98	47310.9	588	3.92779		7120.6	1315.09	0.0301904	1.00806		FALSE
7181.04	47320.9	543	3.62719		4633.9	962.023	0.0278799	1.54967		FALSE
7183.8	47330	540	3.60715		3969.21	1255.47	0.0277259	1.80988		FALSE
7186.23	47337.9	507	3.38671		4271.43	1204.15	0.0260315	1.68239		FALSE
7189.15	47347.5	479	3.19968		6073.6	852.681	0.0245939	1.18367		FALSE
7192.05	47356.9	498	3.32659		4916.82	1120.29	0.0255694	1.46274		FALSE
7194.88	47366.2	476	3.17964		5436.8	836.709	0.0244399	1.32336		FALSE
7197.68	47375.4	451	3.01264		4453.35	1044.25	0.0231563	1.61624		FALSE
7205.86	47402	306	2.04405		5203.75	859.258	0.0157113	1.38474		FALSE
7347.67	47862.8	335	2.31783		5200.07	737.952	0.0172003	1.41299		FALSE
7350.49	47871.9	352	2.43545		3203.18	810.037	0.0180732	2.29474		FALSE
7368.49	47930	1174	8.12277		621.524	19163	0.0602782	11.8555		FALSE
7394.19	48013	295.75	2.04626		4061.97	685.067	0.0151851	1.82034		FALSE
7689.29	48954.8	406.5	2.88064		1839.36	1672.38	0.0208714	4.18042		FALSE
7692.19	48964	452.5	3.20662		6119.82	831.341	0.0232333	1.25693		FALSE
7694.66	48971.8	456.5	3.23497		5102.77	1100.31	0.0234387	1.50794		FALSE
7697.99	48982.3	455.5	3.22788		4635.27	1087.82	0.0233873	1.66074		FALSE
7704.49	49002.8	427.5	3.02946		6550.15	1023.7	0.0219497	1.17623		FALSE
7709.99	49020.2	423.5	3.00111		4790.91	1030.53	0.0217443	1.60929		FALSE
7712.9	49029.4	435.5	3.08615		4845.86	1038.34	0.0223604	1.59165		FALSE
7715.93	49039	470.5	3.33418		4535.25	839.496	0.0241575	1.70132		FALSE
7719.05	49048.8	511.5	3.62472		4297.51	1202.65	0.0262626	1.79617		FALSE
7721.63	49056.9	521.5	3.69559		5002.73	1232.63	0.026776	1.54348		FALSE
7724.81	49067	589.5	4.17747		4875.89	1698.86	0.0302674	1.58429		FALSE
7727.35	49075	622.5	4.41132		4429.92	1490.52	0.0319618	1.74436		FALSE
7730.74	49085.7	651.5	4.61683		5124.54	1569.95	0.0334508	1.50857		FALSE
7733.39	49094	681.5	4.82942		5719.02	1655.58	0.0349911	1.35222		FALSE
7736.24	49103	689.5	4.88611		10454.3	1255.7	0.0354019	0.740007		FALSE
7739.41	49113	738.5	5.23335		8434.79	1325.42	0.0379177	0.917558		FALSE
7742.59	49123	755.5	5.35382		9948.21	2247.11	0.0387906	0.778289		FALSE
7771.16	49212.9	2327.5	16.4937		1615.82	23752.9	0.119504	4.8094		FALSE
7773.69	49220.9	2461.5	17.4433		1167.37	24887.4	0.126384	6.65913		FALSE
7784.09	49253.6	1780.5	12.6174		5191.3	5501.31	0.0914184	1.49945		FALSE
7787.73	49265	1718.5	12.1781		7851.54	2170.73	0.0882351	0.991873		FALSE
7796.57	49292.7	2612.5	18.5134		1924.08	18010.1	0.134137	4.0521		FALSE
7798.69	49299.4	2683.5	19.0165		1097.84	27470.3	0.137782	7.10367		FALSE
7813.22	49345	1246.5	8.83327		7602.61	2290.86	0.0640006	1.0277		FALSE
7816.12	49354.1	1142.5	8.09628		6049.86	2810.43	0.0586608	1.29195		FALSE
7818.95	49363	1092.5	7.91443		6723.74	2025.88	0.0560936	1.16289		FALSE
7822.14	49373	1054.5	7.63914		5548.25	2585.87	0.0541425	1.40984		FALSE
7825.33	49382.9	1025.5	7.42906		4820.96	1928.49	0.0526535	1.62319		FALSE
7827.87	49390.9	1059.5	7.67536		4837.14	2595.58	0.0543992	1.61829		FALSE
7830.45	49399	1022.5	7.40732		7195.29	1903.09	0.0524995	1.08828		FALSE
7833.63	49408.9	1034.5	7.49426		6490.15	1917.77	0.0531156	1.207		FALSE
7836.53	49418	1018.5	7.37835		4768.27	2521.75	0.0522941	1.64347		FALSE
7839.39	49427	1003.5	7.26968		8036.05	2402.27	0.051524	0.975527		FALSE
7842.16	49435.7	903.5	6.54525		5688.99	2188.14	0.0463895	1.37848		FALSE
7844.64	49443.4	804.5	5.82806		5343.13	1987.16	0.0413065	1.46817		FALSE
7853.8	49472.1	584.5	4.23431		5015.58	1442.11	0.0300107	1.56588		FALSE
7857.25	49482.9	558.5	4.04596		4377.77	2886.51	0.0286758	1.79481		FALSE
7865.82	49509.7	431.5	3.12593		4598.2	810.644	0.022155	1.71063		FALSE
7880.97	49557	364.5	2.64056		5819.9	821.641	0.018715	1.35414		FALSE
7883.54	49565	332.5	2.40874		6283.52	587.41	0.017072	1.25464		FALSE
7886.73	49575	307.5	2.22763		5669.22	702.641	0.0157884	1.39115		FALSE
7889.9	49584.8	296.5	2.14794		6080.69	529.224	0.0152236	1.29753		FALSE
7892.5	49593	306.5	2.22039		6028.12	673.922	0.015737	1.30928		FALSE
7895.71	49603	317.5	2.30007		6193.21	682.408	0.0163018	1.2749		FALSE
7898.54	49611.8	296.5	2.14794		6134.62	532.889	0.0152236	1.28754		FALSE
7901.48	49621	310.5	2.24936		5368.73	677.127	0.0159424	1.47176		FALSE
8520.26	51514.3	248	2.12401		4060.85	747.325	0.0127334	2.09815		FALSE
8680.37	51992.9	253	2.16684		5099.54	603.848	0.0129901	1.70219		FALSE
8683.42	52002	288	2.4666		5634.06	699.78	0.0147871	1.54124		FALSE
8686.43	52010.9	361	3.09181		5929.51	652.011	0.0185353	1.46495		FALSE
8689.29	52019.5	317	2.79513		5663.09	762.755	0.0162761	1.53437		FALSE
8692.13	52027.9	275	2.4248		5318.46	649.335	0.0141197	1.63433		FALSE
8695.19	52037	241	2.12501		5830.47	439.195	0.012374	1.49134		FALSE
9158.62	53397	224.75	2.11664		3810.55	670.671	0.0115396	2.40349		FALSE
9162.07	53407	247.5	2.3309		11859.3	444.104	0.0127077	0.772564		FALSE
9165.52	53417	274.75	2.58753		10299.3	636.716	0.0141068	0.889913		FALSE
9168.28	53425	278.75	2.6252		6112.15	687.729	0.0143122	1.50001		FALSE
9171.72	53435	302	2.84417		4675.19	771.591	0.015506	1.96179		FALSE
9174.5	53443	331	3.11728		7927.03	631.745	0.0169949	1.15737		FALSE
9177.95	53453	381	3.58817		6510.53	919.584	0.0195622	1.40971		FALSE
9181.4	53463	408	3.84245		5082.87	1044.29	0.0209485	1.80634		FALSE
9184.41	53471.7	475	4.47344		6105.43	1180.98	0.0243885	1.5043		FALSE
9187.88	53481.7	520	4.89724		6424.85	1304.98	0.026699	1.43005		FALSE
9191.05	53490.9	540	5.0856		5630.24	1381.6	0.0277259	1.63244		FALSE
9194.44	53500.7	538	5.06676		4110.52	1447.95	0.0276232	2.23681		FALSE
9197.58	53509.8	538	5.06676		5684.98	1083.07	0.0276232	1.61787		FALSE
9200.76	53519	555	5.22686		6189.09	1441.86	0.0284961	1.48661		FALSE
9204.9	53530.9	592	5.57532		5830.63	1537.32	0.0303958	1.57872		FALSE
9209.02	53542.8	663	6.24398		4837.89	2153.67	0.0340412	1.90352		FALSE
9211.83	53551	756	7.11984		6942.86	1977.37	0.0388163	1.32681		FALSE
9214.6	53559	807	7.60014		4129.73	2634.01	0.0414348	2.23128		FALSE
9217.7	53567.9	765	7.2046		5169.57	2030.55	0.0392784	1.78307		FALSE
9221.07	53577.6	682	6.42292		5452.17	2221.64	0.0350168	1.69127		FALSE
9224.33	53587	573	5.39638		5850.36	1505.14	0.0294203	1.57671		FALSE
9227.76	53597	516	4.85957		7206.09	1306.14	0.0264936	1.28055		FALSE
9231	53606.3	441	4.15324		5034.88	1178.17	0.0226428	1.83341		FALSE
9234.7	53617	423	4.05866		9243.52	828.15	0.0217186	0.999045		FALSE
9238.15	53626.9	409	3.92433		5115.93	1307.66	0.0209998	1.80576		FALSE
9245.07	53646.9	388	3.72284		5459.83	1025.97	0.0199216	1.69329		FALSE
9248.53	53656.9	390	3.74203		4461.01	1051.48	0.0200243	2.07319		FALSE
9257.6	53683	364	3.49256		7679.93	707.397	0.0186893	1.20543		FALSE
9261.06	53693	341	3.27188		5109.86	1088.77	0.0175084	1.81239		FALSE
9264.54	53703	313	3.00322		5235.31	794.443	0.0160708	1.76963		FALSE
9268.01	53713	334	3.20471		4893.75	809.714	0.017149	1.89385		FALSE
9271.44	53722.9	291	2.79213		5135.37	723.775	0.0149412	1.80541		FALSE
9274.52	53731.7	275	2.63861		5816.33	678.677	0.0141197	1.59457		FALSE
9277.73	53741	272	2.60983		6283.9	516.141	0.0139656	1.47643		FALSE
9281.2	53751	273	2.61942		6665.82	625.601	0.014017	1.39236		FALSE
9284.36	53760.1	257	2.4659		5020.52	635.786	0.0131955	1.84928		FALSE
9287.79	53769.9	259	2.48509		4424.14	514.847	0.0132982	2.09934		FALSE
9291.02	53779.2	226	2.16846		4174.92	594.131	0.0116038	2.22544		FALSE
9294.39	53788.9	242	2.32198		4402.41	612.414	0.0124253	2.11121		FALSE
9297.54	53798	245	2.35076		5221.98	620.193	0.0125793	1.78046		FALSE
9301.37	53809	233	2.23562		4405.17	465.126	0.0119632	2.11147		FALSE
9304.46	53817.9	238	2.2836		5814.3	476.431	0.0122199	1.60027		FALSE
9308.29	53828.9	253	2.42752		4027.19	800.046	0.0129901	2.31136		FALSE
9311.11	53837	264	2.53307		8918.38	481.827	0.0135549	1.04404		FALSE
9314.57	53846.9	229	2.19724		6091.85	601.349	0.0117578	1.52902		FALSE
9317.38	53855	242	2.32198		6999.79	484.862	0.0124253	1.33109		FALSE
9320.85	53865	274	2.62902		7617.29	674.16	0.0140683	1.22364		FALSE
9327.47	53884	278	2.6674		6741.53	717.608	0.0142737	1.38358		FALSE
9330.61	53893	302	2.89767		11450.9	553.382	0.015506	0.814835		FALSE
9334.07	53902.9	292	2.80172		6749.95	758.018	0.0149925	1.38284		FALSE
9336.57	53910.1	301	2.88808		5711.63	618.121	0.0154546	1.63466		FALSE
9339.67	53919	324	3.10876		8932.18	638.603	0.0166355	1.04562		FALSE
9343.16	53929	363	3.48297		10238.7	698.617	0.018638	0.912531		FALSE
9346.6	53938.9	358	3.43499		5280.19	945.901	0.0183812	1.77013		FALSE
9349.43	53947	322	3.08957		3597.4	822.889	0.0165329	2.59894		FALSE
9352.92	53957	316	3.032		11309.9	574.983	0.0162248	0.826965		FALSE
9355.85	53965.4	269	2.58104		5842.7	527.715	0.0138116	1.60129		FALSE
9359.19	53975	244	2.34117		6668.15	586.034	0.012528	1.40357		FALSE
9362.68	53985	223	2.13967		9599.63	403.314	0.0114498	0.975317		FALSE
9365.84	53994	217	2.0821		6808.67	521.95	0.0111417	1.37558		FALSE
9368.96	54003	235	2.25481		6731.12	526.543	0.0120659	1.39189		FALSE
9372.46	54013	225	2.15886		7615.68	399.073	0.0115525	1.23068		FALSE
9375.93	54022.9	221	2.12048		6146.21	530.354	0.0113471	1.52548		FALSE
9569.34	54574	212	2.06271		5651.14	532.553	0.010885	1.69335		FALSE
9572.52	54583	259	2.52001		6398.67	596.694	0.0132982	1.49602		FALSE
9575.99	54592.8	264	2.56865		5453.69	514.528	0.0135549	1.75587		FALSE
9579.53	54602.8	270	2.62703		4885.28	680.881	0.0138629	1.9609		FALSE
9582.7	54611.8	294	2.86055		4935.38	760.585	0.0150952	1.94163		FALSE
9589.47	54631	345	3.35676		8779.7	887.809	0.0177138	1.09223		FALSE
9593.7	54643	365	3.55136		4955.01	1162.77	0.0187407	1.93616		FALSE
9596.54	54651	418	4.06704		13627	1039.62	0.0214619	0.704229		FALSE
9606.42	54678.9	562	5.71976		4043	3485.12	0.0288555	2.37606		FALSE
9613.5	54699	640	6.51361		7234.29	1316.45	0.0328603	1.32888		FALSE
9616.58	54707.7	656	6.67645		5047.48	1372.08	0.0336818	1.90522		FALSE
9620.1	54717.7	680	6.92071		6363.56	1875	0.0349141	1.51175		FALSE
9642.87	54782	1317	13.4038		1285.33	19123.1	0.0676204	7.50226		FALSE
9645.35	54789	1381	14.0551		4804.38	2891.18	0.0709064	2.00762		FALSE
9648.75	54798.6	1365	13.8923		1213.76	15683.3	0.0700849	7.94945		FALSE
9662.47	54837.3	760	7.73491		7595.12	2551.21	0.0390216	1.2722		FALSE
9666.61	54849	685	6.9716		5063.05	1850.76	0.0351708	1.90925		FALSE
9669.87	54858.2	619	6.29988		6244.55	1668.45	0.0317821	1.54853		FALSE
9673.3	54867.8	608	6.18793		5899.8	1633.76	0.0312173	1.6396		FALSE
9676.85	54877.8	582	5.92331		6690.78	1200.21	0.0298824	1.4463		FALSE
9680.08	54887	565	5.75029		8621.54	1445.32	0.0290095	1.12278		FALSE
9683.62	54896.9	505	5.13964		5898.92	1323.51	0.0259288	1.64159		FALSE
9686.48	54905	460	4.68166		8279.36	927.172	0.0236184	1.16995		FALSE
9712.05	54977	256	2.60544		9316.19	473.922	0.0131441	1.04249		FALSE
9715.21	54985.9	216	2.19834		4800.54	563.896	0.0110904	2.02377		FALSE
9719.16	54997	204	2.07621		12584	388.224	0.0104742	0.77234		FALSE
9964.57	55683	212	2.19491		11380.5	403.334	0.010885	0.875585		FALSE
9968.16	55693	224	2.31915		6019.08	592.762	0.0115011	1.65609		FALSE
9971.39	55701.9	246	2.54693		4923.03	666.71	0.0126307	2.02546		FALSE
9989.77	55752.9	430	4.55564		3956.84	2648.44	0.022078	2.52469		FALSE
9993.12	55762.2	413	4.37553		3128.07	1697.91	0.0212052	3.19466		FALSE
10385.7	56840.9	206	2.28383		6438.13	626.686	0.0105769	1.61316		FALSE
10388.7	56849	215	2.38361		12736	548.901	0.011039	0.815698		FALSE
10392.4	56859	238	2.6386		12042	451.849	0.0122199	0.863008		FALSE
10396	56869	265	2.93794		11187.4	483.902	0.0136062	0.929263		FALSE
10399.7	56878.9	255	2.82707		7792.27	633.317	0.0130928	1.33462		FALSE
10402.7	56887	234	2.59426		7245.33	601.751	0.0120146	1.43577		FALSE
10406.5	56897.5	246	2.72729		4943.25	680.881	0.0126307	2.1052		FALSE
10410	56907	281	3.11532		7928.26	706.278	0.0144277	1.31303		FALSE
10413.3	56915.9	302	3.34814		6484.83	626.703	0.015506	1.60579		FALSE
10417.3	56926.8	304	3.37031		4759.69	851.479	0.0156087	2.18865		FALSE
10420.3	56935	362	4.01334		6724.8	929.366	0.0185866	1.54954		FALSE
10424	56944.9	363	4.02442		5615.05	1002.43	0.018638	1.85644		FALSE
10427.7	56954.9	417	4.6231		6734.96	1116.76	0.0214106	1.54829		FALSE
10431.3	56964.9	438	4.85591		5238.49	1229.95	0.0224888	1.99129		FALSE
10434.3	56973	460	5.09982		4873.99	1294.6	0.0236184	2.14081		FALSE
10438	56983	486	5.38807		9722.11	1269.25	0.0249533	1.07363		FALSE
10445	57002.1	385	4.26833		5008.95	828.853	0.0197675	2.08527		FALSE
10447.8	57009.7	370	4.10203		5436.59	1024.07	0.0189974	1.92176		FALSE
10451.5	57019.6	329	3.64748		4227.87	934.209	0.0168923	2.47205		FALSE
10455.7	57030.9	365	4.04659		7608.07	733.035	0.0187407	1.37428		FALSE
10458.7	57039.3	330	3.65857		4689.03	919.855	0.0169436	2.23047		FALSE
10462.3	57048.9	326	3.61422		6764.06	874.513	0.0167382	1.54675		FALSE
10466	57058.9	352	3.90247		6818.43	726.479	0.0180732	1.53495		FALSE
10468.9	57066.9	334	3.70291		4112.56	932.866	0.017149	2.5456		FALSE
10472.6	57077	334	3.70291		6307.15	702.909	0.017149	1.66044		FALSE
10476.3	57086.8	333	3.69182		4007.66	952.581	0.0170976	2.61406		FALSE
10478.6	57093	345	3.82486		5961.8	952.647	0.0177138	1.75762		FALSE
10482.2	57103	362	4.01334		4633.04	1014.54	0.0185866	2.2625		FALSE
10488.9	57121	388	4.30159		10188.4	801.518	0.0199216	1.02949		FALSE
10492.8	57131.6	405	4.49006		5967.21	1121.67	0.0207944	1.75841		FALSE
10496.3	57141	446	4.94461		10433.4	906.497	0.0228995	1.00603		FALSE
10499.2	57149	447	4.95569		11113.6	1478.65	0.0229509	0.944717		FALSE
10502.9	57159	441	4.88917		12298.6	904.566	0.0226428	0.853995		FALSE
10505.9	57167	408	4.52332		3721.02	1139.82	0.0209485	2.82339		FALSE
10509.6	57177	376	4.16855		4081.38	1242.21	0.0193054	2.57501		FALSE
10513.3	57187	332	3.68074		10664	464.589	0.0170463	0.985869		FALSE
10515.7	57193.5	293	3.24836		4981.02	814.043	0.0150439	2.11115		FALSE
10519.9	57205	257	2.84925		4438.39	674.806	0.0131955	2.37021		FALSE
10523.6	57214.8	226	2.50556		5843.88	480.189	0.0116038	1.80079		FALSE
10526.6	57223	215	2.38361		6065.78	432.55	0.011039	1.7354		FALSE
10530.3	57233	218	2.41687		7721.88	525.198	0.011193	1.36369		FALSE
10533.6	57241.9	190	2.10645		5904.57	399.66	0.00975541	1.78397		FALSE
11170.5	58937.8	166	2.06928		7329.15	363.788	0.00852315	1.52412		FALSE
11177.8	58957	212	2.6427		6968.54	587.856	0.010885	1.60403		FALSE
11180.8	58965	216	2.69256		3232.81	642.613	0.0110904	3.45855		FALSE
11185.4	58977	277	3.45296		8103.18	570.771	0.0142224	1.38037		FALSE
11188.4	58984.9	278	3.46542		7812.61	605.453	0.0142737	1.4321		FALSE
11193	58997	334	4.16349		9782.18	1353.22	0.017149	1.14423		FALSE
11196.1	59005	355	4.42527		8284.5	1017.3	0.0182272	1.35145		FALSE
11199.9	59015	384	4.78677		10674.7	1093	0.0197162	1.0492		FALSE
11202.9	59022.8	423	5.27293		7510.63	940.101	0.0217186	1.4916		FALSE
11207.1	59033.9	505	6.2951		5258.24	1782.93	0.0259288	2.13134		FALSE
11214.4	59053	679	8.4641		10544.7	1917.46	0.0348628	1.06351		FALSE
11217.9	59062.1	714	8.9004		4536.58	2117.38	0.0366598	2.47276		FALSE
11220.9	59070	758	9.44888		5817	2246.86	0.0389189	1.92899		FALSE
11224.1	59078.3	777	9.68573		4884.85	2322.37	0.0398945	2.29773		FALSE
11228	59088.6	748	9.32423		1011.21	11508.9	0.0384055	11.1035		FALSE
11247.3	59139	426	5.31032		4662.65	941.119	0.0218727	2.4122		FALSE
11250.3	59147	391	4.87403		6686.62	1112.34	0.0200756	1.68251		FALSE
11254.1	59157	352	4.38787		9701.06	973.823	0.0180732	1.16009		FALSE
11258	59167	322	4.01391		5945.67	705.457	0.0165329	1.89347		FALSE
11261.7	59176.8	308	3.83939		7061.35	846.97	0.015814	1.59484		FALSE
11264.9	59185	303	3.77706		10405.7	823.168	0.0155573	1.08256		FALSE
11268.7	59195	305	3.80199		11139.6	607.914	0.01566	1.01159		FALSE
11272.1	59203.8	256	3.19118		7438.46	557.763	0.0131441	1.51538		FALSE
11275.6	59213	246	3.06652		2891.9	837.355	0.0126307	3.89902		FALSE
11279.4	59223	255	3.17871		14441.1	656.929	0.0130928	0.781061		FALSE
11286.3	59241	200	2.49311		2533.55	796.091	0.0102689	4.45474		FALSE
11294	59261	175	2.18147		4984.2	505.427	0.00898524	2.26595		FALSE
11297.8	59271	168	2.09421		5007.88	470.326	0.00862584	2.256		FALSE
11301.9	59281.7	163	2.03188		4437.32	426.354	0.00836911	2.54701		FALSE
11305.4	59291	177	2.2064		6978.02	333.199	0.00908793	1.62015		FALSE
11312.7	59310	166	2.06928		6617.9	320.936	0.00852315	1.70942		FALSE
11316.2	59318.9	180	2.2438		7360.15	332.463	0.00924197	1.53749		FALSE

## Sheet: ICDC_YN18-1_0_H1_1
Spectrum: ICDC YN18-1\0_H1\1 1SLin, "Baseline subt." (D:\Data\BioTyperRealTimeProcessing\China CDC\20120903layangyabaoganjun\ICDC YN18-1\0_H1\1)
m/z	time	Intens.	SN	Quality Fac.	Res.	Area	Rel. Intens.	FWHM	Chi^2	Bk. Peak
2583.89	28539.6	375	2.57605		2266.31	502.827	0.0324097	1.14013		FALSE
2585.59	28548.9	416	2.85769		3742.02	482.303	0.0359531	0.69096		FALSE
2801.46	29700.3	304	2.04764		2821.82	464.994	0.0262734	0.992785		FALSE
3088.91	31166.7	1026	6.80093		1205.81	3106.89	0.0886728	2.56169		FALSE
3090.33	31173.8	948	6.2839		1197.1	3004.37	0.0819316	2.58151		FALSE
3117.38	31308.2	944	6.2377		1061.36	3308.61	0.0815859	2.93716		FALSE
3118.37	31313.1	863	5.70247		1754.48	2508.87	0.0745854	1.77738		FALSE
3130.91	31375.2	471	3.11224		1153.93	1778.05	0.0407065	2.71325		FALSE
3132.89	31384.9	422	2.78846		4221.36	687.972	0.0364717	0.742151		FALSE
3332.11	32355	312	2.06229		4456.37	322.327	0.0269648	0.747718		FALSE
3334.3	32365.5	454	3.0009		3673.6	789.848	0.0392373	0.907639		FALSE
3336.26	32374.9	520	3.43715		3919.75	732.359	0.0449414	0.851141		FALSE
3338.36	32385	482	3.18598		4035.75	553.52	0.0416572	0.827197		FALSE
3342.17	32403.2	704	4.65338		1343.92	2259.38	0.0608437	2.48687		FALSE
3343.78	32410.9	743	4.91116		4617.22	882.651	0.0642143	0.724198		FALSE
3347.54	32428.9	1019	6.7355		752.995	6149.24	0.0880678	4.44564		FALSE
3354.66	32463	309	2.04246		5346.45	340.218	0.0267056	0.627457		FALSE
3396.06	32660.2	488	3.22564		1434.11	1438.55	0.0421758	2.36807		FALSE
3397.73	32668.1	406	2.68362		2763.84	561.777	0.0350889	1.22935		FALSE
3408.02	32717	424	2.8026		5260.77	591.775	0.0366445	0.647817		FALSE
3409.71	32725	526	3.47681		4233.15	936.455	0.0454599	0.805478		FALSE
3411.81	32735	494	3.2653		4042.28	726.204	0.0426943	0.844032		FALSE
3413.93	32745	447	2.95463		5002.38	511.164	0.0386323	0.68246		FALSE
3416.03	32755	589	3.89324		4167.6	675.657	0.0509048	0.819664		FALSE
3417.72	32763	671	4.43525		1222.82	2201.67	0.0579917	2.79496		FALSE
3583.24	33537.5	506	3.18315		981.442	2534.65	0.0437314	3.651		FALSE
3592.43	33580	507	3.18944		3054.17	792.874	0.0438179	1.17624		FALSE
3593.95	33587	556	3.49769		2827.99	881.403	0.0480527	1.27085		FALSE
3596.1	33596.9	435	2.7365		3738.79	501.52	0.0375952	0.961835		FALSE
3598.26	33606.9	359	2.2584		4436.13	435.995	0.0310268	0.811126		FALSE
3683.16	33996.4	1058	6.60236		840.212	6544.98	0.0914384	4.3836		FALSE
3683.16	33996.4	1057	6.59612		839.442	6544.98	0.091352	4.38762		FALSE
3885.02	34905	1177.5	7.15618		786.193	7597.02	0.101766	4.94155		FALSE
3900.78	34975	454.5	2.7622		3631.97	892.674	0.0392805	1.07401		FALSE
3904.68	34992.3	685.5	4.16608		816.034	4377.34	0.0592449	4.78495		FALSE
4309.3	36741	367.875	2.09825		8162.49	608.806	0.0317939	0.527939		FALSE
4316.39	36770.9	892.625	5.09126		1323.87	4189.46	0.0771458	3.26043		FALSE
4319.49	36783.9	1020.62	5.82134		2417.91	3162.02	0.0882083	1.78645		FALSE
4334.93	36849	11570.6	65.9954		527.739	128982	1	8.21416		FALSE
4350.62	36914.9	1215.62	6.93356		3907.1	2187.15	0.105061	1.11352		FALSE
4354.68	36931.9	1478.62	8.43363		1620.71	5193.4	0.127791	2.6869		FALSE
4356.32	36938.8	1470.62	8.388		1237.27	8125.17	0.1271	3.52092		FALSE
4363.65	36969.6	972.625	5.54756		3857.98	1741.68	0.0840598	1.13107		FALSE
4365.88	36978.9	837.625	4.77756		2078.72	2461.67	0.0723924	2.10027		FALSE
4370.2	36997	684.625	3.9049		3341.96	1211.13	0.0591692	1.30767		FALSE
4372.88	37008.2	699.625	3.99045		3236.42	1286.62	0.0604656	1.35115		FALSE
4378.76	37032.8	559.625	3.19193		4364.31	1208.81	0.048366	1.00331		FALSE
4381.01	37042.2	476.625	2.71853		4197.61	807.739	0.0411927	1.04369		FALSE
4383.09	37051	369.625	2.10823		5121.73	452.942	0.0319451	0.855783		FALSE
4535.4	37682.6	370.625	2.02656		3206.23	675.438	0.0320315	1.41456		FALSE
4551.54	37748.9	671.625	3.67241		1584.97	2163.78	0.0580457	2.87169		FALSE
4553.27	37756	580.625	3.17483		2781.62	928.647	0.050181	1.63691		FALSE
4555.61	37765.6	366.625	2.00469		3323.87	625.518	0.0316858	1.37057		FALSE
4577.01	37853.3	681.625	3.72709		852.134	5045.35	0.05891	5.37123		FALSE
4597.96	37939	368.625	2.01562		4197.59	493.242	0.0318587	1.09538		FALSE
4607.29	37977.1	1641.62	8.97633		837.241	12518.1	0.141879	5.50294		FALSE
4613.15	38001	589.625	3.22404		12285.4	1235.18	0.0509588	0.375497		FALSE
4618.06	38021	447.625	2.44759		6475.45	760.63	0.0386863	0.713165		FALSE
4671.17	38236.8	531.625	2.87563		1454.76	1845.32	0.0459461	3.21095		FALSE
4823.2	38847.9	1148.5	6.13675		846.204	8765.02	0.09926	5.6998		FALSE
4836.92	38902.6	803.5	4.29332		850.306	6097.23	0.0694431	5.68844		FALSE
4954.54	39368.2	470	2.52634		2636.14	1089.72	0.0406201	1.87947		FALSE
4956.76	39376.9	399	2.1447		4674.64	670.47	0.0344839	1.06035		FALSE
4996.29	39532.1	1034	5.55794		1062.48	7782.47	0.0893642	4.7025		FALSE
5001.15	39551.2	801	4.30552		4233.47	1454.48	0.069227	1.18134		FALSE
5003.38	39559.9	564	3.0316		3876.37	1048.81	0.0487441	1.29074		FALSE
5006	39570.1	465	2.49946		3549.21	825.84	0.040188	1.41045		FALSE
5008.76	39580.9	413	2.21995		5249.35	647.777	0.0356938	0.954167		FALSE
5125.94	40036.9	404	2.17152		5024.93	754.345	0.034916	1.0201		FALSE
5128.22	40045.7	508	2.73053		5009.56	735.883	0.0439043	1.02369		FALSE
5130.89	40056.1	521	2.80041		4196.83	1001.04	0.0450278	1.22256		FALSE
5132.95	40064	473	2.5424		3863.89	1105.02	0.0408794	1.32844		FALSE
5135.79	40075	417	2.2414		6931.61	612.824	0.0360395	0.740923		FALSE
5140.45	40093	458	2.46178		4610.07	682.604	0.039583	1.11505		FALSE
5156.6	40155.3	1456	7.82609		1207.51	9661.34	0.125836	4.27043		FALSE
5159.1	40165	1454	7.81534		5056.41	3657.56	0.125663	1.02031		FALSE
5172.45	40216.4	7895	42.4361		693.457	77384	0.682331	7.45894		FALSE
5186.61	40270.9	1029	5.53094		4212.15	1987.58	0.0889321	1.23135		FALSE
5188.98	40280	1074	5.77281		3528.4	1633.73	0.0928213	1.47063		FALSE
5192.16	40292.3	1343	7.21871		4128.62	2572.81	0.11607	1.2576		FALSE
5194.4	40300.9	1547	8.31522		3719.96	3080.45	0.133701	1.39636		FALSE
5196.51	40309	1603	8.61622		4910.11	3180.07	0.13854	1.05833		FALSE
5198.86	40318	1654	8.91369		3077.4	4139.26	0.142948	1.68937		FALSE
5201.27	40327.2	1562	8.41789		2864.23	6093.6	0.134997	1.81594		FALSE
5206.66	40347.9	1035	5.5778		3351.98	2090.36	0.0894507	1.55331		FALSE
5209.67	40359.5	997	5.37301		3398.76	1517.51	0.0861665	1.53282		FALSE
5211.6	40366.9	1065	5.73947		4709.32	2137.59	0.0920434	1.10666		FALSE
5216.72	40386.5	1563	8.42328		917.362	14225.3	0.135083	5.68665		FALSE
5227.27	40427	778	4.19278		6905.29	1149.51	0.0672392	0.756994		FALSE
5229.86	40436.9	832	4.48379		5133.13	1232.23	0.0719062	1.01884		FALSE
5234.82	40455.9	1160	6.25144		1662.46	5176.17	0.100254	3.14883		FALSE
5236.72	40463.2	1038	5.59396		6791.57	2417.2	0.0897099	0.771062		FALSE
5239.79	40474.9	783	4.21972		9443.73	1437.64	0.0676714	0.554843		FALSE
5242.37	40484.8	645	3.47602		5568.74	959.238	0.0557446	0.941393		FALSE
5244.51	40493	681	3.67003		5117.1	1214.8	0.0588559	1.0249		FALSE
5247.12	40503	753	4.05805		4917.98	1424.55	0.0650786	1.06693		FALSE
5249.73	40512.9	1040	5.60474		4743.97	2243.91	0.0898828	1.10661		FALSE
5251.82	40521	866	4.66702		4492.83	1578.36	0.0748447	1.16893		FALSE
5254.41	40530.9	582	3.1365		5064.13	1038.8	0.0502998	1.03757		FALSE
5257.06	40541	470	2.53291		5800.51	658.865	0.0406201	0.90631		FALSE
5259.37	40549.8	392	2.11256		4694.83	746.096	0.0338789	1.12025		FALSE
5353.52	40907.8	537	2.90468		980.026	3289.98	0.0464106	5.46263		FALSE
5381.38	41013.1	1020	5.51727		813.663	7357.12	0.0881543	6.61377		FALSE
5442.46	41243.1	1372	7.42127		1973.84	4690.12	0.118576	2.7573		FALSE
5443.19	41245.9	1355	7.32932		780.813	10840	0.117107	6.97119		FALSE
5478.67	41378.9	521	2.81814		1249.18	2769.79	0.0450278	4.38583		FALSE
5615.05	41886.1	474.625	2.58643		4363.57	875.233	0.0410198	1.2868		FALSE
5617.43	41894.9	619.375	3.37523		4403.1	1444.57	0.05353	1.27579		FALSE
5619.74	41903.5	458.875	2.5006		4823.97	796.404	0.0396586	1.16496		FALSE
5798.69	42559.6	954.812	5.25756		938.246	7312.67	0.0825204	6.18035		FALSE
5811.17	42605	405.812	2.23456		5193.12	701.204	0.0350727	1.11901		FALSE
5813.92	42615	500.812	2.75767		4213.68	738.881	0.0432831	1.37977		FALSE
5816.37	42623.9	600.812	3.3083		3291.43	1481.47	0.0519257	1.76713		FALSE
5818.87	42632.9	580.812	3.19818		4843	838.555	0.0501972	1.2015		FALSE
5821.08	42641	413.812	2.27861		4601.82	617.702	0.0357641	1.26495		FALSE
5833.76	42687	384.812	2.11893		9093.24	562.748	0.0332577	0.641549		FALSE
5838.73	42705	378.812	2.08589		8239.35	543.127	0.0327392	0.708639		FALSE
5841.18	42713.9	368.812	2.03082		4844.13	586.061	0.0318749	1.20583		FALSE
5843.65	42722.8	415.812	2.28962		3733.53	866.138	0.0359369	1.56518		FALSE
5845.9	42731	430.812	2.37222		5957.31	879.123	0.0372333	0.981298		FALSE
5848.66	42741	427.812	2.3557		6442.73	653.942	0.036974	0.907792		FALSE
5851.65	42751.8	410.812	2.26209		4511.62	848.279	0.0355048	1.29702		FALSE
5858.03	42774.9	458.812	2.5264		3755.84	968.748	0.0396532	1.55971		FALSE
5859.95	42781.9	473.812	2.60899		3829.24	993.192	0.0409496	1.53032		FALSE
5862.98	42792.8	516.812	2.84577		4368.26	817.226	0.0446659	1.34218		FALSE
5865.78	42803	613.812	3.37989		4918.19	1207.33	0.0530492	1.19267		FALSE
5868.22	42811.8	753.812	4.15078		4029.04	1530.96	0.0651488	1.45648		FALSE
5870.76	42821	872.812	4.80604		5815.3	1322.63	0.0754335	1.00954		FALSE
5873.33	42830.3	957.812	5.27408		4817.7	1931.49	0.0827797	1.21912		FALSE
5875.93	42839.7	1021.81	5.62649		4190.13	2131.57	0.0883109	1.40233		FALSE
5878.51	42849	1228.81	6.76631		5594.95	1903.01	0.106201	1.05068		FALSE
5881.78	42860.8	1525.81	8.40171		6208.91	3017.05	0.131869	0.947312		FALSE
5887.91	42882.9	3341.81	18.4013		817.515	33114.6	0.288819	7.2022		FALSE
5902.87	42936.9	536.812	2.9559		4787.4	1132.51	0.0463944	1.233		FALSE
5905.66	42947	581.812	3.20368		6602.9	885.092	0.0502836	0.894404		FALSE
5908.43	42957	675.812	3.72128		4119.16	1365.45	0.0584076	1.43438		FALSE
5910.99	42966.2	741.812	4.0847		4564.32	1530.6	0.0641117	1.29504		FALSE
5913.43	42975	799.812	4.43416		4918.84	1628.93	0.0691244	1.2022		FALSE
5916.19	42984.9	918.812	5.09389		5034.68	1779.08	0.0794091	1.17509		FALSE
5921.2	43003	554.812	3.07588		5489.58	871.915	0.0479501	1.07862		FALSE
5923.98	43013	500.812	2.7765		7791.58	930.6	0.0432831	0.760306		FALSE
5926.43	43021.8	380.812	2.11122		4587.44	777.079	0.032912	1.29188		FALSE
5928.98	43031	372.812	2.06687		6194.27	724.34	0.0322206	0.957172		FALSE
6240.66	44138.1	429.75	2.49746		4601.35	914.096	0.0371415	1.35627		FALSE
6246.29	44157.8	721.5	4.19295		3046.85	2900.42	0.0623562	2.05008		FALSE
6248.9	44167	838.5	4.87288		7393.78	1735.97	0.072468	0.845157		FALSE
6251.76	44177	885.5	5.14602		8215.28	1405.08	0.07653	0.760991		FALSE
6254.39	44186.2	899.5	5.22738		3113.51	1960.86	0.07774	2.00879		FALSE
6264.71	44222.3	4090.5	23.7717		766.365	45798.9	0.353525	8.17458		FALSE
6278.61	44271	624.5	3.62924		6771.95	999.747	0.0539729	0.927151		FALSE
6281.48	44281	677.5	3.93724		7562.06	1384.3	0.0585534	0.830656		FALSE
6284.33	44291	787.5	4.5765		6371.94	1243.71	0.0680603	0.98625		FALSE
6287.17	44300.9	849.5	4.93681		4280.12	1789.42	0.0734187	1.46892		FALSE
6289.49	44309	909.5	5.2855		4347.81	1872.81	0.0786042	1.44659		FALSE
6292.1	44318.1	900.5	5.23319		4049.76	1927.11	0.0778264	1.5537		FALSE
6294.86	44327.8	790.5	4.59394		4538.56	1629.72	0.0683196	1.38697		FALSE
6297.5	44337	624.5	3.62924		4964.81	966.658	0.0539729	1.26843		FALSE
6300.13	44346.2	569.5	3.30961		5410.13	1134.88	0.0492195	1.16451		FALSE
6302.66	44355	615.5	3.57694		6580.1	953.945	0.0531951	0.957837		FALSE
6305.52	44365	589.5	3.42584		7080.31	1127.09	0.050948	0.890571		FALSE
6308.36	44374.9	499.5	2.90281		5239.37	961.615	0.0431697	1.20403		FALSE
6310.94	44383.9	424.5	2.46695		5502.77	678.874	0.0366877	1.14687		FALSE
6313.55	44393	414.5	2.40884		5724.22	779.34	0.0358235	1.10295		FALSE
6316.22	44402.3	415.5	2.41465		5536.61	820.668	0.0359099	1.14081		FALSE
6319.72	44414.5	485.5	2.82145		6139.73	767.743	0.0419597	1.02932		FALSE
6321.71	44421.4	570.5	3.31542		1494.46	3689.82	0.0493059	4.2301		FALSE
6349.7	44518.8	404.5	2.35072		5720.74	645.777	0.0349592	1.10994		FALSE
6352.04	44527	481.5	2.7982		6878.06	1157.7	0.041614	0.923522		FALSE
6354.88	44536.9	357.5	2.07759		4834.79	1321.63	0.0308972	1.31441		FALSE
6381.4	44628.9	377.5	2.19385		3619.7	758.026	0.0326257	1.76296		FALSE
6383.71	44637	449.5	2.61228		5646.72	874.536	0.0388484	1.13052		FALSE
6386.58	44646.9	385.5	2.24034		6261.33	910.436	0.0333171	1.02		FALSE
6409.68	44726.9	423.5	2.46118		5093.78	807.598	0.0366013	1.25834		FALSE
6412.28	44735.9	444.5	2.58322		4884.85	917.39	0.0384162	1.31269		FALSE
6414.59	44743.9	486.5	2.82731		4989.62	804.508	0.0420461	1.28559		FALSE
6417.21	44753	470.5	2.73432		4567.99	1024.36	0.0406633	1.40482		FALSE
6427.31	44787.9	2423.5	14.0842		842.737	24253.7	0.209453	7.62671		FALSE
6611.41	45419.7	734	4.28839		1884.02	3584.04	0.0634365	3.5092		FALSE
6613.73	45427.6	693.75	4.05323		3988.27	1558.23	0.0599579	1.6583		FALSE
6627.89	45475.8	621	3.62818		3773.9	2038.95	0.0536704	1.75624		FALSE
6646.46	45539	1312	7.66534		3798.31	3652.31	0.113391	1.74985		FALSE
6652.35	45559	1687	9.85628		2234.68	7019.77	0.1458	2.97687		FALSE
6654.7	45567	1928	11.2643		6522.57	5301.09	0.166629	1.02026		FALSE
6657.29	45575.8	1913	11.1767		5813.75	3336.45	0.165332	1.14509		FALSE
6660	45585	1958	11.4396		4274.9	4459.71	0.169222	1.55793		FALSE
6672.62	45627.8	3488	20.3786		1211.71	31408.2	0.301453	5.50678		FALSE
6686.52	45674.9	4196	24.9407		1169.4	40736.3	0.362642	5.71793		FALSE
6697.28	45711.4	7782	46.2556		837.543	95723.6	0.672565	7.99634		FALSE
6710.18	45755	2050	12.185		5293.78	5806.65	0.177173	1.26756		FALSE
6713.67	45766.9	1894	11.2578		5011.1	4401.98	0.16369	1.33976		FALSE
6716.62	45776.8	1949	11.5847		5410.54	3391.3	0.168444	1.24139		FALSE
6719.24	45785.7	1986	11.8046		4042.6	4625.99	0.171642	1.66211		FALSE
6721.99	45795	2088	12.4109		11069	4777.46	0.180457	0.607282		FALSE
6724.4	45803.1	2116	12.5773		1314.93	21460.5	0.182877	5.11387		FALSE
6735.84	45841.8	1536	9.12986		3707.15	3566.47	0.13275	1.81699		FALSE
6739.7	45854.8	1504	8.93966		3575.72	3516.06	0.129984	1.88485		FALSE
6742.11	45862.9	1544	9.17742		3625.14	4451.89	0.133441	1.85982		FALSE
6745.07	45872.9	1467	8.71973		9162.98	3364.74	0.126787	0.736122		FALSE
6747.45	45881	1422	8.45226		5299.89	2432.5	0.122897	1.27313		FALSE
6750.13	45890	1308	7.77465		4880.22	3014.31	0.113045	1.38316		FALSE
6752.78	45898.9	1296	7.70332		5279.59	2924.58	0.112008	1.27903		FALSE
6755.44	45907.9	1226	7.28725		4474.88	2788.4	0.105958	1.50964		FALSE
6758.13	45917	1160	6.89495		4875.37	2003.87	0.100254	1.38618		FALSE
6761.09	45926.9	1145	6.80579		4502.27	2600.42	0.0989575	1.50171		FALSE
6764.05	45936.9	1132	6.72852		5018.83	2543.37	0.097834	1.34774		FALSE
6766.62	45945.6	1131	6.72258		5569.46	1938.08	0.0977475	1.21495		FALSE
6769.41	45955	1082	6.43132		5341.44	2441.62	0.0935127	1.26734		FALSE
6772.95	45966.9	1131	6.72258		3909.64	2593.82	0.0977475	1.73237		FALSE
6775.52	45975.6	1238	7.35858		3869.55	2840.01	0.106995	1.75098		FALSE
6778.3	45984.9	1298	7.71521		4380.5	2263.68	0.112181	1.54738		FALSE
6795.09	46041.4	2818	16.75		831.835	37525.5	0.243548	8.1688		FALSE
6803.42	46069.4	1621	9.6351		3970.68	4603.72	0.140096	1.71341		FALSE
6806.65	46080.2	1470	8.73757		4910.45	3369.9	0.127046	1.38615		FALSE
6809.26	46089	1443	8.57708		5593.14	3296.02	0.124712	1.21743		FALSE
6813.42	46103	1470	8.73757		5622.68	3358.3	0.127046	1.21177		FALSE
6818.78	46121	1814	10.7823		3853.85	8691.79	0.156776	1.76934		FALSE
6821.76	46131	1887	11.2162		7370.67	4336.07	0.163085	0.925529		FALSE
6824.35	46139.6	1914	11.3767		4319.3	4490.44	0.165419	1.57997		FALSE
6838.08	46185.7	6823	41.0962		792.2	91313.3	0.589683	8.63175		FALSE
6860.56	46260.9	1524	9.17933		5195.77	5906.24	0.131713	1.32041		FALSE
6863.55	46270.9	1695	10.2093		5133.57	3869.85	0.146492	1.33699		FALSE
6865.61	46277.8	1740	10.4803		1351.31	13312.6	0.150381	5.08071		FALSE
6877.3	46316.9	982	5.91477		4927.78	1679.11	0.0848701	1.39562		FALSE
6879.71	46325	861	5.18596		3702.11	2425.4	0.0744126	1.85832		FALSE
6885.52	46344.4	694	4.18009		3702.21	1205.36	0.0599795	1.85984		FALSE
6889.27	46356.9	671	4.04156		4568.97	1511.94	0.0579917	1.50784		FALSE
6894.64	46374.8	711	4.28248		1551.62	4122.66	0.0614487	4.44351		FALSE
6900.68	46395	557	3.35491		13793.8	1147.37	0.0481391	0.500274		FALSE
6903.66	46404.9	431	2.59599		9457.73	896.133	0.0372495	0.729948		FALSE
6906.08	46413	370	2.22858		6077.02	606.377	0.0319775	1.13642		FALSE
6909.08	46423	338	2.03584		7561.11	656.582	0.0292119	0.913766		FALSE
7068.68	46952.1	396	2.42602		3968.15	1585.61	0.0342246	1.78135		FALSE
7071.39	46961	426	2.60981		8411.6	701.842	0.0368174	0.840671		FALSE
7073.18	46966.9	435	2.66494		6373.88	741.762	0.0375952	1.10971		FALSE
7083.56	47001.1	1223	7.49247		1828.97	7106.13	0.105699	3.87297		FALSE
7085.52	47007.5	1152	7.0575		2193.16	6072.93	0.0995625	3.23073		FALSE
7095.03	47038.8	375	2.29736		5819.94	767.344	0.0324097	1.21909		FALSE
7106.35	47076	381	2.33412		4328.89	831.992	0.0329282	1.64161		FALSE
7108.74	47083.9	387	2.37088		5735.79	673.581	0.0334468	1.23937		FALSE
7111.79	47093.9	412	2.52404		4964.82	944.454	0.0356074	1.43244		FALSE
7113.94	47101	438	2.68332		4689.64	1005.44	0.0378545	1.51695		FALSE
7126.71	47142.9	520	3.18568		4641.86	1498.69	0.0449414	1.53531		FALSE
7129.77	47153	500	3.06315		3946.91	892.821	0.0432129	1.80642		FALSE
7132.76	47162.8	513	3.1428		3514.28	1186.74	0.0443364	2.02965		FALSE
7135.26	47171	527	3.22856		8778.52	1215.92	0.0455464	0.812808		FALSE
7139.51	47184.9	526	3.22244		6556.72	1222.5	0.0454599	1.08888		FALSE
7141.35	47191	556	3.40623		6974.52	970.387	0.0480527	1.02392		FALSE
7144.15	47200.2	587	3.59614		6049.96	1033.46	0.0507319	1.18086		FALSE
7147.12	47209.9	646	3.95759		5368.88	1482.27	0.055831	1.33121		FALSE
7167.49	47276.6	1957	12.1449		837.225	24405.9	0.169135	8.561		FALSE
7176.94	47307.6	760	4.71646		4262.38	1765.45	0.0656836	1.68379		FALSE
7180.4	47318.9	655	4.06484		5202.63	1155.3	0.0566089	1.38015		FALSE
7182.87	47326.9	632	3.92211		4591.97	1450.1	0.0546211	1.56422		FALSE
7186.21	47337.9	657	4.07725		4432.74	1511.07	0.0567817	1.62117		FALSE
7189.11	47347.3	663	4.11449		3977.91	1900.53	0.0573003	1.80726		FALSE
7192.37	47358	668	4.14552		5681.39	1190.7	0.0577324	1.26595		FALSE
7197.91	47376.1	623	3.86625		4955.8	1729.87	0.0538432	1.45242		FALSE
7200.63	47385	506	3.14017		6789.3	1101.24	0.0437314	1.06059		FALSE
7209.82	47415	324	2.0107		6673.13	517.262	0.0280019	1.08042		FALSE
7243.25	47524	327	2.02932		5599.21	992.67	0.0282612	1.29362		FALSE
7245.58	47531.6	450	2.79264		4802.72	964.904	0.0388916	1.50864		FALSE
7268.13	47604.9	345	2.14102		4721.33	774.266	0.0298169	1.53943		FALSE
7313.11	47750.9	326	2.02311		4521.91	697.6	0.0281748	1.61726		FALSE
7320.83	47775.9	386	2.42775		4835.64	882.2	0.0333603	1.51393		FALSE
7323.01	47783	483	3.03784		6981.57	1066.05	0.0417436	1.04891		FALSE
7326.09	47793	526	3.30829		8534.77	1142.56	0.0454599	0.858383		FALSE
7331.66	47811	530	3.33344		9492.23	933.365	0.0458057	0.772385		FALSE
7334.75	47821	569	3.57873		6749.81	1311.03	0.0491763	1.08666		FALSE
7337.54	47830	642	4.03787		6031	1137.71	0.0554853	1.21664		FALSE
7340.3	47839	691	4.34606		3771.53	1621.16	0.0597202	1.94624		FALSE
7343.33	47848.7	728	4.57877		4166.59	1770.08	0.0629179	1.76243		FALSE
7351.82	47876.2	1274	8.01284		1749.49	7687.2	0.110106	4.20228		FALSE
7368	47928.5	3832	24.1014		761.964	51292.2	0.331183	9.66974		FALSE
7384.88	47983	597	3.75484		4030.56	1443.81	0.0515962	1.83222		FALSE
7387.37	47991	677	4.258		4945.12	1180.88	0.0585102	1.49387		FALSE
7390.66	48001.6	638	4.01271		4499.65	1496.83	0.0551396	1.6425		FALSE
7393.32	48010.1	672	4.22655		4675.03	1209.48	0.0580781	1.58145		FALSE
7396.05	48018.9	672	4.22655		4653.74	1830.43	0.0580781	1.58927		FALSE
7398.91	48028.2	548	3.44665		5024.31	1256.5	0.0473613	1.47262		FALSE
7401.65	48037	498.75	3.1369		6103.72	841.404	0.0431048	1.21264		FALSE
7404.45	48046	398.25	2.5048		5142.47	912.743	0.0344191	1.43986		FALSE
7407.44	48055.6	366.5	2.30511		4204.35	837.774	0.031675	1.76185		FALSE
7410.34	48065	340	2.13844		6369.59	572.486	0.0293848	1.16339		FALSE
7708.66	49016	332	2.13592		5434.31	584.198	0.0286934	1.41852		FALSE
7711.49	49024.9	335	2.15522		4747.99	779.561	0.0289526	1.62416		FALSE
7714.63	49034.9	392	2.52193		4165.76	912.729	0.0338789	1.85192		FALSE
7717.82	49044.9	413	2.65704		5450.16	734.055	0.0356938	1.41607		FALSE
7720.37	49053	456	2.93368		7417.53	803.837	0.0394101	1.04083		FALSE
7723.16	49061.8	546	3.51269		5857.94	1273.65	0.0471885	1.31841		FALSE
7726.12	49071.1	625	4.02094		3970.29	1549.88	0.0540161	1.94598		FALSE
7729.25	49081	661	4.25254		6489.64	1572.97	0.0571274	1.19101		FALSE
7732.13	49090	661	4.25254		4973.96	2012.69	0.0571274	1.55452		FALSE
7738.14	49109	643	4.13674		3634.49	1590.55	0.0555718	2.12909		FALSE
7748.29	49141	885	5.69365		6344.26	2035.27	0.0764868	1.22131		FALSE
7751.41	49150.8	1044	6.71658		4880.73	2486.5	0.0902285	1.58817		FALSE
7756.56	49167	1255	8.07404		10849.4	2330.72	0.108464	0.714931		FALSE
7771.22	49213.1	3862	24.8462		723.439	60881.2	0.333776	10.7421		FALSE
7785.66	49258.5	1151	7.40496		4331.9	2138.35	0.099476	1.79728		FALSE
7789	49269	1098	7.06399		6815.78	2627.42	0.0948955	1.14279		FALSE
7791.96	49278.3	1083	6.96748		6401.28	2015.89	0.0935991	1.21725		FALSE
7794.37	49285.9	1112	7.15405		4825.22	2757.65	0.0961054	1.61534		FALSE
7812.3	49342.1	2308	14.8485		816.525	33938.6	0.199471	9.56774		FALSE
7825.6	49383.8	741	4.90324		4967.87	1786.55	0.0640415	1.57524		FALSE
7828.54	49393	694	4.59223		5533.92	1253.33	0.0599795	1.41464		FALSE
7831.72	49403	681	4.50621		6820.51	1551.37	0.0588559	1.14826		FALSE
7834.28	49411	616	4.0761		5075.78	1495.85	0.0532383	1.54346		FALSE
7837.47	49421	612	4.04964		5601.08	1423.27	0.0528926	1.39928		FALSE
7840.67	49431	542	3.58644		4808.41	998.166	0.0468428	1.63062		FALSE
7853.82	49472.1	529	3.50042		6436.65	976.437	0.0457192	1.22017		FALSE
7856.2	49479.6	498	3.29529		5700.54	922.872	0.04304	1.37815		FALSE
7866.24	49511	352	2.3292		6539.78	625.863	0.0304219	1.20283		FALSE
7869.44	49521	363	2.40199		4244.59	1016.2	0.0313725	1.85399		FALSE
7872.64	49531	369	2.44169		7298.83	616.995	0.0318911	1.07862		FALSE
7875.46	49539.8	336	2.22333		4685.42	770.373	0.0290391	1.68085		FALSE
7878.4	49549	308	2.03805		5268.4	661.822	0.0266191	1.49541		FALSE
7914.29	49660.9	311	2.0579		6639.08	703.152	0.0268784	1.19208		FALSE
7916.88	49669	331	2.19024		6590.3	872.561	0.0286069	1.20129		FALSE
7929.07	49706.9	367	2.42846		3739.89	1582.94	0.0317183	2.12014		FALSE
7932.26	49716.9	405	2.67991		6293.31	1327.72	0.0350024	1.26043		FALSE
8056.16	50101	374	2.55469		7750.7	811.232	0.0323232	1.03941		FALSE
8059.39	50111	362	2.47272		9952.22	748.747	0.0312861	0.809809		FALSE
9163.45	53411	255	2.00585		8539.47	598.251	0.0220386	1.07307		FALSE
9169.89	53429.6	308	2.42276		6052.16	797.139	0.0266191	1.51514		FALSE
9173.79	53440.9	359	2.82393		4820.06	1129.92	0.0310268	1.90325		FALSE
9181	53461.8	424	3.33523		5593.06	1115.79	0.0366445	1.6415		FALSE
9184.43	53471.7	487	3.83079		3589.37	1569.1	0.0420893	2.55879		FALSE
9189.71	53487	622	4.89271		4534.75	1205.28	0.0537568	2.02651		FALSE
9196.58	53506.9	795	6.25355		2018.99	4894.67	0.0687085	4.55504		FALSE
9213.04	53554.4	2099	16.5109		1751.24	20818	0.181408	5.26086		FALSE
9214.65	53559.1	2069	16.275		1431.35	18673.2	0.178815	6.43772		FALSE
9228.6	53599.4	751	5.90744		5945.99	1922.76	0.0649057	1.55207		FALSE
9232.26	53609.9	650	5.11296		6343.17	1308.1	0.0561767	1.45546		FALSE
9235.69	53619.8	649	5.15989		6123.13	1679.01	0.0560903	1.50833		FALSE
9238.8	53628.8	621	4.93727		4828.06	1640.75	0.0536704	1.91357		FALSE
9242.32	53639	633	5.03268		7148.34	1594.23	0.0547075	1.29293		FALSE
9245.36	53647.7	578	4.5954		6601.87	1155.32	0.0499541	1.40041		FALSE
9248.56	53656.9	588	4.67491		5281.9	1455.82	0.0508183	1.75099		FALSE
9252.02	53666.9	523	4.15812		6138.44	1019.89	0.0452007	1.50723		FALSE
9255.51	53677	502	3.99116		5049.16	1519.79	0.0433857	1.83308		FALSE
9258.29	53685	441	3.50618		6722.7	1085.28	0.0381138	1.37717		FALSE
9261.76	53695	383	3.04505		7623.9	744.521	0.0331011	1.21483		FALSE
9278.4	53742.9	322	2.56007		3648.74	832.033	0.0278291	2.54291		FALSE
9281.21	53751	331	2.63162		8263.38	784.126	0.0286069	1.12317		FALSE
9284.68	53761	313	2.48851		12175.1	573.152	0.0270513	0.762595		FALSE
9290.93	53779	305	2.42491		8366.47	949.94	0.0263599	1.1105		FALSE
9294.41	53789	310	2.46466		9409.8	743.395	0.026792	0.987737		FALSE
9297.2	53797	326	2.59187		13223.2	840.908	0.0281748	0.703096		FALSE
9300.67	53807	344	2.73498		6390.62	674.078	0.0297305	1.45536		FALSE
9304.15	53817	373	2.96554		6449.25	895.739	0.0322368	1.44267		FALSE
9307.63	53827	362	2.87809		10739.2	668.044	0.0312861	0.866696		FALSE
9311.09	53836.9	369	2.93374		7306.28	888.37	0.0318911	1.27439		FALSE
9314.07	53845.5	359	2.85424		5005.75	934.013	0.0310268	1.86067		FALSE
9317.37	53855	386	3.0689		5460.43	974.104	0.0333603	1.70634		FALSE
9320.85	53865	396	3.14841		6221.15	776.628	0.0342246	1.49825		FALSE
9324.32	53874.9	458	3.64134		6846.6	1138.87	0.039583	1.36189		FALSE
9327.12	53883	465	3.69699		7304.53	1144.37	0.040188	1.2769		FALSE
9329.92	53891	457	3.63339		7464.99	919.947	0.0394966	1.24982		FALSE
9338.02	53914.2	567	4.50795		4158.8	2182.15	0.0490034	2.24536		FALSE
9341.04	53922.9	631	5.01678		10719.7	1295.86	0.0545347	0.871388		FALSE
9346.6	53938.9	622	4.94522		5009.13	1976.11	0.0537568	1.86591		FALSE
9356.71	53967.8	331	2.63162		4674.11	859.787	0.0286069	2.00181		FALSE
9360.57	53978.9	296	2.35335		5220.54	753.967	0.025582	1.79303		FALSE
9364.06	53988.9	282	2.24205		5906.39	555.938	0.0243721	1.58541		FALSE
9367.52	53998.8	264	2.09894		4736.01	693.128	0.0228164	1.97793		FALSE
9369.57	54004.7	262	2.08304		4029.92	697.327	0.0226435	2.32501		FALSE
9597.95	54655	272	2.17658		3930.71	853.501	0.0235078	2.44178		FALSE
9603.31	54670.2	291	2.32862		3322.3	1101.87	0.0251499	2.89056		FALSE
9612.78	54696.9	375	3.14761		6977.33	729.511	0.0324097	1.37772		FALSE
9615.62	54705	399	3.34905		7014.02	1025.03	0.0344839	1.37091		FALSE
9618.83	54714.1	463	3.88625		6318.21	1187.47	0.0400151	1.5224		FALSE
9622.25	54723.7	520	4.36468		5203.54	1366.16	0.0449414	1.84917		FALSE
9625.49	54732.9	604	5.06975		4872.32	1582.23	0.0522012	1.97554		FALSE
9628.75	54742.1	681	5.71606		5309.28	1778.23	0.0588559	1.81357		FALSE
9632.23	54751.9	781	6.55542		5100.25	2033.73	0.0674985	1.88858		FALSE
9635.43	54761	965	8.09984		6694.41	1886.32	0.0834009	1.43933		FALSE
9638.94	54770.9	1276	10.7103		5737.3	3266.99	0.110279	1.68005		FALSE
9642.33	54780.5	1556	13.0605		6146.27	3149.23	0.134478	1.56881		FALSE
9644.62	54786.9	1727	14.4958		5315.03	4676.86	0.149257	1.81459		FALSE
9647.64	54795.4	1593	13.371		5459.07	4266.11	0.137676	1.76727		FALSE
9650.41	54803.3	1319	11.0712		6233.38	3354.26	0.113996	1.54818		FALSE
9654.11	54813.7	957	8.0327		4299.3	2376.22	0.0827094	2.24551		FALSE
9657.39	54823	681	5.71606		5324.63	1784.54	0.0588559	1.81372		FALSE
9661.22	54833.8	559	4.69203		4896.16	1480.46	0.048312	1.97323		FALSE
9664.48	54843	476	3.99536		5342.11	976.91	0.0411387	1.80911		FALSE
9670.87	54861	445	3.73516		5985.83	1164.24	0.0384595	1.61563		FALSE
9675.12	54873	419	3.51693		7726.89	1063.56	0.0362124	1.25214		FALSE
9678.66	54883	366	3.07207		9743.07	733.592	0.0316318	0.99339		FALSE
9681.51	54891	363	3.04688		7552.88	1154.87	0.0313725	1.28183		FALSE
9685.37	54901.9	334	2.80347		5925.78	884.001	0.0288662	1.63445		FALSE
9948.01	55637	262	2.21749		5109.15	623.785	0.0226435	1.9471		FALSE
9954.88	55656.1	318	2.69146		3867.05	828.141	0.0274834	2.57428		FALSE
9958.09	55665	386	3.26699		4897.43	979.743	0.0333603	2.03333		FALSE
9961.66	55674.9	403	3.41087		5059.58	1066.55	0.0348296	1.96887		FALSE
9964.57	55683	394	3.3347		3823.45	1062.45	0.0340517	2.60617		FALSE
9968.12	55692.9	418	3.53783		4135.92	1134.42	0.036126	2.41014		FALSE
9971.75	55702.9	457	3.86791		6951.65	909.311	0.0394966	1.43444		FALSE
9974.97	55711.9	445	3.76635		6062.37	1198.95	0.0384595	1.64539		FALSE
9978.25	55721	464	3.92716		6171.39	951.748	0.0401016	1.61686		FALSE
9981.81	55730.8	518	4.3842		6401.2	1365.73	0.0447685	1.55936		FALSE
9984.74	55739	604	5.11207		4133.81	1629.83	0.0522012	2.41539		FALSE
9988.31	55748.9	707	6.0522		5010.54	2353.82	0.061103	1.99346		FALSE
9991.22	55757	718	6.14637		6819.7	1889.91	0.0620537	1.46505		FALSE
9994.8	55766.9	638	5.46154		8012.6	1986.78	0.0551396	1.24739		FALSE
9997.71	55775	488	4.17748		6309.31	1276.26	0.0421758	1.5846		FALSE
10001.3	55785	404	3.4584		6899.39	1054.6	0.034916	1.44959		FALSE
10004.9	55795	387	3.31288		10466.1	886.458	0.0334468	0.955933		FALSE
10007.8	55803	320	2.73933		7128.2	628.511	0.0276562	1.40398		FALSE
10011.4	55813	310	2.65372		4875.22	715.066	0.026792	2.05353		FALSE
10015	55822.8	294	2.51676		7243.27	561.595	0.0254092	1.38266		FALSE
10018.2	55831.8	245	2.0973		6109.25	743.988	0.0211743	1.63985		FALSE
10021.5	55841	242	2.07162		11924.4	428.586	0.020915	0.840424		FALSE
10384.3	56837	243.25	2.15167		7673.23	470.676	0.0210231	1.35331		FALSE
10387.9	56846.9	261.25	2.31089		4974.44	699.187	0.0225787	2.08826		FALSE
10397.7	56873.6	280.25	2.47896		4904.7	779.307	0.0242208	2.11996		FALSE
10406.3	56897	318.25	2.81508		7367.57	833.322	0.027505	1.41245		FALSE
10409.6	56905.8	330.25	2.92123		6270.14	695.018	0.0285421	1.66018		FALSE
10413.4	56916.1	371.25	3.2839		6302.44	988.188	0.0320856	1.65228		FALSE
10417.4	56927	397.25	3.51388		4980.54	1359.58	0.0343326	2.09161		FALSE
10420.7	56936	448.25	3.965		6638.53	949.909	0.0387403	1.56973		FALSE
10423.9	56944.8	493.25	4.36305		7286.98	1030.08	0.0426295	1.43049		FALSE
10426.2	56951	596.25	5.27414		13734.4	1640.82	0.0515314	0.759129		FALSE
10430.2	56961.9	653.25	5.77833		3524.67	2736.26	0.0564576	2.9592		FALSE
10433.8	56971.5	658.25	5.82256		3259.48	3565.27	0.0568898	3.20106		FALSE
10439.6	56987.4	543.25	4.80532		5143.89	1526.74	0.0469508	2.02952		FALSE
10443.1	56997	485.25	4.29229		9546.71	1255.7	0.0419381	1.0939		FALSE
10446.8	57007	379.25	3.35466		7569.81	806.827	0.032777	1.38006		FALSE
10449.8	57015	370.25	3.27505		6474.72	774.596	0.0319991	1.61394		FALSE
10454.2	57027	348.25	3.08045		7201.91	1171.37	0.0300978	1.45159		FALSE
10457.6	57036.1	329.25	2.91239		5348.25	697.714	0.0284557	1.95533		FALSE
10460.8	57044.9	343.25	3.03622		7446.14	842.21	0.0296656	1.40486		FALSE
10463.8	57053	323.25	2.85931		5925.18	658.652	0.0279371	1.76599		FALSE
10467.5	57063	315.25	2.78855		6135.16	841.856	0.0272457	1.70614		FALSE
10471.2	57072.9	325.25	2.877		8828.81	826.784	0.02811	1.18602		FALSE
10474.5	57082.1	353.25	3.12468		6203.21	733.427	0.0305299	1.68857		FALSE
10477.8	57091	387.25	3.42542		8584.66	959.719	0.0334684	1.22053		FALSE
10481.5	57101	399.25	3.53157		11054.9	773.528	0.0345055	0.948129		FALSE
10484.5	57109	403.25	3.56695		6740.41	1033.17	0.0348512	1.55546		FALSE
10488.1	57119	451.25	3.99154		7474.54	1154.31	0.0389996	1.40318		FALSE
10491.8	57128.9	500.25	4.42497		7899.02	1005.19	0.0432345	1.32824		FALSE
10495.1	57137.9	532.25	4.70802		6123.43	1130.86	0.0460001	1.71393		FALSE
10498.5	57147	543.25	4.80532		6880.41	1410.79	0.0469508	1.52585		FALSE
10501.8	57155.9	498.25	4.40728		6968.3	1312.13	0.0430616	1.50708		FALSE
10505.1	57165	415.25	3.6731		6287.52	874.478	0.0358883	1.67079		FALSE
10508.5	57174	336.25	2.9743		6195.01	865.026	0.0290607	1.69628		FALSE
10511.8	57183	253.25	2.24013		5936.92	650.826	0.0218873	1.77058		FALSE
10515.5	57193	231.25	2.04552		9891.35	426.22	0.019986	1.0631		FALSE

## Sheet: ICDC_YN3-1_0_E1_1
Spectrum: ICDC YN3-1\0_E1\1 1SLin, "Baseline subt." (D:\Data\BioTyperRealTimeProcessing\China CDC\20120903layangyabaoganjun\ICDC YN3-1\0_E1\1)
m/z	time	Intens.	SN	Quality Fac.	Res.	Area	Rel. Intens.	FWHM	Chi^2	Bk. Peak
2583.86	28539.5	737.5	2.90822		1927.96	1371.82	0.0624788	1.3402		FALSE
2584.94	28545.4	765	3.01667		1111.87	2339.03	0.0648085	2.32485		FALSE
2788.06	29630.1	5524	21.5465		457.728	41807	0.467977	6.09108		FALSE
2800.36	29694.5	1949	7.48245		1064.44	7274.74	0.165114	2.63084		FALSE
2801.72	29701.6	1962	7.53236		1280.82	5950.7	0.166215	2.18744		FALSE
2809.24	29740.9	1349	5.17898		2936.54	3279.71	0.114283	0.956648		FALSE
2810.83	29749.2	1471	5.64735		692.042	7450.69	0.124619	4.06165		FALSE
2828.89	29843.4	942	3.61646		633.618	5236.5	0.0798035	4.46467		FALSE
2830.44	29851.4	903	3.46673		1166.7	2617.75	0.0764995	2.42602		FALSE
2888.34	30151.1	1673	6.42286		517.02	11799.1	0.141732	5.58652		FALSE
3089.68	31170.5	2036	7.49228		518.678	14835.9	0.172484	5.95684		FALSE
3117.63	31309.4	1871	6.77419		534.524	13431	0.158506	5.83254		FALSE
3128.83	31364.9	581	2.10358		3145.1	824.707	0.0492206	0.994829		FALSE
3130.85	31374.9	826	2.99064		1914.37	1495.34	0.0699763	1.63545		FALSE
3356.18	32470.2	2315.5	8.37465		726.591	13410.5	0.196162	4.61908		FALSE
3378.13	32575	588.5	2.12847		3836.89	789.359	0.049856	0.880435		FALSE
3380.23	32585	553.5	2.00189		3568.71	769.755	0.0468909	0.947187		FALSE
3396.63	32662.9	657.5	2.37803		782.235	4130.05	0.0557015	4.34221		FALSE
3418.22	32765.3	1050.5	3.79943		673.089	7309.48	0.0889953	5.07841		FALSE
3652.38	33855.7	643	2.26301		1171.66	2583.9	0.0544731	3.11727		FALSE
3683.62	33998.5	1267	4.38146		710.115	8409.53	0.107336	5.18735		FALSE
3708.18	34110.4	2473	8.55197		655.108	17497.8	0.209505	5.66041		FALSE
3805.69	34550.8	680	2.30677		1502.05	1722.37	0.0576076	2.53367		FALSE
3807.31	34558.1	751	2.54763		2798.58	1534.14	0.0636225	1.36044		FALSE
3809.72	34568.9	678	2.29999		5493.3	958.198	0.0574382	0.693522		FALSE
3885.47	34907	1777	6.02814		759.043	12222	0.150542	5.11891		FALSE
3905.02	34993.8	1901	6.44878		783.683	12500	0.161047	4.98291		FALSE
4335.67	36852.1	11656.5	36.8919		601.121	106851	0.987504	7.21265		FALSE
4351.1	36916.9	1218.5	3.85645		4088.98	2150.85	0.103228	1.0641		FALSE
4355.8	36936.6	1762.5	5.57817		567.964	20417.3	0.149314	7.66915		FALSE
4374.22	37013.8	735.5	2.3278		2789.05	1038.58	0.0623094	1.56835		FALSE
4552.25	37751.8	1108	3.44248		787.158	7856.2	0.0938665	5.78314		FALSE
4608.53	37982.1	2157	6.70166		748.51	20105.7	0.182735	6.15694		FALSE
4624.35	38046.6	1595	4.95556		671.493	15118.9	0.135124	6.88666		FALSE
4672.14	38240.7	642	2.01775		867.746	4723.86	0.0543883	5.38422		FALSE
4812.78	38806.3	2309.75	7.26538		767.515	21087.3	0.195675	6.2706		FALSE
4823.37	38848.6	2254	7.09002		946.835	16630.4	0.190952	5.0942		FALSE
4837.62	38905.4	1472	4.63022		697.242	14145.6	0.124703	6.93821		FALSE
4969.99	39428.9	853.625	2.74048		4038.33	1337.49	0.0723166	1.23071		FALSE
4972.05	39437	983.625	3.15783		1488.04	4787.49	0.0833298	3.34134		FALSE
4995.86	39530.4	1140.25	3.66066		860.185	9364.07	0.0965986	5.80789		FALSE
5068.1	39812.5	886.625	2.84554		789.301	6280.58	0.0751123	6.421		FALSE
5157.88	40160.3	1364	4.37764		958.302	8915.04	0.115554	5.38231		FALSE
5173.22	40219.4	7183	23.0532		706.412	74838.6	0.608523	7.32323		FALSE
5189	40280.1	1075	3.45012		5176.64	1621.64	0.0910708	1.00239		FALSE
5198.77	40317.6	1431	4.62526		4989	2194.82	0.12123	1.04205		FALSE
5200.83	40325.6	1468	4.74485		1902.48	6047.3	0.124365	2.73372		FALSE
5211.59	40366.9	1116	3.60712		5328.41	2202.86	0.0945442	0.978075		FALSE
5217.48	40389.5	1641	5.30402		904.082	15158.5	0.139021	5.77103		FALSE
5228.28	40430.9	857	2.76998		4440.39	1296.65	0.0726025	1.17744		FALSE
5245.38	40496.3	2267	7.32737		579.815	25468.3	0.192054	9.04665		FALSE
5370.11	40970.6	5257	17.1468		757.862	48373.8	0.445358	7.08587		FALSE
5398.25	41076.8	9656	31.495		726.046	94436.6	0.818028	7.43513		FALSE
5418.19	41151.9	1323	4.31524		3055.63	5072.7	0.112081	1.77318		FALSE
5420.07	41159	1409	4.59574		3224.82	2945.81	0.119366	1.68074		FALSE
5425.2	41178.3	1496	4.87951		4090.04	3058.45	0.126737	1.32644		FALSE
5427.52	41187	1465	4.7784		5839.98	2916.87	0.12411	0.929373		FALSE
5443.86	41248.4	3093	10.0885		771.33	32180.5	0.26203	7.05776		FALSE
5462.89	41319.7	732	2.38757		3196.21	1846.28	0.0620129	1.70917		FALSE
5470.87	41349.7	861	2.80833		3995.71	1718.86	0.0729414	1.36919		FALSE
5473.06	41357.9	987	3.2193		4297.98	1987.97	0.0836157	1.2734		FALSE
5539.91	41607.4	1479	4.92052		1750.55	5791.82	0.125297	3.16466		FALSE
5542.46	41616.9	1521	5.06025		4004.74	3117.34	0.128855	1.38398		FALSE
5550.23	41645.8	3345	11.1286		839.4	30922.1	0.283379	6.61215		FALSE
5561.3	41687	1335	4.44145		4158.43	2721.46	0.113097	1.33736		FALSE
5563.98	41696.9	1400	4.6577		4855.12	2723.81	0.118604	1.146		FALSE
5566.32	41705.6	1151	3.82929		4814.09	1814.53	0.0975093	1.15626		FALSE
5568.8	41714.8	1047	3.48329		4449.51	2097.57	0.0886987	1.25156		FALSE
5571.53	41724.9	1035	3.44337		4512.59	1578.28	0.0876821	1.23466		FALSE
5574.22	41734.9	1166	3.8792		4473.17	2299.75	0.0987801	1.24614		FALSE
5578.88	41752.2	1887	6.27791		1598.75	7869.56	0.159861	3.48953		FALSE
5581.06	41760.3	1744	5.80216		3832.75	6155.49	0.147747	1.45615		FALSE
5612.11	41875.3	1157	3.84925		2419.56	5219.33	0.0980176	2.31948		FALSE
5798.98	42560.7	1247	4.33942		2045.25	4782.3	0.105642	2.83534		FALSE
5800.26	42565.3	1313	4.56909		1722.16	6194.47	0.111233	3.36802		FALSE
5871.83	42824.8	666	2.31761		4066.99	1361.65	0.0564216	1.44378		FALSE
5888.75	42886	2731	9.50357		676.211	33944.3	0.231362	8.70845		FALSE
6265.83	44226.2	3310	12.5322		796.216	38283.3	0.280413	7.8695		FALSE
6292.35	44319	885	3.35076		3598.23	2379.35	0.0749746	1.74874		FALSE
6387.72	44650.8	547	2.07978		4435.02	1073.54	0.0463402	1.44029		FALSE
6412.55	44736.9	549	2.08738		4588.66	1142.94	0.0465097	1.39748		FALSE
6428.44	44791.8	2567	9.76012		818.206	26013.6	0.217469	7.85676		FALSE
6611.38	45419.6	669.5	2.57338		3132.71	2713.65	0.0567181	2.11043		FALSE
6613.89	45428.1	752.5	2.89241		2008.09	3269.98	0.0637496	3.29363		FALSE
6645.27	45534.9	823	3.16339		5479.54	1808.14	0.0697221	1.21274		FALSE
6685.35	45671	2643	10.3667		8080.99	5959.15	0.223907	0.827294		FALSE
6699.12	45717.6	3347	13.128		1474.99	23845.1	0.283548	4.5418		FALSE
6714.68	45770.3	11804	46.2992		743.593	166774	1	9.03005		FALSE
6742.63	45864.7	3322	13.03		496.796	75310.4	0.28143	13.5722		FALSE
6764.44	45938.2	1788	7.01312		5401.97	4125.77	0.151474	1.25222		FALSE
6767.04	45947	1748	6.85623		7509	4025.73	0.148085	0.901191		FALSE
6795.38	46042.3	2634	10.3314		1598.1	24344.4	0.223145	4.25215		FALSE
6796.93	46047.6	2633	10.3275		1617.68	18165.6	0.22306	4.20165		FALSE
6805.09	46075	1733	6.79739		4670.1	3974.04	0.146815	1.45716		FALSE
6808.64	46086.9	1687	6.61697		5795.97	3800.35	0.142918	1.17472		FALSE
6811.39	46096.1	1659	6.50714		5283.38	2906.05	0.140546	1.28921		FALSE
6814.3	46105.9	1702	6.6758		4508.27	3937.84	0.144188	1.51151		FALSE
6817.3	46116	1878	7.36613		3948.35	4312.77	0.159099	1.72662		FALSE
6820.47	46126.6	2006	7.86819		5345.51	4689.63	0.169942	1.27593		FALSE
6824.99	46141.8	2211	8.67227		1845.74	11412	0.187309	3.69769		FALSE
6839.39	46190.1	7078	28.808		753.699	106032	0.599627	9.07443		FALSE
6861.34	46263.6	1929	7.85118		4765.7	4492.27	0.163419	1.43973		FALSE
6864.16	46273	2134	8.68554		9389.35	6042.15	0.180786	0.731058		FALSE
6867.02	46282.5	2160	8.79136		1281.04	20287.6	0.182989	5.36051		FALSE
6877.86	46318.8	1311	5.33587		6901.08	3009.89	0.111064	0.996636		FALSE
6885.39	46343.9	977	3.97646		4412.01	2254.55	0.0827686	1.5606		FALSE
6888.09	46353	896	3.64679		4154.51	2049.13	0.0759065	1.65798		FALSE
6896.49	46381	761	3.09733		4363.37	1719.34	0.0644697	1.58054		FALSE
6901.88	46399	670	2.72695		6424.67	1472.88	0.0567604	1.07428		FALSE
7064.72	46939	487	2.01777		10423.8	825.969	0.0412572	0.677746		FALSE
7067.14	46947	568	2.35337		9019.46	1557.63	0.0481193	0.783544		FALSE
7070.45	46957.9	586	2.42795		5501.3	1040.88	0.0496442	1.28523		FALSE
7085.69	47008.1	2262	9.37204		779.45	28841.5	0.19163	9.09063		FALSE
7106.03	47075	571	2.3658		6297.23	1258.57	0.0483734	1.12844		FALSE
7111.79	47093.9	674	2.79255		2421.33	3314.03	0.0570993	2.93714		FALSE
7121.85	47127	724	2.99972		6658.31	1604.3	0.0613351	1.06962		FALSE
7130.64	47155.8	607	2.51496		5585.86	1060.83	0.0514232	1.27655		FALSE
7133.43	47165	624	2.58539		10031.4	1008.44	0.0528634	0.71111		FALSE
7136.45	47174.9	590	2.44452		6766.41	1312.36	0.0499831	1.05469		FALSE
7138.91	47183	603	2.49838		3488.39	1305.1	0.0510844	2.04648		FALSE
7141.96	47193	626	2.59368		7787.69	1298.19	0.0530329	0.917083		FALSE
7145.01	47203	640	2.65168		8861.4	1039.22	0.0542189	0.806307		FALSE
7166.88	47274.6	1407	6.22177		2879.51	7929.89	0.119197	2.48892		FALSE
7169	47281.6	1556	6.88065		1555.55	10745.2	0.13182	4.60866		FALSE
7177.38	47309	814	3.59952		5157.05	1827.4	0.0689597	1.39176		FALSE
7181.03	47320.9	678	2.99812		4642.96	1207.63	0.0574382	1.54665		FALSE
7183.48	47329	707	3.12636		4403.39	1603.62	0.059895	1.63135		FALSE
7196.11	47370.2	589	2.60456		3918.31	1695.38	0.0498983	1.83654		FALSE
7198.79	47379	601	2.65763		6177.25	987.583	0.0509149	1.16537		FALSE
7201.83	47388.9	544	2.40557		5299.82	1131.82	0.0460861	1.35888		FALSE
7204.31	47397	488	2.15794		6518.29	781.455	0.0413419	1.10524		FALSE
7299.53	47706.9	676	2.98928		4735.82	2311.95	0.0572687	1.54135		FALSE
7301.73	47714	676	2.98928		3651.08	3348.19	0.0572687	1.99988		FALSE
7323.63	47785	455	2.13002		4392	1018.56	0.0385463	1.66749		FALSE
7327.52	47797.6	437	2.04576		4427.57	1009.55	0.0370213	1.65498		FALSE
7342.16	47845	594	2.78073		8878.01	1599.19	0.0503219	0.827006		FALSE
7356.39	47891	924	4.32558		9707.69	1589.65	0.0782785	0.75779		FALSE
7369.21	47932.4	2543.75	11.9082		688.315	38827.9	0.215499	10.7061		FALSE
7403.51	48043	435	2.03639		6556.72	756.405	0.0368519	1.12915		FALSE
7688.7	48952.9	538	2.58078		5126.39	1817.99	0.0455778	1.49983		FALSE
7697.56	48980.9	561	2.69111		4498.09	1552.91	0.0475263	1.7113		FALSE
7700.74	48991	466	2.2354		3480.72	865.536	0.0394781	2.2124		FALSE
7703.65	49000.2	506	2.42728		4218.89	1219.42	0.0428668	1.82599		FALSE
7706.44	49009	545	2.61436		4101.05	988.904	0.0461708	1.87914		FALSE
7712.73	49028.8	593	2.84462		5779.05	1382.99	0.0502372	1.3346		FALSE
7715.9	49038.9	579	2.77746		4109.09	1074.8	0.0490512	1.87777		FALSE
7742.87	49123.9	1002	4.80658		5787.35	2464.15	0.0848865	1.33789		FALSE
7745.76	49133	1129	5.4158		3916.2	2751.87	0.0956455	1.97788		FALSE
7755.03	49162.2	1688	8.09732		1962.99	11625.4	0.143002	3.95062		FALSE
7757.83	49171	1834	8.79768		5758.3	5587.49	0.155371	1.34724		FALSE
7760.37	49179	1965	9.42609		7803.45	4795.59	0.166469	0.99448		FALSE
7773.46	49220.1	4543	21.7927		713.376	79062.6	0.38487	10.8967		FALSE
7787.73	49265	2245	10.7692		4344.33	4214.9	0.19019	1.79262		FALSE
7794.71	49286.9	2319	11.1242		5915	5800.9	0.196459	1.31779		FALSE
7797.9	49296.9	2476	11.8773		4171.17	6204.2	0.209759	1.86948		FALSE
7812.43	49342.5	5482	26.2971		718.944	101440	0.464419	10.8665		FALSE
7829.8	49397	1715	8.43176		6887.18	2170.39	0.14529	1.13687		FALSE
7832.66	49405.9	1710	8.40718		4260.24	4299.74	0.144866	1.83855		FALSE
7870.09	49523	1044	5.1328		6267.88	1949.89	0.0884446	1.25562		FALSE
7872.65	49531	1009	4.96073		5923.39	2453.7	0.0854795	1.32908		FALSE
7876.04	49541.6	932	4.58216		5840.03	1749.61	0.0789563	1.34863		FALSE
7879.05	49551	908	4.46416		7096.66	1675.2	0.0769231	1.11025		FALSE
7885.45	49571	772	3.79552		5381.04	1867.02	0.0654016	1.46541		FALSE
7891.86	49591	671	3.29896		9037.96	1161.01	0.0568451	0.873191		FALSE
7895.05	49600.9	583	2.86631		4551.15	1065.28	0.04939	1.73474		FALSE
7897.61	49608.9	548	2.69423		4262.02	1325.77	0.0464249	1.85302		FALSE
7900.83	49618.9	516	2.5369		6188.46	1227.12	0.043714	1.2767		FALSE
7906.6	49636.9	465	2.28616		5456.24	856.743	0.0393934	1.44909		FALSE
7909.18	49645	461	2.2665		5393.32	1101.09	0.0390546	1.46648		FALSE
7912.39	49655	484	2.37958		5963.26	1150.43	0.041003	1.32686		FALSE
8060.05	50113	415	2.14603		5030	957.538	0.0351576	1.60239		FALSE
8686.38	52010.8	335	2.12215		5257.96	814.006	0.0283802	1.65204		FALSE
8689.79	52020.9	321	2.07158		3286.76	816.283	0.0271942	2.64387		FALSE
9175.43	53445.7	319	2.23567		3786.78	816.05	0.0270247	2.42301		FALSE
9178.84	53455.6	367	2.57207		4701.77	948.796	0.0310912	1.95221		FALSE
9182.09	53464.9	451	3.16077		5122.02	1118.39	0.0382074	1.79267		FALSE
9185.07	53473.6	530	3.71443		5481.69	1297.78	0.0449	1.67559		FALSE
9188.15	53482.5	567	3.97374		4846.44	1516.36	0.0480346	1.89586		FALSE
9191.38	53491.8	612	4.28911		5165.76	1233.9	0.0518468	1.77929		FALSE
9194.52	53500.9	684	4.79372		5153.51	1758.53	0.0579465	1.78413		FALSE
9197.6	53509.8	673	4.71662		4640.81	1779.3	0.0570146	1.9819		FALSE
9200.77	53519	721	5.05303		6864.58	1367.13	0.061081	1.34032		FALSE
9203.97	53528.2	698	4.89183		4836.05	1401.85	0.0591325	1.9032		FALSE
9207.68	53538.9	836	5.85899		6016.06	2088.68	0.0708234	1.53052		FALSE
9214.21	53557.8	1214	8.50814		1949.56	6675.43	0.102846	4.7263		FALSE
9216.6	53564.7	1208	8.46609		4636.07	2454.6	0.102338	1.98802		FALSE
9219.27	53572.4	1091	7.64612		1824.16	8187.88	0.0924263	5.05399		FALSE
9230.54	53605	514	3.6023		6259.26	1320.65	0.0435446	1.4747		FALSE
9234.01	53615	454	3.22815		6443.16	1182.76	0.0384615	1.43315		FALSE
9237.48	53625	449	3.19259		8085.78	874.839	0.038038	1.14243		FALSE
9241.62	53636.9	464	3.29925		4551.68	1210.41	0.0393087	2.03038		FALSE
9244.41	53645	431	3.06461		6077.24	850.95	0.036513	1.52115		FALSE
9246.77	53651.8	424	3.01483		5836.48	1088.98	0.03592	1.58431		FALSE
9249.96	53661	437	3.10727		9291.09	821.574	0.0370213	0.995573		FALSE
9253.42	53671	414	2.94373		5249.21	1048.85	0.0350729	1.76282		FALSE
9256.53	53679.9	382	2.71619		5264.96	975.575	0.0323619	1.75814		FALSE
9260.11	53690.2	368	2.61665		6250.5	716.067	0.0311759	1.4815		FALSE
9263.13	53698.9	340	2.41755		5602.59	855.479	0.0288038	1.65337		FALSE
9274.95	53733	298	2.11892		7476.76	747.525	0.0252457	1.2405		FALSE
9279.07	53744.8	309	2.19713		4819.86	753.686	0.0261776	1.92518		FALSE
9281.89	53752.9	284	2.01937		4937.25	551.959	0.0240596	1.87997		FALSE
9288.12	53770.9	283	2.01226		5265.41	711.725	0.0239749	1.76399		FALSE
9294.41	53789	303	2.15447		9060.64	674.938	0.0256693	1.0258		FALSE
9300.67	53807	306	2.1758		6588.38	718.233	0.0259234	1.41168		FALSE
9304.14	53816.9	282	2.00515		6175.69	540.336	0.0238902	1.50657		FALSE
9306.93	53825	312	2.21846		5561.41	887.824	0.0264317	1.67348		FALSE
9310.42	53835	293	2.08336		5487.32	563.765	0.0248221	1.69671		FALSE
9313.88	53844.9	342	2.43178		6998.73	748.935	0.0289732	1.3308		FALSE
9316.68	53853	313	2.22557		7548.53	585.885	0.0265164	1.23424		FALSE
9320.16	53863	316	2.2469		4334.01	786.699	0.0267706	2.15047		FALSE
9324.36	53875	350	2.48866		3608.77	1134.99	0.029651	2.5838		FALSE
9334.38	53903.8	401	2.85129		3927.6	1066.03	0.0339715	2.37661		FALSE
9337.58	53913	426	3.02905		6879.99	1094.24	0.0360895	1.35721		FALSE
9341.03	53922.9	464	3.29925		6286.17	1184.99	0.0393087	1.48596		FALSE
9344.5	53932.8	528	3.75432		4313.78	1385.34	0.0447306	2.16619		FALSE
9346.64	53939	532	3.78276		6682.3	1047.6	0.0450695	1.39872		FALSE
9350.08	53948.9	457	3.24948		4519.52	1213.6	0.0387157	2.06882		FALSE
9352.91	53957	388	2.75886		5561.6	989.845	0.0328702	1.68169		FALSE
9588.75	54629	345	2.48611		6677.07	854.599	0.0292274	1.43607		FALSE
9591.6	54637	387	2.78877		3203.46	1218.39	0.0327855	2.99413		FALSE
9603.61	54671	638	4.59751		4550.4	1283.43	0.0540495	2.1105		FALSE
9607.13	54681	707	5.45888		6114.02	1875.4	0.059895	1.57133		FALSE
9610.33	54690	807	6.231		5166.75	2129.88	0.0683667	1.86003		FALSE
9613.5	54699	852	6.57846		8726.45	1682.42	0.0721789	1.10165		FALSE
9617.01	54708.9	922	7.11894		5993.97	2382.83	0.0781091	1.60445		FALSE
9620.32	54718.3	929	7.17299		6687.66	1893.35	0.0787021	1.43852		FALSE
9623.65	54727.7	1010	7.79841		6852.55	2641.39	0.0855642	1.40439		FALSE
9626.94	54737	1121	8.65546		6821.96	2264.7	0.0949678	1.41117		FALSE
9630.44	54746.9	1206	9.31176		6293.56	3188.13	0.102169	1.53021		FALSE
9634	54756.9	1262	9.74415		7828.97	2590.38	0.106913	1.23056		FALSE
9645.69	54789.9	2323	17.9363		1752.63	21978.3	0.196798	5.50355		FALSE
9648.2	54797	2361	18.2297		4628.51	8026.51	0.200017	2.08452		FALSE
9651.37	54806	2139	16.5156		2025.82	18981.2	0.18121	4.76417		FALSE
9664.4	54842.7	918	7.08806		4925.9	1886.28	0.0777702	1.96196		FALSE
9668.02	54852.9	871	6.72516		6268.74	2236.78	0.0737885	1.54226		FALSE
9671.29	54862.2	830	6.40859		5150.48	1701.78	0.0703151	1.87775		FALSE
9673.7	54869	802	6.1924		3960.22	2218.22	0.0679431	2.44272		FALSE
9677.95	54881	789	6.09202		5875.76	2077.06	0.0668417	1.6471		FALSE
9680.84	54889.1	697	5.38167		4169.09	1458.61	0.0590478	2.32205		FALSE
9684.18	54898.5	665	5.13459		4662.9	1817.94	0.0563368	2.07686		FALSE
9687.46	54907.8	619	4.77942		5843.86	1581.82	0.0524399	1.65772		FALSE
9690.73	54917	543	4.19261		6365.44	1082.34	0.0460014	1.5224		FALSE
9694.27	54926.9	510	3.93781		7707.15	1283.39	0.0432057	1.25783		FALSE
9697.82	54936.9	476	3.67529		6586.66	1195.05	0.0403253	1.47234		FALSE
9700.68	54945	437	3.37416		8751.72	834.077	0.0370213	1.10843		FALSE
9703.85	54953.9	394	3.04215		6625.6	803.028	0.0333785	1.4646		FALSE
9707.38	54963.8	372	2.87228		5671.09	1219.67	0.0315147	1.71173		FALSE
9710.63	54973	364	2.81051		9989.22	898.271	0.030837	0.972111		FALSE
9714.15	54982.9	305	2.35496		7959.74	758.22	0.0258387	1.22041		FALSE
9717.37	54991.9	291	2.24687		6905.72	574.294	0.0246527	1.40715		FALSE
9720.57	55000.9	261	2.01523		5831.24	659.359	0.0221111	1.66698		FALSE
9975.37	55713	278	2.1814		4831.07	716.193	0.0235513	2.06484		FALSE
9978.64	55722	283	2.22063		6103.81	719.429	0.0239749	1.63482		FALSE
9981.82	55730.9	293	2.2991		5436.82	603.089	0.0248221	1.83597		FALSE
9990.73	55755.6	472	3.75791		1649.89	4016.34	0.0399864	6.05541		FALSE
9997.25	55773.7	405	3.22448		5212.43	1079.08	0.0343104	1.91796		FALSE
10000.6	55783	365	2.90601		7702.57	686.432	0.0309217	1.29835		FALSE
10004.1	55792.8	277	2.20539		7177.53	649.309	0.0234666	1.39381		FALSE
10404.1	56891	263	2.23158		8132.82	671.492	0.0222806	1.27928		FALSE
10407.4	56899.8	263	2.23158		4558.58	739.988	0.0222806	2.28303		FALSE
10415.2	56921	377	3.19888		6768.17	780.77	0.0319383	1.53885		FALSE
10418.8	56931	391	3.31767		8436.49	807.38	0.0331244	1.23497		FALSE
10423.6	56943.8	455	3.86071		5309.18	1280.96	0.0385463	1.96331		FALSE
10426.9	56953	547	4.64134		10892.3	1470.5	0.0463402	0.957276		FALSE
10434.7	56974.1	665	5.64258		2008.12	4507.77	0.0563368	5.19625		FALSE
10437.4	56981.4	636	5.39651		2098.63	3813.87	0.05388	4.97344		FALSE
10444.7	57001.2	510	4.32739		4997.7	1088.37	0.0432057	2.0899		FALSE
10449.1	57013	421	3.57222		10268.5	861.368	0.0356659	1.01759		FALSE
10452	57021	396	3.36009		7461.47	823.061	0.0335479	1.4008		FALSE
10455.7	57030.9	408	3.46191		6196.12	1042.95	0.0345646	1.68745		FALSE
10459.4	57041	368	3.12251		5686.85	970.561	0.0311759	1.83922		FALSE
10463.1	57051	375	3.18191		10704.5	938.996	0.0317689	0.977442		FALSE
10466	57059	381	3.23282		7950.6	995.295	0.0322772	1.31638		FALSE
10469.7	57069	347	2.94432		9754.93	710.857	0.0293968	1.07327		FALSE
10473.3	57078.8	367	3.11403		7195.8	758.006	0.0310912	1.45548		FALSE
10477.1	57088.9	376	3.19039		7336.38	1001.53	0.0318536	1.4281		FALSE
10480	57097	348	2.95281		4170.65	944.185	0.0294815	2.51281		FALSE
10484	57107.8	378	3.20736		3912.01	1299.65	0.032023	2.67996		FALSE
10487.4	57117	402	3.411		10232.9	810.576	0.0340563	1.02487		FALSE
10490.8	57126.3	430	3.64859		5501.41	1180.02	0.0364283	1.90694		FALSE
10501.4	57155	547	4.64134		8541.51	1473.5	0.0463402	1.22946		FALSE
10504.6	57163.5	487	4.13224		5523	1054.33	0.0412572	1.90197		FALSE
10507.4	57171.1	439	3.72495		3697.4	1511.69	0.0371908	2.84184		FALSE
10515.5	57193	309	2.62189		12188.7	612.572	0.0261776	0.862724		FALSE
11205.2	59029	226	2.11088		11729.2	523.479	0.0191461	0.955326		FALSE
11209.1	59039	236	2.20429		11148.8	610.267	0.0199932	1.0054		FALSE
11212.6	59048.3	279	2.60591		5874.51	763.742	0.0236361	1.90869		FALSE
11223.6	59077	447	4.17507		5291.35	1548.27	0.0378685	2.12112		FALSE
11227.4	59087	484	4.52065		9562.87	1315.96	0.041003	1.17406		FALSE
11231.2	59096.9	452	4.22177		6685.93	992.571	0.0382921	1.67982		FALSE
11234.2	59104.8	410	3.82948		4309.48	1747.08	0.034734	2.60685		FALSE
11238.8	59116.9	369	3.44653		9238.68	1005.41	0.0312606	1.2165		FALSE
11241.9	59125	314	2.93282		7820.06	848.698	0.0266012	1.43757		FALSE
11245.7	59135	278	2.59657		10869.5	693.514	0.0235513	1.03462		FALSE
11249.5	59144.9	226	2.11088		7921.06	457.115	0.0191461	1.42021		FALSE
