# Supplementary material for: The Construction and Evaluation of Reference Spectra for the Identification of Human Pathogenic Microorganisms by MALDI-TOF MS
Source: PLoS One. 2014 Sep 2;9(9):e106312. doi: 10.1371/journal.pone.0106312 (PMC4152241; doi:10.1371/journal.pone.0106312)
Supplement: File S1 — The original peak lists of the strains used in this study (excluding the highly pathogenic organisms. (ZIP) [file pone.0106312.s001.zip › File S1, Supplementary Material S1/peak list/campylobacter jejuni.xlsx]

## Sheet: ICDC_068-1_0_F1_1
Spectrum: ICDC 068-1\0_F1\1 1SLin Raw (D:\Data\BioTyperRealTimeProcessing\China CDC\20120912kongchangwanqujun\ICDC 068-1\0_F1\1)
m/z	time	Intens.	SN	Quality Fac.	Res.	Area	Rel. Intens.	FWHM	Chi^2	Bk. Peak
2133.62	25986.6	1466	12.3204		936.22	3765.6	0.0904045	2.27897		FALSE
2134.43	25991.4	1452	12.2028		913.315	4260.46	0.0895412	2.33702		FALSE
2180.67	26267	670	5.63075		2183.61	664.865	0.0413172	0.998651		FALSE
2182.35	26277	683	5.74001		2630.26	876.375	0.0421189	0.829709		FALSE
2186.17	26299.6	1110	9.32856		1392.65	2980.75	0.0684509	1.56979		FALSE
2187.42	26307	1230	10.3371		4584.43	1141.5	0.075851	0.477141		FALSE
2188.43	26313	1188	9.98408		4052.71	1145.77	0.073261	0.539992		FALSE
2189.5	26319.3	1096	9.21091		1152.45	3459.53	0.0675876	1.89987		FALSE
2193.84	26345	642	5.39544		3613.46	598.845	0.0395905	0.607131		FALSE
2195.52	26354.9	553	4.64747		3060.16	673.489	0.0341021	0.717453		FALSE
2205.28	26412.5	16216	136.281		405.001	106546	1	5.44513		FALSE
2227.28	26541.9	2618	22.1086		413.686	18958.1	0.161445	5.38399		FALSE
2238.74	26609	706	5.96206		6279.69	863.446	0.0435372	0.356505		FALSE
2241.8	26626.9	873	7.37235		2691.51	1134.96	0.0538357	0.832916		FALSE
2243.52	26637	854	7.2119		2507.35	1394.87	0.052664	0.894778		FALSE
2245.23	26647	808	6.82343		4266.35	772.049	0.0498273	0.526266		FALSE
2246.95	26657	737	6.22385		2644.14	950.272	0.0454489	0.849786		FALSE
2248.59	26666.6	751	6.34208		786.211	3023.82	0.0463123	2.86003		FALSE
2591.16	28595.8	912.5	7.54994		476.948	5491.08	0.0562716	5.43279		FALSE
2730.98	29346.3	1346.5	11.1628		319.95	12511.8	0.0830353	8.53564		FALSE
2745.96	29425.6	1256.5	10.4166		1140.94	3956.15	0.0774852	2.40674		FALSE
2747.42	29433.3	1166.5	9.67053		1345.48	2983.22	0.0719351	2.04196		FALSE
2751.12	29452.9	530.5	4.39796		3536.04	549.386	0.0327146	0.778022		FALSE
3515.74	33242.9	1155	9.35324		796.385	7354.87	0.0712259	4.41463		FALSE
4269.51	36593.7	1877	15.3082		763.081	13580.5	0.11575	5.59509		FALSE
4337.69	36881.7	1064	8.67764		1218.35	6322.04	0.0656142	3.56031		FALSE
4339.41	36889	945	7.70711		3626.59	1665.46	0.0582758	1.19655		FALSE
4341.97	36899.7	802	6.54085		3612.86	1437.12	0.0494573	1.20181		FALSE
4344.18	36909	801	6.53269		5415.02	741.078	0.0493957	0.802246		FALSE
4346.53	36918.9	898	7.32379		3564.28	1977.12	0.0553774	1.21947		FALSE
4348.68	36927.9	954	7.78051		4215.61	1328.06	0.0588308	1.03156		FALSE
4351.08	36938	978	7.97625		4006.09	1794.61	0.0603108	1.08612		FALSE
4353.22	36947	1141	9.30562		6524.6	1532.49	0.0703626	0.667201		FALSE
4363.39	36989.7	6641	54.1618		583.162	63649.6	0.409534	7.48229		FALSE
4381.83	37066.9	828	6.7529		4826.74	1113.22	0.0510607	0.907823		FALSE
4383.93	37075.7	935	7.62555		3399.84	2097.88	0.0576591	1.28945		FALSE
4574.21	37863.6	665	5.38776		1908.85	2643.68	0.0410089	2.39632		FALSE
4575.99	37870.8	662	5.36346		1862.35	2469.71	0.0408239	2.45711		FALSE
4773.4	38671	2017.5	16.2418		1622.48	7327.72	0.124414	2.94203		FALSE
4774.42	38675.1	1988.5	16.0084		1922.02	7757.13	0.122626	2.48406		FALSE
4782.04	38705.6	854.5	6.87914		3571.64	1602.75	0.0526949	1.33889		FALSE
4784.83	38716.8	748.5	6.02579		5438.11	1317.29	0.0461581	0.87987		FALSE
4786.41	38723.1	564.5	4.52103		4110.83	1044.41	0.0348113	1.16434		FALSE
5042.86	39737	592	4.75124		7359.87	976.172	0.0365072	0.685184		FALSE
5045.41	39746.9	909	7.29541		5098.14	1550.3	0.0560557	0.989658		FALSE
5047.43	39754.8	916	7.35159		4290.88	2018.9	0.0564874	1.17631		FALSE
5049.54	39763	577	4.63086		8778.23	1055.23	0.0355821	0.575234		FALSE
5159.76	40190.6	2280	18.2382		714.457	24783.5	0.140602	7.22193		FALSE
5171.24	40234.9	669	5.35148		3489.51	3005.06	0.0412556	1.48194		FALSE
5243.59	40512.7	652	5.10088		1359.13	3270.25	0.0402072	3.85804		FALSE
5451.55	41301	585	4.53753		6849.92	1093.1	0.0360755	0.795856		FALSE
5481.96	41415	1739	13.3446		5040.67	3568.03	0.10724	1.08755		FALSE
5494.95	41463.6	8193	62.8707		646.57	94642.1	0.505242	8.4986		FALSE
5514.59	41536.9	1381	10.5974		3440.62	6159.23	0.0851628	1.60279		FALSE
5516.46	41543.9	1469	11.2727		1075.56	11794	0.0905895	5.12893		FALSE
5529.28	41591.8	589	4.51982		4552.22	921.511	0.0363222	1.21463		FALSE
5834.58	42714.5	846	6.45059		1429.04	4803.79	0.0521707	4.08286		FALSE
5837.03	42723.4	742	5.65761		4250.97	1460.03	0.0457573	1.37311		FALSE
6154.02	43858.4	3017	22.6633		781.509	30047.9	0.186051	7.87453		FALSE
6429.96	44822.9	524.5	4.0116		1635.32	1897.79	0.0323446	3.93192		FALSE
6431.97	44829.9	535.5	4.09573		3921.47	1147.72	0.0330229	1.64019		FALSE
6779.91	46016.9	638.75	4.89567		5903.54	1082.6	0.0393901	1.14845		FALSE
6782.3	46025	715.75	5.48583		6269.41	1512.24	0.0441385	1.08181		FALSE
6787.87	46043.8	822.75	6.30592		5624.19	1823.06	0.0507369	1.20691		FALSE
6790.6	46053	920.75	7.05704		4582.14	2070.16	0.0567803	1.48197		FALSE
6798.9	46080.9	1556.75	11.9316		1959.08	6391.81	0.0960009	3.47045		FALSE
6801.9	46091	1703.75	13.0583		5309.14	3798.92	0.105066	1.28117		FALSE
6804.54	46099.8	1690.75	12.9587		4429.83	2967.49	0.104264	1.53607		FALSE
6807.06	46108.3	1631.75	12.5065		4441.6	3762.14	0.100626	1.53257		FALSE
6809.65	46117	1592.75	12.2076		6994.12	2760.62	0.0982209	0.973624		FALSE
6821.27	46156	2821.75	21.6272		718.241	42174.5	0.17401	9.49719		FALSE
6832.86	46194.9	1216.75	9.3774		6133.99	2048.71	0.0750339	1.11393		FALSE
6835.83	46204.9	1024.75	7.89767		5419.7	2268.88	0.0631938	1.26129		FALSE
6838.25	46213	977.75	7.53545		5771.77	1657.64	0.0602954	1.18478		FALSE
6841.22	46223	1028.75	7.9285		6036.16	2158.81	0.0634404	1.13337		FALSE
6844.21	46233	1008.75	7.77436		6232.44	2168.88	0.0622071	1.09816		FALSE
6846.6	46241	987.75	7.61252		5681.74	1662.23	0.0609121	1.20502		FALSE
6849.58	46251	915.75	7.05762		5656.08	2018.21	0.056472	1.21101		FALSE
6852.26	46260	928.75	7.15781		5254.24	2094.06	0.0572737	1.30414		FALSE
6854.96	46269	982.75	7.57398		7652.6	1652.27	0.0606037	0.895769		FALSE
6860.34	46287	1134.75	8.74543		6322.27	2593.46	0.0699772	1.08511		FALSE
6869.01	46316	851.75	6.56437		5111.13	1896.67	0.0525253	1.34393		FALSE
6871.68	46325	790.75	6.09425		4234.12	3205.99	0.0487636	1.62293		FALSE
6879.46	46351	546.75	4.21376		6532.72	918.462	0.0337167	1.05308		FALSE
6974.9	46668.9	580.75	4.4758		6006.89	959.763	0.0358134	1.16115		FALSE
6977.57	46677.8	591.75	4.56057		5380.46	1301.23	0.0364917	1.29683		FALSE
6988.77	46715	889.75	6.83014		4914.25	1544.96	0.0548686	1.42214		FALSE
6991.4	46723.7	925.75	7.1065		4344.36	2127.07	0.0570887	1.60931		FALSE
7000.19	46752.9	1338.75	10.2769		4991.81	3080.7	0.0825574	1.40233		FALSE
7002.64	46761	1439.75	11.0522		6277.76	2508.6	0.0887858	1.11547		FALSE
7030.36	46852.7	8989.75	69.0096		553.888	191699	0.554375	12.6928		FALSE
7045.81	46903.8	4039.75	31.011		4148.85	9635.81	0.249121	1.69826		FALSE
7049.17	46914.9	3980.75	30.5581		3292.82	7193.03	0.245483	2.14077		FALSE
7060.81	46953.3	5041.75	38.7029		607.36	90922.3	0.310912	11.6254		FALSE
7078.27	47010.9	2113.75	16.2261		2571.65	10553.9	0.13035	2.75242		FALSE
7084.94	47032.9	1742.75	13.3782		3772.31	3142.67	0.107471	1.87814		FALSE
7086.78	47039	1667.75	12.8024		4580.34	3892.65	0.102846	1.54722		FALSE
7115.03	47131.9	666.75	5.11829		5983.75	1179.45	0.0411168	1.18906		FALSE
7117.42	47139.8	629.75	4.83426		3604.92	1438.76	0.0388351	1.97436		FALSE
7120.2	47148.9	561.75	4.31226		4488.59	970.62	0.0346417	1.58629		FALSE
8146.67	50409.2	1229	9.73007		1020.57	13010.1	0.0757893	7.98249		FALSE
8155.07	50435	874.75	7.03681		10499.4	1563.09	0.0539436	0.77672		FALSE
8157.67	50443	773.5	6.22232		3526.74	1836.32	0.0476998	2.31309		FALSE
8161.12	50453.6	708.5	5.69943		6264.59	1755.34	0.0436914	1.30274		FALSE
8174.88	50495.8	497.5	4.00207		6380.69	936.31	0.0306796	1.28119		FALSE
8181.12	50514.9	518.5	4.171		6802.47	1213.88	0.0319746	1.20267		FALSE
8480.54	51425	994.5	8.0343		8719.44	1891.19	0.0613283	0.972601		FALSE
8483.2	51433	1051.5	8.49478		8101.54	2589.25	0.0648434	1.04711		FALSE
8486.52	51443	1134.5	9.16532		5806.13	2830.84	0.0699618	1.46165		FALSE
8489.83	51452.9	1181.5	9.54502		6855.94	2266.38	0.0728601	1.23832		FALSE
8492.74	51461.7	1225.5	9.90048		6358.59	3099.81	0.0755735	1.33563		FALSE
8495.83	51471	1292.5	10.4418		7891.82	3173.15	0.0797052	1.07654		FALSE
8499.15	51481	1304.5	10.5387		10618	2480.22	0.0804452	0.800448		FALSE
8502.09	51489.8	1338.5	10.8864		6134.13	3432.76	0.0825419	1.38603		FALSE
8505.1	51498.9	1415.5	11.5127		6320.7	3657.98	0.0872903	1.3456		FALSE
8514.82	51528.1	1811.5	14.7335		3534.18	8816.54	0.111711	2.40928		FALSE
8533.63	51584.6	3525.5	28.6739		1612.66	44546.6	0.217409	5.29166		FALSE
8536.36	51592.8	3784.5	30.7804		4386.08	12267.2	0.233381	1.94624		FALSE
8538.68	51599.8	3630.5	29.5279		1125.23	40937.7	0.223884	7.58839		FALSE
8555.04	51648.9	1804.5	14.6765		5854.53	4553.84	0.111279	1.46127		FALSE
8558.39	51658.9	1566.5	12.7408		5407.93	4031.75	0.0966021	1.58256		FALSE
8561.28	51667.6	1419.5	11.5452		4306.62	3674.49	0.087537	1.98794		FALSE
8564.62	51677.6	1287.5	10.4716		4413.44	3336.46	0.0793969	1.94058		FALSE
8569.05	51690.9	1206.5	9.81281		4150.11	3860.5	0.0744018	2.06477		FALSE
8575.07	51708.9	1079.5	8.77988		7057.08	2752.39	0.0665701	1.2151		FALSE
8584.43	51737	1085.5	8.82868		6727.06	2677.23	0.0669401	1.2761		FALSE
8587.75	51746.9	1028.5	8.36509		5831.79	2577.77	0.063425	1.47258		FALSE
8590.83	51756.1	1004.5	8.16989		5429.91	1955.04	0.061945	1.58213		FALSE
8594.62	51767.5	951.5	7.73882		3395.1	3072.08	0.0586766	2.53147		FALSE
8597.3	51775.5	946.5	7.69816		4763.61	1854.02	0.0583683	1.80479		FALSE
8600.43	51784.9	949.5	7.72256		5756.9	2402.48	0.0585533	1.49393		FALSE
8609.82	51812.9	802.5	6.52696		4317.8	2114.23	0.0494882	1.99403		FALSE
8612.77	51821.8	811.5	6.60016		5552.9	2057.6	0.0500432	1.55104		FALSE
8616.16	51831.9	790.5	6.42936		4951.16	2051.99	0.0487481	1.74023		FALSE
8633.21	51882.8	902.5	7.34029		5794.81	2300.07	0.0556549	1.48982		FALSE
8636.59	51892.9	923.5	7.51109		6811.87	1780.3	0.0569499	1.26787		FALSE
8639.25	51900.8	929.5	7.55989		5013.8	2389.35	0.0573199	1.72309		FALSE
8642.18	51909.6	928.5	7.55176		4262.36	1833.19	0.0572583	2.02756		FALSE
8645.97	51920.9	988.5	8.03976		4856.02	1929.58	0.0609583	1.78046		FALSE
8648.93	51929.7	1040.5	8.46269		5300.57	2643.42	0.064165	1.6317		FALSE
8652.03	51939	1104.5	8.98322		6807.28	2792.71	0.0681117	1.271		FALSE
8654.98	51947.8	1137.5	9.25161		5740.86	2948.18	0.0701468	1.50761		FALSE
8698.56	52077.6	954.5	7.8587		6257.83	2466.65	0.0588616	1.39003		FALSE
8736.98	52191.7	553.5	4.55714		6313.67	1079.52	0.034133	1.38382		FALSE
8740.1	52201	583.5	4.80414		6203.66	1440.96	0.035983	1.40886		FALSE
8743.46	52210.9	603.5	4.96881		7981.9	1134.75	0.0372163	1.09541		FALSE
8746.32	52219.4	643.5	5.29814		4745.11	1627.66	0.039683	1.84323		FALSE
8749.53	52229	690.5	5.68511		4751.72	1326.06	0.0425814	1.84134		FALSE
8752.18	52236.8	721.5	5.94034		4552.65	1875.49	0.0444931	1.92244		FALSE
8755.34	52246.2	726.5	5.9815		4782.22	1863.94	0.0448014	1.83081		FALSE
8758.94	52256.9	741.5	6.105		4320.11	1442.15	0.0457264	2.02748		FALSE
8761.62	52264.8	692.5	5.70157		4997.5	1751.88	0.0427047	1.7532		FALSE
9120.51	53317.9	487.5	4.09085		5455.58	1223.31	0.0300629	1.67178		FALSE
9123.65	53327	512.5	4.30064		10058.9	969.311	0.0316046	0.907025		FALSE
9127.09	53337	587.5	4.93		6674.38	1369.05	0.0362296	1.36748		FALSE
9133.53	53355.7	608.5	5.10622		6826.4	1915.53	0.0375247	1.33797		FALSE
9142.94	53383	882.5	7.40549		9090.29	2287.26	0.0544216	1.00579		FALSE
9544.46	54535.6	4886.5	41.2205		413.726	170310	0.301338	23.0695		FALSE
9570.4	54609.2	2168.5	18.2926		10633.7	5962.74	0.133726	0.90001		FALSE
9573.82	54618.9	2049.5	17.2887		5804.38	12047.7	0.126388	1.64941		FALSE
9580.58	54638.1	1800.5	15.1883		8206.08	6154.04	0.111032	1.1675		FALSE
9584.4	54648.9	1725.5	14.5556		2843.7	9048.72	0.106407	3.37039		FALSE
9590.77	54667	1491.5	12.5817		4620.57	5053.22	0.0919771	2.07567		FALSE
9598.53	54689	1301.5	11.0514		5251.86	2689.61	0.0802602	1.82764		FALSE
9600.83	54695.5	1245.5	10.5758		4341.94	3447.79	0.0768069	2.21118		FALSE
9611.26	54725	1068.5	9.0729		8110.94	2832.79	0.0658917	1.18498		FALSE
9614.39	54733.9	966.5	8.20679		6008.84	2612.61	0.0596016	1.60004		FALSE
9617.62	54743	958.5	8.13886		6285.42	1943.26	0.0591083	1.53015		FALSE
9621.15	54753	925.5	7.85865		9526.1	2330.52	0.0570733	1.00998		FALSE
9624.68	54763	891.5	7.56995		7739.52	1778.71	0.0549766	1.24358		FALSE
9627.52	54771	899.5	7.63788		6610.53	2315.55	0.0554699	1.45639		FALSE
9653.77	54845.2	678.5	5.76131		4755.16	1847.32	0.0418414	2.03017		FALSE
9670	54891	802.5	6.81422		4544.81	2158.34	0.0494882	2.1277		FALSE
10058.6	55976.8	500.5	4.33594		4579.15	1065.21	0.0308646	2.19661		FALSE
10099.3	56089.2	1380.5	11.9596		8641.11	3859.27	0.085132	1.16875		FALSE
10108.6	56115	1139.5	9.87175		4331.13	3932.63	0.0702701	2.33394		FALSE
10116.1	56135.6	1040.5	9.01409		5364.99	2885.57	0.064165	1.88557		FALSE
10119.7	56145.6	1005.5	8.71087		4823.66	2139.9	0.0620067	2.09793		FALSE
10123.3	56155.5	990.5	8.58093		4563.18	2801.26	0.0610816	2.21847		FALSE
10126.3	56163.7	1029.5	8.91879		7303.72	2173.22	0.0634867	1.38645		FALSE
10129.6	56173	1046.5	9.06607		10281.3	2172.71	0.064535	0.985246		FALSE
10137.6	56194.8	985.5	8.53761		4500.66	3415.59	0.0607733	2.25246		FALSE
10255.8	56519.9	800.5	6.99775		4458	2777.54	0.0493648	2.30055		FALSE
10266.4	56548.9	1036.5	9.06079		6070.28	2231.08	0.0639184	1.69126		FALSE
10290.2	56614.1	1444.5	12.6274		6089.43	4066.58	0.0890787	1.68985		FALSE
10293.5	56622.9	1557.5	13.6152		6235.32	3324.14	0.0960471	1.65083		FALSE
10296.4	56630.9	1685.5	14.7342		5188.18	4799.72	0.103941	1.98458		FALSE
10300.3	56641.8	1830.5	16.0017		4661.52	5240.66	0.112882	2.20965		FALSE
10306.9	56659.6	2323.5	20.3114		3034.77	12423.4	0.143284	3.39626		FALSE
10310.5	56669.4	2531.5	22.1297		5500.18	7198.49	0.156111	1.87457		FALSE
10316.4	56685.7	2652.5	23.1874		4757.11	7678.77	0.163573	2.16863		FALSE
10320.1	56695.6	2552.5	22.3132		5446.92	7252.47	0.157406	1.89466		FALSE
10323.7	56705.5	2394.5	20.9321		6391.97	6624.35	0.147663	1.6151		FALSE
10326.6	56713.6	2073.5	18.126		4701.96	7232.33	0.127868	2.19624		FALSE
10334.6	56735.3	1479.5	12.9334		1705.18	14843.7	0.091237	6.0607		FALSE
10348.1	56772.3	975.5	8.52755		6232.97	2658.06	0.0601566	1.66022		FALSE
10352	56783	893.5	7.81073		5496.2	4663.51	0.0550999	1.88349		FALSE
10367.8	56825.9	638.5	5.6322		5932.79	1362.35	0.0393747	1.74754		FALSE
10370.4	56833	616.5	5.43814		4437.92	1721.61	0.038018	2.33677		FALSE
10374.7	56844.8	594.5	5.24408		4830.52	1597.39	0.0366613	2.14775		FALSE
10378.1	56853.9	544.5	4.80303		5006.71	1154.89	0.0335779	2.07283		FALSE
10380.7	56861	526.5	4.64425		5086.39	1394.26	0.0324679	2.04087		FALSE
10384.8	56872.3	471.5	4.1591		4742.27	1228.8	0.0290762	2.18984		FALSE

## Sheet: ICDC_201-1_0_A1_1
Spectrum: ICDC 201-1\0_A1\1 1SLin Raw (D:\Data\BioTyperRealTimeProcessing\China CDC\20120912kongchangwanqujun\ICDC 201-1\0_A1\1)
m/z	time	Intens.	SN	Quality Fac.	Res.	Area	Rel. Intens.	FWHM	Chi^2	Bk. Peak
2143.63	26025.1	596	4.32355		1642.73	945.094	0.0424653	1.30491		FALSE
2182.03	26254.1	565	4.09866		939.041	1420.56	0.0402565	2.32368		FALSE
2207.36	26404	3303	23.9609		408.876	20784.9	0.23534	5.3986		FALSE
2592.51	28585.7	2149	15.6386		498.185	14008.5	0.153117	5.20391		FALSE
2621.17	28741.2	562	4.09627		2206.9	922.567	0.0400428	1.18771		FALSE
2684.1	29080	788	5.74352		1195.65	2088.7	0.0561454	2.24489		FALSE
2685.44	29087.2	740	5.39366		1053.32	2228.08	0.0527253	2.54951		FALSE
2716.44	29252.6	1087	7.92253		466.114	7188.5	0.0774492	5.82784		FALSE
2747.66	29418.2	2290	16.6905		517.209	14978	0.163164	5.31247		FALSE
3048.69	30968.9	610.5	4.42141		3233.06	1063.71	0.0434984	0.942975		FALSE
3050.29	30977	650.5	4.7111		4871.82	728.689	0.0463484	0.62611		FALSE
3056.13	31006.2	1791.5	12.9745		555.496	12384.5	0.127645	5.50162		FALSE
3077.11	31111.3	623.5	4.51556		680.382	3833.72	0.0444247	4.52262		FALSE
3516.37	33233.2	3297	24.2071		687.43	25498.8	0.234913	5.11524		FALSE
3531.48	33303.7	2984	21.909		736.593	22172.6	0.212611	4.79434		FALSE
3539.23	33339.9	1844	13.5389		749.79	12928.3	0.131386	4.72029		FALSE
3548.63	33383.7	646	4.74303		1641.43	2129.99	0.0460278	2.16191		FALSE
3566.79	33468.1	1649	12.2023		535.18	13868.4	0.117492	6.66466		FALSE
4106.54	35884.9	655	5.01495		699.064	4490.69	0.046669	5.87434		FALSE
4171.34	36164	558	4.30211		3572.89	896.654	0.0397577	1.1675		FALSE
4173.39	36172.8	561	4.32524		3765.32	911.686	0.0399715	1.10838		FALSE
4228.62	36409	2410	18.5808		750.6	19101.1	0.171714	5.63365		FALSE
4239.86	36456.9	525	4.04768		2876.49	879.666	0.0374065	1.47397		FALSE
4270.4	36586.6	1131	8.71987		700.862	9262.39	0.0805843	6.09306		FALSE
4345.32	36903	549	4.2884		8574.62	735.498	0.0391165	0.506765		FALSE
4347.83	36913.5	658	5.13983		4298.67	1175.5	0.0468828	1.01143		FALSE
4352.3	36932.3	883	6.89737		4117.66	1568.2	0.0629141	1.05698		FALSE
4363.75	36980.4	7323	57.202		589.103	67990	0.521767	7.40745		FALSE
4386.03	37073.8	675	5.27262		3320.89	1202.5	0.0480941	1.32074		FALSE
4774.79	38666.1	3295	26.0768		800.123	27453.9	0.23477	5.96757		FALSE
4842.6	38937	933	7.51363		1035.79	5618.93	0.0664767	4.67528		FALSE
4986.17	39504.6	605	4.86408		910.724	4144.84	0.0431065	5.47495		FALSE
5046.75	39741.6	1633	13.129		781.037	14254.1	0.116352	6.4616		FALSE
5137.31	40093.3	558	4.53345		1242.04	3052.92	0.0397577	4.13618		FALSE
5152.23	40151	520	4.22472		5113.89	725.781	0.0370502	1.0075		FALSE
5159.78	40180.1	1846	14.9978		2054.38	8141.28	0.131528	2.5116		FALSE
5161.12	40185.3	1823	14.8109		1660.24	7826.09	0.12989	3.10867		FALSE
5232.33	40459	623	5.11674		6544.94	888.029	0.044389	0.799447		FALSE
5234.63	40467.8	620	5.0921		4492.8	1207.21	0.0441753	1.16512		FALSE
5243.61	40502.2	3919	32.187		696.489	36507.1	0.27923	7.52863		FALSE
5479.37	41394.4	2514	21.1243		1402.62	15591.2	0.179124	3.90653		FALSE
5481.3	41401.7	2707	22.746		4314.68	5614.11	0.192875	1.27038		FALSE
5483.79	41411	2799	23.5191		4169.01	4393.64	0.19943	1.31537		FALSE
5486.28	41420.3	3012	25.3088		4438.49	6222.15	0.214606	1.23607		FALSE
5495.74	41455.7	14035	117.931		715.713	145809	1	7.67869		FALSE
5521.43	41551.6	1730	14.5366		1249.65	10885.8	0.123263	4.41837		FALSE
5529.27	41580.8	1067	8.96564		7417.17	2146.89	0.0760242	0.745469		FALSE
5531.61	41589.5	958	8.04975		5409.72	1489.1	0.0682579	1.02253		FALSE
5534.15	41599	926	7.78087		8544.56	1780.18	0.0659779	0.647681		FALSE
5536.82	41609	889	7.46997		5617.42	1753.19	0.0633416	0.985652		FALSE
5539.33	41618.3	842	7.07504		5022.84	1677.35	0.0599929	1.10283		FALSE
5541.66	41627	750	6.302		6031.91	1122.14	0.0534378	0.918724		FALSE
5544.33	41636.9	598	5.02479		7276.49	1177.98	0.0426078	0.761951		FALSE
5546.76	41645.9	496	4.16772		4406.2	993.028	0.0353402	1.25885		FALSE
6155.52	43851.8	3479	30.8973		752.558	34849.1	0.24788	8.17947		FALSE
6432.69	44819.8	1788	16.6694		796.034	17462.7	0.127396	8.08093		FALSE
6792.87	46047	467	4.48902		7971.34	757.501	0.033274	0.852162		FALSE
6795.83	46056.9	497	4.77739		6035.02	1083.82	0.0354115	1.12607		FALSE
6823.79	46150.8	2350	22.5893		755.82	30823.4	0.167439	9.02833		FALSE
6973.15	46649	480	4.6711		3662.49	837.17	0.0342002	1.90394		FALSE
6976.15	46658.9	519	5.05063		4949.62	1131.11	0.036979	1.40943		FALSE
6978.58	46667	553	5.3815		5309.97	1220.46	0.0394015	1.31424		FALSE
6981.75	46677.5	625	6.08216		4502.17	1413.44	0.0445315	1.55075		FALSE
6995.24	46722.2	957	9.41226		5566	1687.6	0.0681867	1.25678		FALSE
7033.11	46847.5	13379	131.585		685.989	224530	0.95326	10.2525		FALSE
7046.88	46893	4796	47.1695		6249.69	8594.58	0.341717	1.12756		FALSE
7049.92	46903	4685	46.0778		5427.01	11193.9	0.333808	1.29904		FALSE
7052.96	46913	4840	47.6022		8903.33	8612.03	0.344852	0.792171		FALSE
7064.14	46949.9	8294	81.5729		799.908	128705	0.590951	8.83119		FALSE
7080.33	47003.2	5751	56.5621		663.497	114231	0.409761	10.6712		FALSE
7152.13	47239	445	4.52629		6828.63	749.64	0.0317064	1.04737		FALSE
7155.18	47249	441	4.48561		9558.34	905.761	0.0314214	0.74858		FALSE
7158.2	47258.9	403	4.09909		6615.57	701.142	0.0287139	1.08202		FALSE
8148.96	50397.5	621.25	6.79807		4423.45	1772.72	0.0442643	1.84222		FALSE
8150.91	50403.5	645.25	7.06069		1782.01	4416.02	0.0459743	4.57399		FALSE
8425.25	51238.2	785.25	8.7841		4237.26	4069.83	0.0559494	1.98837		FALSE
8428.42	51247.8	862.25	9.64545		5673.02	2183.09	0.0614357	1.4857		FALSE
8435.22	51268.3	1148.25	12.8448		3246.67	6561.77	0.0818133	2.59811		FALSE
8438.75	51278.9	1311.25	14.6681		5290.33	4090.06	0.0934271	1.59513		FALSE
8459.31	51340.9	4083.25	45.6768		673.54	87468.1	0.290933	12.5595		FALSE
8479.94	51403	1182.25	13.2251		4148.62	3025.6	0.0842358	2.04404		FALSE
8486.6	51423	1191.25	13.3258		11990.7	2258.63	0.0848771	0.707764		FALSE
8489.91	51432.9	1149.25	12.8559		5691.85	3712.63	0.0818846	1.49159		FALSE
8493	51442.2	1165.25	13.0349		6712.09	2273.41	0.0830246	1.26533		FALSE
8496.12	51451.6	1180.25	13.2027		5973.15	3013.29	0.0840933	1.42239		FALSE
8499.24	51461	1158.25	12.9566		6883.77	2937.72	0.0825258	1.23468		FALSE
8501.9	51469	1081.25	12.0953		5075.75	2792.49	0.0770395	1.675		FALSE
8508.57	51489	1000.25	11.3232		9643.94	2559.08	0.0712683	0.882271		FALSE
8521.87	51528.9	1046.25	11.844		5948.74	4057.4	0.0745458	1.43255		FALSE
8541.64	51588.2	1637.25	18.5343		1915.08	14317.2	0.116655	4.4602		FALSE
8543.7	51594.4	1642.25	18.5909		1562.56	14691.9	0.117011	5.46775		FALSE
8556.59	51633	701.25	7.93842		8639.22	1285.02	0.0499644	0.990435		FALSE
8559.63	51642.1	573.25	6.48941		4882.77	1471.96	0.0408443	1.75303		FALSE
8563.25	51652.9	528.25	5.98		4564.38	1021.36	0.037638	1.8761		FALSE
8565.52	51659.7	494.25	5.5951		3951.91	1269.04	0.0352155	2.16744		FALSE
8568.9	51669.8	428.25	4.84796		6019.4	1066.58	0.030513	1.42355		FALSE
8572.58	51680.8	401.25	4.54231		7052.13	770.202	0.0285892	1.2156		FALSE
8575.3	51689	390.25	4.41778		6358.97	965.106	0.0278055	1.34854		FALSE
9504.66	54396.9	354	4.34149		6381.03	854.322	0.0252227	1.48952		FALSE
9508.19	54407	373	4.57451		5950.23	721.457	0.0265764	1.59795		FALSE
9511.25	54415.6	444	5.44526		6138.89	1076.71	0.0316352	1.54934		FALSE
9514.54	54425	473	5.80092		7053.44	1176.22	0.0337015	1.34892		FALSE
9518.06	54435	540	6.62261		5415.51	1401.71	0.0384752	1.75756		FALSE
9521.56	54444.9	618	7.57921		7193.17	1243.62	0.0440328	1.3237		FALSE
9528.57	54464.8	890	10.915		4537.47	4808.2	0.0634129	2.09997		FALSE
9552.06	54531.4	4234	51.9262		559.499	110508	0.301674	17.0725		FALSE
9587.94	54633	908	11.1358		14111.5	2431.59	0.0646954	0.679442		FALSE
9591.06	54641.8	857	10.5103		6864.92	1778.65	0.0610616	1.39711		FALSE
9594.67	54652	815	9.99524		3777.18	2751.02	0.0580691	2.54017		FALSE
9597.84	54661	784	9.61505		10653.6	2048.49	0.0558603	0.900899		FALSE
9601.05	54670	735	9.01411		5356.22	1972.85	0.0523691	1.7925		FALSE
9604.21	54679	734	9.059		6340.6	1473.34	0.0522978	1.51472		FALSE
9607.75	54689	748	9.23179		8807.71	1873.23	0.0532953	1.09083		FALSE
9610.92	54697.9	747	9.21945		6306.66	1947.18	0.0532241	1.52393		FALSE
9614.12	54707	742	9.15774		8714.84	1453.92	0.0528678	1.10319		FALSE
9617.37	54716.1	672	8.2938		5843.42	1763.99	0.0478803	1.64585		FALSE
9620.78	54725.8	612	7.55328		5581.87	1587.72	0.0436053	1.72358		FALSE
9624.04	54735	572	7.0596		11339.3	1073.4	0.0407553	0.84873		FALSE
9627.58	54745	498	6.1463		9794.64	1246.5	0.0354827	0.982944		FALSE
9630.42	54753	442	5.45515		8820.29	873.092	0.0314927	1.09185		FALSE
9689.04	54918.2	795	9.81186		953.906	11266	0.0566441	10.1572		FALSE
9699.26	54946.9	479	5.9118		5621	1531.02	0.034129	1.72554		FALSE
10094.4	56046.8	1010	12.6195		1678.3	10259.4	0.0719629	6.01463		FALSE
10097	56054.1	1078	13.4692		1052	14128.7	0.076808	9.59796		FALSE
10144.6	56185	337	4.21067		5847.86	901.174	0.0240114	1.73475		FALSE
10271	56531.5	380	4.74745		5662.33	1015.47	0.0270752	1.81392		FALSE
10274.5	56541	449	5.60949		4890.65	1272.77	0.0319914	2.10084		FALSE
10277.4	56549	498	6.22166		11708.8	1373.1	0.0354827	0.877748		FALSE
10284	56567	458	5.72193		6867.5	1241.01	0.0326327	1.49749		FALSE
10295	56596.9	378	4.72247		5813.08	1050.77	0.0269327	1.771		FALSE
10325.3	56679.5	1221	15.2543		726.849	26046	0.0869968	14.2055		FALSE
10340.5	56721.1	463	5.78439		5810.21	1258.13	0.032989	1.77971		FALSE
10347.1	56739	340	4.24772		10157.6	855.938	0.0242252	1.01866		FALSE

## Sheet: ICDC_285-1_0_F1_1
Spectrum: ICDC 285-1\0_F1\1 1SLin Raw (D:\Data\BioTyperRealTimeProcessing\China CDC\20120912kongchangwanqujun\ICDC 285-1\0_F1\1)
m/z	time	Intens.	SN	Quality Fac.	Res.	Area	Rel. Intens.	FWHM	Chi^2	Bk. Peak
2206.75	26405	5526	54.3785		382.471	34932.7	0.413933	5.76972		FALSE
2214.03	26447.9	504	4.95961		2665.66	642.582	0.0377528	0.830575		FALSE
2215.89	26458.8	498	4.90056		2563.25	484.358	0.0373034	0.864482		FALSE
2217.27	26467	486	4.78248		2009	758.46	0.0364045	1.10367		FALSE
2219.2	26478.3	433	4.26093		2932.95	414.772	0.0324345	0.756644		FALSE
2592.02	28587.4	445	4.37239		757.896	2063.86	0.0333333	3.42002		FALSE
2734.33	29352.1	750	7.32264		510.511	4850.24	0.0561798	5.35607		FALSE
2746.66	29417.3	1172	11.4428		529.589	7296.1	0.0877903	5.18639		FALSE
3514.54	33229.3	2064.25	19.9987		1274.79	6949.15	0.154625	2.75695		FALSE
3515.76	33235	1949.25	18.8846		1524.71	6881.29	0.146011	2.30586		FALSE
3522.42	33266.1	521.25	5.04993		2940.68	654.31	0.0390449	1.19783		FALSE
3528.99	33296.8	1655.25	16.0363		2079.43	4563.54	0.123989	1.69709		FALSE
3530.36	33303.2	1745.25	16.9082		1031.73	7639.62	0.13073	3.4218		FALSE
4226.91	36406.7	904.5	8.6796		812.714	5737.3	0.0677528	5.20098		FALSE
4269.35	36587.3	455.5	4.37099		2804.32	1157.69	0.0341199	1.52242		FALSE
4362.5	36980.3	4733.5	45.548		605.832	38307.4	0.354569	7.20084		FALSE
4758.71	38606.9	496	4.74101		1652.02	1613.48	0.0371536	2.88055		FALSE
4772.46	38662.1	4266	40.7765		855.304	31965.3	0.319551	5.57984		FALSE
4781.14	38697	1150	10.9923		5840.99	2105.78	0.0861423	0.81855		FALSE
4783.1	38704.8	986	9.42467		4900.67	1742.95	0.0738577	0.976011		FALSE
4785.24	38713.4	746	7.13064		3380.79	1669.86	0.0558801	1.41542		FALSE
4788.13	38725	568	5.35661		8079.33	818.927	0.0425468	0.592639		FALSE
4840.29	38933.3	739	6.96926		1920.8	2589.03	0.0553558	2.51993		FALSE
4841.71	38939	657	6.19594		4591.67	1991.65	0.0492135	1.05446		FALSE
5044.51	39738.6	1049	9.96571		911.926	7330.45	0.0785768	5.53171		FALSE
5158.24	40179.9	1665	15.7853		977.077	11859.8	0.124719	5.27925		FALSE
5158.34	40180.3	1638	15.5293		961.69	11859.8	0.122697	5.36383		FALSE
5241.93	40501.6	1509	14.249		787.959	10867.3	0.113034	6.65254		FALSE
5242.5	40503.8	1473	13.909		1759.31	5106.73	0.110337	2.97985		FALSE
5478.25	41396.3	1268	11.8798		1305.57	7387.49	0.0949813	4.19606		FALSE
5480.03	41403	1313	12.3014		5730.09	2044.66	0.0983521	0.956361		FALSE
5493.89	41454.8	9796	91.7782		756.037	92737.7	0.733783	7.26669		FALSE
5514.58	41532.1	959	8.98482		2628.45	3771.62	0.0718352	2.09804		FALSE
5516.66	41539.9	993	9.30336		3913.52	1973.18	0.074382	1.40964		FALSE
5518.75	41547.7	791	7.41084		1881.78	2569.49	0.0592509	2.93273		FALSE
5523.91	41567	457	4.28161		5658.61	639.562	0.0342322	0.976197		FALSE
5863.33	42813.8	1363	12.8231		979.854	9173.48	0.102097	5.98388		FALSE
6153.53	43851.5	2139	20.3236		938.2	15693.1	0.160225	6.55887		FALSE
6430.29	44818.5	888	8.45222		1129.47	5626.04	0.0665169	5.6932		FALSE
6821.42	46150.4	1620	15.4106		970.628	14669.7	0.121348	7.02785		FALSE
6985.26	46696.9	511	4.88149		5114.98	1040.55	0.0382772	1.36565		FALSE
6987.7	46705	511	4.87495		4583.77	1370.13	0.0382772	1.52445		FALSE
7008.81	46774.9	957	9.1298		5055.07	2095.02	0.0716854	1.38649		FALSE
7017.15	46802.5	1916	18.2787		1483.74	12691.9	0.143521	4.72935		FALSE
7030.41	46846.3	13350	127.359		923.034	142677	1	7.61663		FALSE
7041.75	46883.8	2928	27.9332		5013.71	6893.31	0.219326	1.4045		FALSE
7044.53	46893	2886	27.5325		4886.97	5130.89	0.21618	1.44149		FALSE
7047.56	46903	2925	27.9046		6844.64	5135.19	0.219101	1.02965		FALSE
7051.18	46914.9	3257	31.0719		4005.94	9437.13	0.24397	1.76018		FALSE
7061.06	46947.5	6343	60.5124		832.206	96721.3	0.475131	8.48476		FALSE
7080.31	47011	1496	14.2719		7449	2642.78	0.11206	0.950505		FALSE
7083.47	47021.4	1506	14.3673		4192.62	3569.95	0.112809	1.68951		FALSE
7086.38	47031	1500	14.31		7018.53	2656.34	0.11236	1.00967		FALSE
7088.81	47039	1454	13.8712		5383.23	3422.02	0.108914	1.31683		FALSE
7091.5	47047.8	1376	13.1271		5024.8	3195.93	0.103071	1.4113		FALSE
7094.55	47057.8	1309	12.4879		4582.63	2333.78	0.0980524	1.54814		FALSE
7097.11	47066.3	1193	11.3812		3564.8	2833.94	0.0893633	1.99088		FALSE
7100.61	47077.8	1184	11.2954		4078.7	2790.26	0.0886891	1.7409		FALSE
7106.89	47098.4	2274	21.694		3792.42	9796.03	0.170337	1.87397		FALSE
7108.54	47103.9	2328	22.2092		1697.61	13212.4	0.174382	4.18738		FALSE
7116.79	47131	767	7.3172		4360.46	1711.52	0.0574532	1.63212		FALSE
7119.84	47141	589	5.61907		5187.65	1294.28	0.0441199	1.37246		FALSE
7122.89	47151	507	4.83679		5379.02	1135.73	0.0379775	1.3242		FALSE
8434.54	51275.9	414.5	4.06498		5829.56	784.502	0.0310487	1.44686		FALSE
8437.57	51285	542.5	5.32027		10142.6	1161.43	0.0406367	0.83189		FALSE
8440.87	51294.9	527.5	5.17317		7076.66	1252.16	0.0395131	1.19278		FALSE
8443.54	51303	521.5	5.11433		7417.55	994.597	0.0390637	1.13832		FALSE
8454.92	51337.3	2385.5	23.3945		976.496	26718.8	0.178689	8.65843		FALSE
9502.83	54402.9	601.25	6.11796		6093.92	1581.35	0.0450375	1.5594		FALSE
9526.08	54469	1695.25	17.2499		9272.04	3503.89	0.126985	1.0274		FALSE
9546.6	54527.2	6569.25	66.8448		760.118	126898	0.492079	12.5594		FALSE
9564.85	54578.9	1712.25	17.4228		2502.49	9743.51	0.128258	3.82213		FALSE
9578.29	54617	1236.25	12.5793		5172.07	3373.17	0.092603	1.85193		FALSE
9582.05	54627.6	1189.25	12.1011		4099.47	3293.18	0.0890824	2.33739		FALSE
9588.66	54646.3	1077.25	10.9615		2162.87	9963.54	0.0806929	4.4333		FALSE
9604.41	54690.9	667.25	6.83422		7643.47	1371.98	0.0499813	1.25655		FALSE
9607.28	54699	683.25	6.9981		8871.23	1771.92	0.0511798	1.08297		FALSE
9610.81	54709	672.25	6.88543		7849.79	1691.96	0.0503558	1.22434		FALSE
9614.33	54718.9	620.25	6.35283		8168.27	1217.16	0.0464607	1.17703		FALSE
9617.18	54727	578.25	5.92265		7570.2	1396.44	0.0433146	1.2704		FALSE
9620.72	54737	530.25	5.43101		6039.32	1294.46	0.0397191	1.59301		FALSE
9624.23	54746.9	450.25	4.61163		6473.64	1147.19	0.0337266	1.48668		FALSE
9627.75	54756.8	458.25	4.69356		6799.87	1139.34	0.0343258	1.41587		FALSE
9630.64	54765	440.25	4.5092		6950.08	1112.94	0.0329775	1.38569		FALSE
9637.7	54784.9	416.25	4.26338		6733.01	1056.5	0.0311798	1.43141		FALSE
9640.56	54793	401.25	4.10975		6750.06	999.707	0.0300562	1.42822		FALSE
9644.1	54803	394.25	4.03805		7864.09	739.797	0.0295318	1.22635		FALSE
9674.61	54889	427.25	4.37605		7020.39	1040.03	0.0320037	1.37807		FALSE
9678.16	54899	526.25	5.39005		9028.17	1321.34	0.0394195	1.072		FALSE
9681.69	54908.9	669.25	6.8547		6798.16	1706.66	0.0501311	1.42416		FALSE
9684.52	54916.9	709.25	7.2644		5001.63	2289.08	0.0531273	1.93627		FALSE
9688.09	54926.9	570.25	5.84071		7428.87	1104.1	0.0427154	1.30411		FALSE
9691.1	54935.4	437.25	4.47847		6366.45	1078.62	0.0327528	1.52221		FALSE
10089.9	56046.4	731.25	7.66903		2045.77	4677.19	0.0547753	4.93207		FALSE
10092.6	56054	754.25	7.91025		1918.58	4877.67	0.0564981	5.26046		FALSE
10308.3	56645.8	423.25	4.48075		5577.52	884.979	0.0317041	1.84819		FALSE
10318.8	56674.3	1067.25	11.2985		1849.24	8226.98	0.0799438	5.58002		FALSE
10321.4	56681.5	987.25	10.4516		3878.84	5007.3	0.0739513	2.66095		FALSE

## Sheet: ICDC_297-1_0_F1_1
Spectrum: ICDC 297-1\0_F1\1 1SLin Raw (D:\Data\BioTyperRealTimeProcessing\China CDC\20120912kongchangwanqujun\ICDC 297-1\0_F1\1)
m/z	time	Intens.	SN	Quality Fac.	Res.	Area	Rel. Intens.	FWHM	Chi^2	Bk. Peak
2209.1	26409.9	4097.5	30.2736		373.713	26642.5	0.347496	5.91123		FALSE
2593.05	28585.5	757	5.54937		2170.11	1446.94	0.0641988	1.1949		FALSE
2594.43	28593	902	6.61233		3151.6	1436.36	0.0764958	0.823212		FALSE
2596	28601.5	700	5.13152		2637.37	1092.29	0.0593648	0.984313		FALSE
2733.63	29341.2	1481	10.7678		337.122	13271.8	0.125599	8.10875		FALSE
2749.18	29423.5	971	7.05977		579.453	5753.07	0.0823475	4.74444		FALSE
3517.65	33238.4	1946	14.1571		716.873	12656.5	0.165034	4.90694		FALSE
3526.98	33282	628	4.56869		3825.65	782.343	0.0532587	0.921929		FALSE
3532.48	33307.7	1459	10.6142		693.379	10089.6	0.123733	5.09459		FALSE
4229.6	36413.7	1309	9.41046		801.12	9764.77	0.111012	5.2796		FALSE
4272.02	36594.1	821	5.89226		734.152	6004.83	0.0696264	5.81899		FALSE
4364.89	36986	4819	34.5856		593.871	43410.7	0.408684	7.3499		FALSE
4775.61	38670.7	7349	52.8713		775.48	68055.1	0.623246	6.15825		FALSE
4785.74	38711.3	2262	16.2736		3966.72	4251.48	0.191833	1.20647		FALSE
4788.63	38722.9	1853	13.319		5254.98	3466.9	0.157147	0.911255		FALSE
4790.85	38731.8	1633	11.7377		3920.73	3151.1	0.13849	1.22193		FALSE
4793.2	38741.2	1588	11.4142		1377.48	8486.91	0.134673	3.47969		FALSE
4800.33	38769.8	859	6.17432		4065.26	1623.74	0.0728491	1.18082		FALSE
4802.77	38779.5	724	5.20397		3504.35	1064.03	0.0614002	1.37052		FALSE
5047.48	39746.2	1188	8.56651		974.085	7932.53	0.100751	5.18177		FALSE
5137.52	40096	636	4.58248		878.771	5150.24	0.0539372	5.84626		FALSE
5154.05	40159.8	576	4.15017		4529.41	1087.13	0.0488487	1.13791		FALSE
5161.2	40187.4	1621	11.6796		967.276	12246.8	0.137472	5.33581		FALSE
5483.72	41412.9	1275.5	9.0485		5651.95	2555.58	0.108171	0.970235		FALSE
5485.87	41421	1361.5	9.65859		9770.19	2636.99	0.115465	0.561491		FALSE
5496.71	41461.5	7411.5	52.5778		705.576	75457.2	0.628546	7.79038		FALSE
5514.53	41528.1	590.5	4.18905		4286	1144.92	0.0500784	1.28664		FALSE
5517.13	41537.8	732.5	5.19641		3371.11	1794.29	0.062121	1.63659		FALSE
5519.22	41545.6	747.5	5.30282		4117.05	1175.22	0.0633931	1.34058		FALSE
5865.22	42816.8	1341	9.47392		881.086	12226.8	0.113726	6.6568		FALSE
6156.26	43857.2	1851	12.819		905.511	15088.3	0.156977	6.79866		FALSE
6824.58	46156.8	1936.5	13.6058		907.159	21256.7	0.164228	7.52303		FALSE
6990.22	46709	635.5	4.47355		6296.72	1072.94	0.0538948	1.11014		FALSE
6992.64	46717	658.5	4.63546		4916.84	1474.77	0.0558453	1.42218		FALSE
6998.67	46737	748.5	5.26901		5958.81	1690.57	0.0634779	1.17451		FALSE
7002.24	46748.8	877.5	6.1771		3359.44	2010.79	0.074418	2.08435		FALSE
7004.71	46757	1025.5	7.21893		7971.99	2308.22	0.0869694	0.878665		FALSE
7007.73	46767	1135.5	7.99327		7028.65	2593.8	0.0962982	0.997024		FALSE
7033.71	46852.9	11791.5	83.0054		732.411	188790	1	9.6035		FALSE
7064.08	46953.1	5378.5	37.8615		661.145	91588.3	0.456134	10.6846		FALSE
7083.14	47015.9	1492.5	10.5063		4321.9	4358.27	0.126574	1.6389		FALSE
7086.29	47026.3	1391.5	9.79536		5719.18	3260.81	0.118009	1.23904		FALSE
7094.41	47053	1130.5	7.95807		6643.64	1964.72	0.0958741	1.06785		FALSE
8151.91	50410.4	741	5.31656		1607.41	4722.64	0.0628419	5.07147		FALSE
8433.21	51266.1	667	4.89636		5156.11	1665.88	0.0565662	1.63557		FALSE
8436.12	51274.9	814	5.97547		6621.72	1546.12	0.0690328	1.27401		FALSE
8459.06	51344	3223	23.6596		1503.44	28716.6	0.273332	5.62649		FALSE
8461.42	51351.1	2945	21.6189		2036.4	19751.1	0.249756	4.15509		FALSE
8471.32	51380.9	1312	9.63123		6327.68	3056.55	0.111267	1.33877		FALSE
8474.64	51390.9	1095	8.03826		5763.31	2610.42	0.0928635	1.47045		FALSE
8477.93	51400.8	973	7.14267		5023.71	2376.52	0.0825171	1.68759		FALSE
8480.93	51409.8	906	6.65083		4896.97	1750.25	0.076835	1.73187		FALSE
8483.96	51419	923	6.77563		5396.13	2218.67	0.0782767	1.57223		FALSE
8486.96	51428	816	5.99015		5210.3	2086.89	0.0692024	1.62888		FALSE
8490.3	51438	866	6.3572		4598.45	2191.39	0.0734427	1.84634		FALSE
8493.28	51447	856	6.28379		5363.78	1650.5	0.0725947	1.58345		FALSE
8499.92	51466.9	873	6.40858		6806.1	2129.54	0.0740364	1.24887		FALSE
8522.57	51534.9	792	5.82724		7424.68	1509.06	0.067167	1.14787		FALSE
8528.57	51552.9	808	5.94496		6394.99	2035.05	0.0685239	1.33363		FALSE
8531.55	51561.9	821	6.04061		4611.76	2091.65	0.0696264	1.84996		FALSE
8537.92	51581	1168	8.59371		4519.75	5124.3	0.0990544	1.88903		FALSE
8541.24	51590.9	1391	10.2345		4671.17	3535.33	0.117966	1.8285		FALSE
8543.61	51598	1449	10.6612		4779.33	3690.35	0.122885	1.78761		FALSE
9520.17	54445	1753.75	13.4973		4842.68	5840.58	0.14873	1.96589		FALSE
9552.24	54535.9	10627.8	81.7938		469.673	342298	0.901306	20.3381		FALSE
9582.24	54620.9	3541.75	27.2582		8500.74	9856.87	0.300365	1.12722		FALSE
9588.63	54638.9	3314.75	25.5112		4894.9	9180.51	0.281114	1.9589		FALSE
9592.44	54649.7	3114.75	23.9719		6007.71	8519.42	0.264152	1.59669		FALSE
9595.7	54658.9	2944.75	22.6635		7235.14	7983.65	0.249735	1.32626		FALSE
9598.53	54666.9	2683.75	20.6548		6194.51	7292.99	0.2276	1.54952		FALSE
9602.08	54677	2509.75	19.3157		7507.85	6676.2	0.212844	1.27894		FALSE
9605.62	54687	2275.75	17.5999		7377.13	6141.07	0.192999	1.30208		FALSE
9609.16	54696.9	2084.75	16.1227		8611.68	4308.91	0.176801	1.11583		FALSE
9612.69	54706.9	2053.75	15.883		9122.69	5479.71	0.174172	1.05371		FALSE
9615.86	54715.9	1874.75	14.4987		6333.8	5103.44	0.158992	1.51818		FALSE
9619.06	54724.9	1763.75	13.6402		6354.74	4780.16	0.149578	1.51368		FALSE
9622.33	54734.2	1638.75	12.6735		5377.5	4393.72	0.138977	1.78937		FALSE
9625.75	54743.8	1467.75	11.3511		4975.87	3985.13	0.124475	1.93449		FALSE
9629.44	54754.2	1334.75	10.3225		5625.49	3561.23	0.113196	1.71175		FALSE
9633.23	54764.9	1237.75	9.57233		6392.55	2533.48	0.10497	1.50695		FALSE
9639.58	54782.8	1096.75	8.48189		6044.24	2946.13	0.0930119	1.59484		FALSE
9643.16	54792.9	1041.75	8.05654		4687.92	2164.85	0.0883475	2.05702		FALSE
9645.95	54800.8	985.75	7.62345		5854.07	2678.73	0.0835984	1.64773		FALSE
9649.27	54810.2	923.75	7.14396		4876.64	2536.52	0.0783403	1.97867		FALSE
9703.51	54962.9	670.75	5.18735		7672.91	1386.22	0.0568842	1.26465		FALSE
10093.7	56049	934.75	7.34975		2966.27	6657.57	0.0792732	3.40283		FALSE
10097.4	56059	1021.75	8.03381		7264.58	3488.27	0.0866514	1.38994		FALSE
10100.5	56067.6	1006.75	7.91587		1595.71	9535.31	0.0853793	6.32978		FALSE
10267.9	56527	556.75	4.44409		7365.72	1266.49	0.0472162	1.39401		FALSE
10271.6	56536.9	619.75	4.94697		7210.95	1206.49	0.052559	1.42444		FALSE
10274.8	56545.9	682.75	5.44985		6380.98	1784.39	0.0579019	1.61023		FALSE
10278.1	56555	752.75	6.00861		5778.96	1977.05	0.0638384	1.77855		FALSE
10281.8	56565	746.75	5.96071		7227.63	1892.93	0.0633295	1.42257		FALSE
10285.1	56573.9	652.75	5.21039		6193.48	1710.55	0.0553577	1.66063		FALSE
10288.8	56584.1	561.75	4.48401		5440.45	1494.64	0.0476402	1.89117		FALSE
10292.1	56593	548.75	4.38024		5932.17	1092.32	0.0465378	1.73496		FALSE
10295.7	56603	538.75	4.30041		5946.86	1357.83	0.0456897	1.73129		FALSE
10299.4	56613	531.75	4.24454		6239.62	1351.81	0.045096	1.65064		FALSE
10303.1	56622.9	613.75	4.89908		7127.81	1192.67	0.0520502	1.44547		FALSE
10306.3	56631.7	626.75	5.00285		6153.6	1558.09	0.0531527	1.67484		FALSE
10310	56641.8	640.75	5.1146		6051.08	1687.09	0.05434	1.70382		FALSE
10313.3	56651	768.75	6.13632		6267.52	1979.73	0.0651953	1.64552		FALSE
10317	56661	876.75	6.9984		7872.23	1755.56	0.0743544	1.31056		FALSE
10320.6	56670.9	1033.75	8.25161		6871.04	2743.11	0.0876691	1.50205		FALSE
10323.6	56678.9	1208.75	9.64849		5399.73	3333.45	0.10251	1.91187		FALSE
10327.2	56688.8	1188.75	9.48885		6057.03	3263.38	0.100814	1.705		FALSE
10330.7	56698.2	1077.75	8.60283		6966.17	2871.95	0.0914006	1.48298		FALSE
10333.7	56706.3	865.75	6.9106		4984.62	2275.88	0.0734215	2.07311		FALSE
10337.5	56716.9	690.75	5.51371		3517.45	4594.69	0.0585803	2.93893		FALSE

## Sheet: ICDC_352-1_0_H1_1
Spectrum: ICDC 352-1\0_H1\1 1SLin Raw (D:\Data\BioTyperRealTimeProcessing\China CDC\20120912kongchangwanqujun\ICDC 352-1\0_H1\1)
m/z	time	Intens.	SN	Quality Fac.	Res.	Area	Rel. Intens.	FWHM	Chi^2	Bk. Peak
2134.12	25972.7	1120	16.0719		938.36	2991.23	0.0863798	2.27431		FALSE
2135.13	25978.8	1179	16.9185		776.044	4593.13	0.0909301	2.7513		FALSE
2142.84	26025	299	4.29062		3037.15	367.294	0.0230603	0.705543		FALSE
2159.76	26126.1	304	4.36237		2144.62	474.168	0.0234459	1.00706		FALSE
2161.41	26136	315	4.52022		2299.93	395.148	0.0242943	0.939774		FALSE
2163.06	26145.8	295	4.23322		2822.53	352.923	0.0227518	0.766353		FALSE
2180.24	26248	423	6.07001		2918.58	509.554	0.0326238	0.74702		FALSE
2183.43	26267	532	7.63415		3239.09	657.453	0.0410304	0.674087		FALSE
2188.37	26296.2	1142	16.3876		845.21	4380.87	0.0880765	2.58914		FALSE
2189.34	26302	1169	16.775		709.071	5394.72	0.0901589	3.08761		FALSE
2196.93	26347	609	8.73909		4347.58	766.429	0.046969	0.505323		FALSE
2206.23	26401.9	12966	186.061		403.76	88454.5	1	5.4642		FALSE
2215.57	26456.9	2314	33.2057		2769.61	3056.07	0.178467	0.799955		FALSE
2216.72	26463.8	2274	32.6317		999.928	6412.94	0.175382	2.21688		FALSE
2219.75	26481.6	1803	25.8729		1117.95	4836.07	0.139056	1.98555		FALSE
2222.73	26499.1	1234	17.7409		2437.4	1970.02	0.095172	0.911928		FALSE
2224.75	26511	1091	15.685		5244.29	1086.11	0.0841431	0.424223		FALSE
2228.05	26530.4	1417	20.3718		999.056	3901.83	0.109286	2.23016		FALSE
2228.9	26535.4	1403	20.1705		813.59	5853.1	0.108206	2.73959		FALSE
2235.29	26572.9	549	7.89282		3641.34	680.606	0.0423415	0.613867		FALSE
2238.38	26591	481	6.9152		3349.7	468.159	0.037097	0.668232		FALSE
2240.08	26601	496	7.13085		4374.32	474.45	0.0382539	0.512099		FALSE
2241.78	26610.9	543	7.80656		2915.38	691.519	0.0418788	0.768951		FALSE
2243.16	26619	601	8.64041		3258.68	941.394	0.046352	0.688365		FALSE
2248.05	26647.6	478	6.87207		2212.06	625.774	0.0368656	1.01627		FALSE
2249.64	26656.9	443	6.36888		2674.6	682.182	0.0341663	0.841113		FALSE
2251.53	26667.9	359	5.16124		2852.7	445.748	0.0276878	0.789262		FALSE
2733.65	29348.4	2594	37.6151		382.141	22617.1	0.200062	7.1535		FALSE
2747.72	29422.9	580	8.41047		2990.51	1054.62	0.0447324	0.918813		FALSE
2751.3	29441.9	435	6.30786		3080.44	764.489	0.0335493	0.893153		FALSE
3513.61	33225	485	7.12593		2740.23	1479.65	0.0374055	1.28223		FALSE
3514.86	33230.8	549	8.06626		1422.79	2152.25	0.0423415	2.47041		FALSE
3526.86	33286.9	393	5.77421		3823.56	581.675	0.03031	0.922402		FALSE
3528.82	33296	529	7.77241		3273.76	1046.18	0.040799	1.07791		FALSE
3530.37	33303.2	509	7.47856		2656.37	1573.29	0.0392565	1.32902		FALSE
3538.19	33339.7	391	5.74483		1127.2	1548.01	0.0301558	3.13891		FALSE
4267.93	36581.2	812	12.2856		802.415	6183.73	0.0626253	5.31886		FALSE
4335.8	36868.1	324	4.89354		1107.43	1865.6	0.0249884	3.91521		FALSE
4354.77	36947.8	314	4.74251		4394.16	531.925	0.0242172	0.991037		FALSE
4361.33	36975.4	1016	15.3452		641.862	8733.5	0.0783588	6.7948		FALSE
4771.91	38660	2217	34.0703		874.179	18098.2	0.170986	5.45873		FALSE
4779.55	38690.6	901	13.8463		3321.26	1760.7	0.0694894	1.43908		FALSE
4781.59	38698.8	858	13.1855		1860.17	2984.65	0.0661731	2.57051		FALSE
4786.13	38717	586	9.0055		4231.2	1094.01	0.0451951	1.13115		FALSE
4791.12	38736.9	448	6.97643		5715.04	838.389	0.0345519	0.838335		FALSE
4798.1	38764.9	293	4.56271		6121.79	421.511	0.0225976	0.783774		FALSE
4839.53	38930.3	327	5.09217		1738.17	1169.11	0.0252198	2.78428		FALSE
5044.01	39736.6	522	8.14677		842.981	4099.64	0.0402591	5.98354		FALSE
5150.23	40149	307	4.82221		5967.44	546.12	0.0236773	0.863055		FALSE
5152.81	40159	416	6.53434		6031.67	564.053	0.0320839	0.854293		FALSE
5157.53	40177.2	916	14.3881		1039.9	4924.51	0.0706463	4.95966		FALSE
5161.86	40193.9	477	7.49249		4788.97	826.555	0.0367885	1.07786		FALSE
5164.73	40205	372	5.8432		5326.54	519.028	0.0286904	0.969622		FALSE
5166.81	40213	342	5.37198		3658.09	645.738	0.0263767	1.41243		FALSE
5169.4	40223	301	4.72797		4754.23	425.683	0.0232146	1.08733		FALSE
5241.01	40498.1	1228	19.4346		717.422	11168.6	0.0947092	7.30534		FALSE
5458.99	41324.1	493.5	7.8638		1065.05	3299.54	0.0380611	5.12558		FALSE
5460.82	41331	500.5	7.97534		7282.38	1011.89	0.038601	0.749867		FALSE
5474.9	41383.8	2277.5	36.4321		727.688	23346.7	0.175652	7.52369		FALSE
5493.93	41455	321.5	5.14288		3165.28	603.147	0.0247956	1.73568		FALSE
5496.07	41463	385.5	6.16666		3384.17	773.821	0.0297316	1.62405		FALSE
5498.74	41473	375.5	6.0067		4060.43	710.482	0.0289604	1.35423		FALSE
5501.38	41482.9	317.5	5.0789		4780.91	598.798	0.0244871	1.1507		FALSE
5503.56	41491	264.5	4.23108		4647.38	490.469	0.0203995	1.18423		FALSE
5843.77	42742.9	260.5	4.22996		4460.58	522.878	0.020091	1.31009		FALSE
5861.34	42806.6	1136.5	18.4543		744.795	12686.1	0.0876523	7.86973		FALSE
5870.28	42839	257.5	4.18125		4946.18	489.704	0.0198596	1.18683		FALSE
5883.56	42887	295.5	4.79829		5000.98	569.356	0.0227904	1.17648		FALSE
5886.33	42897	338.5	5.49652		6725.89	801.703	0.0261067	0.875175		FALSE
5889.06	42906.8	320.5	5.20423		4681.2	656.649	0.0247185	1.25802		FALSE
5891.03	42914	283.5	4.60343		3723.2	592.474	0.0218649	1.58225		FALSE
6152.02	43846.2	547	8.99812		1777.39	2484.08	0.0421873	3.46126		FALSE
6153.43	43851.1	522	8.58688		1830.59	2415.74	0.0402591	3.36145		FALSE
6796.57	46066.9	270	4.60851		4776.51	581.075	0.0208237	1.42292		FALSE
6799.33	46076.2	269	4.59145		3579.9	614.552	0.0207466	1.8993		FALSE
7012.45	46786.9	439	7.56392		2530.68	1858.18	0.0338578	2.77097		FALSE
7029.15	46842.2	2199	37.8885		771.89	31743.5	0.169597	9.10641		FALSE
7045.14	46895	765	13.1809		6262.44	1365.46	0.0590005	1.12498		FALSE
7048.17	46905	834	14.3697		7575.01	1444.99	0.0643221	0.93045		FALSE
7050.88	46913.9	879	15.1451		5204.26	2048.39	0.0677927	1.35483		FALSE
7054.19	46924.9	988	17.0231		11472.3	2280.85	0.0761993	0.614888		FALSE
7057.22	46934.9	1216	20.9516		3374.63	3448.07	0.0937837	2.09126		FALSE
7059.63	46942.8	1366	23.536		5062.25	3866.22	0.105352	1.39456		FALSE
7062.08	46950.9	1244	21.434		5336.88	2809.57	0.0959432	1.32326		FALSE
7064.68	46959.5	1017	17.5228		6046.93	2249.5	0.0784359	1.16831		FALSE
7068.17	46971	863	14.8694		5737.08	1498.98	0.0665587	1.23201		FALSE
7071.21	46981	868	14.9556		6594.37	1490.6	0.0669443	1.07231		FALSE
7074.23	46991	1053	18.1431		5390.22	2274.57	0.0812124	1.31242		FALSE
7076.88	46999.7	1087	18.7289		4648.82	3018.02	0.0838346	1.52229		FALSE
7079.68	47008.9	965	16.6269		5433.76	2591.56	0.0744254	1.30291		FALSE
7082.7	47018.8	748	12.888		6195.1	1618.93	0.0576893	1.14327		FALSE
7085.51	47028.1	607	10.4585		5750.43	1289.64	0.0468147	1.23217		FALSE
7088.21	47037	529	9.11462		6238.96	861.517	0.040799	1.13612		FALSE
7091.24	47047	431	7.42609		6472.97	901.79	0.0332408	1.09552		FALSE
7094.24	47056.8	390	6.71966		6152.24	803.941	0.0300787	1.15311		FALSE
7096.72	47065	354	6.09938		5772.66	604.634	0.0273022	1.22937		FALSE
7099.89	47075.4	321	5.5308		4524.02	730.553	0.0247571	1.56938		FALSE
7102.79	47084.9	297	5.11728		6335.87	652.531	0.0229061	1.12104		FALSE
7105.82	47094.9	265	4.56592		5988.08	588.401	0.0204381	1.18666		FALSE
7108.67	47104.3	238	4.10072		4448.79	535.305	0.0183557	1.59789		FALSE
7111.58	47113.8	235	4.04903		4835.16	505.285	0.0181243	1.4708		FALSE
8507.69	51496.1	217	4.12207		4691.24	545.39	0.0167361	1.81353		FALSE
8510.65	51505	266	5.05286		7445.2	602.198	0.0205152	1.14311		FALSE
8513.98	51515	302	5.73671		6466.64	711.863	0.0232917	1.3166		FALSE
8517.31	51525	325	6.17361		7961.53	594.745	0.0250656	1.06981		FALSE
8520.32	51534	345	6.55352		6439.14	819.835	0.0266081	1.32321		FALSE
8523.59	51543.8	374	7.1044		6264.3	904.281	0.0288447	1.36066		FALSE
8526.64	51553	430	8.16816		7745.14	1022.23	0.0331637	1.1009		FALSE
8529.97	51563	500	9.49786		6868.59	937.152	0.0385624	1.24188		FALSE
8533.25	51572.8	621	11.7963		5203.46	1545.77	0.0478945	1.63992		FALSE
8536.22	51581.7	693	13.164		4505.9	2186.87	0.0534475	1.89445		FALSE
8539.09	51590.3	639	12.1383		4945.54	1987.32	0.0492827	1.72662		FALSE
8542.25	51599.8	547	10.3907		2240.06	3520.6	0.0421873	3.81341		FALSE
8673.21	51990.9	221	4.19805		6611.59	542.472	0.0170446	1.31182		FALSE
9485.27	54353	207.5	4.19203		5015.87	511.78	0.0160034	1.89105		FALSE
9507	54414.8	444.5	8.98003		4032.23	1229.15	0.034282	2.35775		FALSE
9509.9	54423	499.5	10.0912		16424.2	1004.93	0.0385238	0.579017		FALSE
9513.41	54433	557.5	11.2629		4383.11	1803.76	0.0429971	2.17047		FALSE
9516.9	54442.9	612.5	12.3741		7226.02	1243.18	0.0472389	1.31703		FALSE
9523.27	54461	799.5	16.1519		2355.74	4462.51	0.0616613	4.04257		FALSE
9543.64	54518.8	2043.5	41.2839		1095.77	26599.7	0.157605	8.70954		FALSE
9546.5	54526.9	2049.5	41.4051		953.299	29656.4	0.158067	10.0142		FALSE
9565.87	54581.8	874.5	17.6671		2167.78	5155.02	0.0674456	4.41275		FALSE
9572.73	54601.2	714.5	14.4347		4751.15	1969.32	0.0551057	2.01482		FALSE
9576.85	54612.9	671.5	13.566		2730.9	4463.77	0.0517893	3.50685		FALSE
9587.48	54643	581.5	11.7478		7116	1574.31	0.0448481	1.34731		FALSE
9590.99	54652.9	555.5	11.2225		7286.72	1480.92	0.0428428	1.31623		FALSE
9594.17	54661.9	524.5	10.5962		6215.75	1385.76	0.040452	1.54353		FALSE
9597.38	54671	500.5	10.1114		6360.56	1019.89	0.038601	1.50889		FALSE
9600.9	54680.9	480.5	9.6886		8271.49	1231.59	0.0370585	1.16072		FALSE
9604.01	54689.7	450.5	9.08369		5670.51	1194.75	0.0347447	1.69368		FALSE
9607.63	54700	411.5	8.29731		6140.24	849.553	0.0317369	1.5647		FALSE
9610.8	54708.9	410.5	8.27715		7458.98	1063.31	0.0316597	1.28849		FALSE
9614.29	54718.8	372.5	7.51093		4608.5	771.54	0.028729	2.08621		FALSE
9617.16	54726.9	345.5	6.96652		4519.29	952.983	0.0266466	2.12802		FALSE
9620.79	54737.2	321.5	6.48259		4757.12	877.638	0.0247956	2.0224		FALSE
9630.69	54765.1	277.5	5.59539		4472.4	771.018	0.0214021	2.15336		FALSE
9645.51	54807	260.5	5.25261		4090.64	707.623	0.020091	2.35795		FALSE
9651.9	54825	250.5	5.05098		7340.5	494.373	0.0193198	1.31488		FALSE
9661.84	54853	223.5	4.50656		6284.88	453.92	0.0172374	1.53731		FALSE
9680.25	54904.9	268.5	5.41392		7075.47	698.585	0.020708	1.36814		FALSE
9690.47	54933.6	249.5	5.03081		4909.46	675.78	0.0192426	1.97384		FALSE
9697.34	54953	200.5	4.0428		7958.09	510.115	0.0154635	1.21855		FALSE
10089.8	56046.1	286.5	5.84933		4583.83	812.937	0.0220963	2.20116		FALSE
10098.7	56070.9	234.5	4.78767		3977.43	1324.13	0.0180858	2.53902		FALSE
10294.8	56608.9	197.5	4.0745		6975.23	399.345	0.0152321	1.47591		FALSE
10297.5	56616.2	203.5	4.19829		5876.29	429.892	0.0156949	1.75238		FALSE
10310.9	56652.9	348.5	7.1897		5489.67	1722.76	0.026878	1.87824		FALSE
10313.9	56661	387.5	7.99428		7480.58	1041.23	0.0298859	1.37876		FALSE
10316.8	56669	411.5	8.48941		6387.51	870.509	0.0317369	1.61516		FALSE
10320.5	56678.9	404.5	8.345		5034.54	1129.2	0.031197	2.04993		FALSE
10324.1	56688.9	389.5	8.03554		6502.85	1020.65	0.0300401	1.58763		FALSE
10327.1	56697	329.5	6.79772		6391.07	855.888	0.0254126	1.61586		FALSE
10330.7	56706.9	249.5	5.14729		5963.38	501.581	0.0192426	1.73236		FALSE
10334.4	56716.9	202.5	4.17766		6871.7	488.01	0.0156178	1.50391		FALSE

## Sheet: ICDC_354-1_0_D1_1
Spectrum: ICDC 354-1\0_D1\1 1SLin Raw (D:\Data\BioTyperRealTimeProcessing\China CDC\20120912kongchangwanqujun\ICDC 354-1\0_D1\1)
m/z	time	Intens.	SN	Quality Fac.	Res.	Area	Rel. Intens.	FWHM	Chi^2	Bk. Peak
2187.29	26291	711	4.01382		3604.67	648.55	0.0560074	0.606794		FALSE
2207.01	26407.6	7266	41.0189		402.917	47272.8	0.572363	5.47757		FALSE
2231.26	26550.3	703	4.00529		1985.71	1512.32	0.0553772	1.12366		FALSE
2592.15	28589	6141	35.2931		449.6	42454.2	0.483743	5.76546		FALSE
2612.03	28697	1815	10.4465		480.47	13138.7	0.142972	5.43639		FALSE
2621.44	28748	1008	5.8017		703.753	5526.26	0.0794029	3.72494		FALSE
2747.62	29423.2	1928	11.1277		627.258	11384.6	0.151874	4.38037		FALSE
2752.2	29447.4	804	4.6404		4633.87	1102.47	0.0633333	0.593931		FALSE
2767.92	29530.3	1347	7.77439		488.471	9715.46	0.106107	5.6665		FALSE
2838.29	29898.8	852	4.91796		1585.11	2047.75	0.0671144	1.79059		FALSE
3516.49	33238.7	3264	19.012		700.672	22364.8	0.257114	5.01873		FALSE
3525.26	33279.7	1022	5.9529		2938.88	1702.65	0.0805057	1.19952		FALSE
3531.41	33308.4	2138	12.4533		779.157	14338.5	0.168416	4.53234		FALSE
3539.49	33346.1	1307	7.61295		983.543	8021.69	0.102956	3.59871		FALSE
4157.74	36110.8	727.5	4.60862		717.36	4801.95	0.0573072	5.79589		FALSE
4228.82	36415	1139.75	7.22017		925.892	7502.86	0.0897812	4.56729		FALSE
4270.44	36592	1659.75	10.5143		806.268	12389.8	0.130743	5.29655		FALSE
4363.65	36985.2	3103.75	19.765		631.928	27259.7	0.244491	6.90531		FALSE
4774.69	38671.1	12694.8	82.1953		693.786	156788	1	6.88208		FALSE
4791.72	38739.4	2331.75	15.1748		1769.06	9459.17	0.183678	2.70862		FALSE
4796.56	38758.8	1793.75	11.6735		2658.47	6352.99	0.141299	1.80426		FALSE
4801.12	38777	1376.75	8.95974		4950.83	2007.9	0.10845	0.969761		FALSE
4832.8	38903.5	776.75	5.055		3115.95	1802.02	0.0611867	1.55099		FALSE
4835.5	38914.3	774.75	5.04199		4870.33	1108.27	0.0610292	0.992849		FALSE
4842.36	38941.6	1351.75	8.79704		1961.04	5574.9	0.106481	2.46928		FALSE
4844.69	38950.9	1311.75	8.53672		6109.85	2465.62	0.10333	0.792932		FALSE
4851.74	38979	675.75	4.39771		5442.51	921.678	0.0532307	0.891454		FALSE
5046.88	39747.8	2193	14.2671		834.105	18989.9	0.172749	6.05065		FALSE
5136.86	40097.3	1410	9.2051		895.646	13035.6	0.11107	5.73536		FALSE
5160.68	40189.3	2305	15.0481		751.436	25782.1	0.181571	6.86776		FALSE
5224.18	40433.6	661	4.33404		3889.94	1533.28	0.0520688	1.343		FALSE
5243.92	40509.2	4389	28.7778		690.238	43605.4	0.345733	7.59725		FALSE
5495.87	41462.2	7040	47.095		694.204	76002.1	0.55456	7.9168		FALSE
5522.31	41560.9	616	4.12082		3795.46	1213.63	0.048524	1.45498		FALSE
5843.24	42741	749	5.08201		5059.61	1516.18	0.0590008	1.15488		FALSE
5848.49	42760	927	6.28975		4496.06	1962	0.0730223	1.3008		FALSE
5850.96	42768.9	1054	7.15145		5776.35	1665.83	0.0830264	1.01292		FALSE
5864.54	42818.1	5397	36.619		701.913	65600.7	0.425136	8.35508		FALSE
5891.94	42917.2	1177	7.98601		1597.99	5672.2	0.0927155	3.6871		FALSE
5897.18	42936.1	779	5.28556		4983.96	1563.87	0.0613639	1.18323		FALSE
6155.07	43856.9	1423	9.86299		1726.26	6693.69	0.112094	3.56556		FALSE
6156.31	43861.3	1428	9.89765		1513.53	7397.25	0.112487	4.06752		FALSE
6432.14	44824.9	2148	15.6057		1613.93	10818.8	0.169204	3.98539		FALSE
6433.41	44829.3	2152	15.6348		1702.69	12048.5	0.169519	3.77837		FALSE
6796.87	46067.9	558	4.1568		4331.19	1245.52	0.0439552	1.56929		FALSE
6802.15	46085.6	855	6.36929		5263.21	1882.83	0.0673507	1.2924		FALSE
6804.92	46094.9	840	6.25755		6097.27	1864.69	0.0661691	1.11606		FALSE
6807.91	46105	798	5.94467		6097.82	1784.49	0.0628606	1.11645		FALSE
6982.87	46688.9	625	4.67632		5023.69	1058.55	0.049233	1.38999		FALSE
6985.55	46697.8	764	5.71634		5360.99	1643.18	0.0601824	1.30303		FALSE
6988.34	46707.1	815	6.18218		4092.27	1873.85	0.0641998	1.70769		FALSE
6990.99	46715.9	867	6.57663		4770.15	1511.06	0.0682959	1.46557		FALSE
6994	46725.8	843	6.39457		4328.32	1914.84	0.0664054	1.61587		FALSE
6996.76	46735	853	6.47043		4974.43	1908.36	0.0671931	1.40655		FALSE
6999.73	46744.8	879	6.66765		4591.47	1551.83	0.0692412	1.52451		FALSE
7032.98	46854.8	11640	88.2952		674.886	211008	0.916914	10.421		FALSE
7063.56	46955.8	5061	38.3902		799.111	79674.3	0.398669	8.83928		FALSE
7078.82	47006.1	3640	27.6112		3059.83	18599.4	0.286733	2.31347		FALSE
7080.74	47012.4	3693	28.0132		1113.22	39175.1	0.290908	6.36061		FALSE
7099.12	47072.9	1452	11.0141		7361.45	4116.43	0.114378	0.964364		FALSE
7101.79	47081.7	1265	9.59565		5180.15	2918.24	0.0996475	1.37096		FALSE
7104.62	47091	1141	8.65505		4729.08	2612.33	0.0898797	1.50233		FALSE
7107.67	47101	1071	8.12407		4907.59	2429.38	0.0843656	1.4483		FALSE
7113.4	47119.8	875	6.63731		4100.6	2054.35	0.0689261	1.73472		FALSE
7116.39	47129.6	847	6.42492		4455.21	1938.3	0.0667205	1.59732		FALSE
7119.23	47139	817	6.19735		5149.45	1399.99	0.0643573	1.38252		FALSE
7122.27	47148.9	778	5.90152		4462.86	1758.23	0.0612852	1.5959		FALSE
7125.08	47158.2	726	5.50707		4346.37	1694.31	0.057189	1.63932		FALSE
7127.97	47167.7	750	5.68912		5253.95	1693.31	0.0590795	1.35669		FALSE
7130.81	47177	722	5.47673		6393.25	1234.99	0.0568739	1.11537		FALSE
8424.2	51244.8	450	4.02058		5907.09	824.694	0.0354477	1.42612		FALSE
8426.9	51253	469	4.19034		6252.41	1101.47	0.0369444	1.34778		FALSE
8433.49	51272.9	528	4.71748		6702.27	1002.6	0.041592	1.2583		FALSE
8439.89	51292.2	631	5.63775		5633.41	1582.78	0.0497056	1.49818		FALSE
8458.15	51347.2	1799	16.0734		681.787	32784.2	0.141712	12.4059		FALSE
8473.98	51394.9	734	6.55802		7449.34	1796.04	0.0578192	1.13755		FALSE
8477.31	51404.9	680	6.07555		5891.07	1691.02	0.0535655	1.43901		FALSE
8480.62	51414.9	646	5.77177		6854.46	1243.67	0.0508872	1.23724		FALSE
8486.63	51433	721	6.44187		9270.55	2173.47	0.0567951	0.91544		FALSE
8496.38	51462.3	727	6.49548		6405.07	1413.73	0.0572678	1.32651		FALSE
8517.53	51525.9	807	7.31763		4430.06	2088.16	0.0635696	1.92267		FALSE
8521.2	51536.9	881	7.98864		4421.51	2266.1	0.0693988	1.92721		FALSE
8526.83	51553.8	995	9.02236		5975.91	1949.1	0.0783789	1.42687		FALSE
8540.27	51594.1	1841	16.6936		2470.31	10720.8	0.145021	3.45717		FALSE
8555.94	51641	718	6.5106		6146.82	1774.54	0.0565588	1.39193		FALSE
8559.25	51651	620	5.62197		6598.83	1173.1	0.0488391	1.29709		FALSE
8565.64	51670.1	463	4.19834		4472.35	1160.66	0.0364718	1.91524		FALSE
8568.61	51679	445	4.03512		6640.52	817.735	0.0350539	1.29035		FALSE
9467.53	54302.9	533.75	5.53715		5746.26	2263.85	0.0420449	1.6476		FALSE
9471.03	54312.9	600.75	6.23221		7156.55	1545.81	0.0473227	1.32341		FALSE
9474.23	54322	692.75	7.18662		6357.29	1800.16	0.0545698	1.49029		FALSE
9477.64	54331.7	774.75	8.03729		6606.66	2056.72	0.0610292	1.43456		FALSE
9550.77	54539.5	12099.8	125.523		637.86	288643	0.95313	14.9731		FALSE
9552.84	54545.3	12089.8	125.42		767.141	255805	0.952343	12.4525		FALSE
9593.13	54659.4	3134.75	32.52		2467.06	26647.5	0.246933	3.88848		FALSE
9607.29	54699.5	2569.75	27.0889		5354.17	7160.67	0.202426	1.79436		FALSE
9633.76	54774.3	1612.75	17.0007		4986.22	5595.82	0.127041	1.93208		FALSE
9650.62	54821.8	1473.75	15.5355		4125.35	5069.05	0.116091	2.33934		FALSE
9654.57	54833	1398.75	14.7449		7003.24	2903.88	0.110183	1.37859		FALSE
9657.41	54841	1369.75	14.4392		8182.06	2830.63	0.107899	1.18031		FALSE
9668.05	54871	1243.75	13.1109		8197.2	2559.93	0.0979736	1.17943		FALSE
9671.59	54881	1234.75	13.0161		8646.6	3325.6	0.0972646	1.11854		FALSE
9678.32	54899.9	1247.75	13.1531		6791.62	3441.22	0.0982887	1.42504		FALSE
9681.94	54910.1	1330.75	14.028		5269.24	3673.56	0.104827	1.83744		FALSE
9685.09	54919	1414.75	14.9135		7264.37	3880.44	0.111444	1.33323		FALSE
9688.64	54929	1447.75	15.2614		10648.6	3000.55	0.114043	0.909848		FALSE
9691.48	54937	1470.75	15.5038		5911.79	4068.52	0.115855	1.63935		FALSE
9694.36	54945.1	1410.75	14.8714		3868.52	4793.51	0.111129	2.50596		FALSE
9698.57	54956.9	1298.75	13.6907		12329.8	3497.32	0.102306	0.786598		FALSE
9701.17	54964.2	1173.75	12.373		6840.37	3916.45	0.0924595	1.41822		FALSE
9712.09	54995	803.75	8.4727		7017.36	1613.5	0.0633136	1.38401		FALSE
9714.95	55003	742.75	7.82967		7003.04	1978.72	0.0585084	1.38725		FALSE
9718.5	55013	718.75	7.57667		7440.8	1469.42	0.0566179	1.30611		FALSE
9722.06	55023	711.75	7.50288		10342.3	1835.4	0.0560665	0.940031		FALSE
9725.6	55032.9	693.75	7.31314		6869.15	1806.15	0.0546486	1.41584		FALSE
9728.94	55042.3	659.75	6.95473		6021.42	1721.11	0.0519703	1.61572		FALSE
9732.03	55051	620.75	6.54361		6331.8	1258.16	0.0488982	1.53701		FALSE
9735.58	55061	600.75	6.33278		7537.32	1567	0.0473227	1.29165		FALSE
9739.14	55070.9	580.75	6.12195		6528.5	1513.54	0.0457473	1.49179		FALSE
9742.34	55079.9	528.75	5.5738		5303.61	1418.22	0.0416511	1.83693		FALSE
9745.59	55089.1	468.75	4.94131		3740.63	1280.6	0.0369247	2.60534		FALSE
9749.78	55100.8	418.75	4.41424		4730.51	867.487	0.0329861	2.06104		FALSE
10066.7	55983	406.75	4.41752		9698.38	811.149	0.0320408	1.03797		FALSE
10096	56064.1	1316.75	14.3006		1222.93	17227.7	0.103724	8.2556		FALSE
10098.8	56071.7	1286.75	13.9748		1235.26	14556.2	0.101361	8.17543		FALSE
10116	56119	478.75	5.19948		6102.67	954.176	0.0377124	1.65763		FALSE
10119.2	56127.9	406.75	4.41752		4920.8	1111.07	0.0320408	2.05641		FALSE
10133.4	56166.9	408.75	4.43925		6150.57	1052.64	0.0321983	1.64755		FALSE
10136.3	56175	400.75	4.35236		6691.42	824.062	0.0315682	1.51482		FALSE
10140.2	56185.8	396.75	4.30892		5296.2	1096.07	0.0312531	1.91463		FALSE
10265	56528.2	566.75	6.31625		4010.73	2877.51	0.0446444	2.5594		FALSE
10272.3	56548	825.75	9.20272		4585.41	4525.56	0.0650466	2.24021		FALSE
10275.6	56557	950.75	10.5958		5519.43	3249.46	0.0748932	1.86171		FALSE
10278.7	56565.6	936.75	10.4398		4246.11	2659.25	0.0737903	2.42074		FALSE
10281.7	56573.8	865.75	9.64851		4836.86	2453.07	0.0681975	2.1257		FALSE
10285.1	56583	796.75	8.87953		5905.96	2178.11	0.0627622	1.74147		FALSE
10288.7	56593	720.75	8.03253		6556.23	1487.79	0.0567754	1.56931		FALSE
10292	56601.8	647.75	7.21897		4840.21	1820.49	0.051025	2.12635		FALSE
10295.3	56611	621.75	6.92921		9645.45	1710.18	0.0489769	1.06738		FALSE
10302.7	56631	650.75	7.2524		4034.27	1801.83	0.0512613	2.55378		FALSE
10312	56656.5	830.75	9.25844		3738.83	2376.54	0.0654404	2.75809		FALSE
10315.2	56665.1	941.75	10.4955		4695.28	2017.99	0.0741842	2.19692		FALSE
10318.1	56673	1113.75	12.4124		4304.21	3056.64	0.0877331	2.3972		FALSE
10322	56683.7	1217.75	13.5714		5731.94	3397.56	0.0959255	1.80078		FALSE
10324.9	56691.7	1265.75	14.1064		6831.92	3576.04	0.0997066	1.51128		FALSE
10328.3	56700.9	1218.75	13.5826		6896.83	3345.97	0.0960043	1.49754		FALSE
10331.5	56709.6	1056.75	11.7771		5950.24	2880.88	0.0832431	1.73631		FALSE
10334.9	56719	882.75	9.83797		7359.49	2259.59	0.0695366	1.4043		FALSE
10338.6	56728.9	675.75	7.53102		6441.25	1362.59	0.0532307	1.60506		FALSE
10341.9	56737.9	505.75	5.63642		2543.84	2463.44	0.0398393	4.06545		FALSE

## Sheet: ICDC_355-1_0_H1_1
Spectrum: ICDC 355-1\0_H1\1 1SLin Raw (D:\Data\BioTyperRealTimeProcessing\China CDC\20120912kongchangwanqujun\ICDC 355-1\0_H1\1)
m/z	time	Intens.	SN	Quality Fac.	Res.	Area	Rel. Intens.	FWHM	Chi^2	Bk. Peak
2137.05	25989	1016	11.0121		538.79	4759.33	0.0848293	3.96639		FALSE
2143.24	26026.1	438	4.74732		2224.43	524.517	0.0365701	0.963503		FALSE
2144.71	26034.9	498	5.39764		2865.45	576.233	0.0415797	0.748471		FALSE
2146.05	26043	385	4.17288		2924.05	413.757	0.0321449	0.733932		FALSE
2190.37	26306.9	641	6.94757		2838.89	781.479	0.0535192	0.771559		FALSE
2191.8	26315.3	586	6.35144		2387.88	567.229	0.0489271	0.917886		FALSE
2193.4	26324.8	493	5.34345		1449.36	1294.2	0.0411622	1.51336		FALSE
2208.26	26412.6	11977	129.814		458.852	68642.6	1	4.81258		FALSE
2217.81	26468.9	1574	17.06		2304.39	2084.72	0.131419	0.962428		FALSE
2218.9	26475.3	1518	16.4531		937.78	4202.79	0.126743	2.36612		FALSE
2222.21	26494.8	1124	12.187		1291.91	2793.13	0.0938465	1.7201		FALSE
2225.64	26515	702	7.61148		3946.57	677.142	0.0586123	0.563943		FALSE
2230.62	26544.2	1415	15.3422		830.605	5169.32	0.118143	2.68554		FALSE
2231.81	26551.2	1281	13.8893		1784.84	2911.31	0.106955	1.25042		FALSE
2236.89	26581	427	4.62978		3154.59	401.476	0.0356517	0.709089		FALSE
2238.39	26589.8	374	4.05512		3370.51	369.861	0.0312265	0.66411		FALSE
2239.96	26599	405	4.39124		3122.67	510.867	0.0338148	0.71732		FALSE
2241.49	26608	445	4.82494		2428.25	438.12	0.0371545	0.923089		FALSE
2243.35	26618.8	466	5.05264		2367.89	582.81	0.0389079	0.947406		FALSE
2244.61	26626.2	477	5.17191		2501.65	608.122	0.0398263	0.897251		FALSE
2246.11	26635	468	5.07432		3043.32	444.226	0.0390749	0.738046		FALSE
2247.59	26643.7	385	4.17439		2560.57	482.712	0.0321449	0.877772		FALSE
2593.46	28594	490.5	5.33742		695.569	2241.63	0.0409535	3.72854		FALSE
2735.96	29359.4	828.5	9.06174		612.222	4197.81	0.0691743	4.4689		FALSE
2747.2	29418.9	424.5	4.64298		2972.55	462.233	0.0354429	0.92419		FALSE
2749.08	29428.9	456.5	4.99298		1097.02	1325.74	0.0381147	2.50596		FALSE
4365.83	36992.4	1262	13.8978		707.903	9630.85	0.105369	6.16727		FALSE
4776.55	38676.5	1648	18.2053		774.025	13169.7	0.137597	6.17105		FALSE
4783.34	38703.8	661	7.30202		3976.38	1239.75	0.0551891	1.20294		FALSE
4785.92	38714.1	577	6.37407		4705.56	1017.04	0.0481757	1.01708		FALSE
4787.93	38722.1	466	5.17727		3564.96	859.13	0.0389079	1.34305		FALSE
4790.35	38731.8	385	4.27736		4117.03	542.037	0.0321449	1.16355		FALSE
5162.2	40193	437	4.83935		4978.51	922.229	0.0364866	1.0369		FALSE
5497.9	41467.4	1355.75	14.8901		676.626	12684.4	0.113196	8.12546		FALSE
5896.42	42930.8	449.75	4.90949		3569.82	1046.4	0.0375511	1.65174		FALSE
5898.12	42937	533.75	5.82643		6233.33	1021.04	0.0445646	0.946223		FALSE
5900.67	42946.2	410.75	4.48376		4161.57	916.402	0.0342949	1.4179		FALSE
6156.55	43859.4	569	6.23166		1636.69	2524.79	0.0475077	3.76158		FALSE
6158.27	43865.5	550	6.02357		1879.36	2094.48	0.0459213	3.27679		FALSE
6820.32	46143.5	463	4.9851		4509.93	988.812	0.0386574	1.51229		FALSE
6823.12	46152.9	606	6.52478		5452.53	1270.61	0.050597	1.25137		FALSE
6825.52	46161	661	7.11696		5249.65	1763.82	0.0551891	1.30018		FALSE
6828.49	46170.9	589	6.37764		8203.21	1472.16	0.0491776	0.832417		FALSE
6830.97	46179.3	404	4.37448		9869.23	842.439	0.0337313	0.692149		FALSE
7016.48	46797	397	4.32133		9081.8	660.723	0.0331469	0.772586		FALSE
7019.5	46807	473	5.14859		8605.46	984.525	0.0394924	0.815703		FALSE
7022.49	46816.9	539	5.867		6244.4	915.031	0.0450029	1.12461		FALSE
7033.93	46854.7	2629	28.6166		1378.18	18393	0.219504	5.10378		FALSE
7035.94	46861.3	2525	27.4846		1632.98	20043.5	0.210821	4.30866		FALSE
7063.71	46953	1553	16.9044		1490.66	10506.8	0.129665	4.73864		FALSE
7065.82	46959.9	1585	17.2527		2484.72	5552.08	0.132337	2.84371		FALSE
7068.68	46969.4	1428	15.5437		3411.24	6118.57	0.119229	2.07217		FALSE
7074.01	46986.9	1019	11.0918		4432.42	2358.94	0.0850797	1.59597		FALSE
7077.06	46997	936	10.1883		3736.44	1673.97	0.0781498	1.89406		FALSE
7080.18	47007.2	922	10.0359		3944.77	2668.08	0.0769809	1.79482		FALSE
7090.69	47041.8	542	5.89966		4340.65	1228.48	0.0452534	1.63356		FALSE
7094.02	47052.8	467	5.08328		5495.42	1038.38	0.0389914	1.2909		FALSE
7096.51	47061	444	4.83293		7708.87	729.93	0.0370711	0.920564		FALSE
7099.54	47070.9	407	4.43018		7026.02	828.94	0.0339818	1.01046		FALSE
8456.88	51339	426.5	4.6483		4873.73	1041.85	0.0356099	1.7352		FALSE
8460.2	51349	506.5	5.5202		7454.04	1150.25	0.0422894	1.13498		FALSE
8463.21	51358.1	450.5	4.90987		4305.44	1345.52	0.0376138	1.9657		FALSE
8544.07	51601	721.5	7.91319		6437.06	1767.48	0.0602405	1.32733		FALSE
8547.4	51611	633.5	6.94804		5841.25	1507.18	0.052893	1.46328		FALSE
8550.75	51621	538.5	5.9061		9708.39	915.763	0.0449612	0.880758		FALSE
8554.05	51630.9	423.5	4.64482		6926.36	954.077	0.0353594	1.235		FALSE
9502.1	54395.9	373	4.25897		3708.51	1155.11	0.031143	2.56224		FALSE
9508.83	54415	530	6.05162		10000.2	1327.23	0.0442515	0.950868		FALSE
9511.89	54423.7	599	6.83948		5031.55	1555.9	0.0500125	1.89045		FALSE
9515.17	54433	709	8.09547		5275.85	1812.14	0.0591968	1.80353		FALSE
9518.68	54443	787	8.98609		4200.25	2066.75	0.0657093	2.26622		FALSE
9522.17	54452.9	947	10.813		5590.61	2472.19	0.0790682	1.70324		FALSE
9525.46	54462.2	1110	12.6742		5851.86	2954.75	0.0926776	1.62777		FALSE
9529.25	54472.9	1319	15.0605		5154.53	4306.25	0.110128	1.84871		FALSE
9532.74	54482.9	1555	17.7552		7951.61	5113.7	0.129832	1.19884		FALSE
9549.46	54530.3	3922	44.782		1177.7	47171.7	0.327461	8.10857		FALSE
9553.21	54540.9	4045	46.1864		4847.27	11258.3	0.337731	1.97084		FALSE
9556.01	54548.8	3949	45.0903		3859.88	13552.2	0.329715	2.47573		FALSE
9558.9	54557	3683	42.0531		5105.61	10129	0.307506	1.87224		FALSE
9561.94	54565.6	3347	38.2166		1268.5	41504.8	0.279452	7.53799		FALSE
9579.31	54614.8	1906	21.763		7015.74	6430.35	0.159138	1.3654		FALSE
9582.9	54625	1724	19.6849		8882.96	3536.58	0.143943	1.0788		FALSE
9589.59	54643.9	1502	17.1501		3286.02	8774.82	0.125407	2.9183		FALSE
9596.58	54663.7	1257	14.3526		4443.92	3462.82	0.104951	2.15949		FALSE
9600.52	54674.8	1192	13.6104		5023.34	2476.19	0.0995241	1.91118		FALSE
9606.54	54691.8	1048	12.0206		6341.07	2781.81	0.087501	1.51497		FALSE
9610	54701.6	962	11.0341		5568.98	1995.72	0.0803206	1.72563		FALSE
9613.3	54710.9	922	10.5753		8102.39	2419.43	0.0769809	1.18648		FALSE
9616.85	54721	856	9.81832		7429.9	2249.57	0.0714703	1.29435		FALSE
9619.88	54729.5	774	8.87778		6264.72	1598.41	0.0646239	1.53556		FALSE
9623.2	54738.9	706	8.09782		6159.28	1921.71	0.0589463	1.56239		FALSE
9632.44	54765	555	6.36585		4919.3	1509.23	0.0463388	1.95809		FALSE
9636.44	54776.3	512	5.87264		5155.79	1972.51	0.0427486	1.86905		FALSE
9683.53	54909	366	4.19802		4843.18	955.799	0.0305586	1.99942		FALSE
9687.08	54919	359	4.11773		5503.01	718.726	0.0299741	1.76032		FALSE
9690.26	54927.9	391	4.48477		5748.11	1005.05	0.0326459	1.68582		FALSE
9693.48	54937	363	4.16361		6178.5	939.197	0.0303081	1.56891		FALSE
10100	56068.8	464	5.35851		4122	1585.97	0.0387409	2.45026		FALSE
10311.5	56648.9	366	4.24226		6460.3	964.202	0.0305586	1.59614		FALSE
10314.8	56657.8	440	5.09998		5016.81	1210.74	0.0367371	2.05605		FALSE
10318.1	56666.9	546	6.32862		7520.44	1112.82	0.0455874	1.37201		FALSE
10321.5	56676.2	624	7.2327		6513.39	1646.67	0.0520999	1.58466		FALSE
10324.7	56685	639	7.40657		6872.47	1676.53	0.0533523	1.50233		FALSE
10328.4	56695	610	7.07043		4535.94	2767.07	0.050931	2.27702		FALSE
10341.9	56731.7	355	4.11476		6796.56	957.092	0.0296401	1.52164		FALSE

## Sheet: ICDC_356-1_0_E1_1
Spectrum: ICDC 356-1\0_E1\1 1SLin Raw (D:\Data\BioTyperRealTimeProcessing\China CDC\20120912kongchangwanqujun\ICDC 356-1\0_E1\1)
m/z	time	Intens.	SN	Quality Fac.	Res.	Area	Rel. Intens.	FWHM	Chi^2	Bk. Peak
2135.76	25983.7	834	9.10187		413.855	5000.66	0.0563971	5.16065		FALSE
2143.35	26029.2	392	4.2781		2105.34	611.086	0.026508	1.01806		FALSE
2181.43	26256.2	375	4.09257		2889.76	456.854	0.0253584	0.754882		FALSE
2183.11	26266.2	443	4.83468		2302.86	562.793	0.0299567	0.947996		FALSE
2189.44	26303.7	1108	12.0922		577.013	4955.31	0.0749256	3.79444		FALSE
2190.79	26311.7	1118	12.2013		769.686	5225.45	0.0756018	2.84634		FALSE
2206.76	26406.1	14788	161.389		377.435	104210	1	5.84674		FALSE
2229.06	26537.4	1732	18.8755		395.299	13606.5	0.117122	5.63893		FALSE
2238.19	26591	453	4.93685		3276.3	443.117	0.0306329	0.683148		FALSE
2247.76	26647	531	5.7869		3083.81	522.178	0.0359075	0.728892		FALSE
2733.59	29348.9	3939	43.317		773.048	17133.4	0.266365	3.53612		FALSE
2734.67	29354.6	3957	43.5149		836.418	17264.8	0.267582	3.2695		FALSE
2748.34	29427	761	8.36868		3544.15	1361.46	0.0514606	0.775459		FALSE
2750.22	29436.9	717	7.88481		3221.93	2080.84	0.0484853	0.853594		FALSE
2753.64	29455	559	6.14729		3689.81	610.496	0.0378009	0.746283		FALSE
2755.53	29465	554	6.09231		3683.63	774.979	0.0374628	0.748048		FALSE
3181.67	31634.5	375.5	4.16475		741.52	2064.8	0.0253922	4.29074		FALSE
3515.77	33235.4	442	4.86572		1254.47	1728.03	0.0298891	2.80259		FALSE
3530.38	33303.6	453	4.98681		1318.63	1905.57	0.0306329	2.67731		FALSE
3540.16	33349.2	416	4.5795		2146.54	1048.99	0.0281309	1.64924		FALSE
4227.26	36408.4	1271.75	14.4379		791.518	9577.8	0.0859988	5.3407		FALSE
4268.88	36585.4	788.75	8.95453		774.478	6329.94	0.0533372	5.51194		FALSE
4336.19	36869.8	378.75	4.38572		3562.8	642.472	0.025612	1.21707		FALSE
4338.36	36878.9	364.75	4.22361		3996.03	623.929	0.0246653	1.08567		FALSE
4361.41	36975.8	950.75	11.0092		1771.76	2860.7	0.064292	2.46162		FALSE
4363.12	36983	997.75	11.5534		1079.21	5218.97	0.0674702	4.04287		FALSE
4750.47	38573.8	390	4.50479		3646.25	711.746	0.0263727	1.30284		FALSE
4752.74	38583	404	4.6665		4951.8	709.365	0.0273194	0.9598		FALSE
4755.2	38592.9	394	4.55099		3724.09	745.222	0.0266432	1.27688		FALSE
4757.71	38602.9	453	5.23249		5153.1	639.419	0.0306329	0.92327		FALSE
4772.95	38664.2	6802	78.5682		837.261	59935.3	0.459968	5.70068		FALSE
4781.65	38699	2460	28.4148		1073.2	19028.1	0.166351	4.45551		FALSE
4792.94	38744.3	1187	13.8757		1495.76	6059.18	0.0802678	3.20435		FALSE
4804.58	38790.8	613	7.16578		3428.18	1161.04	0.0414525	1.4015		FALSE
4806.62	38799	533	6.2306		3777.42	1000.09	0.0360427	1.27246		FALSE
4815.67	38835.1	407	4.7577		3104.92	792.115	0.0275223	1.55098		FALSE
4818.1	38844.9	390	4.55898		5105.88	550.874	0.0263727	0.943638		FALSE
4819.64	38851	387	4.52391		4810.45	547.042	0.0261699	1.00191		FALSE
4822.32	38861.7	359	4.1966		4096.37	682.394	0.0242764	1.17722		FALSE
4824.26	38869.4	345	4.03294		4419.53	616.787	0.0233297	1.09158		FALSE
4840.85	38935.6	479	5.59936		1893.2	1669.91	0.0323911	2.55697		FALSE
4843.03	38944.3	459	5.36557		3881.9	848.679	0.0310387	1.24759		FALSE
4845.21	38953	373	4.36025		4046.74	817.44	0.0252232	1.19731		FALSE
5045.47	39742.3	403.5	4.74453		1445.96	1578.03	0.0272856	3.48936		FALSE
5135.71	40092.9	382.5	4.52969		1432.14	1756.35	0.0258656	3.58603		FALSE
5158.78	40182	671.5	7.95212		1049.48	4767.45	0.0454084	4.91558		FALSE
5224.51	40434.8	352.5	4.17407		5071.97	491.311	0.0238369	1.03007		FALSE
5226.82	40443.7	402.5	4.76614		4549.4	704.917	0.027218	1.1489		FALSE
5229.24	40453	433.5	5.13322		5820.71	699.432	0.0293143	0.898386		FALSE
5231.65	40462.2	366.5	4.33985		4921.77	662.906	0.0247836	1.06296		FALSE
5234.45	40472.9	422.5	5.00297		5338.31	589.664	0.0285705	0.980545		FALSE
5242.33	40503.1	2114.5	25.0385		716.562	18362.4	0.142988	7.31595		FALSE
5458.34	41321.6	395	4.71461		3970.3	887.806	0.0267108	1.37479		FALSE
5460.6	41330.1	420	5.013		3867.78	839.596	0.0284014	1.41182		FALSE
5463.29	41340.2	406	4.8459		4411.56	814.674	0.0274547	1.2384		FALSE
5465.62	41349	446	5.32333		4197.43	878.321	0.0301596	1.30214		FALSE
5476.14	41388.3	2323	27.8442		768.936	21883.8	0.157087	7.12171		FALSE
5497.95	41470	355	4.25514		3664.15	868.225	0.024006	1.50047		FALSE
5862.81	42811.9	1804	21.9338		740.227	21355.8	0.121991	7.9203		FALSE
5884.95	42891.9	529	6.4318		2586.21	2072.73	0.0357722	2.27551		FALSE
5887.46	42901	587	7.13699		8423.86	1223.47	0.0396943	0.698902		FALSE
5890.11	42910.6	662	8.04887		1366.94	4307.44	0.044766	4.30896		FALSE
6152.25	43846.9	447	5.53762		2896.34	1385	0.0302272	2.12415		FALSE
6154.03	43853.2	559	6.92512		1649.43	2628.26	0.0378009	3.731		FALSE
6821.94	46152.1	324	4.09338		4287.08	711.99	0.0219097	1.59128		FALSE
7017.04	46802.1	361	4.59084		4351.93	810.445	0.0244117	1.6124		FALSE
7020.13	46812.3	398	5.06137		4771.36	902.9	0.0269137	1.4713		FALSE
7030.54	46846.8	1943	24.7091		861.564	22470.2	0.13139	8.16021		FALSE
7061.01	46947.3	1202	15.2858		842.151	15550.4	0.0812821	8.38449		FALSE
7077.38	47001.3	1203	15.2986		809.926	15513.6	0.0813497	8.7383		FALSE
7096.72	47065	342	4.34922		9290.93	568.593	0.0231269	0.763834		FALSE
7099.76	47075	336	4.27292		11335.7	549.54	0.0227211	0.626319		FALSE
8415.64	51219	297	4.17354		4212.33	700.333	0.0200839	1.99786		FALSE
8418.94	51229	341	4.79184		7414.45	622.548	0.0230592	1.13548		FALSE
8421.85	51237.7	373	5.24151		6384.27	901.277	0.0252232	1.31916		FALSE
8439.65	51291.4	677	9.51342		1207.68	6432.53	0.0457804	6.98832		FALSE
8454.91	51337.5	1726	24.2543		840.624	26331.6	0.116716	10.0579		FALSE
8466.76	51373.2	727	10.216		5504.41	1845.31	0.0491615	1.53818		FALSE
8470.63	51384.8	639	8.97943		8271.86	1241.69	0.0432107	1.02403		FALSE
8473.34	51393	654	9.19021		6890.15	1615.25	0.044225	1.22978		FALSE
8476.66	51403	644	9.04969		8581.98	1233.41	0.0435488	0.987728		FALSE
8483.31	51423	601	8.44544		5858.33	1175.86	0.0406411	1.44808		FALSE
8486.63	51433	608	8.54381		5187.57	1908.82	0.0411144	1.63595		FALSE
8489.96	51443	587	8.24871		6080.44	1139.41	0.0396943	1.39627		FALSE
8492.93	51451.9	586	8.23466		4324.14	1512.56	0.0396267	1.96407		FALSE
8496.15	51461.6	591	8.30492		6179.74	1482.96	0.0399648	1.37484		FALSE
8499.27	51471	597	8.38923		7741.67	1103.6	0.0403706	1.09786		FALSE
8502.57	51480.9	537	7.54609		5897.86	1331.9	0.0363132	1.44164		FALSE
8505.59	51490	511	7.2514		5145.47	1297.55	0.034555	1.65303		FALSE
8508.59	51499	527	7.47845		7412.66	1001.85	0.035637	1.14785		FALSE
8511.91	51509	514	7.29397		6422.42	1301.14	0.0347579	1.32534		FALSE
8515.22	51518.9	537	7.62035		6787.67	1030.43	0.0363132	1.25451		FALSE
8538.3	51588.2	892	12.658		1562.48	7628.32	0.0603192	5.46458		FALSE
8540.74	51595.5	811	11.5086		2034.17	6480.57	0.0548418	4.19863		FALSE
8561.26	51657	301	4.27137		7371.61	733.048	0.0203543	1.16138		FALSE
8671.8	51987	370	5.25052		6399.55	1106.48	0.0250203	1.35506		FALSE
8675.11	51996.8	393	5.57691		6782.42	978.981	0.0265756	1.27906		FALSE
8677.63	52004.3	363	5.15119		5944.65	892.153	0.0245469	1.45974		FALSE
9472.47	54317	288.5	4.37916		4574.23	576.638	0.0195091	2.07084		FALSE
9475.98	54327	343.5	5.214		3849.18	850.912	0.0232283	2.46182		FALSE
9480.19	54339	395.5	6.00331		4796.71	1028.09	0.0267447	1.97639		FALSE
9483.69	54348.9	447.5	6.79262		4924.52	1179.03	0.030261	1.92581		FALSE
9506.47	54413.7	1023.5	15.5358		4816.58	2820.36	0.0692115	1.9737		FALSE
9547.17	54529.2	5948.5	90.2926		446.635	207599	0.402252	21.3758		FALSE
9578.1	54616.9	1795.5	27.254		2652.2	9687.7	0.121416	3.61139		FALSE
9584.71	54635.6	1622.5	24.628		2878.45	8740.84	0.109717	3.32981		FALSE
9594.34	54662.9	1364.5	20.7118		2747.9	6379.88	0.0922708	3.49152		FALSE
9609.94	54707	1073.5	16.3924		3795.66	5666.82	0.0725926	2.53182		FALSE
9619.85	54735	876.5	13.3842		9720.7	1789.79	0.059271	0.989625		FALSE
9626.19	54752.9	746.5	11.3991		7932.4	2021.81	0.0504801	1.21353		FALSE
9629.75	54762.9	707.5	10.8036		5438.62	1453.07	0.0478428	1.77062		FALSE
9632.26	54770	648.5	9.90263		4669.52	1796.15	0.0438531	2.0628		FALSE
9636.13	54781	631.5	9.64304		8293.89	1688.66	0.0427035	1.16183		FALSE
9638.97	54789	583.5	8.91008		5581.39	1218.38	0.0394577	1.72698		FALSE
9643.2	54800.9	571.5	8.72684		4845.31	1564.11	0.0386462	1.99022		FALSE
9646.05	54808.9	544.5	8.31455		5779.27	1486.83	0.0368204	1.66908		FALSE
9649.58	54818.9	555.5	8.48252		5869.97	1461.23	0.0375642	1.64389		FALSE
9652.79	54828	525.5	8.02442		6316.13	1383.4	0.0355356	1.52828		FALSE
9656.23	54837.7	509.5	7.7801		6717.18	1034.88	0.0344536	1.43754		FALSE
9659.54	54847	517.5	7.90226		7205.86	1288.77	0.0349946	1.34051		FALSE
9663.08	54857	511.5	7.81064		8515.76	1243.35	0.0345889	1.13473		FALSE
9666.24	54865.9	474.5	7.24564		6679.6	959.837	0.0320868	1.44713		FALSE
9669.47	54875	517.5	7.90226		7714.47	1243.51	0.0349946	1.25342		FALSE
9673.01	54885	471.5	7.19983		9654.61	929.278	0.031884	1.00191		FALSE
9676.5	54894.8	471.5	7.19983		6006.42	1230.16	0.031884	1.61103		FALSE
9679.69	54903.8	496.5	7.58158		5780.32	1282.68	0.0335745	1.6746		FALSE
9682.96	54913	508.5	7.76483		9361.84	1309.84	0.034386	1.0343		FALSE
9686.14	54921.9	508.5	7.76483		6879.38	1050.33	0.034386	1.408		FALSE
9689.54	54931.5	499.5	7.62739		5754.83	1659.96	0.0337774	1.68372		FALSE
9695.74	54949	436.5	6.66538		7180.23	883.495	0.0295172	1.35034		FALSE
9698.75	54957.4	364.5	5.56594		4001.87	982.766	0.0246484	2.42355		FALSE
9712.81	54997	277.5	4.23744		10548.5	552.952	0.0187652	0.920777		FALSE

## Sheet: ICDC_357-1_0_A1_1
Spectrum: ICDC 357-1\0_A1\1 1SLin Raw (D:\Data\BioTyperRealTimeProcessing\China CDC\20120912kongchangwanqujun\ICDC 357-1\0_A1\1)
m/z	time	Intens.	SN	Quality Fac.	Res.	Area	Rel. Intens.	FWHM	Chi^2	Bk. Peak
2135.92	25984.6	3998.5	31.5539		470.865	22678.3	0.128994	4.53616		FALSE
2141.82	26020.1	1415.5	11.1703		2774.12	1400.52	0.045665	0.772075		FALSE
2143.21	26028.4	1517.5	11.9753		629.319	7076.3	0.0489556	3.40561		FALSE
2182.65	26263.4	962.5	7.59551		784.879	4012.32	0.0310509	2.78087		FALSE
2188.93	26300.7	2276.5	17.9649		1093.41	8873.17	0.0734414	2.00193		FALSE
2189.66	26305	2346.5	18.5173		4188.98	2345.87	0.0756997	0.522718		FALSE
2190.74	26311.4	2331.5	18.3989		727.865	10788.2	0.0752157	3.00982		FALSE
2197.09	26349	1290.5	10.1839		2900.13	1268.01	0.0416324	0.757583		FALSE
2207.23	26408.9	30997.5	244.615		441.2	190857	1	5.00278		FALSE
2217.1	26467.1	5003.5	39.4848		336.261	42235.6	0.161416	6.59337		FALSE
2229.27	26538.6	2403.5	19.0156		531.558	14711.1	0.0775385	4.19384		FALSE
2235.27	26573.8	1080.5	8.54852		1220.85	2882.25	0.0348576	1.83091		FALSE
2241.43	26609.9	678.5	5.36804		2976.02	680.375	0.0218889	0.753164		FALSE
2250.7	26664.2	583.5	4.61644		3110.4	745.825	0.0188241	0.723604		FALSE
2251.99	26671.7	530.5	4.19712		1134.17	1530.96	0.0171143	1.98558		FALSE
2621.73	28749.6	807.5	6.49051		719.166	3431.11	0.0260505	3.64551		FALSE
2735.04	29356.5	1988.5	16.0399		549.184	12409.5	0.0641503	4.98018		FALSE
2744.37	29406	2401.5	19.3713		856.275	10278.4	0.077474	3.20501		FALSE
2747.03	29420	2775.5	22.3881		685.66	15665.6	0.0895395	4.0064		FALSE
3516.75	33240	2495	20.0615		756.266	16111.3	0.0804904	4.65015		FALSE
3523.81	33273	849	6.82654		5189.19	1027.09	0.0273893	0.679068		FALSE
3525.5	33280.9	805	6.47275		4423.41	996.01	0.0259698	0.79701		FALSE
3531.93	33310.9	2192	17.6252		866.715	14297.2	0.0707154	4.07507		FALSE
3540.12	33349.1	1879	15.1084		792.856	12874.7	0.0606178	4.46503		FALSE
4229.53	36418.1	649.5	5.45321		1419.01	2056.68	0.0209533	2.98061		FALSE
4271.15	36595	840.5	7.10485		894.908	4878.83	0.0271151	4.77273		FALSE
4364.35	36988.1	3393.5	28.6857		665.93	26689.4	0.109477	6.55376		FALSE
4775.42	38674	5539	47.1392		873.438	44023.7	0.178692	5.46738		FALSE
4797.23	38761.4	678	5.71792		4626.67	966.515	0.0218727	1.03686		FALSE
4799.59	38770.9	570	4.8071		4798.71	1017.17	0.0183886	1.00018		FALSE
4842.77	38943.3	742	6.25767		2590.49	2360.48	0.0239374	1.86944		FALSE
4844.69	38950.9	684	5.76852		3749.87	1209.35	0.0220663	1.29196		FALSE
5047.49	39750.2	1099	9.28164		912.383	8565.86	0.0354545	5.5322		FALSE
5137.81	40101	517	4.3813		3750.08	941.71	0.0166788	1.37005		FALSE
5161.49	40192.4	1096	9.28801		1043.14	6712.48	0.0353577	4.94803		FALSE
5165.82	40209.1	513	4.3474		4766.69	934.264	0.0165497	1.08373		FALSE
5225.04	40436.9	499	4.23586		4330.22	931.049	0.0160981	1.20665		FALSE
5227.35	40445.7	632	5.36486		3590.2	1493.18	0.0203887	1.456		FALSE
5244.61	40511.8	5658	48.0291		707.38	51579.5	0.182531	7.41413		FALSE
5452.46	41299.6	485.25	4.10079		3546.77	1134.71	0.0156545	1.5373		FALSE
5454.94	41308.9	516.25	4.36277		3621.36	1236.66	0.0166546	1.50632		FALSE
5481.23	41407.4	1608.25	13.5968		1064.01	12356.1	0.0518832	5.15147		FALSE
5483.5	41415.9	1658.25	14.0196		4903.34	2627.01	0.0534962	1.11832		FALSE
5485.92	41425	1773.25	14.9918		5314.09	3637.61	0.0572062	1.03234		FALSE
5496.77	41465.6	9971.25	84.3013		725.94	102010	0.321679	7.57193		FALSE
5517.45	41542.8	1209.25	10.2235		2636.96	6637.6	0.0390112	2.09235		FALSE
5519.64	41551	1225.25	10.3588		4126.88	2514.23	0.0395274	1.33749		FALSE
5522.02	41559.9	1136.25	9.60635		3297.31	2875.24	0.0366562	1.67471		FALSE
5835.81	42714	468.25	4.018		5225.72	849.945	0.0151061	1.11675		FALSE
5838.28	42723	563.25	4.83319		6753.8	1013.49	0.0181708	0.864443		FALSE
5841.02	42732.9	577.25	4.95332		5821.49	876.672	0.0186225	1.00335		FALSE
5843.56	42742.1	639.25	5.48534		5094.34	1278.53	0.0206226	1.14707		FALSE
5846	42751	780.25	6.69524		7889.86	1552.6	0.0251714	0.740951		FALSE
5848.76	42761	854.25	7.33023		6407.46	1769.91	0.0275587	0.912805		FALSE
5851.46	42770.8	931.25	7.99096		5484.69	1499.27	0.0300427	1.06687		FALSE
5866.67	42825.8	7035.25	60.3687		728.154	82022.6	0.226962	8.05691		FALSE
5880.81	42877	994.25	8.53155		6970.51	2026.08	0.0320752	0.84367		FALSE
5894.22	42925.4	2474.25	21.2313		575.726	34313.4	0.079821	10.2379		FALSE
5909.93	42982.1	759.25	6.50159		3937.22	1612.43	0.0244939	1.50104		FALSE
5912.39	42991	719.25	6.15906		4443.94	1154.01	0.0232035	1.33044		FALSE
5927.94	43047	570.25	4.88315		6388	900.089	0.0183966	0.927981		FALSE
6156.88	43863.3	1618.5	13.8869		854.299	14652.1	0.0522139	7.20694		FALSE
6434.04	44831.5	1496	12.9868		871.69	13542	0.048262	7.38111		FALSE
6823.18	46156.2	834	7.26605		3911.07	2908.04	0.0269054	1.74458		FALSE
6825.22	46163.1	898	7.82363		1353.6	6316.98	0.0289701	5.04227		FALSE
7007.88	46771.8	972	8.55436		4006.97	2762.24	0.0313574	1.74892		FALSE
7016.68	46800.9	1766	15.5422		1632.31	10600.4	0.0569723	4.29862		FALSE
7034.39	46859.5	10662	93.8339		661.579	179910	0.343963	10.6327		FALSE
7051.2	46915	3916	34.4639		8829.03	7059.06	0.126333	0.798638		FALSE
7065.47	46962	6491	57.1259		767.014	99812.9	0.209404	9.21165		FALSE
7081.77	47015.8	6028	53.0511		667.055	117448	0.194467	10.6165		FALSE
7107.73	47101.2	1575	13.8612		3483.3	7067.81	0.0508105	2.04052		FALSE
7113.29	47119.4	1321	11.6258		3955.94	3150.53	0.0426163	1.79813		FALSE
7116.75	47130.8	1221	10.7458		5187.66	2833.3	0.0393903	1.37186		FALSE
7119.8	47140.8	1132	9.96249		6219.81	2551.95	0.0365191	1.1447		FALSE
7122.86	47150.9	1006	8.85359		5830.89	2323.17	0.0324542	1.22157		FALSE
7125.54	47159.7	921	8.10552		4527.78	1653.71	0.0297121	1.57374		FALSE
8459.08	51350	1290.5	12.2359		1784.59	9774.38	0.0416324	4.74007		FALSE
8461.99	51358.8	1236.5	11.7239		1993.77	7768.26	0.0398903	4.24421		FALSE
8471.99	51388.9	509.5	4.83085		8072.51	1231.42	0.0164368	1.04949		FALSE
8474.9	51397.7	436.5	4.13869		6062.8	1028.46	0.0140818	1.39785		FALSE
8487.95	51436.9	424.5	4.02492		4878.79	1156	0.0136947	1.73976		FALSE
8491.27	51446.9	464.5	4.40418		6904.85	1023.52	0.0149851	1.22975		FALSE
8493.95	51455	429.5	4.07232		6754.22	797.95	0.013856	1.25758		FALSE
8497.27	51465	481.5	4.56536		9944.42	987.695	0.0155335	0.854476		FALSE
8500.59	51475	478.5	4.53692		6309.1	1052.15	0.0154367	1.34735		FALSE
8503.26	51483	467.5	4.43262		5986.76	1070.31	0.0150819	1.42034		FALSE
8506.59	51493	472.5	4.62854		7539.81	790.801	0.0152432	1.12822		FALSE
8509.91	51503	431.5	4.22691		3810.07	967.956	0.0139205	2.23353		FALSE
8512.88	51511.9	410.5	4.02119		4919.78	982.496	0.013243	1.73034		FALSE
8515.91	51521	450.5	4.41303		5915.39	806.723	0.0145334	1.43962		FALSE
8519.24	51531	459.5	4.50119		4804.49	1053.84	0.0148238	1.77318		FALSE
8522.55	51540.9	477.5	4.67751		6675.48	1097.72	0.0154045	1.27669		FALSE
8525.55	51549.9	467.5	4.57956		5844.32	898.629	0.0150819	1.45877		FALSE
8528.57	51559	517.5	5.06935		8813.76	1208.87	0.0166949	0.967643		FALSE
8548.62	51619.1	792.5	7.7632		2208.58	5107.56	0.0255666	3.87065		FALSE
9497.5	54388.2	453	4.74436		5231.44	1171.5	0.0146141	1.81546		FALSE
9504.8	54408.9	659	6.90184		5867.76	2081.99	0.0212598	1.61983		FALSE
9530.04	54480.6	1953	20.4542		1494.31	20593	0.0630051	6.37754		FALSE
9553.29	54546.6	6976	73.0611		456.5	200152	0.22505	20.9273		FALSE
9576.37	54612	2508	26.2668		5846	6798.74	0.0809098	1.63811		FALSE
9579.53	54620.9	2225	23.3029		6324.63	6087.75	0.07178	1.51464		FALSE
9582.58	54629.6	2060	21.5748		4813.09	5699.89	0.066457	1.99094		FALSE
9586.17	54639.7	1925	20.1609		5243.3	5283.65	0.0621018	1.82827		FALSE
9589.49	54649.1	1786	18.7051		1623.79	20178.3	0.0576175	5.90562		FALSE
9643.51	54801.8	643	6.79294		4886.51	1347.83	0.0207436	1.9735		FALSE
9646.06	54809	673	7.10987		7152.65	1729.51	0.0217114	1.3486		FALSE
9649.83	54819.6	582	6.14851		4499.98	1216.13	0.0187757	2.14442		FALSE
9652.45	54827	584	6.16964		5532.09	1560.93	0.0188402	1.74481		FALSE
9656.29	54837.8	559	5.90552		4862.38	1507.98	0.0180337	1.98592		FALSE
9659.54	54847	551	5.82101		10855.6	1085.34	0.0177756	0.889818		FALSE
9663.08	54857	544	5.74706		10937.1	1071.41	0.0175498	0.883517		FALSE
9666.27	54866	544	5.74706		6356.92	1449.41	0.0175498	1.52059		FALSE
9669.47	54875	558	5.89496		13113.3	1083.21	0.0180015	0.737379		FALSE
9672.59	54883.8	545	5.75762		5801.94	1460.77	0.0175821	1.66713		FALSE
9675.86	54893	576	6.08512		6569.24	1500.39	0.0185821	1.4729		FALSE
9679.41	54903	613	6.476		6260.91	1243	0.0197758	1.54601		FALSE
9682.91	54912.8	704	7.43737		6517.3	1815.81	0.0227115	1.48573		FALSE
9686.09	54921.8	785	8.29309		6020.58	2065.73	0.0253246	1.60883		FALSE
9689.3	54930.8	854	9.02203		4877.09	2312.62	0.0275506	1.9867		FALSE
9693.16	54941.7	835	8.82131		4648.46	2289.77	0.0269377	2.08524		FALSE
9696.1	54950	803	8.48325		4753.45	1661.19	0.0259053	2.0398		FALSE
9698.89	54957.8	681	7.19439		4947.78	1834.9	0.0219695	1.96025		FALSE
9702.54	54968.1	586	6.19076		5454.57	1521.4	0.0189048	1.77879		FALSE
9705.69	54977	472	4.98642		4932.7	1244.65	0.015227	1.96762		FALSE
9709.6	54988	406	4.28916		7564.19	823.837	0.0130978	1.28363		FALSE
9712.81	54997	393	4.15183		8353.64	899.802	0.0126784	1.1627		FALSE
10087.6	56040.9	401	4.33827		5143.56	1074.56	0.0129365	1.96122		FALSE
10091.3	56051	572	6.18826		5981.39	1465.92	0.0184531	1.68711		FALSE
10100.8	56077.1	731	7.90842		1823.23	5519.87	0.0235825	5.54004		FALSE
10324.2	56689.8	634	6.90161		3664.44	2632.69	0.0204533	2.81741		FALSE
10327.2	56697.8	659	7.17375		4008.8	2245.09	0.0212598	2.57612		FALSE

## Sheet: ICDC_359-1_0_D1_1
Spectrum: ICDC 359-1\0_D1\1 1SLin Raw (D:\Data\BioTyperRealTimeProcessing\China CDC\20120912kongchangwanqujun\ICDC 359-1\0_D1\1)
m/z	time	Intens.	SN	Quality Fac.	Res.	Area	Rel. Intens.	FWHM	Chi^2	Bk. Peak
2207.83	26406.8	1204	10.5122		458.265	6599.12	0.100964	4.81781		FALSE
2743.64	29396.9	933	7.99467		1163.53	2374.07	0.078239	2.35803		FALSE
2745.28	29405.6	1060	9.0829		2384.24	1513.6	0.0888889	1.15143		FALSE
2746.84	29413.9	1031	8.83441		1067.42	3395.06	0.086457	2.57335		FALSE
3515.24	33227.9	627	5.32114		2400.93	1541.22	0.0525786	1.46412		FALSE
3517.15	33236.8	688	5.83882		1629.92	2093.82	0.0576939	2.15787		FALSE
3531.51	33303.9	975	8.27449		755.365	6357.58	0.081761	4.67524		FALSE
3540.4	33345.4	617	5.23627		1201.07	2288.13	0.05174	2.9477		FALSE
4229.32	36412	577.5	4.88835		1993.52	1676.83	0.0484277	2.12154		FALSE
4354.36	36941	574.5	4.841		4470.31	938.11	0.0481761	0.974061		FALSE
4364.02	36981.5	4803.5	40.4765		615.67	40333.7	0.402809	7.08824		FALSE
4774.33	38664.2	3935	32.8919		860.984	29285.6	0.329979	5.5452		FALSE
4783.1	38699.4	1288	10.7661		1353.76	7849.41	0.108008	3.53319		FALSE
4842.71	38937.5	562	4.72355		1577.42	2024.29	0.0471279	3.07002		FALSE
5160.3	40182.1	924	7.72579		1048.82	6063.23	0.0774843	4.92008		FALSE
5242.95	40499.7	2447	20.3156		1920.47	9377	0.205199	2.73004		FALSE
5244.43	40505.3	2353	19.5352		1470.85	9678.56	0.197317	3.56557		FALSE
5468.29	41353	508.5	4.2221		4434.93	946.498	0.0426415	1.23301		FALSE
5470.96	41362.9	557.5	4.62895		4509.97	826.811	0.0467505	1.21308		FALSE
5479.17	41393.7	1488.5	12.3452		1545.37	7275.82	0.124822	3.54553		FALSE
5481.11	41401	1665.5	13.8132		5381.3	3334.46	0.139665	1.01855		FALSE
5483.78	41411	1620.5	13.44		5371.72	2539.06	0.135891	1.02086		FALSE
5495.81	41455.9	9032.5	74.9129		752.732	88878.3	0.757442	7.30115		FALSE
5515.9	41530.9	696.5	5.77657		4529.96	1551.08	0.0584067	1.21765		FALSE
5518.05	41539	735.5	6.10002		5094.6	1391.89	0.0616771	1.08312		FALSE
5520.71	41548.9	687.5	5.70193		4064.44	1347.48	0.057652	1.35829		FALSE
5523.15	41558	591.5	4.90573		3764.01	1179.82	0.0496017	1.46736		FALSE
6155.64	43852.2	3206.25	26.4595		886.109	26409.9	0.268868	6.94682		FALSE
6432.47	44819	652.5	5.39526		1039.18	5102.61	0.054717	6.18992		FALSE
6802.73	46080.1	749	6.13856		5501.88	1661.52	0.0628092	1.23644		FALSE
6808.58	46099.8	904	7.40889		4468.21	2083.28	0.0758071	1.52378		FALSE
6811.32	46109	938	7.68754		3870.93	2143.42	0.0786583	1.75961		FALSE
6814.3	46119	984	8.06454		6590.71	1656.39	0.0825157	1.03392		FALSE
6823.18	46148.8	2791	22.8741		1656.14	16429	0.234046	4.11994		FALSE
6825.13	46155.3	2667	21.8579		1816.99	13299.3	0.223648	3.75628		FALSE
6833.94	46184.8	663	5.42604		5583.8	1371.08	0.0555975	1.22389		FALSE
6836.55	46193.6	489	4.00201		4262.68	827.335	0.0410063	1.60381		FALSE
6845.28	46222.8	514	4.20661		3996.32	1149.45	0.0431027	1.7129		FALSE
6847.3	46229.6	494	4.04293		3977.78	1121.26	0.0414256	1.72139		FALSE
6993.93	46717.9	811	6.6539		4510.58	1894.42	0.0680084	1.55056		FALSE
6996.44	46726.2	851	6.98209		4125.86	1511.34	0.0713627	1.69575		FALSE
7032.98	46847	11925	97.8395		785.221	203085	1	8.95669		FALSE
7063.64	46948.2	8240	67.6056		777.503	141515	0.690985	9.08503		FALSE
7080.22	47002.8	6788	55.6926		796.789	101408	0.569224	8.88594		FALSE
7100.31	47068.9	1808	14.8339		6889.16	4200.55	0.151614	1.03065		FALSE
7102.7	47076.8	1720	14.1119		3254.9	7549.61	0.144235	2.18216		FALSE
7108.82	47096.9	1376	11.2895		7455.54	3154.16	0.115388	0.953495		FALSE
7111.45	47105.5	1220	10.0096		5691.44	2771.7	0.102306	1.2495		FALSE
7117.36	47124.9	1008	8.2702		8003.27	2234.59	0.0845283	0.889306		FALSE
7120.13	47134	874	7.17079		6131.25	1550.26	0.0732914	1.16129		FALSE
7122.5	47141.8	793	6.50622		4374.41	1831.46	0.066499	1.62822		FALSE
7125.9	47153	740	6.07138		4344.02	1246.9	0.0620545	1.64039		FALSE
7131.38	47171	561	4.60276		3275.81	1277.67	0.047044	2.17698		FALSE
8151.2	50404.4	765.5	6.24233		1146.97	6281.8	0.0641929	7.10675		FALSE
8421.53	51227	535.5	4.38658		7935.82	972.104	0.0449057	1.0612		FALSE
8424.41	51235.7	585.5	4.79616		6535.52	1426.62	0.0490985	1.28902		FALSE
8458.37	51338	3478.5	28.4944		898.461	48688.3	0.291698	9.41428		FALSE
8477.92	51396.9	835.5	6.84406		4614.27	2150.9	0.0700629	1.83733		FALSE
8480.61	51405	834.5	6.83586		3560.79	2164.92	0.069979	2.38167		FALSE
8487.69	51426.2	803.5	6.58193		4271.36	2088.52	0.0673795	1.98711		FALSE
8491.24	51436.9	819.5	6.71299		7377.58	2029.28	0.0687212	1.15095		FALSE
8493.92	51445	817.5	6.69661		6035.3	2015.66	0.0685535	1.40737		FALSE
8500.55	51464.9	765.5	6.27065		4923.76	1927.22	0.0641929	1.72643		FALSE
8506.56	51483	667.5	5.46787		4618.79	1252.48	0.0559748	1.84173		FALSE
8509.51	51491.8	611.5	5.01006		4511.11	1562.46	0.0512788	1.88635		FALSE
8512.54	51500.9	611.5	5.01006		5208.92	1525.92	0.0512788	1.63422		FALSE
8515.87	51510.9	604.5	4.95271		4591.49	1167.96	0.0506918	1.85471		FALSE
8524.54	51536.9	619.5	5.07561		4291.94	1571.18	0.0519497	1.98617		FALSE
9489.87	54354.9	586.5	4.98794		6522.2	1528.37	0.0491824	1.45501		FALSE
9499.73	54382.9	980.5	8.33874		5103.04	5119.07	0.0822222	1.86158		FALSE
9551.16	54528.9	10873.5	92.4745		526.26	325822	0.911824	18.1491		FALSE
9569.6	54581.1	4696.5	39.9418		1947.65	46924.8	0.393836	4.9134		FALSE
9587.93	54632.9	3621.5	30.7993		7067.53	10045.6	0.30369	1.35662		FALSE
9591.01	54641.7	3504.5	29.8043		4812.77	9800.6	0.293878	1.99282		FALSE
9593.83	54649.6	3351.5	28.5031		1726.09	36138.5	0.281048	5.55814		FALSE
9609.14	54692.9	2455.5	20.9585		5127.49	6857.9	0.205912	1.87404		FALSE
9611.93	54700.8	2367.5	20.2074		6631.95	6594.16	0.198532	1.44934		FALSE
9614.58	54708.3	2330.5	19.8916		5193.5	9437.22	0.19543	1.85127		FALSE
9624.72	54736.9	1870.5	15.9653		7122.52	5074.95	0.156855	1.35131		FALSE
9631.11	54754.9	1630.5	13.9168		5786	3388.31	0.13673	1.66455		FALSE
9634.26	54763.8	1617.5	13.8059		5353	4437.9	0.135639	1.79979		FALSE
9641.03	54782.9	1468.5	12.5341		6983.08	4005.99	0.123145	1.38063		FALSE
9643.88	54791	1394.5	11.9025		6253.3	3830.83	0.116939	1.54221		FALSE
9647.43	54801	1352.5	11.544		7211.94	2771.36	0.113417	1.3377		FALSE
9650.98	54811	1308.5	11.1685		5317.63	3497.75	0.109727	1.8149		FALSE
9654.51	54820.9	1236.5	10.5539		4742.01	3354.65	0.10369	2.03595		FALSE
9657.73	54830	1158.5	9.88817		5137.55	3170.94	0.0971488	1.87983		FALSE
9660.92	54839	1142.5	9.7516		4943.16	3114.2	0.0958071	1.9544		FALSE
9668.02	54859	1103.5	9.41873		8647.6	2921.7	0.0925367	1.118		FALSE
9671.57	54869	1067.5	9.11145		4220.14	2888.21	0.0895178	2.29176		FALSE
9674.68	54877.7	1058.5	9.03464		7296	2197.18	0.0887631	1.32602		FALSE
9677.96	54887	1132.5	9.66625		8031.54	3053.12	0.0949686	1.20499		FALSE
9684.78	54906.2	1368.5	11.6806		2325.73	7074.34	0.114759	4.16419		FALSE
9687.91	54915	1497.5	12.7816		9538.88	4042.29	0.125577	1.01562		FALSE
9690.47	54922.2	1476.5	12.6024		1327.05	15876.6	0.123816	7.30226		FALSE
9703.54	54958.9	821.5	7.01177		6061.85	2155.39	0.0688889	1.60076		FALSE
9707.11	54969	710.5	6.06434		7407.19	1408.65	0.0595807	1.3105		FALSE
9710.66	54979	645.5	5.50955		8912.65	1590.33	0.05413	1.08954		FALSE
9713.52	54987	540.5	4.61334		6129.11	1401.65	0.0453249	1.58482		FALSE
10095.8	56050.6	715.5	6.13788		1787.6	5359.21	0.06	5.64767		FALSE
10312.5	56644.9	525.5	4.54837		6895.17	1119.99	0.0440671	1.49562		FALSE

[truncated: 14 more sheets: ICDC_370-1_0_A1_1, ICDC_371-1_0_G1_1, ICDC_372-1_0_E1_1, ICDC_418-1_0_G1_1, ICDC_427-1_0_B3_1, ICDC_428-1_0_C1_1, ICDC_458-1_0_B1_1, ICDC_459-1-1_0_E2_1, ICDC_459-2-1_0_C1_1, ICDC_460-1_0_B1_1, ICDC_461-1_0_D1_1, ICDC_462-1_0_H1_1, ICDC_464-1_0_C1_1, ICDC_465-1_0_G1_1]
