# Supplementary material for: The Construction and Evaluation of Reference Spectra for the Identification of Human Pathogenic Microorganisms by MALDI-TOF MS
Source: PLoS One. 2014 Sep 2;9(9):e106312. doi: 10.1371/journal.pone.0106312 (PMC4152241; doi:10.1371/journal.pone.0106312)
Supplement: File S1 — The original peak lists of the strains used in this study (excluding the highly pathogenic organisms. (ZIP) [file pone.0106312.s001.zip › File S1, Supplementary Material S1/peak list/citrobacter freundii.xlsx]

## Sheet: ICDC_CF01-1_0_A1_1
Spectrum: ICDC CF01-1\0_A1\1 1SLin, "Baseline subt." (D:\Data\BioTyperRealTimeProcessing\China CDC\20121019fushijuyuansuanganjun\ICDC CF01-1\0_A1\1)
m/z	time	Intens.	SN	Quality Fac.	Res.	Area	Rel. Intens.	FWHM	Chi^2	Bk. Peak
2482.49	27992.8	273	2.22544		2614.68	380.72	0.0252325	0.949443		FALSE
2484.1	28001.8	279	2.27435		3395.65	342.532	0.0257871	0.731555		FALSE
2485.75	28011	252	2.05425		5854.8	266.859	0.0232915	0.424567		FALSE
2630.74	28803.9	1205	9.84836		494.213	8621.25	0.111374	5.3231		FALSE
2701.25	29181.7	1346	10.8508		499.904	8744.86	0.124406	5.40354		FALSE
2821.88	29816.8	912	7.30976		901.119	3548.23	0.0842932	3.13153		FALSE
2823.23	29823.8	870	6.97312		1917.06	2105.26	0.0804113	1.47269		FALSE
2826.99	29843.4	321	2.57284		3031.32	418.157	0.029669	0.932595		FALSE
3120.5	31333	327	2.61174		5335.1	376.051	0.0302236	0.5849		FALSE
3124.23	31351.4	817	6.52535		690.214	4969.15	0.0755127	4.52647		FALSE
3134.23	31400.9	284	2.2683		3288.26	419.153	0.0262492	0.95316		FALSE
3135.87	31409	281	2.24434		3989.32	316.635	0.0259719	0.786066		FALSE
3139.91	31428.9	258	2.06064		3302.66	291.153	0.0238461	0.950719		FALSE
3146.07	31459.4	661	5.27938		1114.38	2814.24	0.0610941	2.82315		FALSE
3147.68	31467.3	595	4.75224		1610.79	2211.43	0.0549939	1.95413		FALSE
3627.18	33748.7	1467	11.4721		1451.75	4651.98	0.13559	2.49849		FALSE
3628.56	33755	1441	11.2687		1464.93	4837.65	0.133187	2.47695		FALSE
3635.28	33785.8	269	2.1036		4156.63	334.769	0.0248628	0.874572		FALSE
3657.13	33886	494	3.86312		1587.96	1481.82	0.0456588	2.30303		FALSE
3658.72	33893.3	480	3.75364		2418.8	1357.62	0.0443649	1.51262		FALSE
4145.53	36051.6	646.25	4.98881		1601.28	1923.25	0.0597308	2.58888		FALSE
4147.23	36058.9	537.25	4.14737		3702.69	883.491	0.0496563	1.12006		FALSE
4179.41	36197	338	2.624		4630.48	523.912	0.0312403	0.902586		FALSE
4181.71	36206.8	478	3.71087		3106.47	812.22	0.04418	1.34613		FALSE
4183.25	36213.4	433	3.36152		2583.3	1380.61	0.0400208	1.61935		FALSE
4238.58	36449.5	484	3.75745		753.128	3378.05	0.0447346	5.62797		FALSE
4347.32	36909	264	2.05994		2326.91	867.499	0.0244007	1.86828		FALSE
4362.7	36973.5	1863	14.5366		579.402	17877.1	0.172191	7.52965		FALSE
4382.14	37054.9	260	2.02873		2610.11	466.496	0.024031	1.67891		FALSE
4446.92	37324.9	329	2.57522		3597.77	558.635	0.0304084	1.23602		FALSE
4449.32	37334.8	294	2.30126		2654.51	520.753	0.0271735	1.67613		FALSE
4451.27	37342.9	314	2.45781		3571.88	487.197	0.029022	1.2462		FALSE
4581.36	37879	259	2.03427		6947.84	416.213	0.0239385	0.659394		FALSE
4595.62	37937.2	686.25	5.39003		801.83	4998.32	0.0634279	5.73141		FALSE
4749.29	38559.8	318.5	2.50466		4265.62	531.168	0.0294379	1.11339		FALSE
4758.65	38597.4	2406.5	18.9245		803.349	20547.5	0.222425	5.92352		FALSE
4767.52	38633	792.5	6.23216		2651.44	1173.81	0.0732482	1.79808		FALSE
4775.55	38665.2	1741.5	13.695		840.003	16126.2	0.160961	5.68516		FALSE
4783.98	38699	667.5	5.24917		4806.45	960.214	0.0616949	0.995325		FALSE
4786.17	38707.8	582.5	4.58073		3504.6	1120.89	0.0538386	1.36568		FALSE
4788.47	38716.9	523.5	4.11676		3408.27	763.695	0.0483854	1.40496		FALSE
4790.97	38727	544.5	4.24878		5887.58	755.047	0.0503264	0.813742		FALSE
4795.81	38746.3	706.5	5.51289		2770.95	2598.67	0.0652995	1.73075		FALSE
4797.97	38754.9	688.5	5.37243		5209.51	1268.21	0.0636358	0.921003		FALSE
4799.62	38761.6	568.5	4.43606		4675.28	1007.67	0.0525446	1.0266		FALSE
4802.24	38772	443.5	3.46067		3473.26	834.811	0.0409913	1.38263		FALSE
4809.48	38800.9	329.5	2.57112		2423.51	621.861	0.0304546	1.98451		FALSE
4811.98	38810.9	266.5	2.07952		4242.1	567.781	0.0246317	1.13434		FALSE
5029.81	39671	274.875	2.20251		3403.68	655.254	0.0254058	1.47775		FALSE
5032.1	39679.9	280.875	2.25058		1955.99	1049.81	0.0259604	2.57266		FALSE
5123.43	40034.9	253.375	2.00617		4631.27	363.597	0.0234186	1.10627		FALSE
5125.78	40044	276.375	2.18828		3384.18	523.132	0.0255445	1.51463		FALSE
5128.24	40053.5	330.375	2.61584		4451.71	577.593	0.0305355	1.15197		FALSE
5130.69	40063	372.375	2.94838		4993.18	672.101	0.0344174	1.02754		FALSE
5133.27	40073	476.375	3.77183		4367.93	906.545	0.0440298	1.17522		FALSE
5140.71	40101.7	1661.38	13.1544		915.311	14238.5	0.153556	5.61635		FALSE
5149.84	40137	550.375	4.35775		6998.83	1027.46	0.0508694	0.735814		FALSE
5157.1	40165	328.375	2.6		3590.6	741.46	0.0303506	1.43628		FALSE
5160.68	40178.8	283.375	2.2437		5169.82	416.263	0.0261914	0.998232		FALSE
5162.81	40187	273.375	2.16452		5413.04	504.223	0.0252672	0.953771		FALSE
5178.38	40247	267.375	2.11702		4264.64	511.723	0.0247126	1.21426		FALSE
5183.57	40267	265.375	2.10118		7569.37	366.105	0.0245278	0.684809		FALSE
5185.65	40275	257.375	2.03784		5398.95	456.455	0.0237883	0.960493		FALSE
5188.25	40285	272.375	2.15661		3633.87	508.185	0.0251747	1.42775		FALSE
5190.83	40294.9	275.375	2.18036		4442.41	404.205	0.025452	1.16847		FALSE
5192.87	40302.7	288.375	2.28329		3286.87	572.24	0.0266536	1.57988		FALSE
5195.3	40312.1	267.375	2.11702		4041.89	506.526	0.0247126	1.28536		FALSE
5197.63	40321	265.375	2.08954		6782.03	369.151	0.0245278	0.766382		FALSE
5204.91	40348.9	308.375	2.42812		2767.26	585.584	0.0285021	1.88089		FALSE
5208.03	40360.9	375.375	2.95567		3479.42	721.994	0.0346947	1.49681		FALSE
5209.61	40367	405.375	3.19189		10392.3	587.49	0.0374675	0.501297		FALSE
5211.97	40376.1	455.375	3.58558		4623.86	1090.2	0.0420888	1.12719		FALSE
5214.3	40385	490.375	3.86117		4857.36	733.617	0.0453238	1.07348		FALSE
5216.9	40395	545.375	4.29424		4930.76	1054.24	0.0504073	1.05803		FALSE
5219.51	40405	647.375	5.09737		5873.02	942.279	0.0598348	0.888726		FALSE
5221.6	40413	770.375	6.06587		6284.01	1129.51	0.0712033	0.830935		FALSE
5223.96	40422	949.375	7.4753		3873.66	1864.2	0.0877477	1.34858		FALSE
5226.28	40430.9	1005.38	7.91624		3930.82	2011.09	0.0929236	1.32956		FALSE
5228.68	40440.1	984.375	7.75088		3325.42	1513.26	0.0909826	1.57234		FALSE
5231.17	40449.7	957.375	7.53829		3699.69	1940.37	0.0884871	1.41395		FALSE
5233.39	40458.2	1018.38	8.0186		3439.91	1559.19	0.0941251	1.52138		FALSE
5236.01	40468.2	1122.38	8.83748		3820.27	2215.29	0.103738	1.37059		FALSE
5238.31	40477	1251.38	9.85322		6013.08	2429.96	0.115661	0.871153		FALSE
5245.62	40505	1859.38	14.6406		5479.89	2823.08	0.171856	0.95725		FALSE
5252.52	40531.3	2783.38	21.9161		1512.58	16315.5	0.257258	3.47255		FALSE
5267.69	40589.3	10819.4	85.1908		695.9	126054	1	7.56961		FALSE
5280.7	40638.9	1877.38	14.7823		8421.67	3732.1	0.17352	0.627038		FALSE
5283.03	40647.8	1705.38	13.428		5080.97	2632.62	0.157622	1.03977		FALSE
5285.72	40658	1764.38	13.8925		4558.53	3546.72	0.163076	1.15952		FALSE
5288.07	40667	1975.38	15.5539		6058.41	3949.92	0.182578	0.872847		FALSE
5290.64	40676.8	2162.38	17.0264		4388.14	4303.12	0.199861	1.20567		FALSE
5292.76	40684.9	2117.38	16.672		2681.03	9523.42	0.195702	1.97415		FALSE
5298.03	40704.9	1506.38	11.8611		4748.97	2969.13	0.139229	1.11562		FALSE
5300.66	40714.9	1361.38	10.7193		5931.6	2081.42	0.125828	0.893631		FALSE
5302.78	40723	1348.38	10.617		6702.49	2751.59	0.124626	0.791166		FALSE
5305.63	40733.8	1474.38	11.6091		3374.83	3712.77	0.136272	1.57212		FALSE
5307.6	40741.3	1485.38	11.6957		1784.47	6315.71	0.137288	2.97432		FALSE
5317.49	40778.9	869.375	6.84538		4110.17	3213.1	0.0803535	1.29374		FALSE
5321.99	40796	692.375	5.4517		3617.66	1715.86	0.063994	1.47111		FALSE
5324.89	40807	613.375	4.82966		5960.27	929.81	0.0566923	0.893397		FALSE
5327.3	40816.1	597.375	4.70368		4043.65	923.078	0.0552134	1.31745		FALSE
5331.74	40833	527.375	4.15251		3658.32	1046.91	0.0487436	1.45743		FALSE
5334.55	40843.7	493.375	3.88479		2949.77	767.092	0.0456011	1.80847		FALSE
5336.79	40852.1	511.375	4.03694		4688.7	975.612	0.0472647	1.13822		FALSE
5339.13	40861	458.375	3.61854		4433.51	699.176	0.0423661	1.20427		FALSE
5341.74	40870.9	480.375	3.79221		5098.63	718.509	0.0443995	1.04768		FALSE
5344.1	40879.8	471.375	3.72117		4488.94	944.948	0.0435677	1.1905		FALSE
5365.53	40961	965.375	7.62094		2200.39	2894.25	0.0892265	2.43844		FALSE
5408.66	41123.8	9139.38	72.1488		644.395	132645	0.844723	8.3934		FALSE
5430.24	41205	1409.38	11.126		3987.52	2881.51	0.130264	1.36181		FALSE
5432.37	41212.9	1388.38	10.9602		4610.99	2820.78	0.128323	1.17814		FALSE
5435.13	41223.3	1273.38	10.0524		3492.4	2593.91	0.117694	1.55627		FALSE
5437.68	41232.9	1150.38	9.08138		3605	2312.34	0.106325	1.50837		FALSE
5439.83	41241	1032.38	8.14985		5806.73	1582.35	0.0954191	0.936815		FALSE
5442.94	41252.7	1061.38	8.37879		988.838	9315.24	0.0980995	5.50438		FALSE
5453.67	41292.9	586.375	4.62901		3922.53	1166.41	0.0541968	1.39034		FALSE
5456.32	41302.9	486.375	3.83958		3509.18	1867.71	0.0449541	1.55487		FALSE
5463.82	41331	313.375	2.47387		4210.89	606.524	0.0289642	1.29754		FALSE
5466.98	41342.8	275.375	2.17389		3113.75	556.446	0.025452	1.75576		FALSE
5624.16	41927.6	759	5.9795		1072.38	5072.39	0.0701519	5.24458		FALSE
5631.04	41953	320	2.521		4709.9	604.643	0.0295766	1.19557		FALSE
5633.75	41963	326	2.56827		6513.72	441.961	0.0301311	0.864905		FALSE
5673.68	42110.1	356	2.80461		3674.34	688.781	0.0329039	1.54413		FALSE
5675.6	42117.2	340	2.67856		3007.54	1197.76	0.0314251	1.88712		FALSE
5805.27	42591.4	354	2.78248		1562.39	1680.52	0.0327191	3.71563		FALSE
5872.32	42834.5	1806	14.1953		930.891	17090.4	0.166923	6.30828		FALSE
5887.96	42891	353	2.77462		8177.04	674.147	0.0326267	0.72006		FALSE
5891.24	42902.8	295	2.31873		4262.85	595.264	0.0272659	1.382		FALSE
5893.49	42910.9	261	2.05149		5579.13	394.631	0.0241234	1.05635		FALSE
6208.68	44033.8	291.25	2.26765		3863.56	625.521	0.0269193	1.60698		FALSE
6211.47	44043.6	328.25	2.58915		3988.61	712.35	0.0303391	1.5573		FALSE
6232.04	44115.8	629.25	4.96336		2404.08	3500.4	0.0581596	2.59228		FALSE
6239.64	44142.5	1187.25	9.36472		1568.01	6917.51	0.109734	3.97934		FALSE
6253.65	44191.6	5736.25	45.246		801.329	72370.6	0.530183	7.80409		FALSE
6281.2	44288.1	1993.25	15.7222		808.295	26190.5	0.18423	7.77093		FALSE
6297.99	44346.7	3739.25	29.4942		779.936	50492.7	0.345607	8.07501		FALSE
6318.11	44416.9	695.25	5.48395		4381.33	1535.01	0.0642597	1.44205		FALSE
6320.95	44426.8	673.25	5.31042		4556.34	1486.54	0.0622263	1.38729		FALSE
6323.42	44435.4	643.25	5.07379		3277.86	1431.6	0.0594535	1.92913		FALSE
6326.15	44445	614.25	4.84504		4806.77	1005.93	0.0567732	1.31609		FALSE
6328.45	44453	599.25	4.72673		6774.84	948.625	0.0553867	0.934111		FALSE
6331.32	44463	545.25	4.30079		6828.76	1133.75	0.0503957	0.927156		FALSE
6334.19	44473	542.25	4.27713		9452.35	844.12	0.0501184	0.670118		FALSE
6336.5	44481	510.25	4.02472		6538.06	1293.3	0.0471608	0.969171		FALSE
6339.37	44491	510.25	4.02472		7354.77	803.553	0.0471608	0.86194		FALSE
6342.24	44501	490.25	3.86696		6620.94	790.339	0.0453122	0.957906		FALSE
6344.49	44508.8	474.25	3.74076		3334.95	1056.98	0.0438334	1.90242		FALSE
6346.84	44517	444.25	3.50413		4749.1	950.473	0.0410606	1.33643		FALSE
6349.7	44526.9	389.25	3.0703		7886.66	636.178	0.0359771	0.805119		FALSE
6352	44534.9	350.25	2.76268		4668.5	586.899	0.0323725	1.36061		FALSE
6353.74	44541	350.25	2.76268		3438.93	766.945	0.0323725	1.84759		FALSE
6359.5	44561	309.25	2.43928		4923.15	501.152	0.028583	1.29175		FALSE
6362.33	44570.8	295.25	2.32885		3748.55	653.628	0.027289	1.69728		FALSE
6364.67	44579	278.25	2.18973		3239.94	602.285	0.0257178	1.96444		FALSE
6367.72	44589.6	286.25	2.25269		3437.69	616.909	0.0264572	1.85232		FALSE
6370.97	44600.8	267.25	2.10317		4002.76	445.203	0.0247011	1.59165		FALSE
6373.28	44608.9	256.25	2.0166		5530.98	547.867	0.0236844	1.15229		FALSE
6375.62	44617	258.25	2.03234		4044.87	431.336	0.0238692	1.57622		FALSE
6381.37	44636.9	476.25	3.74792		3077.94	1881.21	0.0440183	2.07326		FALSE
6383.69	44645	437.25	3.44101		5443.59	861.87	0.0404136	1.1727		FALSE
7002.21	46741	287	2.2833		4161.17	631.478	0.0265265	1.68275		FALSE
7210.82	47427	286	2.32815		6642.4	575.037	0.0264341	1.08558		FALSE
7214.04	47437.5	338	2.75145		3901.08	790.606	0.0312403	1.84924		FALSE
7216.94	47447	427	3.47594		4705.3	936.233	0.0394662	1.53379		FALSE
7219.65	47455.8	432	3.51665		4023.77	990.728	0.0399284	1.79425		FALSE
7223.07	47467	469	3.81784		5340.07	793.254	0.0433482	1.35262		FALSE
7225.84	47476	479	3.89924		5116.09	1070.51	0.0442724	1.41237		FALSE
7228.6	47485	494	4.02135		7105.56	849.679	0.0456588	1.01732		FALSE
7231.27	47493.7	551	4.48535		4834.87	1275.79	0.0509272	1.49565		FALSE
7234.34	47503.7	628	5.11216		5276.48	1468.9	0.058044	1.37105		FALSE
7242.65	47530.8	1171	9.53239		2458.05	7248.48	0.108232	2.94651		FALSE
7245.75	47540.9	1269	10.3301		3186	3762.28	0.11729	2.27425		FALSE
7259.13	47584.4	5475	44.5686		821.3	71083.7	0.506037	8.83858		FALSE
7275.9	47639	751	6.11343		12205.3	1713.79	0.0694125	0.596127		FALSE
7278.62	47647.8	684	5.56802		3835.24	1626.91	0.0632199	1.89783		FALSE
7281.45	47657	692	5.63315		5933.37	1562.98	0.0639593	1.2272		FALSE
7284.52	47667	600	4.88423		5316.93	1400.39	0.0554561	1.37006		FALSE
7287.6	47677	595	4.84353		7058.18	1330.12	0.0549939	1.0325		FALSE
7293.96	47697.6	495	4.02949		5517.83	880.777	0.0457513	1.32189		FALSE
7296.81	47706.9	487	3.96437		4925.65	1114.31	0.0450118	1.48139		FALSE
7299.92	47717	459	3.73644		4272.46	1015.18	0.0424239	1.7086		FALSE
7302.99	47726.9	416	3.3864		7736.2	911.213	0.0384495	0.944003		FALSE
7305.47	47735	376	3.06078		5850.52	827.32	0.0347525	1.24869		FALSE
7308.55	47745	337	2.74331		8745.9	566.399	0.0311478	0.835655		FALSE
7311.42	47754.3	287	2.33629		4551.4	666.698	0.0265265	1.60641		FALSE
7314.1	47763	293	2.38513		7308.22	599.653	0.027081	1.00081		FALSE
8267.08	50758.1	295	2.53153		4832.7	568.755	0.0272659	1.71066		FALSE
8270.64	50768.9	378	3.24379		5553.32	908.087	0.0349373	1.48932		FALSE
8273.27	50777	460	3.94746		3487.39	1131.26	0.0425163	2.37234		FALSE
8276.74	50787.5	509	4.36795		4303.68	970.591	0.0470452	1.92318		FALSE
8279.6	50796.2	571	4.9		4716.03	1434.65	0.0527757	1.75563		FALSE
8293.79	50839.5	1514	12.9923		1049.64	17876.5	0.139934	7.90158		FALSE
8302.8	50866.9	672	5.76673		5095.17	1609.73	0.0621108	1.62954		FALSE
8306.11	50877	523	4.4881		9064.11	955.093	0.0483392	0.916373		FALSE
8308.74	50885	458	3.9303		5832.23	1129.68	0.0423315	1.42462		FALSE
8312.03	50895	433	3.71577		5129.97	1056.41	0.0400208	1.62029		FALSE
8319.92	50919	417	3.57846		12057.1	525.144	0.038542	0.690046		FALSE
8323.2	50929	418	3.58704		8063.06	1038.23	0.0386344	1.03226		FALSE
8326.49	50939	437	3.75009		9467.13	1025.48	0.0403905	0.879516		FALSE
8329.13	50947	445	3.81874		7200.24	805.358	0.0411299	1.15679		FALSE
8332.43	50957	490	4.21915		11911.9	1008.47	0.0452891	0.699505		FALSE
8335.71	50967	490	4.21915		9099.96	1314.85	0.0452891	0.916016		FALSE
8338.74	50976.2	459	3.95222		6471.95	843.092	0.0424239	1.28844		FALSE
8341.64	50985	464	3.99527		7757.67	1059.85	0.042886	1.07528		FALSE
8344.94	50995	471	4.05555		4250.4	1377.22	0.043533	1.96333		FALSE
8347.87	51003.9	447	3.8489		6233.21	855.415	0.0413148	1.33926		FALSE
8351.52	51015	458	3.94361		4859.07	1416.25	0.0423315	1.71875		FALSE
8355.8	51028	480	4.13304		3481.14	1487.9	0.0443649	2.4003		FALSE
8362.08	51047	600	5.1663		13321.6	1743.78	0.0554561	0.627706		FALSE
8365.62	51057.8	666	5.7346		4555.79	2080.77	0.0615562	1.83626		FALSE
8367.31	51062.9	662	5.70015		2262.71	3198.82	0.0611865	3.69791		FALSE
8373.89	51082.8	408	3.51309		5501.4	973.012	0.0377101	1.52214		FALSE
8377.24	51093	337	2.90174		8224.42	600.469	0.0311478	1.01858		FALSE
8379.23	51099	260	2.23873		4567.7	632.542	0.024031	1.83445		FALSE
8382.53	51109	233	2.00625		4317.12	434.786	0.0215354	1.94169		FALSE
8388.47	51127	251	2.16124		5251.11	554.77	0.0231991	1.59747		FALSE
8391.78	51137	257	2.2129		7071.17	433.289	0.0237537	1.18676		FALSE
8430.13	51253	251	2.16124		10672.5	420.604	0.0231991	0.789891		FALSE
8433.43	51262.9	249	2.14402		4136.29	592.961	0.0230143	2.03889		FALSE
8436.36	51271.8	273	2.35067		4930.31	651.865	0.0252325	1.71112		FALSE
8439.41	51281	326	2.80702		7877.18	733.346	0.0301311	1.07137		FALSE
8442.72	51291	340	2.92757		8672.2	570.265	0.0314251	0.973538		FALSE
8445.75	51300.1	322	2.77258		4841.57	776.256	0.0297614	1.74442		FALSE
8448.68	51309	339	2.91896		5917.74	624.656	0.0313327	1.42769		FALSE
8451.99	51319	372	3.20311		6411.79	877.302	0.0343828	1.3182		FALSE
8454.65	51327	416	3.58197		7366.98	771.086	0.0384495	1.14764		FALSE
8457.97	51337	456	3.92639		14737.6	1061.48	0.0421466	0.573905		FALSE
8461.27	51347	505	4.34831		7128.3	1229.27	0.0466755	1.187		FALSE
8463.92	51354.9	511	4.39997		4927.68	988.915	0.0472301	1.71763		FALSE
8467.25	51365	548	4.71856		7440.38	1698.29	0.0506499	1.13801		FALSE
8479.17	51400.9	1750	15.0684		857.334	25120.1	0.161747	9.89015		FALSE
8496.47	51453	346	2.97923		6760.81	638.872	0.0319797	1.25672		FALSE
8499.79	51463	324	2.7898		7815.09	736.898	0.0299463	1.08761		FALSE
8502.46	51471	317	2.72953		9612.81	718.479	0.0292993	0.884492		FALSE
8505.78	51481	264	2.27317		5857.62	489.578	0.0244007	1.45209		FALSE
8508.89	51490.3	264	2.30657		5805.17	608.369	0.0244007	1.46574		FALSE
8512.41	51500.9	244	2.13183		5056.99	461.309	0.0225521	1.68329		FALSE
8515.09	51509	257	2.24541		7452.34	578.713	0.0237537	1.14261		FALSE
8518.39	51518.9	235	2.0532		6035.12	542.086	0.0217203	1.41147		FALSE
8521.33	51527.7	241	2.10562		6530.43	427.859	0.0222749	1.30487		FALSE
8736.77	52171	234	2.06727		7118.63	477.748	0.0216279	1.22731		FALSE
8740.1	52180.9	247	2.18212		6586.87	540.034	0.0228294	1.3269		FALSE
8890.59	52625.5	231	2.05056		4794.54	439.767	0.0213506	1.85431		FALSE
8893.15	52633	317	2.81397		6942.38	721.563	0.0292993	1.28099		FALSE
8896.53	52642.9	339	3.00926		5505.08	798.773	0.0313327	1.61606		FALSE
8899.25	52650.9	318	2.82284		4847.78	602.48	0.0293917	1.83574		FALSE
8902.61	52660.8	301	2.67194		3705.76	728.654	0.0278205	2.40237		FALSE
8905.76	52670.1	265	2.35237		4421.89	504.451	0.0244931	2.01402		FALSE
9148.52	53378.9	257	2.30263		5834.96	493.647	0.0237537	1.56788		FALSE
9151.97	53388.9	295	2.6431		5047.82	718.319	0.0272659	1.81305		FALSE
9155.42	53398.9	321	2.87605		4285.85	832.409	0.029669	2.1362		FALSE
9158.53	53407.9	409	3.6645		4073.22	998.915	0.0378026	2.24847		FALSE
9161.65	53416.9	517	4.63215		5347.59	1280.67	0.0477846	1.71323		FALSE
9164.05	53423.9	504	4.51567		4613.89	1326.73	0.0465831	1.98619		FALSE
9167.61	53434.2	500	4.47983		4192.57	1287.28	0.0462134	2.18663		FALSE
9170.98	53444	456	4.08561		5482.39	914.206	0.0421466	1.67281		FALSE
9174.53	53454.2	443	3.96913		4704.13	1179.16	0.0409451	1.95031		FALSE
9177.48	53462.8	464	4.15728		4574.63	1211.28	0.042886	2.00617		FALSE
9181	53473	480	4.30064		9218.69	909.247	0.0443649	0.995912		FALSE
9184.45	53483	524	4.69486		7462.26	1301.39	0.0484316	1.23079		FALSE
9191.65	53503.8	974	8.72671		3168.6	4741.98	0.0900237	2.90085		FALSE
9193.28	53508.5	969	8.68191		1734.14	6535.06	0.0895616	5.30134		FALSE
9207.26	53549	309	2.76854		5866.12	769.13	0.0285599	1.56957		FALSE
9210.72	53558.9	260	2.32951		10540.5	634.278	0.024031	0.873841		FALSE
9213.5	53567	249	2.23096		6959.92	608.467	0.0230143	1.32379		FALSE
9446.05	54234.9	232.5	2.12567		6418.03	400.145	0.0214892	1.4718		FALSE
9448.87	54243	277.5	2.53709		6549.43	548.667	0.0256484	1.4427		FALSE
9452.37	54253	285.5	2.61023		6457.4	621.531	0.0263878	1.4638		FALSE
9455.88	54263	331.5	3.0308		7467.95	574.898	0.0306395	1.26619		FALSE
9459.37	54272.9	348.5	3.18622		6196.04	792.997	0.0322107	1.52668		FALSE
9462.4	54281.6	369.5	3.37822		5377.9	911.103	0.0341517	1.7595		FALSE
9465.85	54291.4	419.5	3.83535		4513.94	1116.19	0.038773	2.09703		FALSE
9469.19	54300.9	501.5	4.58505		6777.24	978.034	0.046352	1.3972		FALSE
9471.31	54307	561.5	5.13361		4630.99	1510.17	0.0518976	2.0452		FALSE
9475.15	54317.9	610.5	5.5816		4511.84	1657.4	0.0564265	2.10006		FALSE
9479.02	54329	663.5	6.06616		6421.44	1330.68	0.0613252	1.47615		FALSE
9486.04	54349	763.5	6.98043		6679.62	2047.62	0.0705678	1.42015		FALSE
9499.89	54388.4	1340.5	12.2558		1852.81	14271.7	0.123898	5.12727		FALSE
9502.89	54396.9	1500.5	13.7186		6566.08	4013.26	0.138686	1.44727		FALSE
9516.77	54436.4	3650.5	33.3753		2075.5	31357.2	0.337404	4.58528		FALSE
9518.91	54442.5	3723.5	34.0427		2086.66	29555.1	0.344151	4.56179		FALSE
9528.27	54469.1	2084.5	19.0579		3582.43	10622.8	0.192664	2.65972		FALSE
9535.64	54490.1	1717.5	15.7025		4654.33	7056.76	0.158743	2.04877		FALSE
9540.15	54502.9	1643.5	15.026		7614.7	3432.93	0.151903	1.25286		FALSE
9543.7	54513	1765.5	16.1414		6917.91	4789.75	0.163179	1.37956		FALSE
9550.19	54531.4	2323.5	21.243		3571.59	13173.9	0.214754	2.67393		FALSE
9553.07	54539.6	2265.5	20.7127		1975.82	18731.6	0.209393	4.83499		FALSE
9562.81	54567.2	1496.5	13.682		11307	7620.46	0.138317	0.845745		FALSE
9568.37	54583	1239.5	11.3323		5149.37	3382.07	0.114563	1.85816		FALSE
9571.9	54593	1164.5	10.6466		9127.4	2390.34	0.107631	1.0487		FALSE
9574.72	54601	1118.5	10.2261		6552.94	3077.49	0.103379	1.46113		FALSE
9577.53	54609	1074.5	9.8238		4457.69	2972.71	0.0993126	2.14854		FALSE
9581.07	54619	1025.5	9.37581		6789.24	2779.92	0.0947837	1.41121		FALSE
9584.6	54629	1074.5	9.8238		6866.81	2166.69	0.0993126	1.39579		FALSE
9588.12	54639	1036.5	9.47638		8473.11	2104.28	0.0958004	1.13159		FALSE
9591.32	54648	1089.5	9.96094		6793.03	2904.27	0.100699	1.41194		FALSE
9594.48	54657	1125.5	10.2901		8127.71	2972.61	0.104026	1.18046		FALSE
9597.99	54666.9	1054.5	9.64095		8107.8	3410.58	0.097464	1.1838		FALSE
9601.51	54676.9	899.5	8.22384		4790.2	2869.91	0.0831379	2.00441		FALSE
9604.53	54685.4	714.5	6.60898		5843.93	1914.78	0.0660389	1.64351		FALSE
9611.42	54705	584.5	5.4065		7806.75	1460.17	0.0540235	1.23117		FALSE
9614.54	54713.8	504.5	4.66652		5899.86	1313.2	0.0466293	1.62962		FALSE
9617.79	54723	464.5	4.29653		10146	1161.77	0.0429322	0.947941		FALSE
9621.33	54733	413.5	3.82479		5230.33	1055.57	0.0382185	1.83953		FALSE
9624.4	54741.7	354.5	3.27905		4899.36	1128.8	0.0327653	1.96442		FALSE
9628.36	54752.9	300.5	2.77956		6418.3	773.119	0.0277742	1.50014		FALSE
9631.42	54761.5	283.5	2.62232		4972.18	751.313	0.026203	1.93706		FALSE
9638.34	54781.1	259.5	2.40032		4602.25	673.402	0.0239847	2.09427		FALSE
9641.69	54790.6	227.5	2.10433		4297.34	614.35	0.0210271	2.24364		FALSE
9644.68	54799	240.5	2.22457		4738.63	593.066	0.0222286	2.03533		FALSE
9648.21	54809	242.5	2.24307		3770.2	597.61	0.0224135	2.55907		FALSE
9654.59	54827	240.5	2.22457		7572.71	401.864	0.0222286	1.27492		FALSE
10247.7	56477	234	2.21782		11114.2	454.698	0.0216279	0.92204		FALSE
10255	56497	279	2.64432		7175.22	747.968	0.0257871	1.42922		FALSE
10264.5	56522.9	387	3.66793		3905.11	2198.88	0.0357692	2.62847		FALSE
10267.4	56530.9	404	3.82906		6846.63	858.232	0.0373404	1.49963		FALSE
10280	56565.4	854	8.0941		2071.59	6569.98	0.0789325	4.96238		FALSE
10282.4	56572	852	8.07514		1652.4	8661.06	0.0787476	6.22268		FALSE
10299.6	56618.9	284	2.69171		7150.16	747.817	0.0262492	1.44046		FALSE
10302.5	56627	237	2.24625		5412.51	616.76	0.0219051	1.90346		FALSE
10484.7	57122.9	250	2.42691		5436.6	673.296	0.0231067	1.92853		FALSE
10487.6	57131	267	2.59194		7197.24	531.095	0.024678	1.45718		FALSE
10491.3	57141	233	2.26188		9673.96	559.275	0.0215354	1.08449		FALSE
10494.3	57149	213	2.06773		7336.82	484.888	0.0196869	1.43036		FALSE
10577.9	57375	218	2.14745		5206.61	450.244	0.020149	2.03163		FALSE
10580.7	57382.7	248	2.44297		3827.06	710.322	0.0229218	2.76472		FALSE
10584.5	57392.9	311	3.06356		7015.88	617.194	0.0287447	1.50865		FALSE
10587.5	57401	296	2.9158		5853.57	791.547	0.0273583	1.80873		FALSE
10590.8	57409.9	258	2.54147		6849.67	683.077	0.0238461	1.54618		FALSE
10594.2	57419	278	2.73849		7576.28	655.007	0.0256946	1.39834		FALSE
10597.9	57429	217	2.1376		12524.9	407.27	0.0200566	0.846144		FALSE
10604.6	57447	213	2.09819		10479.5	394.885	0.0196869	1.01193		FALSE
10612	57466.9	226	2.22625		8500.02	564.853	0.0208885	1.24847		FALSE
10615	57475	209	2.05879		7096.63	517.004	0.0193172	1.49578		FALSE
11237	59127	220	2.26148		9294.23	461.402	0.0203339	1.20903		FALSE
11245	59147.9	298	3.06328		6066.64	658.673	0.0275432	1.85359		FALSE
11248.7	59157.5	311	3.19692		5325.72	908.089	0.0287447	2.11214		FALSE
11251.5	59164.9	285	2.92965		5078.99	813.812	0.0263416	2.21531		FALSE
11255.7	59175.8	225	2.31288		5121.79	645.174	0.020796	2.1976		FALSE
11705.4	60341	215	2.31153		6234.11	452.426	0.0198718	1.87763		FALSE
11707.7	60347	224	2.40829		4871.27	670.636	0.0207036	2.40342		FALSE
11713.1	60360.9	261	2.80608		6586.13	716.279	0.0241234	1.77845		FALSE
11717	60370.9	290	3.11787		7397.67	757.846	0.0268038	1.58388		FALSE
11720.4	60379.6	322	3.46191		5777.88	910.235	0.0297614	2.0285		FALSE
11724.1	60389	366	3.93497		9119.19	956.597	0.0338282	1.28565		FALSE
11728	60399	430	4.62305		10112.2	874.711	0.0397435	1.15979		FALSE
11731.5	60408.1	457	4.91333		6625.92	1310.14	0.042239	1.77055		FALSE
11735.3	60417.8	578	6.21424		7170.68	1635.89	0.0534227	1.63657		FALSE
11738.9	60427	737	7.92369		7328.51	2581.4	0.0681185	1.60181		FALSE
11742.8	60436.8	815	8.76229		6636.61	2907.89	0.0753278	1.76939		FALSE
11745.9	60445	766	8.23548		8718.51	1665.31	0.0707989	1.34724		FALSE
11749	60452.9	612	6.57978		5598.7	1786.27	0.0565652	2.09853		FALSE
11752.9	60463	505	5.4294		8503.17	1398.13	0.0466755	1.38218		FALSE
11756.8	60472.8	403	4.33277		7210.19	1187.32	0.037248	1.63058		FALSE
11760.7	60482.9	361	3.88121		9506.21	975.229	0.0333661	1.23716		FALSE
11764.4	60492.2	306	3.28989		5948.44	677.706	0.0282826	1.97772		FALSE
11771.2	60509.8	223	2.39754		6977.48	493.849	0.0206112	1.68703		FALSE
11774.8	60518.9	205	2.20401		5968.35	590.288	0.0189475	1.97288		FALSE

## Sheet: ICDC_CF02-1_0_B1_1
Spectrum: ICDC CF02-1\0_B1\1 1SLin, "Baseline subt." (D:\Data\BioTyperRealTimeProcessing\China CDC\20121019fushijuyuansuanganjun\ICDC CF02-1\0_B1\1)
m/z	time	Intens.	SN	Quality Fac.	Res.	Area	Rel. Intens.	FWHM	Chi^2	Bk. Peak
2627.86	28788.4	389.125	3.16294		3858.67	364.547	0.0316742	0.681028		FALSE
2631.07	28805.7	985.125	8.00744		505.576	5627.4	0.0801876	5.20411		FALSE
2637.75	28841.7	275.125	2.23631		3586.48	284.215	0.0223947	0.735472		FALSE
2696.23	29155	283.125	2.28487		3466.54	359.317	0.0230459	0.777787		FALSE
2701.42	29182.6	1344.12	10.8473		1003.03	4127.76	0.10941	2.69326		FALSE
2702.25	29187	1326.12	10.7021		1242.5	4819.95	0.107944	2.17485		FALSE
2823.39	29824.6	544	4.36083		817.539	1888.43	0.0442807	3.45352		FALSE
2824.66	29831.2	481.75	3.86182		1169.57	1254.14	0.0392137	2.41512		FALSE
3121.31	31337	371	2.96419		5721.78	367.223	0.0301988	0.545515		FALSE
3124.96	31355	821	6.55958		699.381	4529.1	0.0668281	4.46818		FALSE
3131	31384.9	352	2.81239		4447.15	471.119	0.0286522	0.704045		FALSE
3134.65	31403	272	2.17321		3596.41	388.336	0.0221404	0.871605		FALSE
3136.67	31413	274	2.18919		3342.89	392.834	0.0223032	0.938313		FALSE
3138.69	31422.9	270	2.15723		3017.27	304.763	0.0219776	1.04024		FALSE
3140.72	31433	312	2.4928		5691.4	426.259	0.0253963	0.551837		FALSE
3142.35	31441	335	2.67656		3954.53	463.907	0.0272685	0.79462		FALSE
3144.77	31453	497	3.9709		3898.9	843.574	0.040455	0.806579		FALSE
3146.4	31461	757	6.04824		5467.81	1231.4	0.0616186	0.575441		FALSE
3148.01	31468.9	629	5.02555		3652.78	907.514	0.0511996	0.861812		FALSE
3150.04	31478.9	482	3.85106		4131.24	629.078	0.039234	0.762493		FALSE
3152.07	31489	330	2.63662		5456.34	405.422	0.0268615	0.57769		FALSE
3628.37	33754.2	1532.5	12.1037		665.487	11414.8	0.124743	5.45221		FALSE
3638.57	33801	304.5	2.40495		7465.4	461.734	0.0247858	0.487391		FALSE
3640.47	33809.7	258.5	2.04164		2980.58	411.879	0.0210415	1.22139		FALSE
3642.49	33819	272.5	2.15221		4025.21	306.799	0.0221811	0.90492		FALSE
3644.67	33828.9	284.5	2.24699		3585.79	404.677	0.0231579	1.01642		FALSE
3646.58	33837.7	259.5	2.04954		3253.06	380.477	0.0211229	1.12097		FALSE
3648.61	33847	287.5	2.27068		4880.57	295.272	0.023402	0.747577		FALSE
3657.27	33886.6	663.5	5.24035		2054.47	2000.76	0.0540079	1.78015		FALSE
3658.42	33891.9	749.5	5.91958		1097.66	3219.56	0.0610081	3.33295		FALSE
4145.85	36053	334.438	2.60109		4844.69	593.51	0.0272227	0.855752		FALSE
4148.15	36062.9	307.188	2.3857		5042.32	457.932	0.0250046	0.822667		FALSE
4182.97	36212.2	530.188	4.11758		990.963	2988.04	0.0431564	4.22112		FALSE
4288.16	36659.7	321.188	2.51169		2126.5	985.257	0.0261442	2.01653		FALSE
4348.58	36914.3	612.188	4.78732		961.115	3233.69	0.0498311	4.52451		FALSE
4350.66	36923	593.188	4.63874		2462.23	836.822	0.0482845	1.76696		FALSE
4363.33	36976.1	3272.19	25.5886		556.414	33202.1	0.266351	7.84187		FALSE
4374.99	37025	381.188	2.9809		5134.64	495.497	0.0310281	0.852054		FALSE
4377.38	37035	370.188	2.89487		4047.92	614.821	0.0301327	1.08139		FALSE
4379.5	37043.9	399.188	3.12166		3604.54	535.537	0.0324932	1.21499		FALSE
4381.93	37054.1	431.188	3.3719		3179.91	757.036	0.035098	1.378		FALSE
4384.05	37062.9	458.188	3.58304		3189.02	786.721	0.0372957	1.37473		FALSE
4386.19	37071.9	394.188	3.08256		3262.41	693.294	0.0320862	1.34446		FALSE
4388.37	37081	311.188	2.43349		5165.18	400.428	0.0253302	0.849607		FALSE
4445	37316.9	312.188	2.42462		3443.34	655.011	0.0254116	1.2909		FALSE
4446.95	37325	397.188	3.08478		5484.48	639.149	0.0323304	0.810823		FALSE
4449.35	37335	435.188	3.3799		4738.38	888.107	0.0354236	0.939003		FALSE
4451.76	37345	399.188	3.10031		7033.19	611.986	0.0324932	0.632964		FALSE
4453.69	37353	276.188	2.14502		4881.02	432.886	0.0224812	0.91245		FALSE
4595.94	37938.6	665.125	5.21382		1910.38	2031.42	0.0541401	2.40577		FALSE
4597.18	37943.6	737.125	5.77822		1520.3	3277.16	0.0600008	3.02386		FALSE
4759.7	38601.6	2354.38	18.308		819.906	19378.5	0.191642	5.80518		FALSE
4765.02	38623	1147.38	8.92216		6854.43	1625.17	0.0933945	0.695173		FALSE
4768.5	38636.9	1197.38	9.31097		3201.44	2789.18	0.0974644	1.48949		FALSE
4770.01	38643	1240.38	9.64534		3219.22	1803.91	0.100965	1.48173		FALSE
4776.14	38667.6	1763.38	13.7123		798.438	15468.8	0.143536	5.98186		FALSE
4784.47	38700.9	636.375	4.94855		4708.94	1148.06	0.0517999	1.01604		FALSE
4786.98	38711	552.375	4.29535		5748.09	747.459	0.0449625	0.832795		FALSE
4789.45	38720.9	478.375	3.71992		4824.75	1004.77	0.038939	0.992684		FALSE
4791.97	38730.9	398.375	3.07811		5098.25	672.431	0.0324271	0.939924		FALSE
4793.98	38739	345.375	2.6686		4898.51	618.82	0.028113	0.97866		FALSE
4796.61	38749.5	308.375	2.38271		3180.55	561.803	0.0251012	1.50811		FALSE
4798.97	38759	278.375	2.15091		2920.6	387.986	0.0226593	1.64315		FALSE
5032.08	39679.8	259.25	2.06132		2708.88	596.755	0.0211025	1.85762		FALSE
5141.51	40104.8	1283.25	10.0529		892.387	10392.2	0.104455	5.76153		FALSE
5152.61	40147.7	351.25	2.75166		1754.14	1228.89	0.0285912	2.9374		FALSE
5157.61	40167	264.25	2.07011		5737.89	457.685	0.0215095	0.898869		FALSE
5191.38	40297	266.25	2.08578		6261.27	375.588	0.0216723	0.829126		FALSE
5201.26	40335	260.25	2.04904		6285.21	329.626	0.0211839	0.82754		FALSE
5205.95	40353	287.25	2.26162		5653.8	501.655	0.0233817	0.920788		FALSE
5208.38	40362.3	320.25	2.52144		5225.38	460.583	0.0260678	0.996747		FALSE
5210.65	40371	332.25	2.61592		6189.96	482.175	0.0270446	0.841789		FALSE
5213.25	40381	404.25	3.1828		5059.29	742.623	0.0329053	1.03043		FALSE
5225.77	40429	907.25	7.14309		1205.79	6549.44	0.0738487	4.33389		FALSE
5228.9	40441	908.25	7.15097		6758.38	1800.69	0.0739301	0.773692		FALSE
5233.6	40459	835.25	6.57621		5663.06	1658.78	0.067988	0.924165		FALSE
5236.74	40471	837.25	6.59196		5048.39	1268.29	0.0681508	1.03731		FALSE
5253.97	40536.9	2544.25	20.0318		821.07	26073.1	0.207098	6.39893		FALSE
5268.3	40591.6	11230.2	88.4197		696.939	129957	0.914125	7.55919		FALSE
5282.29	40645	1419.25	11.1742		5279.46	2194.82	0.115525	1.00054		FALSE
5291.94	40681.7	1960.25	15.4337		926.663	16859.1	0.159561	5.71075		FALSE
5294.4	40691.1	1698.25	13.3709		1792.39	9739.67	0.138235	2.95381		FALSE
5302.25	40721	1075.25	8.46582		5583.95	1119.94	0.0875237	0.949553		FALSE
5304.36	40729	1163.25	9.15867		6820.26	2324.04	0.0946867	0.777736		FALSE
5306.98	40739	1218.25	9.5917		3028.1	2495.5	0.0991636	1.75258		FALSE
5309.11	40747.1	1178.25	9.27677		1204.18	10630.1	0.0959077	4.40891		FALSE
5322.53	40798	602.25	4.74172		4728.16	935.113	0.0490222	1.12571		FALSE
5325.06	40807.6	588.25	4.6315		3534.35	1198.44	0.0478826	1.50666		FALSE
5328.05	40819	598.25	4.71023		6025.75	1159.95	0.0486966	0.884213		FALSE
5330.16	40827	577.25	4.54489		2567.67	1160.2	0.0469872	2.07587		FALSE
5332.8	40837	584.25	4.6		3420.88	1089.23	0.047557	1.55889		FALSE
5335.43	40847	547.25	4.30869		8341.91	807.278	0.0445453	0.639593		FALSE
5342.79	40874.9	470.25	3.6705		3943.73	937.883	0.0382776	1.35475		FALSE
5345.42	40884.8	498.25	3.88905		3577.83	996.39	0.0405568	1.49404		FALSE
5351.25	40906.9	607.25	4.73984		2790.97	1805.01	0.0494292	1.91734		FALSE
5353.89	40916.9	617.25	4.8179		2640.4	1278.47	0.0502432	2.02768		FALSE
5363.87	40954.7	1062.25	8.29131		1567.82	7738.11	0.0864655	3.42122		FALSE
5366.03	40962.9	1157.25	9.03283		4102.84	2364.32	0.0941983	1.30788		FALSE
5367.65	40969	1229.25	9.59482		3845.67	2502.48	0.100059	1.39577		FALSE
5370.29	40979	1173.25	9.15771		4533.43	2321.82	0.0955007	1.1846		FALSE
5373.29	40990.3	1032.25	8.05715		4194.08	1614.91	0.0840235	1.28116		FALSE
5375.55	40998.8	1077.25	8.40839		4159.16	2213.06	0.0876865	1.29246		FALSE
5380.5	41017.6	1306.25	10.1958		2785.35	5059.77	0.106327	1.93171		FALSE
5396.92	41079.5	2916.25	22.7626		674.107	33904.5	0.237378	8.00604		FALSE
5409.34	41126.3	12285.2	95.8916		707.506	136802	1	7.64565		FALSE
5424.93	41185	1229.25	9.59482		3866.92	1934.16	0.100059	1.40291		FALSE
5431.87	41211.1	1724.25	13.4585		634.49	21253	0.140351	8.561		FALSE
5441.95	41249	1021.25	7.97129		5454.76	1598.84	0.0831281	0.997652		FALSE
5444.55	41258.7	994.25	7.76054		927.75	9599.19	0.0809304	5.86856		FALSE
5457.05	41305.6	478.25	3.73294		5130.59	923.58	0.0389288	1.06363		FALSE
5460.08	41317	417.25	3.25681		5862.55	616.785	0.0339635	0.931348		FALSE
5462.72	41326.9	362.25	2.82751		4786.68	705.658	0.0294866	1.14123		FALSE
5464.85	41334.9	319.25	2.49188		3807.07	487.159	0.0259864	1.43545		FALSE
5467.55	41345	318.25	2.48408		6396.72	580.336	0.025905	0.854743		FALSE
5469.98	41354.1	278.25	2.17186		3489.39	554.466	0.0226491	1.5676		FALSE
5472.36	41363	257.25	2.00795		4257.43	366.719	0.0209397	1.28537		FALSE
5620.75	41915	271	2.07952		7668.99	350.108	0.022059	0.73292		FALSE
5623.45	41924.9	475	3.64492		4581.46	863.988	0.0386643	1.22744		FALSE
5625.31	41931.8	573	4.39692		1748.62	2325.78	0.0466413	3.21699		FALSE
5675.82	42118	294.5	2.25985		1361.72	1557.76	0.0239718	4.16813		FALSE
5873.73	42839.6	453.5	3.38945		1166.8	2596.1	0.0369142	5.03404		FALSE
6201.07	44007	281	2.10315		8251.93	407.715	0.022873	0.751469		FALSE
6203.91	44017	300	2.24536		7332.31	582.48	0.0244195	0.846105		FALSE
6206.46	44026	348	2.60462		4770.99	708.41	0.0283267	1.30088		FALSE
6209.03	44035	485	3.63		5539.96	937.572	0.0394782	1.12077		FALSE
6211.68	44044.3	530	3.95714		4832.78	1053.27	0.0431412	1.28532		FALSE
6214.37	44053.8	488	3.64356		4820.16	789.859	0.0397224	1.28925		FALSE
6216.99	44063	536	4.00194		5502.94	1020.37	0.0436296	1.12976		FALSE
6219.81	44072.9	537	4.0094		5639.98	853.579	0.043711	1.10281		FALSE
6222.67	44082.9	625	4.66644		5003.23	1269.9	0.050874	1.24373		FALSE
6225.33	44092.3	689	5.14428		4587.74	1442.71	0.0560835	1.35695		FALSE
6228.17	44102.2	732	5.46533		5181.15	1536.65	0.0595836	1.20208		FALSE
6231.08	44112.5	794	5.92824		4350.16	1297.18	0.0646303	1.43238		FALSE
6242.28	44151.8	1827	13.6409		973.67	14261.7	0.148715	6.41108		FALSE
6254.33	44194	7665	57.2292		815.531	86702.4	0.623919	7.66903		FALSE
6266	44234.9	1687	12.5957		5980.12	3660.26	0.137319	1.04781		FALSE
6268.47	44243.5	1526	11.3936		3906.67	2583.18	0.124214	1.60455		FALSE
6276.63	44272.1	2147	16.0302		1817.46	13268.5	0.174762	3.45351		FALSE
6279.72	44282.9	2465	18.4044		4091.36	5420.01	0.200647	1.53487		FALSE
6282.01	44290.9	2633	19.6588		3921.09	5869.55	0.214322	1.60211		FALSE
6284.05	44298	2489	18.5836		3391.43	5465.98	0.202601	1.85292		FALSE
6286.92	44308.1	2215	16.5379		4553.31	3749.56	0.180298	1.38074		FALSE
6298.65	44349	4844	36.1668		814.472	61500.2	0.394294	7.73341		FALSE
6315.25	44407	908	6.7794		8276.77	1497.81	0.0739098	0.763009		FALSE
6320.63	44425.7	938	7.00339		4431.59	2095.92	0.0763517	1.42627		FALSE
6323.29	44435	900	6.71967		8561.84	1948.81	0.0732586	0.738543		FALSE
6325.61	44443.1	805	6.01037		3664.13	1811.34	0.0655257	1.72636		FALSE
6328.45	44453	721	5.3832		5733.65	1197.09	0.0586883	1.10374		FALSE
6331.31	44462.9	692	5.16668		5398.85	1827.87	0.0563277	1.17272		FALSE
6334.2	44473	631	4.71124		6938.71	1032.41	0.0513624	0.912878		FALSE
6337.17	44483.3	616	4.59924		4052.62	1362.66	0.0501414	1.56372		FALSE
6339.94	44493	631	4.71124		4199.19	1679.3	0.0513624	1.5098		FALSE
6342.8	44502.9	595	4.44245		6035.03	989.314	0.0484321	1.051		FALSE
6344.9	44510.2	559	4.17366		4592.54	1215.25	0.0455017	1.38157		FALSE
6347.99	44521	536	4.00194		7103.4	865.302	0.0436296	0.893655		FALSE
6350.85	44530.9	475	3.54649		3726.36	1060.05	0.0386643	1.7043		FALSE
6356.32	44549.9	432	3.22544		2744.41	1176.41	0.0351641	2.3161		FALSE
6361.78	44568.9	409	3.05372		5260.8	1078.87	0.033292	1.20928		FALSE
6364.68	44579	379	2.82134		5278.39	622.268	0.03085	1.2058		FALSE
6366.98	44587	349	2.59801		4053.85	763.939	0.0284081	1.5706		FALSE
6369.86	44597	348	2.59057		6429.48	555.559	0.0283267	0.990727		FALSE
6372.74	44607	328	2.44168		3856.65	683.028	0.0266987	1.6524		FALSE
6375.62	44617	345	2.56824		7637.85	536.555	0.0280825	0.83474		FALSE
6383.19	44643.3	695	5.17369		1043.89	6086.87	0.0565719	6.1148		FALSE
7001.85	46739.8	403	3.00233		3878.77	892.454	0.0328036	1.80517		FALSE
7078.49	46993	281	2.09343		8694.08	425.894	0.022873	0.814173		FALSE
7080.92	47001	316	2.35418		11972	633.113	0.0257219	0.591457		FALSE
7088.84	47027.1	872	6.49635		1016.87	8122	0.0709794	6.97126		FALSE
7099.36	47061.7	288	2.14558		4165.42	648.858	0.0234427	1.70436		FALSE
7215.72	47443	538	4.03809		2099.61	3093.79	0.0437924	3.4367		FALSE
7221.83	47462.9	661	4.96129		2766.39	3251.63	0.0538044	2.61056		FALSE
7224.58	47471.9	645	4.8412		4443.92	1531.46	0.052502	1.62572		FALSE
7230.19	47490.2	748	5.61429		4068.57	3341.4	0.060886	1.77708		FALSE
7243.98	47535.1	1738	13.045		1358.7	15159.4	0.14147	5.33154		FALSE
7247.01	47545	1882	14.1258		8482.35	5497.44	0.153192	0.854364		FALSE
7259.88	47586.9	7126	53.4859		819.005	93178.7	0.580045	8.86428		FALSE
7281.44	47657	964	7.23553		4085.07	2318	0.0784681	1.78245		FALSE
7294.33	47698.8	679	5.0964		2657.7	2795.7	0.0552695	2.7446		FALSE
7298.68	47712.9	657	4.93127		5675.91	1544.95	0.0534788	1.2859		FALSE
7304.22	47730.9	568	4.26326		3281.98	2658.53	0.0462343	2.22556		FALSE
7313.44	47760.8	391	2.93474		3944.38	893.326	0.0318268	1.85414		FALSE
7321.52	47787	338	2.55247		3377.09	777.055	0.0275127	2.16799		FALSE
7324.6	47797	317	2.39388		8585.12	678.946	0.0258033	0.853174		FALSE
7327.67	47806.9	273	2.06161		6627.71	575.037	0.0222218	1.10561		FALSE
7701.23	49001.8	269.75	2.07344		4357.41	601.284	0.0219572	1.76739		FALSE
7704.12	49010.9	404.75	3.11111		4711.97	867.682	0.032946	1.63501		FALSE
7706.26	49017.7	381.75	2.93432		4093.65	975.44	0.0310738	1.88249		FALSE
7821.08	49379	293.75	2.29643		7784.75	618.633	0.0239108	1.00467		FALSE
7827.11	49397.9	587.75	4.59482		3137.83	2476.26	0.0478419	2.49443		FALSE
7829.99	49406.9	554.75	4.33684		3265.01	1549	0.0451558	2.39816		FALSE
7833.2	49417	430.75	3.36745		10159.9	870.846	0.0350624	0.770989		FALSE
7836.18	49426.3	266.75	2.08536		6031.16	549.3	0.021713	1.29928		FALSE
8267.37	50758.9	281.5	2.23931		5123.23	626.939	0.0229137	1.6137		FALSE
8270.65	50769	341	2.71263		6128.95	588.852	0.0277569	1.34944		FALSE
8273.61	50778	392.5	3.12231		5937.9	881.607	0.0319489	1.39336		FALSE
8276.56	50787	433.5	3.44846		6924.11	1239.17	0.0352862	1.19533		FALSE
8279.84	50797	444	3.53199		8340.18	820.212	0.0361409	0.992765		FALSE
8283.12	50807	476.5	3.79052		10923	845.697	0.0387863	0.758319		FALSE
8294.74	50842.4	1153.5	9.17601		962.456	14637.7	0.0938931	8.61831		FALSE
8309.38	50886.9	355.5	2.82798		4826.34	883.346	0.0289371	1.72167		FALSE
8312.18	50895.4	324.5	2.58137		5077.47	796.499	0.0264138	1.63707		FALSE
8315.27	50904.9	358.5	2.85184		4550.09	672.239	0.0291813	1.8275		FALSE
8318.6	50915	395.5	3.14617		5256.3	872.056	0.0321931	1.5826		FALSE
8321.24	50923	384.5	3.05867		6391.49	704.326	0.0312977	1.30192		FALSE
8324.51	50932.9	412.5	3.28141		5017.51	755.76	0.0335769	1.65909		FALSE
8327.58	50942.3	414.5	3.29732		4549.11	1018.25	0.0337396	1.8306		FALSE
8330.2	50950.2	381.5	3.03481		4851.42	963.829	0.0310535	1.71706		FALSE
8333.08	50959	396.5	3.21447		7252.03	741.114	0.0322745	1.14907		FALSE
8339	50977	403.5	3.27122		6156.45	959.551	0.0328443	1.35451		FALSE
8342.29	50986.9	417.5	3.38472		6383.55	766.442	0.0339838	1.30684		FALSE
8344.93	50995	427.5	3.46579		9002.6	986.301	0.0347978	0.926947		FALSE
8348.2	51004.9	473.5	3.83871		6625.33	873.948	0.0385422	1.26004		FALSE
8351.23	51014.1	499.5	4.0495		6002.56	1201.61	0.0406585	1.39128		FALSE
8354.16	51023	564.5	4.57646		7982.88	1244.52	0.0459494	1.04651		FALSE
8357.24	51032.3	564.5	4.57646		6144.32	1054.16	0.0459494	1.36016		FALSE
8360.09	51041	705.5	5.71956		8959.29	1224.44	0.0574266	0.93312		FALSE
8363.39	51051	788.5	6.39245		6042.91	1829.03	0.0641827	1.384		FALSE
8366.28	51059.8	909.5	7.37341		4820	2816.83	0.0740319	1.73574		FALSE
8368.69	51067.1	839.5	6.80591		2067.38	4709.44	0.068334	4.04797		FALSE
8377.22	51092.9	306.5	2.48483		6111.14	512.369	0.0249486	1.37081		FALSE
8564.77	51658.1	297.5	2.42833		6249.6	708.656	0.024216	1.37045		FALSE
8571.08	51677	472.5	3.85676		5685.85	1875.9	0.0384608	1.50744		FALSE
8577.52	51696.3	1048.5	8.55832		3869.6	4148.9	0.0853462	2.21664		FALSE
8579.7	51702.8	1131.5	9.23581		4493.97	3423.12	0.0921023	1.90916		FALSE
8582.48	51711.1	834.5	6.81156		4606.79	2013.5	0.067927	1.86301		FALSE
8585.94	51721.5	538.5	4.39548		5501.28	1189.99	0.0438331	1.56072		FALSE
8589.1	51730.9	336.5	2.74666		5277.24	589.695	0.0273906	1.62758		FALSE
8592.12	51740	252.5	2.06102		4822.82	554.224	0.0205531	1.78155		FALSE
8693.67	52042.9	253.5	2.09484		3562.73	937.563	0.0206345	2.44017		FALSE
8739.46	52179	274.5	2.26838		4809.74	766.978	0.0223439	1.81703		FALSE
8885.41	52610.2	257.5	2.14369		5839.96	630.223	0.0209601	1.52148		FALSE
8888.39	52619	296.5	2.46836		4296.12	706.658	0.0241346	2.06893		FALSE
8891.79	52629	390.5	3.25091		11360.9	898.279	0.0317861	0.782669		FALSE
8895.15	52638.9	456.5	3.80036		4578.38	1159.24	0.0371584	1.94286		FALSE
8962.64	52837	287.5	2.39344		6127.45	687.491	0.023402	1.4627		FALSE
9141.63	53358.9	244.5	2.05662		4587.6	490.36	0.0199019	1.99268		FALSE
9147.18	53375	365.5	3.07441		2144.01	1725.21	0.0297511	4.26638		FALSE
9156.84	53403	527.5	4.43707		10801.6	1029.17	0.0429377	0.847733		FALSE
9163.93	53423.5	744.5	6.26237		5328.65	1956.2	0.0606011	1.71975		FALSE
9176.17	53459	685.5	5.76609		10596.9	1334.29	0.0557986	0.86593		FALSE
9179.16	53467.7	649.5	5.46328		7011.4	1309.37	0.0528683	1.30918		FALSE
9182.39	53477	685.5	5.76609		11777.3	2233.16	0.0557986	0.77967		FALSE
9193.84	53510.1	1537.5	12.9327		877.652	21678.2	0.12515	10.4755		FALSE
9210.04	53557	339.5	2.85571		10765.6	600.907	0.0276348	0.855506		FALSE
9213.55	53567.1	275.5	2.31737		2901.04	1524.76	0.0224253	3.17594		FALSE
9445.6	54233.7	243	2.10148		4579.22	587.831	0.0197798	2.06271		FALSE
9448.87	54243	283	2.4474		7642.31	691.584	0.0230358	1.23639		FALSE
9452.36	54252.9	341	2.94898		7092.29	853.503	0.0277569	1.33277		FALSE
9455.83	54262.8	389	3.36409		7152.06	766.265	0.031664	1.32211		FALSE
9458.67	54270.9	425	3.67542		4747.67	861.025	0.0345943	1.99228		FALSE
9464.98	54288.9	573	4.95533		5627.69	2742.43	0.0466413	1.68186		FALSE
9468.14	54297.9	662	5.72501		4887.26	1781.03	0.0538858	1.93731		FALSE
9471.58	54307.8	767	6.63305		4898.74	2012.27	0.0624326	1.93347		FALSE
9474.81	54317	927	8.01674		6245.15	2414.49	0.0754563	1.51715		FALSE
9477.63	54325	981	8.48373		6631.16	2585.37	0.0798519	1.42926		FALSE
9480.71	54333.8	1024	8.8556		7032.55	2097.85	0.083352	1.34812		FALSE
9484.41	54344.3	1116	9.65122		4477.14	3044.91	0.0908406	2.11841		FALSE
9487.45	54353	1231	10.6457		7937.73	2503.51	0.100201	1.19523		FALSE
9490.96	54363	1393	12.0467		6849.01	3708.95	0.113388	1.38574		FALSE
9493.95	54371.5	1541	13.3266		6563.26	4152.39	0.125435	1.44653		FALSE
9497.63	54382	1714	14.8228		4569.89	3540.12	0.139517	2.07831		FALSE
9500.36	54389.7	1918	16.587		6300.51	5202.92	0.156122	1.50787		FALSE
9519.7	54444.8	5076	43.8975		758.694	106015	0.413178	12.5475		FALSE
9532.47	54481.1	2885	24.9496		4514.52	10007	0.234834	2.11151		FALSE
9536.67	54493	2853	24.6729		11066.6	5897.85	0.23223	0.861755		FALSE
9539.74	54501.7	2793	24.154		5482.29	7742.7	0.227346	1.7401		FALSE
9543.2	54511.5	2689	23.2546		7132.43	5641.53	0.21888	1.338		FALSE
9550.87	54533.3	3044	26.3247		4059.46	20060.7	0.247777	2.35274		FALSE
9553.47	54540.7	3075	26.5927		1264.31	36416.9	0.2503	7.55628		FALSE
9570.14	54588	1385	11.9775		6649.5	3690.35	0.112737	1.43923		FALSE
9573.3	54597	1282	11.0868		8037.21	2603.17	0.104353	1.19112		FALSE
9576.77	54606.8	1202	10.395		4451.41	3208.36	0.0978409	2.1514		FALSE
9580.34	54616.9	1101	9.5215		5547.99	2275.15	0.0896197	1.72681		FALSE
9582.68	54623.6	1045	9.03721		4802.79	2858.87	0.0850614	1.99523		FALSE
9586.45	54634.2	954	8.25024		5120.96	2576.45	0.0776541	1.872		FALSE
9589.53	54643	851	7.35949		2347.78	4499.79	0.0692701	4.08451		FALSE
9607.78	54694.7	478	4.21738		4585.94	978.534	0.0389084	2.09505		FALSE
9611.17	54704.2	436	3.84681		5709.97	1140.9	0.0354897	1.68322		FALSE
9614.59	54713.9	445	3.92622		5988.73	1107.05	0.0362223	1.60545		FALSE
9617.79	54723	402	3.54683		6486.98	991.157	0.0327222	1.48263		FALSE
9621.33	54733	371	3.27332		8164.45	688.602	0.0301988	1.17844		FALSE
9624.85	54742.9	363	3.20274		7707.53	673.592	0.0295476	1.24876		FALSE
9627.94	54751.7	295	2.60278		5444.49	885.634	0.0240125	1.76838		FALSE
9631.23	54761	268	2.36456		7586.58	499.009	0.0218148	1.26951		FALSE
9634.76	54771	256	2.25868		6244.28	586.328	0.020838	1.54298		FALSE
9638.27	54780.9	235	2.0734		6011.57	545.137	0.0191286	1.60329		FALSE
10245.8	56471.8	257	2.39037		4552.72	708.29	0.0209194	2.25048		FALSE
10252.8	56490.8	291	2.7066		5109.13	813.077	0.0236869	2.00675		FALSE
10263	56518.9	413	3.84133		7241.32	850.658	0.0336175	1.41728		FALSE
10269.9	56537.7	475	4.41799		8826.14	1321.08	0.0386643	1.16357		FALSE
10282.8	56573.2	971	9.03131		1672.8	9162.25	0.0790379	6.1471		FALSE
10285.1	56579.5	876	8.14771		2287.95	4250.39	0.071305	4.49536		FALSE
10292.2	56598.9	511	4.75283		7038.31	1304.66	0.0415946	1.46231		FALSE
10295.9	56609	402	3.73902		6519.2	806.515	0.0327222	1.57932		FALSE
10299.5	56618.9	318	2.95773		5746.34	803.045	0.0258847	1.79236		FALSE
10302.8	56627.8	279	2.59499		5505.35	708.932	0.0227102	1.87142		FALSE
10306.6	56638.2	249	2.31596		5491.81	502.093	0.0202682	1.87672		FALSE
10310	56647.6	232	2.15784		6230.93	579.883	0.0188844	1.65465		FALSE
10525.3	57233	231	2.16096		4352.52	686.965	0.018803	2.41822		FALSE
10529	57243	231	2.16096		9534	557.908	0.018803	1.10437		FALSE
10532.7	57253	239	2.2358		8202.86	572.039	0.0194542	1.28403		FALSE
10536.4	57262.9	229	2.14225		8820.03	511.383	0.0186402	1.1946		FALSE
10574.9	57367	257	2.41262		13746.5	574.972	0.0209194	0.76928		FALSE
10578.6	57377	263	2.46895		9236.16	717.218	0.0214078	1.14535		FALSE
10581.8	57385.6	273	2.56283		7647.21	705.493	0.0222218	1.38375		FALSE
10585.3	57395	347	3.25751		11126.8	634.192	0.0282453	0.951332		FALSE
10589	57405	311	2.91956		9696.73	716.821	0.0253149	1.09202		FALSE
10592	57413	237	2.22487		7516.6	602.167	0.0192914	1.40914		FALSE
10595.7	57423	245	2.29997		10029.3	577.478	0.0199426	1.05647		FALSE
10599.4	57433	221	2.07467		10219	602.951	0.0179891	1.03722		FALSE
11237.7	59128.9	198.5	2.02082		5559.34	545.568	0.0161576	2.02142		FALSE
11242.3	59140.8	272.5	2.77417		5986.54	716.366	0.0221811	1.87793		FALSE
11245.4	59149	291.5	2.9676		3981.28	630.597	0.0237276	2.82457		FALSE
11248.6	59157.2	325.5	3.31373		5147.96	1097.96	0.0264952	2.18505		FALSE
11252.3	59167	269.5	2.74363		7669.2	570.335	0.0219369	1.46721		FALSE
11255.3	59174.7	247.5	2.51966		4558.61	519.678	0.0201461	2.46901		FALSE
11259.9	59186.9	208.5	2.12262		5498.68	563.48	0.0169716	2.04775		FALSE
11739.2	60427.8	219.5	2.29389		6082.61	583.221	0.017867	1.92996		FALSE
11743.3	60438.2	239.5	2.5029		4875.54	700.2	0.0194949	2.40861		FALSE
11746.4	60446.1	229.5	2.39839		5393.73	649.583	0.0186809	2.17778		FALSE
11750.6	60456.9	209.5	2.18938		5219.72	521.867	0.017053	2.25119		FALSE

## Sheet: ICDC_CF03-1_0_A1_1
Spectrum: ICDC CF03-1\0_A1\1 1SLin, "Baseline subt." (D:\Data\BioTyperRealTimeProcessing\China CDC\20121019fushijuyuansuanganjun\ICDC CF03-1\0_A1\1)
m/z	time	Intens.	SN	Quality Fac.	Res.	Area	Rel. Intens.	FWHM	Chi^2	Bk. Peak
2630.27	28802.8	636.375	6.09767		1703.42	1578.64	0.0495267	1.54411		FALSE
2631.4	28808.9	661.375	6.33722		1092.09	2014.63	0.0514724	2.4095		FALSE
2635.62	28831.6	259.375	2.4853		3003.94	332.046	0.0201862	0.877389		FALSE
2637.35	28841	209.375	2.00621		5942.04	243.451	0.0162949	0.443846		FALSE
2701.73	29185.9	815.375	7.80155		545.163	5016.07	0.0634576	4.95583		FALSE
2822.83	29823.6	756.375	7.18094		1163.65	2135.5	0.0588659	2.42585		FALSE
2823.95	29829.4	758.375	7.19992		1254.2	1976.8	0.0590215	2.2516		FALSE
2827.34	29847.1	288.375	2.7378		3458.78	362.162	0.0224432	0.817437		FALSE
2972.85	30595	284.625	2.67378		4347.01	319.333	0.0221513	0.683882		FALSE
3120.18	31333.9	246	2.27386		4024.34	279.087	0.0191453	0.775326		FALSE
3124.12	31353.4	632	5.8418		1850.62	1796.27	0.0491862	1.68814		FALSE
3125.63	31360.9	668	6.17456		4048.56	956.149	0.051988	0.772037		FALSE
3129.27	31378.9	308	2.84695		2719.3	447.518	0.0239705	1.15076		FALSE
3131.3	31388.9	272	2.51419		2914.98	300.513	0.0211688	1.07421		FALSE
3133.3	31398.9	257	2.37554		3580.84	335.595	0.0200014	0.875018		FALSE
3135.34	31409	221	2.04278		4668.63	232.876	0.0171996	0.671577		FALSE
3136.97	31417	220	2.03354		3827.24	294.641	0.0171218	0.819642		FALSE
3141.01	31437	250	2.31084		3975.96	262.544	0.0194566	0.79		FALSE
3143.03	31446.9	300	2.77301		3489.95	421.03	0.0233479	0.900593		FALSE
3146.33	31463.2	585	5.40736		613.339	3673.84	0.0455284	5.12984		FALSE
3626.52	33749	282.75	2.52961		2703.78	599.481	0.0220054	1.34128		FALSE
3628.29	33757.1	314.75	2.81589		1249.05	1092.16	0.0244958	2.90485		FALSE
3648.74	33851	236.75	2.11807		8082.99	360.543	0.0184254	0.45141		FALSE
3657.96	33893.2	1868.75	16.7187		570.134	13775.2	0.145438	6.41596		FALSE
3665.78	33929	232.75	2.08228		8381.26	175.461	0.0181141	0.437378		FALSE
4146.34	36059	235	2.04635		5332.19	338.426	0.0182892	0.777606		FALSE
4334.47	36859	241	2.10195		5072.98	311.875	0.0187561	0.854423		FALSE
4337.22	36870.6	295	2.57293		2995.59	623.516	0.0229588	1.44787		FALSE
4338.75	36877	373	3.25323		7328.04	489.54	0.0290292	0.592075		FALSE
4344.44	36900.9	570	4.97142		3942.63	1155.94	0.044361	1.10192		FALSE
4346.36	36909	698	6.08781		3436.63	1220.83	0.0543228	1.26471		FALSE
4348.72	36918.9	730	6.36691		3489.56	1334.02	0.0568132	1.24621		FALSE
4362.7	36977.5	4184	36.492		596.157	39342.7	0.325625	7.31803		FALSE
4373.54	37023	315	2.74737		4295.61	420.565	0.0245153	1.01814		FALSE
4375.93	37033	285	2.48571		4058.54	465.68	0.0221805	1.0782		FALSE
4378.6	37044.2	302	2.63398		2860.25	643.429	0.0235035	1.53085		FALSE
4380.83	37053.5	317	2.76481		4181.87	423.956	0.0246709	1.04758		FALSE
4451.07	37346.2	240	2.09407		3570.08	396.61	0.0186783	1.24677		FALSE
4488.9	37502.9	236	2.05917		3099.84	406.713	0.018367	1.44811		FALSE
4594.53	37937	287	2.50616		3610.08	446.79	0.0223362	1.27269		FALSE
4595.96	37942.8	293	2.55856		2540.96	514.948	0.0228031	1.80875		FALSE
4759.06	38603.3	1113	9.77723		931.157	8417.43	0.0866207	5.1109		FALSE
4775.38	38668.8	1579	13.8708		933.58	12122.8	0.122888	5.11513		FALSE
4782.92	38699	428	3.7598		4330.27	1054.86	0.0333097	1.10453		FALSE
4786.41	38712.9	284	2.49482		12496	399.988	0.0221027	0.383035		FALSE
4788.41	38720.9	258	2.27435		2503.46	553.745	0.0200792	1.91272		FALSE
5049.53	39752.2	888.125	7.94835		756.33	6725.25	0.0691195	6.67635		FALSE
5129.59	40063	274.125	2.46497		8477.61	362.081	0.0213341	0.605074		FALSE
5135.17	40084.6	357.125	3.21132		5223.62	526.782	0.0277937	0.983068		FALSE
5140.68	40105.9	900.125	8.09406		1015.58	6318.79	0.0700534	5.0618		FALSE
5148.73	40137	364.125	3.27427		7170.59	806.395	0.0283385	0.718035		FALSE
5151.07	40146	283.125	2.5459		4522.06	534.72	0.0220346	1.1391		FALSE
5153.39	40155	243.125	2.18622		4377.94	439.057	0.0189215	1.17713		FALSE
5165.85	40203	229.125	2.06033		7926.71	301.649	0.017832	0.651702		FALSE
5173.07	40230.8	337.125	3.03148		1969.21	1248.26	0.0262372	2.62698		FALSE
5175.71	40241	351.125	3.15737		3107.8	826.806	0.0273268	1.66539		FALSE
5177.79	40249	297.125	2.67179		5844.32	426.319	0.0231241	0.885953		FALSE
5193.9	40311	299.125	2.68978		4669.26	571.775	0.0232798	1.11236		FALSE
5196.51	40321	284.125	2.56542		7633.7	401.499	0.0221124	0.680734		FALSE
5209.01	40369	496.125	4.47962		1315.5	2192.6	0.0386116	3.95971		FALSE
5214.22	40389	565.125	5.10263		3199.92	1070.3	0.0439816	1.62949		FALSE
5216.56	40398	602.125	5.43671		4750.28	908.21	0.0468612	1.09816		FALSE
5222.43	40420.4	930.125	8.39829		2198.99	3559.7	0.0723882	2.37492		FALSE
5224.83	40429.6	1158.12	10.457		3011.26	2822.29	0.0901326	1.7351		FALSE
5226.74	40437	1143.12	10.3215		5205.41	1718.19	0.0889652	1.0041		FALSE
5228.83	40445	1055.12	9.52695		6607.96	1556.8	0.0821165	0.791293		FALSE
5230.93	40453	974.125	8.79558		3852.4	1491.71	0.0758126	1.35784		FALSE
5233.17	40461.6	1003.12	9.05743		5394.69	2045.22	0.0780695	0.970059		FALSE
5236.14	40473	1086.12	9.80685		5313.25	2186.22	0.0845291	0.985487		FALSE
5238.48	40481.9	1183.12	10.6827		4126.67	2369.85	0.0920783	1.26942		FALSE
5241.37	40493	1285.12	11.6037		10458.2	2595.55	0.100017	0.501175		FALSE
5251.19	40530.5	3113.12	28.1091		1545.82	20800.4	0.242283	3.39701		FALSE
5253.37	40538.8	3285.12	29.6621		5167.02	6654.27	0.255669	1.01671		FALSE
5255.5	40547	3477.12	31.3957		4716.13	7083.68	0.270612	1.11437		FALSE
5267.51	40592.8	12849.1	116.017		736.369	137849	1	7.15335		FALSE
5281.17	40645	1594.12	14.3937		4378.91	3156.26	0.124065	1.20605		FALSE
5283.8	40655	1419.12	12.8136		3922.17	2166.63	0.110445	1.34716		FALSE
5286.9	40666.8	1455.12	13.1386		2782.07	2973.5	0.113247	1.90035		FALSE
5289.16	40675.4	1521.12	13.7346		4077.24	3131.71	0.118384	1.29724		FALSE
5291.26	40683.4	1552.12	14.0145		1352.87	10159.5	0.120796	3.91113		FALSE
5299.52	40714.9	984.125	8.88587		12055.2	3729.17	0.0765908	0.439606		FALSE
5304.02	40732	842.125	7.60372		3432.11	1724.02	0.0655395	1.54541		FALSE
5306.48	40741.3	794.125	7.17032		1477.79	3691.45	0.0618038	3.59081		FALSE
5312.17	40763	580.125	5.23807		5519.64	874.456	0.045149	0.962414		FALSE
5314.81	40773	572.125	5.16584		7150.2	838.312	0.0445264	0.743309		FALSE
5320.04	40792.9	451.125	4.0733		6173.39	674.613	0.0351094	0.86177		FALSE
5322.18	40801	393.125	3.54961		4644.35	762.056	0.0305955	1.14595		FALSE
5324.81	40811	374.125	3.37805		5287.91	694.71	0.0291168	1.00698		FALSE
5327.2	40820	349.125	3.15232		4764.74	521.329	0.0271711	1.11804		FALSE
5329.55	40829	358.125	3.23359		4626.24	641.348	0.0278715	1.15203		FALSE
5332.19	40839	363.125	3.27873		5392.91	611.676	0.0282607	0.988741		FALSE
5334.79	40848.8	333.125	3.00786		4782.94	557.843	0.0259259	1.11538		FALSE
5337.15	40857.8	336.125	3.03483		4791.07	471.771	0.0261594	1.11398		FALSE
5339.56	40866.9	272.125	2.45698		3944.62	512.861	0.0211785	1.35363		FALSE
5341.99	40876.1	298.125	2.69173		4080.53	439.724	0.023202	1.30914		FALSE
5344.52	40885.7	341.125	3.07997		4346.91	619.223	0.0265485	1.2295		FALSE
5346.95	40894.9	349.125	3.1522		5675.9	513.174	0.0271711	0.942044		FALSE
5349.06	40902.9	389.125	3.51335		3798.57	585.751	0.0302842	1.40818		FALSE
5353.3	40919	424.125	3.82936		4701.16	628.97	0.0330081	1.13872		FALSE
5355.73	40928.2	443.125	4.00091		3883.97	881.001	0.0344868	1.37893		FALSE
5358.21	40937.5	558.125	5.03923		4340.65	1067.56	0.0434368	1.23443		FALSE
5360.98	40948	679.125	6.13172		3642.99	1339.15	0.0528538	1.47159		FALSE
5363.4	40957.2	807.125	7.28742		2891.94	1594.72	0.0628156	1.8546		FALSE
5365.45	40964.9	980.125	8.84941		4235.44	1928.74	0.0762795	1.2668		FALSE
5367.82	40973.9	999.125	9.02096		3910.36	1989.33	0.0777582	1.37272		FALSE
5370.22	40983	927.125	8.37088		4390.32	1391.73	0.0721547	1.2232		FALSE
5372.82	40992.8	848.125	7.6576		4120.15	1691.2	0.0660064	1.30404		FALSE
5375.69	41003.6	898.125	8.10904		3418.55	1826.06	0.0698978	1.57251		FALSE
5377.95	41012.2	986.125	8.90358		3773.16	2007.5	0.0767465	1.42532		FALSE
5380.44	41021.6	1106.12	9.98705		5567.76	2249.33	0.0860856	0.966357		FALSE
5385.55	41040.9	1355.12	12.2352		4308.57	5146.67	0.105464	1.24996		FALSE
5394.68	41075.3	2647.12	23.9005		843.956	24490.5	0.206016	6.39214		FALSE
5408.59	41127.8	10943.1	98.8039		735.054	114202	0.851663	7.35809		FALSE
5423.27	41183	790.125	7.13393		4064.09	1210.14	0.0614925	1.33444		FALSE
5425.92	41193	847.125	7.64857		4570.53	1678.24	0.0659286	1.18715		FALSE
5428.58	41203	991.125	8.94873		5025.54	1928.44	0.0771356	1.0802		FALSE
5430.71	41211	1092.12	9.86064		5302.29	2155.91	0.0849961	1.02422		FALSE
5432.84	41219	1074.12	9.69812		4611.25	2170.1	0.0835952	1.17817		FALSE
5435.49	41229	1004.12	9.0661		5083.36	1951.46	0.0781473	1.06927		FALSE
5438.13	41238.9	817.125	7.37771		5391.88	1593.51	0.0635938	1.00858		FALSE
5440.34	41247.2	665.125	6.00532		4983.66	1299.73	0.0517642	1.09164		FALSE
5443.28	41258.2	588.125	5.3101		5350.86	1091.77	0.0457716	1.01727		FALSE
5445.61	41266.9	466.125	4.20858		5668.51	705.513	0.0362768	0.960677		FALSE
5447.93	41275.7	400.125	3.61267		3050.58	808.592	0.0311403	1.78586		FALSE
5450.92	41286.9	327.125	2.95357		3579.61	639.063	0.0254589	1.52277		FALSE
5453.61	41296.9	274.125	2.47504		3690.75	407.883	0.0213341	1.47764		FALSE
5455.74	41304.9	241.125	2.17708		4877.28	457.952	0.0187659	1.1186		FALSE
5458.42	41315	234.125	2.11388		3823.37	367.026	0.0182211	1.42765		FALSE
5770.53	42469	270.75	2.43514		10691.8	373.068	0.0210715	0.539714		FALSE
5773.27	42479	314.75	2.83087		7878.13	556.852	0.0244958	0.732822		FALSE
5776	42488.9	313.75	2.82188		2686.69	621.87	0.024418	2.14986		FALSE
5778.21	42497	405.75	3.64933		8492.41	722.041	0.031578	0.680397		FALSE
5780.4	42505	402.75	3.62235		4846.58	816.61	0.0313445	1.19268		FALSE
5788.09	42533	880.75	7.9215		1601.89	4606.41	0.0685455	3.61329		FALSE
5789.98	42539.8	883.75	7.94848		2662.12	2392.66	0.068779	2.17495		FALSE
5804.7	42593.4	3445.75	30.9912		831.368	35211.7	0.26817	6.98211		FALSE
5825.5	42669	341.75	3.07371		7701.7	645.287	0.0265971	0.756392		FALSE
5836.52	42709	324.75	2.92081		6885.92	497.427	0.0252741	0.847602		FALSE
5844.78	42738.9	296.75	2.66898		4631.3	576.64	0.023095	1.26202		FALSE
5847.01	42747	289.75	2.60602		3818.62	451.709	0.0225502	1.53118		FALSE
5849.74	42756.9	294.75	2.65099		3616.56	570.626	0.0229393	1.61749		FALSE
5852.22	42765.8	270.75	2.43514		4325.08	533.694	0.0210715	1.35309		FALSE
5854.74	42775	296.75	2.66898		7691.61	425.074	0.023095	0.761185		FALSE
5857.49	42785	309.75	2.7859		6810.63	445.049	0.0241067	0.860052		FALSE
5872.08	42837.7	1249.75	11.2403		928.356	12554.6	0.0972634	6.32525		FALSE
6201.3	44011.8	232.125	2.0442		4226.19	473.638	0.0180654	1.46735		FALSE
6203.35	44019	274.125	2.41407		3204.61	557.491	0.0213341	1.93576		FALSE
6211.4	44047.3	491.125	4.4012		1427.73	2923.8	0.0382224	4.35053		FALSE
6213.59	44055	476.125	4.26678		4514.21	1006.2	0.0370551	1.37645		FALSE
6216.44	44065	466.125	4.17717		8961.97	502.889	0.0362768	0.693646		FALSE
6218.92	44073.7	469.125	4.20405		5913.15	979.35	0.0365103	1.05171		FALSE
6221.9	44084.2	556.125	4.9837		5442.68	1448.67	0.0432812	1.14317		FALSE
6224.41	44093	618.125	5.53931		7179.94	1003.1	0.0481064	0.866916		FALSE
6242.03	44154.8	2123.12	19.0263		903.613	21343.5	0.165235	6.90786		FALSE
6253.67	44195.6	9444.12	84.6332		870.22	101179	0.735001	7.1863		FALSE
6265.28	44236.3	1752.12	15.7016		4336.49	3892.76	0.136361	1.44478		FALSE
6268.03	44245.9	1617.12	14.4918		5357.71	3569.1	0.125855	1.16991		FALSE
6270.63	44255	1616.12	14.4829		10766.1	2690.01	0.125777	0.58244		FALSE
6281.28	44292.2	2555.12	22.8977		1383.76	22426.7	0.198856	4.53929		FALSE
6283.79	44301	2485.12	22.2704		3664.88	5490.69	0.193408	1.7146		FALSE
6286.59	44310.8	2302.12	20.6304		4670.77	5161.82	0.179166	1.34594		FALSE
6298.12	44351.1	5387.12	48.2766		841.614	62112.1	0.41926	7.48339		FALSE
6308.44	44387.1	998.125	8.94467		6082.67	2053.49	0.0776804	1.03712		FALSE
6311.52	44397.8	779.125	6.98211		4856.74	1678.58	0.0606364	1.29954		FALSE
6314.43	44408	690.125	6.18453		4226.74	1488.78	0.0537099	1.49393		FALSE
6317.33	44418.1	669.125	5.99634		5326.28	1117.27	0.0520755	1.18607		FALSE
6320.02	44427.5	671.125	6.01427		4143.79	1478.39	0.0522312	1.52518		FALSE
6322.39	44435.7	698.125	6.25623		4168.66	1520.31	0.0543325	1.51665		FALSE
6325.19	44445.5	681.125	6.10388		4961.93	1119.92	0.0530094	1.27474		FALSE
6327.34	44453	621.125	5.56619		4014.15	1356.63	0.0483399	1.57626		FALSE
6330.47	44463.9	541.125	4.84928		3929.39	1192.57	0.0421138	1.61106		FALSE
6333.08	44473	500.125	4.48186		6201.28	1062.9	0.0389229	1.02125		FALSE
6336.51	44484.9	454.125	4.06963		5697.43	748.977	0.0353429	1.11217		FALSE
6338.82	44493	434.125	3.8904		5322.18	918.207	0.0337863	1.19102		FALSE
6343.99	44510.9	369.125	3.3079		5782.22	589.037	0.0287276	1.09715		FALSE
6346.3	44519	295.125	2.64475		4211.55	610.216	0.0229685	1.50688		FALSE
6348.6	44527	251.125	2.25045		4415.15	530.212	0.0195441	1.43791		FALSE
6351.48	44537	258.125	2.31318		4067.49	530.639	0.0200889	1.56153		FALSE
6356.65	44555	243.125	2.17876		5736.83	460.287	0.0189215	1.10804		FALSE
6380.84	44638.9	225.125	2.01258		4369.36	428.623	0.0175206	1.46036		FALSE
7000.76	46739.5	324.438	2.92872		2302.02	1272.51	0.0252498	3.04114		FALSE
7003.14	46747.4	270.438	2.44126		4978.62	644.631	0.0210472	1.40664		FALSE
7087.17	47024.8	293.438	2.64888		2701.49	1255.79	0.0228372	2.62343		FALSE
7089.09	47031.2	288.438	2.60375		1820.52	1216.2	0.022448	3.89398		FALSE
7238.69	47521	240.438	2.22435		8687.11	344.341	0.0187124	0.833268		FALSE
7241.76	47531	290.438	2.68692		6092.47	749.11	0.0226037	1.18864		FALSE
7244.22	47539	320.438	2.96446		6758.87	540.276	0.0249385	1.07181		FALSE
7247.28	47549	387.438	3.58429		5829.47	632.064	0.0301528	1.24321		FALSE
7250.35	47558.9	391.438	3.6213		5707.41	846.191	0.0304641	1.27034		FALSE
7259.41	47588.4	1867.44	17.2762		955.786	17223.1	0.145336	7.59523		FALSE
7268.8	47619	276.438	2.5574		4506.84	583.1	0.0215141	1.61284		FALSE
7831.78	49414.9	215.375	2.05538		4182.54	510.243	0.0167618	1.87249		FALSE
7838.18	49435	299.375	2.85701		4501.04	537.355	0.0232993	1.74142		FALSE
7841.07	49444	313.375	2.99062		3007.96	976.372	0.0243888	2.60678		FALSE
7845.84	49459	376.375	3.59185		6427.02	855.034	0.0292919	1.22076		FALSE
7853.44	49482.8	888.375	8.478		2175.75	4782	0.0691389	3.60954		FALSE
7855.1	49487.9	906.375	8.64978		1623.49	5413.66	0.0705398	4.83839		FALSE
7865.03	49519	247.375	2.36077		9056.07	480.212	0.0192523	0.868482		FALSE
7916.93	49680.9	225.375	2.15081		6557.1	397.972	0.0175401	1.20738		FALSE
7919.52	49689	320.375	3.05742		7382.46	665.133	0.0249336	1.07275		FALSE
7922.71	49698.9	345.375	3.29601		5348.26	881.674	0.0268793	1.48136		FALSE
7924.86	49705.6	228.375	2.17944		4237.26	530.216	0.0177736	1.87028		FALSE
8256.91	50728.9	205	2.00453		5451.27	427.918	0.0159544	1.51468		FALSE
8259.56	50737	221	2.16098		5545.14	467.811	0.0171996	1.48951		FALSE
8262.83	50747	239	2.33699		5150.49	416.872	0.0186005	1.60428		FALSE
8265.44	50754.9	246	2.40544		4825.74	577.946	0.0191453	1.71278		FALSE
8268.09	50763	271	2.64989		4251.5	500.914	0.0210909	1.94475		FALSE
8271.37	50773	335	3.27569		6548.25	748.675	0.0260718	1.26314		FALSE
8274	50781	366	3.57882		4285.25	683.219	0.0284844	1.93081		FALSE
8277.28	50791	448	4.38063		9146.49	981.14	0.0348662	0.904968		FALSE
8279.9	50799	422	4.1264		6305.68	1032.86	0.0328427	1.31309		FALSE
8283.19	50809	421	4.11662		8409.35	777.91	0.0327649	0.984997		FALSE
8286.47	50819	493	4.82065		10560.2	850.695	0.0383684	0.784689		FALSE
8294.7	50844	1208	11.8121		1028.55	12675.6	0.0940142	8.06442		FALSE
8306.18	50879	272	2.65967		8977.83	630.323	0.0211688	0.925188		FALSE
8309.47	50889	242	2.36632		8175.01	415.342	0.018834	1.01645		FALSE
8318.63	50916.8	214	2.09253		5880.99	474.125	0.0166548	1.4145		FALSE
8321.32	50925	212	2.07298		12643.2	252.516	0.0164992	0.658164		FALSE
8324.33	50934.1	221	2.16098		2567.75	803.844	0.0171996	3.24188		FALSE
8332.95	50960.3	226	2.23411		5801.91	427.032	0.0175887	1.43624		FALSE
8335.78	50968.9	216	2.13525		6599.02	396.963	0.0168105	1.26318		FALSE
8338.57	50977.4	224	2.21434		4699.52	541.595	0.0174331	1.77435		FALSE
8341.7	50986.9	235	2.32308		4876.77	532.035	0.0182892	1.7105		FALSE
8344.66	50995.9	227	2.24399		3764.4	434.007	0.0176666	2.21673		FALSE
8348.31	51006.9	281	2.77781		4870.93	629.702	0.0218692	1.7139		FALSE
8350.93	51014.9	255	2.52078		5215.27	598.936	0.0198457	1.60125		FALSE
8354.25	51025	280	2.76792		4708.42	480.245	0.0217914	1.77432		FALSE
8356.84	51032.8	253	2.50101		4478.43	471.415	0.0196901	1.86602		FALSE
8359.5	51040.9	276	2.72838		3835.89	647.942	0.0214801	2.17928		FALSE
8363.46	51052.9	345	3.41047		4432.31	817.039	0.0268501	1.88693		FALSE
8365.47	51059	404	3.99371		4291.77	1003.68	0.0314418	1.94919		FALSE
8445.5	51301	207	2.04628		5929.49	453.755	0.01611	1.42432		FALSE
8449	51311.5	212	2.09571		4420.11	518.57	0.0164992	1.91149		FALSE
8451.67	51319.6	251	2.48124		6950.27	453.438	0.0195344	1.21602		FALSE
8454.78	51328.9	247	2.4417		6546.72	458.984	0.0192231	1.29145		FALSE
8460.76	51347	298	2.94586		7347.03	561.924	0.0231922	1.15159		FALSE
8479.63	51403.8	1321	13.0587		991.635	15092	0.102809	8.55116		FALSE
8489.53	51433.6	249	2.46147		4839.35	439.008	0.0193788	1.75427		FALSE
8901.69	52659	273.5	2.79863		7934.82	585.113	0.0212855	1.12185		FALSE
8905.07	52668.9	247.5	2.53258		7599.1	527.854	0.019262	1.17186		FALSE
8963.01	52838.9	197.5	2.02095		5525.75	653.06	0.0153707	1.62204		FALSE
9160.83	53415	213.5	2.19255		4462.65	985.361	0.0166159	2.05278		FALSE
9164.93	53426.9	229.5	2.35686		4321.92	564.552	0.0178611	2.12057		FALSE
9167.72	53434.9	246.5	2.53144		5591.9	606.375	0.0191842	1.63946		FALSE
9170.5	53443	318.5	3.27085		8505.55	580.286	0.0247877	1.07818		FALSE
9173.93	53452.9	333.5	3.42489		5860.3	794.974	0.0259551	1.56544		FALSE
9176.71	53461	323.5	3.3222		6528.4	798.838	0.0251768	1.40566		FALSE
9180.17	53471	344.5	3.53786		7969.18	838.186	0.0268112	1.15196		FALSE
9183.61	53481	313.5	3.2195		7825.27	602.456	0.0243985	1.17358		FALSE
9186.39	53489	440.5	4.52373		10616.5	779.892	0.0342825	0.865298		FALSE
9192.82	53507.6	963.5	9.8947		2366.74	4603.09	0.0749857	3.88417		FALSE
9195.39	53515	855.5	8.78559		2036.83	3782.06	0.0665804	4.51456		FALSE
9202.24	53534.8	343.5	3.52759		7633.01	761.93	0.0267333	1.20558		FALSE
9205.25	53543.5	249.5	2.56225		5814.02	441.221	0.0194177	1.58328		FALSE
9208.51	53552.9	199.5	2.04877		5820.75	390.91	0.0155263	1.58201		FALSE
9211.98	53563	195.5	2.00769		6245.39	320.126	0.015215	1.475		FALSE
9452.37	54252.9	242.5	2.51259		4709.41	883.116	0.0188729	2.00712		FALSE
9455.45	54261.7	291.5	3.02029		7401.08	571.305	0.0226864	1.27758		FALSE
9458.66	54270.9	311.5	3.22751		6979.46	627.95	0.0242429	1.35521		FALSE
9461.84	54279.9	377.5	3.91135		5696.33	985.851	0.0293794	1.66104		FALSE
9465.02	54289	450.5	4.66772		10972.8	853.425	0.0350608	0.862587		FALSE
9468.52	54299	528.5	5.47589		5781.52	1350.68	0.0411312	1.63772		FALSE
9471.77	54308.2	586.5	6.07684		5294.49	1541.41	0.0456451	1.78899		FALSE
9474.84	54317	671.5	6.95754		5370.54	2201.06	0.0522604	1.76422		FALSE
9478.63	54327.7	760.5	7.87969		4706.47	2503.96	0.0591869	2.01396		FALSE
9486.09	54349	909.5	9.42351		5112.19	2410.92	0.070783	1.85558		FALSE
9489.26	54358	1029.5	10.6669		4998.26	2761.38	0.0801222	1.89851		FALSE
9493.06	54368.8	1169.5	12.1174		5497.34	3855.98	0.0910179	1.72685		FALSE
9499.87	54388.2	1492.5	15.4641		3121.95	8408.46	0.116156	3.04293		FALSE
9502.25	54395	1672.5	17.3291		7890.62	3394.8	0.130165	1.20425		FALSE
9505.51	54404.2	1868.5	19.3599		5734.19	4977.33	0.145418	1.65769		FALSE
9519.86	54445.1	4116.5	42.6519		851.473	75738.6	0.320372	11.1805		FALSE
9534.61	54486.9	2644.5	27.4002		6623.42	7294.69	0.205812	1.43953		FALSE
9537.44	54495	2717.5	28.1565		9326.48	7460.3	0.211493	1.02262		FALSE
9540.53	54503.8	2651.5	27.4727		4777.88	5571.61	0.206356	1.99681		FALSE
9552.72	54538.3	3358.5	34.7981		880.199	57298.1	0.26138	10.8529		FALSE
9570.66	54589.2	1005.5	10.4182		9480.36	2735.18	0.0782544	1.00952		FALSE
9574.11	54599	930.5	9.64109		10550.7	3070.58	0.0724174	0.907441		FALSE
9578.32	54610.9	842.5	8.72931		4748.33	2275.76	0.0655687	2.0172		FALSE
9581.17	54619	832.5	8.62569		10883.7	2169.42	0.0647904	0.880323		FALSE
9584.69	54629	746.5	7.73463		14665.6	2490.46	0.0580973	0.653551		FALSE
9588.23	54639	738.5	7.65174		10700.7	1896.66	0.0574747	0.89604		FALSE
9591.05	54647	680.5	7.05079		6503.94	1796.63	0.0529608	1.47465		FALSE
9594.58	54657	621.5	6.43948		6794.8	1251.91	0.0483691	1.41205		FALSE
9597.83	54666.2	547.5	5.67275		6240.72	1443.92	0.0426099	1.53794		FALSE
9604.06	54683.8	406.5	4.25194		3891.42	1349.95	0.0316364	2.46801		FALSE
9618.86	54725.7	225.5	2.3587		5313.74	578.026	0.0175498	1.81019		FALSE
9622.16	54735	191.5	2.00307		8234.37	366.426	0.0149037	1.16854		FALSE
10252.6	56489	232.25	2.46538		6856.42	417.079	0.0180752	1.49534		FALSE
10256.3	56499	245.25	2.60337		5893.62	576.868	0.0190869	1.74024		FALSE
10259.9	56508.9	237.25	2.51845		3808.21	607.976	0.0184643	2.69416		FALSE
10262.9	56517	290.25	3.08106		7291.26	570.996	0.0225891	1.40756		FALSE
10266.5	56527	285.25	3.02798		8409.05	576.286	0.0222	1.22089		FALSE
10269.4	56535	300.25	3.18721		4380.39	625.973	0.0233673	2.34442		FALSE
10273.1	56545	357.25	3.79227		6756.68	907.36	0.0278034	1.52043		FALSE
10276.7	56555	426.25	4.52472		6102.03	1126.62	0.0331735	1.68415		FALSE
10280	56563.9	612.25	6.49914		4704.65	1976.78	0.0476492	2.18507		FALSE
10282.6	56571	729.25	7.74112		6224.49	1908.43	0.0567548	1.65196		FALSE
10285.5	56579	643.25	6.82821		5057.86	1678.33	0.0500618	2.03357		FALSE
10289.2	56589	426.25	4.52472		6785.17	1023.84	0.0331735	1.51642		FALSE
10292.8	56599	314.25	3.33582		9481.15	672.128	0.0244569	1.08561		FALSE
10296.5	56608.9	209.25	2.22123		7577.77	420.534	0.0162852	1.35877		FALSE
10509.8	57188.9	209.25	2.23938		6195.59	403.392	0.0162852	1.69633		FALSE
10513.2	57198.2	254.25	2.72097		4775.22	640.733	0.0197873	2.20162		FALSE
10516.8	57207.8	321.25	3.438		5273.7	839.671	0.0250017	1.99419		FALSE
10519.7	57215.8	298.25	3.19185		5119.85	789.383	0.0232117	2.0547		FALSE
10523.1	57225	226.25	2.42131		6256.8	451.653	0.0176082	1.68187		FALSE
11700.1	60323	187	2.14122		5619.74	529.17	0.0145535	2.08197		FALSE
11704.8	60335	206	2.35878		10399.6	427.367	0.0160322	1.1255		FALSE
11712.6	60355	247	2.82825		11486.1	953.599	0.0192231	1.01972		FALSE
11719.6	60373	271	3.10306		9768.64	755.303	0.0210909	1.19972		FALSE
11728.2	60394.9	379	4.3397		4685.36	2359	0.0294962	2.50316		FALSE
11731.7	60403.8	416	4.76336		4883.39	932.714	0.0323757	2.40236		FALSE
11734.5	60411	534	6.11451		11740.9	1510.71	0.0415593	0.999451		FALSE
11745.6	60439.5	1058	12.1145		1152	14897.7	0.0823402	10.1958		FALSE
11756.4	60467	391	4.4771		6392.43	1073.2	0.0304301	1.8391		FALSE
11760.6	60477.9	265	3.03435		7061.16	728.779	0.020624	1.66554		FALSE
11764.2	60487	226	2.58779		7079.06	567.206	0.0175887	1.66183		FALSE

## Sheet: ICDC_CF04-1_0_B1_1
Spectrum: ICDC CF04-1\0_B1\1 1SLin, "Baseline subt." (D:\Data\BioTyperRealTimeProcessing\China CDC\20121019fushijuyuansuanganjun\ICDC CF04-1\0_B1\1)
m/z	time	Intens.	SN	Quality Fac.	Res.	Area	Rel. Intens.	FWHM	Chi^2	Bk. Peak
2176.57	26238.9	333.75	2.60993		2837.32	368.311	0.0298487	0.767121		FALSE
2177.78	26246.1	411.75	3.21989		1070.6	991.46	0.0368246	2.03417		FALSE
2623.02	28763.7	283.25	2.14851		2465.37	387.767	0.0253323	1.06395		FALSE
2624.74	28772.9	330.25	2.50502		3707.19	339.728	0.0295357	0.708013		FALSE
2626.48	28782.3	516.25	3.91587		3049.65	661.907	0.0461705	0.861241		FALSE
2630.21	28802.5	1803.25	13.678		1363.46	4709.29	0.161273	1.92907		FALSE
2631.11	28807.3	1794.25	13.6098		984.152	6724.86	0.160468	2.67348		FALSE
2638.08	28844.9	375.25	2.84635		2684.66	395.454	0.0335603	0.982648		FALSE
2639.71	28853.7	306.25	2.32297		2786.88	416.611	0.0273893	0.947191		FALSE
2691.8	29132.9	298.25	2.26229		3339.44	377.296	0.0266738	0.806062		FALSE
2695.18	29150.9	394.25	2.94601		2675.59	553.344	0.0352595	1.00732		FALSE
2701.13	29182.6	2520.25	18.8324		509.778	16810.3	0.225397	5.29864		FALSE
2711.34	29237	294.25	2.19877		3358.87	386.65	0.0263161	0.807218		FALSE
2822.78	29823.3	1318.25	9.86539		449.724	8964.09	0.117897	6.2767		FALSE
2823.23	29825.7	1309.25	9.79804		969.28	4443.41	0.117092	2.91271		FALSE
3124.06	31353.1	1531.62	11.4297		628.071	10309.8	0.13698	4.97406		FALSE
3132.33	31394.1	452.625	3.37769		3472.04	855.136	0.0404803	0.90216		FALSE
3136.15	31412.9	471.625	3.51948		4271.27	669.235	0.0421795	0.734244		FALSE
3139.8	31431	439.625	3.28068		4278.7	642.669	0.0393176	0.733822		FALSE
3146.04	31461.8	1288.62	9.6163		637.3	8894.62	0.115247	4.93651		FALSE
3153.58	31499	335.625	2.50459		2856.7	492.102	0.0300164	1.10392		FALSE
3167.79	31569	313.625	2.34041		4023.46	417.754	0.0280489	0.787331		FALSE
3169.55	31577.6	361.625	2.69861		2854.21	535.916	0.0323417	1.11048		FALSE
3171.46	31587	298.625	2.22847		2292.3	417.418	0.0267074	1.38352		FALSE
3180.99	31633.8	456.625	3.40754		1162.53	1484.37	0.040838	2.73626		FALSE
3182.64	31641.9	385.625	2.87771		2794.67	685.827	0.0344882	1.13883		FALSE
3187.34	31665	279.625	2.08669		3233.36	423.592	0.0250081	0.985769		FALSE
3189.18	31674	283.625	2.11654		3056.13	419.209	0.0253658	1.04354		FALSE
3424.48	32806.9	329.75	2.45149		1410.5	975.902	0.029491	2.42786		FALSE
3539.91	33348.4	286.75	2.10345		3376.44	677.955	0.0256453	1.04842		FALSE
3541.43	33355.5	419.75	3.07907		3048.87	647.604	0.0375401	1.16156		FALSE
3543.04	33363	360.75	2.64628		4182.57	509.148	0.0322635	0.847095		FALSE
3622.16	33728.9	291.75	2.13645		3149.37	442.935	0.0260925	1.15012		FALSE
3627.43	33753.2	1584.75	11.6049		748.371	9510.38	0.141731	4.84711		FALSE
3633.69	33781.9	363.75	2.6637		3688.37	580.005	0.0325318	0.985173		FALSE
3635.66	33791	301.75	2.20968		3981.77	478.131	0.0269868	0.913076		FALSE
3638.1	33802.2	283.75	2.07787		3863.5	559.758	0.025377	0.941659		FALSE
3643.06	33824.9	276.75	2.02661		3311.03	444.483	0.024751	1.10028		FALSE
3645.24	33834.9	279.75	2.04857		4708.65	341.009	0.0250193	0.774157		FALSE
3646.99	33843	277.75	2.03393		6040.05	422.927	0.0248404	0.603802		FALSE
3657.26	33890	1386.75	10.155		603.255	10196.4	0.124023	6.06254		FALSE
3912.61	35039.3	310.25	2.20914		1133.06	1460.28	0.027747	3.45314		FALSE
3931.16	35121.3	785.25	5.59139		767.124	5648.82	0.0702284	5.12454		FALSE
4145.23	36054.2	1575.5	11.1819		816.362	12019.3	0.140904	5.07768		FALSE
4157.04	36105	362.5	2.61154		4980.41	471	0.03242	0.834679		FALSE
4159.34	36114.8	318.5	2.29455		4378.79	424.293	0.0284849	0.949884		FALSE
4161.01	36122	294.5	2.12165		4637.19	392.414	0.0263384	0.897314		FALSE
4181.46	36209.7	769.5	5.54367		803.018	6282.7	0.0688198	5.20718		FALSE
4238.01	36451	520.5	3.74981		956.911	2988.88	0.0465506	4.42884		FALSE
4337.52	36871.8	288.5	2.09445		4403.58	382.08	0.0258018	0.984999		FALSE
4339.69	36881	357.5	2.59538		5685.98	441.935	0.0319728	0.763227		FALSE
4342.53	36892.9	495.5	3.59723		4445.79	1004.44	0.0443148	0.976773		FALSE
4346.73	36910.6	845.5	6.13817		1212.83	3447.29	0.0756168	3.58397		FALSE
4348.74	36919	822.5	5.97119		5086	1114.7	0.0735598	0.85504		FALSE
4361.97	36974.5	3684.5	26.7488		587.282	34841	0.329521	7.42738		FALSE
4376.88	37037	454.5	3.29958		4011.81	1138.16	0.040648	1.091		FALSE
4449.07	37337.9	646.5	4.72559		955.139	3864.02	0.0578194	4.65803		FALSE
4450.4	37343.4	638.5	4.66711		1647.19	2757.49	0.0571039	2.70182		FALSE
4479.96	37465.9	424.5	3.10288		967.003	2922.45	0.0379649	4.63283		FALSE
4581.81	37884.9	275.25	2.0071		3084.75	719.215	0.0246168	1.48531		FALSE
4595.29	37940.1	1428.5	10.4165		852.07	10489.8	0.127757	5.39309		FALSE
4606.25	37984.8	285.25	2.08002		5950.68	400.864	0.0255112	0.774071		FALSE
4736.59	38513	321.625	2.32085		3275.44	804.479	0.0287644	1.4461		FALSE
4739.08	38523	335.625	2.42188		6805.83	458.992	0.0300164	0.696327		FALSE
4745.05	38547	488.625	3.52593		5503.97	1062.08	0.0436999	0.862114		FALSE
4750.33	38568.2	821.625	5.92887		2137.72	3246.04	0.0734816	2.22214		FALSE
4758.39	38600.6	3613.62	26.076		929.97	28190.9	0.323183	5.11672		FALSE
4767.54	38637.3	2001.62	14.4438		2106.9	8283.9	0.179014	2.26283		FALSE
4774.98	38667.2	3467.62	25.0225		852.455	34142.4	0.310125	5.60145		FALSE
4792.91	38738.9	520.625	3.73108		3110.57	1211.23	0.0465618	1.54085		FALSE
5030.98	39679.8	482.375	3.51771		1115.31	2451.24	0.0431409	4.51084		FALSE
5115.81	40009.7	274.375	2.00906		4165.26	494.416	0.0245386	1.22821		FALSE
5118.21	40019	363.375	2.66074		5492.47	647.464	0.0324982	0.931859		FALSE
5125.95	40048.9	391.375	2.86576		6129.54	759.357	0.0350024	0.83627		FALSE
5128.51	40058.8	426.375	3.12204		4508.21	807.535	0.0381326	1.13759		FALSE
5131.09	40068.8	570.375	4.17646		4472.58	1059.7	0.0510112	1.14723		FALSE
5133.43	40077.9	687.375	5.03316		3776.24	1638.77	0.061475	1.3594		FALSE
5140.36	40104.6	2422.38	17.7374		980.71	18206.7	0.216644	5.24147		FALSE
5147.66	40132.8	833.375	6.10222		1957.13	2961.97	0.0745324	2.63021		FALSE
5152.34	40150.9	609.375	4.46203		3660.08	2265.92	0.0544991	1.40771		FALSE
5165.83	40202.9	308.375	2.25801		3192.64	610.246	0.0275793	1.61804		FALSE
5168.44	40213	296.375	2.17015		3910.44	441.704	0.0265061	1.3217		FALSE
5170.74	40221.8	323.375	2.36785		4693.49	481.319	0.0289209	1.10168		FALSE
5173.33	40231.8	345.375	2.52894		3812.88	670.659	0.0308884	1.3568		FALSE
5175.71	40241	353.375	2.58752		4976.21	647.53	0.0316039	1.04009		FALSE
5177.79	40249	327.375	2.39714		4210.62	608.454	0.0292786	1.2297		FALSE
5180.39	40259	329.375	2.41178		4522	473.98	0.0294575	1.1456		FALSE
5182.98	40268.9	390.375	2.85844		5801.09	523.786	0.034913	0.893448		FALSE
5185.24	40277.6	320.375	2.34588		5163.11	467.955	0.0286526	1.00429		FALSE
5187.67	40287	304.375	2.22872		2847.54	569.341	0.0272216	1.82181		FALSE
5190.26	40297	337.375	2.47036		5060.94	480.457	0.0301729	1.02555		FALSE
5192.52	40305.6	360.375	2.63877		4385.31	670.143	0.0322299	1.18407		FALSE
5194.95	40315	339.375	2.485		6570.43	548.296	0.0303518	0.790655		FALSE
5202.24	40343	300.375	2.23884		6257.16	546.159	0.0268639	0.831406		FALSE
5214.42	40389.7	490.375	3.65501		3679.82	988.835	0.0438564	1.41703		FALSE
5220.79	40414.2	784.375	5.84634		5115.03	1183.45	0.0701501	1.02068		FALSE
5223.3	40423.8	970.375	7.23269		4858.98	1841.85	0.0867849	1.07498		FALSE
5225.69	40432.9	1069.38	7.97058		5095.25	2036.98	0.095639	1.0256		FALSE
5228.11	40442.2	993.375	7.40412		5060.44	1897.67	0.0888419	1.03313		FALSE
5230.75	40452.3	994.375	7.41157		5072.59	1481.65	0.0889314	1.03118		FALSE
5233.21	40461.8	1020.38	7.60536		3897.06	2031.53	0.0912567	1.34286		FALSE
5235.43	40470.2	1081.38	8.06003		4127.82	1656.48	0.0967122	1.26833		FALSE
5237.88	40479.6	1218.38	9.08115		3950.8	2418.44	0.108965	1.32578		FALSE
5240.59	40490	1529.38	11.3992		3948.38	2989.5	0.136779	1.32727		FALSE
5242.93	40498.9	1762.38	13.1359		4655.32	3425.65	0.157617	1.12622		FALSE
5245.35	40508.2	1836.38	13.6874		4663.65	3690.82	0.164235	1.12473		FALSE
5250.69	40528.6	2557.38	19.0614		2306.34	10710.7	0.228717	2.27663		FALSE
5252.99	40537.4	2606.38	19.4266		2779.47	6746.02	0.2331	1.88993		FALSE
5254.96	40544.9	2600.38	19.3819		4013.49	4055.1	0.232563	1.30932		FALSE
5267.25	40591.9	9883.38	73.6657		735.95	113529	0.883914	7.15708		FALSE
5291.79	40685.4	2061.38	15.3645		789.63	28030	0.184358	6.70161		FALSE
5312.72	40765	819.375	6.10721		2528.7	2058.61	0.0732803	2.10097		FALSE
5315.86	40777	745.375	5.55565		5520.05	1472.35	0.0666622	0.96301		FALSE
5318.16	40785.7	655.375	4.88484		4515.87	1328.97	0.0586131	1.17766		FALSE
5323.74	40806.9	550.375	4.10222		3763.52	1123.71	0.0492225	1.41456		FALSE
5325.87	40815	536.375	3.99787		2756.4	836.018	0.0479704	1.93219		FALSE
5328.5	40825	546.375	4.0724		3440.54	1109.69	0.0488647	1.54874		FALSE
5330.9	40834.1	530.375	3.95315		4424.11	1056.12	0.0474338	1.20497		FALSE
5333.45	40843.7	490.375	3.65501		4631.85	983.079	0.0438564	1.15147		FALSE
5335.89	40853	469.375	3.5126		7978.96	1126.02	0.0419783	0.668745		FALSE
5340.64	40871	458.375	3.43028		6325.81	685.837	0.0409945	0.844261		FALSE
5343.53	40882	477.375	3.57246		3775.14	959.278	0.0426938	1.41545		FALSE
5348.85	40902.1	547.375	4.09631		4361.24	1110.25	0.0489542	1.22645		FALSE
5351.71	40912.9	585.375	4.38069		4880.58	1147.81	0.0523527	1.09653		FALSE
5353.82	40920.9	577.375	4.32082		4027.25	1144.05	0.0516372	1.3294		FALSE
5356.62	40931.5	705.375	5.27871		4137.45	1665.61	0.0630848	1.29467		FALSE
5359.11	40941	856.375	6.40873		4510.28	2034.51	0.0765894	1.1882		FALSE
5361.5	40950	981.375	7.34418		4744.27	1920.06	0.0877687	1.1301		FALSE
5364.1	40959.8	1163.38	8.70618		3693.87	2868.23	0.104046	1.45216		FALSE
5366.51	40968.9	1212.38	9.07288		5602.87	2385.89	0.108428	0.957813		FALSE
5368.64	40977	1140.38	8.53406		5086.59	2248	0.101989	1.05545		FALSE
5371.28	40987	1033.38	7.73332		5232.1	1576.61	0.0924193	1.0266		FALSE
5373.93	40997	1049.38	7.85306		7890.21	2052.86	0.0938503	0.681088		FALSE
5376.58	41007	1121.38	8.39188		6652.15	1701.79	0.10029	0.808246		FALSE
5379.37	41017.5	1220.38	9.13275		2495	3146.53	0.109144	2.15606		FALSE
5381.86	41026.9	1318.38	9.86614		5700.73	2041.09	0.117908	0.944066		FALSE
5394.42	41074.3	2642.38	19.7744		790.278	26234.6	0.236319	6.82597		FALSE
5408.26	41126.5	11181.4	83.6765		743.497	123542	1	7.27408		FALSE
5429.62	41206.9	1506.38	11.273		1656.12	8202.92	0.134722	3.27853		FALSE
5431.23	41212.9	1534.38	11.4826		4369.23	3131.21	0.137226	1.24306		FALSE
5433.86	41222.8	1378.38	10.3151		5573.49	2123.45	0.123274	0.974947		FALSE
5436.28	41231.9	1237.38	9.25997		2722.9	5137.58	0.110664	1.99651		FALSE
5441.72	41252.3	954.375	7.14212		5349.58	1477.99	0.085354	1.01722		FALSE
5444	41260.9	990.375	7.41153		1685.7	4149.78	0.0885736	3.22953		FALSE
5448.95	41279.5	679.375	5.08414		3980.87	1368.31	0.0607595	1.36878		FALSE
5451.65	41289.6	559.375	4.18612		1592.7	2292.88	0.0500274	3.42289		FALSE
5456.8	41308.9	402.375	3.0112		3829.83	601.03	0.0359862	1.42482		FALSE
5459.16	41317.8	314.375	2.35264		3817.16	624.09	0.028116	1.43016		FALSE
5461.89	41328	284.375	2.12814		5224.63	430.411	0.0254329	1.04541		FALSE
5503.92	41485.3	614.5	4.63343		1774.83	2235.48	0.0549575	3.1011		FALSE
5506.05	41493.2	549	4.13955		1665.18	2362.81	0.0490995	3.30658		FALSE
5623.81	41930.5	865	6.55634		1152.9	6756.72	0.0773608	4.87798		FALSE
5635.59	41974	587	4.44922		1046.7	3719.64	0.052498	5.38412		FALSE
5640.9	41993.6	269	2.03891		3743.99	528.907	0.0240579	1.50665		FALSE
5674.56	42117.5	465	3.52451		1286.17	2994.64	0.041587	4.41199		FALSE
5858.6	42788.9	264	2.00996		5783.21	490.839	0.0236107	1.01304		FALSE
5861.33	42798.8	321	2.44392		5064.02	621.019	0.0287085	1.15745		FALSE
5872.07	42837.7	1463	11.1385		1042.43	14044.3	0.130843	5.63306		FALSE
5884.59	42882.9	335	2.55051		8220.16	663.323	0.0299605	0.715872		FALSE
5886.8	42890.9	264	2.00996		3036.37	638.883	0.0236107	1.93876		FALSE
6212.43	44050.9	444	3.43133		4721.68	962.741	0.0397089	1.31573		FALSE
6222.95	44087.9	616	4.76059		5521.55	1029.7	0.0550916	1.12703		FALSE
6225.55	44097	651	5.03108		6269.21	1388.04	0.0582218	0.993035		FALSE
6253.41	44194.7	6521	50.3958		822.489	90254	0.583202	7.60303		FALSE
6266.61	44240.9	1367	10.5645		6537.43	2948.34	0.122257	0.958574		FALSE
6269.69	44251.7	1269	9.80712		3898.81	2140.31	0.113492	1.60811		FALSE
6275.13	44270.8	1604	12.3961		1698.96	6638.77	0.143453	3.69352		FALSE
6280.31	44288.8	2151	16.6234		2681.95	9855.34	0.192373	2.34169		FALSE
6281.28	44292.2	2141	16.5461		918.703	20181.5	0.191479	6.83712		FALSE
6287.21	44313	1864	14.4054		10015.3	3094.5	0.166706	0.62776		FALSE
6297.96	44350.5	3946	30.4956		813.961	50053.3	0.352908	7.73743		FALSE
6312.24	44400.4	716	5.53341		3510.87	1206.33	0.0640351	1.79792		FALSE
6315.26	44410.9	688	5.31702		5301.01	1145.25	0.0615309	1.19133		FALSE
6317.58	44419	728	5.62615		6348.39	1546.97	0.0651083	0.995147		FALSE
6320.45	44429	724	5.59524		6235.97	1556.65	0.0647505	1.01355		FALSE
6323.3	44438.9	693	5.35566		6342.57	1462.15	0.0619781	0.996963		FALSE
6325.61	44447	643	4.96925		5040.74	1056.88	0.0575063	1.2549		FALSE
6328.47	44456.9	585	4.52101		5559.65	1231.62	0.0523191	1.13829		FALSE
6331.36	44467	516	3.98777		4204.87	849.257	0.0461482	1.50572		FALSE
6378.87	44632.1	374	2.89775		5061.84	937.553	0.0334485	1.26019		FALSE
6384.31	44651	451	3.49434		7341.25	680.44	0.0403349	0.869648		FALSE
6386.61	44658.9	311	2.40963		5770.76	486.087	0.0278141	1.10672		FALSE
6540.65	45189.8	290	2.27328		3964.4	563.017	0.025936	1.64985		FALSE
6543.29	45198.9	284	2.22624		4697.13	527.481	0.0253994	1.39304		FALSE
6971.73	46643.3	738.75	6.07752		1029.7	6144.09	0.0660697	6.77062		FALSE
7071.11	46971.9	251.75	2.11702		2147.08	939.387	0.0225151	3.29336		FALSE
7076.23	46988.8	317.75	2.67202		5123.51	1186.06	0.0284178	1.38113		FALSE
7078.71	46997	350.75	2.94953		6128.13	773.061	0.0313691	1.15512		FALSE
7088.38	47028.8	986.75	8.29778		883.883	10483.1	0.0882494	8.01959		FALSE
7098.54	47062.2	319.75	2.68884		6057.24	697.179	0.0285967	1.17191		FALSE
7211.48	47432.3	275.75	2.35135		5316.08	580.746	0.0246615	1.35654		FALSE
7214.36	47441.7	299.75	2.556		3973.5	704.442	0.026808	1.81562		FALSE
7217.48	47451.8	372.75	3.17848		4371.36	847.839	0.0333367	1.65108		FALSE
7219.67	47459	353.75	3.01646		4125.36	817.137	0.0316374	1.75007		FALSE
7223.14	47470.3	366.75	3.12731		4989.84	637.576	0.0328001	1.44757		FALSE
7226.11	47480	384.75	3.2808		4410.51	873.972	0.0344099	1.63839		FALSE
7228.87	47489	408.75	3.48545		5682.48	916.48	0.0365563	1.27213		FALSE
7231.93	47499	466.75	3.98002		5288.55	801.816	0.0417435	1.36747		FALSE
7234.77	47508.2	510.75	4.35522		5130.87	1143.4	0.0456786	1.41005		FALSE
7238.06	47518.9	618.75	5.27614		4145.63	1735.22	0.0553376	1.74595		FALSE
7240.76	47527.7	796.75	6.79397		4201.72	2219.93	0.0712569	1.72328		FALSE
7243.6	47537	889.75	7.58699		6843.08	1560.93	0.0795743	1.05853		FALSE
7246.35	47545.9	936.75	7.98776		4553.11	2232.76	0.0837777	1.59152		FALSE
7259.39	47588.4	3622.75	30.8916		836.865	44812	0.323999	8.6745		FALSE
7275.33	47640.2	456.75	3.89475		5194.03	1048.97	0.0408492	1.40071		FALSE
7278.04	47649	438.75	3.74126		4345.44	778.763	0.0392394	1.67487		FALSE
7281.31	47659.6	439.75	3.74979		3516.78	1278.92	0.0393288	2.07045		FALSE
7284.18	47668.9	415.75	3.54514		6375.51	927.685	0.0371824	1.14252		FALSE
7286.66	47677	390.75	3.33196		7111.43	656.088	0.0349465	1.02464		FALSE
7289.8	47687.2	329.75	2.81181		4156.26	781.693	0.029491	1.75393		FALSE
7295.9	47707	351.75	2.99941		7246.52	764.678	0.0314586	1.00681		FALSE
7298.36	47714.9	328.75	2.80328		5093.53	749.519	0.0294016	1.43287		FALSE
7301.45	47725	333.75	2.84592		7675.55	558.45	0.0298487	0.951261		FALSE
7733.79	49107.1	483.5	4.31178		1044.46	4191.01	0.0432416	7.40461		FALSE
7828.25	49403.9	229.5	2.15012		5496.95	396.231	0.0205252	1.42411		FALSE
7831.15	49413	258.5	2.42182		6485.06	466.318	0.0231188	1.20757		FALSE
7834.33	49422.9	274.5	2.57172		5867.35	529.569	0.0245498	1.33524		FALSE
7836.9	49431	308.5	2.89025		6753.84	501.139	0.0275905	1.16036		FALSE
7840.1	49441	302.5	2.83404		7840.62	612.284	0.0270539	0.999933		FALSE
7843.28	49450.9	348.5	3.265		6887.32	576.812	0.0311679	1.1388		FALSE
7845.85	49459	377.5	3.53669		6267.24	789.767	0.0337615	1.25188		FALSE
7849.04	49469	423.5	3.96766		6715.31	716.544	0.0378755	1.16883		FALSE
7852.21	49478.9	419.5	3.93018		6290.06	998.495	0.0375177	1.24835		FALSE
7854.16	49485	445.5	4.17377		4716.75	826.157	0.039843	1.66516		FALSE
7857.36	49495	524.5	4.9139		8023.71	1215.68	0.0469084	0.979267		FALSE
7866.09	49522.3	1099.5	10.3009		1916.89	6769.13	0.0983332	4.10357		FALSE
7867.79	49527.6	1070.5	10.0292		1599.68	6714.63	0.0957396	4.91834		FALSE
7877.83	49559	317.5	2.97457		12883.9	563.185	0.0283954	0.611448		FALSE
7880.02	49565.8	248.5	2.32813		4210.28	599.756	0.0222245	1.87161		FALSE
7883.22	49575.8	227.5	2.13139		4691.99	517.955	0.0203463	1.68014		FALSE
7888.73	49593	219.5	2.05644		9754.27	390.309	0.0196309	0.808746		FALSE
7896.41	49617	217.5	2.0377		9852.06	387.84	0.019452	0.801499		FALSE
7943.3	49763	221.5	2.07517		7121.58	389.964	0.0198097	1.11538		FALSE
7945.87	49771	296.5	2.77783		7990	495.176	0.0265173	0.994477		FALSE
7951.62	49788.8	476.5	4.4642		1695.95	2617.97	0.0426155	4.68859		FALSE
7954.87	49798.9	345.5	3.23689		4905.4	769.613	0.0308996	1.62165		FALSE
7957.92	49808.4	255.5	2.39371		4283.04	447.776	0.0228505	1.85801		FALSE
7961.25	49818.8	245.5	2.30002		5652.92	488.014	0.0219562	1.40834		FALSE
8239.88	50676.9	216.5	2.09521		3722.9	534.234	0.0193626	2.2133		FALSE
8243.8	50688.9	273.5	2.64684		4591.04	658.836	0.0244603	1.79563		FALSE
8246.45	50697	321.5	3.11137		7454.55	763.508	0.0287532	1.10623		FALSE
8252.76	50716.2	400.5	3.8759		5270.64	991.699	0.0358185	1.5658		FALSE
8254.97	50723	402.5	3.89525		6400.57	766.265	0.0359974	1.28973		FALSE
8258.49	50733.7	437.5	4.23397		4603.55	1102.41	0.0391276	1.79394		FALSE
8264.79	50752.9	513.5	4.96947		5178.24	1287.8	0.0459246	1.59606		FALSE
8270.05	50769	641.5	6.20821		2959.65	2638.21	0.0573722	2.79427		FALSE
8273.32	50778.9	766.5	7.41792		5901.07	1874.27	0.0685515	1.402		FALSE
8278.88	50795.9	949.5	9.18893		5604.77	1839.74	0.084918	1.47711		FALSE
8281.87	50805	991.5	9.59539		10469.7	2520.47	0.0886742	0.791035		FALSE
8295.32	50845.9	2190.5	21.1989		874.131	32004.5	0.195906	9.48979		FALSE
8308.14	50884.9	702.5	6.79855		13586.4	1334.42	0.0628277	0.611504		FALSE
8311.05	50893.8	653.5	6.32435		5535.96	1979.55	0.0584454	1.50129		FALSE
8314.08	50903	624.5	6.04369		7509.26	1140.54	0.0558518	1.10718		FALSE
8317.33	50912.9	619.5	5.99531		5701.56	1157.74	0.0554046	1.45878		FALSE
8320.27	50921.8	586.5	5.67594		5364.21	1468.27	0.0524533	1.55107		FALSE
8323.29	50931	604.5	5.85014		6407.02	1499.04	0.0540631	1.29909		FALSE
8325.92	50939	631.5	6.11144		5548.11	1556.04	0.0564778	1.50068		FALSE
8329.21	50949	618.5	5.98563		6286.48	1159.35	0.0553152	1.32494		FALSE
8332.51	50959	592.5	5.92577		4395.28	1441.12	0.0529899	1.89579		FALSE
8335.55	50968.2	562.5	5.62573		5923.22	1077.5	0.0503069	1.40727		FALSE
8338.44	50977	532.5	5.32569		4368.25	1004.05	0.0476238	1.90887		FALSE
8340.41	50983	488.5	4.88563		4885.31	1238.31	0.0436887	1.70724		FALSE
8344.12	50994.2	469.5	4.69561		4504.35	913.456	0.0419895	1.85246		FALSE
8346.99	51003	514.5	5.14566		6301.72	1227.85	0.046014	1.32456		FALSE
8349.64	51011	499.5	4.99565		4963.47	955.561	0.0446725	1.68222		FALSE
8352.49	51019.6	497.5	4.97564		5042.7	1242.76	0.0444936	1.65635		FALSE
8356.84	51032.8	467.5	4.6756		4814.84	1190.83	0.0418106	1.73564		FALSE
8359.53	51041	478.5	4.78562		4621	914.283	0.0427944	1.80903		FALSE
8362.17	51049	566.5	5.66573		7763.11	1033.93	0.0506646	1.07717		FALSE
8365.44	51058.9	658.5	6.58585		6318.01	1576.76	0.0588926	1.32406		FALSE
8368.11	51067	736.5	7.36595		5683.88	2119.51	0.0658685	1.47225		FALSE
8371.4	51077	597.5	5.97577		6340.55	1351.36	0.0534371	1.3203		FALSE
8374.7	51087	434.5	4.34556		8771.53	734.637	0.0388593	0.95476		FALSE
8377.65	51095.9	304.5	3.04539		5972.36	714.192	0.0272328	1.40274		FALSE
8380.66	51105	258.5	2.58533		10089.5	466.65	0.0231188	0.83063		FALSE
8383.63	51114	220.5	2.20528		6215.76	530.908	0.0197203	1.34877		FALSE
8387.91	51126.9	213.5	2.13528		6958.48	592.076	0.0190943	1.20542		FALSE
8391.85	51138.9	202.5	2.02526		4083.58	510.46	0.0181105	2.05502		FALSE
8396.85	51154	202.5	2.02526		3826.85	463.066	0.0181105	2.19419		FALSE
8429.61	51253	207.5	2.07527		4244.07	438.226	0.0185576	1.98621		FALSE
8436.2	51272.9	207.5	2.07527		5672.42	482.31	0.0185576	1.48723		FALSE
8438.88	51281	219.5	2.19528		6652.92	393.699	0.0196309	1.26845		FALSE
8448.16	51309	201.5	2.01526		5661.9	470.819	0.018021	1.49211		FALSE
8454.74	51328.8	201.5	2.01526		6889.04	366.938	0.018021	1.22727		FALSE
8457.44	51337	231.5	2.3153		5534.71	534.344	0.0207041	1.52807		FALSE
8461.41	51348.9	249.5	2.49532		4767.39	606.211	0.0223139	1.77485		FALSE
8479.96	51404.8	863.5	8.63612		1879.82	6205.36	0.0772266	4.51104		FALSE
8481.57	51409.7	845.5	8.45609		1935.55	5038.93	0.0756168	4.38199		FALSE
8491.31	51438.9	233.5	2.3353		7381.58	499.582	0.0208829	1.15034		FALSE
8887.37	52616.9	219	2.30086		4719.06	537.501	0.0195861	1.88329		FALSE
8889.74	52623.9	224	2.35339		5067.79	443.314	0.0200333	1.75416		FALSE
8892.74	52632.7	277	2.91022		4411.01	721.277	0.0247733	2.01603		FALSE
8896.24	52643	346	3.63514		7972.23	628.204	0.0309443	1.1159		FALSE
8899.62	52652.9	359	3.77172		6227.17	884.371	0.032107	1.42916		FALSE
8902.99	52662.8	363	3.81375		4113.17	1128.23	0.0324647	2.16451		FALSE
8905.73	52670.9	312	3.27793		2622.75	1718.85	0.0279035	3.39557		FALSE
8939.15	52769	203	2.13276		7252.18	305.02	0.0181552	1.23262		FALSE
8958.26	52825	193	2.0277		6599.56	415.353	0.0172608	1.3574		FALSE
8961.79	52835.3	227	2.38491		4290.29	561.821	0.0203016	2.08885		FALSE
8964.6	52843.5	245	2.57402		6388.04	564.049	0.0219114	1.40334		FALSE
8967.83	52853	203	2.13276		8808.86	338.424	0.0181552	1.01805		FALSE
9158.06	53407	312	3.33025		4892.01	780.546	0.0279035	1.87205		FALSE
9160.82	53415	354	3.77855		4647.75	702.944	0.0316598	1.97102		FALSE
9162.9	53421	404	4.31224		14109.4	1056.41	0.0361315	0.649417		FALSE
9167.71	53434.9	432	4.61111		6906.41	1112.76	0.0386357	1.32742		FALSE
9171.17	53444.9	481	5.13413		5310.36	1238.6	0.043018	1.72703		FALSE
9173.94	53453	474	5.05941		4462.01	957.877	0.0423919	2.05601		FALSE
9180.16	53471	495	5.28356		4518.23	1012.63	0.04427	2.0318		FALSE
9193.12	53508.5	1084	11.5705		2041.83	7277.95	0.0969469	4.50239		FALSE
9195.16	53514.3	1091	11.6452		1530.2	9153.96	0.097573	6.00911		FALSE
9213.68	53567.9	219	2.33758		5069.15	432.592	0.0195861	1.8176		FALSE
9216.42	53575.8	191	2.03871		4674.37	489.61	0.017082	1.97169		FALSE
9219.61	53585	202	2.15612		4637.43	378.71	0.0180658	1.98808		FALSE
9223.05	53594.9	191	2.03871		4823.69	460.003	0.017082	1.91203		FALSE
9226.49	53604.9	198	2.11343		5308.27	451.835	0.017708	1.73814		FALSE
9229.57	53613.7	192	2.04938		5178.19	448.684	0.0171714	1.78239		FALSE
9408.94	54128.9	191	2.06719		4909.46	451.304	0.017082	1.91649		FALSE
9411.07	54135	207	2.24036		4905.6	390.479	0.0185129	1.91843		FALSE
9414.52	54144.9	225	2.43517		3564.28	711.485	0.0201227	2.64135		FALSE
9418.27	54155.6	230	2.52335		4749.92	447.065	0.0205699	1.98283		FALSE
9421.07	54163.6	204	2.2381		6507.31	378.604	0.0182446	1.44777		FALSE
9424.36	54173	195	2.13936		5811.08	440.951	0.0174397	1.62179		FALSE
9428.32	54184.3	186	2.04062		5048.01	454.293	0.0166348	1.86773		FALSE
9431.12	54192.3	185	2.02965		4741.68	463.341	0.0165454	1.98898		FALSE
9434.87	54203	223	2.44655		5331.81	399.367	0.0199439	1.76954		FALSE
9438.35	54212.9	235	2.5782		5690.67	561.854	0.0210171	1.65856		FALSE
9441.84	54222.9	232	2.54529		5741.78	586.472	0.0207488	1.64441		FALSE
9444.68	54231	255	2.79762		4476.49	627.955	0.0228058	2.10984		FALSE
9448.42	54241.6	266	2.91831		6575.86	685.162	0.0237896	1.43683		FALSE
9451.68	54251	300	3.29132		9734.05	585.117	0.0268303	0.970992		FALSE
9454.5	54259	347	3.80696		5056.73	1063.35	0.0310338	1.86969		FALSE
9458.01	54269	405	4.44329		9698.23	763.955	0.0362209	0.975231		FALSE
9461.49	54278.9	400	4.38843		6138.61	1073.29	0.0357738	1.54131		FALSE
9465.43	54290.1	489	5.36486		4134.68	1298.77	0.0437334	2.28928		FALSE
9469.2	54300.9	566	6.20963		6151.18	1483.1	0.0506199	1.53941		FALSE
9472.74	54311	668	7.32868		4793.5	1766.12	0.0597422	1.97616		FALSE
9475.55	54319	759	8.32705		6791.26	1971.38	0.0678807	1.39526		FALSE
9482.56	54338.9	889	9.75329		2219.96	5101.19	0.0795072	4.27151		FALSE
9486.06	54348.9	973	10.6749		6649.97	2552.93	0.0870197	1.42648		FALSE
9489.21	54357.9	1063	11.6623		5987.31	2842.58	0.0950688	1.58489		FALSE
9492.41	54367	1234	13.5383		6040.41	3217.45	0.110362	1.57148		FALSE
9496.5	54378.6	1349	14.8		6391.54	3553.19	0.120647	1.48579		FALSE
9499.43	54387	1499	16.4456		6594.49	4035.2	0.134062	1.44051		FALSE
9502.9	54396.8	1647	18.0694		4844.43	4513.27	0.147299	1.96161		FALSE
9506.12	54406	1867	20.483		5306.21	6235.4	0.166974	1.79151		FALSE
9519.7	54444.6	3576	39.2326		1640.51	34727.7	0.319818	5.8029		FALSE
9521.78	54450.5	3615	39.6604		1562.51	38848.4	0.323305	6.09391		FALSE
9536.02	54490.9	2223	24.3887		7656.26	4639.61	0.198813	1.24552		FALSE
9539.33	54500.3	2219	24.3448		6333.49	6184.72	0.198455	1.50617		FALSE
9553.96	54541.9	2623	28.7771		794.406	49620.9	0.234587	12.0265		FALSE
9572.88	54595.5	990	10.8614		5930.56	2689.41	0.0885401	1.61416		FALSE
9576.19	54604.9	916	10.0495		4832.87	1905.86	0.0819219	1.98147		FALSE
9579.3	54613.7	846	9.28153		5427.49	2315.4	0.0756615	1.76496		FALSE
9582.56	54622.9	817	8.96337		7488.42	2698.26	0.0730679	1.27965		FALSE
9586.1	54633	758	8.31608		7452.13	1991.09	0.0677913	1.28636		FALSE
9589.61	54642.9	669	7.33965		5285.77	1379	0.0598316	1.81423		FALSE
9592.76	54651.8	617	6.76916		7318.33	1284.1	0.055181	1.31079		FALSE
9595.39	54659.3	561	6.15477		1872.94	3315.82	0.0501727	5.12316		FALSE
9603.03	54680.9	459	5.03572		5800.4	1533.45	0.0410504	1.65558		FALSE
9606.55	54690.8	425	4.7616		4379.29	1390.97	0.0380096	2.19363		FALSE
9610.13	54701	373	4.17901		5845.45	747.247	0.033359	1.64403		FALSE
9613.42	54710.3	347	3.88771		3596.81	1130.16	0.0310338	2.67276		FALSE
9617.2	54721	311	3.48437		8592.12	779.987	0.0278141	1.11931		FALSE
9620.51	54730.3	269	3.01381		7163.59	542.816	0.0240579	1.34297		FALSE
9624.28	54741	247	2.76733		13156.4	743.084	0.0220903	0.731531		FALSE
9627.11	54749	203	2.27437		8001.58	394.653	0.0181552	1.20315		FALSE
9630.65	54759	206	2.30798		12288.7	375.071	0.0184235	0.783698		FALSE
9634.19	54769	192	2.15112		12492.5	440.762	0.0171714	0.771199		FALSE
10222.7	56406.9	180	2.14313		6979.19	376.398	0.0160982	1.46474		FALSE
10226.3	56416.9	182	2.16694		7871.81	328.743	0.0162771	1.29911		FALSE
10229.3	56425	216	2.57176		7420.49	459.903	0.0193178	1.37852		FALSE
10232.9	56435	223	2.6551		7389.24	404.357	0.0199439	1.38484		FALSE
10235.8	56442.9	231	2.75035		5739.39	547.124	0.0206594	1.78344		FALSE
10239.5	56453	244	2.90513		6218.15	587.214	0.021822	1.64671		FALSE
10243.2	56463	235	2.79798		8377.57	472.44	0.0210171	1.22269		FALSE
10245.3	56469	257	3.05992		5124.83	666.34	0.0229847	1.99916		FALSE
10249	56479	262	3.11945		7573.54	541.588	0.0234318	1.35326		FALSE
10255.6	56497	318	3.7862		12838.1	800.265	0.0284402	0.798841		FALSE
10259.2	56507	321	3.82192		8025.3	834.658	0.0287085	1.27836		FALSE
10262.1	56515	362	4.31007		5902.24	985.439	0.0323753	1.73868		FALSE
10265.5	56524.2	392	4.66726		7058.84	819.868	0.0350583	1.45428		FALSE
10269.4	56534.9	430	5.1197		5591.15	1165.67	0.0384568	1.83673		FALSE
10272.3	56542.9	466	5.54833		6874.89	971.163	0.0416764	1.49418		FALSE
10276	56553	515	6.13174		6293.72	1421.5	0.0460587	1.63274		FALSE
10284.1	56575	807	9.60837		932.464	11440.9	0.0721736	11.0289		FALSE
10296.2	56608.2	301	3.58379		5356.78	614.19	0.0269198	1.92209		FALSE
10300.1	56618.9	230	2.73845		6140.51	624.759	0.0205699	1.67741		FALSE
10304.5	56630.9	198	2.35744		5315.26	529.636	0.017708	1.93867		FALSE
10306.5	56636.4	178	2.11932		5086.96	365.182	0.0159193	2.02607		FALSE
10309.9	56645.6	181	2.15504		7421.39	460.932	0.0161876	1.38921		FALSE
10481	57111	170	2.05199		11086.2	419.551	0.0152039	0.945408		FALSE
10486.8	57126.7	203	2.45032		2741.1	924.482	0.0181552	3.82576		FALSE
10489.5	57133.9	218	2.63138		2498.63	1017.57	0.0194967	4.1981		FALSE
10574.2	57363	191	2.33072		8086.58	454.739	0.017082	1.30763		FALSE
10577.9	57373	196	2.39174		10696.2	362.138	0.0175292	0.988948		FALSE
10581.4	57382.2	221	2.69681		5677.2	574.432	0.019765	1.86384		FALSE
10584.6	57391	257	3.13611		6726.23	658.685	0.0229847	1.57363		FALSE
10588.3	57401	265	3.23373		3724.19	726.41	0.0237001	2.84312		FALSE
10594.9	57418.8	205	2.50156		8156.08	425.893	0.0183341	1.29903		FALSE
11245.3	59145	167.875	2.16763		5965.2	399.958	0.0150138	1.88514		FALSE
11249.1	59154.9	206.875	2.67121		7823.12	381.431	0.0185017	1.43793		FALSE
11252.1	59163	168.875	2.18055		6914.69	403.411	0.0151032	1.62728		FALSE
11729.8	60399	155.875	2.15117		6477.51	414.727	0.0139406	1.81085		FALSE
11733.7	60409	188.875	2.60659		7573.29	385.425	0.0168919	1.54935		FALSE
11737.2	60417.8	208.875	2.8826		5910.82	589.718	0.0186806	1.98571		FALSE
11744.8	60437.4	320.875	4.42826		4742.42	947.817	0.0286973	2.47654		FALSE
11747.8	60445	321.875	4.44207		5543.84	932.758	0.0287867	2.11907		FALSE
11751.6	60454.8	282.875	3.90384		5509.97	717.907	0.0252988	2.13279		FALSE
11755.6	60464.9	181.875	2.50998		7900.02	454.265	0.0162659	1.48804		FALSE

## Sheet: ICDC_CF05-1_0_C1_1
Spectrum: ICDC CF05-1\0_C1\1 1SLin, "Baseline subt." (D:\Data\BioTyperRealTimeProcessing\China CDC\20121019fushijuyuansuanganjun\ICDC CF05-1\0_C1\1)
m/z	time	Intens.	SN	Quality Fac.	Res.	Area	Rel. Intens.	FWHM	Chi^2	Bk. Peak
2484.5	28005	230	2.46729		5747.86	338.596	0.0229475	0.432247		FALSE
2485.94	28013	217	2.32784		3396.29	249.478	0.0216505	0.731956		FALSE
2616.02	28725.8	297	3.1773		2940.34	367.94	0.0296322	0.889698		FALSE
2617.35	28733	306	3.27359		2662.17	384.594	0.0305302	0.983165		FALSE
2619.05	28742.2	200	2.1396		2055.09	239.952	0.0199544	1.27442		FALSE
2702.36	29189.2	524	5.61577		567.423	2955.44	0.0522804	4.76252		FALSE
2706.17	29209.5	210	2.2506		3093.57	259.799	0.0209521	0.87477		FALSE
2823.46	29826.9	1072	11.486		452.056	7446.58	0.106955	6.24581		FALSE
2898.15	30213.4	250	2.67048		2204.44	323.041	0.0249429	1.31468		FALSE
2900	30222.9	371	3.96299		2937.77	490.894	0.0370153	0.987142		FALSE
2901.33	30229.7	330	3.52504		3140.8	515.361	0.0329247	0.923753		FALSE
2903.16	30239.1	189	2.01888		3026.84	258.342	0.0188569	0.959138		FALSE
3123.22	31349	226	2.39832		3271.33	289.709	0.0225484	0.954725		FALSE
3125.1	31358.3	294	3.11993		2927.8	403.381	0.0293329	1.06739		FALSE
3126.84	31366.9	262	2.78035		3637.41	337.458	0.0261402	0.859632		FALSE
3147.31	31468.1	198	2.10118		2412.54	280.814	0.0197548	1.30456		FALSE
3148.71	31475	220	2.33464		5177.49	285.295	0.0219498	0.608154		FALSE
3650.93	33861	201	2.12275		9614.26	283.723	0.0200541	0.379741		FALSE
3657.74	33892.2	1326	14.0038		1358.51	4470.11	0.132297	2.69246		FALSE
3658.85	33897.3	1359	14.3523		1227.05	5150.16	0.13559	2.98183		FALSE
4139.57	36029.8	416.5	4.26753		744.11	2591.35	0.0415549	5.56311		FALSE
4346.06	36907.7	254.5	2.64614		2534.32	667.731	0.0253919	1.71488		FALSE
4348.42	36917.6	293.5	3.05164		3173.04	504.111	0.029283	1.37043		FALSE
4350.63	36926.9	320.5	3.33237		5183.49	426.411	0.0319769	0.839324		FALSE
4363.17	36979.5	1954.5	20.3217		633.769	16906.7	0.195004	6.88447		FALSE
4372.09	37016.9	225.5	2.34462		6913.06	260.389	0.0224985	0.63244		FALSE
4758.48	38601	247	2.52463		5306.94	386.947	0.0246436	0.896653		FALSE
4760.44	38608.8	247	2.52463		3061.94	433.834	0.0246436	1.55471		FALSE
4762.62	38617.6	210	2.14645		4189.45	352.743	0.0209521	1.13681		FALSE
4765.93	38630.8	216	2.20777		2729.65	400.055	0.0215507	1.74598		FALSE
4768.06	38639.4	239	2.44286		2588.37	570.895	0.0238455	1.84211		FALSE
4775.32	38668.5	386	3.94537		1569.34	1654.09	0.0385119	3.04288		FALSE
4777.23	38676.1	353	3.60807		1897.58	1328.67	0.0352194	2.51753		FALSE
5139.39	40100.9	262.875	2.71132		4255.13	463.719	0.0262275	1.20781		FALSE
5141.64	40109.6	299.875	3.09295		4047.37	544.971	0.0299191	1.27037		FALSE
5144.05	40118.9	269.875	2.78352		5180.56	427.601	0.0269259	0.992953		FALSE
5146.66	40129	200.875	2.07185		3545.37	282.829	0.0200417	1.45166		FALSE
5149.21	40138.8	215.875	2.22656		4760.76	367.63	0.0215382	1.0816		FALSE
5164.27	40196.9	194.875	2.00996		4056.38	356.834	0.019443	1.27312		FALSE
5166.88	40207	203.875	2.10279		4300.08	379.046	0.020341	1.20158		FALSE
5169.43	40216.8	217.875	2.24719		4480.92	319.858	0.0217378	1.15365		FALSE
5171.56	40225	243.875	2.51536		8593.12	421.705	0.0243318	0.601825		FALSE
5174.15	40235	267.875	2.7629		6247.4	379.213	0.0267264	0.828208		FALSE
5176.24	40243	300.875	3.10326		9521.92	549.368	0.0300188	0.543613		FALSE
5180.11	40257.9	331.875	3.423		5027.18	500.267	0.0331118	1.03042		FALSE
5183.5	40271	367.875	3.79431		3568.72	886.107	0.0367035	1.45248		FALSE
5185.77	40279.7	387.875	4.00059		3562.96	777.536	0.038699	1.45547		FALSE
5188.19	40289	454.875	4.69164		6114.1	861.021	0.0453837	0.848561		FALSE
5190.57	40298.2	544.875	5.61991		4126.21	1063.21	0.0543631	1.25795		FALSE
5195.45	40316.9	821.875	8.47692		1773.29	3240.9	0.0819999	2.92984		FALSE
5197.55	40325	837.875	8.61006		5014.62	1598.93	0.0835963	1.03648		FALSE
5200.15	40335	770.875	7.92156		6596.47	1142.82	0.0769116	0.788323		FALSE
5202.51	40344	788.875	8.10653		3862.27	1547.08	0.0787075	1.34701		FALSE
5204.84	40353	841.875	8.65116		4692.53	1245.89	0.0839954	1.10918		FALSE
5207.43	40362.9	892.875	9.17524		3800.34	1776.03	0.0890837	1.37025		FALSE
5209.99	40372.8	950.875	9.77125		3641.24	1421.75	0.0948705	1.43083		FALSE
5211.59	40378.9	1057.88	10.8708		4250.9	1608.51	0.105546	1.226		FALSE
5213.9	40387.7	1250.88	12.8541		4920.07	2408	0.124802	1.05972		FALSE
5221.38	40416.4	2426.88	24.9387		1469.63	13551.2	0.242134	3.55286		FALSE
5223.36	40424	2567.88	26.3876		3226.95	5244.46	0.256201	1.61866		FALSE
5226	40434.1	2784.88	28.6175		4282.59	5623.12	0.277852	1.22029		FALSE
5228.8	40444.9	3010.88	30.9399		3634.22	6143.73	0.3004	1.43877		FALSE
5237.9	40479.7	9818.88	100.899		723.599	100995	0.979647	7.23868		FALSE
5252.01	40533.7	1051.88	10.8091		3665.93	2144.27	0.104947	1.43266		FALSE
5254.58	40543.5	1038.88	10.6755		3636.11	1591.03	0.10365	1.44511		FALSE
5257.3	40553.9	1075.88	11.0558		3443.84	2181.88	0.107342	1.52658		FALSE
5259.46	40562.1	1146.88	11.7854		3073.84	2865.47	0.114426	1.71104		FALSE
5262.28	40572.9	1158.88	11.9087		4692.83	2213.48	0.115623	1.12134		FALSE
5264.57	40581.6	993.875	10.2131		3893.96	1938.45	0.0991607	1.35198		FALSE
5267.01	40591	863.875	8.87723		5870.83	1260.22	0.0861903	0.89715		FALSE
5269.62	40600.9	740.875	7.61328		5630.56	1412.14	0.0739184	0.935897		FALSE
5271.73	40609	630.875	6.48291		5570.67	1208.21	0.0629435	0.946337		FALSE
5274.36	40619	595.875	6.12325		7703.8	1092.25	0.0594515	0.684643		FALSE
5276.75	40628.1	506.875	5.20868		4245.15	1015.66	0.0505718	1.243		FALSE
5279.23	40637.6	494.875	5.08537		3675.04	990.26	0.0493746	1.43651		FALSE
5281.69	40647	443.875	4.56129		4973.29	839.811	0.0442862	1.06201		FALSE
5284.31	40656.9	368.875	3.79058		2787.6	880.166	0.0368033	1.89565		FALSE
5286.95	40667	315.875	3.24595		4166.87	618.504	0.0315154	1.26881		FALSE
5294.3	40695	276.875	2.84518		3638.06	525.225	0.0276243	1.45525		FALSE
5296.93	40705	280.875	2.88629		3815.95	393.344	0.0280234	1.3881		FALSE
5299.61	40715.2	244.875	2.51635		3260.86	476.752	0.0244316	1.62522		FALSE
5301.66	40723	251.875	2.58828		4929.98	355.469	0.02513	1.07539		FALSE
5304.29	40733	274.875	2.82463		3926.85	486.945	0.0274248	1.35077		FALSE
5306.92	40743	281.875	2.89656		3836.59	490.058	0.0281232	1.38324		FALSE
5309.54	40753	271.875	2.7938		4568.98	460.575	0.0271255	1.16208		FALSE
5311.98	40762.2	298.875	3.07126		4008.3	423.098	0.0298193	1.32525		FALSE
5314.28	40771	310.875	3.19457		3863.84	552.765	0.0310165	1.37539		FALSE
5316.69	40780.1	307.875	3.16374		3968.54	582.311	0.0307172	1.33971		FALSE
5319.02	40789	293.875	3.01988		3993.22	545.38	0.0293204	1.33201		FALSE
5321.66	40799	263.875	2.7116		5490.91	384.186	0.0263273	0.969176		FALSE
5330.08	40831	245.875	2.52663		4626.59	584.787	0.0245314	1.15205		FALSE
5332.91	40841.7	247.875	2.54718		5029.66	368.568	0.0247309	1.06029		FALSE
5335.86	40852.9	275.875	2.84653		3780.84	523.126	0.0275245	1.41129		FALSE
5338	40861	267.875	2.76399		3446.2	395.439	0.0267264	1.54895		FALSE
5340.1	40868.9	247.875	2.55762		4746.97	485.742	0.0247309	1.12495		FALSE
5342.74	40879	286.875	2.96003		4924.71	415.009	0.028622	1.08489		FALSE
5346.95	40894.9	337.875	3.48626		1650.97	1294.84	0.0337104	3.23867		FALSE
5350.91	40909.9	399.875	4.12599		2582.28	987.23	0.0398962	2.07216		FALSE
5363.28	40956.7	750.875	7.74767		1809.57	3891.58	0.0749161	2.96385		FALSE
5367.64	40973.2	946.875	9.77004		1414.14	4160.04	0.0944714	3.79571		FALSE
5369.97	40982	906.875	9.35731		3617.42	1861.76	0.0904805	1.48448		FALSE
5372.86	40992.9	878.875	9.0684		4079.06	1763.12	0.0876869	1.31718		FALSE
5375.5	41002.9	854.875	8.82076		3372.16	1331.6	0.0852924	1.59408		FALSE
5378.16	41013	981.875	10.1312		4824.71	2439.9	0.0979634	1.11471		FALSE
5380.78	41022.8	1097.88	11.3281		4375.51	2169.08	0.109537	1.22975		FALSE
5383.99	41035	1147.88	11.844		4113.05	2337.95	0.114526	1.309		FALSE
5393.58	41071.2	2342.88	24.1742		1271.01	16583.6	0.233753	4.24354		FALSE
5395.65	41079	2380.88	24.5663		5193.17	4974.67	0.237544	1.03899		FALSE
5408.79	41128.5	10022.9	103.418		700.578	111739	1	7.72047		FALSE
5424.33	41187	735.875	7.5929		9342.64	1116.73	0.0734196	0.580599		FALSE
5430.69	41210.9	959.875	9.90417		2001.5	4836.15	0.0957684	2.71331		FALSE
5432.47	41217.6	943.875	9.73908		3717.29	1944.41	0.0941721	1.46141		FALSE
5434.95	41226.9	857.875	8.85172		4502.84	1744.95	0.0855917	1.20701		FALSE
5437.06	41234.8	785.875	8.10881		2592.66	3201.68	0.0784081	2.0971		FALSE
5452.01	41291	332.875	3.43467		11529.3	763.798	0.0332115	0.472882		FALSE
5454.31	41299.6	262.875	2.71239		3755.44	531.199	0.0262275	1.45238		FALSE
5456.81	41309	257.875	2.6608		6067.96	462.678	0.0257286	0.899282		FALSE
5459.46	41318.9	205.875	2.12426		4715.97	378.691	0.0205405	1.15765		FALSE
5731.11	42325	218.625	2.2721		6870.2	299.435	0.0218126	0.834198		FALSE
5733.83	42334.9	281.625	2.92684		5125.72	516.292	0.0280982	1.11864		FALSE
5753.07	42405.3	277.625	2.88527		3618.78	580.45	0.0276991	1.58978		FALSE
5755.73	42415	308.625	3.20745		5208.35	469.932	0.0307921	1.1051		FALSE
5763.04	42441.7	489.625	5.08852		2087.14	1921.22	0.0488508	2.76121		FALSE
5765.39	42450.3	544.625	5.63556		5450.92	862.96	0.0543382	1.05769		FALSE
5768.3	42460.8	558.625	5.78043		4749.16	1174.2	0.055735	1.21459		FALSE
5770.53	42469	667.625	6.90831		8158.56	1313.87	0.0666101	0.707297		FALSE
5774.23	42482.5	768.625	7.95342		4366.43	1930.4	0.0766871	1.32241		FALSE
5776.53	42490.9	888.625	9.19513		4030.7	1873.05	0.0886597	1.43313		FALSE
5778.2	42497	959.625	9.92981		6723.49	1519.34	0.0957435	0.859405		FALSE
5790.66	42542.3	1934.62	20.0187		974.415	17757.8	0.193021	5.9427		FALSE
5792.79	42550.1	1972.62	20.4119		4640.52	3212.96	0.196812	1.2483		FALSE
5795.76	42560.9	2052.62	21.2397		4531.94	4400.28	0.204794	1.27887		FALSE
5805.22	42595.3	6862.62	71.0117		821.761	69728.7	0.684696	7.06437		FALSE
5820.29	42650.1	688.625	7.12561		5304.11	1101.26	0.0687053	1.09732		FALSE
5822.74	42659	736.625	7.6223		5692.17	1466.86	0.0734944	1.02294		FALSE
5825.49	42669	774.625	8.01551		5961.06	1208.56	0.0772857	0.977258		FALSE
5827.69	42676.9	841.625	8.7088		4828.05	1744.61	0.0839704	1.20705		FALSE
5830.2	42686	849.625	8.79158		1363.26	5370.99	0.0847686	4.27666		FALSE
5837.31	42711.8	606.625	6.27711		2549.19	2337.5	0.0605241	2.28987		FALSE
5842.7	42731.4	489.625	5.06644		1921.48	2265.8	0.0488508	3.04073		FALSE
5848.66	42753	338.625	3.50396		4969.58	687.374	0.0337852	1.17689		FALSE
5851.42	42763	301.625	3.12109		4173.97	590.729	0.0300937	1.40188		FALSE
5854.19	42773	256.625	2.65545		3518.49	398.335	0.0256039	1.66383		FALSE
5856.65	42781.9	234.625	2.4278		3028.63	602.705	0.023409	1.93376		FALSE
5860.26	42795	227.625	2.35537		4209.31	345.056	0.0227105	1.39221		FALSE
5862.43	42802.8	239.625	2.47954		4931.29	374.554	0.0239078	1.18882		FALSE
5864.68	42811	256.625	2.65545		5107.73	495.665	0.0256039	1.1482		FALSE
5867.14	42819.9	212.625	2.20016		3877.73	425.39	0.021214	1.51304		FALSE
6203.35	44019	198.375	2.02036		4669.57	300.828	0.0197922	1.32846		FALSE
6205.9	44027.9	220.375	2.24442		4454.35	448.652	0.0219872	1.39322		FALSE
6208.47	44037	289.375	2.94715		6276.41	571.536	0.0288715	0.989174		FALSE
6211.31	44046.9	331.375	3.39083		4415.78	861.393	0.0330619	1.40662		FALSE
6213.59	44055	351.375	3.59549		4898.49	732.338	0.0350573	1.26847		FALSE
6220.37	44078.8	351.375	3.59549		5694.77	921.194	0.0350573	1.0923		FALSE
6222.7	44087	430.375	4.40386		8085.07	643.805	0.0429393	0.769653		FALSE
6225.54	44097	504.375	5.16108		4370.44	1264.88	0.0503224	1.42447		FALSE
6228.39	44107	531.375	5.43736		7645.43	844.909	0.0530162	0.814656		FALSE
6230.9	44115.8	646.375	6.61411		4331.11	1367.89	0.06449	1.43864		FALSE
6234.05	44126.8	833.375	8.52761		8696.72	2123.06	0.0831473	0.716828		FALSE
6236.37	44135	1094.38	11.1983		5414.83	2257.45	0.109188	1.15172		FALSE
6238.99	44144.2	1367.38	13.9918		4716.61	2890.52	0.136425	1.32277		FALSE
6241.51	44153	1589.38	16.2635		8221.34	3331.16	0.158575	0.759184		FALSE
6254.06	44197	6779.38	69.3708		840.59	73852.1	0.67639	7.44008		FALSE
6266.04	44238.9	1114.38	11.403		4301.43	2456.21	0.111183	1.45673		FALSE
6268.9	44249	1023.38	10.4718		3570.8	1711.43	0.102104	1.7556		FALSE
6272.29	44260.8	1048.38	10.7276		3992.41	2284.94	0.104598	1.57105		FALSE
6280.83	44290.7	1546.38	15.8235		1612.31	10553.5	0.154285	3.89554		FALSE
6282.6	44296.9	1583.38	16.2021		1984.32	8567.57	0.157976	3.16612		FALSE
6298.41	44352.1	3250.38	33.2599		797.732	39062.8	0.324296	7.89541		FALSE
6317.82	44419.8	375.375	3.84107		4928.11	628.049	0.0374518	1.282		FALSE
6320.43	44428.9	403.375	4.12758		4446.41	859.887	0.0402454	1.42147		FALSE
6323.28	44438.8	430.375	4.40386		5490.26	692.234	0.0429393	1.15173		FALSE
6325.6	44446.9	401.375	4.10712		4242.06	840.003	0.0400459	1.49116		FALSE
6328.48	44456.9	410.375	4.19921		5842.02	765.286	0.0409438	1.08327		FALSE
6330.79	44465	345.375	3.53409		5500.07	684.815	0.0344587	1.15104		FALSE
6333.66	44475	313.375	3.20665		5859.46	479.98	0.031266	1.08093		FALSE
6336.51	44484.9	295.375	3.02246		6160.4	445.38	0.0294701	1.02859		FALSE
6338.82	44493	270.375	2.76664		5014.35	511.559	0.0269758	1.26414		FALSE
6341.69	44502.9	238.375	2.4392		5396.36	432.754	0.0237831	1.17518		FALSE
6344	44511	231.375	2.36757		8682.62	307.453	0.0230847	0.730655		FALSE
6542.13	45194.9	203.375	2.07581		1939.64	722.464	0.0202911	3.37285		FALSE
7003.84	46749.7	201.25	2.05466		5253.94	328.201	0.0200791	1.33306		FALSE
7006.64	46759	228.25	2.33032		5931.59	445.214	0.0227729	1.18124		FALSE
7015.95	46789.8	821.25	8.38456		962.48	7250.54	0.0819376	7.28946		FALSE
7082.35	47009	197.25	2.01383		6265.6	305.652	0.01968	1.13035		FALSE
7085.15	47018.2	343.25	3.50441		5052.26	686.677	0.0342467	1.40237		FALSE
7087.81	47027	523.25	5.34212		5249.32	1602.92	0.0522056	1.35023		FALSE
7090.28	47035.1	436.25	4.4539		5185.35	911.735	0.0435254	1.36737		FALSE
7093.28	47044.9	293.25	2.99394		7676.41	412.571	0.0292581	0.924036		FALSE
7230.67	47494.8	252.25	2.59157		4442.77	564.516	0.0251674	1.62751		FALSE
7239.75	47524.4	773.25	7.94423		1156.11	7790.4	0.0771485	6.26217		FALSE
7259.49	47588.7	1414.25	14.5297		1015.26	14948.5	0.141102	7.15035		FALSE
7274.34	47637	230.25	2.36555		9732.75	375.073	0.0229725	0.747409		FALSE
7290.36	47689	195.25	2.00596		11831.4	293.926	0.0194804	0.61619		FALSE
7293.43	47699	208.25	2.13952		8955.39	316.167	0.0207775	0.814418		FALSE
7845.81	49458.9	219	2.29477		4174.14	524.966	0.02185	1.87962		FALSE
7854.11	49484.8	599	6.27655		1987.22	3064.68	0.0597633	3.95231		FALSE
7856.13	49491.2	592	6.20321		2181.97	2896.37	0.0590649	3.60048		FALSE
8210.45	50587	193	2.0178		6183.53	411.127	0.019256	1.32779		FALSE
8213.71	50596.9	202	2.1119		3542.56	468.695	0.0201539	2.31858		FALSE
8216.89	50606.7	231	2.41509		4384.97	572.417	0.0230473	1.87388		FALSE
8220.24	50616.9	277	2.89601		4696.36	504.847	0.0276368	1.75034		FALSE
8226.4	50635.7	352	3.68013		6655.03	655.235	0.0351197	1.23612		FALSE
8229.42	50645	435	4.54789		7007.39	990.266	0.0434007	1.17439		FALSE
8232.7	50655	504	5.26928		6952.79	1438.2	0.050285	1.18409		FALSE
8235.32	50663	596	6.23114		6902.93	1741.22	0.059464	1.19302		FALSE
8238.59	50673	669	6.99435		7532.68	1214.2	0.0667473	1.09371		FALSE
8241.85	50682.9	659	6.8898		6538.45	1586.01	0.0657496	1.26052		FALSE
8244.84	50692	671	7.01526		6423.48	1266.97	0.0669469	1.28355		FALSE
8248.24	50702.4	724	7.56937		4167.31	2235.93	0.0722348	1.97927		FALSE
8251.68	50713	793	8.29076		7471.26	1538.07	0.079119	1.10446		FALSE
8253.66	50719	886	9.26307		7314.93	2191.89	0.0883978	1.12833		FALSE
8257.54	50730.8	1024	10.7058		5337.19	2548.02	0.102166	1.54717		FALSE
8265.55	50755.3	1486	15.536		1715.82	11029.4	0.148261	4.81725		FALSE
8269.39	50767	1505	15.7347		3514.31	3904.75	0.150157	2.35307		FALSE
8281.91	50805.1	3731	39.0073		967.55	45948.9	0.372248	8.55967		FALSE
8294.35	50843	905	9.46171		7031.68	2151.84	0.0902935	1.17957		FALSE
8297.59	50852.8	777	8.12348		6773.06	1867.85	0.0775227	1.22509		FALSE
8300.27	50861	700	7.31845		4665.3	1782.29	0.0698402	1.77915		FALSE
8303.56	50871	699	7.30799		11539.6	1305.5	0.0697405	0.719573		FALSE
8306.82	50880.9	684	7.15117		8162.38	1302.01	0.0682439	1.0177		FALSE
8309.78	50889.9	664	6.94207		3388.15	2102.57	0.0662485	2.4526		FALSE
8312.76	50899	680	7.10935		11150	1291.17	0.0678448	0.745539		FALSE
8316.04	50909	737	7.70528		5034.84	1833.29	0.0735318	1.6517		FALSE
8318.68	50917	713	7.45436		5099.37	1352.04	0.0711373	1.63132		FALSE
8320.66	50923	709	7.41254		4258.43	1759.37	0.0707382	1.95392		FALSE
8324.59	50934.9	643	6.72252		4256.36	1643.16	0.0641532	1.9558		FALSE
8333.78	50962.8	449	4.76317		5565.04	1128.53	0.0447975	1.49752		FALSE
8337.1	50972.9	427	4.52978		6273.07	1025.51	0.0426025	1.32903		FALSE
8340.38	50982.9	402	4.26457		6626.09	964.944	0.0401083	1.25872		FALSE
8343.43	50992.1	391	4.14788		5982.86	928.549	0.0390108	1.39455		FALSE
8346.64	51001.9	369	3.9145		5039.11	905.442	0.0368158	1.65637		FALSE
8349.64	51011	362	3.84024		9626.93	644.539	0.0361174	0.867321		FALSE
8352.93	51021	353	3.74476		4559.85	1011.56	0.0352194	1.83184		FALSE
8356.23	51031	348	3.69172		5046.36	818.326	0.0347206	1.65589		FALSE
8359.53	51041	340	3.60685		4815.38	623.645	0.0339224	1.73601		FALSE
8362.8	51050.9	375	3.97815		5504.47	920.611	0.0374144	1.51927		FALSE
8366.02	51060.7	428	4.54039		3478.17	1098.38	0.0427023	2.40529		FALSE
8368.77	51069	446	4.73134		4685.17	1053.54	0.0444982	1.78623		FALSE
8376.03	51091	253	2.68392		4128.79	447.192	0.0252423	2.02869		FALSE
8379.06	51100.1	233	2.47176		4858.98	542.104	0.0232468	1.72445		FALSE
8381.97	51109	246	2.60966		6682.49	484.552	0.0245439	1.25432		FALSE
8385.27	51119	223	2.36567		7319.32	428.56	0.0222491	1.14563		FALSE
8494.26	51447.8	450	4.77378		1095.83	4180.03	0.0448973	7.75145		FALSE
9189.14	53497	189	2.06195		5315.59	412.985	0.0188569	1.72872		FALSE
9191.9	53504.9	250	2.72745		4873.62	587.695	0.0249429	1.88605		FALSE
9193.99	53511	282	3.07657		4797.43	684.578	0.0281356	1.91644		FALSE
9197	53519.7	210	2.29106		5485	569.962	0.0209521	1.67675		FALSE
9470.64	54305	221	2.46801		8099.16	524.049	0.0220496	1.16934		FALSE
9477.32	54324	270	3.01522		5434.5	536.673	0.0269384	1.74392		FALSE
9480.67	54333.6	336	3.75228		5339.42	786.279	0.0335233	1.7756		FALSE
9484.64	54344.9	350	3.90862		4840.83	897.818	0.0349201	1.9593		FALSE
9487.13	54352	386	4.31065		5068.84	773.545	0.0385119	1.87166		FALSE
9490.99	54362.9	431	4.81319		4334.27	1088.53	0.0430016	2.18975		FALSE
9494.45	54372.8	498	5.56141		6073.67	1272.38	0.0496863	1.56321		FALSE
9497.31	54380.9	572	6.3878		5219.2	1490.15	0.0570695	1.81969		FALSE
9500.83	54390.9	611	6.82333		6184.04	1234.69	0.0609606	1.53635		FALSE
9503.83	54399.5	661	7.38171		4586.62	1816.99	0.0659491	2.07208		FALSE
9507.87	54411	797	8.90049		5756.19	2078.18	0.0795181	1.65176		FALSE
9519.67	54444.5	1702	19.0071		1010.29	24786.8	0.169812	9.42272		FALSE
9529.68	54473	1050	11.7259		9161.24	1458.06	0.10476	1.04022		FALSE
9538.21	54497.2	1234	13.7807		1874.26	10430.7	0.123118	5.08905		FALSE
9541	54505.1	1160	12.9543		5570.52	4710.03	0.115735	1.71277		FALSE
9552.63	54538.1	1426	15.9248		1013.33	19632.9	0.142275	9.42695		FALSE
9576.65	54606.2	360	4.0203		5983.47	971.646	0.0359178	1.60052		FALSE
9579.75	54615	362	4.04263		11687.3	899.871	0.0361174	0.81967		FALSE
9583.28	54625	316	3.52893		14476.5	619.346	0.0315279	0.661989		FALSE
9586.09	54632.9	286	3.1939		4659.65	727.661	0.0285347	2.05726		FALSE
9589.6	54642.9	280	3.1269		6525.12	547.768	0.0279361	1.46964		FALSE
9594.59	54657	228	2.54619		5778.48	595.207	0.022748	1.6604		FALSE
10278.9	56560.9	218	2.46416		4507.78	578.635	0.0217502	2.28026		FALSE
10281.4	56567.8	246	2.78066		5726.16	507.058	0.0245439	1.79552		FALSE
10284.1	56575	230	2.5998		4966.9	589.349	0.0229475	2.07052		FALSE
10287.7	56585	180	2.03463		5679.43	425.979	0.0179589	1.8114		FALSE
10428.7	56969	189	2.18149		7307.34	391.222	0.0188569	1.42715		FALSE
10432.3	56979	213	2.45851		7443.89	452.706	0.0212514	1.40146		FALSE
10436	56988.9	244	2.81632		6431.13	585.332	0.0243443	1.62273		FALSE
10439.7	56998.9	281	3.24338		6985.3	547.671	0.0280359	1.49452		FALSE
10442.6	57007	300	3.46268		9226.51	725.217	0.0299315	1.13181		FALSE
10445.9	57015.8	333	3.84358		5984.46	862.025	0.033224	1.7455		FALSE
10456.6	57044.8	718	8.28736		2058.03	5295.16	0.0716361	5.08089		FALSE
10458.9	57051.1	698	8.05651		2399.69	5292.84	0.0696407	4.35844		FALSE
10472.9	57089	175	2.0199		4929.06	465.798	0.0174601	2.12472		FALSE
16254.6	71049	157.875	2.11479		12070.2	241.423	0.0157515	1.34667		FALSE

## Sheet: ICDC_CF06-1_0_D1_1
		Spectrum: ICDC CF06-1\0_D1\1 1SLin, "Baseline subt." (D:\Data\BioTyperRealTimeProcessing\China CDC\20121019fushijuyuansuanganjun\ICDC CF06-1\0_D1\1)
		m/z	time	Intens.	SN	Quality Fac.	Res.	Area	Rel. Intens.	FWHM	Chi^2	Bk. Peak
		2631.03	28806.9	428.25	3.93635		1536.98	942.024	0.0436105	1.71182		FALSE
		2632.34	28813.9	414.25	3.80767		1712.93	1012.2	0.0421849	1.53674		FALSE
		2702.13	29188	644.25	5.87972		500.978	4094.15	0.0656067	5.39371		FALSE
		3125.32	31359.4	478	4.35991		875.358	2747.54	0.0486768	3.57033		FALSE
		3143.71	31450.3	250	2.28029		2881.84	354.342	0.0254586	1.09087		FALSE
		3145.47	31459	330	3.00998		3573.22	363.932	0.0336053	0.880289		FALSE
		3147.09	31467	417	3.80352		3741.92	567.837	0.0424649	0.841035		FALSE
		3149.1	31476.9	342	3.11943		3472.5	458.434	0.0348273	0.906868		FALSE
		3150.74	31485	220	2.00665		3409.2	272.803	0.0224035	0.924186		FALSE
		4341.12	36887	249	2.29416		4368.17	510.733	0.0253567	0.993807		FALSE
		4343.03	36895	345	3.17866		9385.36	458.547	0.0351328	0.462745		FALSE
		4345.41	36905	494	4.55147		5134.35	1000.07	0.0503061	0.84634		FALSE
		4347.78	36914.9	639	5.88743		5085.6	1063.95	0.0650721	0.854919		FALSE
		4349.69	36923	625	5.75844		5843.29	833.659	0.0636464	0.744391		FALSE
		4352.07	36933	670	6.17305		3672.37	1447.19	0.068229	1.18509		FALSE
		4354.46	36943	771	7.10362		5818.96	999.567	0.0785142	0.748322		FALSE
		4363.02	36978.9	3560	32.8001		604.919	32443.5	0.36253	7.21256		FALSE
		4379.76	37049	284	2.61664		2442.22	899.502	0.0289209	1.79335		FALSE
		4382.34	37059.8	286	2.63506		2280.39	526.619	0.0291246	1.92175		FALSE
		4384.53	37069	325	2.99439		10030.2	555.248	0.0330961	0.437133		FALSE
		4386.92	37078.9	289	2.6627		6330.3	472.234	0.0294301	0.693002		FALSE
		4388.84	37087	235	2.16517		3042.07	357.975	0.0239311	1.44271		FALSE
		4759.21	38603.9	592.5	5.52342		914.073	4292.43	0.0603368	5.20659		FALSE
		4764.96	38627	363.5	3.38863		4212.83	522.118	0.0370168	1.13106		FALSE
		4767.19	38635.9	394.5	3.67762		2438.18	770.023	0.0401736	1.95522		FALSE
		4769.72	38646	442.5	4.12508		3628.99	645.24	0.0450617	1.31434		FALSE
		4774.72	38666.1	751.5	7.00565		2012.19	2719.98	0.0765285	2.3729		FALSE
		4776.42	38672.9	773.5	7.21074		1715.85	3073.99	0.0787688	2.7837		FALSE
		4783.43	38701	269.5	2.51234		4765.2	375.908	0.0274443	1.00383		FALSE
		4785.92	38711	272.5	2.54031		5339.14	440.386	0.0277498	0.896385		FALSE
		4805.43	38789	214.5	2.00817		2329.64	457.773	0.0218435	2.06273		FALSE
		4807.43	38797	236.5	2.21414		7962.14	299.862	0.0240838	0.603787		FALSE
		5138.19	40096.3	296.875	2.76135		2867.97	854.781	0.0302321	1.79158		FALSE
		5140.59	40105.5	432.875	4.02633		1663.97	1633.46	0.0440815	3.08935		FALSE
		5193.38	40308.9	257.875	2.39859		4432.01	579.17	0.0262605	1.17179		FALSE
		5196.18	40319.7	228.875	2.13527		5144.69	338.843	0.0233073	1.01001		FALSE
		5198.84	40329.9	229.875	2.1446		2217.24	562.24	0.0234092	2.34474		FALSE
		5201.41	40339.8	268.875	2.50845		5118.96	391.543	0.0273807	1.01611		FALSE
		5203.8	40349	290.875	2.71369		9314.51	395.921	0.029621	0.558677		FALSE
		5206.41	40359	340.875	3.18017		8403.22	490.014	0.0347128	0.619573		FALSE
		5209.51	40370.9	367.875	3.43206		3661.28	720.85	0.0374623	1.42286		FALSE
		5211.61	40378.9	387.875	3.61865		5090.81	581.716	0.039499	1.02373		FALSE
		5214.18	40388.8	461.875	4.30903		5121.48	863.891	0.0470347	1.0181		FALSE
		5219.44	40409	637.875	5.951		3457.59	2338.54	0.0649575	1.50956		FALSE
		5222	40418.8	779.875	7.27578		3782.48	1502.73	0.079418	1.38057		FALSE
		5224.34	40427.8	926.875	8.64721		3981.31	1817.44	0.0943877	1.31222		FALSE
		5226.41	40435.7	973.875	9.08569		2793.53	2439.03	0.0991739	1.8709		FALSE
		5229.58	40447.9	942.875	8.79648		2587.85	1904.67	0.096017	2.02082		FALSE
		5231.96	40457	880.875	8.21805		7285.58	1341.57	0.0897033	0.718125		FALSE
		5235.05	40468.8	922.875	8.60989		3377.88	2323.34	0.0939803	1.54981		FALSE
		5239.51	40485.8	1161.88	10.8396		2650.38	4904.2	0.118319	1.97689		FALSE
		5242.16	40496	1393.88	13.004		3843.89	3365.91	0.141944	1.36376		FALSE
		5244.64	40505.5	1527.88	14.2542		3847.64	3104.82	0.15559	1.36308		FALSE
		5247.58	40516.7	1833.88	17.109		6166.21	3517.02	0.186751	0.851021		FALSE
		5250.22	40526.8	2268.88	21.1673		4972.36	4390.34	0.231049	1.05588		FALSE
		5252.38	40535.1	2569.88	23.9754		3063.89	5186.11	0.261701	1.71428		FALSE
		5254.31	40542.5	2568.88	23.9661		3491.81	5350.97	0.2616	1.50475		FALSE
		5257.58	40554.9	2679.88	25.0017		5191.15	5468.5	0.272903	1.0128		FALSE
		5267.9	40594.3	9819.88	91.6137		719.258	105498	1	7.32407		FALSE
		5282.55	40650.2	1070.88	9.99064		3660.34	1655.91	0.109052	1.44318		FALSE
		5284.85	40659	1109.88	10.3545		9228.31	1688.52	0.113023	0.572678		FALSE
		5288.11	40671.4	1191.88	11.1195		3380.42	2992.12	0.121374	1.56433		FALSE
		5290.07	40678.9	1266.88	11.8192		4579.71	1949.02	0.129011	1.15511		FALSE
		5292	40686.2	1237.88	11.5487		1301.22	9557.8	0.126058	4.06694		FALSE
		5302.17	40724.9	717.875	6.69736		5741.43	1461.16	0.0731043	0.923492		FALSE
		5304.81	40735	717.875	6.69736		7941.12	1086.2	0.0731043	0.668018		FALSE
		5306.9	40742.9	676.875	6.31485		1552.67	3177.95	0.0689291	3.41792		FALSE
		5312.18	40763	538.875	5.02739		3230.32	1069.67	0.054876	1.64447		FALSE
		5314.07	40770.2	489.875	4.57025		3532.97	1218.62	0.0498861	1.50414		FALSE
		5316.91	40781	458.875	4.28104		4976.12	877.021	0.0467292	1.06849		FALSE
		5319.2	40789.7	387.875	3.61865		5190.22	587.097	0.039499	1.02485		FALSE
		5321.84	40799.7	384.875	3.59066		4827.82	736.936	0.0391935	1.10233		FALSE
		5324.29	40809	341.875	3.1895		7124.61	490.949	0.0348146	0.747309		FALSE
		5326.91	40818.9	334.875	3.12419		6220.61	626.509	0.0341018	0.856332		FALSE
		5335.89	40853	285.875	2.6614		5456.2	426.431	0.0291119	0.97795		FALSE
		5338	40861	277.875	2.58693		3322.46	561.497	0.0282972	1.60664		FALSE
		5341.68	40875	305.875	2.8476		4013.43	580.564	0.0311486	1.33095		FALSE
		5346.07	40891.6	373.875	3.48066		3360	748.534	0.0380733	1.59109		FALSE
		5351.72	40913	454.875	4.23474		7190.47	893.764	0.0463219	0.74428		FALSE
		5353.84	40921	485.875	4.52334		5729.99	931.506	0.0494787	0.934354		FALSE
		5356.48	40931	519.875	4.83987		6845.7	995.9	0.0529411	0.78246		FALSE
		5359.12	40941	608.875	5.66843		6155.84	1452.25	0.0620044	0.870575		FALSE
		5361.74	40950.9	738.875	6.87869		5117.98	1407.37	0.0752428	1.04763		FALSE
		5364.35	40960.8	867.875	8.07964		5063.09	1655.33	0.0883794	1.0595		FALSE
		5366.52	40969	997.875	9.28989		7043.26	1885.86	0.101618	0.761937		FALSE
		5369.14	40978.9	989.875	9.21542		4302.88	1957.59	0.100803	1.2478		FALSE
		5371.28	40987	946.875	8.8151		5187.2	1820.75	0.0964243	1.03549		FALSE
		5373.93	40997	843.875	7.8562		5596.65	1280.85	0.0859354	0.960205		FALSE
		5376.59	41007	890.875	8.29376		3426.93	1832.62	0.0907216	1.56892		FALSE
		5378.7	41015	984.875	9.16887		8183.09	1508.99	0.100294	0.657294		FALSE
		5381.34	41025	1033.88	9.62504		4489.31	2110.11	0.105284	1.1987		FALSE
		5383.98	41035	1137.88	10.5932		4527.73	2306.1	0.115875	1.18911		FALSE
		5393.57	41071.1	2246.88	20.9177		1093.69	15617.9	0.228809	4.93153		FALSE
		5396.15	41080.9	2288.88	21.3087		4356.13	4747.01	0.233086	1.23875		FALSE
		5399.04	41091.8	2388.88	22.2397		3781.13	4973.62	0.243269	1.42789		FALSE
		5408.88	41128.8	9658.88	89.921		725.567	97695.1	0.983605	7.45469		FALSE
		5423.78	41184.9	788.875	7.34417		4649.15	1214.72	0.0803345	1.16662		FALSE
		5426.41	41194.8	795.875	7.40934		4864.64	1619.96	0.0810474	1.11548		FALSE
		5429.09	41204.9	970.875	9.03853		4273.76	2354.41	0.0988684	1.27033		FALSE
		5431.24	41213	1027.88	9.56918		2834.53	2112.36	0.104673	1.9161		FALSE
		5432.84	41219	1038.88	9.67159		3725.92	2098.11	0.105793	1.45812		FALSE
		5435.8	41230.1	948.875	8.83372		3151.48	1970.5	0.096628	1.72484		FALSE
		5437.81	41237.6	824.875	7.67932		1791.64	3025.49	0.0840006	3.0351		FALSE
		5447.75	41275	469.875	4.37438		13902.8	708.016	0.0478494	0.391846		FALSE
		5454.14	41299	329.875	3.07103		8996.33	463.108	0.0335926	0.606263		FALSE
		5456.56	41308	316.875	2.95		4858.23	565.268	0.0322687	1.12316		FALSE
		5458.95	41317	280.875	2.61486		5706.9	387.694	0.0286027	0.956553		FALSE
		5461.59	41326.9	263.875	2.45659		4928.14	440.825	0.0268715	1.10825		FALSE
		5463.97	41335.8	249.875	2.32626		4190.93	427.292	0.0254458	1.30376		FALSE
		5466.42	41345	282.875	2.63347		5176.82	355.927	0.0288064	1.05594		FALSE
		5469.08	41354.9	264.875	2.4659		5051.31	385.859	0.0269734	1.08271		FALSE
		5471.45	41363.8	243.875	2.2704		4048.79	399.93	0.0248348	1.35138		FALSE
		5773.27	42479	241.5	2.24566		5535.85	387.594	0.024593	1.04289		FALSE
		5775.71	42487.9	249.5	2.32005		4217.3	379.197	0.0254077	1.36953		FALSE
		5778.49	42498	262.5	2.44094		4164.66	509.2	0.0267315	1.38751		FALSE
		5781.17	42507.8	291.5	2.7106		3657.83	605.269	0.0296847	1.58049		FALSE
		5783.32	42515.6	347.5	3.23133		3651.12	547.657	0.0353874	1.58398		FALSE
		5785.89	42525	471.5	4.38439		6143.63	704.267	0.0480149	0.941771		FALSE
		5788.09	42533	614.5	5.71412		4977.63	1201.72	0.0625772	1.16282		FALSE
		5790.83	42543	625.5	5.8164		7291.34	969.91	0.0636973	0.794207		FALSE
		5793.04	42551	635.5	5.90939		3620.84	1279.49	0.0647157	1.59992		FALSE
		5795.77	42560.9	640.5	5.95588		6249.08	1326.93	0.0652249	0.92746		FALSE
		5805.25	42595.4	2457.5	22.8518		924.016	19167.3	0.250258	6.28262		FALSE
		5812.82	42623	485.5	4.51457		5594.97	691.27	0.0494405	1.03894		FALSE
		5815.57	42632.9	328.5	3.05466		5706.57	542.227	0.0334526	1.0191		FALSE
		5817.79	42641	282.5	2.62691		5361.58	380.99	0.0287682	1.08509		FALSE
		5820.54	42651	232.5	2.16197		4517.81	391.548	0.0236765	1.28836		FALSE
		5823.29	42661	263.5	2.45024		6383.82	401.703	0.0268333	0.912196		FALSE
		5826.04	42671	275.5	2.56182		6227.62	375.047	0.0280553	0.935517		FALSE
		5828.42	42679.6	281.5	2.61761		5282.54	620.737	0.0286664	1.10334		FALSE
		5831.01	42689	279.5	2.59902		9702.74	452.095	0.0284627	0.600965		FALSE
		5833.37	42697.5	229.5	2.13408		5214.46	345.516	0.023371	1.11869		FALSE
		5870.72	42832.8	250.5	2.32935		3525.65	496.755	0.0255095	1.66514		FALSE
		5872.59	42839.6	312.5	2.90588		5520.68	461.399	0.0318232	1.06374		FALSE
		6188.01	43965	221.75	2.06754		6338.29	337.509	0.0225818	0.976291		FALSE
		6192.56	43981	259.75	2.42184		3745.07	404.536	0.0264515	1.65352		FALSE
		6199.1	44004	302.75	2.82276		2715.19	650.706	0.0308303	2.28311		FALSE
		6201.65	44013	336.75	3.13977		10823.4	497.991	0.0342927	0.572984		FALSE
		6204.49	44023	351.75	3.27962		7456.47	714.046	0.0358202	0.832095		FALSE
		6212.44	44050.9	557.75	5.19604		3355.66	1455.3	0.0567981	1.85133		FALSE
		6215.3	44061	522.75	4.86998		3442.57	856.009	0.0532339	1.80542		FALSE
		6217.58	44069	517.75	4.8234		7447.7	835.247	0.0527247	0.834832		FALSE
		6221.56	44083	609.75	5.68048		3346.29	2139.92	0.0620935	1.85924		FALSE
		6224.41	44093	681.75	6.35124		10769.1	1398.81	0.0694255	0.577989		FALSE
		6230.1	44113	858.75	8.00018		6617.44	1370.2	0.0874502	0.941467		FALSE
		6254.13	44197.2	8354.75	77.8335		802.878	111673	0.8508	7.78964		FALSE
		6268.33	44246.9	1488.75	13.8693		3664.43	3308.96	0.151606	1.71059		FALSE
		6281.27	44292.2	2313.75	21.5551		1229.24	21850	0.235619	5.10987		FALSE
		6283.21	44299	2340.75	21.8066		5007.85	5161.87	0.238369	1.25467		FALSE
		6286.06	44309	2171.75	20.2322		7511.68	3599.66	0.221159	0.836838		FALSE
		6289.22	44320	2102.75	19.5894		4012.46	4724.2	0.214132	1.56742		FALSE
		6298.48	44352.4	4654.75	43.364		789.757	55337.3	0.474013	7.97522		FALSE
		6314.93	44409.7	634.75	5.91338		5623.18	1062.43	0.0646393	1.12302		FALSE
		6317.58	44419	623.75	5.81091		4438.59	1378.38	0.0635191	1.42333		FALSE
		6320.45	44429	635.75	5.9227		8123.25	1703.9	0.0647411	0.778069		FALSE
		6323.32	44439	650.75	6.06244		8284.6	1683.99	0.0662687	0.763262		FALSE
		6325.61	44447	569.75	5.30784		6051.31	946.438	0.0580201	1.04533		FALSE
		6328.18	44455.9	525.75	4.89793		2004.15	2394.08	0.0535394	3.15755		FALSE
		6343.43	44509	317.75	2.96018		3311.14	515.04	0.0323578	1.91578		FALSE
		6346.27	44518.9	284.75	2.65275		3218.14	627.778	0.0289973	1.97203		FALSE
		6348.81	44527.7	255.75	2.38259		3942.33	542.927	0.0260441	1.61042		FALSE
		6350.88	44534.9	227.75	2.12174		3132.84	491.451	0.0231928	2.02719		FALSE
		6353.78	44545	240.75	2.24285		4854.67	382.564	0.0245166	1.3088		FALSE
		6383.13	44646.9	231.75	2.17639		4159.26	423.724	0.0236001	1.53468		FALSE
		7000.53	46738.8	252	2.40406		3951.32	566.024	0.0256622	1.7717		FALSE
		7002.66	46745.8	289	2.75704		4140.6	626.323	0.0294301	1.69122		FALSE
		7086.59	47022.9	241	2.29912		4703.06	563.451	0.0245421	1.5068		FALSE
		7088.78	47030.1	299	2.85244		1992.27	1238.41	0.0304485	3.55814		FALSE
		7240.49	47526.8	229	2.20595		5486.56	399.072	0.0233201	1.31968		FALSE
		7242.99	47535	298	2.87063		3898.16	639.991	0.0303466	1.85806		FALSE
		7246.05	47544.9	304	2.92843		7296.08	520.397	0.0309576	0.993142		FALSE
		7248.52	47553	347	3.34265		5701.1	752.741	0.0353365	1.27143		FALSE
		7251.59	47563	413	3.97842		6520.23	685.141	0.0420576	1.11217		FALSE
		7259.8	47589.7	1468	14.1412		1026.13	13085.7	0.149493	7.07496		FALSE
		7846.72	49461.7	257	2.51684		6799.09	585.831	0.0261714	1.15408		FALSE
		7849.66	49470.9	366	3.58429		5371.92	829.054	0.0372714	1.46124		FALSE
		7854.9	49487.3	690	6.75728		1082.8	6095.16	0.0702657	7.25426		FALSE
		8248.42	50703	226	2.22873		4527.15	363.434	0.0230145	1.82199		FALSE
		8251.35	50711.9	222	2.18928		5187.77	507.448	0.0226072	1.59054		FALSE
		8254.32	50721	212	2.09067		8048.55	377.819	0.0215889	1.02557		FALSE
		8256.88	50728.8	223	2.19915		4212.61	561.796	0.022709	1.96004		FALSE
		8260.21	50739	245	2.4161		5859.75	434.019	0.0249494	1.40965		FALSE
		8263.08	50747.7	248	2.44569		4508.1	606.1	0.0252549	1.83294		FALSE
		8265.47	50755	287	2.83029		4118.11	532.321	0.0292264	2.0071		FALSE
		8268.73	50764.9	342	3.37268		6419.74	613.843	0.0348273	1.28801		FALSE
		8272.02	50775	406	4.00383		6920.81	934.423	0.0413447	1.19524		FALSE
		8275	50784	473	4.66456		4891.39	1146.59	0.0481676	1.69175		FALSE
		8277.9	50792.9	566	5.58169		4519.12	1069.34	0.0576382	1.83175		FALSE
		8281.17	50802.9	592	5.83809		4460.19	1803.67	0.0602859	1.85669		FALSE
		8284.09	50811.7	585	5.76906		6701.6	1116.06	0.0595731	1.23614		FALSE
		8294.95	50844.8	1607	15.8477		967.488	19766.3	0.163648	8.5737		FALSE
		8309.71	50889.7	333	3.28393		4044.72	644.227	0.0339108	2.05446		FALSE
		8316.68	50910.9	324	3.19517		4456.92	787.239	0.0329943	1.86602		FALSE
		8319.99	50921	333	3.28393		3847.8	809.155	0.0339108	2.16227		FALSE
		8325.91	50939	357	3.52061		4562.89	876.415	0.0363548	1.8247		FALSE
		8329.21	50949	334	3.29379		3548.83	830.73	0.0340127	2.34703		FALSE
		8331.54	50956	333	3.28393		4952.48	637.904	0.0339108	1.6823		FALSE
		8334.52	50965.1	322	3.17482		3908.71	985.035	0.0327906	2.1323		FALSE
		8338.43	50977	281	2.77057		4273.7	526.979	0.0286154	1.9511		FALSE
		8340.41	50983	264	2.60296		3992.1	670.364	0.0268843	2.08923		FALSE
		8344.13	50994.3	253	2.4945		6905.8	479.466	0.0257641	1.20828		FALSE
		8346.35	51001	260	2.56352		6009.69	488.439	0.0264769	1.38882		FALSE
		8350.12	51012.4	266	2.62268		4172.39	806.822	0.0270879	2.00128		FALSE
		8353.55	51022.9	247	2.43534		4170	475.279	0.0251531	2.00325		FALSE
		8355.58	51029	286	2.81987		9619.25	661.032	0.0291246	0.868631		FALSE
		8359.52	51040.9	256	2.52408		6423.66	482.126	0.0260696	1.30136		FALSE
		8366.45	51061.9	344	3.39173		1180.74	3114.54	0.035031	7.08577		FALSE
		8466.74	51365	231	2.27759		8617.26	547.137	0.0235237	0.982533		FALSE
		8471.35	51378.9	247	2.43534		4401.96	615.212	0.0251531	1.92445		FALSE
		8480.19	51405.5	918	9.0512		1110.54	8568.39	0.0934839	7.63607		FALSE
		8488.65	51431	208	2.05082		6236.47	407.413	0.0211815	1.36113		FALSE
		8900.58	52655.7	209	2.09575		6661.49	428.081	0.0212834	1.33612		FALSE
		8965.08	52844.9	202	2.02556		6071.13	471.246	0.0205705	1.47668		FALSE
		9161.51	53417	226	2.27291		7834.41	470.808	0.0230145	1.16939		FALSE
		9170.01	53441.6	208	2.09188		4893.81	404.113	0.0211815	1.8738		FALSE
		9173.24	53450.9	228	2.29302		6836.84	534.825	0.0232182	1.34174		FALSE
		9176.7	53461	268	2.6953		8667.36	562.688	0.0272916	1.05877		FALSE
		9179.75	53469.8	276	2.77576		6372.41	505.666	0.0281063	1.44055		FALSE
		9182.93	53479	295	2.96685		8121.42	564.509	0.0300411	1.13071		FALSE
		9186.38	53489	332	3.33896		7631.59	546.806	0.033809	1.20373		FALSE
		9189.53	53498.1	445	4.47541		5964.19	973.31	0.0453163	1.54078		FALSE
		9192.61	53507	675	6.78854		5775.66	1545.15	0.0687381	1.59161		FALSE
		9195.57	53515.6	639	6.42649		6088.19	1444.61	0.0650721	1.5104		FALSE
		9198.81	53524.9	402	4.04296		5788.26	713.239	0.0409374	1.58922		FALSE
		9202.26	53534.9	229	2.30308		6344.91	471.232	0.0233201	1.45034		FALSE
		9447.48	54239	220	2.23965		5919.31	474.115	0.0224035	1.59605		FALSE
		9451.25	54249.7	220	2.23965		4838.14	547.163	0.0224035	1.95349		FALSE
		9453.8	54257	236	2.40253		4783.43	458.693	0.0240329	1.97637		FALSE
		9457.3	54267	291	2.96244		5738.5	658.336	0.0296338	1.64804		FALSE
		9460.78	54276.9	307	3.12533		6403.3	732.109	0.0312631	1.47749		FALSE
		9463.62	54285	335	3.41037		5878.55	644.713	0.0341145	1.60986		FALSE
		9467.13	54295	381	3.87866		4725.12	1151.83	0.0387989	2.00357		FALSE
		9470.64	54305	398	4.05173		4593.83	785.523	0.04053	2.0616		FALSE
		9481.86	54336.9	554	5.63984		7315.64	1785.19	0.0564162	1.29611		FALSE
		9485.34	54346.9	601	6.11831		7194.55	1212.61	0.0612024	1.31841		FALSE
		9488.19	54355	686	6.98363		6773.98	1761.99	0.0698583	1.40068		FALSE
		9491.46	54364.3	743	7.5639		6259.36	1507.9	0.0756629	1.51636		FALSE
		9495.2	54374.9	837	8.52084		5428.39	2207.41	0.0852353	1.74917		FALSE
		9498.45	54384.2	922	9.38616		4761.21	2508.91	0.0938912	1.99497		FALSE
		9502.2	54394.8	1033	10.5162		4516.57	2795.28	0.105195	2.10385		FALSE
		9505.48	54404.2	1112	11.3204		3700.8	2985.72	0.11324	2.56849		FALSE
		9520.1	54445.7	2747	27.9651		1010.62	45383.6	0.279739	9.42006		FALSE
		9533.22	54483	1521	15.4841		12064.8	4214.64	0.15489	0.790168		FALSE
		9536.42	54492.1	1641	16.7057		6756.78	4413.56	0.16711	1.41139		FALSE
		9539.55	54501	1680	17.1028		5836.94	4556.39	0.171082	1.63434		FALSE
		9542.7	54509.9	1570	15.9829		6269.03	4265.94	0.15988	1.5222		FALSE
		9553.04	54539.3	2183	22.2234		992.058	31033.3	0.222304	9.62952		FALSE
		9566.32	54576.9	744	7.57408		5398.9	1953.52	0.0757647	1.7719		FALSE
		9569.8	54586.8	621	6.32192		5358.79	1244.48	0.0632391	1.78581		FALSE
		9573.35	54596.8	534	5.43624		3785.44	1491.57	0.0543795	2.52899		FALSE
		9576.87	54606.8	515	5.24281		6150.11	1362.36	0.0524447	1.55719		FALSE
		9579.75	54615	505	5.14101		6174.93	1320.63	0.0514263	1.55139		FALSE
		9583.27	54625	463	4.71344		7596.4	1198.87	0.0471493	1.26156		FALSE
		9586.81	54635	421	4.28587		2281	2156.19	0.0428722	4.20289		FALSE
		9593.83	54654.8	347	3.53254		4838.72	935.196	0.0353365	1.98272		FALSE
		9595.74	54660.2	337	3.43073		5221.3	869.824	0.0343182	1.83781		FALSE
		9599.05	54669.6	294	2.99298		6015.23	762.876	0.0299393	1.59579		FALSE
		9602.35	54679	279	2.84028		9788.71	652.033	0.0284118	0.980962		FALSE
		9605.88	54688.9	264	2.70508		7211.86	590.066	0.0268843	1.33196		FALSE
		10280.7	56565.9	308	3.22555		5959.32	795.67	0.031365	1.72515		FALSE
		10284.1	56575	346	3.62351		7168.39	1040.62	0.0352347	1.43464		FALSE
		10287.7	56585	257	2.69145		12210.4	579.709	0.0261714	0.84254		FALSE
		10484.7	57120.9	238	2.51883		7858.89	456.079	0.0242366	1.33412		FALSE
		10487.6	57129	275	2.91042		4996.05	697.949	0.0280044	2.09919		FALSE
		10490.5	57136.8	233	2.46592		5705.63	854.643	0.0237274	1.83863		FALSE
		13903.6	65731	179	2.07914		14582.4	165.057	0.0182283	0.953448		FALSE
		14595.2	67339	179	2.07617		11681.8	306.379	0.0182283	1.24939		FALSE

## Sheet: ICDC_CF07-1_0_E1_1
Spectrum: ICDC CF07-1\0_E1\1 1SLin, "Baseline subt." (D:\Data\BioTyperRealTimeProcessing\China CDC\20121019fushijuyuansuanganjun\ICDC CF07-1\0_E1\1)
m/z	time	Intens.	SN	Quality Fac.	Res.	Area	Rel. Intens.	FWHM	Chi^2	Bk. Peak
2630.9	28806.2	884.5	7.49012		1174	2581.22	0.0807394	2.24097		FALSE
2632.32	28813.9	763.5	6.46547		1766.24	1967.54	0.0696942	1.49035		FALSE
2701.77	29186	1127.5	9.50175		533.082	6395.48	0.102921	5.0682		FALSE
2823.62	29827.7	322	2.67966		852.227	1131.18	0.029393	3.31323		FALSE
2825.4	29837	300	2.49658		2385.45	364.984	0.0273848	1.18443		FALSE
3124.84	31357	875.75	7.15118		669.416	5351.06	0.0799407	4.668		FALSE
3130.09	31383	383.75	3.13362		4134.58	419.758	0.0350297	0.757052		FALSE
3132.1	31392.9	317.75	2.59468		3990.48	449.391	0.029005	0.784894		FALSE
3134.13	31403	290.75	2.3742		2271.01	336.428	0.0265404	1.38006		FALSE
3135.74	31410.9	288.75	2.35787		2933.83	427.104	0.0263578	1.06882		FALSE
3146.95	31466.3	603.75	4.93009		635.321	4320.98	0.0551118	4.95332		FALSE
3628.26	33757	842.5	6.64923		640.527	5392.39	0.0769055	5.66449		FALSE
3657.96	33893.2	600.5	4.73931		671.52	3959.56	0.0548152	5.44728		FALSE
3924.41	35091.5	301.5	2.30133		2988.18	494.975	0.0275217	1.31331		FALSE
3926.09	35099	358.5	2.73641		2824.17	530.214	0.0327248	1.39018		FALSE
4182.8	36215.4	497.25	3.7509		838.262	2828.93	0.0453902	4.98984		FALSE
4237.05	36446.9	293.25	2.21207		3083.33	696.595	0.0267686	1.37418		FALSE
4239	36455.2	352.25	2.65713		2951.23	625.895	0.0321543	1.43635		FALSE
4345.2	36904.1	323.25	2.43725		2971.49	527.692	0.0295071	1.4623		FALSE
4347.38	36913.3	366.25	2.76146		3199.32	647.264	0.0334322	1.35885		FALSE
4349.39	36921.7	374.25	2.82178		3539.55	512.458	0.0341625	1.2288		FALSE
4351.37	36930	351.25	2.64837		2938.25	640.593	0.032063	1.48094		FALSE
4354.45	36943	419.25	3.16107		2895.47	716.578	0.0382702	1.50388		FALSE
4363.08	36979.1	2299.25	17.336		614.113	20935.5	0.209881	7.10468		FALSE
4445.96	37325	295.25	2.21341		5029.02	563.754	0.0269512	0.884061		FALSE
4448.34	37334.9	326.25	2.44581		4483.08	547.783	0.0297809	0.992251		FALSE
4450.29	37343	324.25	2.43082		4211.91	529.387	0.0295984	1.0566		FALSE
4747.69	38557.6	297	2.19585		4203.85	523.212	0.0271109	1.12937		FALSE
4759.05	38603.2	2645	19.5556		830.552	20729.8	0.241442	5.72999		FALSE
4768.44	38640.9	891	6.58755		5068.14	1294.95	0.0813327	0.940867		FALSE
4775.67	38669.9	2829	20.916		841.017	22618.4	0.258238	5.67845		FALSE
4784.62	38705.7	672	4.96839		1789.22	2522.19	0.0613419	2.67413		FALSE
4789.2	38724.1	434	3.1796		3339.52	602.166	0.0396166	1.4341		FALSE
4792.08	38735.6	350	2.5642		3431.01	663.303	0.0319489	1.3967		FALSE
4793.91	38742.9	292	2.13927		3127.34	422.258	0.0266545	1.53291		FALSE
5125.45	40047	297	2.20972		7697.92	508.631	0.0271109	0.665822		FALSE
5128.03	40057	323	2.40317		7238.97	440.929	0.0294843	0.708392		FALSE
5130.1	40065	380	2.82725		5273.69	711.92	0.0346874	0.972773		FALSE
5132.69	40075	466	3.46711		6775.95	852.745	0.0425377	0.757486		FALSE
5140.92	40106.8	1998	14.8654		976.193	15295.5	0.182382	5.2663		FALSE
5148.73	40137	553	4.1144		4700.56	798.761	0.0504792	1.09534		FALSE
5151.3	40146.9	433	3.22158		3343.06	864.136	0.0395253	1.54089		FALSE
5153.72	40156.2	376	2.79749		3722.63	702.111	0.0343222	1.38443		FALSE
5156.46	40166.8	335	2.49245		3895.54	604.533	0.0305796	1.32368		FALSE
5159.1	40177	343	2.55197		5583.01	565.613	0.0313099	0.92407		FALSE
5161.18	40185	310	2.30644		4501.85	433.418	0.0282976	1.14646		FALSE
5163.26	40193	278	2.06836		3306.38	534.368	0.0253765	1.5616		FALSE
5166.55	40205.7	291	2.16508		3979.29	527.952	0.0265632	1.29836		FALSE
5168.94	40214.9	284	2.113		3213.9	496.934	0.0259242	1.60831		FALSE
5171.32	40224.1	291	2.16508		4542.69	410.272	0.0265632	1.13838		FALSE
5173.92	40234.1	278	2.06836		3392.32	526.593	0.0253765	1.52518		FALSE
5178.83	40253	271	2.01628		4080.87	532.126	0.0247376	1.26905		FALSE
5194.41	40312.9	273	2.03116		4316.39	448.933	0.0249201	1.20342		FALSE
5201.49	40340.1	285	2.1252		4119.85	517.967	0.0260155	1.26254		FALSE
5212.82	40383.6	395	2.94546		4999.56	589.621	0.0360566	1.04266		FALSE
5215.26	40393	405	3.02003		5810.09	599.126	0.0369694	0.897623		FALSE
5217.85	40402.9	528	3.93722		4859.23	944.821	0.0481972	1.0738		FALSE
5222.56	40421	777	5.79398		3459.92	2515.04	0.0709265	1.50945		FALSE
5225.14	40430.8	897	6.6888		3755.8	2173.33	0.0818804	1.39122		FALSE
5227.42	40439.6	901	6.71863		4922.56	1357.08	0.0822455	1.06193		FALSE
5229.86	40448.9	899	6.70371		4653.02	1682.86	0.082063	1.12397		FALSE
5232.49	40459	852	6.35324		3887.83	1656.37	0.0777727	1.34586		FALSE
5235.1	40469	885	6.59932		4613.57	1758.32	0.080785	1.13472		FALSE
5240.83	40490.9	1174	8.75435		4488.01	2816.65	0.107166	1.16774		FALSE
5242.91	40498.9	1444	10.7677		4351.94	2803.97	0.131812	1.20473		FALSE
5245.54	40508.9	1544	11.5134		4736.82	3112.35	0.14094	1.1074		FALSE
5250.72	40528.7	2377	17.7249		4071.55	9357.44	0.216979	1.28961		FALSE
5252.63	40536	2566	19.1343		3751.03	6495.15	0.234231	1.40032		FALSE
5255.26	40546.1	2649	19.7532		3888.4	4082.19	0.241807	1.35152		FALSE
5257.82	40555.9	2712	20.223		4075.86	5465.64	0.247558	1.28999		FALSE
5267.97	40594.6	10955	81.6899		740.642	107954	1	7.11271		FALSE
5280.65	40643	1419	10.5813		3849.85	2863.47	0.12953	1.37165		FALSE
5283.28	40653	1342	10.0071		5766.13	2054.73	0.122501	0.91626		FALSE
5286.11	40663.8	1450	10.8124		3602.55	2956.36	0.13236	1.46733		FALSE
5288.26	40672	1639	12.2218		4485.54	3260.64	0.149612	1.17896		FALSE
5290.62	40681	1906	14.2128		4441.93	4641.88	0.173984	1.19106		FALSE
5292.77	40689.1	1861	13.8772		2175.82	7379.52	0.169877	2.43254		FALSE
5297.6	40707.6	1219	9.08991		4054.01	2459.16	0.111273	1.30676		FALSE
5300.08	40717	1171	8.73198		6210.34	1730.56	0.106892	0.853428		FALSE
5302.53	40726.3	1055	7.86698		5364.47	1616.55	0.0963031	0.988455		FALSE
5304.98	40735.6	1073	8.00121		5341.61	2158.09	0.0979461	0.993142		FALSE
5306.55	40741.6	1092	8.14289		3303.35	2746.82	0.0996805	1.60641		FALSE
5309.07	40751.1	956	7.12875		1944.32	4339.21	0.0872661	2.73054		FALSE
5314.81	40773	727	5.42113		4572.81	1074.44	0.0663624	1.16226		FALSE
5319.12	40789.3	564	4.20567		3972.65	1132.43	0.0514833	1.33893		FALSE
5321.66	40799	518	3.86265		8621.51	753.753	0.0472843	0.617253		FALSE
5324.29	40809	501	3.73588		8125.26	739.287	0.0457325	0.655276		FALSE
5326.92	40819	511	3.81045		9773.68	988.1	0.0466454	0.545028		FALSE
5329.02	40827	494	3.68369		6661.01	721.827	0.0450936	0.800032		FALSE
5332.72	40841	450	3.35558		3919.28	892.139	0.0410771	1.36064		FALSE
5334.64	40848.3	402	2.99766		3444.54	993.649	0.0366956	1.54872		FALSE
5337.47	40859	407	3.04453		4769.06	786.317	0.037152	1.11919		FALSE
5342.75	40879	406	3.03705		6025.51	760.585	0.0370607	0.886688		FALSE
5345.38	40889	410	3.06697		2650.26	802.84	0.0374258	2.01693		FALSE
5347.72	40897.8	446	3.33627		5031.8	670.635	0.040712	1.06278		FALSE
5350.14	40907	512	3.82998		6951.32	1162.23	0.0467366	0.769657		FALSE
5352.78	40917	490	3.66541		3619.24	725.045	0.0447284	1.47898		FALSE
5358.55	40938.8	575	4.30124		3462.05	1167.13	0.0524874	1.54779		FALSE
5365.25	40964.2	907	6.78474		2853.34	2238.17	0.0827932	1.88034		FALSE
5367.57	40973	955	7.1438		5367.28	1940.42	0.0871748	1.00005		FALSE
5372.34	40991	841	6.29104		5058.07	1274.12	0.0767686	1.06213		FALSE
5375.47	41002.8	812	6.0741		4168.33	1642.67	0.0741214	1.2896		FALSE
5378.15	41012.9	931	6.96427		4803.06	1858.04	0.084984	1.11974		FALSE
5380.26	41020.9	1042	7.7946		5637.79	1585.01	0.0951164	0.954321		FALSE
5393.93	41072.5	2282	17.0703		1055.27	21532.5	0.208307	5.11144		FALSE
5396.18	41081	2352	17.594		8060.34	3653.78	0.214696	0.669474		FALSE
5398.83	41091	2441	18.2597		6679.43	3769.09	0.222821	0.808278		FALSE
5408.86	41128.8	10901	81.5441		743.116	106854	0.995071	7.27862		FALSE
5425.39	41191	843	6.306		6894.97	1292.08	0.0769512	0.786863		FALSE
5435.2	41227.9	958	7.16624		3028.32	2398.65	0.0874487	1.79479		FALSE
5438.14	41238.9	754	5.64024		4733.02	1487.39	0.068827	1.14898		FALSE
5441.02	41249.7	618	4.6229		5120.59	961.043	0.0564126	1.06258		FALSE
5443.97	41260.8	626	4.68274		4579.52	1491.58	0.0571429	1.18876		FALSE
5446.15	41269	622	4.65282		7882.15	860	0.0567777	0.690948		FALSE
5448.54	41277.9	453	3.38863		4340.02	892.595	0.041351	1.25542		FALSE
5451.09	41287.5	407	3.04453		4561.65	766.861	0.037152	1.19498		FALSE
5453.61	41297	363	2.71539		4918.79	531.471	0.0331356	1.10873		FALSE
5456.27	41306.9	311	2.32641		3225.2	579.565	0.0283889	1.69176		FALSE
5623.79	41930.4	582	4.33951		2189.63	2234.79	0.0531264	2.56837		FALSE
5626.09	41938.9	539	4.0189		5287.23	932.603	0.0492013	1.06409		FALSE
5793.03	42551	272	2.01301		7678.45	530.141	0.0248288	0.754454		FALSE
5805.38	42595.9	1310	9.69502		923.646	10433.3	0.11958	6.28529		FALSE
5872.34	42838.6	924	6.83832		1103.77	6794.38	0.084345	5.32026		FALSE
6208.96	44038.7	393	2.87238		2263.17	1462.49	0.035874	2.74348		FALSE
6211	44045.9	435	3.17354		3861.01	724.069	0.0397079	1.60865		FALSE
6225.1	44095.4	578	4.2168		2343.86	2933.15	0.0527613	2.65592		FALSE
6228.05	44105.8	665	4.85151		5534.17	1390.95	0.0607029	1.12538		FALSE
6231.02	44116.2	793	5.78533		4397.92	1687.14	0.072387	1.41681		FALSE
6241.8	44154	1798	13.1173		1018.31	13282	0.164126	6.12954		FALSE
6254.16	44197.3	8515	62.1212		892.49	90176	0.777271	7.00754		FALSE
6266.05	44239	1544	11.2643		13889.7	3365.81	0.14094	0.451129		FALSE
6268.34	44247	1542	11.2497		5714.81	2563.93	0.140758	1.09686		FALSE
6272.31	44260.9	1582	11.5415		5222.59	3444.72	0.144409	1.201		FALSE
6280.63	44290	2740	19.9897		1387.95	17461	0.250114	4.5251		FALSE
6282.39	44296.1	2797	20.4055		2183.79	13037.2	0.255317	2.87683		FALSE
6287.78	44315	2191	15.9844		5837.82	3696.32	0.2	1.07708		FALSE
6298.36	44351.9	4674	34.0992		855.485	53920.6	0.426654	7.36232		FALSE
6310.12	44393	922	6.72645		3201.73	4206.76	0.0841625	1.97084		FALSE
6316.43	44415	749	5.46433		3945.98	1256.79	0.0683706	1.60072		FALSE
6318.73	44423	820	5.98231		4848.53	1753.98	0.0748517	1.30322		FALSE
6321.24	44431.7	766	5.58835		4295.98	1684.77	0.0699224	1.47143		FALSE
6324.01	44441.4	700	5.10685		2409.74	3735.83	0.0638978	2.62435		FALSE
6331.07	44466	520	3.79366		5203	877.686	0.0474669	1.21681		FALSE
6337.09	44486.9	507	3.69882		4901.54	1093.97	0.0462802	1.29288		FALSE
6339.97	44497	489	3.5675		7505.48	1065.07	0.0446372	0.844713		FALSE
6342.28	44505	475	3.46536		3843.27	1016.84	0.0433592	1.65023		FALSE
6345.15	44515	504	3.67693		7864.74	787.004	0.0460064	0.806784		FALSE
6347.98	44524.8	431	3.14436		1894.2	1941.13	0.0393428	3.35127		FALSE
6352.62	44540.9	352	2.56802		6200.43	694.689	0.0321314	1.02455		FALSE
6354.93	44549	320	2.33456		8549.96	513.584	0.0292104	0.743271		FALSE
6380.85	44639	361	2.62419		4086.16	726.923	0.032953	1.56158		FALSE
6382.57	44645	382	2.77684		2104.72	1745.69	0.0348699	3.03251		FALSE
7002.37	46744.9	434.75	3.18847		1683.21	1799.97	0.0396851	4.16013		FALSE
7004.95	46753.4	317.75	2.33039		4674.53	626.79	0.029005	1.49854		FALSE
7088.1	47027.9	432.75	3.1738		3142.19	1859.52	0.0395025	2.25578		FALSE
7090.52	47035.9	395.75	2.90244		2968.83	1668.42	0.0361251	2.38832		FALSE
7099.96	47066.9	275.75	2.02236		5427.39	528.696	0.0251712	1.30817		FALSE
7111.29	47104.2	331.75	2.43306		4918.18	705.165	0.030283	1.44592		FALSE
7113.63	47111.9	293.75	2.15437		4012.77	653.015	0.0268142	1.77275		FALSE
7215.89	47446.7	305.75	2.26007		4033.5	707.474	0.0279096	1.78899		FALSE
7218.44	47455	344.75	2.54835		8365.08	593.468	0.0314696	0.862926		FALSE
7223.96	47473	323.75	2.39312		4053.63	761.759	0.0295527	1.78209		FALSE
7227.02	47482.9	358.75	2.65184		5264.24	783.189	0.0327476	1.37285		FALSE
7229.8	47492	377.75	2.79229		3817.76	1041.1	0.034482	1.89373		FALSE
7232.55	47501	462.75	3.4206		5957.5	779.325	0.042241	1.21402		FALSE
7235.3	47509.9	469.75	3.47234		4365.68	836.548	0.04288	1.65731		FALSE
7238.68	47520.9	651.75	4.81766		5399.62	1359.9	0.0594934	1.34059		FALSE
7241.42	47529.9	782.75	5.786		4950.48	1760.1	0.0714514	1.46277		FALSE
7244.02	47538.3	960.75	7.10176		4434.06	2648.93	0.0876997	1.63372		FALSE
7246.98	47548	932.75	6.89478		5093.74	1680.66	0.0851438	1.42272		FALSE
7249.74	47557	996.75	7.36787		6636.61	1773.35	0.0909859	1.09239		FALSE
7260.06	47590.5	4580.75	33.8604		960.114	47185.5	0.418142	7.56166		FALSE
7287.25	47678.9	353.75	2.61488		9107.11	628.831	0.0322912	0.800172		FALSE
7290.35	47689	342.75	2.53357		2664.46	1142.92	0.0312871	2.73615		FALSE
7295.91	47707	334.75	2.47443		4203.23	738.629	0.0305568	1.73578		FALSE
7838.17	49435	339	2.60991		5222.62	710.79	0.0309448	1.50081		FALSE
7841.35	49444.9	370	2.84858		5399.52	763.469	0.0337745	1.45223		FALSE
7844.14	49453.7	401	3.08724		6018.8	677.512	0.0366043	1.30327		FALSE
7847.12	49463	471	3.62616		6329.3	984.292	0.0429941	1.23981		FALSE
7850.31	49473	629	4.84258		6123.23	1069.51	0.0574167	1.28205		FALSE
7853.1	49481.7	882	6.79039		5824.51	1982.78	0.0805112	1.34828		FALSE
7855.77	49490	971	7.47559		4586.88	2274.41	0.0886353	1.71266		FALSE
7858.05	49497.1	675	5.19673		5020.29	1486.59	0.0616157	1.56526		FALSE
7861.87	49509.1	385	2.96406		4104.11	785.273	0.0351438	1.91561		FALSE
7865.03	49519	297	2.28656		6278.85	477.796	0.0271109	1.25262		FALSE
8279.24	50797	296	2.34121		5202.04	675.297	0.0270196	1.59154		FALSE
8282.51	50806.9	273	2.15929		4307.64	670.322	0.0249201	1.92275		FALSE
8285.57	50816.3	321	2.53895		6619.49	575.561	0.0293017	1.25169		FALSE
8289.33	50827.7	385	3.04515		3961.13	883.186	0.0351438	2.09267		FALSE
8295.16	50845.4	801	6.3355		1177.05	5980.31	0.0731173	7.04739		FALSE
8300.91	50862.9	478	3.78074		5348.96	824.588	0.043633	1.55187		FALSE
8303.9	50872.1	325	2.57058		5009.74	730.191	0.0296668	1.65755		FALSE
8307.1	50881.8	298	2.35703		5830.28	680.182	0.0272022	1.42482		FALSE
8310.13	50891	322	2.54686		7476.22	540.41	0.029393	1.11154		FALSE
8313.41	50901	304	2.40448		8297.66	510.898	0.0277499	1.0019		FALSE
8316.68	50910.9	304	2.40448		5542.75	695.42	0.0277499	1.50046		FALSE
8319.33	50919	347	2.74459		6337.54	726.821	0.031675	1.31271		FALSE
8322.63	50929	325	2.57058		5057.83	565.728	0.0296668	1.6455		FALSE
8328.55	50947	348	2.7525		4550.06	844.802	0.0317663	1.83043		FALSE
8330.53	50953	340	2.68923		4815.66	634.42	0.0310361	1.72988		FALSE
8339.1	50979	273	2.20786		4450.57	668.173	0.0249201	1.87371		FALSE
8342.39	50989	269	2.17551		4544.2	488.57	0.024555	1.83583		FALSE
8345.03	50997	276	2.23212		6877.62	657.951	0.025194	1.21336		FALSE
8349.63	51011	315	2.54753		4506.65	762.89	0.028754	1.85274		FALSE
8351.62	51017	322	2.60414		6124.38	603.323	0.029393	1.36367		FALSE
8354.91	51027	364	2.94381		4572.18	1085.47	0.0332268	1.82734		FALSE
8366.69	51062.7	730	5.90379		2699.61	3520	0.0666362	3.09922		FALSE
8369.53	51071.3	722	5.83909		3252	2806.32	0.065906	2.57366		FALSE
8374.97	51087.8	335	2.70927		4433.72	578.426	0.0305796	1.88893		FALSE
8407.75	51187	253	2.04611		6982.3	521.928	0.0230945	1.20415		FALSE
8460.07	51344.9	343	2.77397		5723.97	818.541	0.0313099	1.47801		FALSE
8462.76	51353	395	3.19452		4242.13	1177.33	0.0360566	1.99493		FALSE
8466.3	51363.7	380	3.07321		5785.99	734.391	0.0346874	1.46324		FALSE
8469.33	51372.8	396	3.2026		6483.6	760.899	0.0361479	1.30627		FALSE
8480.53	51406.5	1628	13.1663		1088.49	17158.6	0.148608	7.79111		FALSE
8490.63	51436.9	329	2.66075		6702.74	600.078	0.0300319	1.26674		FALSE
8493.98	51447	295	2.38578		10733.4	499.191	0.0269283	0.791361		FALSE
8900.97	52656.9	255	2.10257		7173.2	445.628	0.023277	1.24086		FALSE
9159.78	53412	251	2.09161		5381.23	495.02	0.0229119	1.70217		FALSE
9162.9	53421	294	2.44994		6939.75	711.667	0.0268371	1.32035		FALSE
9166.34	53431	335	2.7916		5778.54	632.97	0.0305796	1.58627		FALSE
9169.39	53439.8	322	2.68327		4819.87	820.708	0.029393	1.90241		FALSE
9172.56	53449	333	2.77493		6435.48	807.289	0.0303971	1.42531		FALSE
9176.01	53459	414	3.44991		6469.89	773.49	0.037791	1.41826		FALSE
9179.43	53468.9	384	3.19992		4609.28	1022.88	0.0350525	1.99151		FALSE
9182.64	53478.1	399	3.32492		4300.64	1056.01	0.0364217	2.13518		FALSE
9185.67	53486.9	469	3.90823		6317.29	894.452	0.0428115	1.45405		FALSE
9194.34	53512	1279	10.6581		1076.07	13667.6	0.11675	8.54439		FALSE
9206.58	53547.4	245	2.04162		4521.64	474.219	0.0223642	2.03612		FALSE
9457.07	54266.3	261	2.22617		5748.61	632.467	0.0238247	1.6451		FALSE
9460.11	54275	314	2.67822		8556.74	572.487	0.0286627	1.10557		FALSE
9463.61	54285	396	3.37763		8529.92	911.609	0.0361479	1.10946		FALSE
9466.43	54293	409	3.48851		9387.3	944.154	0.0373346	1.00843		FALSE
9469.92	54303	463	3.9491		7560.42	1168.86	0.0422638	1.25257		FALSE
9473.43	54312.9	552	4.70821		6875.88	1089.7	0.050388	1.37778		FALSE
9476.25	54321	608	5.18586		5924.57	1593.27	0.0554998	1.59948		FALSE
9479.75	54330.9	689	5.87674		5719.59	1764.77	0.0628937	1.65742		FALSE
9482.57	54339	712	6.07291		6011.93	1413.15	0.0649932	1.57729		FALSE
9486.09	54349	835	7.12203		10279.9	2103.85	0.0762209	0.922783		FALSE
9489.59	54359	910	7.76173		7440.85	2307.07	0.0830671	1.27534		FALSE
9493.07	54368.9	1000	8.52937		6856.16	2617.12	0.0912825	1.3846		FALSE
9506.51	54407.1	1738	14.8241		1314.85	18329.1	0.158649	7.23011		FALSE
9520.34	54446.4	4871	41.5466		937.223	74304.1	0.444637	10.158		FALSE
9532.51	54481	2007	17.1185		8169.31	4112.57	0.183204	1.16687		FALSE
9535.96	54490.8	1945	16.5896		6833.55	5301.42	0.177545	1.39546		FALSE
9538.85	54499	1924	16.4105		8957.08	3965.73	0.175628	1.06495		FALSE
9541.89	54507.6	1926	16.4276		5160.86	5344.39	0.17581	1.8489		FALSE
9553.93	54541.8	3538	30.1769		928.272	54644.9	0.322958	10.2922		FALSE
9569.36	54585.5	1053	8.98143		5255.12	2775.62	0.0961205	1.82096		FALSE
9573.35	54596.8	972	8.29055		4985.17	1981.73	0.0887266	1.92037		FALSE
9576.2	54604.9	957	8.16261		6431.65	2429.7	0.0873574	1.48892		FALSE
9579.26	54613.6	847	7.22438		5864.05	1723.73	0.0773163	1.63356		FALSE
9582.56	54622.9	835	7.12203		7232.47	2039.95	0.0762209	1.32494		FALSE
9585.67	54631.7	720	6.14115		6275.11	1456.83	0.0657234	1.52757		FALSE
9588.91	54640.9	666	5.68056		4710.09	1766.29	0.0607942	2.03583		FALSE
9592.28	54650.5	602	5.13468		4660.44	1627.8	0.0549521	2.05823		FALSE
9595.94	54660.8	581	4.95557		4123.56	1517.94	0.0530351	2.3271		FALSE
9599.2	54670	518	4.41822		5575	1336.23	0.0472843	1.72183		FALSE
9613.66	54711	294	2.53169		8853.93	588.498	0.0268371	1.08581		FALSE
9616.29	54718.4	285	2.45419		4586.85	759.712	0.0260155	2.09649		FALSE
9620	54728.9	239	2.05808		3950.97	629.395	0.0218165	2.43485		FALSE
10249	56478.9	259.625	2.30571		4594.11	693.289	0.0236992	2.23089		FALSE
10251.9	56487	258.625	2.29683		4820.68	526.586	0.0236079	2.12665		FALSE
10254.8	56494.8	272.625	2.42116		4722.5	764.045	0.0248859	2.17147		FALSE
10259.2	56507	311.625	2.76752		14044.1	426.794	0.0284459	0.7305		FALSE
10262.2	56515.2	325.625	2.89185		4706.94	686.573	0.0297239	2.18023		FALSE
10265.8	56524.9	396.625	3.52239		4423.22	1071.39	0.0362049	2.32088		FALSE
10269.4	56535	423.625	3.76218		4963.87	1157.39	0.0386696	2.06884		FALSE
10272.4	56543	435.625	3.86875		5871.34	896.332	0.0397649	1.74958		FALSE
10283	56572.1	990.625	8.79766		2197.9	6871.49	0.0904267	4.67856		FALSE
10285.4	56578.5	934.625	8.30033		1931.69	5916.44	0.0853149	5.32455		FALSE
10299.4	56617	228.625	2.0304		7863.53	586.282	0.0208695	1.30977		FALSE
10586.8	57397	244.625	2.22549		6341.08	624.629	0.02233	1.66957		FALSE
11246.8	59149	215.75	2.02644		11231.1	392.003	0.0196942	1.0014		FALSE
11746.3	60441.3	296.75	2.88901		1872.82	2250.35	0.0270881	6.27199		FALSE

## Sheet: ICDC_CF08-1_0_F1_1
Spectrum: ICDC CF08-1\0_F1\1 1SLin, "Baseline subt." (D:\Data\BioTyperRealTimeProcessing\China CDC\20121019fushijuyuansuanganjun\ICDC CF08-1\0_F1\1)
m/z	time	Intens.	SN	Quality Fac.	Res.	Area	Rel. Intens.	FWHM	Chi^2	Bk. Peak
2629.18	28796.9	596.5	7.65203		2261.81	1057.57	0.0523162	1.16242		FALSE
2630.67	28805	792.5	10.1664		2787.25	1051.29	0.0695065	0.943824		FALSE
2632.38	28814.2	688.5	8.83222		3846.41	871.417	0.0603851	0.684374		FALSE
2633.65	28821.1	411.5	5.27881		2436.4	466.979	0.0360908	1.08096		FALSE
2635.86	28833	236.5	3.03387		3720.3	218.026	0.0207423	0.708507		FALSE
2637.72	28843	195.5	2.50792		4040.54	183.874	0.0171464	0.652813		FALSE
2696.18	29156.3	216.5	2.78232		2314.63	214.428	0.0189882	1.16484		FALSE
2701.43	29184.2	1339.5	17.2144		530.719	8062.28	0.117481	5.09013		FALSE
2707.73	29217.7	199.5	2.56385		2683.1	269.015	0.0174972	1.00918		FALSE
2711.72	29239	157.5	2.02409		2637.23	192.419	0.0138136	1.02824		FALSE
2822.22	29820.4	648.5	8.32376		1320.05	1782.17	0.0568769	2.13796		FALSE
2823.25	29825.8	639.5	8.20824		1213.94	1979.19	0.0560876	2.3257		FALSE
3124.24	31354	877.75	10.9717		599.169	5714.35	0.0769834	5.21429		FALSE
3128.87	31377	362.75	4.5343		3856.15	493.842	0.0318151	0.811399		FALSE
3135.75	31411	175.75	2.19684		4469.13	200.119	0.0154142	0.701646		FALSE
3137.37	31419	191.75	2.39683		2894.07	335.459	0.0168175	1.08407		FALSE
3146.26	31462.9	616.75	7.70924		522.56	4242.11	0.0540923	6.02086		FALSE
3627.52	33753.6	303	3.75977		820.772	1598.55	0.0265747	4.41964		FALSE
3656.16	33885	247	3.06489		1249.22	636.295	0.0216632	2.92676		FALSE
3657.97	33893.2	252	3.12694		1069.68	937.449	0.0221017	3.41969		FALSE
3922.48	35083	180	2.24309		2936.79	217.155	0.015787	1.33564		FALSE
3924.74	35093	218	2.71663		4044.06	340.683	0.0191198	0.970494		FALSE
3926.52	35100.8	201	2.50478		2739.28	528.722	0.0176288	1.43341		FALSE
4182.7	36215	167.25	2.09217		5399.34	354.99	0.0146687	0.774669		FALSE
4344.5	36901.2	205.5	2.58291		2020.13	653.548	0.0180235	2.1506		FALSE
4346.98	36911.6	271.5	3.41246		3953.82	561.866	0.023812	1.09944		FALSE
4349.18	36920.8	310.5	3.90264		3601.14	539.467	0.0272325	1.20772		FALSE
4351.12	36929	343.5	4.31742		4910.7	572.666	0.0301268	0.88605		FALSE
4353.89	36940.6	370.5	4.65678		4476.55	483.021	0.0324948	0.972599		FALSE
4362.46	36976.5	2641.5	33.2008		607.32	22963.6	0.231674	7.18313		FALSE
4375.97	37033.2	182.5	2.29382		3109.12	330.802	0.0160062	1.40746		FALSE
4378.5	37043.8	214.5	2.69603		3265.24	369.358	0.0188128	1.34095		FALSE
4380.71	37053	257.5	3.23649		4638.81	410.759	0.0225841	0.944361		FALSE
4383.08	37062.9	294.5	3.70154		4508.65	432.714	0.0258292	0.972149		FALSE
4385.33	37072.3	250.5	3.14851		4311.79	316.913	0.0219702	1.01706		FALSE
4387.39	37080.9	200.5	2.52007		3649.84	318.774	0.0175849	1.20208		FALSE
4389.63	37090.3	159.5	2.00474		3571.24	255.271	0.013989	1.22916		FALSE
4593.06	37930.9	205.5	2.57978		3821.27	330.319	0.0180235	1.20197		FALSE
4595.24	37939.9	280.5	3.5213		3875.47	544.905	0.0246014	1.18572		FALSE
4597.47	37949	229.5	2.88106		7177.21	308.374	0.0201284	0.640565		FALSE
4751.28	38572	161.5	2.01474		3505.13	282.023	0.0141644	1.35552		FALSE
4758.3	38600.2	866.5	10.8098		795.844	6179.36	0.0759967	5.97893		FALSE
4764.97	38627	327.5	4.08562		9558.82	297.764	0.0287235	0.498489		FALSE
4767.46	38637	296.5	3.69889		3263.47	411.183	0.0260046	1.46086		FALSE
4774.97	38667.1	963.5	12.0198		786.822	7101.67	0.0845041	6.06868		FALSE
4781.26	38692.3	303.5	3.78622		6431.02	532.101	0.0266186	0.743468		FALSE
4783.42	38700.9	228.5	2.85058		14675.3	321.576	0.0200407	0.325951		FALSE
4785.39	38708.8	212.5	2.65098		4267.9	340.25	0.0186374	1.12125		FALSE
5029.75	39675	161.375	2.02769		6547.65	190.701	0.0141535	0.768176		FALSE
5140.27	40104.3	560.812	7.03557		957.498	4225.14	0.0491863	5.36844		FALSE
5209.53	40371	221.812	2.78914		7025.97	548.344	0.0194541	0.741468		FALSE
5212.78	40383.4	198.812	2.49993		3697.21	390.294	0.0174369	1.40992		FALSE
5221.97	40418.7	422.812	5.31657		2559.03	1326.53	0.0370829	2.0406		FALSE
5224.12	40426.9	532.812	6.69974		4297.14	1031.37	0.0467305	1.21572		FALSE
5225.79	40433.3	558.812	7.02667		3623.62	1133.85	0.0490108	1.44214		FALSE
5227.47	40439.8	536.812	6.75004		3881.74	1073.1	0.0470813	1.34668		FALSE
5229.85	40448.9	478.812	6.02073		4772.48	913.637	0.0419944	1.09584		FALSE
5232.72	40459.9	436.812	5.49261		4726.6	661.741	0.0383108	1.10708		FALSE
5235.41	40470.2	481.812	6.05845		4300.21	928.334	0.0422575	1.21748		FALSE
5237.71	40479	535.812	6.73747		7102.16	776.479	0.0469936	0.737482		FALSE
5240.33	40489	611.812	7.69311		7452.02	1459.67	0.0536592	0.703209		FALSE
5242.93	40498.9	698.812	8.78708		5160.23	1356.58	0.0612896	1.01603		FALSE
5252.48	40535.5	1709.81	21.4997		938.181	12561.4	0.14996	5.59858		FALSE
5254.94	40544.9	1741.81	21.9021		3534.42	3588.7	0.152766	1.48679		FALSE
5267.32	40592.1	8541.81	107.407		738.867	85927.2	0.749163	7.12891		FALSE
5280.12	40641	788.812	9.91876		3727.16	1579.35	0.0691831	1.41666		FALSE
5283.27	40653	738.812	9.29005		2964.98	1139.59	0.0647978	1.78189		FALSE
5285.62	40661.9	803.812	10.1074		3769.47	1627.59	0.0704987	1.40222		FALSE
5287.81	40670.3	927.812	11.6666		3211.06	1856.08	0.0813741	1.64675		FALSE
5289.84	40678	947.812	11.9181		3477.83	1918.94	0.0831282	1.52102		FALSE
5292.18	40686.9	834.812	10.4972		3435.8	1969.46	0.0732175	1.54031		FALSE
5295.34	40698.9	644.812	8.10806		5928.3	948.833	0.0565535	0.893231		FALSE
5297.35	40706.6	525.812	6.61172		3370.16	795.501	0.0461166	1.57184		FALSE
5300.25	40717.6	472.812	5.94528		4885.92	929.947	0.0414682	1.0848		FALSE
5302.69	40726.9	472.812	5.94528		4798.68	901.291	0.0414682	1.10503		FALSE
5305.01	40735.7	457.812	5.75667		3480.74	701.389	0.0401526	1.5241		FALSE
5307.27	40744.3	442.812	5.56806		3818.16	874.106	0.038837	1.39001		FALSE
5310.06	40754.9	416.812	5.24112		4835.89	778.725	0.0365567	1.09805		FALSE
5312.69	40764.9	358.812	4.51182		5174.3	628.306	0.0314698	1.02674		FALSE
5314.81	40773	304.812	3.8328		5722.81	425.688	0.0267337	0.928707		FALSE
5317.44	40783	247.812	3.11607		5287.76	466.166	0.0217345	1.00561		FALSE
5320.08	40793	257.812	3.24181		3868.08	362.883	0.0226115	1.37538		FALSE
5321.66	40799	245.812	3.09092		3976.72	453.285	0.0215591	1.3382		FALSE
5326.4	40817	260.812	3.27953		9135.75	577.904	0.0228747	0.583028		FALSE
5329.02	40826.9	246.812	3.10349		6423.13	354.292	0.0216468	0.829661		FALSE
5331.14	40835	233.812	2.94003		3978.98	346.257	0.0205066	1.33982		FALSE
5336.04	40853.5	216.812	2.69483		3088.38	436.685	0.0190156	1.72778		FALSE
5338.52	40863	223.812	2.78183		5340.01	316.624	0.0196296	0.99972		FALSE
5341.16	40873	215.812	2.6824		3254.25	425.459	0.0189279	1.64129		FALSE
5343.75	40882.8	235.812	2.93099		4183.75	433.939	0.020682	1.27726		FALSE
5345.91	40891	267.812	3.32872		3904.91	381.775	0.0234886	1.36902		FALSE
5347.5	40897	258.812	3.21686		10723.7	379.669	0.0226992	0.498661		FALSE
5350.14	40907	312.812	3.88804		3565.69	830.961	0.0274353	1.50045		FALSE
5352.78	40917	295.812	3.67674		6321.52	436.116	0.0259443	0.846755		FALSE
5357.71	40935.6	346.812	4.31064		4360.78	676.587	0.0304173	1.22861		FALSE
5365.42	40964.8	719.812	8.94677		1588.11	3648.01	0.0631314	3.3785		FALSE
5366.76	40969.9	758.812	9.43151		3654.12	1567.17	0.0665519	1.46869		FALSE
5369.16	40979	751.812	9.34451		5001.22	1810.14	0.065938	1.07357		FALSE
5378.65	41014.8	783.812	9.74224		2351.36	4011.38	0.0687446	2.28746		FALSE
5383.83	41034.4	942.812	11.7185		2325.45	4070.27	0.0826897	2.31518		FALSE
5393.69	41071.6	2139.81	26.5964		996.25	16171.9	0.187673	5.41399		FALSE
5395.66	41079	2175.81	27.0438		2868.2	3442.48	0.19083	1.8812		FALSE
5408.37	41126.9	11401.8	141.717		736.294	116059	1	7.34539		FALSE
5423.49	41183.8	777.812	9.66767		5828.43	805.52	0.0682183	0.930523		FALSE
5428.53	41202.8	1099.81	13.6699		2933.41	4473.82	0.0964594	1.85059		FALSE
5430.71	41211	1186.81	14.7513		6679.27	2951.45	0.10409	0.81307		FALSE
5433.17	41220.2	1093.81	13.5953		3920.35	2264.78	0.0959332	1.38589		FALSE
5435.76	41229.9	1016.81	12.6383		4337.17	2038.32	0.0891799	1.25329		FALSE
5437.65	41237	843.812	10.488		3494.73	1624.15	0.0740069	1.55596		FALSE
5440.78	41248.8	675.812	8.39988		7375.66	1545.15	0.0592724	0.737667		FALSE
5443.31	41258.3	491.812	6.11289		2916.3	1008.27	0.0431346	1.86651		FALSE
5445.62	41267	487.812	6.06317		5868.25	716.601	0.0427838	0.92798		FALSE
5448.49	41277.8	397.812	4.94453		3665.05	826.166	0.0348903	1.48661		FALSE
5450.39	41284.9	382.812	4.75809		2175.79	1280.2	0.0335747	2.50501		FALSE
5455.21	41303	242.812	3.01799		3508.05	478.925	0.021296	1.55505		FALSE
5457.88	41313	226.812	2.81912		7806.92	299.542	0.0198927	0.699108		FALSE
6193.69	43985	171	2.12527		5749.7	280.823	0.0149976	1.07722		FALSE
6196.53	43995	178	2.21226		7488.85	280.381	0.0156116	0.827434		FALSE
6198.81	44003	175	2.17498		5420.46	260.448	0.0153484	1.14359		FALSE
6201.85	44013.7	175	2.17498		3558.09	359.528	0.0153484	1.74303		FALSE
6203.92	44021	225	2.7964		5568.57	341.792	0.0197337	1.1141		FALSE
6207.02	44031.9	263	3.26868		3807.29	657.635	0.0230665	1.6303		FALSE
6209.6	44041	344	4.29378		5331.36	698.704	0.0301706	1.16473		FALSE
6212.43	44050.9	361	4.50597		5388.63	755.098	0.0316616	1.15288		FALSE
6214.71	44058.9	316	3.94429		3717.48	523.888	0.0277149	1.67175		FALSE
6217.14	44067.5	307	3.83195		3704.91	672.638	0.0269255	1.67808		FALSE
6220.09	44077.8	348	4.34371		4176.18	742.121	0.0305215	1.48942		FALSE
6222.9	44087.7	413	5.15503		2926.34	1106.98	0.0362223	2.12651		FALSE
6225.54	44096.9	473	5.90395		5167.21	997.706	0.0414846	1.20482		FALSE
6228.37	44106.9	534	6.66534		4373.28	1147.64	0.0468347	1.42419		FALSE
6253.53	44195.1	8375	104.536		825.565	105061	0.734532	7.57485		FALSE
6268.34	44247	1185	14.7911		8208.27	1334.29	0.103931	0.763662		FALSE
6281.57	44293.3	2161	26.9734		655.989	32250	0.189531	9.57572		FALSE
6289.97	44322.6	1894	23.6408		4474.69	3172.43	0.166114	1.40568		FALSE
6298.11	44351	4543	56.7053		838.609	50857.1	0.398445	7.51018		FALSE
6314.71	44409	586	7.3144		7005.44	946.053	0.0513953	0.901401		FALSE
6318.14	44420.9	583	7.27696		3776.97	1299.62	0.0511322	1.6728		FALSE
6320.44	44429	638	7.96346		6736.98	1698.01	0.055956	0.938171		FALSE
6322.74	44437	624	7.78872		6390.68	1000.46	0.0547281	0.989369		FALSE
6325.57	44446.8	542	6.7652		5037.87	1175.59	0.0475363	1.2556		FALSE
6327.91	44455	499	6.22848		6075.52	795.873	0.043765	1.04154		FALSE
6330.76	44464.9	413	5.15503		4175.2	887.779	0.0362223	1.51628		FALSE
6333.64	44474.9	402	5.01773		5196.42	812.2	0.0352576	1.21885		FALSE
6336.17	44483.7	352	4.39363		4182.8	585.218	0.0308723	1.51482		FALSE
6338.65	44492.3	327	4.08159		3199.33	890.313	0.0286797	1.98124		FALSE
6341.28	44501.5	284	3.54486		4383.43	615.2	0.0249083	1.44665		FALSE
6343.7	44509.9	253	3.15792		2924.21	796.837	0.0221895	2.16937		FALSE
6347.45	44523	224	2.79595		7423.21	244.032	0.019646	0.855082		FALSE
6349.18	44529	203	2.53383		7650.55	406.83	0.0178042	0.829898		FALSE
6352.05	44539	181	2.25923		4181.15	371.712	0.0158747	1.51921		FALSE
7088.47	47029.1	591.5	7.42572		1058.86	4599.08	0.0518777	6.69441		FALSE
7223.95	47472.9	158.5	2.02305		5372.9	313.482	0.0139013	1.34452		FALSE
7230.1	47493	176.5	2.25279		4590.23	280.969	0.01548	1.57511		FALSE
7232.8	47501.8	183.5	2.34214		4102	411.377	0.0160939	1.76324		FALSE
7235.62	47511	201.5	2.57188		7468.01	325.044	0.0176726	0.968883		FALSE
7238.65	47520.9	230.5	2.94203		4378.95	517.441	0.0202161	1.65306		FALSE
7245.78	47544.1	335.5	4.28222		5983.81	600.333	0.0294251	1.2109		FALSE
7248.52	47553	362.5	4.62684		2655.65	1064.87	0.0317932	2.72947		FALSE
7259.7	47589.4	1981.5	25.2913		970.032	18966.2	0.173788	7.48398		FALSE
7270.65	47625	233.5	2.98032		7674.82	457.569	0.0204792	0.947338		FALSE
7273.73	47635	167.5	2.13792		11216.9	269.349	0.0146906	0.648461		FALSE
7278.97	47652	158.5	2.02305		3688.95	442.255	0.0139013	1.97318		FALSE
7281.73	47661	175.5	2.24003		4626.81	294.447	0.0153923	1.57381		FALSE
7836.9	49431	177	2.30507		6971.45	488.444	0.0155238	1.12414		FALSE
7839.46	49439	224	2.91715		9042.01	366.331	0.019646	0.867004		FALSE
7842.65	49449	227	2.95622		7835.3	382.449	0.0199091	1.00094		FALSE
7845.83	49458.9	256	3.33388		5114.88	582.63	0.0224526	1.53392		FALSE
7852.15	49478.7	584	7.60542		3587.99	2027.78	0.0512199	2.18845		FALSE
7854.51	49486.1	739	9.62398		4516.86	1766.05	0.0648143	1.73893		FALSE
7856.14	49491.2	644	8.3868		3612.48	2358.05	0.0564822	2.17472		FALSE
7863.05	49512.8	197	2.56553		5039.08	403.077	0.017278	1.56041		FALSE
8364.15	51055	155	2.08855		14996.9	329.546	0.0135943	0.557724		FALSE
8367.42	51064.9	192	2.58711		6712.16	439.765	0.0168394	1.24661		FALSE
8370.32	51073.7	156	2.10202		3524.37	347.614	0.013682	2.37498		FALSE
8894.88	52639	156	2.11085		6865.39	256.066	0.013682	1.29561		FALSE
8898.27	52648.9	169	2.28676		6608.32	263.866	0.0148222	1.34652		FALSE
8901	52657	173	2.34088		6372.19	318.016	0.015173	1.39685		FALSE
8904.41	52667	164	2.2191		8315.66	270.24	0.0143837	1.0708		FALSE
9164.28	53425	153	2.08045		6156.42	329.604	0.0134189	1.48857		FALSE
9167.73	53435	187	2.54277		9566.63	354.376	0.0164009	0.958303		FALSE
9174.61	53454.9	163	2.21643		5376	395.524	0.014296	1.70659		FALSE
9177.38	53462.9	191	2.59717		6528.39	440.161	0.0167517	1.40577		FALSE
9180.4	53471.7	168	2.28442		4759.75	417.142	0.0147345	1.92876		FALSE
9183.62	53481	184	2.50198		4575.18	353.086	0.0161378	2.00727		FALSE
9187.75	53492.9	241	3.27705		5005.03	575.394	0.021137	1.8357		FALSE
9191.22	53503	431	5.86062		4832.93	1175.33	0.037801	1.90179		FALSE
9193.73	53510.2	477	6.48612		1703.64	2988.31	0.0418355	5.39652		FALSE
9477.41	54324.3	199	2.71882		4653.98	526.719	0.0174534	2.03641		FALSE
9480.42	54332.9	238	3.25166		4319.5	618.806	0.0208739	2.1948		FALSE
9483.97	54342.9	265	3.62054		4741.85	688.45	0.0232419	2.00006		FALSE
9486.79	54351	344	4.69987		6941.39	641.018	0.0301706	1.3667		FALSE
9490.51	54361.6	385	5.26003		4955.37	978.474	0.0337666	1.9152		FALSE
9493.84	54371.1	426	5.82019		4578.83	1138.27	0.0373625	2.07342		FALSE
9497.32	54380.9	518	7.07713		5384.09	1019.36	0.0454314	1.76396		FALSE
9500.14	54389	617	8.42971		5814.15	1551.4	0.0541142	1.63397		FALSE
9504.33	54400.9	670	9.15382		4981.01	1780.46	0.0587626	1.90811		FALSE
9507.67	54410.4	746	10.1922		4621.02	1512.03	0.0654282	2.05748		FALSE
9519.54	54444.1	2163	29.5518		925.582	33183.4	0.189707	10.2849		FALSE
9534.62	54487	752	10.2741		13537.1	1045.47	0.0659544	0.704333		FALSE
9552.83	54538.7	1511	20.6439		1040.59	22229.5	0.132523	9.18019		FALSE
9565.96	54575.9	460	6.28471		5758.36	1190.31	0.0403445	1.66123		FALSE
9569.48	54585.9	380	5.19172		5075.87	778.471	0.033328	1.88529		FALSE
9572.89	54595.5	345	4.71354		5068.38	915.288	0.0302583	1.88875		FALSE
9576.22	54605	328	4.48127		5539.98	859.834	0.0287674	1.72857		FALSE
9579.27	54613.6	315	4.30366		5705.81	636.175	0.0276272	1.67886		FALSE
9583.25	54624.9	312	4.26268		4927.46	796.821	0.0273641	1.94487		FALSE
9586.11	54633	260	3.55223		6611.09	646.902	0.0228034	1.45		FALSE
9589.64	54643	280	3.82548		9844.6	607.715	0.0245575	0.974101		FALSE
9592.86	54652.1	260	3.55223		7047.09	484.286	0.0228034	1.36125		FALSE
9595.99	54661	256	3.49758		8391.88	526.077	0.0224526	1.14349		FALSE
9599.53	54671	229	3.12869		11403.4	386.923	0.0200845	0.841817		FALSE
9602.44	54679.2	161	2.19965		5357.34	412.406	0.0141206	1.79239		FALSE
9605.9	54689	155	2.13672		4635.47	264.308	0.0135943	2.07226		FALSE
10287.1	56583.2	206	2.87583		5646.09	605.672	0.0180673	1.82198		FALSE

## Sheet: ICDC_CF09-1_0_G1_1
Spectrum: ICDC CF09-1\0_G1\1 1SLin, "Baseline subt." (D:\Data\BioTyperRealTimeProcessing\China CDC\20121019fushijuyuansuanganjun\ICDC CF09-1\0_G1\1)
m/z	time	Intens.	SN	Quality Fac.	Res.	Area	Rel. Intens.	FWHM	Chi^2	Bk. Peak
2177.67	26245.5	562	3.02239		921.714	1608.73	0.0367344	2.36263		FALSE
2178.98	26253.2	523	2.81266		2087.83	643.013	0.0341852	1.04366		FALSE
2483.96	28002	530	2.77198		449.547	3577.78	0.0346428	5.52548		FALSE
2521.46	28209.4	616	3.20633		1093.7	1747.54	0.0402641	2.30543		FALSE
2522.77	28216.6	619	3.22194		1019.58	1942.51	0.0404602	2.47432		FALSE
2609.95	28692.9	404	2.07825		3004.97	538.17	0.026407	0.868543		FALSE
2611.26	28700	413	2.12455		3108.25	572.248	0.0269952	0.840107		FALSE
2621.87	28757.4	486	2.50007		2326.35	1471.79	0.0317668	1.12703		FALSE
2630.7	28805.1	3190	16.4099		538.819	21695.8	0.20851	4.88235		FALSE
2639.21	28851	639	3.28713		3636.58	675.935	0.0417674	0.725739		FALSE
2641.05	28860.9	586	3.01449		2829.2	808.279	0.0383032	0.933497		FALSE
2642.71	28869.8	480	2.46921		2800.58	670.028	0.0313746	0.943628		FALSE
2644.66	28880.3	411	2.11426		4280.54	535.807	0.0268645	0.617833		FALSE
2681.7	29079	452	2.32517		3663.39	558.363	0.0295444	0.732027		FALSE
2683.57	29089	493	2.53608		4290.11	611.727	0.0322243	0.625524		FALSE
2685.42	29098.9	449	2.30974		3176.78	596.81	0.0293483	0.845328		FALSE
2701.15	29182.8	3240	16.5422		525.19	22726	0.211779	5.14319		FALSE
2711.59	29238.3	455	2.32306		2869.71	641.914	0.0297405	0.944899		FALSE
2822.35	29821.1	517.125	2.63383		525.329	3087.94	0.0338012	5.37254		FALSE
2899.46	30220.1	1725.12	8.82487		604.369	11846.6	0.112761	4.79749		FALSE
2910.14	30275	458.125	2.34354		3029.93	508.71	0.0299448	0.960466		FALSE
3124.13	31353.5	2892.12	14.9061		652.212	20379.7	0.18904	4.79005		FALSE
3131.52	31390.1	1011.12	5.21137		2930.47	1208.12	0.0660909	1.06861		FALSE
3135.12	31407.9	896.125	4.61865		3085.4	1077.14	0.0585741	1.01612		FALSE
3136.96	31417	899.125	4.63411		4599.94	1050.41	0.0587702	0.681957		FALSE
3138.64	31425.3	853.125	4.39703		3417.36	1347.6	0.0557634	0.918439		FALSE
3146.12	31462.2	2373.12	12.2311		666.336	17502.9	0.155116	4.72153		FALSE
3155.3	31507.4	638.125	3.28891		3201.3	955.157	0.0417102	0.985631		FALSE
3157.36	31517.6	544.125	2.80443		2474.91	1496.59	0.0355661	1.27575		FALSE
3162.91	31544.9	401.125	2.06741		3381.76	463.827	0.026219	0.935285		FALSE
3164.54	31552.9	404.125	2.08287		3245.86	604.022	0.0264151	0.974944		FALSE
3170.37	31581.6	483.125	2.49004		2399.71	1184.12	0.0315789	1.32115		FALSE
3176.5	31611.8	459.125	2.36634		2104.25	1008.43	0.0300101	1.50956		FALSE
3180.9	31633.3	569.125	2.93329		1466.78	1772.32	0.0372001	2.16862		FALSE
3182.28	31640.1	525.125	2.70651		2977.31	787.671	0.0343241	1.06884		FALSE
3184.47	31650.8	430.125	2.21688		3065.57	647.849	0.0281146	1.03878		FALSE
3186.52	31660.9	468.125	2.41273		2964.5	689.985	0.0305984	1.07489		FALSE
3188.55	31670.9	501.125	2.58281		3185.23	722.442	0.0327554	1.00104		FALSE
3190.2	31679	492.125	2.53643		3614.22	548.486	0.0321671	0.882681		FALSE
3192.22	31688.9	414.125	2.13441		3159.11	602.262	0.0270688	1.01048		FALSE
3542.06	33358.4	470	2.39653		911.368	2518.33	0.030721	3.88653		FALSE
3627.4	33753	1308	6.63145		750.462	8764.15	0.0854958	4.83355		FALSE
3912.32	35038	405	2.04709		1525.9	1623.98	0.0264723	2.56395		FALSE
3925.39	35095.8	1033	5.22134		807.539	7035.82	0.0675208	4.86093		FALSE
3925.39	35095.9	1036	5.2365		811.383	7035.82	0.0677168	4.8379		FALSE
4140.29	36032.9	465.5	2.37702		3961.5	768.888	0.0304268	1.04513		FALSE
4145.3	36054.5	1720.5	8.78554		884.633	11368.2	0.112458	4.68589		FALSE
4181.94	36211.7	544.5	2.78828		977.586	3408.62	0.0355906	4.27782		FALSE
4238.05	36451.2	942.5	4.82636		884.947	6133.1	0.0616053	4.78904		FALSE
4346.64	36910.2	1088.5	5.56156		1173.35	5118.04	0.0711484	3.70446		FALSE
4348.26	36917	1037.5	5.30099		3211.75	1916.14	0.0678149	1.35386		FALSE
4350.9	36928.1	999.5	5.10683		2659.64	1866.82	0.0653311	1.6359		FALSE
4362.08	36974.9	5161.5	26.3721		646.391	48572.1	0.337375	6.74836		FALSE
4376.88	37037	604.5	3.08862		4996.6	822.774	0.0395124	0.875972		FALSE
4381.14	37054.8	755.5	3.86014		1927.12	2573.04	0.0493823	2.27341		FALSE
4383.25	37063.6	861.5	4.40173		1089.71	4549.84	0.0563109	4.02241		FALSE
4389.31	37089	436.5	2.23025		4418.01	760.113	0.0285313	0.993503		FALSE
4446.15	37325.8	665.5	3.41852		3087.14	1225.05	0.0434996	1.44022		FALSE
4450.13	37342.3	873.5	4.48697		985.58	4897.33	0.0570952	4.51524		FALSE
4454.63	37361	447.5	2.29871		4493.21	607.912	0.0292503	0.991414		FALSE
4480.08	37466.4	733.5	3.76782		1153.72	4085.7	0.0479443	3.88316		FALSE
4595.33	37940.2	1417.88	7.32582		918.879	10227.8	0.0926776	5.00102		FALSE
4733.95	38502.4	618.5	3.19101		2519.06	2199.71	0.0404275	1.87926		FALSE
4735.75	38509.6	698.5	3.60375		3695.05	1593.49	0.0456566	1.28165		FALSE
4758.38	38600.5	3811.5	19.6646		944.201	36001.7	0.249134	5.03958		FALSE
4767.89	38638.7	2934.5	15.1399		1281.56	17836.1	0.19181	3.72037		FALSE
4775.16	38667.9	3762.5	19.4118		963.615	30369	0.245931	4.95547		FALSE
4806.75	38794.2	865.5	4.44409		1398.62	4202.13	0.0565723	3.43678		FALSE
5030.55	39678.1	528.75	2.75392		966.141	3156.63	0.0345611	5.20684		FALSE
5140.3	40104.4	2133	11.0963		959.918	20199	0.139421	5.35493		FALSE
5199.1	40330.9	450	2.37444		4915.34	856.192	0.0294137	1.05773		FALSE
5201.4	40339.8	510	2.69103		4658.05	975.737	0.0333355	1.11665		FALSE
5214.92	40391.6	868	4.58003		3653.28	1761.31	0.0567357	1.42746		FALSE
5224.23	40427.4	1669	8.80653		1199.65	11464	0.109092	4.35478		FALSE
5233.24	40461.9	1631	8.60602		4593.17	3309.71	0.106608	1.13935		FALSE
5243.38	40500.7	2876	15.1753		1467.3	21542.6	0.187986	3.5735		FALSE
5252.57	40535.8	4136	21.8237		922.127	36335.7	0.270344	5.69614		FALSE
5254.98	40545	4126	21.771		7660.32	6444.9	0.269691	0.685999		FALSE
5267.16	40591.5	15299	80.7256		753.559	167517	1	6.98971		FALSE
5280.65	40643	2327	12.2785		5489.48	3603.16	0.152101	0.961958		FALSE
5283.76	40654.8	2391	12.6162		4160.14	4907.2	0.156285	1.27009		FALSE
5288.42	40672.6	2978	15.7135		2534.89	12871.1	0.194653	2.08625		FALSE
5289.92	40678.3	3019	15.9298		1009.64	23404	0.197333	5.23939		FALSE
5299.55	40715	1783	9.40805		5633.18	2753.31	0.116544	0.940775		FALSE
5304.91	40735.4	2016	10.6375		2828.45	7848.54	0.131773	1.87556		FALSE
5306.88	40742.8	2075	10.9488		4023.38	5226.99	0.13563	1.31901		FALSE
5309.07	40751.2	1904	10.0465		1806.29	7798.9	0.124453	2.93922		FALSE
5313.8	40769.1	1302	6.87004		3450.7	2002.11	0.0851036	1.53992		FALSE
5316.58	40779.7	1187	6.26324		4568.33	2368.93	0.0775868	1.16379		FALSE
5319.02	40789	1064	5.61423		5183.21	2102.32	0.069547	1.0262		FALSE
5324.28	40808.9	971	5.12351		5893.37	1468.5	0.0634682	0.903436		FALSE
5326.4	40817	987	5.20794		6676.3	1972.15	0.064514	0.797807		FALSE
5328.75	40825.9	957	5.04964		1522.66	4614	0.0625531	3.49964		FALSE
5366.7	40969.7	1477	7.81036		915.113	12755.7	0.0965423	5.86452		FALSE
5379.98	41019.8	1578	8.34444		1863.07	10312.8	0.103144	2.88769		FALSE
5392.59	41067.4	3148	16.6466		1157.63	27685.8	0.205765	4.65831		FALSE
5408.36	41126.9	13653	72.1969		761.022	152901	0.892411	7.1067		FALSE
5430.21	41209.1	2180	11.5278		940.464	19684.6	0.142493	5.77397		FALSE
5434.47	41225.1	1957	10.3486		1491.69	12124.2	0.127917	3.64315		FALSE
5444.69	41263.5	1451	7.67287		3298.54	4425.43	0.0948428	1.65064		FALSE
5446.81	41271.5	1354	7.15993		1179.24	11420.2	0.0885025	4.61893		FALSE
5464.8	41338.9	484	2.55939		4751.63	954.916	0.0316361	1.15009		FALSE
5624.24	41932.1	915.5	4.91021		1119.41	7249.78	0.0598405	5.02428		FALSE
5674.6	42117.7	667.5	3.58008		1142.88	4738.38	0.0436303	4.96519		FALSE
5757.59	42421.8	402.5	2.15878		3682.58	823.813	0.0263089	1.56347		FALSE
5760.1	42430.9	465.5	2.49667		5235.63	728.998	0.0304268	1.10017		FALSE
5762.83	42440.9	545.5	2.92575		3954.66	1380.12	0.0356559	1.45723		FALSE
5768.32	42460.9	618.5	3.30569		3976.05	1287.85	0.0404275	1.45077		FALSE
5771.04	42470.9	723.5	3.86688		4008.74	1489.46	0.0472907	1.43961		FALSE
5776.01	42489	954.5	5.1015		5985.64	2397.13	0.0623897	0.964978		FALSE
5778.75	42499	1016.5	5.43287		4497.28	2132.7	0.0664423	1.28494		FALSE
5780.95	42507	1105.5	5.90855		8943.05	2318.61	0.0722596	0.646419		FALSE
5788.83	42535.7	2004.5	10.7134		1461.29	12459.2	0.131022	3.96145		FALSE
5791.07	42543.8	1990.5	10.6386		3913.92	3258.04	0.130107	1.47961		FALSE
5793.72	42553.5	2043.5	10.9219		4765.79	4378.69	0.133571	1.21569		FALSE
5796.64	42564.1	2164.5	11.5686		4133.89	4654.82	0.14148	1.40222		FALSE
5804.97	42594.4	6834.5	36.5282		850.162	67444.9	0.446729	6.82808		FALSE
5816.72	42637.1	1085.5	5.80165		8612.48	2248.51	0.0709523	0.675383		FALSE
5819.44	42647	974.5	5.20839		6060.64	1536.16	0.063697	0.960201		FALSE
5827.62	42676.7	1376.5	7.35696		1467.43	6957.94	0.0899732	3.9713		FALSE
5829.89	42684.9	1344.5	7.18593		5706.72	2749.31	0.0878816	1.02158		FALSE
5832.34	42693.8	1135.5	6.06889		4015.37	2427.48	0.0742205	1.4525		FALSE
5845.37	42741.1	942.5	5.03736		1872.73	4349.23	0.0616053	3.12131		FALSE
5851.08	42761.7	821.5	4.39066		4701.04	1748.82	0.0536963	1.24464		FALSE
5872.92	42840.8	2089.5	11.1677		964.589	25606.7	0.136578	6.08852		FALSE
5884.01	42880.8	834.5	4.46014		5497.64	2163.2	0.054546	1.07028		FALSE
5886.8	42890.9	727.5	3.88826		8388.58	1497.55	0.0475521	0.701764		FALSE
5889.02	42898.9	646.5	3.45534		6127.2	2760.66	0.0422577	0.961127		FALSE
5896.24	42925	446.5	2.3864		5005.26	881.638	0.0291849	1.17801		FALSE
6201.42	44012.2	432.25	2.35735		5541.16	919.989	0.0282535	1.11916		FALSE
6203.62	44019.9	496.25	2.70639		5351	821.93	0.0324368	1.15934		FALSE
6211.21	44046.6	814.25	4.48787		1375.72	5909.98	0.0532224	4.51487		FALSE
6221.56	44083	966.25	5.32564		5062.3	3402.78	0.0631577	1.229		FALSE
6253.66	44195.6	10009.2	55.1675		713.083	166114	0.654242	8.76989		FALSE
6280.74	44290.3	3637.25	20.0473		987.236	35002.7	0.237744	6.36194		FALSE
6282.89	44297.9	3617.25	19.937		3641.01	15780.8	0.236437	1.72559		FALSE
6298.64	44352.9	6696.25	36.9074		816.145	92126.5	0.437692	7.71755		FALSE
6309.53	44390.9	1886.25	10.3964		4982.84	4086.86	0.123292	1.26625		FALSE
6312.65	44401.8	1621.25	8.93577		5223.55	2751.41	0.105971	1.2085		FALSE
6315.41	44411.4	1557.25	8.58302		3796.32	3535.58	0.101788	1.66356		FALSE
6318.16	44421	1618.25	8.91924		6824.56	3557.72	0.105775	0.925797		FALSE
6320.99	44430.9	1644.25	9.06254		5138.06	3599.31	0.107474	1.23023		FALSE
6323.06	44438.1	1532.25	8.44523		4207.8	3409.26	0.100154	1.5027		FALSE
6325.61	44446.9	1399.25	7.71218		4442.66	3097.5	0.0914602	1.42383		FALSE
6336.68	44485.5	1108.25	6.10829		1645.75	5897.86	0.0724394	3.85033		FALSE
6357.22	44556.9	709.25	3.90914		5310.47	2275.75	0.0463592	1.19711		FALSE
6368.14	44594.9	591.25	3.35925		5277.78	1304.6	0.0386463	1.20659		FALSE
6370.48	44603	604.25	3.43311		7778.18	975.918	0.039496	0.819019		FALSE
6373.36	44613	581.25	3.30243		6958.14	949.519	0.0379927	0.915958		FALSE
6376.23	44623	585.25	3.32516		4882.8	964.214	0.0382541	1.30586		FALSE
6430.49	44810.8	659.25	3.74559		1138.57	4830.13	0.0430911	5.64785		FALSE
7001.77	46742.9	746.75	4.6677		1962.63	3091.41	0.0488104	3.56754		FALSE
7004.16	46750.8	612.75	3.83011		4119.46	2011.92	0.0400516	1.70026		FALSE
7074.66	46983.6	356.75	2.22993		4155.03	818.397	0.0233185	1.70267		FALSE
7088.62	47029.6	1144.75	7.15547		794.805	16537.7	0.0748252	8.91868		FALSE
7223.35	47471	376.75	2.41794		6472.25	821.074	0.0246258	1.11605		FALSE
7226.41	47481	381.75	2.45003		8339.29	652.436	0.0249526	0.866551		FALSE
7229.47	47490.9	443.75	2.84794		6390.99	950.735	0.0290052	1.1312		FALSE
7232.51	47500.8	460.75	2.95705		5436.51	997.963	0.0301163	1.33036		FALSE
7238.29	47519.7	649.75	4.17003		6991.93	1446.07	0.0424701	1.03523		FALSE
7241.14	47529	764.75	4.90809		7687.15	1705.33	0.0499869	0.94198		FALSE
7243.89	47537.9	821.75	5.27391		5244.11	1902.02	0.0537127	1.38134		FALSE
7246.68	47547	913.75	5.86436		6914.22	2068.27	0.0597261	1.04808		FALSE
7259.72	47589.4	2871.75	18.4306		805.646	39535.8	0.187708	9.01105		FALSE
7278.03	47648.9	561.75	3.60526		6212.73	1003.83	0.0367181	1.17147		FALSE
7280.5	47657	580.75	3.7272		4490.57	1660.19	0.03796	1.62129		FALSE
7283.78	47667.6	544.75	3.49615		4210.46	981.849	0.0356069	1.72992		FALSE
7286.63	47676.9	507.75	3.25869		4293.42	1189.1	0.0331884	1.69716		FALSE
7295.9	47707	441.75	2.83511		5736.93	1006.1	0.0288744	1.27174		FALSE
7819.03	49375	313	2.21209		9379.7	528.547	0.0204589	0.833611		FALSE
7822.2	49384.9	320	2.26156		5866.23	731.059	0.0209164	1.33343		FALSE
7824.77	49393	365	2.57959		7331.08	815.574	0.0238578	1.06734		FALSE
7837.52	49432.9	554	3.91532		3416.57	1706.69	0.0362115	2.29397		FALSE
7841.05	49444	598	4.22629		5999.47	1120.65	0.0390875	1.30696		FALSE
7847.09	49462.9	767	5.42068		5887.42	1797.26	0.050134	1.33286		FALSE
7853.52	49483	1310	9.25826		2818.88	6089.97	0.0856265	2.78605		FALSE
7856.05	49490.9	1454	10.276		4262.12	4423.43	0.0950389	1.84323		FALSE
7858.02	49497.1	1296	9.15932		2321.83	7738.12	0.0847114	3.3844		FALSE
7867.55	49526.9	458	3.23686		7407.55	813.658	0.0299366	1.0621		FALSE
7870.78	49537	378	2.67147		4017.36	703.607	0.0247075	1.95919		FALSE
7873.58	49545.7	366	2.58666		4740.48	679.018	0.0239231	1.66092		FALSE
7875.92	49553	369	2.60786		4279.17	680.328	0.0241192	1.84053		FALSE
7878.87	49562.2	371	2.622		6402.18	671.313	0.02425	1.23065		FALSE
7881.68	49571	368	2.60079		4214.46	871.594	0.0240539	1.87015		FALSE
7885.04	49581.5	368	2.60079		4821.46	887.035	0.0240539	1.6354		FALSE
7891.28	49601	374	2.6432		7496.2	665.58	0.024446	1.0527		FALSE
7893.51	49607.9	342	2.41704		3994.42	829.494	0.0223544	1.97614		FALSE
7896.42	49617	331	2.3393		6758.84	584.066	0.0216354	1.16831		FALSE
7900.23	49628.9	299	2.11314		5719.39	851.929	0.0195438	1.38131		FALSE
8244.48	50691	410	3.04249		7224.73	1403.26	0.0267991	1.14115		FALSE
8247.11	50699	441	3.27253		4024.81	1074.59	0.0288254	2.04907		FALSE
8250.38	50709	562	4.17044		4129.79	1957.95	0.0367344	1.99778		FALSE
8262.84	50747	712	5.28355		10787.8	1730.47	0.046539	0.765941		FALSE
8265.72	50755.8	773	5.73621		6379.09	1899.75	0.0505262	1.29575		FALSE
8269.38	50766.9	858	6.36697		4358.19	2122.15	0.0560821	1.89743		FALSE
8278.79	50795.6	1176	8.72676		4414.16	3026.4	0.0768678	1.87551		FALSE
8296.15	50848.5	2267	16.8228		737.942	40375.6	0.14818	11.2423		FALSE
8310.11	50890.9	899	6.67122		5235.75	2258.71	0.058762	1.58719		FALSE
8314.02	50902.8	840	6.2334		5599.9	2132.81	0.0549055	1.48467		FALSE
8316.71	50911	810	6.01078		6185.6	1567.84	0.0529446	1.34453		FALSE
8319.96	50920.9	822	6.09983		4351.49	1598.94	0.053729	1.91198		FALSE
8321.97	50927	832	6.17403		4911.05	2102.34	0.0543826	1.69454		FALSE
8326.56	50940.9	791	5.86978		5365.61	2034.08	0.0517027	1.55184		FALSE
8343.05	50991	663	5.09936		6886.81	1678.6	0.0433362	1.21145		FALSE
8351.62	51017	638	4.90707		4629.75	1602.97	0.0417021	1.8039		FALSE
8354.92	51027	660	5.07628		6616.35	1215.79	0.0431401	1.26277		FALSE
8358.16	51036.8	614	4.72248		5533.35	1533.39	0.0401333	1.51051		FALSE
8360.85	51045	606	4.66095		8832.88	1160.31	0.0396104	0.946561		FALSE
8364.15	51055	651	5.00706		9966.21	1640.77	0.0425518	0.839251		FALSE
8367.41	51064.9	692	5.32241		5931.45	2195.32	0.0452317	1.41068		FALSE
8370.08	51073	711	5.46854		9942.12	1716.01	0.0464736	0.841882		FALSE
8372.68	51080.8	612	4.7071		2782.42	2696.92	0.0400026	3.00914		FALSE
8378.43	51098.2	410	3.15345		6116.51	787.041	0.0267991	1.3698		FALSE
8384.94	51118	336	2.58429		5569.19	644.398	0.0219622	1.50559		FALSE
8391.23	51137	362	2.78426		7289.6	823.41	0.0236617	1.15112		FALSE
8394.53	51147	395	3.03808		6981.08	862.264	0.0258187	1.20247		FALSE
8397.8	51156.9	349	2.68428		6078.94	822.615	0.0228119	1.38146		FALSE
8401.12	51166.9	335	2.5766		7713.17	613.264	0.0218969	1.08919		FALSE
8403.75	51174.9	322	2.47661		5352.38	763.849	0.0210471	1.5701		FALSE
8406.72	51183.9	315	2.42277		5134.59	743.475	0.0205896	1.63727		FALSE
8409.74	51193	331	2.54583		5766.44	587.546	0.0216354	1.45839		FALSE
8413.05	51203	342	2.63044		6967.4	710.917	0.0223544	1.20749		FALSE
8416.02	51212	314	2.41508		5702.01	582.046	0.0205242	1.47597		FALSE
8419	51221	345	2.65351		5805.77	768.394	0.0225505	1.45011		FALSE
8422.32	51231	337	2.59198		7639.33	753.712	0.0220276	1.10249		FALSE
8425.57	51240.8	318	2.44585		6460.21	603.971	0.0207857	1.30423		FALSE
8434.24	51267	387	2.97655		7441.68	951.221	0.0252958	1.13338		FALSE
8436.88	51275	426	3.27651		7584.53	797.217	0.027845	1.11238		FALSE
8439.52	51282.9	442	3.39957		4326.04	1114.4	0.0288908	1.95087		FALSE
8442.84	51292.9	465	3.57647		5523.16	877.297	0.0303941	1.52862		FALSE
8446.15	51302.9	450	3.4611		4878.84	1144.73	0.0294137	1.73118		FALSE
8449.09	51311.8	478	3.67646		6055.18	1187.34	0.0312439	1.39535		FALSE
8452.76	51322.9	479	3.68415		5450.91	1206.7	0.0313092	1.55071		FALSE
8455.43	51330.9	514	3.95335		5388.29	994.626	0.033597	1.56922		FALSE
8458.1	51339	570	4.38406		6471.97	1429.37	0.0372573	1.30688		FALSE
8463.83	51356.2	659	5.06859		6604.34	1277.14	0.0430747	1.28156		FALSE
8481.9	51410.6	1718	13.2137		704.771	32268.1	0.112295	12.035		FALSE
8503.95	51477	406	3.12268		4547.08	1034.34	0.0265377	1.8702		FALSE
8505.95	51483	398	3.06115		6740.13	757.571	0.0260148	1.26199		FALSE
8509.27	51492.9	382	3.0068		3981.13	982.44	0.024969	2.1374		FALSE
8512.22	51501.8	399	3.14061		5199.44	990.202	0.0260801	1.63714		FALSE
8518.6	51521	390	3.06977		8946.6	1138.53	0.0254919	0.95216		FALSE
8521.46	51529.6	349	2.74705		5931.36	847.503	0.0228119	1.43668		FALSE
8524.58	51538.9	330	2.5975		6781.45	971.706	0.02157	1.25704		FALSE
8697.3	52054.9	253	2.03684		6627.04	605.189	0.016537	1.3124		FALSE
8880.59	52597	261	2.13954		7318.64	630.356	0.0170599	1.21342		FALSE
8886.71	52614.9	329	2.69697		7084.17	788.099	0.0215047	1.25445		FALSE
8890.11	52624.9	415	3.40195		6047.58	765.472	0.027126	1.47003		FALSE
8893.18	52634	452	3.70525		5484.8	1112.8	0.0295444	1.62142		FALSE
8896.48	52643.7	494	4.04955		4792.69	1267.91	0.0322897	1.85626		FALSE
8899.87	52653.6	556	4.55779		4087.81	1468.39	0.0363422	2.17717		FALSE
8902.65	52661.8	552	4.525		5494.47	1109.6	0.0360808	1.62029		FALSE
8905.82	52671.1	556	4.55779		1838.24	4362.49	0.0363422	4.84474		FALSE
8922.8	52721	272	2.22971		7043.5	509.817	0.0177789	1.26681		FALSE
8926.21	52731	288	2.36087		8857.83	505.823	0.0188248	1.00772		FALSE
8929.58	52740.9	262	2.14774		6269.14	492.61	0.0171253	1.42437		FALSE
8932.61	52749.8	253	2.07396		4758.09	625.419	0.016537	1.87735		FALSE
8935.97	52759.6	267	2.18872		4886.05	644.541	0.0174521	1.82887		FALSE
8939.16	52769	257	2.10675		5602.27	471.644	0.0167985	1.59563		FALSE
8942.17	52777.8	288	2.36087		4585.47	713.434	0.0188248	1.95011		FALSE
8945.52	52787.6	283	2.31988		5074.91	708.474	0.0184979	1.76269		FALSE
8948.67	52796.8	312	2.55761		5048.37	753.314	0.0203935	1.77259		FALSE
8952.12	52807	322	2.63958		7425.1	587.933	0.0210471	1.20566		FALSE
8958.27	52825	368	3.01667		7393.63	905.509	0.0240539	1.21162		FALSE
9144.69	53368.2	252	2.17263		5721.24	490.213	0.0164717	1.59837		FALSE
9147.71	53377	294	2.53474		13145.3	705.192	0.0192169	0.695894		FALSE
9154.61	53397	370	3.18998		9362.54	1137.15	0.0241846	0.977791		FALSE
9172.09	53447.6	516	4.44872		6757.61	1365.07	0.0337277	1.3573		FALSE
9178.78	53467	594	5.1212		8885.08	1936.89	0.0388261	1.03306		FALSE
9182.24	53477	629	5.42296		10459.6	1235.15	0.0411138	0.877879		FALSE
9195.94	53516.6	1155	9.9579		758.185	21084.6	0.0754951	12.1289		FALSE
9221.31	53589.9	318	2.74165		5008.68	840.534	0.0207857	1.84106		FALSE
9225.14	53601	322	2.77614		9635.36	767.927	0.0210471	0.957426		FALSE
9227.92	53609	305	2.62957		6025.55	778.972	0.0199359	1.53146		FALSE
9231.37	53618.9	276	2.4361		4914.23	553.092	0.0180404	1.8785		FALSE
9234.84	53629	275	2.42727		4555.16	707.512	0.017975	2.02734		FALSE
9237.9	53637.8	257	2.26839		4988.8	662.59	0.0167985	1.85173		FALSE
9427.87	54183	231	2.10526		7248.93	420.243	0.015099	1.30059		FALSE
9431.36	54193	261	2.37867		4224.74	772.347	0.0170599	2.23241		FALSE
9435.53	54204.9	253	2.30576		5925.29	503.429	0.016537	1.59242		FALSE
9437.95	54211.8	281	2.56095		6614.17	745.571	0.0183672	1.42693		FALSE
9444.61	54230.8	353	3.21713		2380.12	1568.36	0.0230734	3.96812		FALSE
9459.4	54273	579	5.27683		2353.53	3637.97	0.0378456	4.01924		FALSE
9462.89	54282.9	658	5.99681		7073.12	1718.74	0.0430093	1.33787		FALSE
9466.19	54292.3	751	6.84438		6932.53	1965.28	0.0490882	1.36547		FALSE
9472.7	54310.9	933	8.50307		3553.46	4699.45	0.0609844	2.66577		FALSE
9475.83	54319.8	992	9.04078		5723.27	2696.94	0.0648408	1.65567		FALSE
9478.76	54328.1	1091	9.94303		5436.73	2935.73	0.0713119	1.74347		FALSE
9481.87	54337	1209	11.0184		6563.65	3238.02	0.0790248	1.4446		FALSE
9485.37	54347	1295	11.8022		6117.59	2657.58	0.0846461	1.55051		FALSE
9489.4	54358.4	1402	12.7774		4766.55	3774.4	0.09164	1.99083		FALSE
9492.03	54365.9	1533	13.9713		5334.33	4196.44	0.100203	1.77942		FALSE
9495.53	54375.9	1684	15.3475		4764.47	5697.17	0.110073	1.99299		FALSE
9522.84	54453.5	3966	36.1449		861.763	72847	0.259233	11.0504		FALSE
9525.54	54461.2	3994	36.4001		1640.34	47197.4	0.261063	5.80705		FALSE
9539.56	54501	3144	28.6534		4407.88	8788.27	0.205504	2.16421		FALSE
9547.29	54522.9	3181	28.9906		4536.1	6684.81	0.207922	2.10473		FALSE
9550.2	54531.2	3106	28.3071		4731.12	8726.51	0.20302	2.01859		FALSE
9557.09	54550.7	3018	27.5051		1186.44	38877.1	0.197268	8.0553		FALSE
9572.75	54595.1	1642	14.9647		2352.69	13454.7	0.107327	4.06884		FALSE
9583.28	54625	1356	12.3582		7622.37	3680.9	0.0886332	1.25726		FALSE
9589.62	54642.9	1152	10.499		6340.03	3165.49	0.075299	1.51255		FALSE
9592.87	54652.1	1102	10.0433		4958.02	5802.6	0.0720309	1.93482		FALSE
9598.38	54667.7	958	8.73091		3857.62	3273.13	0.0626185	2.48816		FALSE
9623.62	54739.1	457	4.28839		4849.47	1225.48	0.0298712	1.98447		FALSE
9627.12	54749	441	4.13825		11584.3	845.039	0.0288254	0.831046		FALSE
9633.48	54767	339	3.18111		3686.98	1459.37	0.0221583	2.61284		FALSE
10233.4	56436.2	204	2.18123		6732.67	537.028	0.0133342	1.51996		FALSE
10242.4	56461	275	2.94038		3503.49	916.239	0.017975	2.92349		FALSE
10261.4	56513	401	4.28761		10112.8	841.639	0.0262109	1.0147		FALSE
10268.7	56532.9	516	5.51722		8063.93	1062.8	0.0337277	1.27341		FALSE
10272.4	56543	535	5.72037		7796.01	1474.16	0.0349696	1.31764		FALSE
10276	56552.9	595	6.36191		7027.94	1626.03	0.0388914	1.46216		FALSE
10279.6	56562.9	686	7.33491		5007.16	2353.12	0.0448395	2.05299		FALSE
10286.7	56582.2	865	9.24883		886.799	12761.9	0.0565396	11.5998		FALSE
10303.8	56628.8	329	3.51776		5133.13	870.551	0.0215047	2.00731		FALSE
10307.5	56639	312	3.33599		9182.91	613.417	0.0203935	1.12246		FALSE
10310.8	56648	267	2.85484		3833.61	752.746	0.0174521	2.68957		FALSE
10314.1	56657	268	2.86553		5297.94	716.809	0.0175175	1.94681		FALSE
10318.4	56668.9	262	2.80138		6643.18	677.538	0.0171253	1.55324		FALSE
10321.9	56678.3	234	2.50199		5246.98	630.73	0.0152951	1.96721		FALSE
10325.8	56688.9	223	2.38438		5123.67	470.211	0.0145761	2.0153		FALSE
10329	56697.6	225	2.40576		4903.77	761.426	0.0147068	2.10633		FALSE
10336.1	56717	217	2.32023		11468.9	489.431	0.0141839	0.901228		FALSE
10339.3	56725.8	202	2.15984		6636.73	408.376	0.0132035	1.55789		FALSE
10460.6	57055.7	201	2.2007		4104.24	929.313	0.0131381	2.54873		FALSE
10483	57116.4	427	4.67512		7066.08	1205.45	0.0279103	1.48357		FALSE
10489.3	57133.4	592	6.48167		3423.13	3076.56	0.0386953	3.06424		FALSE
10492.1	57140.9	603	6.60211		2312.89	3504.82	0.0394143	4.53635		FALSE
10499	57159.7	437	4.78461		6186.7	1151.87	0.028564	1.69703		FALSE
10502.4	57168.9	315	3.44886		6263.27	651.872	0.0205896	1.67682		FALSE
10506.1	57179	300	3.28463		7350.1	742.914	0.0196091	1.42939		FALSE
10509.6	57188.3	264	2.89047		7573.66	525.933	0.017256	1.38765		FALSE
10512.8	57196.9	230	2.51822		6707.68	580.603	0.0150337	1.56727		FALSE
10516.5	57207	212	2.32114		9663.55	495.442	0.0138571	1.08826		FALSE
10519.4	57215	188	2.05837		6563.85	379.178	0.0122884	1.60263		FALSE
10526.8	57235	183	2.00362		5075.23	441.489	0.0119616	2.07416		FALSE
10590.6	57407	239	2.67816		12294.2	486.475	0.0156219	0.861427		FALSE
11239.9	59130.8	180.5	2.21465		7106.46	394.462	0.0117982	1.58164		FALSE
11246	59147	254.5	3.12259		11246.5	370.105	0.0166351	0.999962		FALSE
11252.6	59164.2	307.5	3.77287		2633.65	1653.21	0.0200994	4.27263		FALSE
11256.7	59174.9	301.5	3.69926		6238.14	1059.46	0.0197072	1.8045		FALSE
11259.8	59183	257.5	3.1594		11598.7	507.297	0.0168312	0.97078		FALSE
11263.6	59193	208.5	2.55819		10108.3	539.059	0.0136283	1.11429		FALSE
11267.4	59202.8	187.5	2.30053		7422.35	388.054	0.0122557	1.51803		FALSE
11270.5	59210.9	183.5	2.25145		6680.6	454.541	0.0119942	1.68705		FALSE
11274.3	59220.9	177.5	2.17784		5812.94	448.867	0.0116021	1.93952		FALSE
11320	59340.1	167.5	2.05514		5166.5	429.512	0.0109484	2.19104		FALSE
11323.4	59349	167.5	2.05514		6063.12	390.947	0.0109484	1.86759		FALSE
11327.2	59358.9	163.5	2.00606		5535.22	407.519	0.010687	2.04639		FALSE
11331	59368.9	176.5	2.16557		7120.15	333.306	0.0115367	1.59141		FALSE
11334.1	59377	164.5	2.01833		6284.88	389.459	0.0107523	1.8034		FALSE
11341.8	59397	174.5	2.14103		11184.8	307.26	0.011406	1.01404		FALSE
11345.4	59406.2	173.5	2.12876		6616.65	425.587	0.0113406	1.71467		FALSE
11349	59415.8	166.5	2.04287		6205.59	439.689	0.0108831	1.82884		FALSE
11352.6	59425	167.5	2.05514		4224.53	459.43	0.0109484	2.6873		FALSE
11356.4	59435	164.5	2.01833		12414.5	341.744	0.0107523	0.914768		FALSE
11702.8	60329.7	151.5	2.0297		6317.36	343.976	0.00990261	1.85248		FALSE
11706.7	60339.9	191.5	2.56559		5862.61	636.015	0.0125172	1.99685		FALSE
11710.8	60350.2	193.5	2.59238		6648.31	419.872	0.0126479	1.76146		FALSE
11714.2	60359	230.5	3.08808		7383.71	598.974	0.0150663	1.58649		FALSE
11717.7	60367.9	236.5	3.16847		6124.78	678.717	0.0154585	1.91316		FALSE
11721.2	60377	254.5	3.40962		5487.81	556.77	0.0166351	2.13586		FALSE
11725.1	60387	259.5	3.47661		7355.89	590.825	0.0169619	1.59398		FALSE
11729.2	60397.6	311.5	4.17327		6632.6	905.31	0.0203608	1.76842		FALSE
11732.6	60406.2	352.5	4.72256		5641.48	801.279	0.0230407	2.0797		FALSE
11749.3	60449	624.5	8.36663		4296.93	1896.58	0.0408197	2.73435		FALSE
11751.8	60455.4	624.5	8.36663		2107.09	5459.54	0.0408197	5.57728		FALSE
11763.4	60485	280.5	3.75795		5736.5	806.557	0.0183345	2.05062		FALSE
11775.1	60515	179.5	2.40482		5814.78	385.525	0.0117328	2.02503		FALSE
11779	60524.8	150.5	2.0163		6127.62	418.835	0.00983724	1.92228		FALSE
11782.2	60533	156.5	2.13292		8809.13	317.551	0.0102294	1.3375		FALSE
11786.8	60544.8	158.5	2.16018		7071.63	412.7	0.0103602	1.66677		FALSE
11790	60553	156.5	2.13292		10756.6	369.656	0.0102294	1.09607		FALSE

## Sheet: ICDC_CF10-1_0_H1_1
Spectrum: ICDC CF10-1\0_H1\1 1SLin, "Baseline subt." (D:\Data\BioTyperRealTimeProcessing\China CDC\20121019fushijuyuansuanganjun\ICDC CF10-1\0_H1\1)
m/z	time	Intens.	SN	Quality Fac.	Res.	Area	Rel. Intens.	FWHM	Chi^2	Bk. Peak
2522.44	28214.8	296	2.14852		978.315	761.198	0.0257548	2.57835		FALSE
2621.99	28758.1	340	2.42128		2773.86	451.274	0.0295832	0.945253		FALSE
2623.63	28767	406	2.8913		3432.58	532.981	0.0353259	0.764333		FALSE
2625.47	28776.9	455	3.24025		2772.69	477.519	0.0395893	0.946906		FALSE
2630.88	28806.1	2825	20.118		535.042	17575.6	0.245802	4.91716		FALSE
2639.76	28854	384	2.73463		3147.49	643.906	0.0334116	0.838689		FALSE
2701.25	29183.3	3339	23.744		558.052	20177.4	0.290525	4.8405		FALSE
2710.06	29230.1	340	2.41778		3487.34	453.298	0.0295832	0.777111		FALSE
2711.72	29239	286	2.03378		4969.68	288.449	0.0248847	0.545653		FALSE
2899.73	30221.5	826.75	5.8957		692.004	4651.21	0.0719351	4.19034		FALSE
3124.27	31354.1	2419.25	17.3311		626.744	17494.8	0.210498	4.98491		FALSE
3132.11	31393	731.25	5.23854		3649.43	850.403	0.0636257	0.858248		FALSE
3133.73	31401	688.25	4.9305		3431.76	1051.6	0.0598843	0.913154		FALSE
3137.77	31421	611.25	4.37889		4300.35	918.184	0.0531845	0.729655		FALSE
3139.4	31429	568.25	4.07084		5035.52	643.399	0.0494431	0.62345		FALSE
3146.33	31463.2	1910.25	13.6847		659.304	14032.9	0.16621	4.77221		FALSE
3156.82	31515	333.25	2.38734		4165.78	383.636	0.0289959	0.757799		FALSE
3158.45	31523	303.25	2.17243		4258.43	345.361	0.0263856	0.741694		FALSE
3169.96	31579.6	611.25	4.37889		1586.85	1605.34	0.0531845	1.99764		FALSE
3171.11	31585.3	522.25	3.74131		3311.11	901.52	0.0454407	0.95772		FALSE
3174.28	31600.8	359.25	2.5736		4199.15	419.475	0.0312582	0.755934		FALSE
3175.94	31609	386.25	2.76703		2425	576.048	0.0336074	1.30966		FALSE
3177.95	31618.9	414.25	2.96761		4161.37	479.895	0.0360437	0.763679		FALSE
3181.22	31634.9	657.25	4.70842		928.601	2869.53	0.057187	3.42582		FALSE
3187.32	31664.8	398.25	2.85299		4081.98	603.437	0.0346515	0.780825		FALSE
3188.76	31671.9	409.25	2.93179		2856.42	609.391	0.0356086	1.11635		FALSE
3190.6	31680.9	357.25	2.55927		3004.25	416.289	0.0310841	1.06203		FALSE
3192.21	31688.8	299.25	2.14377		3002.32	437.698	0.0260376	1.06325		FALSE
3212.27	31787	286.25	2.05064		1228.96	895.951	0.0249065	2.61381		FALSE
3391.5	32650.5	290	2.07842		1839.13	759.056	0.0252328	1.84408		FALSE
3393.2	32658.5	339	2.42961		1192.02	1289.01	0.0294962	2.84659		FALSE
3424.97	32809.2	513	3.67666		1992	1472.05	0.0446359	1.71937		FALSE
3426.18	32814.9	440	3.15347		2931.51	773.009	0.0382842	1.16874		FALSE
3535.91	33329.8	321	2.27546		1298.25	785.165	0.02793	2.7236		FALSE
3537.88	33339	358	2.53774		3599.31	418.302	0.0311494	0.982933		FALSE
3542.06	33358.4	1015	7.19498		764.036	5838.58	0.0883146	4.63598		FALSE
3621.89	33727.7	353	2.50037		3890.29	531.885	0.0307143	0.931007		FALSE
3627.77	33754.7	2340	16.5747		739.435	13642.4	0.203602	4.90613		FALSE
3633.91	33782.9	511	3.61951		3549.79	790.966	0.0444618	1.0237		FALSE
3638.06	33802	327	2.3162		3036.08	525.13	0.0284521	1.19827		FALSE
3657.22	33889.8	518	3.66909		711.157	3275.96	0.0450709	5.14264		FALSE
3913.49	35043.2	447	3.02427		1228.63	1899.97	0.0388932	3.18525		FALSE
3924.73	35092.9	974	6.58981		2561.81	3255.87	0.0847472	1.53202		FALSE
3926.19	35099.4	1064	7.19872		1904.15	3550.69	0.0925781	2.06191		FALSE
3930.18	35117	388	2.6251		3809.29	600.027	0.0337597	1.03174		FALSE
3932.58	35127.6	303	2.05001		3935.63	455.124	0.0263639	0.999227		FALSE
4136.21	36015.4	375.75	2.53129		3035.6	740.716	0.0326938	1.36257		FALSE
4145.61	36055.8	2112.5	14.2311		864.329	14114.4	0.183808	4.79633		FALSE
4151.46	36081	744.5	4.99876		7697.59	957.247	0.0647786	0.539319		FALSE
4153.6	36090.1	657.5	4.41462		4275.16	1125.51	0.0572087	0.971566		FALSE
4165.9	36143	366.5	2.46077		4835.92	489.332	0.031889	0.861449		FALSE
4167.77	36151	350.5	2.35335		5134.43	455.517	0.0304968	0.811729		FALSE
4172.55	36171.5	347.5	2.3332		3010.25	614.373	0.0302358	1.38611		FALSE
4174.75	36180.9	376.5	2.52792		4135.09	633.605	0.0327591	1.00959		FALSE
4177.07	36190.9	413.5	2.77634		4699.13	545.278	0.0359784	0.888902		FALSE
4181.94	36211.7	1182.5	7.9396		783.254	8435.91	0.102889	5.33918		FALSE
4189.7	36244.9	328.5	2.20563		5199.05	413.231	0.0285826	0.805858		FALSE
4238.36	36452.5	837.5	5.62319		897.789	4996.42	0.0728704	4.72089		FALSE
4346.68	36910.3	755.25	5.13256		825.196	5130.38	0.0657139	5.26745		FALSE
4350.34	36925.7	667	4.53283		3535.03	1223.55	0.0580353	1.23064		FALSE
4353.46	36938.8	669.25	4.54812		3089.54	1244.98	0.0582311	1.4091		FALSE
4362.35	36976.1	3584.5	24.3597		589.181	33764.3	0.311885	7.4041		FALSE
4377.59	37039.9	357.5	2.42951		4122.41	501.745	0.0311059	1.0619		FALSE
4385.08	37071.2	417.5	2.83726		2279.65	1362.39	0.0363265	1.92358		FALSE
4447.59	37331.8	956.5	6.53237		1320.16	4075.17	0.0832246	3.36899		FALSE
4449.77	37340.8	1085.5	7.41337		1195.47	5744.21	0.0944488	3.72218		FALSE
4472.71	37435.9	304.5	2.07957		3096.23	624.154	0.0264944	1.44457		FALSE
4475.08	37445.7	299.5	2.04542		3970.87	411.447	0.0260593	1.12698		FALSE
4477.54	37455.9	444.5	3.03569		3158.95	729.267	0.0386757	1.41741		FALSE
4479.56	37464.3	713.5	4.87282		3874.23	1190.37	0.0620813	1.15624		FALSE
4481.65	37472.9	722.5	4.93428		2875.25	1615.81	0.0628644	1.5587		FALSE
4484.31	37483.9	637.5	4.35378		3725.88	912.604	0.0554685	1.20356		FALSE
4486.49	37492.9	678.5	4.63379		950.052	3859.14	0.0590359	4.72236		FALSE
4578.88	37873	338.5	2.35027		5839.23	545.262	0.0294527	0.784159		FALSE
4580.82	37880.9	345.5	2.39888		4552.13	486.455	0.0300618	1.0063		FALSE
4595.87	37942.4	2026.5	14.0704		868.756	16219.6	0.176325	5.29018		FALSE
4736.05	38510.8	515.5	3.55945		1927.54	1610.9	0.0448534	2.45704		FALSE
4737.59	38517	474.5	3.27635		7125.55	1052.3	0.041286	0.664874		FALSE
4758.82	38602.3	5180.5	35.7706		859.773	46445	0.450753	5.53497		FALSE
4768.32	38640.5	2676.5	18.4808		1462.55	15027.3	0.232881	3.26029		FALSE
4775.5	38669.2	4296.5	29.6667		898.962	36709.7	0.373836	5.31224		FALSE
4785.67	38710	1244.5	8.59309		1361.93	6749.51	0.108283	3.51389		FALSE
4793.42	38741	718.5	4.92809		6222.21	1028.96	0.0625163	0.770372		FALSE
4806.12	38791.7	496.5	3.40542		762.645	3777.95	0.0432002	6.30191		FALSE
5031.65	39682.4	898.5	6.29294		1002.87	6462.18	0.078178	5.01725		FALSE
5049.39	39751.6	455.75	3.19199		1061.21	2604.98	0.0396546	4.75815		FALSE
5114.59	40004.9	319	2.23998		4795.56	718.764	0.027756	1.06653		FALSE
5116.66	40013	375	2.63321		8456.51	694.784	0.0326286	0.605056		FALSE
5119.52	40024.1	481	3.37753		3355.78	890.594	0.0418516	1.52558		FALSE
5121.65	40032.3	483	3.39157		5177.14	698.78	0.0420256	0.989281		FALSE
5123.9	40041	519	3.64436		4783.93	1004.38	0.0451579	1.07106		FALSE
5126.48	40051	580	4.0727		3194.91	1139.38	0.0504655	1.60458		FALSE
5128.55	40059	630	4.42379		9067.72	932.942	0.054816	0.565583		FALSE
5141	40107.1	2899	20.3565		842.037	30843.5	0.25224	6.10543		FALSE
5153.4	40155	658	4.62041		5578.4	931.692	0.0572522	0.923812		FALSE
5155.97	40164.9	517	3.63032		3318.35	1008.02	0.0449839	1.55378		FALSE
5158.55	40174.9	481	3.37753		5123.59	873.962	0.0418516	1.00682		FALSE
5160.66	40183	432	3.03346		5245.08	623.834	0.0375881	0.983905		FALSE
5163.25	40193	378	2.65428		5405.64	723.986	0.0328896	0.955161		FALSE
5165.72	40202.5	348	2.44362		3213.19	696.025	0.0302793	1.60766		FALSE
5168.42	40212.9	319	2.23998		3588.01	591.455	0.027756	1.44047		FALSE
5202.76	40345	297	2.11106		4960.46	440.82	0.0258418	1.04885		FALSE
5205.12	40354	326	2.31719		4588.1	493.068	0.0283651	1.13448		FALSE
5212.13	40380.9	510	3.62505		4162.72	1201.66	0.0443748	1.2521		FALSE
5214.53	40390.1	535	3.80275		5155.1	794.232	0.0465501	1.01153		FALSE
5216.83	40399	583	4.14393		6593.86	1084.24	0.0507265	0.791165		FALSE
5225.49	40432.2	1061	7.54153		710.367	10711.5	0.0923171	7.35604		FALSE
5231.17	40453.9	1010	7.17902		4867.52	1550.26	0.0878796	1.07471		FALSE
5245.37	40508.3	2175	15.4598		1077	16084.2	0.189246	4.87033		FALSE
5252.19	40534.3	2864	20.3572		1250.97	17782.7	0.249195	4.19849		FALSE
5254.45	40543	2849	20.2505		5084.18	4417.62	0.24789	1.03349		FALSE
5257.58	40555	2926	20.7978		4427.33	5987.63	0.25459	1.18753		FALSE
5267.5	40592.8	11493	81.6916		753.439	120110	1	6.99128		FALSE
5282.75	40651	1502	10.6761		4215.41	3058.36	0.130688	1.2532		FALSE
5285.87	40662.9	1689	12.0053		4043.37	3366.24	0.146959	1.30729		FALSE
5288.31	40672.2	1892	13.4482		3497.36	3872.22	0.164622	1.51209		FALSE
5290.59	40680.9	2069	14.7063		2900.86	5276.48	0.180023	1.8238		FALSE
5292.68	40688.8	2068	14.6992		2803.5	8263.03	0.179936	1.88789		FALSE
5297.95	40708.9	1422	10.1075		5655.93	2908.38	0.123727	0.936707		FALSE
5300.37	40718.1	1363	9.68813		5103.56	2127.18	0.118594	1.03856		FALSE
5328.5	40825	545	3.87383		5640.02	1101.97	0.0474202	0.944765		FALSE
5330.37	40832	506	3.59662		4662.55	1028.74	0.0440268	1.14323		FALSE
5333.23	40842.9	466	3.3123		3463.33	922.854	0.0405464	1.53991		FALSE
5335.36	40851	463	3.28049		5277.68	689.455	0.0402854	1.01093		FALSE
5337.99	40861	407	2.88371		4897.35	795.745	0.0354129	1.08998		FALSE
5340.35	40869.9	401	2.8412		4071.03	777.693	0.0348908	1.31179		FALSE
5342.95	40879.7	437	3.09627		5156.67	632.338	0.0380231	1.03612		FALSE
5345.05	40887.7	422	2.98999		4076.84	836.413	0.036718	1.31108		FALSE
5347.75	40897.9	451	3.19547		3650.58	694.594	0.0392413	1.4649		FALSE
5350.14	40907	454	3.21672		4024	915.929	0.0395023	1.32956		FALSE
5364.04	40959.6	883	6.25631		1745.29	5442.13	0.0768294	3.07344		FALSE
5366.5	40968.9	941	6.66726		3783.75	2361.85	0.0818759	1.4183		FALSE
5373.93	40997	807	5.71783		6018.49	1562.48	0.0702167	0.892903		FALSE
5381.34	41025	1010	7.15614		7165.55	1530.35	0.0878796	0.751002		FALSE
5383.46	41033	1052	7.45373		6244.51	1618.05	0.091534	0.862111		FALSE
5393.45	41070.7	2250	15.9419		1067.89	17333.4	0.195771	5.05055		FALSE
5398.78	41090.8	2396	16.9764		3860.19	9774.98	0.208475	1.39858		FALSE
5408.46	41127.2	11140	78.9301		764.553	109413	0.969286	7.07401		FALSE
5430.51	41210.2	1338	9.48012		1354.87	8659.37	0.116419	4.00815		FALSE
5432.81	41218.9	1279	9.06209		4269.63	4407.06	0.111285	1.27243		FALSE
5436.67	41233.4	1104	7.82216		3442.87	4628.94	0.0960585	1.57911		FALSE
5441.89	41253	834	5.90913		5572.91	1292.9	0.0725659	0.97649		FALSE
5444.7	41263.5	831	5.88788		1397.69	4873.97	0.0723049	3.8955		FALSE
5451.46	41288.9	517	3.6631		1244.03	3365.56	0.0449839	4.38209		FALSE
5616.87	41904.9	443	3.1499		4415.78	861.454	0.0385452	1.272		FALSE
5624.51	41933.1	1459	10.455		1067.73	11399.9	0.126947	5.26774		FALSE
5631.52	41959	504	3.6116		5996.98	752.159	0.0438528	0.939059		FALSE
5633.92	41967.8	433	3.10282		4467.95	858.62	0.0376751	1.26096		FALSE
5636.4	41977	371	2.65854		6394.8	550.643	0.0322805	0.881403		FALSE
5639.1	41986.9	313	2.24292		7637.08	597.142	0.027234	0.738384		FALSE
5641.5	41995.8	290	2.0781		5261.45	450.019	0.0252328	1.07223		FALSE
5643.99	42005	327	2.34324		6173.15	596.799	0.0284521	0.914281		FALSE
5646.69	42014.9	288	2.06377		3825.89	440.449	0.0250587	1.47592		FALSE
5649.05	42023.6	315	2.25725		3527.12	629.083	0.027408	1.6016		FALSE
5651.59	42033	337	2.4149		3145.23	667.107	0.0293222	1.79688		FALSE
5654.3	42043	393	2.81619		7320.93	555.565	0.0341947	0.772348		FALSE
5657.01	42052.9	353	2.52955		3858.59	706.755	0.0307143	1.46608		FALSE
5659.52	42062.2	352	2.52239		4443.11	699.346	0.0306273	1.27377		FALSE
5661.7	42070.2	345	2.47223		4073.94	702.988	0.0300183	1.38974		FALSE
5664.62	42081	443	3.17448		5857.16	835.62	0.0385452	0.967127		FALSE
5667.33	42091	480	3.43962		6510.26	715.785	0.0417646	0.870524		FALSE
5674.99	42119.1	1119	8.01862		1044.49	8974.15	0.0973636	5.43327		FALSE
5682.06	42145.1	386	2.76603		5220.35	615.312	0.0335857	1.08845		FALSE
5687.46	42165	314	2.25009		3825.1	886.368	0.027321	1.48688		FALSE
5783.14	42515	338	2.43089		5793.67	492.459	0.0294092	0.998184		FALSE
5791.91	42546.9	601	4.32239		9114.65	1299.28	0.0522927	0.63545		FALSE
5793.94	42554.3	602	4.32958		5113.34	963.383	0.0523797	1.1331		FALSE
5796.53	42563.7	651	4.68199		5992.97	1349.41	0.0566432	0.967222		FALSE
5805.16	42595.1	2668	19.1882		826.931	24769	0.232141	7.02012		FALSE
5826.02	42670.9	331	2.38055		4952.64	657.138	0.0288001	1.17635		FALSE
5828.54	42680	372	2.67542		5095.61	580.578	0.0323675	1.14384		FALSE
5831.23	42689.8	383	2.75453		4811.02	877.026	0.0333246	1.21206		FALSE
5833.77	42699	341	2.45247		5783.94	495.242	0.0296702	1.00862		FALSE
5836.52	42709	331	2.38055		6399.87	560.899	0.0288001	0.911975		FALSE
5839.03	42718.1	333	2.39493		5155.63	490.076	0.0289742	1.13255		FALSE
5841.72	42727.8	316	2.27267		4201.88	606.607	0.027495	1.39026		FALSE
5844.25	42737	345	2.48124		5147.2	602.653	0.0300183	1.13542		FALSE
5846.77	42746.1	326	2.34459		4644.51	496.816	0.0283651	1.25886		FALSE
5849.36	42755.5	340	2.44528		3917.98	668.06	0.0295832	1.49295		FALSE
5851.98	42765	388	2.79049		6439.51	687.067	0.0337597	0.908762		FALSE
5854.74	42775	358	2.57473		3752.88	740.699	0.0311494	1.56007		FALSE
5857.49	42784.9	400	2.8768		5338	609.973	0.0348038	1.09732		FALSE
5860.22	42794.8	450	3.2364		4644.77	916.285	0.0391543	1.26168		FALSE
5873.05	42841.2	1898	13.6504		952.197	20338.7	0.165144	6.16789		FALSE
5881.93	42873.3	630	4.53096		1628.62	2754.43	0.054816	3.6116		FALSE
5891.24	42906.9	362	2.6035		3383.76	1099.22	0.0314974	1.74103		FALSE
6210.96	44045.7	390.5	2.82668		3613.94	848.908	0.0339772	1.71861		FALSE
6213.65	44055.2	362.5	2.624		3309.68	795.386	0.0315409	1.87742		FALSE
6216.54	44065.4	337.5	2.44303		4243.61	712.068	0.0293657	1.46492		FALSE
6219.27	44074.9	364.5	2.63848		4028.25	597.942	0.031715	1.54391		FALSE
6227.21	44102.8	581.5	4.20926		4829.45	969.793	0.050596	1.28942		FALSE
6244.25	44162.6	1920.5	13.9018		777.195	21526.7	0.167102	8.03434		FALSE
6253.69	44195.7	7091.5	51.3327		829.037	82160.7	0.617028	7.54332		FALSE
6281.98	44294.7	2737.5	19.8157		813.44	39317.7	0.238188	7.72274		FALSE
6290.04	44322.9	2247.5	16.2688		8637.17	5035.34	0.195554	0.728252		FALSE
6298.4	44352.1	4605.5	33.3375		789.475	54545.5	0.400722	7.97797		FALSE
6310.78	44395.3	959.5	6.94546		3958.57	4335.93	0.0834856	1.59421		FALSE
6316.44	44415	844.5	6.11302		5277.46	1396.69	0.0734795	1.19687		FALSE
6334.46	44477.8	590.5	4.27441		3070.55	1319.63	0.0513791	2.06297		FALSE
6337.1	44487	638.5	4.62186		6047.24	1367.31	0.0555556	1.04793		FALSE
6339.41	44495	622.5	4.50604		4143.79	1049.84	0.0541634	1.52986		FALSE
6341.99	44504	628.5	4.54947		4164.91	1362.83	0.0546855	1.52272		FALSE
6345.12	44514.9	606.5	4.39022		4557.14	1002.62	0.0527713	1.39235		FALSE
6347.19	44522.1	562.5	4.07172		4081.27	1220.99	0.0489428	1.5552		FALSE
6350.05	44532	473.5	3.42749		5202.68	788.616	0.041199	1.22053		FALSE
6353.49	44544	420.5	3.04384		2861.83	1162.01	0.0365875	2.22008		FALSE
6364.72	44583	357.5	2.65123		2904.05	783.42	0.0311059	2.19167		FALSE
6367.59	44593	370.5	2.74764		6587.29	749.137	0.032237	0.966649		FALSE
6369.9	44601	366.5	2.71797		7350.6	564.956	0.031889	0.866583		FALSE
6372.78	44611	371.5	2.75505		7246.32	727.853	0.032324	0.87945		FALSE
6375.09	44619	376.5	2.79213		3826.95	834.837	0.0327591	1.66584		FALSE
6383.1	44646.8	708.5	5.25425		755.997	7434.31	0.0616462	8.44328		FALSE
6383.11	44646.8	710.5	5.26908		757.591	7434.31	0.0618202	8.42553		FALSE
6401.02	44708.9	313.5	2.32492		4497.46	651.354	0.0272775	1.42325		FALSE
6421.63	44780.2	283.5	2.10244		5744.2	468.313	0.0246672	1.11793		FALSE
6430.73	44811.6	1140.5	8.45797		900.652	10915.3	0.0992343	7.14008		FALSE
7000.91	46740	483	3.85941		2346.09	1825.08	0.0420256	2.98408		FALSE
7003.25	46747.8	495	3.95529		2559.32	1971.79	0.0430697	2.73637		FALSE
7054.44	46917	286	2.28528		5989.19	593.107	0.0248847	1.17786		FALSE
7063.16	46945.7	396	3.16423		1964.87	1852.1	0.0344558	3.59471		FALSE
7065.97	46955	424	3.38797		8697.28	711.833	0.036892	0.812434		FALSE
7068.75	46964.2	472	3.77151		5106.69	1062.23	0.0410685	1.38421		FALSE
7072.02	46974.9	531	4.24295		5164.19	1195.54	0.046202	1.36944		FALSE
7077.5	46993	714	5.70521		11656.8	837.271	0.0621248	0.607158		FALSE
7088.73	47030	2014	16.0929		897.116	23327.8	0.175237	7.90169		FALSE
7097.65	47059.3	705	5.6333		5237.61	1917.16	0.0613417	1.35513		FALSE
7100.68	47069.3	522	4.17104		6338.27	1153.09	0.045419	1.12029		FALSE
7103.62	47079	460	3.67563		5177.88	767.58	0.0400244	1.37192		FALSE
7106.66	47089	412	3.29208		5244.79	894.491	0.0358479	1.355		FALSE
7109.69	47098.9	443	3.53979		4076.89	988.313	0.0385452	1.7439		FALSE
7112.4	47107.8	421	3.364		3736.69	971.94	0.036631	1.9034		FALSE
7115.43	47117.8	363	2.90055		3555.14	814.779	0.0315844	2.00145		FALSE
7118.23	47127	327	2.61289		5277.97	680.258	0.0284521	1.34867		FALSE
7121.28	47137	279	2.22935		8780.12	469.112	0.0242756	0.811069		FALSE
7127.37	47157	280	2.23734		5848.82	627.536	0.0243627	1.2186		FALSE
7138.95	47195	265	2.11748		6512.06	457.344	0.0230575	1.09627		FALSE
7217.82	47453	466	3.79377		4502.8	1067.93	0.0405464	1.60296		FALSE
7220.87	47462.9	471	3.83447		3079.57	861.455	0.0409815	2.34477		FALSE
7226.04	47479.8	499	4.06243		4759.96	1175.15	0.0434177	1.51809		FALSE
7231.94	47499	573	4.66487		4353.39	1021.41	0.0498564	1.66122		FALSE
7245.55	47543.3	1165	9.48442		986.896	11281.2	0.101366	7.34176		FALSE
7248.5	47552.9	1206	9.81821		15015.3	2190	0.104933	0.48274		FALSE
7259.95	47590.2	4395	35.7803		796.78	57955.9	0.382407	9.1116		FALSE
7280.68	47657.6	559	4.55089		3366.52	1345.87	0.0486383	2.16267		FALSE
7284.15	47668.8	533	4.33922		7271.08	1201.33	0.0463761	1.0018		FALSE
7286.66	47677	480	3.90774		5433.14	849.682	0.0417646	1.34115		FALSE
7289.69	47686.8	434	3.53325		4495.58	1019.98	0.0377621	1.62152		FALSE
7292.82	47697	422	3.43556		3563.64	966.294	0.036718	2.04646		FALSE
7295.89	47706.9	424	3.45184		5413.32	947.977	0.036892	1.34777		FALSE
7298.37	47715	421	3.42742		5070.96	726.438	0.036631	1.43925		FALSE
7301.42	47724.9	384	3.1262		5554.79	820.344	0.0334116	1.31444		FALSE
7304.19	47733.8	320	2.60516		4986.31	703.6	0.027843	1.46485		FALSE
7307	47743	274	2.23067		5110.39	601.011	0.0238406	1.42983		FALSE
7826.47	49398.3	240	2.09907		4544.01	526.644	0.0208823	1.72237		FALSE
7829.87	49409	249	2.17779		4567.53	426.194	0.0216654	1.71425		FALSE
7833.06	49418.9	270	2.36146		6188.04	583.634	0.0234926	1.26584		FALSE
7835.91	49427.9	309	2.70256		4526.84	723.933	0.0268859	1.73099		FALSE
7855.58	49489.4	1058	9.25341		750.388	15675.4	0.092056	10.4687		FALSE
7946.71	49773.6	237	2.07283		4684.38	527.017	0.0206212	1.69643		FALSE
7949.73	49783	267	2.33522		6036.98	460.795	0.0232315	1.31684		FALSE
7952.59	49791.9	273	2.38769		4419.8	656.929	0.0237536	1.79931		FALSE
7954.88	49799	239	2.09033		4526.34	426.689	0.0207953	1.75746		FALSE
8236.63	50667	256	2.29326		6445.21	462.638	0.0222744	1.27795		FALSE
8239.85	50676.8	289	2.58887		6613.16	520.675	0.0251457	1.24598		FALSE
8242.53	50685	331	2.96511		13560.3	956.596	0.0288001	0.60784		FALSE
8249.07	50705	482	4.31777		3605.7	1374.41	0.0419386	2.28778		FALSE
8251.7	50713	486	4.3536		7227.51	910.39	0.0422866	1.14171		FALSE
8254.66	50722	495	4.43423		6188.22	941.262	0.0430697	1.33393		FALSE
8257.59	50731	512	4.58651		6207.52	1241.39	0.0445489	1.33026		FALSE
8263.5	50749	560	5.0165		8443.61	1054.92	0.0487253	0.978669		FALSE
8270.04	50768.9	720	6.44978		3512.78	3299.06	0.0626468	2.35427		FALSE
8273.33	50779	830	7.43517		4855.54	2057.03	0.0722179	1.7039		FALSE
8275.96	50787	937	8.39368		5557.46	1801.71	0.0815279	1.48916		FALSE
8281.53	50804	1087	9.73738		3588.29	2805.53	0.0945793	2.30793		FALSE
8295.8	50847.4	2214	19.8331		757.879	37399.8	0.192639	10.9461		FALSE
8313.42	50901	653	5.84959		5406.15	1257.68	0.0568172	1.53777		FALSE
8316.35	50909.9	633	5.67043		5537.23	1619.19	0.055077	1.5019		FALSE
8322.78	50929.4	635	5.68835		4273.78	1625.71	0.055251	1.9474		FALSE
8325.27	50937	662	5.93022		6119.02	1658.21	0.0576003	1.36056		FALSE
8328.56	50947	652	5.84064		7142.71	1237.83	0.0567302	1.16602		FALSE
8331.61	50956.3	662	5.93022		5578.17	1654.2	0.0576003	1.49361		FALSE
8334.87	50966.2	630	5.79439		5681.18	1595.68	0.054816	1.4671		FALSE
8337.77	50975	614	5.64723		9245.47	1130.29	0.0534238	0.901822		FALSE
8340.71	50983.9	597	5.49087		5862.66	1138.63	0.0519447	1.42268		FALSE
8343.86	50993.4	549	5.0494		4704.58	1401.86	0.0477682	1.77356		FALSE
8346.96	51002.9	573	5.27013		3729.13	1111.84	0.0498564	2.23832		FALSE
8349.85	51011.6	612	5.62883		4732.72	1518.16	0.0532498	1.76428		FALSE
8352.28	51019	612	5.62883		7647.79	1519.31	0.0532498	1.09212		FALSE
8356.17	51030.8	604	5.55526		6302.16	1160.44	0.0525537	1.32592		FALSE
8358.83	51038.9	631	5.80359		6482.84	1196.24	0.054903	1.28938		FALSE
8361.9	51048.2	679	6.24506		4736.39	1670.83	0.0590794	1.76546		FALSE
8365.17	51058.1	852	7.83622		5714.03	2044.36	0.0741321	1.46397		FALSE
8368	51066.7	902	8.29609		4157.72	2313.33	0.0784826	2.01264		FALSE
8370.99	51075.7	826	7.59709		4340.13	2437.18	0.0718698	1.92874		FALSE
8374.24	51085.5	602	5.53686		4959.05	1464.46	0.0523797	1.68868		FALSE
8377.53	51095.5	447	4.11126		6253.59	835.299	0.0388932	1.33964		FALSE
8380.62	51104.9	340	3.12713		5621.88	804.133	0.0295832	1.49071		FALSE
8383.96	51115	275	2.5293		11035.4	589.954	0.0239276	0.759733		FALSE
8387.26	51125	268	2.46491		8670.67	564.022	0.0233185	0.967314		FALSE
8390.53	51134.9	276	2.53849		6040.56	605.695	0.0240146	1.38903		FALSE
8393.21	51143	274	2.5201		6166.47	482.862	0.0238406	1.3611		FALSE
8396.67	51153.5	258	2.37294		4438.76	598.536	0.0224484	1.89167		FALSE
8399.95	51163.4	245	2.25337		4342.9	580.961	0.0213173	1.93418		FALSE
8402.47	51171	244	2.24418		8734.59	551.118	0.0212303	0.961975		FALSE
8421.66	51229	235	2.1614		8864.5	618.067	0.0204472	0.950043		FALSE
8427.95	51248	226	2.07862		4875.43	426.224	0.0196641	1.72866		FALSE
8430.91	51256.9	248	2.28097		3944.94	716.851	0.0215784	2.13715		FALSE
8434.23	51267	243	2.23498		3796.94	570.925	0.0211433	2.22132		FALSE
8436.89	51275	286	2.63047		10576.5	497.531	0.0248847	0.7977		FALSE
8440.19	51284.9	279	2.56609		3835.93	816.866	0.0242756	2.2003		FALSE
8461.43	51349	320	2.94318		10088.9	741.149	0.027843	0.838687		FALSE
8464.74	51359	358	3.29268		8638.58	845.552	0.0311494	0.979877		FALSE
8481.18	51408.5	1139	10.4759		795.531	16266.2	0.0991038	10.661		FALSE
8739.4	52179.9	230	2.23892		5310.73	755.647	0.0200122	1.64561		FALSE
8742.39	52188.8	241	2.346		1705.16	1312.71	0.0209693	5.12701		FALSE
8876.51	52585	203	2.01624		7516.47	367.024	0.0176629	1.18094		FALSE
8879.23	52593	202	2.00631		3432.93	519.359	0.0175759	2.58649		FALSE
8882.64	52603	251	2.49299		5973.71	594.129	0.0218394	1.48696		FALSE
8885.36	52611	279	2.77109		9171.49	527.876	0.0242756	0.968803		FALSE
8896.2	52642.9	514	5.10517		1729.88	3681.82	0.0447229	5.14266		FALSE
8899.63	52652.9	554	5.50246		4188.47	1458.44	0.0482033	2.12479		FALSE
8901.69	52659	533	5.29388		6532.14	1058.76	0.0463761	1.36275		FALSE
8907.91	52677.3	394	3.9133		2360.13	2639.43	0.0342817	3.77433		FALSE
8963.69	52840.9	262	2.60225		2560.97	1351.88	0.0227965	3.50012		FALSE
8966.42	52848.8	243	2.41353		4320.67	483.887	0.0211433	2.07524		FALSE
9151.85	53389	348	3.52397		10574.8	856.161	0.0302793	0.865443		FALSE
9160.77	53414.8	425	4.3037		5825.1	1875.11	0.036979	1.57264		FALSE
9163.59	53423	506	5.12394		10285	1259.62	0.0440268	0.89097		FALSE
9167.03	53433	535	5.4176		6107.32	1379.36	0.0465501	1.50099		FALSE
9170.7	53443.6	520	5.26571		4148.54	1410.81	0.0452449	2.21059		FALSE
9173.26	53451	543	5.49861		4277.01	1472.06	0.0472461	2.14478		FALSE
9176.71	53461	597	6.04543		5224.62	1154.49	0.0519447	1.75644		FALSE
9194.91	53513.6	1362	13.7921		1816.7	10995.2	0.118507	5.06133		FALSE
9196.87	53519.3	1303	13.1946		1936.13	10245.5	0.113373	4.75013		FALSE
9214.74	53570.9	297	3.00753		7067.52	572.312	0.0258418	1.30382		FALSE
9217.84	53579.9	286	2.89614		5106.53	882.666	0.0248847	1.80511		FALSE
9221.66	53590.9	279	2.82525		7143.24	524.209	0.0242756	1.29096		FALSE
9224.45	53599	276	2.79487		5624.26	665.976	0.0240146	1.64012		FALSE
9227.92	53609	285	2.88601		8330.44	641.585	0.0247977	1.10773		FALSE
9231.37	53619	287	2.97785		9635.24	503.693	0.0249717	0.958084		FALSE
9234.56	53628.1	246	2.55244		3621.7	762.483	0.0214043	2.54979		FALSE
9237.62	53637	269	2.79108		7012.32	483.078	0.0234056	1.31734		FALSE
9241.07	53646.9	216	2.24117		5823.15	512.041	0.018794	1.58695		FALSE
9244.53	53656.9	196	2.03365		5826.79	472.773	0.0170539	1.58656		FALSE
9446.09	54235	224	2.35823		4048.27	451.934	0.0194901	2.33336		FALSE
9448.89	54243	253	2.66354		3440.46	827.209	0.0220134	2.7464		FALSE
9453.78	54256.9	287	3.02149		5150.79	731.907	0.0249717	1.8354		FALSE
9460.11	54275	375	3.94794		8071.09	1199.99	0.0326286	1.1721		FALSE
9473.9	54314.3	694	7.30631		5997.28	2289.46	0.0603846	1.5797		FALSE
9483.97	54343	1002	10.5489		2265.51	8948.79	0.0871835	4.18623		FALSE
9522.04	54451.2	4210	44.3222		518.835	129138	0.36631	18.3527		FALSE
9538.15	54497	2553	26.8775		5375.77	5343.54	0.222135	1.77429		FALSE
9541.21	54505.7	2551	26.8565		6463.08	7068.72	0.221961	1.47626		FALSE
9544.48	54515	2516	26.488		4442.92	7028.77	0.218916	2.14825		FALSE
9548.38	54526	2577	27.1302		5825.2	5420.56	0.224223	1.63915		FALSE
9551.85	54535.9	2701	28.4357		5888.88	9315.49	0.235013	1.62201		FALSE
9555.01	54544.8	2769	29.1516		5978.43	7684.23	0.240929	1.59825		FALSE
9557.39	54551.6	2687	28.2883		1300.43	33026.9	0.233794	7.34941		FALSE
9575.48	54602.9	1108	11.6648		5881.69	3008.63	0.0964065	1.62801		FALSE
9579.03	54612.9	1005	10.5805		6030.4	2717.09	0.0874445	1.58846		FALSE
9585.39	54631	876	9.22238		6444.71	2300.59	0.0762203	1.48733		FALSE
9588.93	54641	781	8.22223		4668.23	2106	0.0679544	2.05408		FALSE
9591.97	54649.6	723	7.61162		5449.24	1908.25	0.0629079	1.76024		FALSE
9595.5	54659.6	622	6.54831		6403.5	1281.11	0.0541199	1.49848		FALSE
9598.29	54667.5	575	6.0535		2227.45	3274.19	0.0500305	4.3091		FALSE
9612.96	54709	361	3.85916		6878.17	926.319	0.0314104	1.39761		FALSE
9620.27	54729.6	266	2.84359		4944.63	707.43	0.0231445	1.9456		FALSE
9622.86	54737	233	2.49081		5188.23	605.608	0.0202732	1.85475		FALSE
10062.2	55965	211.625	2.32616		4569.96	541.558	0.0184134	2.20181		FALSE
10065.8	55974.9	228.625	2.51302		5223.23	596.102	0.0198925	1.92712		FALSE
10068.7	55983	249.625	2.74385		9540	578.835	0.0217197	1.05542		FALSE
10072.3	55993	186.625	2.05136		5903.31	343.377	0.0162381	1.70622		FALSE
10222	56405	181.625	2.06163		8177.56	350.001	0.0158031	1.25001		FALSE
10228.9	56423.8	225.625	2.56107		6539.13	596.363	0.0196315	1.56425		FALSE
10232.6	56434.1	243.625	2.76539		6696.61	500.11	0.0211977	1.52803		FALSE
10235.8	56442.9	278.625	3.16267		6657.15	694.492	0.024243	1.53757		FALSE
10239.5	56453	281.625	3.19673		5928.48	740.155	0.024504	1.72717		FALSE
10243.1	56463	313.625	3.55996		6249.71	829.047	0.0272883	1.63898		FALSE
10246.5	56472.1	317.625	3.60536		4779.11	674.289	0.0276364	2.14402		FALSE
10250.4	56482.9	357.625	4.0594		5569.43	1131.94	0.0311168	1.84048		FALSE
10253.4	56491	355.625	4.0367		13129.5	723.274	0.0309427	0.780944		FALSE
10257	56500.8	368.625	4.18426		6972.96	1012.47	0.0320739	1.47096		FALSE
10275	56550.3	570.625	6.47717		5343.3	1926.82	0.0496498	1.92298		FALSE
10285.6	56579.3	910.625	10.3365		803.337	15476.2	0.079233	12.8036		FALSE
10472.9	57088.9	192.625	2.26264		6260.41	477.469	0.0167602	1.67287		FALSE
10476.2	57098.1	188.625	2.21566		5089.83	396.665	0.0164122	2.05827		FALSE
10479.8	57107.7	242.625	2.84996		6001.11	617.893	0.0211107	1.74631		FALSE
10483.5	57117.9	286.625	3.3668		5061.19	779.497	0.0249391	2.07136		FALSE
10486.5	57125.9	338.625	3.97761		5152.22	718.945	0.0294636	2.03534		FALSE
10489.8	57134.9	412.625	4.84685		6913.77	1043.55	0.0359023	1.51724		FALSE
10492.8	57143	353.625	4.15381		5504.47	937.412	0.0307687	1.90624		FALSE
10496.5	57153	286.625	3.3668		5567.18	564.686	0.0249391	1.88543		FALSE
10499.8	57161.8	215.625	2.53281		5606.87	543.578	0.0187614	1.87266		FALSE
10503.2	57171	193.625	2.27439		7105.27	425.247	0.0168472	1.47822		FALSE
11202.5	59032.9	156.625	2.00638		7347.72	360.715	0.0136279	1.52462		FALSE
11209.4	59051	169.625	2.17291		10296.2	348.102	0.014759	1.08869		FALSE
11234.5	59116.9	167.625	2.14729		8054.51	422.463	0.014585	1.39481		FALSE
11237.4	59124.3	174.625	2.23696		5862.7	380.089	0.015194	1.91675		FALSE
11246	59146.9	282.625	3.62044		5739.38	974.615	0.0245911	1.95944		FALSE
11248.3	59153	315.625	4.04317		12559.4	899.019	0.0274624	0.895611		FALSE
11257.6	59177.3	250.625	3.21052		4595.69	697.874	0.0218068	2.44961		FALSE
11260.7	59185.4	194.625	2.49316		6249.38	526.36	0.0169342	1.8019		FALSE
11344.9	59405	193.625	2.48035		14487.6	362.029	0.0168472	0.783079		FALSE
11348.7	59415	212.625	2.72374		8037.57	535.801	0.0185004	1.41196		FALSE
11352.1	59423.7	202.625	2.59564		6659.7	543.845	0.0176303	1.70459		FALSE
11355.7	59433	237.625	3.04399		7001.11	453.831	0.0206756	1.62198		FALSE
11359.4	59442.8	168.625	2.1601		5311.61	432.014	0.014672	2.1386		FALSE
11735.2	60412.9	188	2.60656		5114.95	546.519	0.0163578	2.2943		FALSE
11737.6	60419	238	3.29979		5072.71	520.248	0.0207083	2.31387		FALSE
11744.9	60437.8	363	5.03288		4420.75	1103.16	0.0315844	2.65678		FALSE
11748.5	60447	395	5.47655		6263.72	869.534	0.0343687	1.87565		FALSE
11751.7	60455	357	4.94969		6566.99	990.795	0.0310624	1.78951		FALSE
11755.6	60465	266	3.68801		6729.09	710.532	0.0231445	1.74698		FALSE
11759.5	60475	183	2.53724		7150.16	473.65	0.0159227	1.64465		FALSE
