# Supplementary material for: The Construction and Evaluation of Reference Spectra for the Identification of Human Pathogenic Microorganisms by MALDI-TOF MS
Source: PLoS One. 2014 Sep 2;9(9):e106312. doi: 10.1371/journal.pone.0106312 (PMC4152241; doi:10.1371/journal.pone.0106312)
Supplement: File S1 — The original peak lists of the strains used in this study (excluding the highly pathogenic organisms. (ZIP) [file pone.0106312.s001.zip › File S1, Supplementary Material S1/peak list/cronobacter sakazakii.xlsx]

## Sheet: ICDC_ATCC29544-1_0_E1_1
Spectrum: ICDC ATCC29544-1\0_E1\1 1SLin, "Baseline subt." (D:\Data\BioTyperRealTimeProcessing\China CDC\20120815banqichangganjun\ICDC ATCC29544-1\0_E1\1)
m/z	time	Intens.	SN	Quality Fac.	Res.	Area	Rel. Intens.	FWHM	Chi^2	Bk. Peak
2688.58	29111.4	862	10.3577		599.086	4626.97	0.084968	4.4878		FALSE
2688.58	29111.5	892	10.7181		618.913	4626.97	0.0879251	4.34404		FALSE
2824	29826.1	723	8.61082		1140.6	2196.75	0.0712666	2.47589		FALSE
2825.53	29834	613	7.30074		1912.13	1298.32	0.0604239	1.47769		FALSE
2828.86	29851.4	173	2.0604		3016.17	170.939	0.0170527	0.937899		FALSE
3125.45	31357.7	567	6.72439		1423.88	1553.45	0.0558896	2.19503		FALSE
3126.99	31365.3	486	5.76376		2330.73	1211.71	0.0479054	1.34164		FALSE
3156.54	31511.3	184	2.18217		1628.12	547.33	0.018137	1.93876		FALSE
3157.81	31517.6	170	2.01613		2341.34	340.228	0.016757	1.34872		FALSE
3576.8	33518.9	324	3.75925		1953.05	884.269	0.0319369	1.83139		FALSE
3578.41	33526.4	317	3.67803		2018.97	766.422	0.0312469	1.77239		FALSE
3636	33792	669	7.76215		773	4260.71	0.0659438	4.70375		FALSE
3657.77	33891.9	409	4.74547		1579.57	1258.65	0.0403154	2.31567		FALSE
3659.72	33900.8	388	4.50182		2894.12	920.614	0.0382454	1.26453		FALSE
4174.07	36179	235	2.6477		7985.92	325.036	0.0231641	0.522679		FALSE
4176.39	36188.9	263	2.96317		5167.3	418.385	0.0259241	0.808235		FALSE
4182.78	36216.3	1089	12.2695		885.444	6574.11	0.107344	4.72393		FALSE
4188.76	36241.9	258	2.90683		3177.65	320.105	0.0254312	1.31819		FALSE
4190.87	36251	212	2.38856		4568.96	245.87	0.020897	0.917248		FALSE
4346.51	36911	184	2.06821		8026.46	272.114	0.018137	0.541523		FALSE
4348.88	36921	225	2.52906		4156.86	358.106	0.0221784	1.04619		FALSE
4351.27	36931	236	2.6527		6396.75	281.587	0.0232627	0.680231		FALSE
4353.17	36939	226	2.5403		3747.38	458.11	0.022277	1.16166		FALSE
4355.56	36949	274	3.07983		6969.31	358.202	0.0270084	0.624963		FALSE
4363.28	36981.4	1267	14.2414		673.901	9854.22	0.124889	6.47466		FALSE
4715.21	38429	194	2.18253		3413.12	280.104	0.0191227	1.38149		FALSE
4736.45	38514.5	3065	34.4818		521.604	35245.1	0.302119	9.08054		FALSE
4745.97	38552.9	672	7.56012		2753.42	2025.6	0.0662395	1.72366		FALSE
4749.97	38569	503	5.65884		5263.52	893.856	0.0495811	0.902433		FALSE
4755.08	38589.5	325	3.65631		2848.59	624.358	0.0320355	1.66927		FALSE
4757.44	38599	334	3.75756		4370.19	453.325	0.0329226	1.08861		FALSE
4759.61	38607.7	295	3.3188		4928.66	405.241	0.0290784	0.9657		FALSE
4761.92	38617	277	3.1163		5733.85	433.709	0.0273041	0.830493		FALSE
4764.41	38627	223	2.50879		5998.16	284.925	0.0219813	0.794312		FALSE
4766.41	38635	211	2.37379		4708.99	336.615	0.0207984	1.01219		FALSE
5132.99	40079	214	2.30688		6910.42	263.929	0.0210941	0.74279		FALSE
5141.71	40112.7	810	8.73163		1048.11	4995.93	0.0798423	4.9057		FALSE
5146.96	40132.9	248	2.67339		5354.39	346.442	0.0244455	0.961259		FALSE
5149.22	40141.7	211	2.27454		3585.6	378.921	0.0207984	1.43609		FALSE
5313.61	40771.5	198	2.15341		4155.53	347.442	0.019517	1.27869		FALSE
5315.84	40779.9	250	2.71895		4840.68	365.487	0.0246427	1.09816		FALSE
5318.22	40789	287	3.12136		6612.52	500.222	0.0282898	0.804266		FALSE
5320.84	40798.9	301	3.27362		5815.79	426.856	0.0296698	0.914896		FALSE
5322.95	40807	328	3.56727		4961.08	603.869	0.0323312	1.07294		FALSE
5325.59	40817	348	3.78479		5161.31	507.635	0.0343026	1.03183		FALSE
5328	40826.1	414	4.50259		4856.61	774.769	0.0408083	1.09706		FALSE
5330.78	40836.7	462	5.02463		3838.79	677.806	0.0455397	1.38866		FALSE
5338.01	40864.1	996	10.824		813.092	9452.03	0.0981764	6.56507		FALSE
5344.05	40887	833	9.05261		5863.56	867.81	0.0821094	0.9114		FALSE
5346.37	40895.8	886	9.62859		4210.37	1812.22	0.0873337	1.26981		FALSE
5348.79	40905	1000	10.8675		6683.31	2444.67	0.0985707	0.800321		FALSE
5351.62	40915.7	975	10.5958		3581.95	1514.9	0.0961065	1.49405		FALSE
5353.77	40923.8	1096	11.9108		3110.01	2223.55	0.108034	1.72147		FALSE
5356.4	40933.8	1226	13.3235		4023.87	2483.22	0.120848	1.33116		FALSE
5363.74	40961.6	2264	24.604		1569.31	12110.1	0.223164	3.41791		FALSE
5366	40970.1	2349	25.5277		3304.81	6069.52	0.231543	1.6237		FALSE
5368.58	40979.9	2389	25.9624		4714.07	3743.34	0.235485	1.13884		FALSE
5379.81	41022.3	10145	110.251		757.92	103192	1	7.09812		FALSE
5393.23	41073	1060	11.5195		5235.9	2131.41	0.104485	1.03005		FALSE
5396.05	41083.6	1042	11.3239		5594	1621.86	0.102711	0.964614		FALSE
5401.22	41103.1	1330	14.4537		2394.28	5759.95	0.131099	2.25589		FALSE
5403.31	41111	1441	15.66		3520.04	2897.15	0.14204	1.53501		FALSE
5406.11	41121.6	1545	16.7903		3622.02	3148.56	0.152292	1.49257		FALSE
5408.15	41129.3	1512	16.4316		1396.54	9515.8	0.149039	3.87253		FALSE
5421.41	41179.2	457	4.96644		1715.98	2102.26	0.0450468	3.15937		FALSE
5427.21	41201	367	3.98836		7027.07	672.823	0.0361755	0.772329		FALSE
5429.85	41210.9	323	3.5102		5475.31	588.291	0.0318383	0.991697		FALSE
5431.99	41219	308	3.34718		6020.78	425.319	0.0303598	0.902208		FALSE
5434.65	41229	249	2.706		6569.55	435.377	0.0245441	0.827249		FALSE
5437.31	41239	227	2.46692		6880.26	320.33	0.0223756	0.790277		FALSE
5439.44	41247	197	2.14089		5712.97	282.664	0.0194184	0.952121		FALSE
5687.05	42166.9	212	2.32675		4534.92	333.526	0.020897	1.25406		FALSE
5689.47	42175.8	212	2.32675		4523.39	347.444	0.020897	1.25779		FALSE
5691.97	42185	222	2.4365		5282.92	299.163	0.0218827	1.07743		FALSE
5694.67	42194.9	285	3.12794		5508.39	375.816	0.0280927	1.03382		FALSE
5697.08	42203.7	262	2.87551		4169.06	462.845	0.0258255	1.36651		FALSE
5699.6	42213	348	3.81938		9625.55	574.745	0.0343026	0.592132		FALSE
5704.67	42231.6	652	7.15586		1004.34	4570.94	0.0642681	5.68003		FALSE
5711.59	42257	231	2.53528		3840.35	365.137	0.0227698	1.48726		FALSE
5713.77	42265	206	2.2609		4041.99	404.985	0.0203056	1.4136		FALSE
5716.5	42275	223	2.44748		3586.97	431.471	0.0219813	1.59368		FALSE
5719.23	42285	251	2.75478		7483.03	348.389	0.0247413	0.764294		FALSE
5721.42	42293	235	2.57918		3753.81	490.089	0.0231641	1.52416		FALSE
5724.15	42303	277	3.04014		7035.08	414.071	0.0273041	0.813657		FALSE
5726.33	42311	296	3.24867		5875.59	456.139	0.0291769	0.974596		FALSE
5729.06	42321	340	3.73158		10147	815.764	0.033514	0.564608		FALSE
5738.7	42356.3	794	8.71434		1882.94	3751.21	0.0782652	3.04774		FALSE
6189.18	43972.9	191.5	2.08824		5194.41	266.367	0.0188763	1.19151		FALSE
6191.81	43982.2	206.5	2.25181		4116.17	380.981	0.0203549	1.50426		FALSE
6194.28	43990.9	196.5	2.14276		4549.6	346.882	0.0193691	1.3615		FALSE
6197.11	44000.9	204.5	2.23		4184.54	362.087	0.0201577	1.48095		FALSE
6199.61	44009.7	201.5	2.19729		4495.22	300.267	0.019862	1.37915		FALSE
6202.22	44018.9	224.5	2.4481		4103.81	417.865	0.0221291	1.51133		FALSE
6205.08	44028.9	244.5	2.66619		4240.83	475.269	0.0241005	1.46318		FALSE
6208.12	44039.6	321.5	3.52456		3683.25	669.786	0.0316905	1.6855		FALSE
6210.75	44048.9	421.5	4.62085		4425.75	665.687	0.0415476	1.40332		FALSE
6212.84	44056.2	387.5	4.24811		4022.54	822.827	0.0381962	1.5445		FALSE
6215.5	44065.6	341.5	3.74382		4054.99	742.011	0.0336619	1.5328		FALSE
6218.75	44077	357.5	3.91923		7841.93	563.882	0.035239	0.793013		FALSE
6221.58	44086.9	416.5	4.56604		5530.32	843.548	0.0410547	1.125		FALSE
6224.43	44096.9	438.5	4.80722		3893.47	947.014	0.0432233	1.59868		FALSE
6227.24	44106.8	500.5	5.48692		4238.75	1086.19	0.0493346	1.46912		FALSE
6229.57	44115	642.5	7.04364		8301.96	1621.59	0.0633317	0.750373		FALSE
6253.98	44200.6	6349.5	69.6087		835.108	83120.4	0.625875	7.48883		FALSE
6270.08	44257	872.5	9.5651		9002.12	1399.43	0.086003	0.696512		FALSE
6272.92	44266.9	1026.5	11.2534		5467.05	2122.94	0.101183	1.1474		FALSE
6275.22	44275	1156.5	12.6786		4284.87	2523.63	0.113997	1.46451		FALSE
6278.07	44284.9	1229.5	13.4788		4762.73	2613.61	0.121193	1.31817		FALSE
6280.52	44293.5	1136.5	12.4593		5011.8	2495.11	0.112026	1.25315		FALSE
6283.23	44303	1101.5	12.0756		8917.7	2320.65	0.108576	0.704579		FALSE
6285.54	44311	963.5	10.5627		3700.15	1629.09	0.0949729	1.69872		FALSE
6288.38	44321	965.5	10.5847		3386.45	1610.08	0.09517	1.85693		FALSE
6290.65	44328.9	978.5	10.7272		3191.08	2703.27	0.0964515	1.97132		FALSE
6296.63	44349.8	951.5	10.4312		4212.5	2119.99	0.09379	1.49475		FALSE
6299.83	44361	961.5	10.5408		2742.7	2652.15	0.0947758	2.29695		FALSE
6308.12	44389.9	827.5	9.07178		5502.26	1401.98	0.0815673	1.14646		FALSE
6316.43	44418.9	1537.5	16.8554		2821.18	8255.28	0.151552	2.23893		FALSE
6318.34	44425.5	1566.5	17.1733		1654.63	8063.8	0.154411	3.81859		FALSE
6326.47	44453.9	499.5	5.47595		4985.56	1056.35	0.0492361	1.26896		FALSE
6329.07	44462.9	435.5	4.77433		3982.61	921.915	0.0429276	1.58918		FALSE
6331.95	44473	393.5	4.31389		5666.7	642.235	0.0387876	1.1174		FALSE
6334.82	44483	453.5	4.97166		4593.73	945.145	0.0447018	1.37902		FALSE
6337.69	44493	560.5	6.14469		5936.93	887.693	0.0552489	1.0675		FALSE
6346.32	44523	375.5	4.11656		5566.79	622.91	0.0370133	1.14003		FALSE
6352.07	44543	318.5	3.49167		5730.98	675.056	0.0313948	1.10837		FALSE
6354.95	44553	309.5	3.39301		9133.63	485.892	0.0305076	0.695775		FALSE
6357.46	44561.7	282.5	3.09701		5011.2	466.56	0.0278462	1.26865		FALSE
6360.12	44571	292.5	3.20664		7369.49	544.399	0.0288319	0.863034		FALSE
6362.71	44580	247.5	2.71586		4051.74	535.516	0.0243963	1.57037		FALSE
6365.31	44589	253.5	2.7817		6304.01	399.698	0.0249877	1.00972		FALSE
6368.16	44598.9	264.5	2.90241		5827.2	514	0.026072	1.09283		FALSE
6370.49	44607	265.5	2.91338		6758.12	507.049	0.0261705	0.942643		FALSE
6373.37	44617	243.5	2.67197		9708.52	354.142	0.024002	0.656472		FALSE
6375.97	44626	228.5	2.50737		2844.89	488.073	0.0225234	2.2412		FALSE
6378.84	44636	239.5	2.62808		4437.64	393.846	0.0236077	1.43744		FALSE
6381.44	44645	291.5	3.19868		3765.3	739.772	0.0287334	1.6948		FALSE
6384.31	44654.9	288.5	3.16576		3268.86	801.17	0.0284377	1.95307		FALSE
6388.07	44668	198.5	2.17818		5650.07	313.66	0.0195663	1.13062		FALSE
6390.67	44677	189.5	2.07942		7666.78	333.946	0.0186792	0.833553		FALSE
7036.5	46861.9	363	3.98636		1991.19	1611.45	0.0357812	3.53381		FALSE
7039.25	46871	319	3.50317		6091.44	615.939	0.0314441	1.1556		FALSE
7042.27	46881	195	2.14144		7259.69	290.481	0.0192213	0.970051		FALSE
7112.7	47113	195	2.14144		3331.87	521.025	0.0192213	2.13475		FALSE
7118.19	47131	193	2.11947		6607.58	409.783	0.0190241	1.07728		FALSE
7124.27	47151	193	2.11947		3584.12	412.081	0.0190241	1.98773		FALSE
7140.52	47204.3	466	5.11748		5076.86	558.598	0.045934	1.40648		FALSE
7142.23	47209.9	510	5.60068		5925.66	906.179	0.0502711	1.2053		FALSE
7145	47219	527	5.78737		5934.88	936.073	0.0519468	1.2039		FALSE
7157.08	47258.6	2638	29.0689		887.903	29995.7	0.26003	8.06066		FALSE
7171.9	47307.1	335	3.69146		5973.86	587.198	0.0330212	1.20055		FALSE
7174.92	47317	330	3.63637		3954.53	742.993	0.0325283	1.81435		FALSE
7177.37	47325	363	4		5595.06	610.58	0.0357812	1.2828		FALSE
7180.42	47335	357	3.93389		4735.88	766.219	0.0351897	1.51618		FALSE
7183.12	47343.8	316	3.4821		4462.56	721.062	0.0311483	1.60964		FALSE
7186.3	47354.2	328	3.61433		5386.86	563.456	0.0323312	1.33404		FALSE
7188.99	47363	330	3.63637		6637.21	696.755	0.0325283	1.08313		FALSE
7191.78	47372.1	330	3.63637		4852.27	721.654	0.0325283	1.48215		FALSE
7194.89	47382.2	306	3.3719		6104.5	528.21	0.0301626	1.17862		FALSE
7197.56	47391	317	3.49312		6018.23	864.198	0.0312469	1.19596		FALSE
7211.04	47435	338	3.72452		7207.68	726.747	0.0333169	1.00047		FALSE
7214.1	47445	319	3.51516		3590.84	712.162	0.0314441	2.00903		FALSE
7216.83	47453.9	330	3.63637		5635.18	746.101	0.0325283	1.28067		FALSE
7225.76	47483	400	4.40772		9900.89	871.767	0.0394283	0.729809		FALSE
7228.8	47492.9	426	4.69422		5767.09	964.913	0.0419911	1.25346		FALSE
7231.28	47501	484	5.33334		2532	1395.12	0.0477082	2.85596		FALSE
7234.34	47511	494	5.44353		6864.5	827.763	0.0486939	1.05388		FALSE
7237.06	47519.8	459	5.05786		4092.33	818.696	0.045244	1.76845		FALSE
7240.48	47531	480	5.28926		6838.65	1056.52	0.0473139	1.05876		FALSE
7242.94	47539	510	5.61984		6996.81	1093.95	0.0502711	1.03518		FALSE
7246.01	47549	564	6.21488		5120.94	1232.25	0.0555939	1.41497		FALSE
7249.06	47558.9	612	6.74381		5637.91	1061.98	0.0603253	1.28577		FALSE
7251.77	47567.7	704	7.75758		4338.92	1630.25	0.0693938	1.67133		FALSE
7254.61	47577	943	10.3912		5213.6	2515.27	0.0929522	1.39148		FALSE
7257.43	47586.1	1019	11.2287		5369.56	1822.05	0.100444	1.35159		FALSE
7260.13	47594.9	1085	11.9559		4153.9	2586.91	0.106949	1.74778		FALSE
7263.51	47605.9	1158	12.7603		4482.07	2757.21	0.114145	1.62057		FALSE
7274.16	47640.5	3861	42.5455		876.312	50456	0.380582	8.30088		FALSE
7297.08	47714.9	558	6.14877		4593.18	1322.5	0.0550025	1.58868		FALSE
7299.55	47723	520	5.73003		6869.25	919.117	0.0512568	1.06264		FALSE
7303.87	47737	449	4.94766		5391.42	1061.9	0.0442583	1.35472		FALSE
7307.55	47748.9	426	4.69422		6768.75	766.898	0.0419911	1.0796		FALSE
7310.04	47757	433	4.77135		4650.44	758.699	0.0426811	1.5719		FALSE
7313.4	47767.9	410	4.53952		4478.63	742.457	0.040414	1.63295		FALSE
7315.93	47776.1	384	4.25165		5056.8	871.143	0.0378512	1.44675		FALSE
7319.04	47786.1	341	3.77555		4468.41	765.788	0.0336126	1.63795		FALSE
7321.77	47795	316	3.49875		5506.54	530.075	0.0311483	1.32965		FALSE
7324.86	47805	294	3.25517		6225.02	620.123	0.0289798	1.17668		FALSE
7327.9	47814.8	285	3.15552		5295.47	579.011	0.0280927	1.38381		FALSE
7330.71	47823.9	266	2.94515		4976.76	457.632	0.0262198	1.47299		FALSE
7333.5	47833	255	2.82336		5238.66	531.522	0.0251355	1.39988		FALSE
7336.28	47841.9	235	2.60192		4488.81	491.767	0.0231641	1.63435		FALSE
7339.44	47852.2	189	2.09261		4427.32	319.488	0.0186299	1.65776		FALSE
7342.15	47861	196	2.17011		5465.49	348.327	0.0193199	1.34337		FALSE
8164.12	50449	193.5	2.20168		4939.96	421.132	0.0190734	1.65267		FALSE
8167.13	50458.2	285.5	3.24847		5752.06	594.325	0.0281419	1.41986		FALSE
8169.98	50466.9	264.5	3.00953		5289.89	578.668	0.026072	1.54445		FALSE
8173.2	50476.8	186.5	2.12203		5212.91	383.495	0.0183834	1.56788		FALSE
8304.9	50878.9	182.5	2.07652		6588.9	330.701	0.0179892	1.26044		FALSE
8307.55	50887	207.5	2.36097		8873.71	470.793	0.0204534	0.936197		FALSE
8316.68	50914.8	268.5	3.05504		3301.77	813.703	0.0264662	2.51886		FALSE
8319.35	50922.9	335.5	3.81738		5504.03	622.485	0.0330705	1.5115		FALSE
8322.28	50931.8	382.5	4.35216		4937.07	915.723	0.0377033	1.68567		FALSE
8325.31	50941	434.5	4.94382		5446.35	1020.81	0.042829	1.5286		FALSE
8328.6	50951	443.5	5.04623		6850.11	1016.62	0.0437161	1.21583		FALSE
8332.07	50961.5	415.5	4.79361		4618.44	1018	0.0409561	1.80409		FALSE
8334.54	50969	429.5	4.95513		4788.39	808.365	0.0423361	1.74057		FALSE
8338.24	50980.2	469.5	5.41661		5281.67	1125.02	0.046279	1.57871		FALSE
8341.12	50989	492.5	5.68196		5424.1	1203.04	0.0485461	1.53779		FALSE
8344.42	50999	551.5	6.36264		8398.99	1323.42	0.0543618	0.993503		FALSE
8347.71	51009	627.5	7.23945		7206.76	1166.24	0.0618531	1.15832		FALSE
8350.97	51018.9	692.5	7.98936		6059.22	1725.88	0.0682602	1.37823		FALSE
8353.65	51027	768.5	8.86617		8219.03	1849.1	0.0757516	1.01638		FALSE
8356.95	51037	818.5	9.44302		8949.68	1978.3	0.0806801	0.933771		FALSE
8367.33	51068.5	1627.5	18.7764		2088.53	11118.7	0.160424	4.00633		FALSE
8369.08	51073.7	1618.5	18.6726		1889.59	10613	0.159537	4.42905		FALSE
8378.72	51103	556.5	6.42033		6610.55	1236.34	0.0548546	1.26748		FALSE
8382.03	51113	399.5	4.60902		10380.3	927.091	0.039379	0.807494		FALSE
8385.34	51123	360.5	4.15908		12734.4	787.912	0.0355347	0.658478		FALSE
8388.36	51132.1	313.5	3.61684		5556.8	743.858	0.0309019	1.50957		FALSE
8391.9	51142.8	260.5	3.00538		3621.05	1053.29	0.0256777	2.31753		FALSE
8407.15	51188.9	182.5	2.1055		3780.31	729.723	0.0179892	2.22393		FALSE
9230.97	53621	235.125	2.83524		3824.24	733.458	0.0231764	2.4138		FALSE
9234.44	53631	257.125	3.10053		11211	589.103	0.025345	0.823694		FALSE
9237.9	53641	236.125	2.8473		9019.45	562.025	0.023275	1.02422		FALSE
9241.37	53651	200.125	2.4132		11218.8	577.69	0.0197265	0.823738		FALSE
9244.82	53660.9	173.125	2.08762		6408.15	425.665	0.0170651	1.44267		FALSE
9255.25	53691	205.125	2.47349		8056.95	631.635	0.0202193	1.14873		FALSE
9373.24	54029.8	172.125	2.07556		4800.19	409.583	0.0169665	1.95268		FALSE
9377.1	54040.9	205.125	2.47349		5910.25	431.179	0.0202193	1.58658		FALSE
9380.18	54049.7	200.125	2.4132		5519.39	377.91	0.0197265	1.6995		FALSE
9383.62	54059.5	228.125	2.75083		4678.02	560.436	0.0224864	2.00589		FALSE
9386.53	54067.9	236.125	2.8473		4797.93	598.973	0.023275	1.95637		FALSE
9389.95	54077.7	278.125	3.35376		6196.32	528.877	0.027415	1.51541		FALSE
9393.2	54087	293.125	3.53463		5912.29	713.868	0.0288935	1.58876		FALSE
9396.7	54097	342.125	4.1255		7362.74	797.409	0.0337235	1.27625		FALSE
9400.2	54107	347.125	4.18579		7220.06	876.691	0.0342164	1.30196		FALSE
9403.41	54116.2	382.125	4.60783		6691.97	778.265	0.0376663	1.40518		FALSE
9407.14	54126.8	441.125	5.31928		5773.61	1175.3	0.043482	1.62933		FALSE
9419.81	54163	790.125	9.59742		17367.8	1605.98	0.0778832	0.542371		FALSE
9424.45	54176.2	950.125	11.5409		4780.09	3659.93	0.0936545	1.97161		FALSE
9430.99	54194.9	1232.12	14.9663		2784.71	6867.8	0.121451	3.38671		FALSE
9433.81	54203	1320.12	16.0352		8007.57	2690.96	0.130126	1.17811		FALSE
9436.62	54211	1443.12	17.5292		6633.48	3869.32	0.14225	1.42257		FALSE
9440.12	54221	1586.12	19.2662		7588.15	4196.62	0.156345	1.24406		FALSE
9446.83	54240.1	1918.12	23.2989		3904.39	9808.21	0.189071	2.41954		FALSE
9450.28	54249.9	2162.12	26.2627		4891.77	5856.41	0.213122	1.93187		FALSE
9453.43	54258.9	2361.12	28.6799		6573.05	4851.34	0.232738	1.43821		FALSE
9456.52	54267.7	2615.12	31.7652		6183.89	7049.32	0.257775	1.52922		FALSE
9460.43	54278.9	2926.12	35.5428		5008.33	9758.64	0.28843	1.88894		FALSE
9473.78	54316.9	5071.12	61.5975		1226.5	55339.2	0.499864	7.72425		FALSE
9476.27	54324	5210.12	63.2859		1071.6	69057.4	0.513566	8.84311		FALSE
9495.99	54380.1	1637.12	19.8857		6653.68	3394.25	0.161373	1.42718		FALSE
9499.26	54389.4	1533.12	18.6224		5347.91	4168.96	0.151121	1.77626		FALSE
9503.02	54400.1	1444.12	17.5414		5708.72	3935.16	0.142348	1.66465		FALSE
9506.13	54408.9	1373.12	16.679		4222.81	3786.17	0.13535	2.25114		FALSE
9509.65	54418.9	1338.12	16.2538		7587.11	3647.13	0.1319	1.2534		FALSE
9512.48	54427	1311.12	15.9259		10291.8	2662.65	0.129239	0.924281		FALSE
9515.59	54435.8	1256.12	15.2578		6034.43	3418.18	0.123817	1.57688		FALSE
9518.78	54444.9	1206.12	14.6505		2333.76	8897.91	0.118889	4.07874		FALSE
9531.45	54480.9	869.125	10.557		5249.37	1775.55	0.0856703	1.81573		FALSE
9535	54491	809.125	9.82821		4216.75	2149.21	0.079756	2.26122		FALSE
9540.81	54507.5	671.125	8.15196		4614.81	2225.37	0.0661533	2.06743		FALSE
9544.28	54517.3	589.125	7.15593		3376.31	3054.61	0.0580705	2.82684		FALSE
9550.49	54534.9	496.125	6.02629		4848.14	1290.57	0.0489034	1.96993		FALSE
9553.79	54544.3	434.125	5.27319		5699.23	1153.28	0.042792	1.67633		FALSE
9560.72	54563.9	350.125	4.25287		5840.82	910.458	0.0345121	1.63688		FALSE
9564.38	54574.3	307.125	3.73056		5224.07	805.684	0.0302735	1.83083		FALSE
9568.13	54584.9	267.125	3.24469		6456.13	694.25	0.0263307	1.48202		FALSE
9570.98	54593	247.125	3.00176		4369.27	663.066	0.0243593	2.19052		FALSE
9574.71	54603.6	218.125	2.6495		4793.46	580.435	0.0215007	1.99745		FALSE
9578.73	54615	199.125	2.41871		3667.63	519.494	0.0196279	2.6117		FALSE
10238.7	56453	161.875	2.0137		4802.76	488.855	0.0159561	2.13184		FALSE
10242.4	56462.9	169.875	2.11322		5429.62	438.734	0.0167447	1.88638		FALSE
10246	56473	191.875	2.38689		8997.45	553.479	0.0189133	1.13877		FALSE
10249	56481	202.875	2.52373		9508.35	369.256	0.0199975	1.07789		FALSE
10252.6	56491	216.875	2.69789		8696.7	488.064	0.0213775	1.17891		FALSE
10256.2	56501	221.875	2.76009		4363.05	520.886	0.0218704	2.35071		FALSE
10259.2	56509	232.875	2.89693		10026.9	451.66	0.0229547	1.02317		FALSE
10262.8	56519	264.875	3.295		11053.9	611.758	0.0261089	0.928436		FALSE
10266.5	56529	280.875	3.49404		8379.15	546.939	0.0276861	1.22524		FALSE
10269.8	56538	273.875	3.40696		5162.45	932.215	0.0269961	1.98932		FALSE
10273.1	56547	307.875	3.82991		8395.94	630.23	0.0303475	1.22358		FALSE
10283.7	56576.1	564.875	7.02695		2684.03	3668.06	0.0556801	3.83145		FALSE
10286	56582.3	588.875	7.32551		1490.84	5976.53	0.0580458	6.89948		FALSE

## Sheet: ICDC_ATCC51329-1_0_G1_1
Spectrum: ICDC ATCC51329-1\0_G1\1 1SLin, "Baseline subt." (D:\Data\BioTyperRealTimeProcessing\China CDC\20120815banqichangganjun\ICDC ATCC51329-1\0_G1\1)
m/z	time	Intens.	SN	Quality Fac.	Res.	Area	Rel. Intens.	FWHM	Chi^2	Bk. Peak
2688.65	29115.6	550.5	4.34607		696.039	2667.29	0.0519683	3.86278		FALSE
2824.77	29833.2	1162.25	9.15546		531.024	7001.72	0.109719	5.31948		FALSE
2848.59	29957	502.25	3.9564		3714.59	721.734	0.0474134	0.766867		FALSE
2852.55	29977.5	1088.25	8.57254		2021.45	2822.86	0.102733	1.41114		FALSE
2853.78	29983.9	1030.25	8.11565		1162.66	3710.18	0.0972576	2.45454		FALSE
2859.4	30013	353.25	2.78268		3407.62	467.881	0.0333475	0.83912		FALSE
2861.34	30023	279.25	2.19975		3488.96	303.694	0.0263617	0.820112		FALSE
3126.31	31363.7	636.875	4.88985		2162.5	1639.81	0.0601223	1.4457		FALSE
3128.18	31372.9	515.875	3.96083		4176.24	666.742	0.0486996	0.749042		FALSE
3129.9	31381.5	318.875	2.44828		3472.67	418.167	0.0301024	0.901297		FALSE
3578.64	33527.6	704.75	5.32367		1794.35	2071.89	0.0665298	1.9944		FALSE
3580.44	33535.9	637.75	4.81756		3142.1	1604.34	0.0602049	1.1395		FALSE
3637.07	33796.9	697.75	5.2708		718.876	4467.78	0.065869	5.05939		FALSE
3659.5	33899.7	459.75	3.47295		642.772	3285.2	0.0434013	5.69331		FALSE
4120.99	35949.3	933	6.7512		683.865	6838.76	0.088077	6.02603		FALSE
4184.35	36221.6	799	5.64288		840.343	5389.79	0.0754272	4.97934		FALSE
4351.69	36931	298.5	2.09586		4238.61	510.281	0.028179	1.02668		FALSE
4353.6	36939	288.25	2.02389		4517.82	488.961	0.0272114	0.96365		FALSE
4355.98	36949	297.75	2.0906		4389.21	506.831	0.0281082	0.992429		FALSE
4358.37	36959	392.5	2.75587		7418.83	469.121	0.0370528	0.587473		FALSE
4365.27	36987.9	1814	12.7367		748.09	12899	0.171245	5.83522		FALSE
4371.71	37014.9	393	2.75938		4826.37	565.129	0.0371	0.905796		FALSE
4451.35	37347	295	2.06715		4940.52	551.709	0.0278486	0.900988		FALSE
4495.68	37530.6	613	4.29547		876.069	3750.03	0.0578684	5.13165		FALSE
4499.18	37545	351	2.45956		12325.9	482.082	0.0331351	0.36502		FALSE
4613.69	38014.9	284	2.00563		4378.81	494.791	0.0268102	1.05364		FALSE
4624.48	38058.9	315	2.22456		4503.34	433.461	0.0297366	1.0269		FALSE
4626.14	38065.6	304	2.14688		1577.11	1057.22	0.0286982	2.9333		FALSE
4694.99	38345	335	2.3591		3577.09	573.654	0.0316247	1.31252		FALSE
4696.65	38351.7	446	3.14078		2844.76	785.787	0.0421033	1.65098		FALSE
4698.57	38359.4	456	3.2112		2145.68	1721.87	0.0430473	2.18978		FALSE
4716.3	38431	319	2.24643		7668.24	479.354	0.0301142	0.615043		FALSE
4722.95	38457.8	654	4.60553		1384.02	3335.96	0.0617389	3.41249		FALSE
4725.19	38466.8	586	4.12667		3540.73	845.049	0.0553196	1.33452		FALSE
4728.18	38478.9	590	4.15484		2994.82	1142.98	0.0556972	1.57879		FALSE
4730.19	38487	622	4.38018		3928.67	886.047	0.058718	1.20402		FALSE
4740.04	38526.6	2778	19.5629		832.935	25291.2	0.262249	5.69077		FALSE
4748.07	38558.9	889	6.26043		4966.18	1291.34	0.0839233	0.956081		FALSE
4749.84	38566	825	5.80973		3778.75	1178.51	0.0778816	1.25699		FALSE
4752.06	38575	760	5.35199		3725.56	1432.9	0.0717455	1.27553		FALSE
4754.56	38585	757	5.33087		8036.86	727.068	0.0714623	0.591594		FALSE
4756.69	38593.6	824	5.80269		3504.86	1555.39	0.0777872	1.35717		FALSE
4763.83	38622.2	1845	12.9927		860.45	14740.8	0.174172	5.53644		FALSE
4771	38651	796	5.60551		4692.72	1409.82	0.075144	1.01668		FALSE
4773.49	38661	647	4.55624		5029.38	885.443	0.0610781	0.949121		FALSE
4775.74	38670	544	3.8309		3902.71	971.195	0.0513547	1.2237		FALSE
4778.25	38680	434	3.05627		3953.14	767.118	0.0409705	1.20872		FALSE
4780.96	38690.9	381	2.68304		3874.83	648.562	0.0359671	1.23385		FALSE
4783.24	38700	386	2.71825		4295.58	527.524	0.0364392	1.11353		FALSE
4785.47	38709	311	2.19009		4656.92	540.779	0.029359	1.0276		FALSE
4787.97	38719	301	2.11967		7007.48	388.57	0.028415	0.683265		FALSE
4790.18	38727.8	295	2.05069		4082.32	604.575	0.0278486	1.17339		FALSE
4792.79	38738.3	316	2.19667		4255.44	543.621	0.029831	1.12627		FALSE
4794.96	38747	291	2.02288		6305.29	570.895	0.027471	0.760466		FALSE
5139.14	40099.9	336.75	2.29244		3561.34	574.384	0.0317899	1.44303		FALSE
5144.41	40120.3	767.5	5.2248		939.854	5879.45	0.0724535	5.47363		FALSE
5152.5	40151.5	328	2.23288		4809.67	483.405	0.0309638	1.07128		FALSE
5310.56	40757	306	2.1117		5768.48	424.93	0.028887	0.920617		FALSE
5313.16	40766.9	342	2.36014		4653.9	774.364	0.0322855	1.14166		FALSE
5315.96	40777.5	414	2.85701		3698.86	602.181	0.0390824	1.43719		FALSE
5317.93	40785	496	3.42289		5616.06	939.031	0.0468234	0.946915		FALSE
5320.56	40795	522	3.60231		5110.57	992.195	0.0492778	1.04109		FALSE
5322.67	40803	425	2.93292		5447.21	824.41	0.0401208	0.977137		FALSE
5325.3	40813	400	2.76039		8200.05	570.341	0.0377608	0.649424		FALSE
5327.76	40822.3	380	2.62237		3420.57	770.797	0.0358727	1.55756		FALSE
5338.49	40863	811	5.63303		1893.67	3192.53	0.07656	2.81912		FALSE
5340.27	40869.8	891	6.18869		3028.95	2254.37	0.0841121	1.76308		FALSE
5344.81	40887	737	5.11904		5708.72	1113.47	0.0695742	0.936254		FALSE
5347.76	40898.2	719	4.99401		3911.62	1832.15	0.067875	1.36715		FALSE
5352.36	40915.6	830	5.765		2679.2	2841.4	0.0783536	1.99775		FALSE
5382.18	41028.3	8887	61.7271		697.616	98089.9	0.83895	7.71511		FALSE
5402.57	41105.3	1186	8.23769		1837.91	4999.21	0.111961	2.93951		FALSE
5404.62	41113	1241	8.61971		3535.78	2551.59	0.117153	1.52855		FALSE
5409.38	41130.9	1124	7.80706		3306.84	2745.15	0.106108	1.63581		FALSE
5412.17	41141.5	877	6.09145		3319.88	1697.33	0.0827905	1.63023		FALSE
5414.69	41150.9	686	4.7648		4640.2	1359.86	0.0647597	1.16691		FALSE
5417.36	41161	614	4.26471		8019.94	898.013	0.0579628	0.675487		FALSE
5419.81	41170.2	553	3.84102		3728.05	1129.08	0.0522043	1.45379		FALSE
5422.13	41178.9	517	3.59097		4917.64	989.865	0.0488058	1.10259		FALSE
5424.8	41189	499	3.46594		7376.71	715.991	0.0471066	0.735396		FALSE
5426.93	41197	430	2.98668		5255.2	797.619	0.0405928	1.03268		FALSE
5429.59	41207	372	2.58383		5567.68	679.557	0.0351175	0.975198		FALSE
5432.24	41216.9	293	2.03511		8892.7	427.356	0.0276598	0.610865		FALSE
5434.37	41225	303	2.10457		5573.35	497.783	0.0286038	0.975064		FALSE
5627.63	41945	387	2.68712		6545.89	698.189	0.0365336	0.85972		FALSE
5630.04	41953.9	373	2.58991		4314.88	732.27	0.0352119	1.30479		FALSE
5632.51	41963	377	2.61769		3973.71	561.103	0.0355895	1.41744		FALSE
5635.21	41973	405	2.8121		5375.36	746.051	0.0382328	1.04834		FALSE
5637.65	41982	410	2.84682		4528.35	820.997	0.0387048	1.24497		FALSE
5640.09	41991	440	3.05513		7803.24	868.514	0.0415369	0.722789		FALSE
5642.81	42001	498	3.45785		7032.2	714.725	0.0470122	0.802424		FALSE
5645.51	42011	472	3.27732		3601.93	935.106	0.0445577	1.56736		FALSE
5648.22	42021	542	3.76336		4956.21	804.342	0.0511659	1.13963		FALSE
5650.93	42030.9	607	4.21469		4745.74	1176.15	0.057302	1.19074		FALSE
5653.63	42040.9	694	4.81877		4819.75	1640.33	0.065515	1.17301		FALSE
5656.01	42049.7	800	5.55478		5267.35	1216.53	0.0755216	1.07379		FALSE
5658.54	42059	838	5.81863		4389.3	1674.81	0.0791088	1.28917		FALSE
5661.25	42069	953	6.61713		5719.97	1885.72	0.0899651	0.989734		FALSE
5664.06	42079.3	1071	7.43646		3893.11	2145.01	0.101105	1.45489		FALSE
5666.14	42087	1290	8.95707		6401.27	2579.9	0.121779	0.88516		FALSE
5668.85	42097	1404	9.74863		4590.92	2879.95	0.13254	1.2348		FALSE
5671.27	42105.9	1440	9.9986		4155.05	3022.41	0.135939	1.36491		FALSE
5673.91	42115.6	1571	10.9082		5314.49	4076.4	0.148305	1.06763		FALSE
5699.55	42209.8	6002	41.6747		603.531	96179.2	0.566601	9.44367		FALSE
5711.37	42253.1	10593	73.5522		606.789	146527	1	9.41245		FALSE
5726.86	42309.9	2267	15.7408		4317.07	3680.68	0.214009	1.32656		FALSE
5729.84	42320.8	2323	16.1297		4600.74	4925.94	0.219296	1.24542		FALSE
5732.57	42330.8	2363	16.4074		3727.43	5101.44	0.223072	1.53794		FALSE
5734.26	42337	2404	16.6921		5158.21	3873.34	0.226942	1.11168		FALSE
5736.76	42346.1	2357	16.3658		3457.54	6190.06	0.222505	1.6592		FALSE
5739.3	42355.4	2121	14.7271		1891.86	9476.08	0.200227	3.03368		FALSE
5744.26	42373.5	1671	11.6025		3442.63	4329.11	0.157746	1.66857		FALSE
5746.91	42383.2	1481	10.2833		1265.36	15315.7	0.139809	4.54173		FALSE
5761.05	42434.9	856	5.94361		4405.91	3189.32	0.0808081	1.30757		FALSE
5766.54	42454.9	629	4.37725		3569.14	987.393	0.0593788	1.61567		FALSE
5768.74	42462.9	578	4.02233		5305.01	1116.01	0.0545643	1.08741		FALSE
5771.48	42473	488	3.39602		3995.63	969.49	0.0460682	1.44445		FALSE
5773.85	42481.6	452	3.14549		4125.79	708.95	0.0426697	1.39945		FALSE
5776.75	42492.2	380	2.64444		3159.16	802.041	0.0358727	1.82857		FALSE
6211.61	44048.9	447.375	3.16263		2292.75	1706.63	0.0422331	2.70924		FALSE
6214.12	44057.7	492.375	3.48075		3910.28	1052.63	0.0464812	1.58918		FALSE
6216.4	44065.7	450.375	3.18384		3755.43	993.491	0.0425163	1.65531		FALSE
6219.6	44077	435.375	3.0778		3811.86	950.21	0.0411003	1.63164		FALSE
6222.25	44086.3	494.375	3.49489		3739.12	1035.26	0.04667	1.66409		FALSE
6225.29	44097	566.375	4.00388		5162.95	873.946	0.0534669	1.20576		FALSE
6230.61	44115.6	707.375	5.00065		3356.25	1493.57	0.0667776	1.85642		FALSE
6243.96	44162.5	1885.38	13.3283		1283.99	13495.9	0.177983	4.86292		FALSE
6256.69	44207.1	7924.38	56.0198		777.041	98521.8	0.748077	8.05194		FALSE
6273.47	44265.9	1294.38	9.15033		4765.96	2827.52	0.122192	1.31631		FALSE
6276.07	44275	1567.38	11.0802		6629.12	3372.61	0.147963	0.946744		FALSE
6278.61	44283.8	1719.38	12.1548		3790.25	4703.34	0.162312	1.65651		FALSE
6281.21	44292.9	1689.38	11.9427		4808.8	3604.08	0.15948	1.30619		FALSE
6284.06	44302.9	1517.38	10.7268		5570.02	3272.43	0.143243	1.12819		FALSE
6286.89	44312.8	1354.38	9.57448		6493.12	2916.85	0.127856	0.968239		FALSE
6289.54	44322.1	1252.38	8.85342		5535.63	2766.85	0.118227	1.13619		FALSE
6292.09	44331	1249.38	8.83221		10991.8	1399.27	0.117943	0.572437		FALSE
6294.95	44341	1261.38	8.91704		7374.15	2091.99	0.119076	0.853651		FALSE
6303.1	44369.4	1247.38	8.81807		3295.44	3418.4	0.117755	1.91267		FALSE
6306.94	44382.8	1150.38	8.13235		4823.52	1925.61	0.108598	1.30754		FALSE
6309.24	44390.9	1073.38	7.58801		5703.21	2308.06	0.101329	1.10626		FALSE
6311.92	44400.2	1084.38	7.66577		5517.37	1804.7	0.102367	1.14401		FALSE
6318.32	44422.5	1646.38	11.6387		3653.61	6760.36	0.155421	1.72934		FALSE
6320.18	44429	1894.38	13.3919		1427.93	12230.1	0.178833	4.4261		FALSE
6327.78	44455.5	981.375	6.93764		3784.72	3991.53	0.0926437	1.67193		FALSE
6346.4	44520.3	610.375	4.31492		5028.23	1335.01	0.0576206	1.26215		FALSE
6354.06	44547	473.375	3.34643		7382.55	776.77	0.0446875	0.860687		FALSE
6360.97	44571	431.375	3.09683		9805.53	905.793	0.0407226	0.648713		FALSE
6374.5	44618	391.375	2.80967		5580.86	653.579	0.0369466	1.14221		FALSE
6378.22	44630.9	418.375	3.0035		3130.24	1129.14	0.0394954	2.03761		FALSE
6379.98	44637	458.375	3.29066		13456	717.204	0.0432715	0.474136		FALSE
6391.75	44677.8	562.375	4.03727		3969.5	925.942	0.0530893	1.61021		FALSE
6393.8	44684.9	629.375	4.51826		5710.38	1345.21	0.0594142	1.11968		FALSE
6399.58	44704.9	414.375	2.97478		3422.08	1561.01	0.0391178	1.87008		FALSE
6404.21	44721	291.375	2.09177		3906.43	629.95	0.0275064	1.6394		FALSE
6540.06	45189	281.375	2.01596		7321.55	531.892	0.0265624	0.893261		FALSE
6542.96	45199	345.375	2.4745		5445.39	549.825	0.0326041	1.20156		FALSE
6545.85	45208.8	385.375	2.76109		3983.5	995.897	0.0363802	1.64324		FALSE
6548.47	45217.8	350.375	2.51033		4187.3	754.894	0.0330761	1.56389		FALSE
6551.14	45227	334.375	2.39569		4522.13	679.156	0.0315657	1.44869		FALSE
6554.07	45237	280.375	2.0088		4877.79	596.689	0.026468	1.34366		FALSE
6566.34	45279	308.375	2.20941		6002.68	475.594	0.0291112	1.0939		FALSE
6568.83	45287.5	361.375	2.58914		3832.55	793.882	0.0341145	1.71396		FALSE
6571.6	45297	369.375	2.64646		5489.01	762.366	0.0348697	1.19723		FALSE
6574.47	45306.8	370.375	2.65362		4461.91	616.305	0.0349641	1.47347		FALSE
6577.45	45317	418.375	2.99753		5417.77	1058	0.0394954	1.21405		FALSE
6586.54	45348	1151.38	8.24924		732.576	12797.7	0.108692	8.99093		FALSE
7041.2	46875	294.75	2.15226		4770.19	608.84	0.027825	1.47608		FALSE
7044.23	46885	320.75	2.34211		7762.01	628.481	0.0302794	0.907527		FALSE
7047.25	46894.9	352.75	2.57577		6104.83	697.094	0.0333003	1.15437		FALSE
7050.25	46904.9	354.75	2.59038		6334.07	572.467	0.0334891	1.11307		FALSE
7052.71	46913	358.75	2.61959		6277.97	732.698	0.0338667	1.12341		FALSE
7055.74	46923	474.75	3.46662		8542.97	726.544	0.0448173	0.825912		FALSE
7061.46	46941.9	908.75	6.63568		1927.41	3885.11	0.0857878	3.6637		FALSE
7063.83	46949.7	916.75	6.69409		1681.38	6323.96	0.086543	4.20122		FALSE
7084.86	47019	280.75	2.05003		3733.34	648.716	0.0265034	1.89773		FALSE
7087.9	47029	279.75	2.04273		3135.64	605.877	0.0264089	2.26043		FALSE
7102.46	47076.9	301.75	2.20337		4237.45	668.436	0.0284858	1.67612		FALSE
7105.51	47087	313.75	2.291		3362.4	706.659	0.0296186	2.11323		FALSE
7107.96	47095	333.75	2.43704		3760.23	673.828	0.0315067	1.8903		FALSE
7110.98	47104.9	381.75	2.78753		4702.3	803.515	0.0360379	1.51223		FALSE
7112.83	47111	423.75	3.09422		3905.63	742.496	0.0400028	1.82117		FALSE
7115.86	47121	504.75	3.68568		6039.88	1131.43	0.0476494	1.17815		FALSE
7118.89	47130.9	531.75	3.88283		7252.65	916.036	0.0501982	0.981558		FALSE
7121.34	47139	529.75	3.86823		7475.13	1163.69	0.0500094	0.952671		FALSE
7124.39	47149	515.75	3.766		7536.63	1144.04	0.0486878	0.945301		FALSE
7127.03	47157.7	536.75	3.91934		5850.7	940.334	0.0506703	1.21815		FALSE
7129.82	47166.8	546.75	3.99236		4816.79	969.051	0.0516143	1.4802		FALSE
7135.6	47185.8	658.75	4.81018		4899.01	1858.37	0.0621873	1.45654		FALSE
7138.79	47196.3	822.75	6.00771		3610.62	1852.44	0.0776692	1.97716		FALSE
7141.1	47203.8	980.75	7.16142		4423.21	2285.12	0.0925847	1.61446		FALSE
7144.19	47214	1094.75	7.99385		3756.6	2544.11	0.103347	1.90177		FALSE
7146.93	47223	1221.75	8.9212		4563.85	2850.94	0.115336	1.56599		FALSE
7159.78	47265.1	5045.75	37.2833		723.902	68851.1	0.476329	9.89055		FALSE
7175.63	47317	853.75	6.30841		7638.98	1488.29	0.0805957	0.939344		FALSE
7178.68	47327	884.75	6.53747		7536.33	1526.14	0.0835221	0.952544		FALSE
7181.73	47336.9	888.75	6.56703		3166.11	2535.49	0.0838997	2.26831		FALSE
7184.19	47345	818.75	6.04979		6083.94	1839.44	0.0772916	1.18084		FALSE
7187.25	47355	721.75	5.33305		11052.5	2045.56	0.0681346	0.65028		FALSE
7190.45	47365.4	648.75	4.79365		4483.25	1542.95	0.0612433	1.60385		FALSE
7197.6	47388.8	625.75	4.6237		5296.53	1446.72	0.059072	1.35893		FALSE
7200.1	47397	637.75	4.71237		8803.95	1439.08	0.0602049	0.817826		FALSE
7203.38	47407.7	597.75	4.41681		4829.05	1369.82	0.0564288	1.49168		FALSE
7209.88	47428.9	507.75	3.75179		8438.63	897.725	0.0479326	0.85439		FALSE
7211.71	47434.9	493.75	3.64835		3848.18	1118.67	0.046611	1.87406		FALSE
7215.59	47447.6	445.75	3.29367		3594.32	1058.91	0.0420797	2.0075		FALSE
7237.49	47519	489.75	3.61879		8768.53	855.279	0.0462334	0.825393		FALSE
7243.79	47539.5	477.75	3.53012		3215.36	1426.44	0.0451005	2.25287		FALSE
7249.72	47558.8	545.75	4.03258		4085.45	2444.53	0.0515199	1.77452		FALSE
7267.39	47616.3	1102.75	8.14828		5598.59	1954.26	0.104102	1.29807		FALSE
7276.83	47647	3114.75	23.0151		768.938	40565.2	0.294039	9.46347		FALSE
7289.12	47686.9	842.75	6.22713		4455.63	1944.39	0.0795573	1.63593		FALSE
7292.55	47698.1	745.75	5.51039		5249.58	1706.12	0.0704003	1.38917		FALSE
7295.3	47707	749.75	5.53995		7857.51	1270.91	0.0707779	0.928449		FALSE
7298.37	47716.9	719.75	5.31827		5311.99	1640.07	0.0679458	1.37394		FALSE
7301.24	47726.3	642.75	4.74932		4307.11	1157.2	0.0606769	1.69516		FALSE
7303.91	47734.9	604.75	4.46853		5076.99	1416.43	0.0570896	1.43863		FALSE
7306.81	47744.3	547.75	4.04736		5119.75	1286.02	0.0517087	1.42718		FALSE
7310.09	47755	521.75	3.85524		6540.55	936.526	0.0492542	1.11766		FALSE
7312.3	47762.1	537.75	3.97347		5805.37	965.138	0.0507647	1.25957		FALSE
7317.28	47778.3	543.75	4.07075		4763.97	977.496	0.0513311	1.53596		FALSE
7319.96	47787	570.75	4.27288		4784.97	1291.22	0.0538799	1.52978		FALSE
7322.43	47795	499.75	3.74135		5836.5	1158.27	0.0471774	1.25459		FALSE
7326.13	47806.9	516.75	3.86862		6394.28	893.787	0.0487822	1.14573		FALSE
7328.6	47815	529.75	3.96594		6457.65	1160.99	0.0500094	1.13487		FALSE
7331.36	47823.9	536.75	4.01834		5120.45	1238.32	0.0506703	1.43178		FALSE
7334.17	47833	549.75	4.11567		6317.8	948.523	0.0518975	1.16087		FALSE
7336.89	47841.8	516.75	3.86862		5753.32	918.559	0.0487822	1.27524		FALSE
7339.93	47851.6	520.75	3.89856		5376.87	1184.01	0.0491598	1.36509		FALSE
7342.82	47861	532.75	3.9884		6437.11	918.445	0.0502926	1.1407		FALSE
7348.37	47878.9	856.75	6.414		4701.35	3699.5	0.0808789	1.56303		FALSE
7351.02	47887.5	869.75	6.51133		4070.28	2494.97	0.0821061	1.80603		FALSE
7353.56	47895.7	719.75	5.38836		4723.94	1622.62	0.0679458	1.55666		FALSE
7362.04	47923.1	291.75	2.18417		3478.79	658.692	0.0275418	2.11626		FALSE
8174.84	50480.9	273.25	2.21069		6767.41	583.236	0.0257953	1.20797		FALSE
8182.84	50505.5	537.25	4.34655		1656.35	3699.77	0.0507175	4.94028		FALSE
8269.69	50771	269.25	2.17833		10807.7	491.654	0.0254177	0.765167		FALSE
8279.09	50799.7	421.25	3.40806		4779.49	1003.53	0.0397668	1.73221		FALSE
8282.09	50808.8	475.25	3.84494		4470.1	1163.16	0.0448645	1.85277		FALSE
8284.81	50817.1	443.25	3.58605		4450.43	1117.35	0.0418437	1.86158		FALSE
8287.82	50826.3	426.25	3.44852		4976.19	801.176	0.0402388	1.6655		FALSE
8290.4	50834.1	367.25	2.97118		3730.2	905.128	0.0346691	2.2225		FALSE
8293.92	50844.8	343.25	2.77702		4456.47	828.708	0.0324035	1.8611		FALSE
8296.59	50853	362.25	2.93073		5178.02	630.157	0.0341971	1.60227		FALSE
8299.86	50862.9	346.25	2.80129		5792.65	786.426	0.0326867	1.43283		FALSE
8302.51	50871	337.25	2.72847		8422.7	597.606	0.0318371	0.985731		FALSE
8305.79	50881	330.25	2.67184		4969.6	602.632	0.0311762	1.67132		FALSE
8308.85	50890.3	343.25	2.77702		3201.11	1050.18	0.0324035	2.59562		FALSE
8315	50909	386.25	3.1249		11027.6	922.49	0.0364628	0.754018		FALSE
8317.63	50917	398.25	3.22199		5488.25	732.057	0.0375956	1.51553		FALSE
8319.99	50924.2	439.25	3.55369		4675.97	1072.01	0.0414661	1.77931		FALSE
8324.16	50936.9	464.25	3.75595		3862.96	1176.19	0.0438261	2.15487		FALSE
8326.17	50943	528.25	4.27373		6316.86	1236.33	0.0498678	1.31809		FALSE
8329.47	50953	568.25	4.59735		7134.23	1327.2	0.0536439	1.16754		FALSE
8332.1	50961	562.25	4.67618		6500.99	1037.36	0.0530775	1.28167		FALSE
8335.39	50971	562.25	4.67618		5309.38	1328.05	0.0530775	1.56994		FALSE
8338.67	50980.9	541.25	4.50153		6066.72	1293.04	0.0510951	1.37449		FALSE
8341.59	50989.8	556.25	4.62628		6229.5	1047.56	0.0525111	1.33905		FALSE
8344.95	51000	584.25	4.85915		4235.37	1456.83	0.0551543	1.9703		FALSE
8347.91	51009	607.25	5.05044		6225.17	1118.61	0.0573256	1.34099		FALSE
8351.21	51019	653.25	5.43302		3458.96	1647.85	0.0616681	2.41437		FALSE
8353.84	51027	724.25	6.02352		6943.5	1780.42	0.0683706	1.20312		FALSE
8356.48	51035	781.25	6.49758		5881.69	1481.66	0.0737515	1.42076		FALSE
8360.16	51046.1	821.25	6.83026		4813.07	2026.35	0.0775276	1.73697		FALSE
8363.7	51056.9	1003.25	8.34394		6017.29	2422.26	0.0947088	1.38994		FALSE
8370.39	51077.2	1444.25	12.0117		1809.16	8325.01	0.13634	4.62667		FALSE
8372.06	51082.2	1445.25	12.02		1490.42	12591.3	0.136434	5.61725		FALSE
8406.74	51187.2	262.25	2.18111		4503.78	666.161	0.0247569	1.8666		FALSE
8409.59	51195.8	253.25	2.10626		5027.09	625.344	0.0239073	1.67285		FALSE
9007.46	52973	355	3.10163		4285.53	906.736	0.0335127	2.10183		FALSE
9019.1	53007	257	2.2454		4711.75	478.927	0.0242613	1.91417		FALSE
9215.32	53577	243	2.17905		8654.57	567.444	0.0229397	1.06479		FALSE
9218.77	53587	275	2.466		7864.78	647.516	0.0259605	1.17216		FALSE
9221.93	53596.1	291	2.60948		6488.4	566.297	0.027471	1.42129		FALSE
9225.01	53605	330	2.9592		6516.95	788.762	0.0311526	1.41554		FALSE
9228.46	53615	324	2.9054		7024.28	743.9	0.0305862	1.3138		FALSE
9231.92	53624.9	257	2.31473		6201.13	613.275	0.0242613	1.48875		FALSE
9235.02	53633.9	239	2.15261		6034.99	470.56	0.0225621	1.53025		FALSE
9375.87	54038.9	252	2.2697		5231.73	563.002	0.0237893	1.79212		FALSE
9379.32	54048.8	259	2.33274		5942.9	472.101	0.0244501	1.57824		FALSE
9382.17	54057	293	2.63897		6111.91	603.539	0.0276598	1.53506		FALSE
9385.66	54067	327	2.9452		6885.74	648.105	0.0308694	1.36306		FALSE
9388.85	54076.1	321	2.89116		5925.06	607.526	0.030303	1.5846		FALSE
9392.16	54085.6	357	3.2154		6021.99	818.719	0.0337015	1.55964		FALSE
9395.44	54095	423	3.80985		7150.25	895.399	0.039932	1.314		FALSE
9398.88	54104.8	415	3.73779		6851.46	780.312	0.0391768	1.37181		FALSE
9402.02	54113.8	463	4.17012		5960.88	1131.19	0.0437081	1.57729		FALSE
9405.24	54123	536	4.82761		10989.9	1247	0.0505995	0.855805		FALSE
9408.73	54133	572	5.15185		9095.3	1429.96	0.0539979	1.03446		FALSE
9416.41	54154.9	732	6.65092		2716.5	3947.81	0.0691022	3.46637		FALSE
9419.9	54164.9	817	7.42323		6627.42	2114.84	0.0771264	1.42135		FALSE
9422.72	54173	928	8.43177		5013.24	1873.06	0.087605	1.87957		FALSE
9426.22	54183	1059	9.62203		7447.48	2802.85	0.0999717	1.26569		FALSE
9429.71	54192.9	1217	11.0576		5671.18	3237.89	0.114887	1.66274		FALSE
9432.9	54202.1	1372	12.4659		5294.64	3674.9	0.129519	1.7816		FALSE
9436.03	54211	1496	13.5926		8921.93	3005.25	0.141225	1.05762		FALSE
9439.48	54220.8	1622	14.7374		5494.37	4378.6	0.15312	1.71803		FALSE
9479.5	54335	7158	65.0373		465.429	253010	0.675729	20.3672		FALSE
9504.07	54405	3270	29.7111		6919.59	9092.77	0.308694	1.3735		FALSE
9510.82	54424.2	3277	29.7747		4364.08	9122.2	0.309355	2.17934		FALSE
9513.93	54433	3338	30.3289		10407	6902.17	0.315114	0.914184		FALSE
9517.42	54442.9	3499	31.7918		6598.36	9598.46	0.330312	1.44239		FALSE
9524.21	54462.2	3967	36.044		2030.61	26680.1	0.374493	4.69032		FALSE
9527.06	54470.3	3962	35.9986		1169.56	53041.5	0.374021	8.14587		FALSE
9544.16	54518.9	2151	19.5439		6786.21	5728.56	0.203059	1.40641		FALSE
9547.7	54529	1951	17.7267		7857.58	3926.74	0.184178	1.21509		FALSE
9551.21	54538.9	1792	16.282		7018.15	4715.97	0.169168	1.36093		FALSE
9554.51	54548.3	1603	14.5648		6809.52	4193.4	0.151326	1.40311		FALSE
9557.57	54557	1507	13.6925		6650.84	3918.15	0.142264	1.43705		FALSE
9561.1	54567	1441	13.0929		8760.99	2818.36	0.136033	1.09133		FALSE
9564.59	54576.9	1369	12.4387		7041.62	3463.39	0.129236	1.35829		FALSE
9567.71	54585.7	1240	11.2666		6015.7	3226.57	0.117058	1.59046		FALSE
9570.97	54595	1183	10.7487		6485.91	2329.96	0.111678	1.47566		FALSE
9574.47	54604.9	1051	9.54934		6297.27	2696.46	0.0992165	1.52042		FALSE
9577.98	54614.9	969	8.80429		6707.95	2472.39	0.0914755	1.42785		FALSE
9581.16	54623.9	851	7.73215		6156.15	1740.23	0.0803361	1.55635		FALSE
9584.37	54633	826	7.505		6473.05	2563.12	0.077976	1.48066		FALSE
9587.9	54643	742	6.74178		8997.15	1869.91	0.0700463	1.06566		FALSE
9590.98	54651.7	621	5.64238		3756.06	2076.57	0.0586236	2.55347		FALSE
9598.35	54672.6	499	4.53389		4495.66	1029.31	0.0471066	2.13503		FALSE
9601.7	54682.1	471	4.29664		6308.44	1237.04	0.0444633	1.52204		FALSE
9605.13	54691.8	448	4.08683		4972.7	1169.19	0.0422921	1.93157		FALSE
9609.09	54703	404	3.68544		4259.9	815.708	0.0381384	2.25571		FALSE
9612.02	54711.3	366	3.33879		4809.01	990.263	0.0345511	1.99875		FALSE
9615.02	54719.7	360	3.28406		4575.57	934.295	0.0339847	2.10138		FALSE
9618.75	54730.3	326	2.9739		5000.85	655.181	0.030775	1.92342		FALSE
9621.11	54737	328	2.99214		7196.16	797.19	0.0309638	1.33698		FALSE
9624.65	54747	324	2.95565		9067.48	708.726	0.0305862	1.06145		FALSE
9627.86	54756.1	268	2.4448		5794.41	650.029	0.0252997	1.66158		FALSE
9631.02	54765	265	2.41743		7009.84	625.745	0.0250165	1.37393		FALSE
9634.55	54775	235	2.14376		7488.24	427.51	0.0221845	1.28662		FALSE
9637.39	54783	225	2.05254		5380.77	535.042	0.0212404	1.79108		FALSE
10235.9	56449	224.5	2.15486		9665.88	468.78	0.0211932	1.05897		FALSE
10239.6	56459	223.5	2.14527		9358.86	416.85	0.0210988	1.0941		FALSE
10243.1	56468.8	247.5	2.37563		7139.82	755.905	0.0233645	1.43465		FALSE
10246.8	56478.9	250.5	2.40442		8124.26	499.903	0.0236477	1.26126		FALSE
10249.8	56487	293.5	2.81716		11993	665.16	0.027707	0.854643		FALSE
10253.4	56497	331.5	3.1819		10000.7	621.59	0.0312943	1.02527		FALSE
10256.5	56505.5	330.5	3.1723		7393.26	814.033	0.0311998	1.38728		FALSE
10260	56515	357.5	3.43146		4794.15	723.912	0.0337487	2.14011		FALSE
10263.6	56525	411.5	3.94978		8031.41	1047.84	0.0388464	1.27794		FALSE
10267.3	56535	440.5	4.22814		6772.37	1158.52	0.0415841	1.51605		FALSE
10270.2	56543	474.5	4.55449		8956.16	1258.62	0.0447937	1.14672		FALSE
10273.9	56553	527.5	5.06321		6199.84	1774.28	0.049797	1.65712		FALSE
10277.5	56563	652.5	6.26302		8068.02	1321.63	0.0615973	1.27386		FALSE
10280.9	56572.3	753.5	7.23247		5679.99	2068.09	0.0711319	1.81002		FALSE
10284.1	56581	845.5	8.11553		6375.34	1790.24	0.0798169	1.6131		FALSE
10287.7	56590.8	915.5	8.78743		6473.76	3116.31	0.086425	1.58914		FALSE
10290.7	56599	849.5	8.15393		7592.19	2253.8	0.0801945	1.35543		FALSE
10293.8	56607.5	693.5	6.65656		5766.71	1912.35	0.0654678	1.78504		FALSE
10297.5	56617.6	582.5	5.59113		6906.17	1576.11	0.0549891	1.49105		FALSE
10300.9	56626.9	509.5	4.89044		8157.64	1636.59	0.0480978	1.26273		FALSE
10304.6	56637	401.5	3.8538		9770.76	1070.4	0.0379024	1.05463		FALSE
10307.9	56646	367.5	3.52745		6385.33	768.138	0.0346927	1.61431		FALSE
10310.8	56654	325.5	3.12431		5016.61	895.565	0.0307278	2.05533		FALSE
10314.3	56663.6	287.5	2.75957		6790.14	766.684	0.0271406	1.51901		FALSE
10318.4	56674.9	286.5	2.74997		6164.7	745.31	0.0270462	1.67379		FALSE
10322.1	56685	270.5	2.59639		8439.91	677.873	0.0255357	1.22302		FALSE
10325.1	56693	233.5	2.24125		6813.44	624.441	0.0220429	1.5154		FALSE
10329.1	56704.1	219.5	2.10687		5485.17	601.239	0.0207212	1.88311		FALSE
10332.4	56713	212.5	2.03968		5107.99	570.505	0.0200604	2.02279		FALSE

## Sheet: ICDC_BJCR0005-2_0_G2_1
Spectrum: ICDC BJCR0005-2\0_G2\1 1SLin, "Baseline subt." (D:\Data\BioTyperRealTimeProcessing\China CDC\20120815banqichangganjun\ICDC BJCR0005-2\0_G2\1)
m/z	time	Intens.	SN	Quality Fac.	Res.	Area	Rel. Intens.	FWHM	Chi^2	Bk. Peak
2688.85	29112	363	5.16602		662.935	1743.63	0.0275692	4.05597		FALSE
2823.62	29822.9	271	3.79642		1133.73	582.571	0.020582	2.49055		FALSE
2825.37	29832	218	3.05395		3271.47	333.748	0.0165567	0.863639		FALSE
3119.19	31325	188	2.58528		5485.06	203.39	0.0142783	0.568671		FALSE
3121.21	31335	236	3.24535		4771.21	237.534	0.0179238	0.654176		FALSE
3125.82	31357.8	1108	15.2367		730.471	6220.56	0.0841506	4.27919		FALSE
3133.19	31394.3	237	3.25911		3382.27	263.003	0.0179997	0.926356		FALSE
3134.68	31401.7	174	2.39276		2861.43	252.204	0.013215	1.09549		FALSE
3153.57	31495	153	2.10398		5020.85	141.736	0.0116201	0.628095		FALSE
3155.59	31504.9	216	2.97032		3469.72	281.508	0.0164048	0.909467		FALSE
3157.22	31513	288	3.96043		3793.54	373.698	0.0218731	0.832262		FALSE
3159.23	31522.9	222	3.05283		4554.56	280.581	0.0168605	0.693643		FALSE
3161.28	31533	151	2.07648		6298.44	161.728	0.0114682	0.501914		FALSE
3574.3	33505	161.5	2.1756		6516.56	208.195	0.0122656	0.548494		FALSE
3577.69	33520.7	373.5	5.0315		1610.07	1013.9	0.0283666	2.22207		FALSE
3579.22	33527.8	318.5	4.29059		2575.1	700.086	0.0241895	1.38994		FALSE
3634.11	33780.9	211.5	2.84916		3899.1	257.02	0.016063	0.932038		FALSE
3636.05	33789.8	327.5	4.41183		3705.35	451.524	0.024873	0.981297		FALSE
3637.86	33798.2	281.5	3.79215		3071.77	388.621	0.0213794	1.18429		FALSE
3640.18	33808.8	181.5	2.44503		3132.76	215.841	0.0137846	1.16197		FALSE
4174.77	36179	172	2.2427		3693.18	250.361	0.0130631	1.1304		FALSE
4183.53	36216.5	849	11.0701		888.01	4863.41	0.06448	4.71113		FALSE
4190.19	36245	162	2.11231		4698.81	185.266	0.0123036	0.891756		FALSE
4344.89	36901	180	2.30636		3632.6	291.672	0.0136707	1.19608		FALSE
4347.27	36910.9	234	2.99826		4256.36	300.089	0.0177719	1.02136		FALSE
4349.18	36919	285	3.65173		4423.4	443.469	0.0216452	0.983221		FALSE
4351.55	36928.9	299	3.83112		3917.23	470.62	0.0227085	1.11087		FALSE
4353.61	36937.6	296	3.79268		3947.77	393.575	0.0224807	1.1028		FALSE
4355.99	36947.6	354	4.53584		3504.52	606.104	0.0268857	1.24296		FALSE
4363.77	36980.2	1684	21.5773		614.197	14000.7	0.127897	7.10483		FALSE
4444.92	37318.9	161	2.06616		4271.59	253.553	0.0122277	1.04058		FALSE
4446.85	37327	206	2.64366		3252.19	414.809	0.0156453	1.36734		FALSE
4448.79	37335	180	2.30999		3122.68	243.986	0.0136707	1.42467		FALSE
4503.68	37562.2	477	6.12148		1375.09	2065.36	0.0362273	3.27518		FALSE
4505.88	37571.4	327	4.19648		4277.85	520.707	0.0248351	1.05331		FALSE
4508.17	37580.8	207	2.65649		4153.73	393.713	0.0157213	1.08533		FALSE
4616.48	38025	162.5	2.04344		7700.64	232.461	0.0123416	0.599493		FALSE
4618.92	38035	167.5	2.10632		4885.29	334.002	0.0127213	0.945475		FALSE
4715.58	38426.9	169.5	2.11505		4280.2	219.94	0.0128732	1.10172		FALSE
4717.59	38435	186.5	2.32718		4250.18	307.235	0.0141643	1.10997		FALSE
4720.02	38444.8	199.5	2.4894		3726.03	273.427	0.0151517	1.26677		FALSE
4722.51	38454.8	247.5	3.08835		4351.32	420.499	0.0187972	1.08531		FALSE
4725.03	38465	315.5	3.93687		3344.77	574.03	0.0239616	1.41266		FALSE
4727.49	38474.9	378.5	4.723		5367.09	535.528	0.0287464	0.880828		FALSE
4736.26	38510.2	1734.5	21.6434		522.955	19286.8	0.131732	9.05671		FALSE
4746.88	38552.9	334.5	4.17396		5132.77	466.91	0.0254047	0.924818		FALSE
4749.34	38562.8	280.5	3.50013		4744.44	482.01	0.0213035	1.00103		FALSE
4751.66	38572.1	235.5	2.93862		3911.33	393.282	0.0178858	1.21485		FALSE
4753.86	38581	199.5	2.4894		3829.89	269.188	0.0151517	1.24125		FALSE
4756.15	38590.2	162.5	2.02771		2734.09	292.536	0.0123416	1.73958		FALSE
5135.04	40083	171.5	2.08982		9886.04	228.878	0.0130251	0.519424		FALSE
5141.69	40108.7	557.75	6.79649		3242.26	2022.33	0.0423601	1.58584		FALSE
5142.95	40113.5	569.5	6.93967		2290.42	1837.97	0.0432525	2.24541		FALSE
5153.16	40153	167.5	2.04108		5415.09	220.001	0.0127213	0.951631		FALSE
5307.69	40744.9	173.625	2.12422		2641.64	333.771	0.0131865	2.00925		FALSE
5309.28	40751	171.625	2.09975		5661.91	246.779	0.0130346	0.93772		FALSE
5320.33	40793	234.625	2.87052		4302.51	455.53	0.0178193	1.23656		FALSE
5321.92	40799	247.625	3.02957		3619.6	367.349	0.0188067	1.4703		FALSE
5337.77	40859.2	801.625	9.76633		1319.29	5742.33	0.0608819	4.04595		FALSE
5339.79	40866.8	774.625	9.43739		1504.7	3340.52	0.0588313	3.54873		FALSE
5345.11	40887	686.625	8.36527		8859.47	1009.39	0.0521479	0.603322		FALSE
5347.58	40896.3	748.625	9.12062		4115.2	1497.87	0.0568567	1.29947		FALSE
5350.03	40905.6	796.625	9.70542		4743.02	1553.53	0.0605022	1.12798		FALSE
5352.5	40915	804.625	9.80288		5558.18	1206.56	0.0611098	0.962996		FALSE
5355.13	40924.9	885.625	10.7897		4572.63	1746.55	0.0672616	1.17112		FALSE
5357.76	40934.9	1019.62	12.4223		4690.68	2001.77	0.0774386	1.14221		FALSE
5362.75	40953.8	1606.62	19.5738		3117.75	5564.69	0.12202	1.72007		FALSE
5364.65	40961	1767.62	21.5353		5102.17	3613.14	0.134248	1.05145		FALSE
5367.07	40970.1	1833.62	22.3394		4900.22	2861.89	0.13926	1.09527		FALSE
5369.93	40980.9	1871.62	22.8023		5278.49	3834.45	0.142146	1.01732		FALSE
5380.44	41020.6	8233.62	100.312		725.728	84276.1	0.625329	7.41385		FALSE
5397.49	41085	773.625	9.4252		5820.47	1578.49	0.0587554	0.92733		FALSE
5402.55	41104	972.625	11.8497		1803.23	3728.37	0.0738691	2.99603		FALSE
5405.17	41113.9	1059.62	12.9096		3671.05	2713.31	0.0804766	1.47238		FALSE
5407.32	41122	1159.62	14.1279		1166.18	8597.72	0.0880714	4.63676		FALSE
5417.26	41159.5	399.625	4.8687		3467.7	978.575	0.0303508	1.5622		FALSE
5420.52	41171.7	330.625	4.02806		2711.36	680.844	0.0251104	1.99918		FALSE
5423.53	41183.1	282.625	3.44327		2488.2	591.08	0.0214649	2.1797		FALSE
5428.6	41202.1	221.625	2.70009		1686.81	819.052	0.016832	3.21827		FALSE
5433.61	41221	192.625	2.34678		4893.96	417.713	0.0146295	1.11027		FALSE
5436.28	41231	189.625	2.31023		6691.43	248.509	0.0144017	0.812424		FALSE
5438.94	41241	174.625	2.12749		6886.34	263.438	0.0132624	0.789815		FALSE
5739.57	42355.1	212.625	2.53176		1292.28	1088.68	0.0161485	4.44141		FALSE
6149.08	43827	175.875	2.00483		8415.3	227.545	0.0133574	0.730703		FALSE
6151.6	43835.9	178.875	2.03902		5324.72	314.596	0.0135852	1.15529		FALSE
6154.18	43845	200.875	2.2898		6160.18	323.602	0.0152561	0.999027		FALSE
6157.01	43855	192.875	2.19861		8602.47	262.737	0.0146485	0.715726		FALSE
6159.83	43864.9	194.875	2.22141		5319.21	353.95	0.0148004	1.15804		FALSE
6162.31	43873.7	175.875	2.00483		5191.01	349.573	0.0133574	1.18711		FALSE
6164.94	43883	199.875	2.2784		3856.12	408.301	0.0151801	1.59874		FALSE
6167.74	43892.9	218.875	2.49499		4889.93	428.853	0.0166232	1.26131		FALSE
6170.33	43902	190.875	2.17581		2011.49	491.648	0.0144966	3.06755		FALSE
6172.88	43911	197.875	2.25561		7060.07	314.34	0.0150282	0.874337		FALSE
6181.39	43941	272.875	3.11054		4127.3	442.039	0.0207244	1.49768		FALSE
6184.23	43951	316.875	3.6121		7236.92	619.921	0.0240661	0.854538		FALSE
6187.06	43961	342.875	3.90848		4606.9	722.795	0.0260407	1.343		FALSE
6192.72	43980.9	467.875	5.33338		4019.18	1812.62	0.0355342	1.54079		FALSE
6195.02	43989	527.875	6.01732		6829.99	841.338	0.0400911	0.907031		FALSE
6197.85	43999	571.875	6.51889		4466.74	1535.93	0.0434329	1.38756		FALSE
6200.14	44007	600.875	6.84946		5999.19	996.465	0.0456354	1.0335		FALSE
6210.99	44045.2	1209.88	13.7848		1443.05	7788.55	0.0918878	4.30406		FALSE
6213.23	44053	1175.88	13.3975		2267.85	4432.35	0.0893055	2.7397		FALSE
6254.84	44199.1	13166.9	150.018		701.616	220746	1	8.91491		FALSE
6275.76	44272.3	2373.88	27.047		3389.41	11198.8	0.180291	1.85158		FALSE
6278.19	44280.8	2468.88	28.1294		4148.11	5544.07	0.187507	1.51351		FALSE
6280.53	44289	2414.88	27.5141		5291.54	5378.35	0.183405	1.1869		FALSE
6283.37	44298.9	2302.88	26.238		5655.12	5035.48	0.174899	1.11109		FALSE
6285.7	44307	2065.88	23.5378		1943.79	9009.53	0.156899	3.23374		FALSE
6290.94	44325.4	1816.88	20.7008		4883.52	4098.73	0.137988	1.2882		FALSE
6293.85	44335.5	1740.88	19.8348		5296.63	2975.75	0.132216	1.18828		FALSE
6296.76	44345.7	1742.88	19.8576		3861.69	3952.43	0.132368	1.63057		FALSE
6299.12	44353.9	1789.88	20.3931		4287.47	3056.25	0.135938	1.46919		FALSE
6301.5	44362.2	1807.88	20.5982		3945.76	4099.64	0.137305	1.59703		FALSE
6304.01	44371	1785.88	20.3475		8249.62	2994.09	0.135634	0.764158		FALSE
6306.29	44378.9	1695.88	19.3221		4034.79	3829.11	0.128799	1.56298		FALSE
6318.56	44421.7	2866.88	32.664		807.077	37808.7	0.217734	7.82895		FALSE
6332.4	44469.9	818.875	9.32994		5237.73	1775.03	0.0621921	1.209		FALSE
6334.96	44478.9	745.875	8.4982		4231.18	1247.02	0.0566478	1.49721		FALSE
6337.87	44489	709.875	8.08803		3013.84	1559.18	0.0539137	2.10292		FALSE
6340.74	44499	757.875	8.63493		6629.48	1577.03	0.0575592	0.956446		FALSE
6343.61	44509	719.875	8.20197		7255.36	1172.14	0.0546732	0.874334		FALSE
6345.91	44517	689.875	7.86016		8406.58	1453.24	0.0523947	0.754875		FALSE
6348.76	44526.9	594.875	6.77777		3739.01	1312.72	0.0451797	1.69798		FALSE
6351.39	44536	557.875	6.35621		3133.1	1517.57	0.0423696	2.02719		FALSE
6354.53	44546.9	531.875	6.05997		5816.05	1133.82	0.0403949	1.09259		FALSE
6356.85	44555	508.875	5.79792		9219.15	815.151	0.0386481	0.689526		FALSE
6359.37	44563.7	460.875	5.25103		4669.05	998.991	0.0350026	1.36203		FALSE
6362.22	44573.7	422.875	4.85894		5038.43	702.349	0.0321166	1.26274		FALSE
6365.14	44583.8	409.875	4.70957		3778.07	911.408	0.0311293	1.68476		FALSE
6367.21	44591	397.875	4.57168		6802.78	663.97	0.0302179	0.935972		FALSE
6370.09	44601	412.875	4.74404		5228.61	885.84	0.0313571	1.21831		FALSE
6372.97	44611	400.875	4.60615		8191.35	639.825	0.0304457	0.778012		FALSE
6378.15	44628.9	408.875	4.69808		5772.71	865.944	0.0310533	1.10488		FALSE
6381.6	44640.9	509.875	5.85859		3739.06	1062.02	0.0387241	1.70674		FALSE
6383.33	44646.9	599.875	6.89271		1406.02	4111.19	0.0455594	4.54		FALSE
6396.62	44693	271.875	3.12391		5471.61	452.254	0.0206484	1.16906		FALSE
6399.22	44702	285.875	3.28478		3613.24	637.761	0.0217117	1.77105		FALSE
6410.73	44741.8	188.875	2.17022		4033.66	315.772	0.0143447	1.58931		FALSE
6412.79	44749	201.875	2.31959		3921.55	418.813	0.015332	1.63527		FALSE
6415.68	44759	188.875	2.17022		4133.8	302.456	0.0143447	1.55201		FALSE
6423.78	44787	188.875	2.17022		7314.74	278.781	0.0143447	0.878198		FALSE
6532.42	45161	212.875	2.41627		9899.16	404.305	0.0161675	0.659896		FALSE
6534.99	45169.8	229.875	2.60923		5292.24	466.374	0.0174586	1.23482		FALSE
6540.59	45189	247.875	2.81354		8148.6	416.37	0.0188257	0.802664		FALSE
6550.16	45221.8	940.875	10.6795		905.802	8846.92	0.0714577	7.23134		FALSE
6558.75	45251.1	207.875	2.35952		4381.63	323.353	0.0157877	1.49687		FALSE
6576.83	45313	178.875	2.03035		7154.74	296.76	0.0135852	0.919226		FALSE
7060.68	46936.8	312.125	3.54255		1060.76	2613.2	0.0237053	6.65626		FALSE
7088.03	47027	178.125	2.02168		4965.83	347.61	0.0135283	1.42736		FALSE
7091.07	47037	200.125	2.27137		7698.94	288.768	0.0151991	0.921046		FALSE
7093.83	47046	196.125	2.22598		5491.52	379.14	0.0148953	1.29178		FALSE
7096.55	47055	236.125	2.67997		6061.29	425.132	0.0179333	1.1708		FALSE
7099.58	47065	232.125	2.63457		6105.12	366.249	0.0176295	1.16289		FALSE
7102.57	47074.8	226.125	2.56647		4773.05	480.66	0.0171738	1.48806		FALSE
7105.2	47083.4	258.125	2.92966		4576.92	550.468	0.0196041	1.5524		FALSE
7108.08	47092.9	277.125	3.14531		3733.42	487.861	0.0210471	1.9039		FALSE
7117.2	47122.9	465.125	5.27907		4018.98	1094.41	0.0353254	1.77089		FALSE
7123.32	47143	427.125	4.84777		4282.15	1253.04	0.0324394	1.66349		FALSE
7126.37	47153	461.125	5.23367		10146.1	780.027	0.0350216	0.702373		FALSE
7128.81	47161	465.125	5.27907		6404.25	1051.3	0.0353254	1.11314		FALSE
7131.85	47171	531.125	6.02815		4251.58	1206.19	0.040338	1.67746		FALSE
7134.91	47181	662.125	7.51497		8766.18	1462.66	0.0502872	0.813913		FALSE
7137.95	47191	829.125	9.41038		5697.21	1844.11	0.0629705	1.25288		FALSE
7140.39	47199	935.125	10.6135		4620.88	2135.53	0.071021	1.54525		FALSE
7143.22	47208.2	1030.12	11.6917		4170.67	2411.56	0.0782361	1.71273		FALSE
7146.47	47218.9	1066.12	12.1003		4294.82	2533.23	0.0809702	1.66398		FALSE
7158.08	47256.9	4427.12	50.8308		787.972	57995.8	0.336232	9.08418		FALSE
7180.65	47330.8	637.125	7.31526		3248.92	1527.71	0.0483885	2.21017		FALSE
7183.15	47339	606.125	6.95933		5810.75	1440.95	0.0460341	1.23618		FALSE
7186.3	47349.3	580.125	6.6608		4574.8	1360.98	0.0440594	1.57084		FALSE
7189.26	47359	561.125	6.44265		5618.81	1289.76	0.0426164	1.2795		FALSE
7198.74	47389.9	461.125	5.29448		4188.33	1103.77	0.0350216	1.71876		FALSE
7201.26	47398.2	446.125	5.12226		5477.58	1035.68	0.0338824	1.31468		FALSE
7204.21	47407.8	420.125	4.82374		3854.8	1008.48	0.0319077	1.86889		FALSE
7207.02	47417	431.125	4.95003		7449.4	977.73	0.0327432	0.967463		FALSE
7211.3	47431	403.125	4.62855		4249.33	951.764	0.0306166	1.69704		FALSE
7215.61	47445	386.125	4.43336		4496.01	895.093	0.0293255	1.60489		FALSE
7219.01	47456.1	379.125	4.35299		4371.74	899.699	0.0287938	1.65129		FALSE
7228.75	47487.8	385.125	4.42188		3010.26	1131.57	0.0292495	2.40137		FALSE
7231.17	47495.7	406.125	4.66299		4171.69	970.063	0.0308444	1.73339		FALSE
7234.4	47506.3	438.125	5.03041		3819.64	1029.69	0.0332748	1.894		FALSE
7237.08	47515	403.125	4.62855		6042.91	909.429	0.0306166	1.19761		FALSE
7243.2	47534.9	417.125	4.78929		4851.05	951.91	0.0316799	1.49312		FALSE
7246.5	47545.7	420.125	4.82374		5785.03	958.312	0.0319077	1.25263		FALSE
7249	47553.8	451.125	5.17967		4582.42	806.533	0.0342621	1.58191		FALSE
7252.42	47564.9	537.125	6.16709		5947.01	1184.34	0.0407937	1.21951		FALSE
7257.96	47582.9	780.125	8.95714		3038.62	3637.39	0.0592491	2.38857		FALSE
7261.04	47593	849.125	9.74937		6298.84	1932.56	0.0644895	1.15276		FALSE
7264.07	47602.8	853.125	9.7953		6185.7	1526.36	0.0647933	1.17433		FALSE
7275.02	47638.4	2889.12	33.172		874.467	35032	0.219424	8.31937		FALSE
7296.76	47709	516.125	5.92598		6873.07	1474.88	0.0391987	1.06165		FALSE
7299.37	47717.5	479.125	5.50115		4917.59	868.065	0.0363887	1.48434		FALSE
7302.07	47726.2	468.125	5.37486		3885.63	1101.22	0.0355532	1.87925		FALSE
7305.07	47735.9	440.125	5.05337		5108.42	794.834	0.0334267	1.43001		FALSE
7307.82	47744.8	420.125	4.82374		3948.14	1015.95	0.0319077	1.85095		FALSE
7311.18	47755.7	426.125	4.89263		5590.8	979.767	0.0323634	1.30772		FALSE
7314.03	47765	495.125	5.68486		5301.45	854.096	0.0376038	1.37963		FALSE
7316.78	47773.9	542.125	6.23573		4329.23	1254.96	0.0411734	1.69009		FALSE
7319.35	47782.2	523.125	6.01718		5112.01	1178.04	0.0397304	1.4318		FALSE
7321.88	47790.4	405.125	4.6599		3723.21	909.396	0.0307685	1.96655		FALSE
7325.36	47801.7	325.125	3.73971		3926.74	576.801	0.0246926	1.86551		FALSE
7328.34	47811.3	262.125	3.01506		4244.16	601.95	0.0199079	1.72669		FALSE
7331.31	47821	270.125	3.10708		6485.77	549.37	0.0205155	1.13037		FALSE
7334.4	47830.9	244.125	2.80802		4762.35	521.299	0.0185408	1.54008		FALSE
7337.44	47840.8	203.125	2.33642		5589.93	449.31	0.015427	1.31262		FALSE
7339.98	47849	186.125	2.14088		5074.28	405.513	0.0141359	1.4465		FALSE
7795.1	49299	172.5	2.01736		10602.5	293.419	0.0131011	0.735211		FALSE
8136.79	50360	200.5	2.34378		5763.71	359.826	0.0152276	1.41173		FALSE
8139.71	50369	232.5	2.71784		5825.95	501.08	0.0176579	1.39715		FALSE
8219.58	50613.7	307.5	3.63636		1270.06	2454.77	0.0233541	6.47181		FALSE
8222.83	50623.6	286.5	3.38802		4453.47	1393.12	0.0217591	1.84639		FALSE
8236.3	50664.8	206.5	2.44198		5190.03	387.307	0.0156833	1.58695		FALSE
8238.96	50672.9	220.5	2.60753		5220.7	528.662	0.0167466	1.57813		FALSE
8242.25	50683	216.5	2.56023		6173.73	499.27	0.0164428	1.33505		FALSE
8245.51	50692.9	225.5	2.66666		5815.67	405.952	0.0171263	1.41781		FALSE
8248.45	50701.9	214.5	2.53658		4519.05	511.16	0.0162909	1.82526		FALSE
8251.43	50711	232.5	2.74944		4108.09	664.167	0.0176579	2.00858		FALSE
8254.94	50721.7	214.5	2.53658		4516.63	408.652	0.0162909	1.82768		FALSE
8257.67	50730	236.5	2.79674		5933.35	443.391	0.0179617	1.39174		FALSE
8260.93	50739.9	254.5	3.0096		4553.25	780.071	0.0193288	1.81429		FALSE
8264.52	50750.9	273.5	3.23429		5148.67	519.832	0.0207718	1.60518		FALSE
8267.16	50758.9	296.5	3.50627		3404.77	744.319	0.0225186	2.42811		FALSE
8271.1	50770.9	348.5	4.1212		4823.65	832.44	0.0264679	1.7147		FALSE
8280.93	50800.9	818.5	9.67921		2246.87	4638.2	0.0621636	3.68554		FALSE
8282.59	50805.9	884.5	10.4597		1502.56	8116.84	0.0671762	5.51231		FALSE
8301.29	50862.9	333.5	3.94382		5264.44	1041.03	0.0253287	1.57686		FALSE
8309.32	50887.3	393.5	4.65335		4382.92	1010.83	0.0298856	1.89584		FALSE
8311.86	50895	422.5	4.99629		9278.28	1054.48	0.0320881	0.89584		FALSE
8315.15	50905	448.5	5.30376		10690.9	826.698	0.0340628	0.77778		FALSE
8324.33	50932.9	518.5	6.13155		3571.48	1333.26	0.0393791	2.33078		FALSE
8327	50941	549.5	6.49814		12320.7	1385.21	0.0417335	0.675855		FALSE
8334.31	50963.2	528.5	6.31737		4281.72	1375.04	0.0401386	1.94649		FALSE
8338.19	50975	539.5	6.44886		3476.42	1733.72	0.040974	2.3985		FALSE
8341.49	50985	564.5	6.74769		14202.2	1395.18	0.0428727	0.587338		FALSE
8344.79	50995	607.5	7.26169		9525.22	1918.84	0.0461385	0.876073		FALSE
8356.61	51030.9	803.5	9.60455		6909.6	1558.5	0.0610244	1.20942		FALSE
8369.14	51068.8	1669.5	19.9562		833.566	25575.5	0.126795	10.0402		FALSE
8381.7	51106.9	521.5	6.23369		6382.99	1227.41	0.039607	1.31313		FALSE
8385.04	51117	408.5	4.88296		4935.9	732.273	0.0310248	1.69879		FALSE
8387.96	51125.8	361.5	4.32115		4506.22	894.091	0.0274553	1.86142		FALSE
8390.99	51135	339.5	4.05818		6310.77	776.682	0.0257844	1.32963		FALSE
8394.51	51145.6	276.5	3.30511		4404.73	689.617	0.0209997	1.9058		FALSE
8397.57	51154.9	270.5	3.23339		6045.99	638.791	0.020544	1.38895		FALSE
8400.4	51163.5	238.5	2.85088		4422.48	591.351	0.0181136	1.89948		FALSE
8406.2	51181	208.5	2.49228		4567.94	517.631	0.0158352	1.84026		FALSE
8862.12	52541	174.875	2.11721		5672.09	411.265	0.0132814	1.56241		FALSE
8865.53	52551	191.875	2.32089		9237.41	399.597	0.0145726	0.959742		FALSE
8872.26	52570.8	187.875	2.27251		4362.14	554.128	0.0142688	2.03392		FALSE
8875.44	52580.2	193.875	2.34508		4711.43	377.556	0.0147245	1.88381		FALSE
8882.52	52601	219.875	2.65957		6044.93	410.855	0.0166991	1.46942		FALSE
8892.7	52630.9	275.875	3.33694		4515.87	705.221	0.0209522	1.96921		FALSE
8895.39	52638.8	285.875	3.4579		5485.57	563.006	0.0217117	1.6216		FALSE
8898.14	52646.9	272.875	3.30065		7280.75	687.581	0.0207244	1.22215		FALSE
8922.69	52719	195.875	2.36927		7469.51	424.51	0.0148763	1.19455		FALSE
8926.09	52728.9	181.875	2.19993		6828.32	438.318	0.0138131	1.30722		FALSE
8928.83	52737	191.875	2.32089		8058.24	362.842	0.0145726	1.10804		FALSE
8932.24	52747	204.875	2.47814		8408.16	383.103	0.0155599	1.06233		FALSE
8940.43	52771	230.875	2.79263		12153.8	425.508	0.0175345	0.735609		FALSE
8943.83	52781	235.875	2.85311		4860.54	600.239	0.0179143	1.84009		FALSE
8946.56	52789	264.875	3.20389		6620.83	622.74	0.0201168	1.35128		FALSE
8950.23	52799.7	276.875	3.34904		5086.46	685.877	0.0210281	1.75962		FALSE
8953.38	52808.9	324.875	3.92964		5845.77	766	0.0246737	1.5316		FALSE
8956.37	52817.7	327.875	3.96592		5052.21	633.573	0.0249015	1.77276		FALSE
8959.54	52827	371.875	4.49814		5730.83	877.888	0.0282432	1.56339		FALSE
8962.95	52837	412.875	4.99407		5447.02	1014.63	0.0313571	1.64548		FALSE
8965.69	52845	422.875	5.11503		4512.32	1094.72	0.0321166	1.98693		FALSE
8969.4	52855.9	424.875	5.13922		5406.48	834.697	0.0322685	1.65901		FALSE
8972.51	52865	426.875	5.16341		4623.23	1072.25	0.0324204	1.94075		FALSE
8975.26	52873	426.875	5.16341		6751.86	1082.96	0.0324204	1.3293		FALSE
8980.03	52887	407.875	4.93359		4855.81	1063.45	0.0309774	1.84934		FALSE
8983.4	52896.8	438.875	5.30856		4810.05	1126.11	0.0333318	1.86763		FALSE
8986.81	52906.8	462.875	5.59886		5029.26	1191.14	0.0351545	1.78691		FALSE
8989.9	52915.8	485.875	5.87707		4570.35	1272.35	0.0369013	1.96701		FALSE
8993.04	52925	541.875	6.55444		9366.22	1302.3	0.0411544	0.960157		FALSE
8996.43	52934.9	571.875	6.91731		4376.65	1459.95	0.0434329	2.05555		FALSE
8999.64	52944.3	618.875	7.48582		5404.25	1582.22	0.0470024	1.66529		FALSE
9003.07	52954.3	713.875	8.63492		4573.74	1872.97	0.0542175	1.96843		FALSE
9006.29	52963.7	857.875	10.3767		5547.59	2699.74	0.065154	1.62346		FALSE
9009.02	52971.7	894.875	10.8243		4467.21	2914.7	0.0679641	2.0167		FALSE
9011.89	52980.1	813.875	9.84451		5232.65	2570.73	0.0618123	1.72224		FALSE
9015.27	52989.9	637.875	7.71564		6397.96	1611.09	0.0484454	1.40909		FALSE
9018.32	52998.8	499.875	6.04641		4805.28	2138.17	0.0379646	1.87675		FALSE
9025.19	53018.9	293.875	3.55467		6141.24	722.017	0.0223193	1.46961		FALSE
9028.62	53028.9	258.875	3.13131		4954.05	504.462	0.0196611	1.82247		FALSE
9030.71	53035	234.875	2.84101		4407.13	606.782	0.0178383	2.04911		FALSE
9034.82	53047	219.875	2.65957		5560.17	660.727	0.0166991	1.62492		FALSE
9038.26	53057	199.875	2.41766		6440.95	494.98	0.0151801	1.40325		FALSE
9041.69	53067	205.875	2.49023		13177.4	256.906	0.0156358	0.686149		FALSE
9044.44	53075	181.875	2.19993		3536.14	541.459	0.0138131	2.55771		FALSE
9209.19	53553	182.875	2.21776		8031.68	322.251	0.013889	1.14661		FALSE
9212.38	53562.2	203.875	2.47244		5934.48	478.359	0.0154839	1.55235		FALSE
9215.42	53571	216.875	2.63009		7201.5	407.559	0.0164713	1.27965		FALSE
9218.37	53579.5	211.875	2.56945		4518.09	555.65	0.0160915	2.04033		FALSE
9221.8	53589.4	210.875	2.55733		4546.64	559.974	0.0160156	2.02827		FALSE
9225.12	53599	221.875	2.69073		8998.78	556.135	0.016851	1.02515		FALSE
9228.3	53608.1	235.875	2.86051		6851.14	467.116	0.0179143	1.34697		FALSE
9237.14	53633.6	409.875	5.04204		4818.25	1920.2	0.0311293	1.91712		FALSE
9239.68	53641	397.875	4.89442		4789.14	1042.29	0.0302179	1.9293		FALSE
9249.35	53668.9	219.875	2.70477		8605.73	537.771	0.0166991	1.07479		FALSE
9252.17	53677	185.875	2.28653		6019.97	461.337	0.0141169	1.53691		FALSE
9255.88	53687.7	167.875	2.0651		6893.17	324.112	0.0127498	1.34276		FALSE
9370.54	54017	193.875	2.38494		9573.01	574.062	0.0147245	0.97885		FALSE
9374.03	54027	193.875	2.38494		11181.6	253.891	0.0147245	0.838348		FALSE
9377.49	54036.9	235.875	2.9016		5910.02	558.943	0.0179143	1.58671		FALSE
9380.32	54045	235.875	2.9016		5008.6	585.633	0.0179143	1.87284		FALSE
9383.79	54054.9	268.875	3.30754		5471.18	675.22	0.0204206	1.71513		FALSE
9386.37	54062.3	278.875	3.43056		5803.77	559.174	0.02118	1.61729		FALSE
9390.1	54073	286.875	3.52897		4760.31	764.568	0.0217876	1.97258		FALSE
9393.2	54081.8	313.875	3.86111		5270.68	826.717	0.0238382	1.78216		FALSE
9396.4	54091	352.875	4.34086		6987.03	686.152	0.0268002	1.34483		FALSE
9399.4	54099.6	353.875	4.35316		4942.45	951.141	0.0268762	1.90177		FALSE
9402.9	54109.6	405.875	4.99284		5338.34	1051.67	0.0308255	1.76139		FALSE
9406.17	54118.9	447.875	5.5095		5712.96	890.938	0.0340153	1.64646		FALSE
9409.35	54128	475.875	5.85393		4845.88	1276.28	0.0361418	1.94172		FALSE
9412.81	54137.9	529.875	6.51821		5287.67	1414.66	0.040243	1.78015		FALSE
9415.98	54146.9	592.875	7.40323		5293.94	1559.04	0.0450278	1.77863		FALSE
9426.16	54176	866.875	10.8247		2419.63	4955.69	0.0658376	3.8957		FALSE
9432.09	54192.9	1047.88	13.0848		2447.38	5452.47	0.0795842	3.85396		FALSE
9434.91	54201	1148.88	14.346		7692.38	3100.92	0.0872549	1.22653		FALSE
9440.9	54218.1	1319.88	16.4813		2869.9	6966.3	0.100242	3.28962		FALSE
9457.36	54265	2179.88	27.2201		1354.58	26570.7	0.165558	6.98176		FALSE
9475.77	54317.4	4478.88	55.9277		481.93	123790	0.340162	19.6621		FALSE
9500.27	54387.2	1263.88	15.782		2727.41	6694.74	0.095989	3.48325		FALSE
9506.54	54405	1131.88	14.1337		4388.2	3069.44	0.0859638	2.16639		FALSE
9510.05	54415	1071.88	13.3845		5300.78	2920.45	0.0814069	1.79408		FALSE
9513.52	54424.8	1032.88	12.8975		6722.48	2774.08	0.078445	1.41518		FALSE
9517.04	54434.8	953.875	11.911		5571.04	2599.21	0.0724451	1.7083		FALSE
9519.2	54441	904.875	11.2992		4805.43	2455.94	0.0687236	1.98093		FALSE
9523.02	54451.8	821.875	10.2628		5138.2	2247.59	0.0624199	1.85337		FALSE
9526.24	54461	767.875	9.58846		5861.66	1580.39	0.0583187	1.62518		FALSE
9529.05	54469	720.875	9.00157		2415.62	4675.11	0.0547491	3.94476		FALSE
9536.8	54491	601.875	7.51561		7612.84	1241.44	0.0457113	1.25273		FALSE
9540.33	54501	575.875	7.19095		5054.93	1520.87	0.0437366	1.88733		FALSE
9542.72	54507.7	514.875	6.42925		4747.95	1715.18	0.0391038	2.00986		FALSE
9546.66	54518.9	461.875	5.76743		2223.94	2586.01	0.0350786	4.29268		FALSE
9553.73	54539	368.875	4.60614		6042.09	736.581	0.0280154	1.5812		FALSE
9556.55	54547	320.875	4.00677		3870.73	1044.04	0.0243699	2.46893		FALSE
9563.61	54567	276.875	3.45734		10436.7	520.237	0.0210281	0.916342		FALSE
9566.43	54575	234.875	2.93288		5476.7	610.62	0.0178383	1.74675		FALSE
9569.96	54585	220.875	2.75807		9160.55	548.299	0.0167751	1.04469		FALSE
9573.49	54595	204.875	2.55827		9659.26	392.101	0.0155599	0.99112		FALSE
9576.75	54604.2	188.875	2.35848		5504.53	478.903	0.0143447	1.73979		FALSE
9579.84	54613	164.875	2.05879		7657.39	314.897	0.012522	1.25106		FALSE
9583.37	54623	183.875	2.29605		9201.24	319.714	0.013965	1.04153		FALSE
10243.1	56459.9	182.75	2.3658		6733.13	478.451	0.0138795	1.5213		FALSE
10246.7	56469.6	211.75	2.74122		5565.51	548.909	0.016082	1.8411		FALSE
10250.1	56479	260.75	3.37555		11598	571.666	0.0198035	0.883777		FALSE
10253.7	56489	261.75	3.3885		10100.4	649.667	0.0198794	1.01518		FALSE
10256.6	56497	263.75	3.41439		7907.87	550.778	0.0200313	1.29702		FALSE
10260.3	56507	296.75	3.84159		10907.5	748.878	0.0225376	0.940661		FALSE
10263.9	56517	342.75	4.43709		9075.77	668.822	0.0260312	1.13092		FALSE
10266.9	56525	330.75	4.28174		5821.18	915.703	0.0251199	1.76371		FALSE
10270.5	56535	360.75	4.67011		6938.39	747.729	0.0273983	1.48025		FALSE
10285.4	56575.8	723.75	9.36934		1522.44	7402.15	0.0549675	6.7559		FALSE
10287.8	56582.2	713.75	9.23988		1811.53	6710.18	0.054208	5.67907		FALSE
10309.3	56641	240.75	3.11664		4422.5	642.489	0.0182845	2.3311		FALSE
10316.9	56661.8	180.75	2.33991		5447.37	378.973	0.0137276	1.89393		FALSE
10320.3	56670.9	182.75	2.3658		6006.84	468.852	0.0138795	1.71809		FALSE
10323.9	56680.8	158.75	2.05511		4797.21	437.917	0.0120568	2.15206		FALSE

## Sheet: ICDC_BJCR0007-1_0_C1_1
Spectrum: ICDC BJCR0007-1\0_C1\1 1SLin, "Baseline subt." (D:\Data\BioTyperRealTimeProcessing\China CDC\20120815banqichangganjun\ICDC BJCR0007-1\0_C1\1)
m/z	time	Intens.	SN	Quality Fac.	Res.	Area	Rel. Intens.	FWHM	Chi^2	Bk. Peak
2689.62	29116.1	680.5	6.51133		545.562	3637.35	0.0558657	4.93001		FALSE
2824.02	29825	690	6.3769		1929.76	1391.54	0.0566456	1.4634		FALSE
2825.58	29833.1	855	7.90181		886.616	3338.41	0.0701913	3.18693		FALSE
3126.74	31362.4	1078	9.95634		676.371	6309.41	0.0884985	4.62281		FALSE
3156.65	31510.1	444	4.10076		3143.71	677.844	0.0364502	1.00411		FALSE
3158.29	31518.3	520	4.80269		1032.23	1729.99	0.0426894	3.05967		FALSE
3578.65	33525.1	519	4.58147		1289.37	1473.05	0.0426073	2.7755		FALSE
3579.97	33531.3	448	3.95472		3181.81	659.049	0.0367786	1.12514		FALSE
3637.22	33795.2	2007	17.7168		768.427	11783.9	0.164765	4.73334		FALSE
4175.7	36182.9	390	3.11872		4052.74	659.944	0.0320171	1.03034		FALSE
4177.54	36190.8	432	3.45458		2436.43	765.433	0.0354651	1.71462		FALSE
4184.22	36219.4	2065	16.5132		860.065	12878.5	0.169526	4.86501		FALSE
4190.73	36247.3	449	3.59052		3840.38	749.191	0.0368607	1.09123		FALSE
4192.79	36256.1	364	2.9108		3097.25	621.463	0.0298826	1.35371		FALSE
4194.99	36265.5	288	2.30305		3399.9	486.195	0.0236434	1.23386		FALSE
4364.99	36985.3	3346	26.7088		603.066	28834.8	0.27469	7.23799		FALSE
4442.47	37308.7	315	2.50199		5836.08	628.56	0.0258599	0.761207		FALSE
4444.42	37316.9	467	3.7093		3008.52	986.897	0.0383384	1.47728		FALSE
4446.63	37326	652	5.17872		3620.45	887.575	0.053526	1.2282		FALSE
4448.78	37335	782	6.21128		3658.64	1569.49	0.0641983	1.21596		FALSE
4451.15	37344.8	570	4.52741		4419.13	878.542	0.0467942	1.00725		FALSE
4453.12	37353	320	2.5417		4681.9	467.934	0.0262704	0.951135		FALSE
4499.22	37543.8	322	2.55759		4084.97	540.53	0.0264346	1.10141		FALSE
4503.65	37562.2	666	5.28992		1561.81	2261.43	0.0546753	2.88361		FALSE
4505.02	37567.8	677	5.37729		2992.89	1445.37	0.0555784	1.50524		FALSE
4507.72	37578.9	425	3.3757		4827.23	540.451	0.0348904	0.933812		FALSE
4591.33	37922.3	645	4.98385		2422.08	1660.45	0.0529513	1.89561		FALSE
4592.6	37927.5	718	5.54791		2416.11	2292.55	0.0589443	1.90082		FALSE
4597.85	37948.9	317	2.44943		6620.37	503.6	0.0260241	0.6945		FALSE
4609.61	37997	342	2.6426		3095.6	644.837	0.0280765	1.48908		FALSE
4612.05	38006.9	387	2.99031		5302.58	494.971	0.0317708	0.869775		FALSE
4618.89	38034.8	1367	10.5627		858.705	9298.13	0.112224	5.3789		FALSE
4625.78	38062.9	412	3.18348		4775.67	693.101	0.0338232	0.968614		FALSE
4628.06	38072.2	327	2.5267		4113.1	541.586	0.0268451	1.1252		FALSE
4717.56	38434.9	326	2.48461		1283.75	1252.46	0.026763	3.67483		FALSE
4719.07	38440.9	372	2.8352		2807.87	675.184	0.0305394	1.68066		FALSE
4721.55	38451	411	3.13244		5138.99	564.985	0.0337411	0.918771		FALSE
4738.49	38519.2	5794	44.159		510.748	69874.7	0.475659	9.27753		FALSE
4756.04	38589.7	564	4.29853		4429.89	1059.47	0.0463016	1.07362		FALSE
5046.76	39740.2	489.5	3.67988		1125.01	2721.14	0.0401855	4.48597		FALSE
5121.91	40032.2	488.75	3.61105		3461.16	966.973	0.040124	1.47982		FALSE
5123.67	40039	562.75	4.15778		3364.94	1019.85	0.046199	1.52266		FALSE
5126.75	40050.9	584.75	4.32033		3752.85	1133.67	0.0480051	1.36609		FALSE
5128.83	40059	690.75	5.10349		3019.65	1313.44	0.0567072	1.69848		FALSE
5131.75	40070.2	674.75	4.98528		3435.52	1346	0.0553936	1.49373		FALSE
5134.51	40080.9	790.75	5.84233		3402.15	1555.5	0.0649167	1.5092		FALSE
5136.59	40089	852.75	6.3004		3905.39	1276.3	0.0700066	1.31526		FALSE
5143.45	40115.5	2684.75	19.8358		954.796	21288.5	0.220405	5.38696		FALSE
5151.36	40146	1084.75	8.0145		2652.89	4145.63	0.0890526	1.94179		FALSE
5155.76	40163	663.75	4.90401		3778.9	1278.53	0.0544906	1.36436		FALSE
5158.85	40174.9	527.75	3.89919		4498.07	997.37	0.0433257	1.1469		FALSE
5161.06	40183.4	451.75	3.33768		3873.19	831.461	0.0370864	1.33251		FALSE
5163.53	40193	428.75	3.16775		6074.28	550.552	0.0351983	0.850065		FALSE
5165.93	40202.2	323.75	2.39197		4037.35	597.09	0.0265783	1.27953		FALSE
5168.2	40211	292.75	2.16293		4807.16	401.133	0.0240333	1.07511		FALSE
5328.22	40822.9	310.75	2.2755		4998.89	595.666	0.025511	1.06588		FALSE
5333.48	40842.9	443.75	3.24941		5255.25	830.039	0.0364297	1.01489		FALSE
5335.62	40851	650.75	4.53743		5112.71	1199.31	0.0534234	1.0436		FALSE
5338.25	40861	847.75	5.91103		5687.25	1590.6	0.0695961	0.938635		FALSE
5340.6	40869.9	855.75	5.96681		4788.71	1672.11	0.0702529	1.11525		FALSE
5343	40879	845.75	5.89708		6699.3	1237.01	0.0694319	0.797546		FALSE
5348.03	40898	1228.75	8.56759		2702.05	4656.51	0.100874	1.97925		FALSE
5350.37	40906.9	1195.75	8.3375		4212.09	2373.13	0.0981652	1.27024		FALSE
5352.99	40916.8	1005.75	7.0127		5453.25	1538.57	0.0825671	0.981614		FALSE
5355.13	40924.9	930.75	6.48976		4053.43	1909.92	0.07641	1.32114		FALSE
5365.49	40964.1	1699.75	11.8517		1332.92	9307.95	0.139541	4.02537		FALSE
5366.78	40969	1796.75	12.528		9682.23	2788.51	0.147504	0.554291		FALSE
5381.72	41025.5	10911.8	76.0834		715.852	109870	0.895801	7.51792		FALSE
5403.82	41108.9	1268.75	8.8465		1803.13	7288.91	0.104158	2.99691		FALSE
5408.75	41127.4	1540.75	10.743		1232.82	12248.9	0.126488	4.38729		FALSE
5416.05	41154.9	697.75	4.86514		7957.06	1018.29	0.0572818	0.680659		FALSE
5418.2	41163	611.75	4.26549		3790.29	1224.2	0.0502217	1.42949		FALSE
5420.85	41173	529.75	3.69374		5133.97	1036.54	0.0434899	1.05588		FALSE
5425.75	41191.4	393.75	2.74547		3949.6	791.367	0.0323249	1.37375		FALSE
5720.4	42285	311	2.13643		5939.69	448.631	0.0255316	0.96308		FALSE
5728.03	42312.9	317	2.17765		5378.67	504.703	0.0260241	1.06495		FALSE
5730.77	42322.9	344	2.36313		5447.75	469.689	0.0282407	1.05195		FALSE
5732.96	42331	346	2.37687		5115.63	588.269	0.0284049	1.12068		FALSE
5738.4	42350.9	669	4.59574		4978.07	2088.77	0.0549216	1.15274		FALSE
5740.23	42357.6	811	5.57122		1526.48	4272.76	0.0665791	3.76043		FALSE
6198.11	43999.9	317	2.0571		4233.34	630.412	0.0260241	1.46412		FALSE
6200.7	44009	367	2.38156		4227.72	567.828	0.0301289	1.46668		FALSE
6203.52	44018.9	462	2.99805		5025.11	883.498	0.0379279	1.23451		FALSE
6206.37	44028.9	573	3.71836		4867.65	1133.83	0.0470405	1.27502		FALSE
6208.85	44037.6	750	4.86696		4895.88	1496.08	0.0615713	1.26818		FALSE
6211.5	44047	858	5.55611		5373.72	1344.64	0.0704376	1.1559		FALSE
6214.04	44055.9	836	5.41365		4694.88	1775.65	0.0686315	1.32358		FALSE
6216.62	44065	768	4.9733		5077.95	1592.69	0.063049	1.22424		FALSE
6219.47	44075	785	5.08339		7285.72	1222.55	0.0644446	0.853653		FALSE
6222.31	44084.9	909	5.88637		5870.97	1793.47	0.0746244	1.05984		FALSE
6224.98	44094.3	926	5.99646		5077.34	1960.12	0.07602	1.22603		FALSE
6227.44	44103	1092	7.07142		6319.85	1753.07	0.0896478	0.985378		FALSE
6230.29	44113	1262	8.17228		6248.65	2641.67	0.103604	0.997063		FALSE
6243.92	44160.8	3237	20.9617		911.307	30365.1	0.265742	6.85162		FALSE
6255.46	44201.2	12181	78.88		742.761	151334	1	8.42191		FALSE
6276.75	44275.7	2170	14.0522		1918.59	13361	0.178146	3.27153		FALSE
6278.53	44282	2168	14.0392		1717.6	10616.5	0.177982	3.65541		FALSE
6283.95	44300.9	1922	12.4462		3370.8	8162.15	0.157787	1.86423		FALSE
6289.69	44321	1738	11.2547		7947.14	3783.81	0.142681	0.79144		FALSE
6292.55	44331	1684	10.905		5070.99	2843.73	0.138248	1.24089		FALSE
6294.51	44337.8	1651	10.6913		5299.32	3682.78	0.135539	1.18779		FALSE
6297.7	44349	1655	10.7172		7824.03	2769.5	0.135867	0.804918		FALSE
6299.99	44357	1696	10.9827		5890.85	2858.94	0.139233	1.06945		FALSE
6302.07	44364.2	1720	11.1381		3553.56	3889.52	0.141204	1.77345		FALSE
6304.56	44372.9	1646	10.6589		5701.11	2797.56	0.135128	1.10585		FALSE
6306.88	44381	1607	10.4064		4484.45	2743.25	0.131927	1.40639		FALSE
6319.6	44425.4	3992	25.8508		831.353	51688.8	0.327724	7.60158		FALSE
6334.09	44475.8	1523	9.86243		1197.53	11210.9	0.125031	5.28928		FALSE
6341.89	44503	1218	7.88735		3936.22	2044.56	0.0999918	1.61116		FALSE
6343.61	44509	1096	7.09732		3927.23	2437.7	0.0899762	1.61529		FALSE
6346.11	44517.6	1018	6.59222		3249.14	5143.11	0.0835728	1.95317		FALSE
6352.8	44540.9	797	5.1611		7976.42	1336.52	0.0654298	0.796448		FALSE
6355.1	44548.9	770	4.98626		4777.61	1697.08	0.0632132	1.33018		FALSE
6357.7	44558	762	4.93445		3216.45	1688.15	0.0625564	1.97662		FALSE
6360.6	44568	734	4.75313		5639.2	1226.84	0.0602578	1.12793		FALSE
6363.18	44577	753	4.85747		6305.71	1613.48	0.0618176	1.00911		FALSE
6366.06	44587	767	4.94778		5769.47	1642.46	0.0629669	1.1034		FALSE
6369.07	44597.5	763	4.92197		3826.11	1692.81	0.0626385	1.66463		FALSE
6371.78	44606.9	731	4.71555		3210	1637.31	0.0600115	1.98498		FALSE
6384.29	44650.2	2020	13.0307		795.481	24782.8	0.165832	8.02569		FALSE
6396.81	44693.6	608	3.9221		3462.27	1355.53	0.0499138	1.84757		FALSE
6400.06	44704.9	571	3.68342		3954.15	1276.79	0.0468763	1.61857		FALSE
6405.04	44722.2	469	3.02543		3866.9	786.583	0.0385026	1.65638		FALSE
6412.53	44748.1	317	2.04491		4680.12	687.83	0.0260241	1.37016		FALSE
6415.68	44759	321	2.07071		9111.02	502.556	0.0263525	0.704167		FALSE
6533.21	45163.7	338	2.17365		5645.05	562.496	0.0277481	1.15734		FALSE
6536.14	45173.7	385	2.4759		4074	832.369	0.0316066	1.60435		FALSE
6539.1	45183.9	398	2.55951		3492.93	873.62	0.0326738	1.8721		FALSE
6542.13	45194.3	479	3.08041		4838.08	1004.33	0.0393235	1.35222		FALSE
6551.01	45224.7	1658	10.6625		838.868	17402.9	0.136114	7.80934		FALSE
6574.47	45304.9	319	2.05146		3821.05	664.775	0.0261883	1.72059		FALSE
6576.82	45313	315	2.02574		4452.31	603.524	0.0258599	1.47717		FALSE
6579.76	45323	314	2.01931		7874	512.267	0.0257779	0.835631		FALSE
6582.69	45333	318	2.04503		9142.88	420.108	0.0261062	0.719979		FALSE
6596.16	45379	315	2.02574		6165.95	532.864	0.0258599	1.06977		FALSE
6602.02	45399	359	2.3087		5855.14	682.381	0.0294721	1.12756		FALSE
6604.76	45408.3	418	2.68812		4558.3	1067.03	0.0343157	1.44895		FALSE
6607.31	45417	406	2.61095		5314.28	675.252	0.0333306	1.24331		FALSE
6609.65	45425	357	2.29584		5509.19	747.666	0.0293079	1.19975		FALSE
6666.67	45618.9	484	3.11257		5481	1138.39	0.039734	1.21632		FALSE
6669.05	45627	404	2.59809		5920.33	655.626	0.0331664	1.12647		FALSE
6672	45637	341	2.20917		7331.87	638.025	0.0279944	0.909999		FALSE
7117.23	47123	330	2.1418		3947.07	759.363	0.0270914	1.80317		FALSE
7120	47132.1	333	2.16127		4346.16	577.347	0.0273377	1.63823		FALSE
7122.49	47140.3	333	2.16127		4138.63	745.307	0.0273377	1.72098		FALSE
7125.93	47151.5	341	2.21319		3995.78	783.242	0.0279944	1.78336		FALSE
7128.2	47159	374	2.42737		8547.47	659.957	0.0307036	0.833955		FALSE
7158.83	47259.4	4591	29.7645		706.425	75065.4	0.376898	10.1339		FALSE
7181.31	47333	1082	7.01485		8036.35	1894.25	0.0888269	0.893604		FALSE
7184.35	47342.9	1098	7.11858		5476.46	3127.93	0.0901404	1.31186		FALSE
7187.13	47352	1050	6.80738		5523.66	1890.01	0.0861998	1.30115		FALSE
7190.11	47361.7	1075	6.96946		4678.65	2530.17	0.0882522	1.53679		FALSE
7192.94	47371	1130	7.32604		8178.75	2555.76	0.0927674	0.879467		FALSE
7195.63	47379.8	1180	7.6502		4515.95	2115.44	0.0968722	1.59338		FALSE
7198.64	47389.6	1244	8.06513		5274.6	2896.04	0.102126	1.36477		FALSE
7201.51	47399	1265	8.20127		5298.2	2996.75	0.10385	1.35924		FALSE
7204.57	47409	1293	8.3828		5526.42	2324.6	0.106149	1.30366		FALSE
7207.63	47418.9	1354	8.77828		6108.97	3185.12	0.111157	1.17984		FALSE
7210.08	47427	1355	8.78476		4480.24	2441.09	0.111239	1.60931		FALSE
7224.69	47474.6	2347	15.2161		1359.07	21159.8	0.192677	5.31592		FALSE
7227.25	47482.9	2342	15.1837		5275.06	4260.29	0.192267	1.37008		FALSE
7229.67	47490.9	2295	14.879		1373.66	21539.9	0.188408	5.26306		FALSE
7240.14	47524.9	1804	11.6957		13099.3	3280.51	0.148099	0.552713		FALSE
7263.48	47600.9	3411	22.1143		1021.54	41982.3	0.280026	7.11035		FALSE
7275.79	47640.9	11162	72.3657		716.763	170156	0.916345	10.1509		FALSE
7294.91	47703	2024	13.122		6670.53	3600.23	0.16616	1.0936		FALSE
7297.75	47712.2	1920	12.4478		5655.25	4526.68	0.157623	1.29044		FALSE
7300.46	47721	1834	11.8902		6380.59	3282	0.150562	1.14417		FALSE
7303.07	47729.4	1688	10.9437		4518.01	4029.41	0.138576	1.61643		FALSE
7306.62	47741	1584	10.2694		6309.13	3738.03	0.130039	1.1581		FALSE
7309.47	47750.2	1484	9.6211		4804.2	3528.52	0.121829	1.52147		FALSE
7312.18	47759	1469	9.52385		5491.91	2644.92	0.120598	1.33145		FALSE
7315.24	47768.9	1498	9.66649		4504.25	3576.07	0.122978	1.62407		FALSE
7317.97	47777.7	1481	9.55679		1679.82	7526.73	0.121583	4.3564		FALSE
7323.89	47796.9	1140	7.35634		4452.45	4807.33	0.0935884	1.64491		FALSE
7329.47	47815	839	5.41401		6460.9	1509.86	0.0688778	1.13444		FALSE
7332.55	47825	794	5.12363		4713.15	1876.76	0.0651835	1.55576		FALSE
7335.65	47835	738	4.76226		7585.03	1290.96	0.0605862	0.967122		FALSE
7338.12	47843	673	4.34282		4807.56	1540.4	0.05525	1.52637		FALSE
7341.21	47853	598	3.85885		4479.67	1347.75	0.0490928	1.63878		FALSE
7344.3	47863	520	3.35552		6359.43	1146.86	0.0426894	1.15487		FALSE
7347.4	47873	497	3.20711		9027.55	1016.29	0.0408012	0.813887		FALSE
7349.88	47881	436	2.81348		6396.02	738.109	0.0357934	1.14913		FALSE
7352.97	47891	413	2.66506		8281.18	873.229	0.0339053	0.887913		FALSE
7355.71	47899.8	358	2.31015		4945.6	643.682	0.02939	1.48732		FALSE
7358.54	47909	365	2.35532		7672.11	773.62	0.0299647	0.959129		FALSE
7361.29	47917.9	339	2.18754		5186.13	595.393	0.0278302	1.41942		FALSE
7364.11	47927	341	2.20045		5543.11	692.104	0.0279944	1.32852		FALSE
7630.31	48779	321	2.06292		5883.74	520.803	0.0263525	1.29685		FALSE
7633.46	48789	372	2.39067		8611.49	792.313	0.0305394	0.886428		FALSE
7636.22	48797.7	373	2.3971		6079.28	801.613	0.0306215	1.25611		FALSE
7646.72	48831	588	3.81405		8955.69	1343.44	0.0482719	0.853839		FALSE
7649.23	48839	671	4.35243		4542.79	1591.96	0.0550858	1.68382		FALSE
7652.38	48848.9	734	4.76108		4406.7	2163.77	0.0602578	1.73653		FALSE
7655.55	48859	766	4.96864		8581.83	1358.26	0.0628848	0.892065		FALSE
7658.71	48869	739	4.79351		8217.8	1324.01	0.0606683	0.931966		FALSE
7661.59	48878.1	700	4.54054		6316.81	1289.4	0.0574665	1.21289		FALSE
7663.77	48885	730	4.73513		4730.64	1353.59	0.0599294	1.62003		FALSE
7667.55	48897	760	4.92973		6145.61	1816.94	0.0623923	1.24765		FALSE
7670.35	48905.8	814	5.28		3954.49	2416.6	0.0668254	1.93966		FALSE
7673.85	48916.9	873	5.6627		6079.21	1574.43	0.071669	1.26231		FALSE
7676.72	48926	893	5.79243		4902.83	2143.27	0.0733109	1.56577		FALSE
7679.92	48936.1	1028	6.6681		4497.88	2435.82	0.0843937	1.70745		FALSE
7682.73	48945	1186	7.69297		5644.52	2796.87	0.0973647	1.3611		FALSE
7686.08	48955.6	1263	8.19242		4314.88	3090.99	0.103686	1.7813		FALSE
7689.05	48965	1414	9.17188		5937.91	2586.7	0.116082	1.29491		FALSE
7691.89	48973.9	1572	10.1967		4513.75	3846.02	0.129053	1.7041		FALSE
7694.72	48982.9	1572	10.1967		4152.24	3829.38	0.129053	1.85315		FALSE
7697.91	48993	1483	9.61945		7028.59	3476.89	0.121747	1.09523		FALSE
7700.78	49002	1324	8.5881		5529.03	3177.63	0.108694	1.39279		FALSE
7703.97	49012.1	1262	8.18594		4960.98	3000.52	0.103604	1.55291		FALSE
7706.79	49021	1189	7.71243		6025.68	2156.88	0.097611	1.27899		FALSE
7709.56	49029.7	1082	7.01837		4414.21	2674.33	0.0888269	1.74653		FALSE
7713.12	49041	1055	6.84324		6334.26	1948.75	0.0866103	1.21768		FALSE
7715.99	49050	1045	6.77837		4058.43	2581.13	0.0857893	1.90122		FALSE
7719.43	49060.9	1102	7.1481		4714.94	2676.55	0.0904688	1.63723		FALSE
7722	49069	1188	7.70594		5349.44	2878.01	0.0975289	1.44352		FALSE
7727.83	49087.4	1377	8.93188		1693.81	8184.52	0.113045	4.56241		FALSE
7730.53	49095.9	1287	8.3481		3441.51	3902.08	0.105656	2.24626		FALSE
7733.62	49105.6	1072	6.95351		6498.5	1963.13	0.0880059	1.19006		FALSE
7736.88	49115.9	965	6.25945		3868.92	4976.29	0.0792217	1.99975		FALSE
7743.55	49136.9	653	4.23567		5408.01	1554.16	0.0536081	1.43187		FALSE
7746.11	49144.9	588	3.81405		4735.39	1341.36	0.0482719	1.63579		FALSE
7749.29	49155	479	3.10702		3994.65	886.517	0.0393235	1.93992		FALSE
7752.48	49165	447	2.89946		3964.64	1095.25	0.0366965	1.95541		FALSE
7755.67	49175.1	394	2.55567		4130.12	966.325	0.0323455	1.87783		FALSE
7765.19	49205	340	2.2054		6641.29	746.706	0.0279123	1.16923		FALSE
7768.55	49215.6	314	2.03675		6477.38	564.146	0.0257779	1.19934		FALSE
7774.68	49234.8	343	2.22486		6194.95	585.593	0.0281586	1.255		FALSE
7777.27	49243	356	2.30919		5770.8	761.458	0.0292258	1.34769		FALSE
7780.45	49253	433	2.80865		6599.58	828.495	0.0355472	1.17893		FALSE
7783.63	49263	365	2.36757		5901.17	613.386	0.0299647	1.319		FALSE
7786.18	49271	364	2.36108		5952.32	755.328	0.0298826	1.30809		FALSE
7788.74	49279	341	2.21189		3740.68	619.103	0.0279944	2.08217		FALSE
7792.55	49291	455	2.95135		4593.81	1266.92	0.0373533	1.69631		FALSE
8221.96	50621	332.25	2.23461		8453.76	555.81	0.0272761	0.97258		FALSE
8254.06	50719	318.25	2.14045		9944.25	510.914	0.0261268	0.830033		FALSE
8257.33	50729	336.25	2.26152		6413.46	728.474	0.0276045	1.2875		FALSE
8260.28	50737.9	349.25	2.34895		6325.78	640.474	0.0286717	1.30581		FALSE
8263.24	50747	398.25	2.67851		4509.91	913.583	0.0326944	1.83224		FALSE
8266.77	50757.7	457.25	3.07533		5578.4	1048.67	0.037538	1.48192		FALSE
8269.5	50766.1	481.25	3.23674		5423.93	904.396	0.0395083	1.52463		FALSE
8272.43	50775	569.25	3.82861		8791.82	1260.94	0.0467326	0.940924		FALSE
8275.7	50785	658.25	4.42719		7637.94	1176.01	0.0540391	1.0835		FALSE
8278.34	50793	744.25	5.0056		14102.6	1803.13	0.0610993	0.587008		FALSE
8281.81	50803.6	878.25	5.90685		4431.11	3186.78	0.0721	1.86901		FALSE
8284.89	50813	859.25	5.77906		7271.45	2071.4	0.0705402	1.13937		FALSE
8296.49	50848.2	624.25	4.19852		3454.91	1913.8	0.0512478	2.40136		FALSE
8299.67	50857.9	638.25	4.29268		5801.7	1208.8	0.0523972	1.43056		FALSE
8302.64	50867	694.25	4.66932		7998.79	1659.7	0.0569945	1.03799		FALSE
8305.92	50876.9	731.25	4.91817		7392.61	1363.13	0.060032	1.12354		FALSE
8308.57	50885	777.25	5.22755		8166.78	1874.07	0.0638084	1.01736		FALSE
8312.4	50896.7	782.25	5.26118		3884.73	2502.71	0.0642189	2.13977		FALSE
8315.5	50906.1	843.25	5.67145		4436.59	1639.83	0.0692267	1.8743		FALSE
8318.74	50915.9	905.25	6.08844		4454.21	2324.15	0.0743166	1.86761		FALSE
8328.31	50945	1133.25	7.6219		8667.48	2144.12	0.0930342	0.960868		FALSE
8331.37	50954.3	1109.25	7.46049		6657	2157.14	0.091064	1.25152		FALSE
8334.24	50963	1142.25	7.79226		4579.4	3636.44	0.0937731	1.81994		FALSE
8352.03	51017	1630.25	11.1213		5835.65	3122.57	0.133835	1.43121		FALSE
8369.79	51070.8	3558.25	24.2739		684.396	61281.7	0.292115	12.2295		FALSE
8391.62	51136.9	908.25	6.19595		4511.8	2233.64	0.0745628	1.85993		FALSE
8394.95	51147	784.25	5.35004		6599.58	1512.03	0.0643831	1.27204		FALSE
8397.57	51154.9	753.25	5.13856		4718.59	1847.42	0.0618381	1.77968		FALSE
8400.91	51165	694.25	4.73607		5499.45	1315.62	0.0569945	1.52759		FALSE
8403.98	51174.3	619.25	4.22443		5854.81	1584.04	0.0508374	1.4354		FALSE
8406.86	51183	614.25	4.19032		6308.83	1170.43	0.0504269	1.33256		FALSE
8410.16	51192.9	583.25	3.97885		5705.68	1422.47	0.0478819	1.474		FALSE
8422.09	51229	401.25	2.73727		7405.49	752.266	0.0329406	1.13728		FALSE
8424.74	51237	384.25	2.6213		7024.91	719.1	0.031545	1.19927		FALSE
8427.38	51245	361.25	2.46439		4951.52	694.867	0.0296568	1.70198		FALSE
8430.31	51253.8	355.25	2.42346		5196.07	870.793	0.0291643	1.62244		FALSE
8433.98	51264.9	347.25	2.36889		6822.28	771.082	0.0285075	1.23624		FALSE
8436.66	51273	303.25	2.06873		6147.71	548.84	0.0248953	1.37233		FALSE
8839.05	52473	293.5	2.01334		8587.53	594.759	0.0240949	1.02929		FALSE
8842.44	52483	319.5	2.1917		6768.72	564.64	0.0262294	1.30637		FALSE
8845.82	52492.9	390.5	2.67874		7082.54	850.57	0.0320581	1.24896		FALSE
8848.55	52501	438.5	3.00801		7651.87	961.088	0.0359987	1.15639		FALSE
8851.92	52510.9	495.5	3.39902		6794.93	907.114	0.0406781	1.30272		FALSE
8854.66	52519	538.5	3.69399		6335.94	1267.59	0.0442082	1.39753		FALSE
8858.01	52528.9	547.5	3.75573		7016.71	1052.08	0.044947	1.26242		FALSE
8861.45	52539	563.5	3.86548		9423.51	1403.93	0.0462606	0.940356		FALSE
8864.36	52547.6	601.5	4.12615		5273.55	1516.5	0.0493802	1.68091		FALSE
8867.55	52557	630.5	4.39297		5713.05	1219.04	0.0517609	1.55216		FALSE
8870.29	52565	724.5	5.0479		7069.99	1774.89	0.0594779	1.25464		FALSE
8873.68	52575	797.5	5.55653		7256.98	1986.8	0.0654708	1.22278		FALSE
8877.29	52585.6	844.5	5.884		6177.32	2167.51	0.0693293	1.43708		FALSE
8879.8	52593	848.5	5.91187		7041.36	1700.35	0.0696577	1.26109		FALSE
8888.29	52618	1119.5	7.80004		2496.64	7408.11	0.0919054	3.5601		FALSE
8894.31	52635.6	1412.5	9.8415		2076.57	7852.75	0.115959	4.28317		FALSE
8897.13	52643.9	1455.5	10.1411		1228.48	14352	0.119489	7.2424		FALSE
8918.91	52707.9	644.5	4.49051		5354.6	1676.57	0.0529103	1.66565		FALSE
8922.01	52717	623.5	4.34419		4654.61	1636.33	0.0511863	1.91681		FALSE
8925.42	52727	628.5	4.37903		6196.1	1227.39	0.0515967	1.44049		FALSE
8928.8	52736.9	619.5	4.31632		6966.74	1206.62	0.0508579	1.28163		FALSE
8931.56	52745	590.5	4.11427		3161.97	1919.22	0.0484771	2.82468		FALSE
8934.97	52755	619.5	4.31632		5088.01	1588.19	0.0508579	1.75608		FALSE
8939.05	52766.9	600.5	4.18394		3929.87	1202.45	0.0492981	2.27464		FALSE
8942.84	52778.1	622.5	4.33723		3507.44	2023.19	0.0511042	2.54967		FALSE
8957.49	52821	787.5	5.48685		4399.98	2120.97	0.0646499	2.0358		FALSE
8962.25	52834.9	863.5	6.01638		6037.33	2249.68	0.0708891	1.48447		FALSE
8965	52843	884.5	6.16269		5244.1	1753.25	0.0726131	1.70954		FALSE
8968.19	52852.3	942.5	6.56681		4853.11	2483.88	0.0773746	1.84792		FALSE
8970.47	52859	909.5	6.33688		4435.93	2421.1	0.0746655	2.02223		FALSE
8977.98	52881	837.5	5.83522		4478.62	1685.54	0.0687546	2.00463		FALSE
8980.9	52889.5	816.5	5.68891		4572.65	2201.01	0.0670306	1.96405		FALSE
8984.14	52899	887.5	6.1836		7888.14	1739.72	0.0728594	1.13894		FALSE
8987.18	52907.9	865.5	6.03031		5230.6	2886.3	0.0710533	1.71819		FALSE
8990.3	52917	903.5	6.29508		3320.1	2414.86	0.0741729	2.70784		FALSE
8993.73	52927	928.5	6.46926		5093.8	1862.1	0.0762253	1.76562		FALSE
9008.79	52971	1410.5	9.82756		1927.18	10277.5	0.115795	4.67461		FALSE
9020.63	53005.6	819.5	5.70981		4958.72	2106.21	0.0672769	1.81915		FALSE
9023.84	53014.9	703.5	4.90159		6668.12	1353.4	0.0577539	1.35328		FALSE
9026.88	53023.8	585.5	4.07943		4304.37	1570.61	0.0480667	2.09714		FALSE
9030.02	53033	551.5	3.84254		4080.34	1765.4	0.0452754	2.21306		FALSE
9045.12	53077	412.5	2.87407		4964.03	805.763	0.0338642	1.82213		FALSE
9047.81	53084.8	388.5	2.73151		5142.82	1015.02	0.0318939	1.75931		FALSE
9050.79	53093.5	376.5	2.64714		3668.05	756.609	0.0309088	2.46747		FALSE
9054.71	53104.9	417.5	2.93541		4996.29	970.696	0.0342747	1.81229		FALSE
9057.8	53113.9	354.5	2.49246		4372.97	889.719	0.0291027	2.07132		FALSE
9060.91	53123	385.5	2.71042		5827.36	883.629	0.0316476	1.55489		FALSE
9064.34	53133	400.5	2.81588		8427.56	831.46	0.0328791	1.07556		FALSE
9067.77	53143	350.5	2.46434		8606.45	625.628	0.0287743	1.0536		FALSE
9070.52	53151	326.5	2.29559		5732.84	768.488	0.026804	1.5822		FALSE
9073.97	53161	312.5	2.19716		9057.9	653.155	0.0256547	1.00177		FALSE
9129.73	53323	361.5	2.54168		4695.98	917.986	0.0296774	1.94416		FALSE
9136.6	53342.9	378.5	2.6612		3820.98	983.256	0.031073	2.39117		FALSE
9140.74	53354.9	430.5	3.02681		4709.85	1105.99	0.0353419	1.94077		FALSE
9142.84	53361	436.5	3.069		4683.87	869.636	0.0358345	1.95198		FALSE
9146.27	53370.9	526.5	3.70178		5717.25	1324.53	0.0432231	1.59977		FALSE
9149.05	53379	520.5	3.65959		4443.05	1035.06	0.0427305	2.05918		FALSE
9152.44	53388.8	575.5	4.04629		6564.6	1153.53	0.0472457	1.39421		FALSE
9156.63	53400.9	666.5	4.68611		4508.93	2142.08	0.0547164	2.03077		FALSE
9158.71	53407	705.5	4.96031		4550.12	1420.43	0.0579181	2.01285		FALSE
9162.84	53419	814.5	5.72668		3759.62	2158.17	0.0668664	2.43717		FALSE
9180.69	53470.6	1836.5	12.9123		1614.28	16045.1	0.150768	5.68716		FALSE
9183.54	53478.8	2010.5	14.1357		4969.4	5331.35	0.165052	1.84802		FALSE
9185.99	53485.9	1974.5	13.8825		5559.95	5270.89	0.162097	1.65217		FALSE
9189.12	53495	1837.5	12.9193		6131.24	4912.36	0.15085	1.49874		FALSE
9199.27	53524.3	1454.5	10.2265		5042.5	2968.9	0.119407	1.82435		FALSE
9207.09	53546.9	1413.5	9.9382		4452.49	3820.07	0.116041	2.06785		FALSE
9210.56	53556.9	1468.5	10.3249		7023.79	3914.41	0.120557	1.31134		FALSE
9213.55	53565.6	1520.5	10.6905		5519.32	4077.34	0.124826	1.66933		FALSE
9216.8	53575	1675.5	11.7803		6010.01	4412.54	0.13755	1.53358		FALSE
9220.24	53584.9	1747.5	12.2865		5089	4685.59	0.143461	1.8118		FALSE
9223.51	53594.3	1796.5	12.631		5695.75	3643.17	0.147484	1.61937		FALSE
9227.15	53604.8	1835.5	12.9052		4267.6	4901.15	0.150685	2.16214		FALSE
9230.34	53614	2080.5	14.6278		5168.82	5557.6	0.170799	1.78577		FALSE
9234.07	53624.8	2389.5	17.005		4350.43	6222.54	0.196166	2.12257		FALSE
9263.97	53711	954.5	6.79273		7025.64	1895.02	0.0783597	1.3186		FALSE
9267.05	53719.8	864.5	6.15225		6464.76	1750.73	0.0709712	1.43347		FALSE
9270.21	53728.9	807.5	5.7466		6374.12	2120.28	0.0662918	1.45435		FALSE
9273.65	53738.8	772.5	5.49752		5749.05	1565.01	0.0634184	1.61308		FALSE
9277.17	53749	727.5	5.17728		11494.4	1948.46	0.0597242	0.807106		FALSE
9279.95	53757	698.5	4.9709		4737.86	1807.88	0.0573434	1.95868		FALSE
9283.42	53766.9	672.5	4.78587		7654.51	1729.98	0.0552089	1.2128		FALSE
9286.42	53775.6	617.5	4.39446		6884.6	1232.61	0.0506937	1.34887		FALSE
9293.16	53795	533.5	3.79667		11495.7	1054.61	0.0437977	0.808406		FALSE
9295.94	53803	550.5	3.91765		6692.5	1370.58	0.0451933	1.38901		FALSE
9298.42	53810.1	502.5	3.57606		4645.64	1329.22	0.0412528	2.00154		FALSE
9301.77	53819.7	483.5	3.44085		4558.99	1264.33	0.039693	2.04032		FALSE
9305.64	53830.8	446.5	3.17753		4131.31	902.619	0.0366554	2.25247		FALSE
9307.79	53837	439.5	3.12772		3731.08	1190.22	0.0360808	2.49467		FALSE
9312.63	53850.9	422.5	3.00674		4720.32	1116.11	0.0346852	1.97288		FALSE
9315.44	53859	437.5	3.11348		6926.77	1065.21	0.0359166	1.34485		FALSE
9318.88	53868.9	395.5	2.81459		7414.57	776.312	0.0324686	1.25683		FALSE
9325.19	53887	375.5	2.67226		7114.81	709.966	0.0308267	1.31067		FALSE
9328.67	53897	351.5	2.50146		8040.71	838.734	0.0288564	1.16018		FALSE
9331.73	53905.8	357.5	2.54416		6331.27	874.887	0.029349	1.47391		FALSE
9334.95	53915	339.5	2.41606		10262.9	807.717	0.0278713	0.909583		FALSE
9341.53	53933.8	291.5	2.07447		5953.15	774.393	0.0239307	1.56917		FALSE
9344.71	53943	344.5	2.45165		8877.31	794.13	0.0282818	1.05265		FALSE
9347.87	53952	314.5	2.23815		6065.6	628.405	0.0258189	1.54113		FALSE
9351.68	53963	349.5	2.48723		4377.46	885.107	0.0286922	2.13633		FALSE
9354.81	53971.9	342.5	2.43741		5017.35	868.276	0.0281176	1.86449		FALSE
9357.27	53979	359.5	2.55839		4523.44	947.295	0.0295132	2.06862		FALSE
9360.77	53989	368.5	2.62244		5994.99	736.451	0.030252	1.56143		FALSE
9363.82	53997.7	371.5	2.64379		3657.3	984.356	0.0304983	2.56031		FALSE
9367.05	54007	418.5	2.97827		13326.4	1062.85	0.0343568	0.702896		FALSE
9373.34	54025	443.5	3.15618		9017.47	1124.71	0.0364092	1.03946		FALSE
9388.69	54068.9	594.5	4.23078		6413.31	1175.1	0.0488055	1.46394		FALSE
9477.31	54321.8	11302.5	82.2627		353.403	486751	0.927879	26.8173		FALSE
9511.14	54418.1	2837.5	20.6521		3204.98	16882.5	0.232945	2.96761		FALSE
9518.05	54437.7	2507.5	18.2503		1465.94	30432.6	0.205853	6.4928		FALSE
9532	54477.3	1853.5	13.4903		3514.31	8672.91	0.152163	2.71234		FALSE
9536.8	54491	1681.5	12.2384		4003.3	7770.09	0.138043	2.38224		FALSE
9548.79	54525	1206.5	8.78123		5874.53	3229.33	0.0990477	1.62546		FALSE
9567.82	54578.9	635.5	4.62534		5576.69	1716.26	0.0521714	1.71568		FALSE
10089.3	56037.1	525	3.94915		4670.44	1090.06	0.0430999	2.16025		FALSE
10092.2	56044.9	643	4.83677		4054.97	1664.67	0.0527871	2.48884		FALSE
10095.8	56054.9	664	4.99473		6234.73	1715.1	0.0545111	1.61928		FALSE
10098.7	56063	667	5.0173		8169.17	1667.35	0.0547574	1.23619		FALSE
10102.3	56073	592	4.45313		7685.82	1154.44	0.0486003	1.31441		FALSE
10105.9	56082.9	500	3.76109		7210.44	1283.7	0.0410475	1.40156		FALSE
10108.8	56090.9	412	3.09914		6711.39	1081.77	0.0338232	1.50622		FALSE
10112.5	56101	344	2.58763		15341.1	1057.95	0.0282407	0.659176		FALSE
10205.3	56356.2	290	2.20774		7054.15	582.461	0.0238076	1.4467		FALSE
10208.5	56365	320	2.43612		6573.81	802.15	0.0262704	1.5529		FALSE
10212.1	56375	355	2.70258		7445.29	885.476	0.0291437	1.37162		FALSE
10215.7	56384.8	407	3.09845		6914.98	814.103	0.0334127	1.47733		FALSE
10218.7	56393	450	3.4258		7002.74	1111.96	0.0369428	1.45924		FALSE
10222.3	56403	506	3.85212		7308.57	1256.14	0.0415401	1.39868		FALSE
10226	56412.9	542	4.12619		7193.8	1092.76	0.0444955	1.4215		FALSE
10229.2	56421.9	585	4.45354		6154.19	1559.52	0.0480256	1.66216		FALSE
10232.5	56431	662	5.03973		9793.46	1678.72	0.0543469	1.04483		FALSE
10236.2	56440.9	694	5.28334		4483.58	1977.36	0.056974	2.28303		FALSE
10240.1	56451.7	757	5.76296		4860.67	2122.73	0.062146	2.10672		FALSE
10243.5	56460.9	811	6.17405		5947.82	1729.26	0.0665791	1.72222		FALSE
10247.1	56470.9	869	6.6156		5779.03	2423.76	0.0713406	1.77316		FALSE
10250.4	56480	913	6.95057		6699.84	1958.88	0.0749528	1.52995		FALSE
10253.7	56488.9	958	7.29315		7602.2	2043	0.0786471	1.34878		FALSE
10257	56497.9	1054	8.02398		3497.31	3661.48	0.0865282	2.93281		FALSE
10261.4	56510	1110	8.45031		5124.13	3168.17	0.0911255	2.00257		FALSE
10264.3	56518	1216	9.25727		5506.67	3440.47	0.0998276	1.86398		FALSE
10272	56538.9	1486	11.3128		4125.13	8882.35	0.121993	2.4901		FALSE
10285.7	56576.5	2475	18.8419		1610.41	26186.8	0.203185	6.38704		FALSE
10288.9	56585.1	2516	19.154		1830.29	17058	0.206551	5.62143		FALSE
10295.5	56603.2	1950	14.8451		2023.01	19411.8	0.160085	5.08919		FALSE
10309.7	56642.1	926	7.04953		5612.07	2590.21	0.07602	1.83706		FALSE
10313	56650.9	800	6.09031		7622.39	1688.45	0.0656761	1.35298		FALSE
10316.6	56660.9	703	5.35186		8958.79	1942.04	0.0577128	1.15156		FALSE
10319.6	56668.9	631	4.80373		4525.46	2600.74	0.051802	2.28034		FALSE
10324.9	56683.6	573	4.36219		4595.64	1602.56	0.0470405	2.24668		FALSE
10328.9	56694.5	502	3.82167		4334.14	1728.45	0.0412117	2.38315		FALSE
10332.8	56705	459	3.49432		5820.65	965.636	0.0376816	1.77519		FALSE
10336.4	56715	435	3.31161		6302.75	1165.28	0.0357114	1.63999		FALSE
10339.4	56723	412	3.13651		5368.72	1132.26	0.0338232	1.92586		FALSE
10343	56733	381	2.90051		15641.6	789.706	0.0312782	0.66125		FALSE
10346.6	56742.8	373	2.83961		6008.78	1013.76	0.0306215	1.72192		FALSE
10349.6	56750.9	355	2.70258		6150.72	940.795	0.0291437	1.68267		FALSE
10353.3	56761	348	2.64929		5398.87	1064.7	0.0285691	1.91768		FALSE
10693.7	57680.9	367.25	2.91705		3531.57	2018.13	0.0301494	3.02805		FALSE
11478.7	59748.1	451.25	3.84257		6163.66	1325.51	0.0370454	1.86233		FALSE
11482.2	59757	483.25	4.11506		10830.6	1317.96	0.0396724	1.06017		FALSE
11486	59766.8	398.25	3.39126		7438.06	1129.76	0.0326944	1.54422		FALSE
11489.9	59776.9	370.25	3.15282		7361.52	1002.96	0.0303957	1.5608		FALSE
11493	59785	301.25	2.56526		5171.67	868.21	0.0247311	2.2223		FALSE
12654.2	62715.8	286	2.57815		5348.63	882.513	0.0234792	2.36588		FALSE
12657.9	62724.9	321	2.89366		6719.56	964.532	0.0263525	1.88375		FALSE
12661.2	62733	350	3.15508		7252.2	1029.41	0.0287333	1.74584		FALSE
12664.9	62742	355	3.20015		6751.93	1067.13	0.0291437	1.87574		FALSE
12668.5	62751	350	3.15508		7714	804.4	0.0287333	1.64228		FALSE
12672.6	62761	379	3.4165		5902.27	1068.92	0.031114	2.14707		FALSE
12676.2	62769.8	335	3.01986		5950.92	958.596	0.0275018	2.13012		FALSE
14429.9	66949	286.5	2.75233		5043.17	1097.59	0.0235202	2.86127		FALSE
14434.2	66959	334.5	3.21345		14402.3	729.151	0.0274608	1.00221		FALSE
14438.5	66969	319.5	3.06935		10284.4	1197.4	0.0262294	1.40393		FALSE
14442.8	66978.9	316.5	3.04053		9561.33	924.963	0.0259831	1.51055		FALSE
14446.7	66987.8	290.5	2.79075		8384.4	707.044	0.0238486	1.72305		FALSE
14450.7	66997	326.5	3.1366		10232.5	885.486	0.026804	1.41223		FALSE
14459.3	67017	286.5	2.75233		10754.4	724.943	0.0235202	1.3445		FALSE
15278	68879	317.5	3.12029		9998	1022.63	0.0260652	1.5281		FALSE
15282	68887.9	310.5	3.05149		8260.97	1033.24	0.0254905	1.8499		FALSE
15286	68897	305.5	3.00235		5028.54	793.433	0.02508	3.03985		FALSE
15290.1	68906.2	379.5	3.7296		6230.3	1238.96	0.0311551	2.45415		FALSE
15293.7	68914.1	350.5	3.4446		6397.52	1203.86	0.0287743	2.39056		FALSE
15298.5	68925	393.5	3.86719		6834	1301.72	0.0323044	2.23858		FALSE
15303	68935	403.5	3.96547		6267.13	1023.37	0.0331254	2.44178		FALSE
15308.2	68946.8	415.5	4.0834		5689.28	1757.82	0.0341105	2.69072		FALSE
15311.9	68955	422.5	4.15219		8935.78	1430.48	0.0346852	1.71355		FALSE
15315.7	68963.6	437.5	4.29961		7763	1491.73	0.0359166	1.97291		FALSE
15320.2	68973.6	479.5	4.71237		8068.31	1225.47	0.0393646	1.89881		FALSE
15324.4	68983	485.5	4.77133		5437.62	1603.18	0.0398572	2.81821		FALSE
15328.8	68992.9	508.5	4.99737		6776.28	1676.16	0.0417453	2.26213		FALSE
15333.2	69002.8	531.5	5.22341		7343.68	1337.49	0.0436335	2.08795		FALSE
15336.9	69011	541.5	5.32168		5435.71	1704.58	0.0444545	2.8215		FALSE
15340.8	69019.8	537.5	5.28237		9039.23	1381.05	0.0441261	1.69714		FALSE
15344.9	69029	593.5	5.83272		13118.1	1846.45	0.0487234	1.16975		FALSE
15349.4	69039	598.5	5.88186		13564.6	1467.52	0.0491339	1.13158		FALSE
15353.3	69047.9	582.5	5.75702		7681.2	1982.64	0.0478204	1.99882		FALSE
15357.4	69057	611.5	6.04363		7775.21	1980.42	0.0502011	1.97518		FALSE
15361.4	69066	611.5	6.04363		6831.12	1586.1	0.0502011	2.24874		FALSE
15365.5	69075	640.5	6.33025		7527.78	1616.79	0.0525819	2.04117		FALSE
15369	69083	660.5	6.52791		8111.06	2146.15	0.0542238	1.89482		FALSE
15373.5	69093	636.5	6.29071		5687.55	2216.41	0.0522535	2.70301		FALSE
15377.6	69102.1	673.5	6.6564		6136.85	1755.28	0.055291	2.50578		FALSE
15381.5	69110.9	723.5	7.15056		8735.37	2296.93	0.0593958	1.76084		FALSE
15385.5	69119.9	684.5	6.76511		6267.29	2321.63	0.0561941	2.45489		FALSE
15390.1	69130.2	694.5	6.86395		8332.53	1780.15	0.057015	1.84699		FALSE
15394.1	69139	715.5	7.07149		11353	2315.36	0.058739	1.35594		FALSE
15398.5	69148.9	680.5	6.72558		5851.16	2330.13	0.0558657	2.6317		FALSE
15412.9	69181	621.5	6.14246		5013.07	2157.18	0.0510221	3.07454		FALSE
15416.1	69188.3	596.5	5.89538		6524.2	2040.25	0.0489697	2.36291		FALSE
15420	69197	583.5	5.7669		7607.7	2017.06	0.0479025	2.0269		FALSE
15424.5	69207	560.5	5.53958		5969.95	1478.52	0.0460143	2.58369		FALSE
15429	69216.9	590.5	5.83608		7000.3	1937.09	0.0484771	2.20404		FALSE
15433.4	69226.9	590.5	5.83608		5560.93	1963.61	0.0484771	2.77533		FALSE
15437.9	69236.9	577.5	5.7076		6851.51	1840.67	0.0474099	2.25321		FALSE
15442	69245.9	563.5	5.56923		6529.73	1454.47	0.0462606	2.36487		FALSE
15446.4	69255.7	536.5	5.30239		6012.9	1791.8	0.044044	2.56887		FALSE
15450.5	69264.9	531.5	5.25297		7450.56	1731.5	0.0436335	2.07373		FALSE
15454.6	69274.1	517.5	5.1146		6147.8	1726.37	0.0424842	2.51384		FALSE
15459.4	69284.8	531.5	5.25297		6800.63	1333.55	0.0436335	2.27323		FALSE
15463.7	69294.3	461.5	4.56114		5089.51	1573.97	0.0378869	3.03834		FALSE
15467.1	69302	450.5	4.45242		6444.24	1463.9	0.0369838	2.40015		FALSE
15471.6	69312.1	404.5	3.99779		7097.49	1332.99	0.0332075	2.17987		FALSE
15475.6	69321	389.5	3.84954		8205.56	973.628	0.031976	1.88599		FALSE
15480.1	69330.9	340.5	3.36526		5914.07	1125.69	0.0279534	2.6175		FALSE
15484.5	69340.8	345.5	3.41468		8684.22	1017.04	0.0283638	1.78306		FALSE
15488.2	69349	338.5	3.34549		10292.7	777.802	0.0277892	1.50477		FALSE
15492.7	69359	288.5	2.85133		13859.4	820.869	0.0236844	1.11784		FALSE

## Sheet: ICDC_DSM18702-1_0_C1_1
Spectrum: ICDC DSM18702-1\0_C1\1 1SLin, "Baseline subt." (D:\Data\BioTyperRealTimeProcessing\China CDC\20120815banqichangganjun\ICDC DSM18702-1\0_C1\1)
m/z	time	Intens.	SN	Quality Fac.	Res.	Area	Rel. Intens.	FWHM	Chi^2	Bk. Peak
2146.97	26062.7	355.5	3.57842		420.766	1889.33	0.0306149	5.10254		FALSE
2688.36	29114.1	1341.88	12.8922		576.465	8031.82	0.115559	4.66352		FALSE
2824.28	29830.6	1899.88	17.816		464.738	13097.1	0.163613	6.07713		FALSE
3125.9	31361.6	2236	21.0028		624.324	15796.4	0.192559	5.00685		FALSE
3133.22	31397.9	508	4.77165		3373.91	785.606	0.0437478	0.928661		FALSE
3135.24	31407.9	495	4.64954		2714	767.716	0.0426283	1.15521		FALSE
3137.09	31417	477	4.48047		3209	711.246	0.0410782	0.977591		FALSE
3139.11	31427	411	3.86053		3737.94	459.996	0.0353944	0.839795		FALSE
3141.12	31436.9	382	3.58813		3283.29	544.692	0.032897	0.956699		FALSE
3142.97	31446	339	3.18423		3397.36	496.724	0.0291939	0.925123		FALSE
3144.96	31455.8	321	3.01516		2787.19	481.701	0.0276438	1.12836		FALSE
3146.81	31465	322	3.02455		2477.26	365.407	0.0277299	1.27028		FALSE
3148.91	31475.3	304	2.85548		2794.98	450.844	0.0261798	1.12663		FALSE
3150.6	31483.7	317	2.97759		2727.38	482.028	0.0272993	1.15517		FALSE
3157.1	31515.7	965	9.06426		613.953	6481.82	0.0831037	5.14225		FALSE
3430.55	32834.9	363	3.3064		2371.22	707.586	0.0312608	1.44675		FALSE
3432.28	32843.1	341	3.10601		2444.44	525.741	0.0293662	1.40411		FALSE
3578.43	33526.6	1380	12.173		720.613	9945.54	0.118843	4.96582		FALSE
3628.35	33756.8	255	2.24936		3160.68	405.37	0.02196	1.14796		FALSE
3636.62	33794.8	1420	12.5259		752.392	10140.5	0.122287	4.83341		FALSE
3645.18	33834.1	333	2.9374		3213.41	543.132	0.0286772	1.13437		FALSE
3647.12	33842.9	293	2.58456		2654.63	489.157	0.0252325	1.37387		FALSE
3649.43	33853.6	262	2.31111		3619.12	326.48	0.0225629	1.00838		FALSE
3659.1	33897.8	545	4.80746		1275.51	2270.9	0.0469342	2.86874		FALSE
4140.19	36032	491	4.08988		2111.9	1665.32	0.0422838	1.9604		FALSE
4141.9	36039.4	450	3.74836		4202.84	742.17	0.038753	0.985501		FALSE
4143.74	36047.3	324	2.69882		3995.98	649.312	0.0279022	1.03698		FALSE
4158.3	36109.9	333	2.74825		3279.98	845.419	0.0286772	1.26778		FALSE
4162.41	36127.5	543	4.48139		2493.08	1828.26	0.046762	1.66959		FALSE
4166.94	36147	528	4.35759		4704.2	928.31	0.0454702	0.885791		FALSE
4169.27	36156.9	560	4.62169		4652.07	742.504	0.048226	0.896217		FALSE
4171.14	36165	601	4.96006		3739.25	794.269	0.0517568	1.1155		FALSE
4175.64	36184.3	866	7.14711		1586.66	3085.87	0.074578	2.63171		FALSE
4183.95	36219.9	2898	23.9172		813.864	22642.5	0.249569	5.14085		FALSE
4197.68	36278.6	458	3.77988		3004.96	615.918	0.039442	1.39692		FALSE
4200.09	36288.9	408	3.36723		4541.45	539.006	0.0351361	0.924835		FALSE
4201.98	36297	399	3.29295		2819.46	866.323	0.034361	1.49035		FALSE
4204.32	36307	351	2.89681		4779.6	590.506	0.0302274	0.879638		FALSE
4206.5	36316.3	292	2.40988		3713.94	593.501	0.0251464	1.13263		FALSE
4346.82	36910.5	593.5	4.86521		1918.75	2441.43	0.0511109	2.26544		FALSE
4348.59	36917.9	690.5	5.66037		3444.05	1567.69	0.0594643	1.26264		FALSE
4364.22	36983.5	3923	32.1588		617.868	37417.1	0.33784	7.06336		FALSE
4376.35	37034.3	368	3.01668		5819.61	504.126	0.0316914	0.752		FALSE
4378.88	37045	373	3.05767		4258.33	644.313	0.0321219	1.02831		FALSE
4383.46	37064.1	487	3.99218		3793.73	879.446	0.0419394	1.15545		FALSE
4385.57	37072.9	524	4.29549		5013.12	1151.9	0.0451257	0.874819		FALSE
4387.78	37082.2	455	3.72986		4082.45	824.194	0.0391836	1.07479		FALSE
4389.88	37090.9	392	3.21342		1667.94	1409.84	0.0337582	2.63192		FALSE
4394.67	37111	318	2.6068		5754.04	499.33	0.0273855	0.763754		FALSE
4397.07	37121	255	2.09036		3491.23	436.361	0.02196	1.25946		FALSE
4401.84	37140.9	262	2.13444		3716.3	463.343	0.0225629	1.18447		FALSE
4404.25	37151	263	2.14259		6802.21	434.138	0.022649	0.647474		FALSE
4444.94	37320.4	499	4.06521		2529.25	1810.9	0.0429728	1.75742		FALSE
4446.82	37328.2	625	5.0917		2938.12	1374.59	0.0538236	1.51349		FALSE
4448.91	37336.9	627	5.10799		2809.08	1858.24	0.0539959	1.58376		FALSE
4453.73	37356.9	277	2.25664		5199.78	435.574	0.0238546	0.856523		FALSE
4494.06	37523.9	262	2.13444		3386.02	587.341	0.0225629	1.32724		FALSE
4503.83	37564.2	782	6.37073		864.614	5293.46	0.0673441	5.20906		FALSE
4511.76	37596.9	302	2.46031		3212.76	517.967	0.0260076	1.40433		FALSE
4591.91	37925.9	328	2.66498		943.128	2234.09	0.0282466	4.8688		FALSE
4608.81	37995	267	2.16936		4184.91	462.635	0.0229935	1.10129		FALSE
4611.25	38004.9	311	2.52685		4543.72	541.821	0.0267826	1.01486		FALSE
4613.87	38015.6	354	2.87623		3432.74	482.617	0.0304857	1.34408		FALSE
4618.41	38034.1	763	6.19932		1774.39	2592.81	0.0657079	2.60281		FALSE
4620.13	38041.1	736	5.97995		2231.09	2924.65	0.0633827	2.07079		FALSE
4709.83	38404.9	320	2.55842		4306.01	561.696	0.0275577	1.09378		FALSE
4712.32	38414.9	384	3.0701		3462.23	718.379	0.0330692	1.36107		FALSE
4714.3	38422.9	509	4.06949		4906.02	900.262	0.043834	0.960922		FALSE
4716.45	38431.6	607	4.853		4714.48	1112.73	0.0522735	1.00042		FALSE
4718.78	38441	675	5.39667		6842.39	1535.53	0.0581295	0.689639		FALSE
4721.25	38451	781	6.24415		5738.75	1390.24	0.067258	0.822697		FALSE
4737.97	38518.3	5506	44.0208		486.43	79094.7	0.474165	9.7403		FALSE
4754.05	38583	1118	8.93848		6617.36	1581.34	0.0962797	0.718422		FALSE
4756.33	38592.1	1034	8.2669		4260.53	2384.08	0.0890458	1.11637		FALSE
4758.6	38601.2	875	6.99568		1603.61	3150.5	0.0753531	2.96743		FALSE
4763.51	38620.9	686	5.48461		7039.78	1215.38	0.0590768	0.676656		FALSE
4765.6	38629.3	554	4.42927		3941.72	997.3	0.0477093	1.20902		FALSE
4768.48	38640.9	467	3.7337		4521.12	671.417	0.040217	1.05471		FALSE
4772.99	38659	373	2.98216		6514.46	645.793	0.0321219	0.732676		FALSE
4777.98	38679	253	2.02275		3685.86	461.344	0.0217878	1.2963		FALSE
5044.33	39731.9	276.75	2.18804		4082.06	482.744	0.0238331	1.23573		FALSE
5046.42	39740	354.25	2.80077		4114.93	642.549	0.0305072	1.22637		FALSE
5048.72	39749	300.25	2.37384		4189.1	525.378	0.0258569	1.2052		FALSE
5120.28	40027	319.5	2.46875		3294.76	630.445	0.0275146	1.55407		FALSE
5122.86	40037	343.5	2.6542		2710.21	517.389	0.0295815	1.89021		FALSE
5125.46	40047	381.5	2.94782		3509.26	765.85	0.0328539	1.46055		FALSE
5128.01	40056.9	435.5	3.36507		3483.36	864.339	0.0375043	1.47215		FALSE
5135.46	40085.7	651.5	5.03409		3720.87	1289.84	0.0561058	1.38017		FALSE
5143.1	40115.2	1762.5	13.6187		891.669	16237.9	0.151783	5.76795		FALSE
5151.14	40146.3	845.5	6.53311		1374.57	5815.87	0.0728126	3.74746		FALSE
5162.72	40191	398.5	3.07918		6231.46	555.376	0.0343179	0.828493		FALSE
5307.7	40746.1	321.5	2.48015		3197.54	773.288	0.0276869	1.65993		FALSE
5310.03	40754.9	335.5	2.58815		4929.67	646.97	0.0288925	1.07716		FALSE
5312.67	40765	313.5	2.41844		3702.27	466.053	0.0269979	1.43498		FALSE
5315.27	40774.9	331.5	2.55729		5216.16	629.391	0.0285481	1.019		FALSE
5317.92	40784.9	386.5	2.98158		5164.21	721.05	0.0332845	1.02976		FALSE
5322.67	40803	491.5	3.79158		5512.59	720.868	0.0423269	0.965547		FALSE
5325.29	40812.9	538.5	4.15416		5711.75	1019.66	0.0463744	0.93234		FALSE
5327.62	40821.8	555.5	4.2853		3687.23	1123.67	0.0478384	1.44489		FALSE
5330.04	40830.9	636.5	4.91016		3204.11	973.15	0.054814	1.6635		FALSE
5337.77	40860.3	1291.5	9.73435		1351.8	7100.4	0.111221	3.94863		FALSE
5339.76	40867.8	1266.5	9.54592		1833.63	5038.55	0.109068	2.91213		FALSE
5350.22	40907.5	1437.5	10.8348		4277.36	2958.62	0.123794	1.25082		FALSE
5366.18	40967.9	2686.5	20.2488		952.092	24914.5	0.231355	5.6362		FALSE
5368.58	40976.9	2770.5	20.8819		3921.12	5765.44	0.238589	1.36914		FALSE
5371.21	40986.9	2904.5	21.8919		4166.71	6027.1	0.250129	1.28908		FALSE
5380.96	41023.7	10452.5	78.783		673.708	119125	0.900146	7.98707		FALSE
5401.97	41103	1800.5	13.5708		1975.31	8660.15	0.155055	2.73474		FALSE
5405.13	41114.9	1899.5	14.317		2457.88	5921.5	0.163581	2.1991		FALSE
5407.26	41123	1891.5	14.2567		4283.91	3918.86	0.162892	1.26223		FALSE
5409.41	41131	1769.5	13.3371		2001.69	10781	0.152385	2.70242		FALSE
5417.41	41161.2	1002.5	7.55608		950.807	9242.68	0.0863331	5.6977		FALSE
5727.71	42313	281.875	2.16913		4534.06	403.562	0.0242745	1.26326		FALSE
5730.95	42324.9	277.875	2.13835		5072.27	493.939	0.02393	1.12986		FALSE
5733.16	42333	333.875	2.56929		5957.91	562.283	0.0287526	0.962277		FALSE
5735.9	42343	384.875	2.96175		5948.21	546.919	0.0331446	0.964307		FALSE
5738.6	42352.8	547.875	4.21609		4803.69	1030.02	0.0471818	1.19462		FALSE
5740.82	42361	661.875	5.09336		5804.63	1243.89	0.0569992	0.989008		FALSE
5743.52	42370.9	534.875	4.11605		3790.53	1887.14	0.0460623	1.51523		FALSE
6180.39	43939	282	2.11078		5997.73	529.86	0.0242852	1.03045		FALSE
6183.22	43948.9	306	2.29042		4622.62	616.035	0.026352	1.3376		FALSE
6185.77	43957.9	320	2.39521		4831.69	672.303	0.0275577	1.28025		FALSE
6188.32	43966.9	379	2.83683		5419.51	602.264	0.0326386	1.14186		FALSE
6193.12	43983.8	492	3.68264		2254.71	1921.4	0.04237	2.74675		FALSE
6195.7	43992.9	537	4.01947		5854.89	882.737	0.0462453	1.05821		FALSE
6197.99	44001	588	4.4012		6515.13	960.238	0.0506373	0.951321		FALSE
6211.01	44046.8	1205	9.01206		1301.83	9521.65	0.103772	4.77099		FALSE
6213.34	44055	1208	9.0345		3294.28	2710.67	0.10403	1.8861		FALSE
6224.93	44095.7	1480	11.0688		2691.64	7598.85	0.127454	2.31269		FALSE
6254.69	44200.1	11612	86.8448		580.74	220963	1	10.7702		FALSE
6272.41	44262.2	2783	20.8137		4234.82	4724.44	0.239666	1.48115		FALSE
6275.18	44271.9	2990	22.3619		4000.37	6662.91	0.257492	1.56865		FALSE
6277.54	44280.1	3117	23.3117		4308.13	6996.65	0.268429	1.45714		FALSE
6279.63	44287.4	3042	22.7508		4117.7	6833.12	0.26197	1.52503		FALSE
6281.96	44295.6	2893	21.6364		3684.69	8039.32	0.249139	1.70488		FALSE
6284.88	44305.8	2685	20.0808		4409.98	6026.26	0.231226	1.42515		FALSE
6287.67	44315.5	2518	18.8318		5585.97	4287.31	0.216845	1.12562		FALSE
6290.37	44325	2526	18.8917		6228.43	5612.48	0.217534	1.00994		FALSE
6292.92	44333.9	2427	18.1513		4207.01	4146.73	0.209008	1.49582		FALSE
6295.52	44343	2424	18.1288		4959.79	5476.43	0.20875	1.26931		FALSE
6298.36	44352.9	2458	18.3831		4310.63	5541.33	0.211678	1.46112		FALSE
6301.01	44362.1	2444	18.2784		5705.84	4146.78	0.210472	1.10431		FALSE
6303.52	44370.9	2373	17.7474		6027.06	5351.15	0.204358	1.04587		FALSE
6306.39	44380.9	2356	17.6203		5835.37	5244.36	0.202894	1.08072		FALSE
6308.7	44389	2277	17.0294		3326.14	3897.7	0.19609	1.8967		FALSE
6318.79	44424.2	3391	25.3609		671.559	55340.4	0.292025	9.40913		FALSE
6333.93	44476.9	1522	11.3829		4859.94	4250.09	0.131071	1.30329		FALSE
6336.8	44486.9	1470	10.994		5365	3299.54	0.126593	1.18114		FALSE
6339.12	44495	1421	10.6275		5884.12	2412.14	0.122373	1.07733		FALSE
6341.59	44503.6	1374	10.276		3844.2	3800.45	0.118326	1.64965		FALSE
6344.41	44513.4	1252	9.36357		4131.59	2814.68	0.107819	1.53558		FALSE
6350.02	44532.9	1060	7.92762		5180.27	2343.77	0.0912849	1.22581		FALSE
6355.79	44553	951	7.11242		8837.96	1587.26	0.081898	0.719147		FALSE
6358.06	44560.9	910	6.80579		4803.07	2043.45	0.0783672	1.32375		FALSE
6363.83	44580.9	849	6.38731		6439.6	1912.83	0.073114	0.988235		FALSE
6365.56	44586.9	812	6.10895		3894.91	1830.63	0.0699277	1.63433		FALSE
6368.45	44597	812	6.10895		3912.89	1369.85	0.0699277	1.62756		FALSE
6371.46	44607.4	763	5.7403		3870.13	1726.51	0.0657079	1.64632		FALSE
6374.22	44617	764	5.74783		8460.38	1659.45	0.065794	0.75342		FALSE
6383.25	44648.3	1034	7.77913		1601.94	5979.79	0.0890458	3.98469		FALSE
6396.7	44695	657	4.94283		5733.69	1415.03	0.0565794	1.11563		FALSE
6399.58	44704.9	633	4.76227		4732.37	1378.12	0.0545126	1.3523		FALSE
6402.47	44715	569	4.28078		6306.2	937.558	0.049001	1.01527		FALSE
6405.33	44724.9	538	4.04755		3673.4	1414.98	0.0463314	1.74371		FALSE
6407.67	44733	478	3.59615		7386.31	755.145	0.0411643	0.867507		FALSE
6410.56	44743	436	3.28017		6181.93	908.986	0.0375474	1.03698		FALSE
6413.43	44752.9	417	3.13723		5522.18	865.063	0.0359111	1.16139		FALSE
6415.96	44761.7	403	3.0319		5424.04	827.515	0.0347055	1.18287		FALSE
6418.85	44771.6	344	2.58803		5124.13	743.496	0.0296245	1.25267		FALSE
6421.54	44781	326	2.45261		4018.93	710.764	0.0280744	1.59782		FALSE
6424.44	44791	322	2.42251		4467.15	678.093	0.0277299	1.43815		FALSE
6427.32	44801	301	2.26452		6822.55	597.479	0.0259215	0.94207		FALSE
6536.55	45177	497	3.7455		3653.2	1084.46	0.0428006	1.78927		FALSE
6550.53	45224.9	1468	11.0632		671.178	20637.5	0.126421	9.75974		FALSE
6573.04	45301.9	410	3.08985		5437.83	686.453	0.0353083	1.20876		FALSE
6575.7	45311	415	3.12753		6164.44	1065.19	0.0357389	1.06671		FALSE
6586.21	45346.9	343	2.58492		4872.25	726.36	0.0295384	1.35178		FALSE
6589.15	45356.9	319	2.40405		5470.32	675.394	0.0274716	1.20453		FALSE
6591.51	45365	326	2.45681		6068.04	686.686	0.0280744	1.08627		FALSE
6594.44	45375	339	2.55478		4681.56	539.469	0.0291939	1.4086		FALSE
6599.71	45393	304	2.29101		3894.25	671.48	0.0261798	1.69473		FALSE
6605.23	45411.8	349	2.63014		4544.71	773.896	0.0300551	1.45339		FALSE
6607.92	45421	351	2.64521		5074.38	756.051	0.0302274	1.30221		FALSE
6610.85	45431	329	2.47941		4507.03	701.561	0.0283328	1.46679		FALSE
6619.07	45459	270	2.03478		7114.04	427.754	0.0232518	0.930424		FALSE
7049.68	46903	293	2.30396		7692.66	478.853	0.0252325	0.916416		FALSE
7052.1	46911	330	2.5949		5816.08	709.116	0.0284189	1.21252		FALSE
7055.71	46922.9	376	2.95661		5047.14	1009.81	0.0323803	1.39796		FALSE
7058.16	46931	468	3.68004		7137.08	777.807	0.0403031	0.988943		FALSE
7060.78	46939.6	496	3.90021		3906.96	1407.7	0.0427144	1.80723		FALSE
7063.62	46949	478	3.75867		6744.11	803.375	0.0411643	1.04738		FALSE
7066.04	46957	390	3.0667		4420.82	890.469	0.0335859	1.59836		FALSE
7069.66	46968.9	351	2.76003		6905.94	738.84	0.0302274	1.02371		FALSE
7072.11	46977	292	2.29609		5365.38	647.258	0.0251464	1.3181		FALSE
7076.97	46993	265	2.08378		5641.88	459.081	0.0228212	1.25436		FALSE
7088.17	47029.9	345	2.71285		4970.32	771.404	0.0297106	1.4261		FALSE
7090.33	47037	352	2.76789		5315.65	611.013	0.0303135	1.33386		FALSE
7093.57	47047.7	361	2.83866		4692.03	823.983	0.0310885	1.51184		FALSE
7098.83	47065	420	3.3026		6883.47	912.372	0.0361695	1.03129		FALSE
7101.73	47074.5	415	3.26328		3933.44	978.473	0.0357389	1.80548		FALSE
7104.91	47085	477	3.75081		4968.91	820.73	0.0410782	1.42987		FALSE
7110.53	47103.4	666	5.23698		4724.94	3053.75	0.0573545	1.50489		FALSE
7113.39	47112.8	732	5.75596		5501.4	1688.91	0.0630382	1.29301		FALSE
7119.13	47131.7	764	6.00759		5917.91	1372.4	0.065794	1.20298		FALSE
7124.99	47151	864	6.79392		6961.01	2005.67	0.0744058	1.02356		FALSE
7128.03	47161	911	7.1635		6112.15	2095.91	0.0784533	1.16621		FALSE
7131.06	47170.9	1020	8.0206		6084.29	2300.98	0.0878402	1.17204		FALSE
7133.71	47179.6	1160	9.12147		6327.74	2629.43	0.0998967	1.12737		FALSE
7136.57	47189	1391	10.9379		7968.37	3902.22	0.11979	0.895613		FALSE
7139.61	47198.9	1576	12.3926		5579.31	3604.28	0.135722	1.27966		FALSE
7142.27	47207.7	1728	13.5878		5534.67	3990.38	0.148812	1.29046		FALSE
7145.1	47217	1899	14.9325		6448.05	3339.26	0.163538	1.1081		FALSE
7157.56	47257.8	5464	43.7866		602.071	98907.6	0.470548	11.8882		FALSE
7176.98	47321.4	1677	13.4389		2232.57	8762.31	0.14442	3.21467		FALSE
7183.14	47341.5	1488	11.9243		4902.49	3563.08	0.128143	1.4652		FALSE
7186.02	47351	1426	11.4275		10313.9	2527.61	0.122804	0.696732		FALSE
7188.45	47358.9	1354	10.8505		4965.58	2454.41	0.116604	1.44765		FALSE
7193.97	47377	1338	10.7223		4175.67	3224.91	0.115226	1.72283		FALSE
7197.03	47387	1353	10.8425		5983.39	3208.4	0.116517	1.20284		FALSE
7200.2	47397.3	1306	10.4658		3509.11	3956.7	0.11247	2.05186		FALSE
7203.15	47407	1300	10.4177		10597.7	2319.73	0.111953	0.679692		FALSE
7205.84	47415.8	1251	10.0251		4304.34	2997.02	0.107733	1.67409		FALSE
7208.98	47426	1185	9.49618		3979.46	2160.37	0.10205	1.81155		FALSE
7211.47	47434.1	1170	9.37597		4428.88	2805.45	0.100758	1.62828		FALSE
7214.8	47445	1182	9.47214		5949.11	2791.45	0.101791	1.21275		FALSE
7218.09	47455.7	1212	9.71255		3923.12	2924.07	0.104375	1.83989		FALSE
7220.89	47464.9	1238	9.9209		6275.6	2238.89	0.106614	1.15063		FALSE
7223.38	47473	1321	10.586		4200.43	3113.09	0.113762	1.71968		FALSE
7226.43	47482.9	1345	10.7784		5983.27	3227.16	0.115828	1.20777		FALSE
7229.19	47491.9	1356	10.8665		3042.61	4083.32	0.116776	2.37599		FALSE
7232.56	47502.9	1323	10.6021		4518.82	2398.62	0.113934	1.60054		FALSE
7238.71	47523	1205	9.65645		6604.1	2171.75	0.103772	1.09609		FALSE
7243.63	47539	1212	9.71255		4189.62	2903.71	0.104375	1.72895		FALSE
7247.58	47551.9	1224	9.80871		5436.13	2932.96	0.105408	1.33322		FALSE
7257.55	47584.3	1632	13.0783		1741.95	13107.4	0.140544	4.16634		FALSE
7263.44	47603.5	1860	14.9054		2660.2	9654.27	0.160179	2.73041		FALSE
7275.13	47641.5	4250	34.058		598.993	76772.9	0.366001	12.1456		FALSE
7293.44	47701	1287	10.3136		4471.96	3087.51	0.110834	1.63093		FALSE
7296.53	47711	1243	9.96097		5255.2	2983.12	0.107044	1.38844		FALSE
7299.6	47721	1220	9.77666		7541	2200.39	0.105064	0.967988		FALSE
7302.02	47728.8	1158	9.27981		5136.62	2788.12	0.0997244	1.42156		FALSE
7305.72	47740.8	1112	8.91118		3832.42	3344.67	0.095763	1.9063		FALSE
7308.44	47749.6	1057	8.47043		5048.44	1934.41	0.0910265	1.44766		FALSE
7311.32	47759	1094	8.76694		8603.53	1935.9	0.0942129	0.849805		FALSE
7314.41	47769	1135	9.02548		4874.06	2695.97	0.0977437	1.50068		FALSE
7317.02	47777.5	1210	9.62188		1095.49	11136.4	0.104203	6.67923		FALSE
7336.82	47841.6	582	4.62804		5843.8	1047.4	0.0501206	1.25549		FALSE
7339.87	47851.4	545	4.33382		4807.52	1578.64	0.0469342	1.52675		FALSE
7345.54	47869.8	445	3.53862		5735.3	810.124	0.0383224	1.28076		FALSE
7351.45	47888.9	399	3.17283		7203.18	711.62	0.034361	1.02058		FALSE
7357.63	47908.9	358	2.8468		7486.44	632.326	0.0308302	0.982794		FALSE
7360.14	47917	356	2.8309		4000.56	974.153	0.0306579	1.83978		FALSE
7374.98	47964.9	275	2.18679		6734.38	580.95	0.0236824	1.09512		FALSE
7693.02	48980.9	366	3.12294		1847.47	2489.08	0.0315191	4.16408		FALSE
7696.85	48993	332	2.83283		5410.01	612.285	0.0285911	1.42271		FALSE
7706.35	49023	298	2.54272		4286.88	535.247	0.0256631	1.79766		FALSE
7709.2	49032	293	2.50006		5668.25	677.157	0.0252325	1.36007		FALSE
7712.62	49042.8	305	2.60245		5468.07	539.721	0.0262659	1.41048		FALSE
7715.22	49051	353	3.01202		5774.78	717.341	0.0303996	1.33602		FALSE
7718.38	49061	337	2.8755		5447.01	741.989	0.0290217	1.417		FALSE
7721.53	49070.9	350	2.98642		4763.01	623.459	0.0301412	1.62115		FALSE
7724.66	49080.8	386	3.2936		4618.53	906.725	0.0332415	1.67254		FALSE
7727.5	49089.7	435	3.7117		4296.07	1027.13	0.0374612	1.79874		FALSE
7731.06	49101	432	3.6861		4649.17	1026.78	0.0372029	1.66289		FALSE
7733.6	49109	383	3.268		6321.97	907.531	0.0329831	1.22329		FALSE
7739.95	49129	290	2.47446		6075.56	780.693	0.0249742	1.27395		FALSE
7789.52	49285	282	2.4062		6399.46	593.953	0.0242852	1.21721		FALSE
7792.08	49293	323	2.75604		6990.9	557.064	0.0278161	1.1146		FALSE
7795.25	49303	343	2.92669		5467.69	765.216	0.0295384	1.42569		FALSE
7798.4	49312.8	303	2.58539		6819.88	653.995	0.0260937	1.14348		FALSE
8193.74	50538.9	259	2.42981		4277.3	635.681	0.0223045	1.91564		FALSE
8196.6	50547.6	276	2.5893		3663.01	683.777	0.0237685	2.23766		FALSE
8199.31	50555.9	312	2.92703		5064.15	589.97	0.0268688	1.61909		FALSE
8202.55	50565.8	320	3.00208		3850.63	793.264	0.0275577	2.13019		FALSE
8208.15	50583	386	3.62126		5024.57	725.313	0.0332415	1.6336		FALSE
8217.27	50610.9	654	6.13551		1968.4	4657.95	0.056321	4.1746		FALSE
8220.12	50619.6	679	6.37005		5385.73	1679.77	0.058474	1.52628		FALSE
8223.14	50628.8	665	6.2387		5421.5	1610.89	0.0572683	1.51676		FALSE
8226.07	50637.8	605	5.67581		5303.23	1498.26	0.0521013	1.55114		FALSE
8229.07	50647	629	5.90097		7218.5	1136.21	0.0541681	1.14		FALSE
8232.33	50657	583	5.46942		6877.6	1351.02	0.0502067	1.19698		FALSE
8235.61	50667	563	5.28179		6419.76	1021.51	0.0484843	1.28285		FALSE
8238.59	50676.1	524	4.91591		4590.89	1301.52	0.0451257	1.79455		FALSE
8241.5	50685	535	5.01911		5418.32	1274.86	0.046073	1.52104		FALSE
8244.78	50695	534	5.00973		7779.02	963.136	0.0459869	1.05987		FALSE
8247.68	50703.9	528	4.95344		5338.09	1280.2	0.0454702	1.54506		FALSE
8250.67	50713	557	5.2255		5242.78	1652.26	0.0479676	1.57372		FALSE
8253.95	50723	558	5.23488		7308.06	1045.04	0.0480537	1.12943		FALSE
8257.21	50732.9	612	5.74148		6931.77	1431.08	0.0527041	1.19121		FALSE
8260.46	50742.9	642	6.02293		5619.38	1203.46	0.0552876	1.47		FALSE
8263.49	50752.1	653	6.12613		4750.71	1649.22	0.0562349	1.73942		FALSE
8281.26	50806.3	1272	11.9333		1142.11	13593.3	0.109542	7.25086		FALSE
8283.67	50813.6	1251	11.7363		4965.05	3214.9	0.107733	1.6684		FALSE
8292.64	50841	1042	9.77553		7546.83	1987.07	0.0897348	1.09883		FALSE
8295.5	50849.6	972	9.11883		5137.05	2468.62	0.0837065	1.61484		FALSE
8301.44	50867.7	958	8.98749		5559.63	1866.6	0.0825009	1.49316		FALSE
8305.07	50878.8	996	9.34398		5901.77	3167.85	0.0857733	1.40722		FALSE
8308.06	50887.9	1027	9.63481		6481.21	2001.94	0.088443	1.28187		FALSE
8311.69	50898.9	1100	10.3197		5600.63	2808.26	0.0947296	1.48406		FALSE
8324.18	50936.9	1386	13.0028		6435.93	3526.94	0.119359	1.29339		FALSE
8327.48	50946.9	1397	13.106		5751.58	3608.83	0.120307	1.44786		FALSE
8330.44	50955.9	1425	13.8172		4471.96	3699.99	0.122718	1.86282		FALSE
8334.08	50967	1471	14.2632		7454.83	4656.09	0.126679	1.11794		FALSE
8337.05	50976	1451	14.0693		5988.09	2854.39	0.124957	1.39227		FALSE
8340.64	50986.9	1538	14.9129		4509.38	3981.58	0.132449	1.84962		FALSE
8343.91	50996.8	1599	15.5043		5577.69	4123.48	0.137702	1.49594		FALSE
8346.15	51003.6	1705	16.5321		4616.43	3330.1	0.146831	1.80792		FALSE
8368.99	51072.9	2990	28.9919		458.894	90046	0.257492	18.2373		FALSE
8391.32	51140.6	1078	10.4526		4121.56	2731.11	0.092835	2.03596		FALSE
8395.02	51151.8	1006	9.75445		5674.58	2505.6	0.0866345	1.47941		FALSE
8398.24	51161.5	905	8.77513		6049.01	2280.23	0.0779366	1.38836		FALSE
8401.37	51171	827	8.01882		6799.86	1613.28	0.0712194	1.23552		FALSE
8404.97	51181.9	817	7.92185		6062.75	2099.26	0.0703583	1.38633		FALSE
8407.98	51191	782	7.58248		8704.92	1922.21	0.0673441	0.965889		FALSE
8411.23	51200.8	720	6.98132		3929.34	1814.84	0.0620048	2.14062		FALSE
8413.51	51207.7	655	6.35106		5412.15	1663.71	0.0564072	1.55456		FALSE
8431.14	51261	459	4.45059		7757.21	860.208	0.0395281	1.08688		FALSE
8434.66	51271.6	417	4.04335		3620.69	1055.39	0.0359111	2.32958		FALSE
8437.73	51280.9	384	3.72337		6580.37	949.193	0.0330692	1.28226		FALSE
8441.07	51291	354	3.43248		7269.35	836.887	0.0304857	1.16119		FALSE
8447.04	51309	279	2.70526		4158.18	542.36	0.0240269	2.03143		FALSE
8453.01	51327	261	2.53073		6397.07	624.026	0.0224767	1.32139		FALSE
8840.57	52483	276.75	2.8101		8234.69	573.698	0.0238331	1.07358		FALSE
8843.95	52492.9	286.75	2.91163		7272.11	644.092	0.0246943	1.21615		FALSE
8846.68	52501	325.75	3.30764		7326.52	588.806	0.0280529	1.20749		FALSE
8850.07	52511	346.75	3.52087		7217.37	791.385	0.0298614	1.22622		FALSE
8853.45	52520.9	339.75	3.44979		6176.96	654.653	0.0292585	1.4333		FALSE
8856.45	52529.8	367.75	3.7341		4508.77	1160.55	0.0316698	1.96427		FALSE
8859.93	52540	412.75	4.19103		5534.67	1031.96	0.0355451	1.6008		FALSE
8863.31	52550	404.75	4.1098		4950.55	803.191	0.0348562	1.79037		FALSE
8866.51	52559.4	428.75	4.42403		4830.88	1114.31	0.036923	1.83538		FALSE
8870.15	52570.2	470.75	4.85741		4628.62	1206.61	0.04054	1.91637		FALSE
8873.36	52579.6	479.75	4.95027		4456.96	1273.92	0.041315	1.9909		FALSE
8876.52	52588.9	523.75	5.40428		6733.36	1029.24	0.0451042	1.31829		FALSE
8879.27	52597	546.75	5.64161		4944.43	1421.46	0.0470849	1.79581		FALSE
8883.32	52608.9	627.75	6.4774		6691.08	1979	0.0540605	1.32764		FALSE
8886.06	52617	683.75	7.05523		5680.06	1748.27	0.0588831	1.56443		FALSE
8889.46	52627	725.75	7.48861		8914.98	1845.72	0.0625	0.997138		FALSE
8892.57	52636.1	754.75	7.78784		5956.13	2447.87	0.0649974	1.49301		FALSE
8896.25	52647	789.75	8.14899		9487.14	1518.02	0.0680115	0.937717		FALSE
8899.4	52656.2	729.75	7.52988		2178.91	4564.66	0.0628445	4.08434		FALSE
8905.78	52675	626.75	6.46708		9559.39	1619.21	0.0539743	0.931626		FALSE
8915.3	52703	535.75	5.5281		6098.87	1018.71	0.0461376	1.4618		FALSE
8918.03	52711	474.75	4.89868		3636.58	1253.52	0.0408844	2.45231		FALSE
8921.44	52721	480.75	4.96059		9246.29	936.559	0.0414011	0.964868		FALSE
8926.88	52736.9	462.75	4.77486		7581.14	1210.35	0.039851	1.17751		FALSE
8942.56	52783	482.75	4.98123		6919.88	1248.81	0.0415734	1.2923		FALSE
8946.19	52793.6	516.75	5.33205		5175.16	1341.74	0.0445014	1.72868		FALSE
8949.36	52802.9	517.75	5.34237		7156.18	1018.59	0.0445875	1.25058		FALSE
8952.11	52811	553.75	5.71384		6400.78	1423.49	0.0476877	1.3986		FALSE
8955.53	52821	587.75	6.06466		7931.09	1138.95	0.0506157	1.12917		FALSE
8958.25	52829	592.75	6.11626		5378.63	1545.3	0.0510463	1.66553		FALSE
8961.99	52839.9	595.75	6.14721		4514.26	1594.05	0.0513047	1.98526		FALSE
8964.72	52847.9	633.75	6.53931		4821.61	1677.85	0.0545772	1.85928		FALSE
8967.81	52857	669.75	6.91078		7059.55	1698.72	0.0576774	1.27031		FALSE
8971.23	52867	661.75	6.82823		8008.83	1292.84	0.0569885	1.12017		FALSE
8974.3	52876	660.75	6.81791		4896.89	1748.45	0.0569023	1.83265		FALSE
8977.37	52885	683.75	7.05523		7100.15	1739.03	0.0588831	1.26439		FALSE
8980.11	52893	673.75	6.95205		4960.52	1774.25	0.0580219	1.81032		FALSE
8983.53	52903	680.75	7.02428		10393.5	909.314	0.0586247	0.864344		FALSE
8986.88	52912.8	697.75	7.19969		5168.94	2292.81	0.0600887	1.73863		FALSE
8989.68	52921	720.75	7.43702		7081.42	1438.3	0.0620694	1.26947		FALSE
8993.1	52931	764.75	7.89103		10485.8	1488.52	0.0658586	0.857644		FALSE
8996.12	52939.8	779.75	8.0458		5485.66	2072.09	0.0671504	1.63993		FALSE
8999.93	52951	867.75	8.95383		5897.39	2818.41	0.0747287	1.52609		FALSE
9003.3	52960.8	926.75	9.56262		6669.81	1862.41	0.0798097	1.34986		FALSE
9006.08	52969	967.75	9.98567		4653.56	3227.39	0.0833405	1.93531		FALSE
9009.1	52977.8	956.75	9.87217		1475.09	8056.93	0.0823932	6.10748		FALSE
9019.07	53006.9	654.75	6.756		8662.55	1279.88	0.0563856	1.04116		FALSE
9021.85	53015	590.75	6.09562		4937.23	1826.66	0.0508741	1.82731		FALSE
9025.64	53026.1	481.75	4.97091		6070.38	1546.09	0.0414873	1.48683		FALSE
9029.35	53036.9	425.75	4.39308		19035.1	846.085	0.0366647	0.474353		FALSE
9032.09	53044.9	394.75	4.0732		4768.63	787.623	0.033995	1.89406		FALSE
9034.85	53053	401.75	4.14543		6099.7	1010.87	0.0345978	1.4812		FALSE
9037.92	53061.9	382.75	3.94938		6057.94	960.606	0.0329616	1.49191		FALSE
9041.02	53071	354.75	3.66047		5892.99	890.121	0.0305503	1.5342		FALSE
9044.7	53081.7	337.75	3.48505		5790.46	664.751	0.0290863	1.562		FALSE
9047.84	53090.9	305.75	3.19862		6322.15	972.452	0.0263305	1.43113		FALSE
9051.32	53101	315.75	3.30324		7845.21	975.408	0.0271917	1.15374		FALSE
9065.04	53141	257.75	2.69647		7792.68	478.08	0.0221969	1.16328		FALSE
9149.68	53387	289.75	3.03123		5842.84	568.234	0.0249526	1.56596		FALSE
9153.81	53399	291.75	3.05216		4297.74	788.256	0.0251249	2.12991		FALSE
9160.44	53418.2	367.75	3.84724		4475.09	1134.38	0.0316698	2.04699		FALSE
9163.43	53426.9	376.75	3.94139		7087.06	728.336	0.0324449	1.29298		FALSE
9166.91	53436.9	407.75	4.2657		5125.29	1057.95	0.0351145	1.78857		FALSE
9170.33	53446.8	465.75	4.87247		4759.27	1228.31	0.0401094	1.92684		FALSE
9173.13	53455	525.75	5.50016		5890.96	1037.92	0.0452764	1.55716		FALSE
9176.6	53465	618.75	6.47309		4079.75	1598.35	0.0532854	2.24931		FALSE
9179.35	53473	705.75	7.38324		6820.58	1845.98	0.0607776	1.34583		FALSE
9182.81	53483	757.75	7.92724		5920.77	1979.05	0.0652558	1.55095		FALSE
9186.35	53493.2	767.75	8.03186		4756.32	2064.25	0.0661169	1.9314		FALSE
9189.69	53502.9	761.75	7.96909		6869.68	1533.65	0.0656002	1.33772		FALSE
9192.74	53511.7	748.75	7.83309		5058.04	2968.54	0.0644807	1.81745		FALSE
9196.63	53523	712.75	7.45647		10231.9	1894.76	0.0613805	0.898818		FALSE
9200.08	53532.9	701.75	7.34139		8353.05	1412.1	0.0604332	1.1014		FALSE
9202.86	53541	727.75	7.61339		6870.42	1885.56	0.0626722	1.33949		FALSE
9206.59	53551.8	717.75	7.50878		5667.76	1902.3	0.0618111	1.62438		FALSE
9209.77	53561	784.75	8.2097		6603.06	1552.7	0.067581	1.39477		FALSE
9213.2	53570.9	775.75	8.11555		4141.15	2078.11	0.0668059	2.22479		FALSE
9216.36	53580	809.75	8.47124		5091.14	2165.1	0.0697339	1.81027		FALSE
9219.15	53588.1	860.75	9.00478		6091.3	1744.07	0.0741259	1.51349		FALSE
9222.2	53596.9	854.75	8.94201		3943.75	2311.23	0.0736092	2.33844		FALSE
9225.69	53607	881.75	9.22447		5789.82	2368.26	0.0759344	1.59343		FALSE
9230.31	53620.3	961.75	10.2312		3497.91	3806.68	0.0828238	2.63881		FALSE
9232.83	53627.6	1031.75	10.9759		6152.48	2762.23	0.088852	1.50067		FALSE
9236.09	53637	1072.75	11.412		7285.4	2855.04	0.0923829	1.26775		FALSE
9239.56	53647	1083.75	11.5291		9326.82	3546.27	0.0933302	0.990644		FALSE
9243.02	53657	1047.75	11.1461		7830.12	2057.76	0.0902299	1.18044		FALSE
9246.01	53665.6	937.75	9.97589		5816.8	2445.76	0.080757	1.58954		FALSE
9249.25	53675	803.75	8.55038		5225.28	2133.43	0.0692172	1.7701		FALSE
9252.72	53685	715.75	7.61423		5883.63	1877.08	0.0616388	1.57262		FALSE
9256.19	53695	658.75	7.00786		6326.98	1310.56	0.0567301	1.46297		FALSE
9258.95	53702.9	563.75	5.99724		8476.18	1114.58	0.0485489	1.09235		FALSE
9262.13	53712.1	531.75	5.65682		5325.99	1410.41	0.0457931	1.73904		FALSE
9271.89	53740.2	451.75	4.80577		4054.35	1227.43	0.0389037	2.2869		FALSE
9275.63	53751	428.75	4.56109		4206.27	873.631	0.036923	2.20519		FALSE
9277.72	53757	436.75	4.6462		11516.5	847.194	0.037612	0.805601		FALSE
9292.3	53799	359.75	3.82706		9437.42	711.283	0.0309809	0.984624		FALSE
9309.68	53849	307.75	3.27388		4125.08	993.176	0.0265028	2.25685		FALSE
9316.62	53868.9	309.75	3.29516		3955.83	803.767	0.026675	2.35517		FALSE
9319.43	53877	344.75	3.66749		13552.6	833.119	0.0296891	0.687647		FALSE
9322.91	53887	341.75	3.63558		9452.21	633.865	0.0294308	0.986321		FALSE
9326.34	53896.8	328.75	3.49728		6348.5	840.919	0.0283112	1.46906		FALSE
9329.36	53905.5	309.75	3.29516		4581.09	827.641	0.026675	2.03649		FALSE
9332.66	53915	331.75	3.52919		5849.8	646.472	0.0285696	1.59538		FALSE
9336.31	53925.5	340.75	3.62494		4778.52	888.235	0.0293446	1.95381		FALSE
9339.29	53934	321.75	3.42281		6116.03	855.293	0.0277084	1.52702		FALSE
9345.9	53953	323.75	3.44409		9438.66	645.099	0.0278806	0.990172		FALSE
9349.43	53963.1	330.75	3.51856		3973.66	1114.71	0.0284835	2.35285		FALSE
9353.5	53974.8	338.75	3.60366		6824.73	892.621	0.0291724	1.37053		FALSE
9356.02	53982	358.75	3.81642		4812.12	739.845	0.0308948	1.94426		FALSE
9363.32	54003	404.75	4.30578		5122.67	1074.59	0.0348562	1.82782		FALSE
9366.59	54012.3	417.75	4.44407		4694.61	1134.27	0.0359757	1.99518		FALSE
9369.6	54021	459.75	4.89087		5269.36	1218.08	0.0395927	1.77813		FALSE
9372.86	54030.3	478.75	5.093		4770.39	977.129	0.0412289	1.9648		FALSE
9375.97	54039.2	521.75	5.55044		5015.11	1392.39	0.044932	1.86954		FALSE
9378.69	54047	571.75	6.08234		8905.25	1152.89	0.0492379	1.05316		FALSE
9382.46	54057.8	603.75	6.42276		6118	1617.14	0.0519936	1.53358		FALSE
9385.98	54067.9	658.75	7.00786		4387.77	1796.16	0.0567301	2.13912		FALSE
9391.26	54083	767.75	8.16741		3344.68	3993.2	0.0661169	2.80782		FALSE
9418.9	54162.1	1653.75	18.2192		858.001	29166.6	0.142417	10.9777		FALSE
9475.34	54323.1	7287.75	80.2885		496.349	225407	0.627605	19.0901		FALSE
9478.23	54331.4	7230.75	79.6606		679.665	147374	0.622696	13.9455		FALSE
9508.98	54418.9	2808.75	30.9438		5537.43	7668.15	0.241883	1.71722		FALSE
9512.09	54427.8	2641.75	29.1039		5585.59	7285.38	0.227502	1.70297		FALSE
9515.69	54438	2517.75	27.7378		5600.39	6918.97	0.216823	1.69911		FALSE
9518.84	54447	2411.75	26.57		7203.92	4958.02	0.207695	1.32134		FALSE
9522.35	54457	2272.75	25.0387		9259.83	6136.75	0.195724	1.02835		FALSE
9525.5	54465.9	2105.75	23.1989		5882.81	5796.93	0.181343	1.61921		FALSE
9528.83	54475.3	1968.75	21.6896		6316.02	5397.17	0.169544	1.50868		FALSE
9532.19	54484.9	1862.75	20.5218		9056.53	5093.26	0.160416	1.05252		FALSE
9534.99	54492.9	1750.75	19.2879		4422.39	9198.21	0.150771	2.15607		FALSE
9541.36	54510.9	1551.75	17.0955		6813.25	4203.16	0.133633	1.40041		FALSE
9544.58	54520.1	1420.75	15.6523		6939.16	3930.02	0.122352	1.37547		FALSE
9547.15	54527.4	1328.75	14.6387		4423.34	3634.8	0.114429	2.15836		FALSE
9550.74	54537.6	1251.75	13.7904		3734.32	4269.6	0.107798	2.55756		FALSE
9554.3	54547.7	1129.75	12.4464		5353.25	3094.33	0.0972916	1.78476		FALSE
9557.56	54556.9	1056.75	11.6421		6574.51	2836.58	0.091005	1.45373		FALSE
9561.09	54567	966.75	10.6506		7819.42	2565.13	0.0832544	1.22274		FALSE
9573.35	54601.7	701.75	7.73112		5203.11	1949.25	0.0604332	1.83993		FALSE
9576.6	54610.9	674.75	7.43366		8516.95	1372.31	0.058108	1.12442		FALSE
9589.28	54646.9	476.75	5.25232		5762.71	946.745	0.0410567	1.66402		FALSE
9592.13	54655	440.75	4.85571		5391.12	894.192	0.0379564	1.77925		FALSE
9594.97	54663	406.75	4.48113		5096.17	1105.96	0.0350284	1.88278		FALSE
9598.49	54673	399.75	4.40401		4529.62	1092.19	0.0344256	2.11905		FALSE
9603.42	54686.9	355.75	3.96555		4300.73	966.605	0.0306364	2.23297		FALSE
9605.56	54693	331.75	3.69802		4566.94	683.631	0.0285696	2.10328		FALSE
9608.39	54701	332.75	3.70917		4569.12	892.859	0.0286557	2.1029		FALSE
9611.92	54711	301.75	3.36361		6276.29	788.629	0.025986	1.53147		FALSE
9615.45	54721	287.75	3.20756		5335.47	572.635	0.0247804	1.80218		FALSE
9619.65	54732.9	256.75	2.862		4607.41	835.625	0.0221107	2.08787		FALSE
9623.21	54742.9	251.75	2.80626		8906.41	492.753	0.0216802	1.08048		FALSE
10218.1	56400.3	262.5	3.13017		5174.57	538.559	0.0226059	1.97468		FALSE
10222	56410.9	283.5	3.38059		4668.13	751.402	0.0244144	2.18975		FALSE
10225.3	56419.9	317.5	3.78602		4886	862.261	0.0273424	2.09277		FALSE
10229	56430.1	360.5	4.29877		5591.72	950.285	0.0310455	1.82931		FALSE
10232.3	56439	422.5	5.03809		5965.46	1083.94	0.0363848	1.71525		FALSE
10235.2	56447	421.5	5.02616		4118.52	1201.43	0.0362987	2.48516		FALSE
10239.5	56459	487.5	5.81318		7590.97	999.999	0.0419824	1.34891		FALSE
10243	56468.3	533.5	6.3617		6600.8	1432.05	0.0459439	1.55178		FALSE
10246.5	56478	571.5	6.81483		5907.01	1574.5	0.0492163	1.73463		FALSE
10249.8	56487	658.5	7.85226		9723.63	1677.88	0.0567086	1.05411		FALSE
10253.4	56497	653.5	7.79264		7195.31	1782.35	0.056278	1.42501		FALSE
10256.6	56505.7	693.5	8.26961		6712.11	1909.88	0.0597227	1.52808		FALSE
10260.7	56516.9	747.5	8.91354		7176	2059.94	0.0643731	1.42986		FALSE
10263.6	56525	803.5	9.58131		10903.1	2220.31	0.0691957	0.94135		FALSE
10267.4	56535.2	859.5	10.2491		4020.1	3020.78	0.0740183	2.55401		FALSE
10271.2	56545.7	912.5	10.8811		4831.48	2619.73	0.0785825	2.12589		FALSE
10278.5	56565.8	1138.5	13.576		3420.4	6836.01	0.0980451	3.00507		FALSE
10285	56583.6	1250.5	14.9115		5499.82	3581.96	0.10769	1.87007		FALSE
10288.7	56593.6	1260.5	15.0308		4618.51	3605.54	0.108551	2.22771		FALSE
10291.8	56602.1	1171.5	13.9695		1198.12	14598.1	0.100887	8.58996		FALSE
10309.9	56651.6	527.5	6.29015		3907.87	1836.02	0.0454271	2.63824		FALSE
10317.7	56673	431.5	5.14541		11335.4	1464.81	0.0371598	0.910221		FALSE
10322.8	56686.8	393.5	4.69228		5154.98	1110.47	0.0338874	2.00249		FALSE
10326.5	56696.8	369.5	4.40609		5334.51	1021.73	0.0318205	1.93579		FALSE
10329.4	56704.9	340.5	4.06028		6335.56	932.628	0.0293231	1.63039		FALSE
10333.1	56714.9	322.5	3.84564		6525.72	1051.61	0.027773	1.58344		FALSE
10339.7	56732.9	274.5	3.27327		4939.68	567.565	0.0236393	2.09319		FALSE
10346.3	56750.9	259.5	3.0944		6091	621.506	0.0223476	1.69862		FALSE

## Sheet: ICDC_DSM18703-1_0_B1_1
Spectrum: ICDC DSM18703-1\0_B1\1 1SLin, "Baseline subt." (D:\Data\BioTyperRealTimeProcessing\China CDC\20120815banqichangganjun\ICDC DSM18703-1\0_B1\1)
m/z	time	Intens.	SN	Quality Fac.	Res.	Area	Rel. Intens.	FWHM	Chi^2	Bk. Peak
2822.29	29820.3	310.5	2.8365		2698.27	356.001	0.0275144	1.04596		FALSE
2823.76	29827.9	485.5	4.43517		2778.72	653.76	0.0430217	1.01621		FALSE
2825.48	29836.9	436.5	3.98755		2926.06	576.636	0.0386797	0.965627		FALSE
2926.63	30358.9	350.5	3.16342		1479.91	916.478	0.0310589	1.97758		FALSE
3126.04	31362.3	850	7.62436		661.273	5025.65	0.0753212	4.7273		FALSE
3636.96	33796.4	702.75	6.16266		964.186	3182.81	0.0622729	3.77206		FALSE
3658.56	33895.4	565.75	4.96126		1258.9	1991.99	0.0501329	2.90617		FALSE
3660.64	33904.9	514.75	4.51402		5433.04	734.808	0.0456136	0.673774		FALSE
3662.41	33913	316.75	2.77769		4864.33	348.209	0.0280682	0.75291		FALSE
4040.4	35600	492	4.05004		2401.61	1554.12	0.0435977	1.68237		FALSE
4041.58	35605.1	487	4.00888		2869.23	1392.51	0.0431546	1.40859		FALSE
4183.07	36216.1	526	4.23998		2517.05	1636.36	0.0466105	1.66189		FALSE
4184.64	36222.8	603	4.86066		2459.08	1638.1	0.0534338	1.70171		FALSE
4356.44	36950.9	542	4.33312		4373.17	955.97	0.0480284	0.996176		FALSE
4364.38	36984.2	2261	18.076		664.669	18960	0.200354	6.56625		FALSE
4373.75	37023.5	291	2.32645		4016.7	473.959	0.0257864	1.08889		FALSE
4384.63	37069	323	2.58228		5969.55	497.294	0.0286221	0.734499		FALSE
4442.19	37309	315	2.4996		3535.16	399.234	0.0279132	1.25657		FALSE
4444.6	37319	440	3.4915		3524.18	711.356	0.0389898	1.26117		FALSE
4446.68	37327.6	445	3.53118		3731.94	755.141	0.0394329	1.19152		FALSE
4448.91	37336.9	404	3.20583		4227.65	660.01	0.0357997	1.05234		FALSE
4499.65	37547	342	2.71385		5021	512.02	0.0303057	0.896166		FALSE
4501.87	37556.1	511	4.0549		4142.04	802.063	0.0452813	1.08687		FALSE
4504.29	37566.1	602	4.77701		3567.72	1258.95	0.0533451	1.26251		FALSE
4506.1	37573.6	457	3.6264		4150.92	750.335	0.0404962	1.08557		FALSE
4508.54	37583.7	313	2.48373		4287.39	417.478	0.0277359	1.05158		FALSE
4618.62	38035	373	2.91033		4787.72	587.072	0.0330527	0.96468		FALSE
4724.44	38463.8	315	2.4535		3560.45	568.182	0.0279132	1.32692		FALSE
4726.97	38474	414	3.2246		4126.14	733.851	0.0366859	1.14561		FALSE
4729.2	38483	629	4.89922		5586.31	832.145	0.0557377	0.846568		FALSE
4738.52	38520.5	2975	23.172		710.25	28824.7	0.263624	6.67161		FALSE
4748.74	38561.6	745	5.80273		4507.52	1081.3	0.0660168	1.05351		FALSE
4750.18	38567.4	655	5.10173		3299.42	2432.32	0.0580416	1.4397		FALSE
4759.52	38604.9	459	3.5751		4884.43	835.187	0.0406735	0.974427		FALSE
4761.52	38613	387	3.0143		5514.81	528.771	0.0342933	0.863407		FALSE
4763.99	38622.9	325	2.53139		4660.33	558.218	0.0287993	1.02224		FALSE
4766.51	38633	289	2.25099		3205.84	388.262	0.0256092	1.48682		FALSE
5132.17	40073	334.188	2.45331		8171.87	486.727	0.0296134	0.628029		FALSE
5134.75	40083	407.188	2.98921		7307.19	569.469	0.0360822	0.702699		FALSE
5142.45	40112.7	1402.19	10.2936		1934.05	6043.62	0.124252	2.65891		FALSE
5143.58	40117.1	1378.19	10.1174		1862.45	6124.72	0.122126	2.76173		FALSE
5152.86	40152.9	514.188	3.77471		2317.16	1993.69	0.0455638	2.22378		FALSE
5162.7	40190.9	312.188	2.29181		4173.71	592.777	0.0276639	1.23696		FALSE
5165.31	40200.9	300.188	2.20371		6748.77	503.334	0.0266006	0.76537		FALSE
5337.58	40859.5	468.188	3.4809		1707.43	1881.02	0.0414876	3.12608		FALSE
5340.16	40869.3	504.188	3.74855		3356.15	1219.89	0.0446777	1.59116		FALSE
5342.7	40879	465.188	3.45859		6259.19	681.19	0.0412218	0.853577		FALSE
5345.34	40889	487.188	3.62216		9558.17	841.926	0.0431712	0.559244		FALSE
5347.98	40899	472.188	3.51064		5723.02	1120.53	0.041842	0.934469		FALSE
5351.12	40910.9	488.188	3.6296		3632.52	990.947	0.0432599	1.47311		FALSE
5355.37	40927	654.188	4.86378		4733.24	2069.9	0.0579696	1.13144		FALSE
5363.73	40958.6	1116.19	8.29867		1660.73	7080.81	0.0989089	3.22974		FALSE
5366.66	40969.7	1215.19	9.03472		2549.37	3723.79	0.107682	2.10509		FALSE
5369.12	40979	1273.19	9.46594		7869.95	1935.05	0.112821	0.682231		FALSE
5380.89	41023.5	5385.19	40.038		717.831	58758.7	0.477199	7.49605		FALSE
5393.98	41072.9	778.188	5.7857		5162.86	1541.89	0.0689577	1.04477		FALSE
5396.64	41082.9	733.188	5.45113		5623.94	1109.94	0.0649701	0.959584		FALSE
5398.78	41091	854.188	6.35075		8368.42	1633.1	0.0756923	0.645138		FALSE
5401.69	41101.9	1000.19	7.43623		4090.82	2454.02	0.0886298	1.32044		FALSE
5404.07	41110.9	1020.19	7.58493		5493.8	1570.78	0.0904021	0.983666		FALSE
5406.21	41119	1013.19	7.53289		4863.52	2018.31	0.0897818	1.11158		FALSE
5408.85	41128.9	968.188	7.19832		5422.69	1851.27	0.0857942	0.997447		FALSE
5410.94	41136.8	771.188	5.73365		4104.48	1484.64	0.0683374	1.3183		FALSE
5413.64	41147	584.188	4.34334		5528.05	867.931	0.0517667	0.979304		FALSE
5416	41155.8	516.188	3.83777		3603.44	1045.1	0.045741	1.50301		FALSE
5418.65	41165.8	451.188	3.35451		4475.23	876.514	0.0399812	1.21081		FALSE
5421.34	41176	403.188	2.99763		4181.95	793.505	0.0357277	1.29637		FALSE
5424.26	41187	348.188	2.58872		7517.73	525.032	0.030854	0.721529		FALSE
5426.22	41194.3	323.188	2.40285		4024.86	633.617	0.0286387	1.34817		FALSE
5621.22	41921.3	307	2.25284		3500.71	475.078	0.0272043	1.60574		FALSE
5628.64	41948.7	785	5.76053		883.996	6690.18	0.0695614	6.36728		FALSE
5647.69	42019	324	2.37759		7229.4	464.619	0.0287107	0.781211		FALSE
5650.39	42029	340	2.49501		5902.12	629.684	0.0301285	0.957349		FALSE
5653.08	42038.9	319	2.3409		3525.16	646.912	0.0282676	1.60364		FALSE
5658	42057	340	2.49501		3563.49	538.342	0.0301285	1.58777		FALSE
5669.38	42098.9	533	3.91129		4145.57	1361.41	0.0472308	1.36757		FALSE
5677.35	42128.2	962	7.0594		1882.85	5030.53	0.0852459	3.01529		FALSE
5679.48	42136.1	1037	7.60977		1494.96	4308.54	0.0918919	3.79908		FALSE
5685.16	42156.9	715	5.24685		3271.87	1450.12	0.0633584	1.73759		FALSE
5687.89	42167	730	5.35692		5985.19	1106.62	0.0646876	0.950328		FALSE
5690.32	42175.9	738	5.41563		4360.79	1530.78	0.0653965	1.30488		FALSE
5692.8	42185	807	5.92197		6108.04	1627.31	0.0715109	0.932017		FALSE
5695.52	42195	808	5.92931		4144.69	1690.63	0.0715995	1.37417		FALSE
5698.24	42205	878	6.44299		3608.34	1815.21	0.0778024	1.57919		FALSE
5700.76	42214.2	962	7.0594		4229.96	1962.52	0.0852459	1.34771		FALSE
5703.62	42224.7	1115	8.18215		4127.44	1723.56	0.0988037	1.38188		FALSE
5709.47	42246.2	2253	16.5331		801.744	23248.4	0.199646	7.12132		FALSE
5721.69	42291	630	4.6231		8899.68	1260.07	0.0558263	0.64291		FALSE
5729.89	42321	675	4.95332		6155.23	1371.62	0.0598139	0.930897		FALSE
5732.08	42329	702	5.15145		2741.2	1773.37	0.0622065	2.09108		FALSE
5737.54	42349	712	5.22484		8129.01	1794.72	0.0630926	0.705811		FALSE
5739.92	42357.7	682	5.00469		1891.35	2618.32	0.0604342	3.03482		FALSE
5745.19	42377	491	3.60308		6890.96	1244.02	0.0435091	0.833729		FALSE
5750.35	42395.8	426	3.1261		5238.09	660.916	0.0377492	1.09779		FALSE
5752.81	42404.8	367	2.69314		4641.56	911.463	0.032521	1.23941		FALSE
5755.59	42415	326	2.39227		8751.53	493.436	0.0288879	0.657667		FALSE
5757.73	42422.8	326	2.39227		4699.31	630.088	0.0288879	1.22523		FALSE
5760.34	42432.3	290	2.12809		5173.81	535.646	0.0256978	1.11337		FALSE
5809.93	42613	335	2.43978		5551	515.926	0.0296854	1.04665		FALSE
5812.46	42622.2	350	2.54902		4640.71	516.089	0.0310146	1.25249		FALSE
5814.89	42631	391	2.84762		6075	628.695	0.0346478	0.957183		FALSE
5817.63	42640.9	387	2.81849		4612.36	685.386	0.0342933	1.26131		FALSE
5820.38	42650.9	405	2.94958		5048.77	729.329	0.0358883	1.15283		FALSE
5822.89	42660	416	3.02969		4743.93	631.593	0.0368631	1.22744		FALSE
5825.35	42669	455	3.31373		5934.75	820.354	0.040319	0.981565		FALSE
5828.11	42679	521	3.7944		7314.16	746.954	0.0461675	0.796825		FALSE
5830.66	42688.3	536	3.90364		4352.02	1298.83	0.0474967	1.33976		FALSE
5839.43	42720.1	893	6.50365		1324.62	4926.47	0.0791316	4.40838		FALSE
5840.79	42725	976	7.10813		16094.9	1548.54	0.0864865	0.362897		FALSE
5857.1	42784.1	4169	30.3625		792.869	43843.5	0.369428	7.38722		FALSE
5870.06	42831	653	4.75575		6857.25	1018.2	0.0578644	0.856036		FALSE
5872.81	42840.9	640	4.66107		4228.03	1341.81	0.0567125	1.38902		FALSE
5875.58	42850.9	712	5.18544		5195.63	1148.3	0.0630926	1.13087		FALSE
5877.8	42859	875	6.37255		6493.32	2210.09	0.0775366	0.905208		FALSE
5880.01	42866.9	876	6.37984		3019.15	2301.09	0.0776252	1.94757		FALSE
5882.78	42877	793	5.77535		5107.31	1632.55	0.0702703	1.15184		FALSE
5888.31	42896.9	567	4.12941		3732.15	885.195	0.0502437	1.57773		FALSE
5890.54	42905	513	3.73614		3635.75	1063.67	0.0454586	1.62017		FALSE
5893.3	42915	453	3.29916		3545.27	969.379	0.0401418	1.6623		FALSE
5896.81	42927.6	457	3.32829		2825.65	960.542	0.0404962	2.08689		FALSE
5899.4	42937	410	2.986		3618.96	642.558	0.0363314	1.63014		FALSE
5901.06	42943	367	2.67283		3824.79	749.214	0.032521	1.54285		FALSE
5903.82	42952.9	288	2.09748		3691.82	588.828	0.0255206	1.59916		FALSE
6183.76	43950.9	290	2.08219		4035.67	545.112	0.0256978	1.53228		FALSE
6186.07	43959	296	2.12527		3837.02	589.385	0.0262295	1.61221		FALSE
6188.91	43969	291	2.08937		3568.87	461.372	0.0257864	1.73413		FALSE
6191.73	43978.9	358	2.57043		4777.37	670.217	0.0317235	1.29606		FALSE
6194.02	43987	396	2.84327		7444.36	788.411	0.0350908	0.832042		FALSE
6196.86	43997	401	2.87917		3911.04	634.233	0.0355339	1.58445		FALSE
6199.49	44006.2	445	3.19509		4840.06	896.069	0.0394329	1.28087		FALSE
6201.97	44015	480	3.44639		4108.06	1010.63	0.0425343	1.50971		FALSE
6204.82	44025	555	3.98489		3601.74	897.704	0.0491803	1.72273		FALSE
6208.1	44036.6	709	5.0906		6534.27	1480.31	0.0628268	0.950083		FALSE
6210.24	44044.1	852	6.11734		5513.93	1768.65	0.0754984	1.12628		FALSE
6213.18	44054.4	886	6.36146		3005.61	2459.55	0.0785113	2.06719		FALSE
6215.84	44063.8	884	6.3471		4544.61	1928.39	0.0783341	1.36774		FALSE
6254.89	44200.8	11285	81.026		685.365	183396	1	9.12637		FALSE
6270.04	44253.9	2507	18.0002		4800.06	4265.43	0.222153	1.30624		FALSE
6275.95	44274.6	3472	24.9289		1920.22	15895.8	0.307665	3.26835		FALSE
6277.78	44281	3512	25.2161		4618.09	7810.11	0.31121	1.35939		FALSE
6280.6	44290.8	3242	23.2775		5553.81	7157.09	0.287284	1.13086		FALSE
6282.91	44298.9	2984	21.425		3404.13	8334.96	0.264422	1.84567		FALSE
6286.37	44311	2802	20.1183		8334.72	4733.23	0.248294	0.754238		FALSE
6289.48	44321.9	2800	20.1039		3669.93	6336.33	0.248117	1.71379		FALSE
6292.09	44331	2895	20.786		7831.18	6478.72	0.256535	0.803467		FALSE
6298.33	44352.8	3281	23.5575		4785.4	15674.1	0.29074	1.31616		FALSE
6301.02	44362.2	3675	26.3864		5152.59	8089.73	0.325654	1.22289		FALSE
6302.89	44368.7	3789	27.2049		1044.01	41804.8	0.335755	6.03719		FALSE
6323.05	44439	1381	9.91555		1898.18	5934.65	0.122375	3.33111		FALSE
6327.63	44455	1222	8.77393		3345.73	3364.98	0.108285	1.89125		FALSE
6331.65	44469	1107	7.94823		4052.22	2449.85	0.0980948	1.56251		FALSE
6336.82	44487	1107	7.94823		7260.86	2325.51	0.0980948	0.872737		FALSE
6339.49	44496.3	1027	7.37383		5292.97	2247.51	0.0910058	1.19772		FALSE
6341.99	44505	992	7.12254		6028.28	1631.44	0.0879043	1.05204		FALSE
6344.86	44515	916	6.57686		7601.17	1943.77	0.0811697	0.834722		FALSE
6347.73	44525	821	5.89476		8679.03	1764.77	0.0727514	0.731387		FALSE
6350.04	44533	788	5.65782		5498.94	1695.92	0.0698272	1.15478		FALSE
6353.13	44543.7	779	5.5932		4130.8	1716.97	0.0690297	1.53799		FALSE
6355.79	44553	774	5.5573		5354.65	1279.81	0.0685866	1.18697		FALSE
6358.66	44563	800	5.74398		6078.06	1674.9	0.0708906	1.04617		FALSE
6361.42	44572.6	743	5.32681		3769	1666.76	0.0658396	1.68783		FALSE
6364.19	44582.2	751	5.38416		4151.71	1264.22	0.0665485	1.53291		FALSE
6366.72	44591	819	5.87167		3847.79	2140.66	0.0725742	1.65464		FALSE
6369.61	44601	793	5.68527		4242.14	1323.53	0.0702703	1.50151		FALSE
6372.86	44612.3	769	5.51321		4107.94	1713.51	0.0681436	1.55135		FALSE
6383.04	44647.6	1346	9.64991		1875.97	7168.79	0.119273	3.40252		FALSE
6383.64	44649.7	1363	9.77178		1100.47	11579	0.12078	5.80085		FALSE
6388.02	44664.9	1206	8.6462		4787.74	2640.81	0.106868	1.33425		FALSE
6391.51	44677	1192	8.54583		5776.35	1968.71	0.105627	1.1065		FALSE
6393.82	44685	1281	9.1839		7829.28	2698.2	0.113514	0.816654		FALSE
6396.44	44694.1	1187	8.50998		3243.47	5156.75	0.105184	1.9721		FALSE
6401.89	44713	839	6.01506		5017.19	1785.77	0.0743465	1.27599		FALSE
6404.79	44723	764	5.47736		4709.32	1266.09	0.0677005	1.36002		FALSE
6407.67	44733	766	5.4917		5694.75	1618.86	0.0678777	1.12519		FALSE
6410.29	44742	782	5.60641		4897.76	1695.1	0.0692955	1.30882		FALSE
6412.87	44751	734	5.26228		5025.85	1561.04	0.0650421	1.27598		FALSE
6415.76	44761	662	4.74609		5946.23	1076.86	0.0586619	1.07896		FALSE
6418.62	44770.9	581	4.16538		3929.93	1275.66	0.0514843	1.63327		FALSE
6421.18	44779.7	529	3.79257		3878.85	1186.07	0.0468764	1.65544		FALSE
6425.57	44794.9	473	3.39109		5439.92	1016.87	0.041914	1.18119		FALSE
6430.22	44811	392	2.81037		5934.85	652.308	0.0347364	1.08347		FALSE
6433.11	44821	377	2.70283		5303.32	961.138	0.0334072	1.21304		FALSE
6436.01	44831	333	2.38738		8319.01	509.964	0.0295082	0.773651		FALSE
6438.9	44841	334	2.39455		8169.7	513.1	0.0295968	0.788145		FALSE
6440.64	44847	304	2.17947		3921.67	645.251	0.0269384	1.64232		FALSE
6506.21	45072.8	295	2.11495		3469.2	629.008	0.0261409	1.87542		FALSE
6508.58	45081	397	2.84622		5881.93	796.266	0.0351794	1.10654		FALSE
6510.89	45088.9	398	2.85339		4667.97	843.35	0.0352681	1.3948		FALSE
6513.78	45098.8	304	2.17947		3219.5	622.044	0.0269384	2.02323		FALSE
7018.21	46799	317.812	2.33997		3784.53	1177.05	0.0281624	1.85444		FALSE
7021.84	46811	339.812	2.50195		8534.42	905.473	0.0301119	0.822767		FALSE
7038.04	46864.5	1091.81	8.03874		797.694	13781.7	0.096749	8.82299		FALSE
7048.46	46899	351.812	2.59031		9759.79	857.018	0.0311752	0.722194		FALSE
7240.55	47529	558.812	4.20007		4255.02	1293.74	0.0495182	1.70165		FALSE
7245.12	47543.8	627.812	4.71868		3278.73	1798.73	0.0556325	2.20973		FALSE
7248.16	47553.8	707.812	5.31997		5559.18	1582	0.0627215	1.30382		FALSE
7250.99	47563	853.812	6.41731		5731.19	1910.03	0.0756591	1.26518		FALSE
7254.03	47572.9	1106.81	8.31888		5238.93	2460.82	0.0980782	1.38464		FALSE
7257.12	47582.9	1244.81	9.35609		5484.12	2855.86	0.110307	1.3233		FALSE
7259.6	47591	1413.81	10.6263		6630.68	4024.97	0.125282	1.09485		FALSE
7262.65	47600.9	1511.81	11.3629		6290.28	2697.55	0.133967	1.15458		FALSE
7274.66	47640	4565.81	34.3169		724.401	68336.4	0.404591	10.0423		FALSE
7293.44	47700.9	1159.81	8.71723		4540.72	3448.48	0.102775	1.60623		FALSE
7295.57	47707.9	1198.81	9.01035		2462.02	4887.09	0.106231	2.96325		FALSE
7299.64	47721.1	1042.81	7.83785		2478.57	4792.98	0.092407	2.9451		FALSE
7305.16	47739	944.812	7.10127		6961.82	1677.22	0.0837229	1.04932		FALSE
7308.23	47749	951.812	7.15389		7309.41	1680.98	0.0843432	0.999839		FALSE
7311.31	47758.9	994.812	7.47708		5743.08	2335.97	0.0881535	1.27306		FALSE
7316.84	47776.9	1066.81	8.02975		4586.18	2545.22	0.0945337	1.59541		FALSE
7319.5	47785.5	984.812	7.41255		5177.86	2323.47	0.0872674	1.41362		FALSE
7328.27	47813.9	825.812	6.21578		4055.06	1516.8	0.0731779	1.80719		FALSE
7331.07	47823	856.812	6.44911		3371.32	2048.12	0.0759249	2.17454		FALSE
7334.77	47834.9	911.812	6.86309		5470.9	1653.43	0.0807986	1.34069		FALSE
7345.59	47869.9	982.812	7.39749		3717.13	2948.01	0.0870902	1.97614		FALSE
7348.59	47879.7	997.812	7.5104		5646.99	1813.88	0.0884194	1.30133		FALSE
7362.26	47923.8	2440.81	18.3717		738.928	35075	0.216288	9.96344		FALSE
7374.99	47965	897.812	6.75771		6362.36	1586.91	0.079558	1.15916		FALSE
7378.1	47975	885.812	6.66739		7967.04	2050.66	0.0784947	0.926078		FALSE
7381.46	47985.8	872.812	6.56954		3734.33	2644.97	0.0773427	1.97665		FALSE
7384.26	47994.9	865.812	6.51685		4862.27	2087.77	0.0767224	1.51869		FALSE
7387.07	48003.9	810.812	6.10287		4129.95	1941.71	0.0718487	1.78866		FALSE
7389.87	48013	746.812	5.62115		7221.9	1320.36	0.0661774	1.02326		FALSE
7392.98	48023	716.812	5.39535		3529.36	2146.79	0.0635191	2.09471		FALSE
7396.31	48033.7	712.812	5.36524		4249.2	1726.66	0.0631646	1.74064		FALSE
7399.18	48043	712.812	5.36524		7231.14	1271.62	0.0631646	1.02324		FALSE
7401.89	48051.7	683.812	5.14696		2981.1	1649.98	0.0605948	2.48294		FALSE
7405.37	48062.9	662.812	4.9889		5441.68	1492.37	0.0587339	1.36086		FALSE
7407.87	48071	580.812	4.3717		5322.21	1030.21	0.0514677	1.39188		FALSE
7410.95	48080.9	526.812	3.96525		3906.04	1238.53	0.0466825	1.8973		FALSE
7413.85	48090.3	474.812	3.57385		6128.02	1065.58	0.0420747	1.20983		FALSE
7416.57	48099	450.812	3.3932		9777.66	1052.05	0.0399479	0.758522		FALSE
7419.67	48109	441.812	3.32546		6874.67	1005.35	0.0391504	1.07928		FALSE
7422.78	48119	395.812	2.97923		5495.79	705.635	0.0350742	1.35063		FALSE
7790.16	49287	345.625	2.63972		8298.87	753.062	0.0306269	0.938702		FALSE
7793	49295.9	375.625	2.86885		4809.92	892.959	0.0332853	1.62019		FALSE
7795.88	49304.9	440.625	3.36529		6208.64	962.401	0.0390452	1.25565		FALSE
7798.78	49314	373.625	2.85357		5120.72	810.985	0.0331081	1.52298		FALSE
7801.62	49323	308.625	2.35713		7087.21	505.557	0.0273482	1.1008		FALSE
8029.43	50033	343.625	2.75328		6689.18	746.733	0.0304497	1.20036		FALSE
8032.02	50041	335.625	2.68918		6539.86	811.781	0.0297408	1.22816		FALSE
8042.59	50073.7	459.625	3.68273		5941.79	855.519	0.0407288	1.35356		FALSE
8045.57	50082.9	443.625	3.55453		3463.59	1109.74	0.039311	2.3229		FALSE
8049.15	50093.9	491.625	3.93912		5088.69	1193.86	0.0435645	1.58177		FALSE
8051.77	50102	520.625	4.17149		5593.71	970.31	0.0461342	1.43943		FALSE
8054.91	50111.8	593.625	4.75639		6114.91	1373.15	0.052603	1.31726		FALSE
8057.89	50121	633.625	5.07689		5367.37	1498.68	0.0561475	1.50127		FALSE
8061.14	50131	655.625	5.25317		8047.63	1584.2	0.058097	1.00168		FALSE
8064.01	50139.9	749.625	6.00634		5616.95	1806.11	0.0664267	1.43566		FALSE
8067.25	50149.9	774.625	6.20665		5601.97	1904.53	0.068642	1.44007		FALSE
8070.2	50159	844.625	6.76752		8462.86	1565.46	0.0748449	0.953602		FALSE
8073.09	50167.9	926.625	7.42454		4860.01	2298.82	0.0821112	1.66113		FALSE
8083.3	50199.4	1736.62	13.9146		747.619	25635	0.153888	10.8121		FALSE
8095.44	50236.8	819.625	6.56721		8197.55	1559.87	0.0726296	0.987545		FALSE
8098.71	50246.9	768.625	6.15857		4107.63	2379.17	0.0681103	1.97163		FALSE
8101.66	50256	734.625	5.88615		6162.44	1833.24	0.0650975	1.31468		FALSE
8107.37	50273.6	708.625	5.67783		5561.89	2182.52	0.0627935	1.45766		FALSE
8115.21	50297.7	660.625	5.29323		5828.74	1251.63	0.0585401	1.39228		FALSE
8118.22	50307	673.625	5.39739		4047.88	1632.78	0.0596921	2.00555		FALSE
8121	50315.6	652.625	5.22913		4482.69	1635.56	0.0578312	1.81164		FALSE
8124.07	50325	657.625	5.26919		4558.01	1231.61	0.0582743	1.78237		FALSE
8126.97	50333.9	649.625	5.20509		4239.41	1646.29	0.0575654	1.917		FALSE
8130.51	50344.8	635.625	5.09292		6721.12	1206.44	0.0563248	1.2097		FALSE
8133.17	50353	619.625	4.96472		7122.5	1554.2	0.054907	1.1419		FALSE
8136.41	50362.9	662.625	5.30925		3676.55	1635.18	0.0587173	2.21306		FALSE
8139.03	50371	639.625	5.12497		9022.5	1207.6	0.0566792	0.902082		FALSE
8142.28	50381	680.625	5.45348		6375.07	1676.84	0.0603124	1.27721		FALSE
8146.19	50393	732.625	5.87013		4125.39	2265.4	0.0649202	1.97465		FALSE
8150.92	50407.5	731.625	5.86211		4725.58	1402.35	0.0648316	1.72485		FALSE
8180.58	50498.5	1874.62	15.3174		646.815	35617	0.166117	12.6475		FALSE
8199.64	50556.9	816.625	6.67256		4699.09	2528.52	0.0723638	1.74494		FALSE
8205.53	50575	784.625	6.41109		7256.75	1985.66	0.0695281	1.13074		FALSE
8208.79	50585	797.625	6.51732		6417.74	2010.42	0.0706801	1.27908		FALSE
8228.42	50645	870.625	7.11379		3529.36	2701.16	0.0771489	2.33142		FALSE
8238.88	50677	977.625	7.98808		5899.33	2457.49	0.0866305	1.39658		FALSE
8241.5	50685	951.625	7.77563		6162.05	2991.34	0.0843265	1.33746		FALSE
8245.05	50695.8	933.625	7.62856		3248.93	2395.71	0.0827315	2.53777		FALSE
8248.28	50705.7	964.625	7.88186		5271.25	1862.61	0.0854785	1.56477		FALSE
8251.31	50714.9	1011.62	8.26589		6862.72	1928.26	0.0896433	1.20234		FALSE
8257.84	50734.9	1219.62	9.96544		3988.31	3814.36	0.108075	2.07051		FALSE
8259.85	50741	1281.62	10.472		10495.8	2471.32	0.113569	0.786969		FALSE
8263.08	50750.8	1353.62	11.0603		3942.33	4335.79	0.119949	2.09599		FALSE
8266.4	50761	1425.62	11.6486		6253.79	3568.82	0.126329	1.32182		FALSE
8269.03	50769	1426.62	11.6568		17128.7	2750.11	0.126418	0.482759		FALSE
8278.99	50799.3	2380.62	19.4519		1820.34	18683.9	0.210955	4.54804		FALSE
8281.68	50807.6	2348.62	19.1904		1453.24	21913.6	0.208119	5.69878		FALSE
8294.62	50847	1225.62	10.0145		8463.04	2346.84	0.108607	0.980099		FALSE
8297.23	50854.9	1186.62	9.6958		5951.13	2995.22	0.105151	1.39423		FALSE
8300.76	50865.7	1148.62	9.3853		5315.66	2916.77	0.101783	1.56157		FALSE
8303.78	50874.9	1111.62	9.08298		5560.39	3515.66	0.0985047	1.49338		FALSE
8307.09	50884.9	1057.62	8.64175		10765.3	2670.08	0.0937195	0.771654		FALSE
8310.1	50894.1	1037.62	8.47833		6139.8	2001.43	0.0919473	1.35348		FALSE
8313.02	50903	1022.62	8.35577		7017.7	1953.67	0.0906181	1.18458		FALSE
8315.67	50911	1011.62	8.26589		3876.98	2626.91	0.0896433	2.14488		FALSE
8319.56	50922.9	1026.62	8.38845		4381.73	2647.6	0.0909725	1.89869		FALSE
8322.23	50931	1057.62	8.64175		6740.18	2685.66	0.0937195	1.23472		FALSE
8325.25	50940.2	1087.62	8.88688		4972.79	2095.78	0.0963779	1.67416		FALSE
8328.13	50948.9	1018.62	8.32308		4794.32	2594.94	0.0902636	1.73708		FALSE
8330.77	50956.9	958.625	8.01016		4540	2456.97	0.0849468	1.83497		FALSE
8334.72	50968.9	938.625	7.84304		5721.61	2356.03	0.0831746	1.45671		FALSE
8340.93	50987.8	908.625	7.59236		6148.71	1776.42	0.0805162	1.35653		FALSE
8343.96	50997	924.625	7.72606		3771.9	2361.16	0.081934	2.21214		FALSE
8346.9	51005.9	957.625	8.0018		6372.86	1858.09	0.0848582	1.30976		FALSE
8349.89	51015	974.625	8.14385		4615.47	3102.77	0.0863646	1.80911		FALSE
8353.18	51025	989.625	8.26919		4220.23	2456.44	0.0876938	1.97932		FALSE
8356.17	51034	1009.62	8.43631		5664.12	2554.99	0.0894661	1.47528		FALSE
8360.4	51046.9	1073.62	8.97108		4349.54	2747.02	0.0951374	1.92214		FALSE
8366.51	51065.4	1363.62	11.3943		2310.35	7348.81	0.120835	3.62132		FALSE
8368.63	51071.8	1347.62	11.2606		6377.31	2628.2	0.119417	1.31225		FALSE
8371.07	51079.2	1326.62	11.0851		1553.95	11459.1	0.117556	5.38696		FALSE
8383.7	51117.5	671.625	5.61202		5954.41	1288.17	0.0595148	1.40798		FALSE
8386.48	51125.9	609.625	5.09395		4417.74	1548.13	0.0540208	1.89836		FALSE
8389.71	51135.7	547.625	4.57589		4615.11	1058.25	0.0485268	1.81788		FALSE
8392.77	51145	534.625	4.46726		5709.99	1289.8	0.0473748	1.46984		FALSE
8396.42	51156	477.625	3.99098		4969.4	1181.47	0.0423239	1.68963		FALSE
8399.36	51164.9	481.625	4.0244		5582.26	1104.59	0.0426783	1.50465		FALSE
8402.69	51175	448.625	3.74866		9217.57	990.368	0.0397541	0.911595		FALSE
8405.55	51183.6	397.625	3.32251		6643.77	754.263	0.0352348	1.26518		FALSE
8408.1	51191.3	367.625	3.07183		3452.64	938.899	0.0325764	2.43526		FALSE
8411.45	51201.5	355.625	2.97156		4161.89	683.838	0.0315131	2.02107		FALSE
8414.2	51209.8	330.625	2.76266		3980.06	822.827	0.0292977	2.11409		FALSE
8417.85	51220.8	296.625	2.47856		6690.75	550.589	0.0262849	1.25813		FALSE
8420.54	51229	320.625	2.6791		5400.47	914.254	0.0284116	1.55922		FALSE
8794.53	52347	324	2.79317		6555.85	674.086	0.0287107	1.34148		FALSE
8797.91	52357	347	2.99145		5829.49	750.718	0.0307488	1.50921		FALSE
8801.29	52367	421	3.6294		7834.03	852.668	0.0373062	1.12347		FALSE
8804.65	52376.9	423	3.64664		6686.52	964.428	0.0374834	1.31678		FALSE
8807.69	52385.9	418	3.60354		6058.54	794.336	0.0370403	1.45376		FALSE
8810.77	52395	457	3.93975		6985.32	971.713	0.0404962	1.26133		FALSE
8813.9	52404.2	410	3.53457		5462.62	964.492	0.0363314	1.61349		FALSE
8817.08	52413.6	397	3.4225		5184.2	925.101	0.0351794	1.70076		FALSE
8820.25	52423	382	3.29318		5786.85	695.865	0.0338502	1.52419		FALSE
8823.96	52433.9	380	3.27594		4562.66	918.201	0.033673	1.93395		FALSE
8827.66	52444.9	382	3.29318		4666.66	936.892	0.0338502	1.89165		FALSE
8831.06	52454.9	385	3.31905		4697.21	943.726	0.0341161	1.88006		FALSE
8833.12	52461	365	3.14663		3355.29	729.41	0.0323438	2.63259		FALSE
8835.83	52469	401	3.45698		4384.53	1038.11	0.0355339	2.01523		FALSE
8839.52	52479.9	433	3.73285		4648.69	857.797	0.0383695	1.90151		FALSE
8855.44	52526.8	644	5.55186		4220.98	2084.42	0.0570669	2.09796		FALSE
8858.21	52535	713	6.1467		6657.84	1804.38	0.0631812	1.33049		FALSE
8861.6	52545	690	5.94842		8236.2	1346.05	0.0611431	1.07593		FALSE
8863.65	52551	721	6.34723		10444.9	1403.54	0.0638901	0.848609		FALSE
8867.02	52560.9	732	6.44407		5444.21	1896.08	0.0648649	1.62871		FALSE
8870.36	52570.8	685	6.03031		3666.27	1797.26	0.0607	2.41945		FALSE
8874.27	52582.3	707	6.22399		4804.28	1849.77	0.0626495	1.84716		FALSE
8877.22	52591	708	6.23279		7622.05	1381.88	0.0627381	1.16467		FALSE
8879.93	52598.9	710	6.2504		5958.79	1400.18	0.0629154	1.49022		FALSE
8883.98	52610.9	762	6.70817		3528.04	2472.48	0.0675233	2.5181		FALSE
8886.72	52618.9	838	7.37723		5769.9	2201.53	0.0742579	1.54019		FALSE
8892.15	52634.9	869	7.65013		7732.7	1730.84	0.0770049	1.14994		FALSE
8895.57	52645	858	7.5533		4928.76	2262.87	0.0760301	1.80483		FALSE
8911.9	52693	506	4.45451		8494.3	1247.14	0.0448383	1.04916		FALSE
8918.86	52713.4	441	3.88229		4660.3	1164.39	0.0390784	1.9138		FALSE
8922.08	52722.9	460	4.04955		4821.88	895.472	0.0407621	1.85033		FALSE
8924.99	52731.4	436	3.83827		4657.56	1123.03	0.0386354	1.91623		FALSE
8927.95	52740.1	470	4.13759		5243.7	908.043	0.0416482	1.70261		FALSE
8931.17	52749.5	445	3.9175		4577.75	1153.86	0.0394329	1.95099		FALSE
8934.35	52758.9	409	3.60058		3912.97	1085.13	0.0362428	2.28326		FALSE
8937.12	52767	436	3.83827		3911.52	852.796	0.0386354	2.28482		FALSE
8939.84	52775	425	3.74143		7342.87	811.506	0.0376606	1.21749		FALSE
8943.25	52785	469	4.12878		6593.43	1105	0.0415596	1.35639		FALSE
8946.65	52795	462	4.06716		5545.4	1132.13	0.0409393	1.61335		FALSE
8950.01	52804.8	460	4.04955		6499.81	891.495	0.0407621	1.37696		FALSE
8953.06	52813.7	501	4.41049		5900.53	1207.14	0.0443952	1.51733		FALSE
8956.19	52822.9	527	4.63938		5838.54	1228.08	0.0466992	1.53398		FALSE
8959.23	52831.8	525	4.62177		5231.79	1028.64	0.0465219	1.71246		FALSE
8962.34	52840.9	573	5.04433		5275.77	1405.75	0.0507754	1.69877		FALSE
8965.49	52850.2	572	5.03553		4637.07	1457.99	0.0506868	1.93344		FALSE
8969.17	52861	590	5.19399		5443.09	1132.9	0.0522818	1.64781		FALSE
8972.12	52869.6	611	5.37886		5112.17	1525.58	0.0541427	1.75505		FALSE
8974.86	52877.6	598	5.26442		4356.4	1570.89	0.0529907	2.06015		FALSE
8978.06	52887	620	5.45809		3832.54	1230.61	0.0549402	2.34259		FALSE
8982.38	52899.6	644	5.66937		3443.37	2081.62	0.0570669	2.60861		FALSE
8985.58	52909	673	5.92467		4893.52	1689.26	0.0596367	1.83622		FALSE
8988.77	52918.3	706	6.21518		4948.96	1861.63	0.0625609	1.81629		FALSE
8992.4	52928.9	779	6.85783		3733.03	2475.43	0.0690297	2.40888		FALSE
8995.51	52938	796	7.00749		6557.43	2058.54	0.0705361	1.3718		FALSE
8998.57	52947	918	8.0815		6059.21	2288.48	0.0813469	1.48511		FALSE
9001.98	52956.9	1095	9.6397		6292.34	2715.75	0.0970315	1.43063		FALSE
9005.38	52966.9	1162	10.2295		6179.32	2932.54	0.102969	1.45734		FALSE
9008.14	52975	1219	10.7313		6849.26	2989.63	0.108019	1.3152		FALSE
9011.55	52984.9	1093	9.62209		6744.27	2723.11	0.0968542	1.33618		FALSE
9014.3	52992.9	911	8.01987		6533.22	2239.12	0.0807266	1.37976		FALSE
9017.67	53002.8	725	6.38245		5919.64	1862.13	0.0642446	1.52335		FALSE
9020.47	53011	666	5.86305		6176.96	1614.16	0.0590164	1.46034		FALSE
9023.89	53021	607	5.34365		5463.17	1151.79	0.0537882	1.65177		FALSE
9027.31	53030.9	556	4.89468		4988.47	1367.84	0.0492689	1.80963		FALSE
9030.68	53040.8	498	4.38408		6499.83	1188.2	0.0441294	1.38937		FALSE
9033.69	53049.6	484	4.26083		5078.87	1179.93	0.0428888	1.77868		FALSE
9036.91	53059	401	3.53015		4869.61	786.06	0.0355339	1.85578		FALSE
9039.93	53067.8	369	3.24845		4546.81	975.693	0.0326983	1.98819		FALSE
9043.75	53078.9	391	3.44212		7282.27	747.758	0.0346478	1.24189		FALSE
9046.51	53087	370	3.29045		6960.51	921.221	0.0327869	1.29969		FALSE
9049.94	53097	371	3.29934		8756.49	865.451	0.0328755	1.03351		FALSE
9053.37	53107	334	2.9703		8446.82	797.341	0.0295968	1.07181		FALSE
9056.12	53115	306	2.72129		7903.73	563.019	0.0271156	1.1458		FALSE
9059.55	53125	288	2.56121		6212.05	547.666	0.0255206	1.45838		FALSE
9161.1	53420.1	302	2.68572		6225.59	724.489	0.0267612	1.47152		FALSE
9164.17	53429	336	2.98808		6768.43	622.78	0.029774	1.35396		FALSE
9167.62	53439	385	3.42385		9397.52	676.985	0.0341161	0.975535		FALSE
9170.73	53448	365	3.24598		6426.57	909.555	0.0323438	1.427		FALSE
9173.84	53457	409	3.63728		9719.33	957.638	0.0362428	0.943875		FALSE
9177.28	53467	416	3.69953		10870.7	778.356	0.0368631	0.844225		FALSE
9182.13	53481	516	4.58884		19145.9	1011.77	0.0457244	0.479586		FALSE
9189.34	53501.9	749	6.66094		1909.69	4429.02	0.0663713	4.81195		FALSE
9192.12	53509.9	765	6.80323		5103.89	1564.47	0.0677891	1.801		FALSE
9194.97	53518.2	763	6.78544		4797.67	2017.67	0.0676119	1.91655		FALSE
9198.44	53528.2	654	5.81609		5051.15	1701.51	0.057953	1.82106		FALSE
9201.47	53537	602	5.35365		6268.98	1491.74	0.0533451	1.46778		FALSE
9205.62	53549	538	4.78449		7953.65	1050.12	0.0476739	1.15741		FALSE
9208.38	53556.9	534	4.74892		5929.77	1377.12	0.0473195	1.55291		FALSE
9211.83	53566.9	543	4.82896		6655.83	1065.01	0.048117	1.38402		FALSE
9218.09	53585	626	5.56708		5186.37	1203.21	0.0554719	1.77737		FALSE
9221.54	53595	612	5.44258		9241.45	1620.74	0.0542313	0.997846		FALSE
9236.33	53637.7	985	8.83806		4737.91	2628.15	0.087284	1.94945		FALSE
9239.8	53647.7	903	8.1023		4470.41	2449.92	0.0800177	2.06688		FALSE
9246.22	53666.2	656	5.88606		2722.1	3089.1	0.0581303	3.39672		FALSE
9252.72	53685	461	4.13639		8708.7	893.654	0.0408507	1.06247		FALSE
9259.66	53705	357	3.20324		7437.04	683.5	0.0316349	1.24507		FALSE
9263.13	53715	369	3.31091		9602.11	800.434	0.0326983	0.964698		FALSE
9266.22	53723.9	309	2.77255		6698.06	602.006	0.0273815	1.38342		FALSE
9388.15	54074.1	411	3.68776		2598.98	1622.73	0.03642	3.61225		FALSE
9392.65	54087	489	4.38763		6777.53	1807.86	0.0433319	1.38585		FALSE
9397.53	54100.9	577	5.17722		3639.59	1858.05	0.0511298	2.58203		FALSE
9403.8	54118.9	704	6.31675		2181.71	4028.5	0.0623837	4.3103		FALSE
9407.29	54128.9	839	7.52806		5401.19	2189.7	0.0743465	1.74171		FALSE
9410.82	54138.9	914	8.201		4312.72	2460.78	0.0809925	2.18211		FALSE
9413.62	54147	1070	9.60074		5741.87	2780.22	0.0948161	1.63947		FALSE
9416.63	54155.6	1189	10.9209		6197.87	3154.08	0.105361	1.51933		FALSE
9419.92	54165	1353	12.4272		6047.08	3559.25	0.119894	1.55776		FALSE
9423.39	54174.9	1505	13.8233		5581.04	3919.91	0.133363	1.68847		FALSE
9426.68	54184.3	1642	15.0817		5667.56	4357.49	0.145503	1.66327		FALSE
9429.46	54192.2	1805	16.5788		4932	4885.68	0.159947	1.91189		FALSE
9432.86	54201.9	1952	17.929		4920.43	4023.64	0.172973	1.91708		FALSE
9436.29	54211.7	2108	19.3619		5604.28	5634.63	0.186797	1.68376		FALSE
9439.48	54220.8	2284	20.9784		6506.33	4663.81	0.202393	1.45082		FALSE
9442.73	54230.1	2500	22.9624		5888.08	6689.63	0.221533	1.6037		FALSE
9445.83	54239	2699	24.7902		6814.49	7379.23	0.239167	1.38614		FALSE
9449.33	54248.9	2986	27.4263		7249.31	7938	0.264599	1.30348		FALSE
9452.79	54258.8	3309	30.393		5774.03	8946.24	0.293221	1.63712		FALSE
9476.52	54326.5	7696	70.6874		497.084	221834	0.681967	19.0642		FALSE
9495.6	54380.8	3598	33.0474		6492.6	9785.52	0.31883	1.46253		FALSE
9498.67	54389.6	3347	30.742		5897.98	9178.53	0.296588	1.6105		FALSE
9501.94	54398.9	3160	29.0244		5767.59	16596.8	0.280018	1.64747		FALSE
9508.3	54417	2792	25.6444		6318.13	5837.94	0.247408	1.50492		FALSE
9511.49	54426	2724	25.0198		6260.28	5708.28	0.241382	1.51934		FALSE
9514.57	54434.8	2697	24.7718		6357.98	7438.45	0.23899	1.49648		FALSE
9517.39	54442.8	2598	23.8625		6284.5	7114.19	0.230217	1.51442		FALSE
9520.53	54451.8	2464	22.6317		6160.86	6757.19	0.218343	1.54533		FALSE
9523.76	54460.9	2356	21.6397		8131.85	6341.39	0.208773	1.17117		FALSE
9527.27	54470.9	2155	19.7936		7870.33	4447.19	0.190961	1.21053		FALSE
9530.56	54480.3	2053	18.8567		6313.75	5579.71	0.181923	1.50949		FALSE
9533.62	54489	1950	17.9106		7661.26	3996.19	0.172796	1.24439		FALSE
9536.72	54497.8	1881	17.2769		5113.28	5114.24	0.166681	1.86509		FALSE
9539.93	54506.9	1744	16.0186		5216.42	3607.22	0.154541	1.82883		FALSE
9542.76	54514.9	1626	14.9347		4894.43	4445.36	0.144085	1.94972		FALSE
9546.29	54525	1492	13.7039		5285.51	4059.09	0.132211	1.80613		FALSE
9558.98	54561	1123	10.3147		10499	2284.63	0.0995126	0.910469		FALSE
9567.44	54585	947	8.69815		9044.78	3070.72	0.0839167	1.05779		FALSE
9574.48	54604.9	796	7.31122		5390.27	1629.34	0.0705361	1.77625		FALSE
9577.32	54613	733	6.73257		5299.13	1960.62	0.0649535	1.80734		FALSE
9582.25	54627	650	5.97022		3368.44	1793.55	0.0575986	2.84471		FALSE
9584.36	54632.9	600	5.51097		5299.09	1607.63	0.0531679	1.80868		FALSE
9587.74	54642.5	548	5.03335		4166.12	1516.13	0.04856	2.30136		FALSE
9590.73	54651	524	4.81291		6223.3	1368.51	0.0464333	1.5411		FALSE
9594.26	54661	460	4.22508		7600.65	934.013	0.0407621	1.26229		FALSE
9610.46	54706.8	326	3.03658		5829.87	866.962	0.0288879	1.64848		FALSE
9614.03	54717	305	2.84098		5264.68	601.467	0.027027	1.82614		FALSE
9616.87	54725	294	2.73851		6543.44	761.137	0.0260523	1.4697		FALSE
9620.39	54734.9	289	2.69194		4623.12	911.791	0.0256092	2.08093		FALSE
10233	56441	380.75	3.72617		7590.44	754.433	0.0337395	1.34814		FALSE
10236.6	56451	414.75	4.05891		10084.3	796.114	0.0367523	1.0151		FALSE
10240.3	56461	470.75	4.60695		11969.9	1245.29	0.0417147	0.855504		FALSE
10243.6	56470.1	496.75	4.86139		5116.66	1682.57	0.0440186	2.00201		FALSE
10246.9	56479	548.75	5.37029		7391.06	1129.54	0.0486265	1.38638		FALSE
10250.8	56489.9	580.75	5.68345		6162.13	1573.84	0.0514621	1.66352		FALSE
10254.1	56499	645.75	6.31957		7690.64	1703.04	0.057222	1.33333		FALSE
10257.1	56507	689.75	6.75017		8153.83	1443.29	0.061121	1.25795		FALSE
10260.9	56517.6	760.75	7.445		6369.2	2110.59	0.0674125	1.61103		FALSE
10264.7	56527.8	818.75	8.01261		4969.63	2323.17	0.0725521	2.06548		FALSE
10267.3	56535	873.75	8.55087		15463.1	1879.5	0.0774258	0.663987		FALSE
10272.3	56548.7	997.75	9.76438		7122.03	3407.65	0.0884138	1.44233		FALSE
10282.7	56577.3	1541.75	15.0882		1832.19	14361.8	0.136619	5.61226		FALSE
10285.8	56585.7	1522.75	14.9022		1412.19	14477.5	0.134936	7.28357		FALSE
10298.7	56620.9	871.75	8.53129		6432.47	2336.86	0.0772486	1.60105		FALSE
10302.5	56631.4	727.75	7.12205		4664.45	2459.78	0.0644883	2.20873		FALSE
10306.4	56641.9	621.75	6.08469		6419.24	2200.61	0.0550953	1.60554		FALSE
10313.1	56660.3	560.75	5.48772		4697.56	1552.73	0.0496899	2.19541		FALSE
10315.9	56667.8	504.75	4.93969		4999.13	1427.09	0.0447275	2.06353		FALSE
10319.9	56678.9	499.75	4.89075		4008.38	1403.36	0.0442844	2.57459		FALSE
10323.6	56688.9	517.75	5.06691		7044.04	1365.78	0.0458795	1.46558		FALSE
10327.4	56699.4	497.75	4.87118		5600.23	1329.69	0.0441072	1.8441		FALSE
10330.6	56708.2	495.75	4.85161		5210.12	1286.65	0.04393	1.9828		FALSE
10334.6	56718.9	482.75	4.72438		6384.73	1198.72	0.042778	1.61864		FALSE
10337.5	56727	433.75	4.24485		6868.3	895.671	0.038436	1.50511		FALSE
10340.8	56736.1	412.75	4.03934		6244.15	861.99	0.0365751	1.65609		FALSE
10344.6	56746.3	426.75	4.17635		5431.28	1099.35	0.0378157	1.90463		FALSE
10348.1	56755.8	393.75	3.85339		5447.08	1024.88	0.0348914	1.89975		FALSE
10351.7	56765.7	359.75	3.52066		6657.64	905.146	0.0318786	1.55486		FALSE
10355.1	56775	329.75	3.22707		6477.36	809.234	0.0292202	1.59866		FALSE
10361.7	56793	289.75	2.83561		7819.81	552.774	0.0256757	1.32506		FALSE

## Sheet: ICDC_DSM18705-1_0_E1_1
Spectrum: ICDC DSM18705-1\0_E1\1 1SLin, "Baseline subt." (D:\Data\BioTyperRealTimeProcessing\China CDC\20120815banqichangganjun\ICDC DSM18705-1\0_E1\1)
m/z	time	Intens.	SN	Quality Fac.	Res.	Area	Rel. Intens.	FWHM	Chi^2	Bk. Peak
2688.43	29114.5	626.5	5.77911		697.382	2927.45	0.0501481	3.85503		FALSE
2851.43	29971.7	239	2.14419		1879.45	461.937	0.0191307	1.51716		FALSE
2852.93	29979.4	235	2.10831		1911.39	524.361	0.0188105	1.4926		FALSE
2869.44	30064.9	446	4.0013		733.995	2369.76	0.0357	3.90934		FALSE
3126.29	31363.6	2108	18.9343		652.179	12528.9	0.168734	4.7936		FALSE
3158.02	31520.3	377	3.38626		1386.71	1066.87	0.0301769	2.27735		FALSE
3159.27	31526.4	386	3.4671		1388.61	1099.96	0.0308973	2.27513		FALSE
3409.87	32737.1	673.875	6.03485		642.118	4373.95	0.0539402	5.31036		FALSE
3415.33	32763	247.875	2.21983		4145.89	281.04	0.0198411	0.823789		FALSE
3423.36	32801	225.875	2.02281		4947.25	256.678	0.0180801	0.691973		FALSE
3425.48	32811	230.875	2.06759		5300.89	236.57	0.0184803	0.646208		FALSE
3427.17	32819	283.875	2.54223		4223.03	378.986	0.0227227	0.811544		FALSE
3429.28	32828.9	273.875	2.45267		3471.09	391.115	0.0219223	0.987953		FALSE
3430.98	32837	247.875	2.21983		3238.78	297.074	0.0198411	1.05934		FALSE
3433.1	32847	247.875	2.21983		5882.18	287.149	0.0198411	0.583643		FALSE
3436.4	32862.6	271.875	2.43476		2481.95	445.658	0.0217622	1.38456		FALSE
3572.88	33500.8	248.875	2.18868		3191.23	351.911	0.0199212	1.11959		FALSE
3578.69	33527.8	1344.88	11.8273		760.508	7828.35	0.10765	4.70566		FALSE
3584.57	33555	459.875	4.04428		2490.52	775.405	0.0368106	1.43929		FALSE
3591.5	33587	273.875	2.40854		3532.96	314.311	0.0219223	1.01657		FALSE
3593.66	33597	256.875	2.25904		4672.31	342.435	0.0205615	0.76914		FALSE
3597.56	33615	235.875	2.07436		4914.28	317.608	0.0188806	0.732063		FALSE
3599.72	33625	268.875	2.36457		4796.75	347.963	0.0215221	0.75045		FALSE
3628.8	33758.8	270.875	2.38216		3661.92	404.948	0.0216821	0.990954		FALSE
3630.57	33767	319.875	2.81308		3035.03	380.977	0.0256043	1.19622		FALSE
3637.01	33796.6	1586.88	13.9555		782.198	9551.93	0.127021	4.64973		FALSE
3643.19	33824.9	610.875	5.37223		3774.51	931.616	0.0488974	0.965209		FALSE
3645.36	33834.9	438.875	3.8596		3547.96	542.204	0.0351297	1.02745		FALSE
3647.12	33842.9	391.875	3.44627		3807.42	599.459	0.0313676	0.957897		FALSE
3649.31	33853	312.875	2.75152		5140.4	470.093	0.025044	0.709926		FALSE
3653.24	33871	228.875	2.0128		2378.29	357.557	0.0183203	1.53607		FALSE
3655.42	33881	250.875	2.20627		7765.61	394.16	0.0200812	0.470719		FALSE
3657.61	33891	277.875	2.44372		6928.62	342.578	0.0222425	0.527898		FALSE
3660.64	33904.9	318.875	2.80429		1356.6	1112.09	0.0255243	2.69839		FALSE
4098.32	35851.4	406	3.35498		1008.29	2190.09	0.0324982	4.0646		FALSE
4140.18	36032	471	3.8921		738.777	3494.04	0.0377011	5.60411		FALSE
4149.25	36071	312	2.53415		3303.17	538.958	0.024974	1.25614		FALSE
4152.03	36083	344	2.79406		3379.94	581.14	0.0275354	1.22843		FALSE
4154.32	36092.8	378	3.07022		3397.16	642.341	0.0302569	1.22288		FALSE
4156.22	36100.9	418	3.39511		3689.75	541.78	0.0334587	1.12642		FALSE
4158.55	36111	517	4.19921		4442.82	820.198	0.0413832	0.936016		FALSE
4160.86	36120.9	640	5.19825		3881.63	1072.89	0.0512287	1.07193		FALSE
4163.01	36130.1	801	6.50593		3606.33	1683.29	0.0641159	1.15436		FALSE
4165.08	36139	849	6.8958		4724.4	1116	0.0679581	0.881609		FALSE
4166.87	36146.6	763	6.19729		2921.31	1696.88	0.0610742	1.42637		FALSE
4169.48	36157.9	773	6.27851		3904.2	1375.14	0.0618746	1.06795		FALSE
4171.86	36168.1	811	6.58716		4349.6	1101.71	0.0649164	0.959136		FALSE
4173.94	36177	1034	8.39842		7143.59	2119.29	0.0827663	0.584292		FALSE
4184.44	36222	4526	36.7614		725.559	41212.4	0.362283	5.7672		FALSE
4193.64	36261.3	1197	9.72235		1312.77	5562.4	0.0958137	3.19449		FALSE
4200.58	36291	589	4.78401		6706.34	770.24	0.0471464	0.626359		FALSE
4202.92	36301	544	4.41851		7225.12	726.171	0.0435444	0.581709		FALSE
4208.52	36324.9	539	4.3779		2902.71	956.287	0.0431442	1.44986		FALSE
4210.39	36332.9	473	3.84183		1556.69	2000.93	0.0378612	2.7047		FALSE
4347.09	36911.6	260	2.08256		3732.32	406.346	0.0208117	1.16472		FALSE
4349.08	36920	314	2.5151		4323.71	509.97	0.0251341	1.00587		FALSE
4351.22	36929	310.25	2.48506		4365.11	379.39	0.0248339	0.996818		FALSE
4353.58	36938.9	287.812	2.30534		4170.65	438.188	0.0230379	1.04386		FALSE
4355.72	36947.9	250.125	2.00347		4634.02	330.819	0.0200212	0.939943		FALSE
4358.35	36958.9	286.5	2.29483		4175.39	485.453	0.0229328	1.04382		FALSE
4364.7	36985.5	1315	10.533		654.247	10497.5	0.105259	6.67133		FALSE
4444.08	37316.8	312	2.47685		4281.37	484.683	0.024974	1.038		FALSE
4446.5	37326.8	442	3.50887		6832.91	758.484	0.0353798	0.650747		FALSE
4448.41	37334.8	588	4.66791		1294.57	2867.86	0.0470664	3.43621		FALSE
4482.7	37476.9	263	2.08786		3385.74	522.668	0.0210518	1.324		FALSE
4496.27	37533	286	2.27045		6281.43	563.33	0.0228928	0.715803		FALSE
4498.41	37541.9	321	2.5483		3886.18	561.768	0.0256944	1.15754		FALSE
4503.5	37562.9	794	6.30326		3505.26	2391.7	0.0635556	1.28478		FALSE
4504.72	37567.9	841	6.67638		1399.96	3559.52	0.0673177	3.21775		FALSE
4511.55	37596.1	266	2.11167		4530.61	368.504	0.0212919	0.995794		FALSE
4592.58	37928.7	408	3.12867		880.407	2133.59	0.0326583	5.21643		FALSE
4618.37	38033.9	522	4.00286		1496.56	1902.39	0.0417834	3.08598		FALSE
4713.79	38420.9	283	2.15865		5038.17	389.835	0.0226527	0.935616		FALSE
4716.47	38431.7	361	2.75361		3481.77	931.265	0.0288962	1.35462		FALSE
4720.76	38449	544	4.14948		9515.52	770.419	0.0435444	0.496112		FALSE
4740.95	38530.3	6077	46.3537		572.762	84766.5	0.486432	8.27736		FALSE
4764.63	38625.4	584	4.45459		4472.85	1035.21	0.0467462	1.06523		FALSE
4767.01	38635	453	3.45536		5348.23	624.98	0.0362603	0.891324		FALSE
4769.5	38645	400	3.05109		5853.76	678.815	0.0320179	0.814775		FALSE
4771.98	38654.9	329	2.50952		6123.06	443.661	0.0263347	0.779346		FALSE
5045.12	39734.9	276.875	2.07159		3395.05	428.165	0.0221624	1.48602		FALSE
5047.05	39742.5	294.875	2.20626		2910.29	673.574	0.0236032	1.73421		FALSE
5049.73	39752.9	268.875	2.01173		4556.72	448	0.0215221	1.10819		FALSE
5123.1	40037.9	418.375	2.9762		1227.25	2357.04	0.0334888	4.17446		FALSE
5125.95	40048.9	453.375	3.22518		5181.24	656.302	0.0362903	0.98933		FALSE
5128.54	40059	549.375	3.9081		5255.63	1025.64	0.0439746	0.975818		FALSE
5135.24	40084.9	964.375	6.86029		1391.34	5271.51	0.0771932	3.69085		FALSE
5143.56	40117	2243.38	15.9587		780.947	25920.1	0.179571	6.58631		FALSE
5144.08	40119	2168.38	15.4252		1582.61	14959.1	0.173567	3.25037		FALSE
5159.08	40176.9	543.375	3.86542		6508.08	1201.53	0.0434944	0.792719		FALSE
5161.65	40186.9	429.375	3.05445		4942.57	802.628	0.0343692	1.04433		FALSE
5166.35	40205	311.375	2.21503		5752.16	412.542	0.024924	0.898159		FALSE
5168.95	40215	290.375	2.06565		8264.66	427.891	0.023243	0.625428		FALSE
5328.44	40824.9	287.375	2.02234		4459.33	511.752	0.0230029	1.1949		FALSE
5330.58	40833	334.375	2.35309		5098.04	470.018	0.026765	1.04561		FALSE
5333.19	40842.9	386.375	2.71903		4980.21	550.377	0.0309273	1.07088		FALSE
5335.81	40852.8	559.375	3.73977		4648.15	1008.43	0.0447751	1.14794		FALSE
5337.96	40861	673.375	4.50193		5513.23	1289.73	0.0539002	0.968209		FALSE
5340.59	40871	691.375	4.62228		5709.8	1364.13	0.055341	0.935337		FALSE
5342.92	40879.8	621.375	4.15428		4775.06	958.714	0.0497379	1.11892		FALSE
5351.68	40913	759.375	5.0769		7611.7	1487.53	0.060784	0.703086		FALSE
5365.2	40964.2	1542.38	10.3117		718.408	15440.4	0.123459	7.46818		FALSE
5367.53	40973	1601.38	10.7062		6283.56	3305.42	0.128182	0.854218		FALSE
5369.97	40982.2	1648.38	11.0204		5282.46	2575.09	0.131944	1.01657		FALSE
5372.81	40992.9	1827.38	12.2171		5217.83	3653.16	0.146272	1.0297		FALSE
5381.45	41025.6	6657.38	44.5087		695.097	70843.5	0.532888	7.74202		FALSE
5397.17	41084.9	777.375	5.19724		2884.9	1224.04	0.0622248	1.87083		FALSE
5399.82	41094.9	883.375	5.90592		3701.78	1779.77	0.0707096	1.45871		FALSE
5401.43	41101	1002.38	6.70151		3355.47	2501.78	0.0802349	1.60974		FALSE
5404.3	41111.8	1061.38	7.09596		3168.06	1661.3	0.0849576	1.70587		FALSE
5406.81	41121.3	1072.38	7.1695		3194.66	2727.08	0.0858381	1.69245		FALSE
5409.21	41130.3	1020.38	6.82185		3527.58	2527.24	0.0816757	1.5334		FALSE
5411.51	41138.9	884.375	5.9126		4749.3	1667.18	0.0707896	1.13943		FALSE
5416.82	41158.9	546.375	3.65286		3755.9	806.519	0.0437345	1.44222		FALSE
5418.96	41167	462.375	3.09127		3749.37	910.803	0.0370107	1.4453		FALSE
5421.61	41177	417.375	2.79041		4240.49	784.065	0.0334087	1.27853		FALSE
5424.23	41186.8	345.375	2.30905		3346.47	672.811	0.0276455	1.62088		FALSE
5593.46	41818.6	437.5	2.95598		1099.79	2573.92	0.0350196	5.08595		FALSE
5596.23	41828.8	354.5	2.39519		4721.53	1106.25	0.0283759	1.18526		FALSE
5665.6	42085	324.5	2.18277		3336.39	776.105	0.0259745	1.69812		FALSE
5668.83	42096.9	367.5	2.47201		4396.65	559.415	0.0294165	1.28935		FALSE
5671.02	42104.9	405.5	2.72762		5547.94	785.104	0.0324582	1.02218		FALSE
5673.92	42115.6	434.5	2.92269		4061.4	880.332	0.0347795	1.39703		FALSE
5675.93	42123	506.5	3.407		6749.87	779.216	0.0405427	0.840895		FALSE
5678.64	42133	581.5	3.91149		2915.69	1182.27	0.0465461	1.94762		FALSE
5681.55	42143.7	671.5	4.51688		3004.64	1374.81	0.0537501	1.89092		FALSE
5684.08	42153	790.5	5.31734		4447.33	1530.02	0.0632754	1.27809		FALSE
5686.9	42163.3	890.5	5.98999		3798.11	1837.94	0.0712799	1.4973		FALSE
5689.7	42173.6	1073.5	7.22095		3671.27	2215.19	0.0859281	1.54979		FALSE
5692.21	42182.8	1225.5	8.24339		4711.48	1927.36	0.0980949	1.20816		FALSE
5694.43	42191	1398.5	9.40708		5863.67	2848.53	0.111943	0.971138		FALSE
5697.14	42200.9	1612.5	10.8466		4854.37	4063.53	0.129072	1.17361		FALSE
5699.33	42209	1651.5	11.1089		5138.45	2589.71	0.132194	1.10915		FALSE
5701.87	42218.3	1468.5	9.87794		4007.43	3132.49	0.117546	1.42282		FALSE
5708.04	42240.9	2119.5	14.2569		2909.17	7760.25	0.169655	1.96209		FALSE
5709.38	42245.8	2248.5	15.1246		1579.89	15811.9	0.179981	3.61379		FALSE
5731.76	42327.8	1820.5	12.2457		1015.2	17900.4	0.145722	5.64595		FALSE
5743.05	42369.1	4463.5	30.024		691.116	62493.3	0.35728	8.30981		FALSE
5767.65	42459	1019.5	6.76597		6210.71	1605.66	0.0816057	0.928661		FALSE
5770.03	42467.7	965.5	6.40759		1780.7	4401.27	0.0772833	3.24031		FALSE
5774.95	42485.6	817.5	5.42538		5371.66	1319.51	0.0654366	1.07508		FALSE
5790.66	42542.8	506.5	3.36141		5718.27	800.169	0.0405427	1.01266		FALSE
5792.51	42549.6	479.5	3.18223		1412.15	2295.71	0.0383815	4.1019		FALSE
6199.69	44006.9	438	2.72374		6070.56	895.148	0.0350596	1.02127		FALSE
6202.53	44016.9	463	2.8792		4850.32	968.353	0.0370608	1.27879		FALSE
6210.71	44045.7	996	6.19143		1926.78	5100.88	0.0797246	3.22337		FALSE
6212.73	44052.8	1078	6.70116		4085.55	2354.71	0.0862883	1.52066		FALSE
6215.61	44063	1007	6.2598		5413.57	2208.56	0.0806051	1.14815		FALSE
6218.46	44073	976	6.0671		7195.83	2067.29	0.0781237	0.864175		FALSE
6220.96	44081.8	970	6.0298		4221.43	1621.82	0.0776435	1.47366		FALSE
6255.79	44204	12493	77.6601		622.362	217894	1	10.0517		FALSE
6278.82	44284.6	2539	15.7832		666.809	32356.4	0.203234	9.41622		FALSE
6287.5	44314.9	2146	13.3402		8426.63	3574.44	0.171776	0.746146		FALSE
6290.32	44324.8	2025	12.588		4215.87	3444.38	0.162091	1.49206		FALSE
6292.49	44332.4	1972	12.2585		2171.15	9635.76	0.157848	2.89823		FALSE
6297.82	44351	1783	11.0836		5232.33	2992.33	0.14272	1.20364		FALSE
6300.32	44359.7	1688	10.4931		4019.84	3777.85	0.135116	1.5673		FALSE
6302.97	44369	1597	9.92742		5104.78	2676.43	0.127832	1.23472		FALSE
6305.26	44377	1472	9.15038		3746.83	3315.62	0.117826	1.68282		FALSE
6308.12	44387	1353	8.41064		3648.17	3023.22	0.108301	1.72912		FALSE
6311.56	44398.9	1298	8.06875		5755.72	2178.71	0.103898	1.09657		FALSE
6319.78	44427.6	1691	10.5117		760.017	22136.7	0.135356	8.31531		FALSE
6335.08	44480.9	794	4.93573		6176.57	1330.88	0.0635556	1.02566		FALSE
6340.79	44500.8	1082	6.72603		2486.8	4785.81	0.0866085	2.54977		FALSE
6348.55	44527.8	832	5.17195		4797.15	1825.83	0.0665973	1.3234		FALSE
6354.07	44547	784	4.87357		8977.71	1261.09	0.0627551	0.70776		FALSE
6356.56	44555.6	780	4.84871		3004.6	1699.66	0.062435	2.11561		FALSE
6359.24	44565	761	4.7306		7046.63	1629.98	0.0609141	0.902452		FALSE
6362.11	44574.9	699	4.36856		7614.34	1154.34	0.0559513	0.835543		FALSE
6364.59	44583.6	662	4.13732		5562.31	1445.12	0.0529897	1.14423		FALSE
6367.3	44593	669	4.18106		5786.16	1409.28	0.05355	1.10044		FALSE
6369.61	44601	637	3.98107		6059.92	1065.44	0.0509886	1.0511		FALSE
6372.48	44611	659	4.11857		6118.7	1402.79	0.0527495	1.04148		FALSE
6375.36	44620.9	620	3.87483		6823.22	1023.09	0.0496278	0.934362		FALSE
6380.55	44639	858	5.36226		7106.09	1719.64	0.0686785	0.897898		FALSE
6383.1	44647.8	957	5.98098		4912	2030.38	0.0766029	1.29949		FALSE
6385.76	44657	984	6.14973		1618.02	6134.38	0.0787641	3.94664		FALSE
6393.82	44685	538	3.36235		5745.4	869.019	0.0430641	1.11286		FALSE
6396.69	44694.9	505	3.15611		5470.01	1054.58	0.0404226	1.16941		FALSE
6399.35	44704.2	494	3.08736		4435.13	1035.54	0.0395421	1.44288		FALSE
6528.97	45151	329	2.01864		6515.23	602.22	0.0263347	1.00211		FALSE
6531.87	45160.9	371	2.27634		6287.89	565.326	0.0296966	1.0388		FALSE
6534.22	45169	398	2.442		5490.29	759.199	0.0318578	1.19014		FALSE
6537.13	45179	355	2.17817		5415.71	727.861	0.0284159	1.20707		FALSE
7012.76	46780.9	370	2.31183		5055.79	621.474	0.0296166	1.38708		FALSE
7015.52	46790.1	464	2.89916		5334.05	1001.01	0.0371408	1.31523		FALSE
7018.79	46800.9	533	3.33028		4947.56	1164.85	0.0426639	1.41864		FALSE
7021.83	46810.9	618	3.86138		4897.78	1382.85	0.0494677	1.43368		FALSE
7024.26	46819	701	4.37998		5315.55	1916.23	0.0561114	1.32145		FALSE
7026.85	46827.5	596	3.72392		2008.88	2748.22	0.0477067	3.49789		FALSE
7039.13	46868.1	368	2.29933		4053.28	850.01	0.0294565	1.73665		FALSE
7044.83	46887	383	2.39305		6632.09	645.392	0.0306572	1.06223		FALSE
7050.7	46906.3	346	2.16187		5638.18	736.085	0.0276955	1.25053		FALSE
7097.62	47061	337	2.10564		6223.31	723.412	0.0269751	1.14049		FALSE
7100.05	47069	366	2.28684		8370.06	603.449	0.0292964	0.848268		FALSE
7103.08	47078.9	391	2.44304		6520.13	659.647	0.0312975	1.08941		FALSE
7106.09	47088.8	446	2.78669		5605.87	1231.03	0.0357	1.26762		FALSE
7114.22	47115.6	756	4.72363		1865.42	4453.43	0.0605139	3.81373		FALSE
7116.86	47124.3	773	4.82985		4677.78	1818.34	0.0618746	1.52142		FALSE
7158.61	47261.2	6367	40.6073		567.729	164404	0.509645	12.6092		FALSE
7191.53	47369	1734	11.0591		9571.6	3101.34	0.138798	0.75134		FALSE
7196.43	47385	1781	11.3588		4026.76	5280.31	0.14256	1.78715		FALSE
7199.19	47394	1805	11.5119		1600.51	10769.3	0.144481	4.49805		FALSE
7205.2	47413.7	1689	10.7721		4426.16	4034.29	0.135196	1.62787		FALSE
7208.01	47422.8	1571	10.0195		3947.95	3747.99	0.12575	1.82576		FALSE
7211.09	47432.9	1527	9.73885		4462.46	4490.6	0.122228	1.61595		FALSE
7216.82	47451.6	1436	9.15848		4861.29	3423.31	0.114944	1.48455		FALSE
7219.99	47461.9	1429	9.11383		4879.44	2594.19	0.114384	1.47967		FALSE
7223	47471.7	1500	9.56665		5130.62	3550.21	0.120067	1.40782		FALSE
7225.83	47481	1607	10.2491		6434.01	2841.94	0.128632	1.12307		FALSE
7228.95	47491.1	1731	11.0399		3757.63	5105.36	0.138558	1.9238		FALSE
7231.68	47500.1	1852	11.8116		5146.04	3343.52	0.148243	1.40529		FALSE
7234.11	47508	1810	11.5438		3654.73	5379.82	0.144881	1.97938		FALSE
7238.08	47520.9	1703	10.8613		3770.83	3083.93	0.136316	1.91949		FALSE
7239.94	47527	1591	10.147		3920.87	4748.16	0.127351	1.84651		FALSE
7243.63	47539	1560	9.94932		5884.03	2830.34	0.12487	1.23106		FALSE
7256.21	47580	2092	13.3423		3522.34	10412.3	0.167454	2.06005		FALSE
7259.3	47590	2228	14.2097		4428.83	5358.53	0.17834	1.6391		FALSE
7262.64	47600.9	2413	15.3896		4076.13	7155.89	0.193148	1.78175		FALSE
7275.87	47643.9	5906	37.6671		668.116	102680	0.472745	10.8901		FALSE
7289.73	47688.9	2621	16.7161		4078.98	7800.71	0.209797	1.78714		FALSE
7292.85	47699	2429	15.4916		1882.83	17024	0.194429	3.87335		FALSE
7301.44	47726.9	1840	11.7351		7570.17	5424.45	0.147282	0.964502		FALSE
7304.51	47736.9	1694	10.8039		3786.45	8659.74	0.135596	1.92912		FALSE
7311.31	47758.9	1520	9.69421		4720.81	2775.81	0.121668	1.54874		FALSE
7317.45	47778.8	1490	9.43244		3381.56	3636.02	0.119267	2.16392		FALSE
7341.58	47857	676	4.27942		6913.44	1177.56	0.0541103	1.06193		FALSE
7344.05	47865	593	3.75399		4949.49	1383.47	0.0474666	1.4838		FALSE
7347.14	47875	549	3.47544		4266.51	1287.34	0.0439446	1.72205		FALSE
7350.23	47885	507	3.20956		3965.63	1445.05	0.0405827	1.85349		FALSE
7356.42	47905	446	2.8234		5989.83	999.719	0.0357	1.22815		FALSE
7359.51	47914.9	388	2.45623		6280.36	847.017	0.0310574	1.17183		FALSE
7362.61	47925	332	2.10173		4880.52	589.618	0.0265749	1.50857		FALSE
7366.28	47936.8	331	2.09539		5628.88	744.949	0.0264948	1.30866		FALSE
7374.98	47964.9	338	2.13971		6566.29	605.317	0.0270552	1.12316		FALSE
7683.79	48951.7	324.5	2.08525		5162.31	753.755	0.0259745	1.48844		FALSE
7686.94	48961.6	385.5	2.47724		5056.3	891.694	0.0308573	1.52027		FALSE
7689.89	48971	442.5	2.84352		8758.23	998.274	0.0354198	0.878019		FALSE
7692.42	48979	467.5	3.00417		5575.91	1268.87	0.037421	1.37958		FALSE
7695.59	48989	417.5	2.68287		4723.15	738.003	0.0334187	1.62934		FALSE
7698.38	48997.8	391.5	2.5158		5886.99	702.049	0.0313375	1.30769		FALSE
7701.48	49007.6	378.5	2.43226		4398.37	1063.63	0.030297	1.75098		FALSE
7704.77	49018	337.5	2.16879		6172.52	602.851	0.0270151	1.24824		FALSE
7707.58	49026.9	316.5	2.03384		5848.71	735.927	0.0253342	1.31783		FALSE
7720.04	49066.2	342.5	2.20092		5876.19	797.795	0.0274154	1.31378		FALSE
7722.82	49075	396.5	2.54793		7276.04	703.38	0.0317378	1.0614		FALSE
7725.96	49084.9	480.5	3.08771		5718	1088.63	0.0384615	1.35117		FALSE
7728.53	49093	462.5	2.97204		8908.41	1087.78	0.0370207	0.867555		FALSE
7734.87	49113	440.5	2.83067		11109.3	961.286	0.0352597	0.696249		FALSE
7737.38	49120.9	354.5	2.27803		6425.07	815.172	0.0283759	1.20425		FALSE
7792.07	49293	388.5	2.49652		7396.96	640.853	0.0310974	1.05342		FALSE
7794.95	49302	415.5	2.67002		5848.03	943.981	0.0332586	1.33292		FALSE
7797.87	49311.2	418.5	2.6893		4460.84	1018.96	0.0334988	1.74807		FALSE
7818.19	49375	311.5	2.0336		8442.88	659.163	0.024934	0.92601		FALSE
7827.09	49402.8	325.5	2.125		4516.02	731.035	0.0260546	1.73318		FALSE
7830.06	49412.2	315.5	2.05971		4062.25	734.217	0.0252541	1.92752		FALSE
7832.87	49421	322.5	2.10541		5815.44	731.557	0.0258145	1.34691		FALSE
7836.05	49430.9	352.5	2.30127		7046.44	610.565	0.0282158	1.11206		FALSE
7847.32	49466.2	506.5	3.30664		1736.04	4013.25	0.0405427	4.52024		FALSE
8017.79	49996.9	324.5	2.16562		7427.6	585.36	0.0259745	1.07946		FALSE
8042.97	50074.9	484.5	3.23341		8533.9	1567.11	0.0387817	0.942473		FALSE
8171.59	50471	427.5	2.90611		6775.05	982.532	0.0342192	1.20613		FALSE
8196.38	50547	1307.5	8.88829		1409.23	11330.9	0.104659	5.8162		FALSE
8198.98	50554.9	1351.5	9.1874		7197.19	3352.02	0.108181	1.13919		FALSE
8210.74	50590.9	706.5	4.80274		7691.91	1278.81	0.0565517	1.06745		FALSE
8213.6	50599.7	594.5	4.04137		5099.16	1470.63	0.0475866	1.61077		FALSE
8216.64	50609	577.5	3.9258		5886.04	1073.57	0.0462259	1.39595		FALSE
8220	50619.2	553.5	3.76265		4316.75	1400.22	0.0443048	1.90421		FALSE
8223.16	50628.9	575.5	3.91221		5564.49	1096.52	0.0460658	1.47779		FALSE
8225.8	50637	636.5	4.32688		6951.15	1550.41	0.0509485	1.18337		FALSE
8233.87	50661.7	691.5	4.70077		6907.49	1321.57	0.055351	1.19202		FALSE
8240.2	50681	717.5	4.87751		9772.97	1734.76	0.0574322	0.843162		FALSE
8243.19	50690.1	686.5	4.66678		6511.4	1319.85	0.0549508	1.26596		FALSE
8246.08	50698.9	722.5	4.9115		6697.86	1769.92	0.0578324	1.23115		FALSE
8249.36	50709	716.5	4.87072		9031.17	1339.97	0.0573521	0.913433		FALSE
8251.99	50717	797.5	5.42135		9853.69	1853.16	0.0638357	0.837451		FALSE
8255.25	50727	860.5	5.84962		6950.01	1578.06	0.0688786	1.18781		FALSE
8258.14	50735.8	880.5	5.98558		3862.25	2204.41	0.0704795	2.13817		FALSE
8261.16	50745	941.5	6.40025		5934.57	2339.68	0.0753622	1.39204		FALSE
8264.43	50755	990.5	6.73335		5792.5	2484.41	0.0792844	1.42675		FALSE
8267.06	50763	1011.5	6.8761		9472.92	1949.34	0.0809653	0.872705		FALSE
8270.34	50773	1082.5	7.35876		8664.25	2048.03	0.0866485	0.954536		FALSE
8273.6	50782.9	1223.5	8.31727		4701.4	3096.28	0.0979348	1.75982		FALSE
8279.51	50800.9	1552.5	10.5538		3773.95	9144.24	0.12427	2.19386		FALSE
8282.34	50809.6	1597.5	10.8597		2489.3	9920.99	0.127872	3.32717		FALSE
8288.24	50827.6	1430.5	9.72444		4465.01	4478.22	0.114504	1.85627		FALSE
8292.24	50839.7	1304.5	8.8679		5914.68	2516.49	0.104418	1.40198		FALSE
8295.25	50848.9	1301.5	8.8475		6307.7	3253.14	0.104178	1.3151		FALSE
8298.28	50858.1	1299.5	8.83391		5458.13	2512.95	0.104018	1.52035		FALSE
8301.51	50868	1360.5	9.24858		5533.48	3423.37	0.108901	1.50023		FALSE
8304.48	50877	1460.5	9.92837		6706.48	3601.43	0.116905	1.23828		FALSE
8307.76	50887	1503.5	10.2207		7582.97	2857.48	0.120347	1.09558		FALSE
8310.64	50895.7	1588.5	10.7985		6037.1	3986.4	0.127151	1.3766		FALSE
8313.68	50905	1706.5	11.6007		7742.08	3207.42	0.136596	1.07383		FALSE
8316.93	50914.8	1783.5	12.1241		5197.07	4506.49	0.14276	1.60031		FALSE
8319.75	50923.4	1861.5	12.6543		5060.31	4817.05	0.149003	1.64412		FALSE
8325.83	50941.9	2101.5	14.2858		2135.18	11799.4	0.168214	3.89936		FALSE
8329	50951.6	2165.5	14.7209		4333.51	5658.52	0.173337	1.922		FALSE
8339.35	50983	2313.5	15.9573		6376.63	5983.06	0.185184	1.3078		FALSE
8348.57	51011	2764.5	19.0681		8228.41	5301.16	0.221284	1.0146		FALSE
8351.84	51020.9	2896.5	19.9786		5529.63	7446.41	0.23185	1.51038		FALSE
8354.5	51029	3122.5	21.5374		5514.29	7974.76	0.24994	1.51506		FALSE
8358.19	51040.2	3276.5	22.5996		4954.88	8434.98	0.262267	1.68686		FALSE
8370.03	51076.1	4985.5	34.3874		515.667	114962	0.399063	16.2315		FALSE
8400.65	51168.8	1222.5	8.43217		2662.94	7486.28	0.0978548	3.15465		FALSE
8407.03	51188.1	1058.5	7.30098		5068.23	2079.97	0.0847274	1.65877		FALSE
8409.67	51196.1	1030.5	7.10785		5816.75	2606.87	0.0824862	1.44577		FALSE
8412.59	51204.9	961.5	6.63193		5295.98	2422.25	0.0769631	1.58849		FALSE
8415.68	51214.3	885.5	6.10772		7761.55	1712.36	0.0708797	1.08428		FALSE
8417.9	51221	829.5	5.72146		6186.53	1575.4	0.0663972	1.36068		FALSE
8421.15	51230.8	740.5	5.10758		4003.8	2343.92	0.0592732	2.10329		FALSE
8424.66	51241.4	671.5	4.63166		6585.14	1285.84	0.0537501	1.27934		FALSE
8427.49	51250	624.5	4.30748		5201.89	1206.84	0.049988	1.62008		FALSE
8430.83	51260	579.5	3.99709		4563.46	1467.1	0.046386	1.84746		FALSE
8433.76	51268.9	571.5	3.94191		5691.32	1303.7	0.0457456	1.48186		FALSE
8436.34	51276.7	453.5	3.12801		4180.8	1100.92	0.0363003	2.01788		FALSE
8439.78	51287.1	364.5	2.51413		8316.16	707.598	0.0291763	1.01487		FALSE
8443.03	51296.9	340.5	2.34859		6103.39	808.77	0.0272553	1.38334		FALSE
8657.75	51940.9	302.5	2.10434		4736.83	708.821	0.0242136	1.82775		FALSE
8660.67	51949.6	378.75	2.63477		4448.3	918.004	0.030317	1.94696		FALSE
8663.82	51959	519.5	3.6139		5656.64	1463.44	0.0415833	1.53162		FALSE
8667.13	51968.8	563.75	3.92172		5544.56	1396.12	0.0451253	1.56318		FALSE
8669.87	51977	648.25	4.50954		6629.14	1553.64	0.0518891	1.30784		FALSE
8673.22	51987	636	4.42433		7024.72	1505.28	0.0509085	1.23467		FALSE
8676.27	51996	576.25	4.00868		6208.56	1355.81	0.0461258	1.39747		FALSE
8679.27	52005	506.75	3.5252		6178.88	1172.64	0.0405627	1.40467		FALSE
8682.63	52015	414.75	2.8852		6001.57	764.525	0.0331986	1.44673		FALSE
8685.99	52025	379.75	2.69169		7430.6	864.228	0.030397	1.16895		FALSE
8689.09	52034.2	319.25	2.26287		6415.22	735.201	0.0255543	1.35445		FALSE
8692.04	52043	295.75	2.0963		7692.08	667.443	0.0236733	1.13		FALSE
8852.45	52518	307.5	2.17958		5971.43	788.775	0.0246138	1.48247		FALSE
8855.83	52528	303.5	2.15123		6578.27	593.934	0.0242936	1.34622		FALSE
8858.89	52537	307.5	2.17958		4953.43	715.596	0.0246138	1.78844		FALSE
8862.28	52547	318.5	2.25755		5940.75	742.796	0.0254943	1.49178		FALSE
8865.61	52556.8	314.5	2.27007		6796.88	594.506	0.0251741	1.30437		FALSE
8868.4	52565	321.5	2.32059		9645.7	972.231	0.0257344	0.919415		FALSE
8871.79	52575	323.5	2.33503		9143.5	613.833	0.0258945	0.970285		FALSE
8875.19	52585	390.5	2.81864		7152.08	906.885	0.0312575	1.24092		FALSE
8878.19	52593.8	387.5	2.79698		6404.9	758.766	0.0310174	1.38616		FALSE
8881.3	52603	448.5	3.23728		5743.87	1120.64	0.0359001	1.54622		FALSE
8884.66	52612.9	509.5	3.67758		5344.37	1284.56	0.0407828	1.66243		FALSE
8887.73	52621.9	560.5	4.0457		5451.73	1449.68	0.0448651	1.63026		FALSE
8911.89	52692.9	429.5	3.10014		6909.74	1046.46	0.0343793	1.28976		FALSE
8914.63	52701	404.5	2.91969		4791.07	1025.97	0.0323781	1.86068		FALSE
8917.98	52710.8	377.5	2.7248		5642.93	949.37	0.0302169	1.58038		FALSE
8921.4	52720.8	367.5	2.65262		5182.18	930.723	0.0294165	1.72155		FALSE
8927.81	52739.7	372.5	2.68871		6813.84	734.814	0.0298167	1.31025		FALSE
8930.3	52747	394.5	2.84751		5307.09	1008.33	0.0315777	1.68271		FALSE
8933.71	52757	377.5	2.7248		4701.6	742.988	0.0302169	1.90014		FALSE
8947.34	52797	451.5	3.25894		7309.04	1143.42	0.0361402	1.22415		FALSE
8951.52	52809.2	465.5	3.35999		4649.88	1237.4	0.0372609	1.92511		FALSE
8954.81	52818.9	487.5	3.51879		6478.8	972.333	0.0390219	1.38217		FALSE
8960.28	52834.9	565.5	4.08179		5434.51	1126.71	0.0452653	1.64878		FALSE
8966.45	52853	612.5	4.42104		3769.86	1244.92	0.0490275	2.37846		FALSE
8969.82	52862.8	633.5	4.57262		5456.56	1648.9	0.0507084	1.64386		FALSE
8972.6	52871	686.5	4.95517		10911.6	1274.8	0.0549508	0.8223		FALSE
8975.63	52879.9	628.5	4.53653		4806.8	1633.34	0.0503082	1.86728		FALSE
8978.75	52889	631.5	4.55818		11093.1	1190.42	0.0505483	0.809399		FALSE
8982.15	52899	609.5	4.39939		6830.93	1198.04	0.0487873	1.31492		FALSE
8985.57	52908.9	672.5	4.85412		5299.29	2103.16	0.0538301	1.69562		FALSE
8988.31	52917	674.5	4.86856		7513.21	1306.42	0.0539902	1.19633		FALSE
8991.46	52926.2	678.5	4.89743		5856.97	1350.21	0.0543104	1.53517		FALSE
8994.47	52935	689.5	4.97683		8387.19	1791.6	0.0551909	1.07241		FALSE
8997.88	52945	774.5	5.59036		8877.84	2465.31	0.0619947	1.01352		FALSE
9000.63	52953	829.5	5.98735		4333.1	2157.09	0.0663972	2.07718		FALSE
9006.78	52971	980.5	7.07727		6664.03	1968.56	0.078484	1.35155		FALSE
9010.16	52980.9	1013.5	7.31547		4499.86	3259.52	0.0811254	2.00232		FALSE
9013.61	52990.9	915.5	6.6081		6573.01	2281.85	0.073281	1.37131		FALSE
9016.52	52999.4	761.5	5.49652		4711.32	2393.88	0.0609541	1.9138		FALSE
9019.87	53009.2	620.5	4.47878		4052.56	3003.96	0.0496678	2.22572		FALSE
9030.74	53041	324.5	2.34225		4040.66	632.107	0.0259745	2.23497		FALSE
9032.8	53047	305.5	2.20511		4286.88	787.972	0.0244537	2.10708		FALSE
9036.88	53058.9	315.5	2.27729		5457.63	677.563	0.0252541	1.65583		FALSE
9040.02	53068	280.5	2.02466		4471.33	532.432	0.0224526	2.02177		FALSE
9160.02	53417	290.5	2.12548		7505.67	870.241	0.023253	1.22041		FALSE
9162.77	53424.9	330.5	2.41815		7586.25	635.135	0.0264548	1.20781		FALSE
9175.21	53461	652.5	4.77411		9254.15	1620.4	0.0522292	0.99147		FALSE
9178.67	53471	788.5	5.76917		9310.23	2414.79	0.0631153	0.985869		FALSE
9182.11	53481	893.5	6.53741		5711.77	2282.57	0.0715201	1.60758		FALSE
9184.88	53489	909.5	6.65448		6216.66	2382.47	0.0728008	1.47746		FALSE
9188.32	53498.9	931.5	6.81545		5473.36	2431.45	0.0745618	1.67874		FALSE
9191.51	53508.1	866.5	6.33987		5238.37	2251.06	0.0693588	1.75465		FALSE
9194.54	53516.9	775.5	5.67405		4528.77	1568.85	0.0620748	2.03025		FALSE
9197.73	53526.1	744.5	5.44724		4511.62	1976.2	0.0595934	2.03868		FALSE
9201.33	53536.6	690.5	5.05214		4561.28	1861.46	0.055271	2.01727		FALSE
9204.62	53546.1	728.5	5.33017		5355.38	1882.28	0.0583127	1.71876		FALSE
9215.32	53577	829.5	6.06915		10349.8	2176.9	0.0663972	0.890383		FALSE
9220.14	53590.9	934.5	6.8374		4485.32	3601.07	0.0748019	2.05563		FALSE
9222.93	53599	975.5	7.13738		6187.4	1963.55	0.0780837	1.4906		FALSE
9225.68	53606.9	1012.5	7.40809		6695.86	2679.64	0.0810454	1.37782		FALSE
9228.7	53615.7	977.5	7.31777		3931.31	2647.2	0.0782438	2.34749		FALSE
9231.93	53625	988.5	7.40012		7226.7	1959.89	0.0791243	1.27748		FALSE
9235.02	53633.9	925.5	6.92849		5235.18	2474.43	0.0740815	1.76403		FALSE
9238.27	53643.3	854.5	6.39696		4480.7	2258.24	0.0683983	2.06179		FALSE
9241.55	53652.7	751.5	5.62589		4394.03	1927.79	0.0601537	2.1032		FALSE
9244.69	53661.8	634.5	4.75		2144.64	4389.65	0.0507884	4.3106		FALSE
9377.28	54043	276.5	2.06994		4881.52	557.157	0.0221324	1.92097		FALSE
9380.9	54053.3	298.5	2.23463		4605.85	795.545	0.0238934	2.03674		FALSE
9384.36	54063.2	328.5	2.45922		3948.2	878.79	0.0262947	2.37687		FALSE
9387.76	54073	401.5	3.00571		6470.97	765.967	0.032138	1.45075		FALSE
9390.55	54081	436.5	3.26773		5432.19	1115.95	0.0349396	1.72869		FALSE
9394.29	54091.7	489.5	3.6645		4752.45	1297.53	0.0391819	1.97673		FALSE
9397.51	54100.9	566.5	4.24094		5362.33	1128.05	0.0453454	1.75251		FALSE
9400.54	54109.5	655.5	4.90721		6612.47	1597.16	0.0524694	1.42164		FALSE
9404.51	54120.9	690.5	5.16923		5329.63	1825.62	0.055271	1.76457		FALSE
9407.53	54129.5	770.5	5.76812		4381.23	1578.1	0.0616745	2.14723		FALSE
9428.77	54190.3	1709.5	13.372		1609.93	18004	0.136837	5.85665		FALSE
9432.06	54199.6	1866.5	14.6001		4576.85	6232.29	0.149404	2.06082		FALSE
9435.31	54208.9	2067.5	16.1723		5996.46	5500.54	0.165493	1.57348		FALSE
9438.81	54218.9	2226.5	17.416		6215.25	6000.26	0.17822	1.51865		FALSE
9445.83	54239	2637.5	20.631		2229.23	13762.8	0.211118	4.23725		FALSE
9481.22	54339.9	8176.5	63.9579		353.379	358750	0.654487	26.8302		FALSE
9525.86	54466.9	1996.5	15.6169		6424.92	4123.61	0.159809	1.48264		FALSE
9528.63	54474.8	1867.5	14.6079		2860.61	9762.17	0.149484	3.33097		FALSE
9535	54492.9	1632.5	12.7697		5530.6	4380.8	0.130673	1.72405		FALSE
9537.84	54501	1479.5	11.5729		5627.72	4027	0.118426	1.6948		FALSE
9541.37	54511	1441.5	11.2756		7407.61	3754.46	0.115385	1.28805		FALSE
9544.89	54521	1330.5	10.4074		9214.74	2619.47	0.1065	1.03583		FALSE
9548.35	54530.8	1202.5	9.40615		6109.68	3160.3	0.0962539	1.56282		FALSE
9551.61	54540	1028.5	8.04509		5740.83	2769.99	0.0823261	1.6638		FALSE
9554.75	54549	959.5	7.50537		5423.14	2509.05	0.076803	1.76185		FALSE
9558.27	54558.9	827.5	6.47284		5638.35	1662.33	0.0662371	1.69523		FALSE
9561.29	54567.5	733.5	5.73756		5214.14	1927.79	0.0587129	1.83372		FALSE
9564.62	54577	634.5	4.96316		4761.01	1683.77	0.0507884	2.00895		FALSE
9568.05	54586.7	571.5	4.47037		3744.38	1503.66	0.0457456	2.55531		FALSE
9572.37	54599	501.5	3.92281		5088.75	1273.42	0.0401425	1.88109		FALSE
9575.88	54608.9	445.5	3.48477		7208.23	896.053	0.03566	1.32847		FALSE
9578.82	54617.2	373.5	2.92158		4253.37	1204.76	0.0298967	2.25205		FALSE
9582.26	54627	375.5	2.93722		6563.57	710.857	0.0300568	1.45991		FALSE
9585.79	54637	326.5	2.55394		5134.09	626.283	0.0261346	1.86709		FALSE
9589.04	54646.2	282.5	2.20976		5934.32	697.013	0.0226127	1.61586		FALSE
9592.51	54656	261.5	2.0455		3829.68	672.097	0.0209317	2.50478		FALSE
10095.1	56061.5	261.25	2.14255		5296.47	672.895	0.0209117	1.90601		FALSE
10098.5	56071	266.25	2.18356		8401.1	612.691	0.0213119	1.20205		FALSE
10216.9	56396.8	247.25	2.11972		5148.53	671.929	0.0197911	1.98443		FALSE
10219.9	56405	268.25	2.29976		5319.16	563.191	0.021472	1.92133		FALSE
10223	56413.7	324.25	2.77986		5133.71	891.435	0.0259545	1.99135		FALSE
10226	56421.8	374.25	3.20852		5571.09	780.408	0.0299568	1.83554		FALSE
10229.5	56431.5	404.25	3.46571		5417.53	1081.01	0.0323581	1.88823		FALSE
10233	56440.9	448.25	3.84293		7419.92	918.47	0.0358801	1.37912		FALSE
10236.2	56449.8	524.25	4.49449		6207.05	1393.91	0.0419635	1.64913		FALSE
10239.7	56459.4	546.25	4.6831		4878.11	1518.9	0.0437245	2.09912		FALSE
10242.7	56467.7	617.25	5.2918		5880.15	1292.89	0.0494077	1.74192		FALSE
10246.3	56477.5	690.25	5.91764		5747.55	1812.34	0.0552509	1.78273		FALSE
10249.7	56486.8	708.25	6.07196		6127	1475.02	0.0566917	1.67288		FALSE
10253.4	56496.9	747.25	6.40632		5218.63	2078.46	0.0598135	1.96476		FALSE
10256.6	56505.7	804.25	6.89499		7088.78	2186.71	0.0643761	1.44688		FALSE
10260	56515	866.25	7.42652		6617.02	1814.16	0.0693388	1.55054		FALSE
10262.9	56523	922.25	7.90662		7440.02	1951.88	0.0738213	1.37942		FALSE
10266.8	56533.7	986.25	8.45531		5435.13	3478.09	0.0789442	1.88897		FALSE
10281.5	56574	1588.25	13.6164		1900.5	17663.9	0.127131	5.40992		FALSE
10284.6	56582.3	1687.25	14.4651		4154.28	6042.01	0.135056	2.47566		FALSE
10287.7	56591	1711.25	14.6709		6880.59	3678.83	0.136977	1.49518		FALSE
10291	56599.9	1614.25	13.8393		5546.29	4557.82	0.129212	1.85547		FALSE
10294.3	56608.9	1477.25	12.6647		7163.5	4007.68	0.118246	1.43705		FALSE
10297.5	56617.6	1229.25	10.5386		5106.11	3460.14	0.0983951	2.0167		FALSE
10301.3	56628.2	1005.25	8.6182		7040.64	2686.26	0.0804651	1.46313		FALSE
10304.6	56637	831.25	7.12646		6657.26	2194.88	0.0665373	1.54787		FALSE
10308.2	56647	746.25	6.39774		7437.23	1895.37	0.0597335	1.38603		FALSE
10311.6	56656.2	611.25	5.24036		5961.86	1616.78	0.0489274	1.72959		FALSE
10314.8	56665	558.25	4.78598		8021.94	1129.96	0.044685	1.28583		FALSE
10318.5	56675	532.25	4.56308		10730.2	1332.87	0.0426039	0.961633		FALSE
10322.1	56684.9	477.25	4.09155		6969.24	1242.4	0.0382014	1.48109		FALSE
10325.1	56693	436.25	3.74005		10120.9	872.61	0.0349196	1.02017		FALSE
10328.7	56703	414.25	3.55144		6236.25	1062.75	0.0331586	1.65624		FALSE
10332	56711.8	360.25	3.08849		6010.54	957.751	0.0288361	1.71898		FALSE
11458.2	59707	202.5	2.04446		9806.76	509.298	0.0162091	1.16839		FALSE
11462	59717	214.5	2.16561		7600.5	560.129	0.0171696	1.50806		FALSE
11465.1	59725	233.5	2.35744		7834.63	492.181	0.0186905	1.46339		FALSE
11476.1	59753.5	284.5	2.87234		5614.32	838.881	0.0227728	2.04408		FALSE
11485.4	59777.6	241.5	2.43821		5178.01	699.376	0.0193308	2.21812		FALSE
11489	59787	243.5	2.4584		8002.71	616.311	0.0194909	1.43564		FALSE
15354.1	69075	163	2.12655		13386.2	335.215	0.0130473	1.14701		FALSE
15358.6	69085	176	2.29615		10661.5	403.651	0.0140879	1.44056		FALSE
15366.6	69103	163	2.12655		9406.01	352.085	0.0130473	1.6337		FALSE
15371.1	69113	166	2.16569		11736.3	362.953	0.0132874	1.3097		FALSE
17301.4	73311	153	2.03303		8069.15	440.745	0.0122469	2.14414		FALSE
17306.1	73320.9	169	2.24563		7518.88	476.865	0.0135276	2.30168		FALSE
17310.8	73330.9	158	2.09947		7597.63	458.075	0.0126471	2.27844		FALSE
17319.3	73348.9	158	2.09947		7602.32	419.505	0.0126471	2.27816		FALSE

## Sheet: ICDC_DSM18706-1_0_H1_1
Spectrum: ICDC DSM18706-1\0_H1\1 1SLin, "Baseline subt." (D:\Data\BioTyperRealTimeProcessing\China CDC\20120815banqichangganjun\ICDC DSM18706-1\0_H1\1)
m/z	time	Intens.	SN	Quality Fac.	Res.	Area	Rel. Intens.	FWHM	Chi^2	Bk. Peak
3125.26	31358.5	1218.19	12.4848		701.712	6566.07	0.109757	4.45377		FALSE
3130.81	31386	300.188	3.07651		3468.8	430.733	0.0270464	0.902565		FALSE
3133.03	31396.9	255.188	2.61532		4169.72	287.318	0.0229919	0.751375		FALSE
3135.05	31406.9	270.188	2.76905		3699.26	464.456	0.0243434	0.847479		FALSE
3137.09	31417	234.188	2.4001		4429.54	267.016	0.0210999	0.708219		FALSE
3138.7	31424.9	235.188	2.41035		4548.3	307.14	0.02119	0.690082		FALSE
3577.23	33521	266.25	2.70242		4048.34	347.816	0.0239886	0.883627		FALSE
3579.36	33530.9	214.25	2.17462		4520.09	254.656	0.0193035	0.791879		FALSE
3631.44	33771	203.25	2.06297		5920.2	207.154	0.0183125	0.613398		FALSE
3635.72	33790.7	878.25	8.91417		762.24	5271.17	0.0791288	4.76978		FALSE
4009.33	35464.3	371.75	3.59819		3626.94	542.06	0.033494	1.10543		FALSE
4010.83	35470.9	472.75	4.57578		3385.9	878.416	0.0425939	1.18457		FALSE
4012.93	35480.1	279.75	2.70772		4628.53	414.118	0.025205	0.866999		FALSE
4145.06	36053	218.5	2.10724		4952.55	320.184	0.0196865	0.836954		FALSE
4146.92	36061	235.5	2.24738		6031.5	281.14	0.0212181	0.687544		FALSE
4155.04	36095.9	246.5	2.35236		3059.99	431.353	0.0222092	1.35786		FALSE
4157.61	36106.9	337.5	3.22077		4093.57	415.615	0.0304081	1.01564		FALSE
4159.77	36116.2	412.5	3.9365		3827.3	656.087	0.0371655	1.08687		FALSE
4161.8	36124.9	480.5	4.58543		4155.95	622.512	0.0432922	1.00141		FALSE
4163.68	36133	488.5	4.66177		4010.15	823.994	0.044013	1.03829		FALSE
4165.83	36142.2	450.5	4.29914		3158.39	800.417	0.0405892	1.31897		FALSE
4168.31	36152.8	478.5	4.56634		4219.95	628.418	0.043112	0.987762		FALSE
4170.66	36162.9	506.5	4.83355		3190.74	885.539	0.0456347	1.30711		FALSE
4172.92	36172.6	672.5	6.41769		5649.44	851.085	0.060591	0.738644		FALSE
4174.86	36180.9	831.5	7.93503		3815.55	1444.58	0.0749167	1.09417		FALSE
4183.03	36215.9	3557.5	33.9493		812.103	26658.7	0.320524	5.15086		FALSE
4190.29	36247	979.5	9.3474		5898.22	1299.99	0.0882512	0.710432		FALSE
4192.16	36255	886.5	8.4599		8018.43	812.393	0.0798721	0.522815		FALSE
4193.52	36260.8	850.5	8.11635		1965.72	3670.71	0.0766285	2.13332		FALSE
4209.01	36327	246.5	2.35236		6118.9	302.218	0.0222092	0.68787		FALSE
4211.34	36337	239.5	2.28556		5066.29	472.742	0.0215785	0.831248		FALSE
4362.94	36978.2	243.125	2.29502		1960.12	711.796	0.0219051	2.22586		FALSE
4446.04	37325	275	2.56817		3654.07	438.583	0.024777	1.21674		FALSE
4448.19	37333.9	255	2.38139		3632.28	410.355	0.022975	1.22463		FALSE
4496.75	37535	262	2.44676		5674.95	365.29	0.0236057	0.792385		FALSE
4503.12	37561.3	658	6.14493		1027.04	4256.92	0.0592846	4.38457		FALSE
4588.94	37913.8	356	3.23142		3660.89	575.095	0.032075	1.25351		FALSE
4591.15	37922.9	497	4.51128		2813.94	1650.73	0.0447788	1.63157		FALSE
4616.17	38025	289	2.62326		1912.23	846.333	0.0260384	2.41403		FALSE
4715.79	38428.9	246	2.21821		4848.6	392.147	0.0221642	0.972609		FALSE
4720.47	38447.8	332	2.99368		4748.44	719.765	0.0299126	0.99411		FALSE
4739.18	38523.2	4852	43.7509		704.333	49336.9	0.437157	6.7286		FALSE
4748.58	38561	1483	13.3723		4110.95	2789.58	0.133616	1.1551		FALSE
4751.04	38570.8	1272	11.4697		3900.8	2339.26	0.114605	1.21796		FALSE
4753.55	38581	990	8.92692		5232.01	1405.58	0.0891972	0.908552		FALSE
4756.04	38590.9	920	8.29573		4952.47	1714.92	0.0828904	0.960338		FALSE
4758.14	38599.4	840	7.57436		3896.14	1590.15	0.0756825	1.22124		FALSE
4760.22	38607.7	758	6.83496		3360.03	2008.74	0.0682944	1.41672		FALSE
4763.49	38620.8	575	5.18483		7965.83	1050.26	0.0518065	0.59799		FALSE
4765.58	38629.3	488	4.40034		3549.9	699.467	0.0439679	1.34246		FALSE
4767.51	38637	443	3.99457		3386.86	832.692	0.0399135	1.40765		FALSE
4770.49	38648.9	422	3.80521		4396.92	901.612	0.0380214	1.08496		FALSE
4772.99	38659	334	3.01171		6826.99	435.495	0.0300928	0.699136		FALSE
4774.99	38667	287	2.58791		3455.75	511.097	0.0258582	1.38175		FALSE
4777.49	38677	261	2.35346		6153.83	335.758	0.0235156	0.776344		FALSE
4779.98	38687	232	2.09197		6133.68	381.501	0.0209028	0.7793		FALSE
5127.4	40054.6	388.25	3.40582		1735.66	1447.31	0.0349806	2.95415		FALSE
5131.9	40072	537.25	4.71288		4859.09	804.481	0.0484053	1.05614		FALSE
5134.23	40081	616.25	5.40588		5226.7	1189.99	0.055523	0.982309		FALSE
5141.89	40110.6	2022.25	17.7396		1004.46	15208	0.182201	5.11908		FALSE
5148.73	40137	833.25	7.30946		5442.72	1250.68	0.0750743	0.945984		FALSE
5150.81	40145	772.25	6.77435		1366.34	4343.61	0.0695783	3.76979		FALSE
5160.13	40181	397.25	3.48477		10439.5	781.099	0.0357915	0.494291		FALSE
5161.68	40186.9	349.25	3.0637		4375.61	655.073	0.0314668	1.17965		FALSE
5163.98	40195.8	290.25	2.54614		3069.48	676.947	0.026151	1.68237		FALSE
5167	40207.5	246.25	2.16016		4259.27	351.264	0.0221867	1.21312		FALSE
5337.94	40860.9	275.25	2.28927		3987.1	507.138	0.0247995	1.3388		FALSE
5340.06	40869	253.25	2.1063		3340.61	380.208	0.0228174	1.59853		FALSE
5345.34	40889	257.25	2.13956		8124.95	341.221	0.0231778	0.657893		FALSE
5350.1	40907	277.25	2.3059		4824.16	397.61	0.0249797	1.10902		FALSE
5358.17	40937.6	459.25	3.81961		3491.15	930.324	0.0413776	1.53479		FALSE
5364.89	40963	538.25	4.47666		5144.52	1087.34	0.0484954	1.04284		FALSE
5370.18	40983	550.25	4.57646		6610.22	842.532	0.0495765	0.812405		FALSE
5380.08	41020.4	2659.25	22.1171		769.782	24991.3	0.239594	6.9891		FALSE
5393.47	41070.9	292.25	2.43066		5549.27	427.027	0.0263312	0.971924		FALSE
5400.9	41099	384.25	3.19583		2027	1698.2	0.0346202	2.66448		FALSE
5728.25	42315	272.25	2.17953		7280.01	639.895	0.0245292	0.786847		FALSE
5730.98	42325	296.25	2.37166		6054.88	440.953	0.0266916	0.946505		FALSE
5740.29	42359	774.25	6.19834		819.733	7441.51	0.0697585	7.00263		FALSE
6193.76	43986.1	254	2.01878		5000.45	519.791	0.0228849	1.23864		FALSE
6199.11	44004.9	338	2.6864		4103.02	709.019	0.0304532	1.51087		FALSE
6201.4	44013	365	2.901		7533.72	561.342	0.0328858	0.823153		FALSE
6212.89	44053.4	764	6.05218		4065.77	2450.9	0.068835	1.5281		FALSE
6216.75	44067	711	5.63233		9633.25	1162.9	0.0640598	0.645343		FALSE
6221.87	44085	852	6.7493		4344.56	1822.58	0.0767637	1.43211		FALSE
6224.69	44094.9	974	7.71574		4631.05	2098.33	0.0877557	1.34412		FALSE
6229.85	44113	1341	10.623		7467.21	6365.69	0.120822	0.834294		FALSE
6241.06	44152.3	2766	21.9114		1078.98	21301.7	0.249212	5.78424		FALSE
6253.87	44197.3	11099	87.923		764.69	144429	1	8.17831		FALSE
6276.4	44276.1	2799	22.1729		737.822	38543	0.252185	8.50666		FALSE
6289.92	44323.4	1954	15.479		3274.95	6479.36	0.176052	1.92062		FALSE
6291.83	44330.1	1934	15.3206		2291.48	9385.96	0.17425	2.74575		FALSE
6308.13	44387	964	7.63653		3925.89	2161.46	0.0868547	1.6068		FALSE
6311	44397	982	7.77912		3535.39	1654.77	0.0884764	1.78509		FALSE
6314.22	44408.2	1041	8.2465		4840.12	2298.59	0.0937922	1.30456		FALSE
6316.9	44417.6	1112	8.80894		3915.04	3036.88	0.100189	1.61349		FALSE
6319.56	44426.8	1018	8.0643		4281.16	3596.41	0.09172	1.47613		FALSE
6328.21	44457	673	5.33131		11342.5	1118.12	0.0606361	0.557919		FALSE
6336.82	44487	827	6.55125		6126.69	3206.2	0.0745112	1.0343		FALSE
6339.79	44497.3	877	6.94734		1410.95	6143.9	0.0790161	4.49328		FALSE
6350.23	44533.7	505	4.00046		5751.35	843.194	0.0454996	1.10413		FALSE
6352.91	44543	501	3.96878		9263.57	812.936	0.0451392	0.685795		FALSE
6360.97	44571	433	3.39893		5838.69	938.338	0.0390125	1.08945		FALSE
6366.41	44589.9	396	3.10849		5596.62	660.293	0.0356789	1.13754		FALSE
6369.58	44600.9	406	3.18699		2860.37	1098.25	0.0365799	2.22684		FALSE
6375.35	44620.9	395	3.10064		4917.71	867.483	0.0355888	1.29641		FALSE
6377.97	44630	456	3.57947		4267.98	989.242	0.0410848	1.49438		FALSE
6380.55	44639	585	4.59209		5407.63	1517.12	0.0527075	1.17992		FALSE
6383.12	44647.9	630	4.94532		4452.11	1672.39	0.0567619	1.43373		FALSE
6385.78	44657.1	524	4.11325		3261.84	2365.58	0.0472115	1.95772		FALSE
6400.17	44707	290	2.27642		5647.83	465.683	0.0261285	1.13321		FALSE
6403.26	44717.7	266	2.08803		3706.92	584.345	0.0239661	1.72738		FALSE
6405.93	44726.9	260	2.04093		5103.87	499.405	0.0234255	1.25511		FALSE
6530.12	45154.9	316	2.48356		3840.71	1320.57	0.028471	1.70024		FALSE
6533.01	45164.8	352	2.76649		5318.63	731.596	0.0317146	1.22833		FALSE
6535.37	45172.9	350	2.75077		5125.28	689.91	0.0315344	1.27513		FALSE
6537.96	45181.8	301	2.36566		4782.76	493.833	0.0271196	1.36699		FALSE
6540.36	45190	272	2.13774		3959.15	556.142	0.0245067	1.65196		FALSE
7018.21	46799	296.375	2.2371		7180.83	564.372	0.0267029	0.977355		FALSE
7021.22	46808.9	405.375	3.05985		5763.41	826.187	0.0365236	1.21824		FALSE
7023.92	46817.8	412.375	3.11269		2928.86	1140.68	0.0371542	2.39817		FALSE
7026.67	46827	357.375	2.69754		7176.01	694.983	0.0321988	0.979189		FALSE
7128.65	47163	343.375	2.59186		6626.24	730.719	0.0309375	1.07582		FALSE
7131.95	47173.8	368.375	2.78057		4346.68	853.378	0.0331899	1.64078		FALSE
7137.63	47192.5	569.375	4.29775		3842.71	2611.41	0.0512997	1.85745		FALSE
7156.68	47254.9	2908.38	22.2614		757.066	39719.7	0.262039	9.45319		FALSE
7172.57	47307	677.375	5.18478		9995.6	1178.83	0.0610303	0.717573		FALSE
7175.33	47316	687.375	5.26132		5325.95	1603.19	0.0619313	1.34724		FALSE
7178.07	47325	768.375	5.88131		5791.44	1774.33	0.0692292	1.23943		FALSE
7180.26	47332.1	789.375	6.04205		5758.17	1781.79	0.0711213	1.24697		FALSE
7182.73	47340.2	695.375	5.32256		4318.85	1630.78	0.062652	1.66311		FALSE
7186	47350.9	659.375	5.047		5525.99	1474.92	0.0594085	1.3004		FALSE
7189.04	47360.8	607.375	4.64898		4984.79	1075.35	0.0547234	1.4422		FALSE
7191.53	47369	684.375	5.23836		5865.04	1489.57	0.061661	1.22617		FALSE
7194.58	47379	719.375	5.50626		7317.06	1220.1	0.0648144	0.983262		FALSE
7197.14	47387.3	724.375	5.54453		4622.13	1656.67	0.0652649	1.5571		FALSE
7200.09	47397	735.375	5.62872		4494.85	1628.36	0.066256	1.60185		FALSE
7202.72	47405.5	717.375	5.49095		4369.34	1264.91	0.0646342	1.64847		FALSE
7205.88	47415.9	703.375	5.38379		4888.86	1598.07	0.0633728	1.47394		FALSE
7208.82	47425.5	683.375	5.2307		4234.48	1605.84	0.0615709	1.70241		FALSE
7211.71	47434.9	735.375	5.62872		4795.14	1681.79	0.066256	1.50396		FALSE
7214.47	47443.9	738.375	5.65169		4575.41	1328.2	0.0665263	1.57679		FALSE
7217.45	47453.6	766.375	5.86601		3310.21	1822.04	0.069049	2.18036		FALSE
7220.92	47465	819.375	6.27168		4431.8	1929.99	0.0738242	1.62934		FALSE
7223.69	47474	916.375	7.01414		4448.46	2156.75	0.0825637	1.62386		FALSE
7229.77	47493.8	1238.38	9.4788		1863.98	6708.12	0.111575	3.87867		FALSE
7232.36	47502.3	1229.38	9.40991		4401.85	2908.32	0.110764	1.64303		FALSE
7238.29	47521.6	1083.38	8.29239		4961.72	1938.04	0.0976101	1.45883		FALSE
7241.74	47532.8	1042.38	7.97857		4234.5	2474.77	0.0939161	1.71018		FALSE
7243.87	47539.8	1054.38	8.07042		4385.36	1905.62	0.0949973	1.65183		FALSE
7247.29	47550.9	1101.38	8.43017		4403.59	2609.9	0.0992319	1.64577		FALSE
7253.46	47571	1542.38	11.8057		2842.2	8164.23	0.138965	2.55205		FALSE
7255.3	47577	1710.38	13.0916		3842.27	4032.14	0.154102	1.88829		FALSE
7258.73	47588.2	1846.38	14.1326		4665.58	5449.02	0.166355	1.5558		FALSE
7273.51	47636.2	5545.38	42.4455		742.872	88445.4	0.499628	9.79106		FALSE
7294.33	47703.9	1466.38	11.224		6006.62	2656.9	0.132118	1.21438		FALSE
7300	47722.2	1250.38	9.57065		7478.16	2923.72	0.112657	0.976176		FALSE
7302.68	47730.9	1102.38	8.43782		6094.63	1976.22	0.099322	1.19822		FALSE
7305.77	47741	1015.38	7.77191		7974.74	2372.55	0.0914835	0.916114		FALSE
7308.64	47750.3	990.375	7.58055		6218.68	1790.1	0.089231	1.17527		FALSE
7311.31	47758.9	1014.38	7.76425		5342	2379.21	0.0913934	1.36865		FALSE
7314.19	47768.3	968.375	7.31936		4740.06	2299.96	0.0872489	1.54306		FALSE
7316.87	47777	921.375	6.96411		5527.2	2125.62	0.0830142	1.32379		FALSE
7319.95	47786.9	791.375	5.98152		8894.58	1762.57	0.0713015	0.822967		FALSE
7323.39	47798.1	658.375	4.97626		4304.33	1190.66	0.0593184	1.7014		FALSE
7325.52	47805	620.375	4.68904		9800.7	1079.95	0.0558947	0.747449		FALSE
7335.4	47837	522.375	3.94831		5823.92	1204.45	0.0470651	1.25953		FALSE
7341.58	47857	397.375	3.00352		5063.52	684.513	0.0358028	1.4499		FALSE
7344.05	47865	351.375	2.65583		5557.99	762.261	0.0316583	1.32135		FALSE
7347.15	47875	325.375	2.45931		8752.06	699.236	0.0293157	0.839476		FALSE
7350.24	47885	310.375	2.34594		9290.14	508.408	0.0279642	0.791187		FALSE
7352.71	47893	301.375	2.27791		5840.49	656.554	0.0271533	1.25892		FALSE
7355.81	47903	295.375	2.23256		8815.23	622.894	0.0266128	0.834443		FALSE
7662.04	48882.8	273.5	2.08788		5856.72	442.536	0.0246419	1.30825		FALSE
7664.79	48891.5	271.5	2.07262		5368.54	566.264	0.0244617	1.42772		FALSE
7667.77	48901	271.5	2.07262		5021.14	455.016	0.0244617	1.5271		FALSE
7670.66	48910.1	306.5	2.33981		4783.78	650.4	0.0276151	1.60347		FALSE
7673.45	48919	303.5	2.3169		4063.5	730.68	0.0273448	1.88838		FALSE
7676.59	48928.9	309.5	2.36271		4647.8	553.394	0.0278854	1.65166		FALSE
7679.27	48937.4	394.5	3.01159		4661.65	879.119	0.0355437	1.64733		FALSE
7681.93	48945.8	418.5	3.19481		5850.82	750.854	0.0377061	1.31297		FALSE
7684.84	48955	452.5	3.45436		6779.83	1044.16	0.0407694	1.13349		FALSE
7687.97	48964.9	515.5	3.9353		5778.89	1197.45	0.0464456	1.33035		FALSE
7691.15	48974.9	565.5	4.317		6188.62	1334.81	0.0509505	1.24279		FALSE
7693.43	48982.2	563.5	4.30173		5582.55	1308.92	0.0507703	1.37812		FALSE
7696.83	48992.9	505.5	3.85896		4285.01	933.578	0.0455446	1.79622		FALSE
7699.33	49000.8	490.5	3.74445		4529.87	1190.5	0.0441932	1.69968		FALSE
7702.55	49011	508.5	3.88186		4041.63	1159.42	0.0458149	1.90581		FALSE
7705.71	49021	494.5	3.77499		5900.45	889.949	0.0445536	1.30595		FALSE
7707.61	49027	480.5	3.66811		4693	879.168	0.0432922	1.64236		FALSE
7710.78	49037	480.5	3.66811		5642.66	1150.61	0.0432922	1.36652		FALSE
7724.73	49081	685.5	5.23307		8480	1935.37	0.0617623	0.910935		FALSE
7727.49	49089.7	621.5	4.7445		5801.87	1832.48	0.055996	1.3319		FALSE
7730.46	49099.1	531.5	4.05744		13098.4	1256.69	0.0478872	0.590185		FALSE
7733.6	49109	445.5	3.40092		8180.07	548.071	0.0401388	0.94542		FALSE
7735.5	49115	398.5	3.04213		4539.25	916.784	0.0359041	1.70414		FALSE
7739.31	49127	301.5	2.30164		6514.87	705.365	0.0271646	1.18795		FALSE
7791.44	49291	270.5	2.06498		6045.87	449.835	0.0243716	1.28872		FALSE
7794.59	49300.9	275.5	2.10315		5236.52	575.295	0.0248221	1.48851		FALSE
7990.69	49912.9	286.5	2.24121		5090.31	521.513	0.0258131	1.56978		FALSE
8005.5	49958.9	516.5	4.04044		5244.55	968.242	0.0465357	1.52644		FALSE
8011.64	49977.9	584.5	4.57238		5099.94	1457.2	0.0526624	1.57093		FALSE
8022.84	50012.6	1323.5	10.3534		1510.66	10590.6	0.119245	5.31083		FALSE
8025.19	50019.8	1261.5	9.86837		1555.45	9348.93	0.113659	5.15941		FALSE
8040.43	50067	467.5	3.65712		4109.53	850.564	0.0421209	1.95653		FALSE
8043.62	50076.8	481.5	3.76664		5630.04	870.109	0.0433823	1.4287		FALSE
8046.24	50085	485.5	3.79793		5709.43	1406.33	0.0437427	1.40929		FALSE
8052.07	50103	381.5	2.98437		7210.15	685.893	0.0343725	1.11677		FALSE
8055.31	50113	344.5	2.69493		4753.66	816.596	0.0310388	1.69455		FALSE
8057.9	50121	322.5	2.52283		6741.33	563.042	0.0290567	1.1953		FALSE
8061.13	50131	349.5	2.73404		6498.39	751.098	0.0314893	1.24048		FALSE
8064.37	50141	331.5	2.59323		7763.92	705.563	0.0298676	1.0387		FALSE
8066.97	50149	309.5	2.42113		6477.14	538.093	0.0278854	1.24545		FALSE
8070.2	50159	277.5	2.17081		6285.87	599.556	0.0250023	1.28386		FALSE
8183.28	50506.8	260.5	2.08306		5460.54	606.834	0.0234706	1.49862		FALSE
8185.95	50515	315.5	2.52286		8841.82	721.251	0.028426	0.925822		FALSE
8189.21	50525	383.5	3.06661		5816.1	1132.49	0.0345527	1.40802		FALSE
8204.65	50572.3	302.5	2.4189		5487.46	705.554	0.0272547	1.49516		FALSE
8230.38	50651	276.5	2.211		6687.55	1066.06	0.0249122	1.2307		FALSE
8233.79	50661.4	293.5	2.34694		3758.51	722.319	0.0264438	2.19071		FALSE
8236.91	50670.9	308.5	2.46688		6172.35	711.464	0.0277953	1.33448		FALSE
8240.16	50680.9	321.5	2.57083		6513.13	754.029	0.0289666	1.26516		FALSE
8243.12	50689.9	341.5	2.73076		6198.95	639.174	0.0307685	1.32976		FALSE
8246.09	50699	393.5	3.14657		7717.68	889.533	0.0354536	1.06847		FALSE
8249.36	50709	423.5	3.38646		10194.7	740.362	0.0381566	0.80918		FALSE
8252.6	50718.9	434.5	3.47442		6474.64	1027.43	0.0391477	1.2746		FALSE
8255.43	50727.5	454.5	3.63435		5667.63	1090.8	0.0409496	1.45659		FALSE
8258.53	50737	492.5	3.93821		5232.12	906.178	0.0443734	1.57843		FALSE
8261.8	50747	532.5	4.25807		5979.97	1285.29	0.0479773	1.38158		FALSE
8264.73	50755.9	559.5	4.47397		4542.47	1393.12	0.0504099	1.81943		FALSE
8267.98	50765.8	597.5	4.77783		4062.98	1516.68	0.0538337	2.03495		FALSE
8270.96	50774.9	685.5	5.48151		6060.3	1661.57	0.0617623	1.36478		FALSE
8273.61	50783	764.5	6.11323		6079.65	1840.94	0.0688801	1.36087		FALSE
8280.19	50803	841.5	6.72895		2523.51	4637.36	0.0758176	3.28122		FALSE
8287.39	50825	1052.5	8.41618		5144.63	4899.52	0.0948284	1.61088		FALSE
8290	50832.9	1213.5	9.7036		5154.83	3049.75	0.109334	1.6082		FALSE
8292.92	50841.8	1341.5	10.7271		5709.14	3381.36	0.120867	1.45257		FALSE
8295.54	50849.8	1376.5	11.007		5799.19	3464.87	0.12402	1.43047		FALSE
8298.57	50859	1339.5	10.7111		9654.31	2551.24	0.120687	0.859571		FALSE
8301.85	50869	1328.5	10.6232		9206.56	3332.29	0.119695	0.901732		FALSE
8305.13	50879	1301.5	10.4073		8461.4	3302.68	0.117263	0.981532		FALSE
8308.42	50889	1364.5	10.9111		7215.06	2607.13	0.122939	1.15154		FALSE
8314.34	50907	1542.5	12.3344		6402.2	8363.65	0.138976	1.29867		FALSE
8321.25	50928	1778.5	14.2215		2178.44	9728.24	0.16024	3.81982		FALSE
8324.01	50936.4	1888.5	15.1012		3412.85	4917.96	0.17015	2.43902		FALSE
8327.16	50946	1972.5	15.7728		4330.29	5133.68	0.177719	1.923		FALSE
8330.44	50955.9	1993.5	16.2548		6260.65	5147.09	0.179611	1.3306		FALSE
8333.41	50965	2046.5	16.6869		3851.77	5298.27	0.184386	2.16353		FALSE
8339.98	50984.9	2178.5	17.7632		2416.75	11056.7	0.196279	3.45091		FALSE
8349.18	51012.8	2760.5	22.5088		1945.18	22517.7	0.248716	4.29224		FALSE
8352.04	51021.5	2895.5	23.6096		5232.57	7454.56	0.260879	1.59616		FALSE
8355.14	51030.9	3074.5	25.0691		4945.12	7946.43	0.277007	1.68957		FALSE
8366.78	51066.2	4902.5	39.9744		1627.11	44741.4	0.441706	5.14212		FALSE
8369.02	51073	4968.5	40.5126		1200.67	51095.2	0.447653	6.9703		FALSE
8385.08	51121.7	2002.5	16.3281		5415.95	5160.76	0.180422	1.54822		FALSE
8387.76	51129.8	1884.5	15.366		4714.08	4907.94	0.16979	1.7793		FALSE
8390.59	51138.3	1802.5	14.6974		3804.41	5708.5	0.162402	2.20549		FALSE
8394.71	51150.8	1652.5	13.4743		5786.31	5209.68	0.148887	1.45079		FALSE
8397.74	51160	1500.5	12.2349		5884.51	3833.17	0.135192	1.42709		FALSE
8401.02	51169.9	1399.5	11.4114		4860.04	3600.03	0.126092	1.72859		FALSE
8404.02	51179	1382.5	11.2727		5056.06	2682.36	0.124561	1.66217		FALSE
8407.31	51188.9	1335.5	10.8895		4450.36	3428.55	0.120326	1.88913		FALSE
8410.25	51197.8	1262.5	10.2943		5362.22	3180.12	0.113749	1.56843		FALSE
8413.26	51207	1186.5	9.67458		3724.54	9156.4	0.106902	2.25888		FALSE
8422.98	51236.3	864.5	7.04903		4420.16	1685.61	0.0778899	1.90559		FALSE
8426.51	51247	855.5	6.97565		9324.46	1644.41	0.077079	0.9037		FALSE
8428.75	51253.8	817.5	6.6658		1334.68	7324.86	0.0736553	6.3152		FALSE
8439.75	51287	575.5	4.69256		6542.67	1401.67	0.0518515	1.28995		FALSE
8443.07	51297	526.5	4.29302		3278.78	2492.57	0.0474367	2.57506		FALSE
8449.02	51314.9	438.5	3.57548		6739.67	826.065	0.0395081	1.25363		FALSE
8452.33	51324.9	400.5	3.26563		3965.08	1000.84	0.0360843	2.13169		FALSE
8462.94	51356.9	297.5	2.42578		4044.81	755.199	0.0268042	2.09229		FALSE
8468.9	51374.9	281.5	2.29532		4181.09	669.155	0.0253626	2.02552		FALSE
8840.58	52483	271.75	2.2546		4557.19	497.834	0.0244842	1.93992		FALSE
8843.95	52492.9	313.75	2.60306		6955.59	710.067	0.0282683	1.27149		FALSE
8846.68	52501	311.75	2.58647		6046.58	743.541	0.0280881	1.46309		FALSE
8850.07	52511	286.75	2.37905		10430.9	518.959	0.0258357	0.848444		FALSE
8853.46	52521	293.75	2.43713		8745.32	643.562	0.0264663	1.01237		FALSE
8856.18	52529	247.75	2.05548		4778.96	604.745	0.0223218	1.85316		FALSE
8859.57	52539	269.75	2.23801		6973.49	473.676	0.024304	1.27046		FALSE
8862.96	52549	278.75	2.31268		5915.22	618.171	0.0251149	1.49833		FALSE
8866.36	52559	280.75	2.36805		5856.6	652.962	0.0252951	1.51391		FALSE
8869.08	52567	268.75	2.26683		8450.65	685.743	0.0242139	1.04951		FALSE
8873.81	52580.9	312.75	2.63796		4995.09	785.075	0.0281782	1.77651		FALSE
8875.87	52587	331.75	2.79822		9327.01	631.297	0.0298901	0.951631		FALSE
8884.7	52613	459.75	3.87786		7843.06	1160.11	0.0414227	1.13281		FALSE
8893.64	52639.3	553.75	4.67073		4327.38	1817.94	0.0498919	2.0552		FALSE
8896.93	52649	547.75	4.62012		5432.74	1082.99	0.0493513	1.63765		FALSE
8900.09	52658.3	524.75	4.42612		4882.27	1345.67	0.047279	1.82294		FALSE
8903.35	52667.8	463.75	3.9116		4342.15	1174.4	0.041783	2.05045		FALSE
8906.46	52677	435.75	3.67543		5973.9	829.137	0.0392603	1.4909		FALSE
8909.86	52687	410.75	3.46456		6396.39	990.276	0.0370078	1.39295		FALSE
8912.88	52695.8	378.75	3.19465		4556.91	750.794	0.0341247	1.9559		FALSE
8916.65	52706.9	397.75	3.35491		4782.8	1005.41	0.0358366	1.86432		FALSE
8922.49	52724.1	425.75	3.59108		4618.95	1096.24	0.0383593	1.93171		FALSE
8925.13	52731.8	417.75	3.52361		6093.74	828.456	0.0376385	1.46464		FALSE
8928.25	52741	458.75	3.86943		9064.41	1123.99	0.0413326	0.984978		FALSE
8931.65	52750.9	474.75	4.00439		6182.74	916.138	0.0427741	1.44461		FALSE
8934.78	52760.1	466.75	3.93691		4892.33	1225.16	0.0420533	1.82628		FALSE
8937.79	52769	515.75	4.35021		8615.46	1285.38	0.0464682	1.03741		FALSE
8941.52	52779.9	525.75	4.43456		4338.1	1368.32	0.0473691	2.06116		FALSE
8944.23	52787.9	539.75	4.55264		3213.06	1811.44	0.0486305	2.78371		FALSE
8948.01	52798.9	585.75	4.94064		6733.75	1516.75	0.052775	1.32883		FALSE
8955.09	52819.7	652.75	5.50577		4693.92	1733.46	0.0588116	1.90781		FALSE
8958.01	52828.3	712.75	6.01185		4583.34	1419.11	0.0642175	1.95447		FALSE
8961.61	52838.8	729.75	6.15524		4413.85	1943.95	0.0657492	2.03034		FALSE
8964.65	52847.7	803.75	6.77941		5545.99	2057.6	0.0724164	1.61642		FALSE
8967.78	52856.9	802.75	6.77098		5241.02	2065.11	0.0723263	1.71108		FALSE
8971.2	52866.9	774.75	6.5348		6696.67	1526.93	0.0698036	1.33965		FALSE
8973.95	52875	773.75	6.52637		4707.92	2049.15	0.0697135	1.90614		FALSE
8980.8	52895	779.75	6.57698		7885.48	1554.44	0.0702541	1.1389		FALSE
8994	52933.6	891.75	7.52167		7515.6	1794.31	0.0803451	1.19671		FALSE
8997.2	52943	971.75	8.19644		3481.67	2552.9	0.0875529	2.58416		FALSE
9000.61	52952.9	1078.75	9.09896		7192.31	2131.48	0.0971934	1.25142		FALSE
9003.61	52961.7	1200.75	10.128		5325.91	3168.39	0.108185	1.69053		FALSE
9006.76	52970.9	1266.75	10.6847		1175.33	14652.5	0.114132	7.66321		FALSE
9028	53033	611.75	5.15994		5095.08	1563.76	0.0551176	1.77191		FALSE
9031.2	53042.3	558.75	4.7129		5604.66	1458.5	0.0503424	1.61137		FALSE
9034.38	53051.6	538.75	4.54421		6178.98	1367.6	0.0485404	1.46211		FALSE
9037.6	53061	536.75	4.52734		9149.44	982.223	0.0483602	0.987776		FALSE
9040.34	53069	482.75	4.07186		7480.6	1194.16	0.0434949	1.2085		FALSE
9044.08	53079.9	439.75	3.70917		3557.86	1152.97	0.0396207	2.542		FALSE
9053.37	53107	395.75	3.37145		6931.04	769.276	0.0356564	1.30621		FALSE
9056.78	53116.9	354.75	3.02216		4823.61	694.77	0.0319623	1.87759		FALSE
9058.86	53123	336.75	2.86882		7107.52	831.393	0.0303406	1.27455		FALSE
9062.29	53133	295.75	2.51953		4526.38	779.29	0.0266465	2.00211		FALSE
9067.06	53146.9	281.75	2.40027		5710.78	733.453	0.0253852	1.58771		FALSE
9123.48	53311	263.75	2.24692		6624.26	562.283	0.0237634	1.37728		FALSE
9126.92	53320.9	269.75	2.29804		6706.9	595.788	0.024304	1.36083		FALSE
9130.11	53330.2	289.75	2.46842		6184.26	539.973	0.026106	1.47635		FALSE
9133.13	53339	323.75	2.75807		7548.6	699.536	0.0291693	1.20991		FALSE
9136.55	53348.9	303.75	2.58769		6642.24	738.568	0.0273673	1.37552		FALSE
9139.61	53357.8	323.75	2.75807		6839.41	627.111	0.0291693	1.33632		FALSE
9142.78	53367	355.75	3.03068		6373.52	873.581	0.0320524	1.4345		FALSE
9149.63	53386.8	377.75	3.2181		4814.9	991.58	0.0340346	1.90027		FALSE
9152.04	53393.8	398.75	3.39701		6180.96	809.897	0.0359267	1.48068		FALSE
9157.26	53409	475.75	4.05298		5953.1	1222.48	0.0428642	1.53823		FALSE
9160.35	53417.9	493.75	4.20632		4809.85	1321.1	0.044486	1.9045		FALSE
9163.79	53427.9	546.75	4.65784		6298.78	1096.94	0.0492612	1.45485		FALSE
9166.93	53437	599.75	5.10935		8544.02	1548.96	0.0540364	1.07291		FALSE
9170.38	53447	728.75	6.20832		8928.84	1799.6	0.0656591	1.02705		FALSE
9173.44	53455.9	849.75	7.23914		6150.6	2168	0.076561	1.49147		FALSE
9176.58	53465	998.75	8.50849		6832.82	2539.82	0.0899856	1.34302		FALSE
9179.75	53474.1	1084.75	9.24113		5690	2863.53	0.097734	1.61331		FALSE
9182.81	53483	1127.75	9.60746		7564.71	3629.63	0.101608	1.2139		FALSE
9186.24	53492.9	1010.75	8.61072		15857.9	2695.7	0.0910668	0.579286		FALSE
9188.49	53499.4	940.75	8.01438		4967.82	2521.87	0.0847599	1.8496		FALSE
9191.54	53508.2	849.75	7.23914		4568.38	1725.71	0.076561	2.01199		FALSE
9194.56	53517	782.75	6.66835		5235.64	2102.19	0.0705244	1.75615		FALSE
9221.48	53594.8	1048.75	8.93444		4803.51	4823.89	0.0944905	1.91974		FALSE
9224.31	53603	1052.75	8.96852		7844.74	2787.12	0.0948509	1.17586		FALSE
9227.5	53612.2	1018.75	8.67887		7069.36	2690.39	0.0917875	1.30528		FALSE
9231.22	53622.9	970.75	8.37868		7033.02	1961.31	0.0874628	1.31255		FALSE
9234.2	53631.5	930.75	8.03344		6402.64	2497.46	0.0838589	1.44225		FALSE
9240.93	53651	797.75	6.88549		12879.7	1580.78	0.0718758	0.717481		FALSE
9243.36	53658	699.75	6.03964		5728.46	2284.22	0.0630462	1.61359		FALSE
9247.18	53669	652.75	5.63398		7025.17	1658.15	0.0588116	1.31629		FALSE
9250.65	53679	607.75	5.24558		11629.4	1553.3	0.0547572	0.795456		FALSE
9257.58	53699	528.75	4.56372		5035.67	1043.22	0.0476394	1.8384		FALSE
9261.24	53709.5	502.75	4.33931		5588.39	1292.17	0.0452969	1.65723		FALSE
9264.28	53718.3	488.75	4.21847		4990.67	1254.75	0.0440355	1.85632		FALSE
9267.95	53728.9	465.75	4.01996		5765.11	1162.89	0.0419632	1.60759		FALSE
9271.09	53737.9	447.75	3.86459		6446.95	887.494	0.0403415	1.43806		FALSE
9273.81	53745.7	427.75	3.69197		4750.85	1093.51	0.0385395	1.95203		FALSE
9277.7	53756.9	424.75	3.66608		3994.49	1051.49	0.0382692	2.32263		FALSE
9280.77	53765.8	409.75	3.53661		4774.06	814.763	0.0369177	1.944		FALSE
9284.11	53775.4	393.75	3.39851		5038.75	988.425	0.0354762	1.84254		FALSE
9287.69	53785.7	371.75	3.20863		5054.88	941.917	0.033494	1.83737		FALSE
9290.22	53793	346.75	2.99285		4840.07	905.95	0.0312416	1.91944		FALSE
9293.96	53803.8	363.75	3.13958		5721.47	716.029	0.0327732	1.6244		FALSE
9297.16	53813	365.75	3.15684		7553.21	870.166	0.0329534	1.23089		FALSE
9301.33	53825	336.75	2.90654		4495.72	867.548	0.0303406	2.06893		FALSE
9304.08	53832.9	307.75	2.65623		4354.21	818.53	0.0277277	2.1368		FALSE
9307.59	53843	326.75	2.82023		6668.58	773.825	0.0294396	1.39574		FALSE
9310.67	53851.8	300.75	2.59582		5828.04	593.788	0.027097	1.59757		FALSE
9314.53	53862.9	299.75	2.58719		5420.05	886.299	0.0270069	1.71853		FALSE
9317.34	53871	266.75	2.30236		7189.65	509.187	0.0240337	1.29594		FALSE
9320.8	53880.9	263.75	2.27646		6571.96	621.17	0.0237634	1.41827		FALSE
9324.3	53891	271.75	2.34551		6551.52	504.922	0.0244842	1.42323		FALSE
9327.09	53899	260.75	2.25057		8594.88	612.713	0.0234931	1.08519		FALSE
9330.51	53908.8	246.75	2.12973		6443.41	482.368	0.0222317	1.44807		FALSE
9334.04	53918.9	258.75	2.23331		7616.88	481.936	0.0233129	1.22544		FALSE
9336.83	53927	263.75	2.27646		8466.49	601.761	0.0237634	1.1028		FALSE
9340.58	53937.7	232.75	2.0089		5507.56	608.376	0.0209704	1.69596		FALSE
9343.8	53947	252.75	2.18152		7168.17	478.789	0.0227723	1.30351		FALSE
9346.59	53955	268.75	2.31962		6413.15	667.875	0.0242139	1.45741		FALSE
9349.76	53964.1	256.75	2.21605		6419.07	513.718	0.0231327	1.45656		FALSE
9353.5	53974.8	308.75	2.66487		6858.69	728.624	0.0278178	1.36375		FALSE
9356.35	53983	292.75	2.52677		5690	744.223	0.0263763	1.64435		FALSE
9359.46	53991.9	316.75	2.73391		5063.05	826.7	0.0285386	1.84858		FALSE
9362.96	54001.9	310.75	2.68213		5922.82	628.669	0.027998	1.58083		FALSE
9366.81	54013	359.75	3.10505		5888.6	889.406	0.0324128	1.59067		FALSE
9370.08	54022.3	376.75	3.25178		5351.64	946.736	0.0339445	1.75088		FALSE
9373.07	54030.9	414.75	3.57977		5941.26	810.131	0.0373682	1.57762		FALSE
9376.59	54041	439.75	3.79555		7119.85	1371.39	0.0396207	1.31696		FALSE
9380.01	54050.8	464.75	4.01132		6367.2	1212.22	0.0418731	1.47318		FALSE
9382.88	54059	522.75	4.51193		7779.29	1330.58	0.0470988	1.20613		FALSE
9386.36	54069	585.75	5.05569		7583.69	1158.03	0.052775	1.2377		FALSE
9389.58	54078.2	596.75	5.15063		6261.81	1596.44	0.0537661	1.4995		FALSE
9410.37	54137.7	1102.75	9.51799		6863.49	2950.66	0.0993558	1.37108		FALSE
9426.78	54184.6	1872.75	16.4823		1432.12	22476.5	0.168731	6.58238		FALSE
9429.98	54193.7	2079.75	18.3041		6774.23	6966.63	0.187382	1.39204		FALSE
9477.32	54328.8	8849.75	77.8876		706.554	215854	0.797347	13.4134		FALSE
9479.31	54334.5	8890.75	78.2484		836.068	197718	0.801041	11.338		FALSE
9516.03	54439	3313.75	29.1647		8526.48	6887.88	0.298563	1.11606		FALSE
9518.86	54447	3207.75	28.2317		1927.61	28838.3	0.289013	4.93816		FALSE
9528.89	54475.5	2615.75	23.0215		5867.15	8946.81	0.235674	1.62411		FALSE
9532.4	54485.5	2447.75	21.5429		6013.36	5117.75	0.220538	1.5852		FALSE
9535.31	54493.8	2322.75	20.4428		4861.98	6431.59	0.209276	1.9612		FALSE
9538.5	54502.8	2198.75	19.3514		3962	7487.24	0.198103	2.4075		FALSE
9542.23	54513.4	2042.75	17.9785		5149.84	6945.52	0.184048	1.85292		FALSE
9545.66	54523.2	1886.75	16.6055		4763.49	6401.59	0.169993	2.00392		FALSE
9549.22	54533.3	1735.75	15.2765		2220.44	14091.2	0.156388	4.3006		FALSE
9558.98	54561	1355.75	11.9321		7775	2783.96	0.122151	1.22945		FALSE
9561.09	54567	1274.75	11.2192		4743.34	4248.94	0.114853	2.01569		FALSE
9565.33	54579	1173.75	10.3303		7550.24	3090.13	0.105753	1.26689		FALSE
9568.85	54589	1057.75	9.30937		10437	3498.41	0.0953014	0.916816		FALSE
9572.35	54598.9	963.75	8.48207		8138.48	2586.45	0.0868321	1.17618		FALSE
9575.58	54608	930.75	8.19163		6546.46	2451.25	0.0838589	1.46271		FALSE
9578.72	54617	864.75	7.61076		9850.87	2232.44	0.0779124	0.972374		FALSE
9581.94	54626.1	782.75	6.88907		7100.2	1602.15	0.0705244	1.34953		FALSE
9585.07	54635	732.75	6.44901		9387.26	1895.28	0.0660195	1.02107		FALSE
9588.55	54644.8	656.75	5.78013		5202.2	1752.68	0.059172	1.84317		FALSE
9591.75	54653.9	581.75	5.12004		6520.57	1550.21	0.0524146	1.471		FALSE
9594.96	54663	565.75	4.97923		11394	1401.83	0.0509731	0.842103		FALSE
9598.49	54673	502.75	4.42476		6395.08	1007.02	0.0452969	1.50092		FALSE
9600.86	54679.7	440.75	3.92147		4677.75	1204.8	0.0397108	2.05245		FALSE
9603.97	54688.5	413.75	3.68124		3594.07	1380.25	0.0372781	2.67217		FALSE
9611.92	54711	355.75	3.1652		13598.9	466.851	0.0320524	0.706815		FALSE
9615.39	54720.8	324.75	2.88939		6357.4	844.675	0.0292594	1.51247		FALSE
9618.28	54729	332.75	2.96056		7386.28	985.186	0.0299802	1.30218		FALSE
9621.82	54739	314.75	2.80041		7721.41	576.269	0.0283584	1.24612		FALSE
9625.34	54748.9	275.75	2.45342		5525.66	662.495	0.0248446	1.74194		FALSE
9628.48	54757.8	242.75	2.15981		5997.89	572.344	0.0218713	1.60531		FALSE
9631.72	54767	233	2.07306		6791.81	415.176	0.0209929	1.41814		FALSE
10194	56333.9	215.625	2.01023		5166.69	441.314	0.0194274	1.97302		FALSE
10198	56344.9	235.625	2.19668		4816.99	610.934	0.0212294	2.11709		FALSE
10200.6	56352	258.625	2.41111		4957.75	679.184	0.0233016	2.0575		FALSE
10204.1	56361.8	274.625	2.56027		4651.88	570.689	0.0247432	2.19355		FALSE
10207.4	56370.8	317.625	2.96115		5382.78	818.68	0.0286174	1.89631		FALSE
10210.4	56379	339.625	3.16625		6652.67	662.373	0.0305996	1.53478		FALSE
10213.7	56388.2	327.625	3.05438		4293.21	886.513	0.0295184	2.37905		FALSE
10217.7	56398.9	368.625	3.43662		6138.01	960.506	0.0332125	1.66465		FALSE
10220.6	56407	417.625	3.89343		10435.2	820.931	0.0376273	0.979437		FALSE
10224.2	56417	425.625	3.96801		8485.08	862.869	0.038348	1.20497		FALSE
10227.9	56426.9	461.625	4.30364		7459.18	1229.31	0.0415916	1.37118		FALSE
10231.5	56436.8	507.625	4.73248		4958.67	1400.68	0.0457361	2.06335		FALSE
10234.4	56444.8	517.625	4.82571		6872.99	1100.93	0.0466371	1.48907		FALSE
10237.3	56452.9	607.625	5.66476		7704.78	1254.79	0.0547459	1.3287		FALSE
10241	56462.9	657.625	6.1309		6577.03	1791.62	0.0592508	1.55708		FALSE
10243.9	56471	715.625	6.67162		7097.97	1484.72	0.0644765	1.44322		FALSE
10247.2	56479.9	742.625	6.92334		6364.12	2048.71	0.0669092	1.61015		FALSE
10250.5	56489	790.625	7.37083		5440.72	1678.13	0.0712339	1.88403		FALSE
10253.9	56498.2	877.625	8.18192		6133.13	2392.32	0.0790724	1.67188		FALSE
10257.3	56507.7	932.625	8.69467		6105.42	2562.43	0.0840278	1.68004		FALSE
10260.7	56517	1022.62	9.53372		8853.7	2115.41	0.0921367	1.15892		FALSE
10264.1	56526.3	1097.62	10.2329		5412.62	3053.72	0.098894	1.89633		FALSE
10268	56536.8	1189.62	11.0906		4822.56	3320.71	0.107183	2.12915		FALSE
10270.9	56545	1275.62	11.8924		5469.23	2698.58	0.114932	1.87795		FALSE
10274.6	56554.9	1424.62	13.2815		6256.92	3934.75	0.128356	1.64211		FALSE
10281.7	56574.5	1776.62	16.5631		2520.63	11783.8	0.160071	4.07902		FALSE
10284.4	56581.9	1858.62	17.3276		1643.92	17911.7	0.167459	6.25604		FALSE
10294.4	56609.3	1247.62	11.6314		2244.48	9820.62	0.112409	4.58656		FALSE
10304.6	56637	849.625	7.92088		4164.71	2970.1	0.0765497	2.47426		FALSE
10308.9	56648.9	761.625	7.10047		7204.93	1597.59	0.068621	1.43082		FALSE
10317.7	56673	661.625	6.16819		5193.89	1783.87	0.0596112	1.98652		FALSE
10321.6	56683.5	604.625	5.63679		3859.13	2162.2	0.0544756	2.67459		FALSE
10329.9	56706.1	545.625	5.08675		6507.8	1496.03	0.0491598	1.58731		FALSE
10333.1	56715	517.625	4.82571		5305.14	1394.59	0.0466371	1.94776		FALSE
10336.8	56725	461.625	4.30364		4516.37	1279.3	0.0415916	2.28874		FALSE
10339.7	56733	429.625	4.00531		4537.77	1210.03	0.0387084	2.27859		FALSE
10343.9	56744.3	436.625	4.07057		5565.71	1186	0.0393391	1.8585		FALSE
10347.1	56753	419.625	3.91208		5412.59	821.016	0.0378075	1.91167		FALSE
10350.4	56762.2	399.625	3.72562		4961.26	1041.57	0.0360055	2.08625		FALSE
10354.3	56772.8	364.625	3.39932		5705.53	921.953	0.0328521	1.81479		FALSE
10357.3	56781	304.625	2.83996		7906.62	591.446	0.0274462	1.30996		FALSE
10361	56790.9	275.625	2.5696		4996.58	732.725	0.0248333	2.07361		FALSE
10367	56807.5	230.625	2.1719		4815.82	916.915	0.0207789	2.1527		FALSE
11476.7	59755	204.5	2.1409		10966.1	527.666	0.0184251	1.04656		FALSE
12671	62773	209	2.30765		8873.9	547.332	0.0188305	1.42789		FALSE
12674.2	62781	204	2.25244		10658.8	517.788	0.01838	1.18908		FALSE
12678.3	62791	219	2.41807		5784.97	612.233	0.0197315	2.19159		FALSE
12682.3	62801	204	2.25244		11965.2	814.442	0.01838	1.05994		FALSE
15307.8	68971	202	2.48636		11507.5	404.861	0.0181998	1.33024		FALSE
15312.2	68981	208	2.56021		11207.4	468.734	0.0187404	1.36625		FALSE
15355	69077	214	2.64024		9480.77	495.479	0.019281	1.6196		FALSE
15359.5	69087	215	2.65258		11241.2	582.712	0.0193711	1.36636		FALSE
15363.9	69097	208	2.56622		8395.85	611.828	0.0187404	1.82994		FALSE
15367.9	69105.9	217	2.67726		7386.45	658.207	0.0195513	2.08056		FALSE
15372	69115	201	2.47986		8651.38	483.7	0.0181097	1.77683		FALSE
15376.7	69125.6	201	2.47986		8317.34	490.131	0.0181097	1.84875		FALSE
15380.9	69134.9	200	2.46752		5926.41	629.346	0.0180196	2.59531		FALSE
15385.3	69144.9	202	2.49219		6065.18	507.338	0.0181998	2.53666		FALSE
15389.1	69153.2	197	2.4305		5929.05	656.463	0.0177493	2.59553		FALSE
15415.8	69213	199	2.45518		9816.13	644.459	0.0179295	1.57045		FALSE
15423.5	69230.3	197	2.4305		5933.1	661.055	0.0177493	2.59956		FALSE
15428.2	69240.9	235	2.89933		7853.31	703.437	0.0211731	1.96455		FALSE
15432.7	69251	220	2.71427		8933.45	526.225	0.0198216	1.72752		FALSE
15436.8	69260.1	226	2.78829		6114.17	729.264	0.0203622	2.52476		FALSE
15440.8	69268.9	229	2.82531		7783.1	668.136	0.0206325	1.98389		FALSE

## Sheet: ICDC_DSM18707-1_0_F1_1
Spectrum: ICDC DSM18707-1\0_F1\1 1SLin, "Baseline subt." (D:\Data\BioTyperRealTimeProcessing\China CDC\20120815banqichangganjun\ICDC DSM18707-1\0_F1\1)
m/z	time	Intens.	SN	Quality Fac.	Res.	Area	Rel. Intens.	FWHM	Chi^2	Bk. Peak
2688.42	29114.4	618	4.35397		676.491	3136.15	0.0549822	3.97406		FALSE
2823.85	29828.4	483	3.26625		1267.83	1445.93	0.0429715	2.22731		FALSE
2824.75	29833.1	488	3.30006		1112.66	1633.22	0.0434164	2.53874		FALSE
2851.41	29971.6	427	2.88755		2580.06	724.087	0.0379893	1.10517		FALSE
2852.93	29979.5	437	2.95518		2798.57	598.92	0.038879	1.01942		FALSE
2854.74	29988.8	334	2.25865		3949.7	427.41	0.0297153	0.722774		FALSE
2869.17	30063.5	521	3.52322		712.704	3141.47	0.0463523	4.02575		FALSE
3126.26	31363.4	1361	9.16847		694.995	8078.31	0.121085	4.49825		FALSE
3157.97	31520	478	3.22008		712.365	2699.57	0.0425267	4.43307		FALSE
3409.01	32733	406.75	2.66129		3864.17	557.28	0.0361877	0.882211		FALSE
3411.12	32743	394.25	2.57951		5986.94	513.096	0.0350756	0.56976		FALSE
3413.22	32752.9	325.25	2.12805		5599.74	350.658	0.0289368	0.609531		FALSE
3578.48	33526.8	973.5	6.2682		780.726	5750.1	0.0866103	4.58352		FALSE
3584.86	33556.3	330.5	2.12803		3750.63	518.771	0.0294039	0.955801		FALSE
3625.35	33743	343.5	2.21174		4325.16	542.245	0.0305605	0.838199		FALSE
3627.52	33753	431.5	2.77836		3354.68	667.442	0.0383897	1.08133		FALSE
3629.68	33762.9	508.5	3.27415		3441.59	806.186	0.0452402	1.05465		FALSE
3636.9	33796.1	2315.5	14.9091		563.502	20547.4	0.206005	6.45409		FALSE
3647.99	33846.9	430.5	2.77192		3960.37	638.746	0.0383007	0.921122		FALSE
4016.47	35495.5	1033.25	5.98815		931.156	7166.54	0.0919262	4.31342		FALSE
4083.73	35788.2	1069	6.15914		810.875	6864.33	0.0951068	5.0362		FALSE
4119.25	35941.8	430	2.47748		3240.39	756.912	0.0382562	1.27122		FALSE
4139.76	36030.2	875	5.04139		821.68	5966.46	0.077847	5.03816		FALSE
4146.2	36057.9	413	2.37954		2893.42	734.115	0.0367438	1.43298		FALSE
4153.1	36087.5	376	2.11796		3913.86	628.079	0.033452	1.06112		FALSE
4154.83	36095	404	2.27568		4733.82	531.242	0.0359431	0.877691		FALSE
4156.91	36103.9	436	2.45594		3910.92	584.271	0.03879	1.0629		FALSE
4159.45	36114.8	490	2.76011		4082.37	825.587	0.0435943	1.01888		FALSE
4163.65	36132.8	678	3.81909		1314.92	2506.58	0.0603203	3.16647		FALSE
4165.54	36140.9	679	3.82473		4753.29	1160.57	0.0604093	0.876347		FALSE
4167.69	36150.2	634	3.57125		4245.96	848.683	0.0564057	0.981566		FALSE
4169.73	36158.9	707	3.98245		4598.58	1143.91	0.0629004	0.906743		FALSE
4172.07	36169	674	3.79656		3058.18	907.711	0.0599644	1.36423		FALSE
4174.4	36179	892	5.02453		3618.75	1488.86	0.0793594	1.15355		FALSE
4176.48	36187.9	993	5.59345		3148.52	1783.69	0.0883452	1.32649		FALSE
4178.6	36197	1185	6.67497		4005.77	2073	0.105427	1.04315		FALSE
4184.09	36220.5	3364	18.949		840.384	23947.9	0.299288	4.97878		FALSE
4190.93	36249.7	1157	6.51725		3248.52	2057.52	0.102936	1.2901		FALSE
4193.23	36259.6	968	5.45263		1392.12	4411.06	0.086121	3.01211		FALSE
4199.88	36288	491	2.76575		4645.03	660.812	0.0436833	0.904167		FALSE
4202.14	36297.6	445	2.50663		2088.03	1468.39	0.0395907	2.01249		FALSE
4346.72	36910.1	859	4.76431		2952.02	2667.79	0.0764235	1.47246		FALSE
4348.45	36917.4	917	5.08599		1473.45	4368.22	0.0815836	2.95121		FALSE
4364.05	36982.8	1630.75	9.04469		1666.17	6825.34	0.145085	2.61921		FALSE
4365.26	36987.9	1654.75	9.1778		1191.61	8809.52	0.14722	3.66333		FALSE
4447.75	37332.1	490.75	2.68368		800.075	3104.29	0.043661	5.55917		FALSE
4480.3	37467	418.75	2.28994		5505.82	636.813	0.0372553	0.813739		FALSE
4482.23	37475	554.75	3.03366		4576.59	951.616	0.049355	0.979384		FALSE
4484	37482.3	527.75	2.88601		2879.87	1142.33	0.0469528	1.55702		FALSE
4493.13	37520	418.75	2.28994		3182.69	923.205	0.0372553	1.41174		FALSE
4495.29	37529	489.75	2.67821		6544.53	771.183	0.0435721	0.686878		FALSE
4497.7	37538.9	412.75	2.25713		4824.1	663.036	0.0367215	0.93234		FALSE
4500.1	37548.8	391.75	2.14229		4319.67	528.612	0.0348532	1.04177		FALSE
4502.32	37558	558.75	3.05554		3561.98	971.008	0.0497109	1.264		FALSE
4504.19	37565.7	620.75	3.39458		1575.6	1948.17	0.0552269	2.85871		FALSE
4590.2	37919	691.75	3.7576		5101.53	1858.61	0.0615436	0.899769		FALSE
4592.25	37927.3	749.75	4.07265		1917.66	2658.38	0.0667037	2.39471		FALSE
4601.46	37965	407.75	2.2149		4005.63	535.245	0.0362767	1.14875		FALSE
4612.1	38008.4	1113.75	6.04991		1293.16	7422.48	0.0990881	3.56654		FALSE
4618.24	38033.4	831.75	4.51808		1681.83	3687.38	0.0739991	2.74597		FALSE
4711.98	38413.6	385.75	2.07503		3612.51	686.47	0.0343194	1.30435		FALSE
4714.31	38423	483.75	2.60219		3475.69	842.701	0.0430383	1.35637		FALSE
4716.76	38432.8	667.75	3.59197		3677.53	1184.13	0.0594084	1.28259		FALSE
4721.43	38451.7	894.75	4.81305		1391.42	3538.98	0.0796041	3.39324		FALSE
4723.99	38462	1036.75	5.57689		4408.95	1916.9	0.0922375	1.07145		FALSE
4739.81	38525.7	8080.75	43.468		622.974	101706	0.718928	7.60835		FALSE
4770.46	38648.8	519.75	2.79584		5305.86	906.437	0.0462411	0.899092		FALSE
5119.76	40025	477.875	2.36855		6235.36	814.902	0.0425156	0.821085		FALSE
5122.34	40035	560.875	2.77994		5969.9	990.552	0.0498999	0.858027		FALSE
5124.91	40044.9	569.875	2.82455		4329.66	1070.44	0.0507006	1.18367		FALSE
5127.29	40054.1	631.875	3.13185		4047.07	1202.63	0.0562166	1.26691		FALSE
5129.58	40063	681.875	3.37967		5488.79	989.498	0.060665	0.934557		FALSE
5132.32	40073.6	831.875	4.12313		4545.65	1570.51	0.0740102	1.12906		FALSE
5134.75	40083	976.875	4.84181		5172	2305.29	0.0869106	0.992796		FALSE
5143.07	40115.1	2597.88	12.8762		714.071	31626.4	0.231128	7.20246		FALSE
5159.61	40179	544.875	2.70064		5386.98	1035.6	0.0484764	0.957794		FALSE
5162.33	40189.5	487.875	2.41812		4536.98	927.663	0.0434052	1.13783		FALSE
5164.78	40198.9	426.875	2.11578		5912.41	768.118	0.0379782	0.87355		FALSE
5309.51	40753	423.875	2.1043		6480.02	588.609	0.0377113	0.819366		FALSE
5337.76	40860.2	827.875	3.8794		1656.46	4236.65	0.0736544	3.2224		FALSE
5342.17	40877	798.875	3.74351		5383.45	1222.03	0.0710743	0.992332		FALSE
5354.59	40924	1022.88	4.79317		4038.2	2100.01	0.0910031	1.32598		FALSE
5381.02	41024	7353.88	34.4601		686.993	78393	0.654259	7.83272		FALSE
5391.88	41064.9	1287.88	6.03495		3974.5	2520.05	0.11458	1.35662		FALSE
5394.53	41075	1009.88	4.73225		4166.13	1982.05	0.0898465	1.29485		FALSE
5397.44	41085.9	968.875	4.54013		4275.04	1491	0.0861988	1.26255		FALSE
5399.84	41095	1097.88	5.14462		4326.07	2164.76	0.0976757	1.24821		FALSE
5402.2	41103.9	1181.88	5.53824		4093.7	1833.28	0.105149	1.31964		FALSE
5404.79	41113.6	1137.88	5.33206		3775.24	2344.49	0.101234	1.43164		FALSE
5407.04	41122.1	1103.88	5.17273		3492.43	2236.16	0.0982095	1.54822		FALSE
5409.43	41131.1	997.875	4.67602		3309.07	1952.56	0.0887789	1.63473		FALSE
5412.01	41140.8	806.875	3.781		4036.41	1527.79	0.071786	1.3408		FALSE
5417.17	41160.3	600.875	2.81569		4578.03	1186.7	0.0534586	1.1833		FALSE
5419.48	41169	547.875	2.56733		4914.6	1075.08	0.0487433	1.10273		FALSE
5591.94	41812.9	496	2.31923		3568.23	980.986	0.0441281	1.56715		FALSE
5594.46	41822.3	514	2.4034		3826.34	1015.29	0.0457295	1.46209		FALSE
5605.02	41861.4	717	3.3526		2099.94	3073.34	0.06379	2.66913		FALSE
5615.18	41899	457	2.13687		6441.31	662.676	0.0406584	0.871745		FALSE
5656.35	42050.9	489	2.27161		4739.98	987.515	0.0435053	1.19333		FALSE
5668.31	42095	813	3.77673		5782.22	1639.78	0.072331	0.9803		FALSE
5678.47	42132.3	1155	5.36546		3903.58	2428.45	0.102758	1.45468		FALSE
5680.82	42141	1314	6.10408		6618.71	2036.21	0.116904	0.858297		FALSE
5689.94	42174.5	2018	9.37446		1582.52	13961.2	0.179537	3.5955		FALSE
5697.93	42203.8	2774	12.8864		948.98	26793.1	0.246797	6.00426		FALSE
5708.93	42244.2	3577	16.6167		817.886	44661.6	0.318238	6.98011		FALSE
5721.39	42289.9	2028	9.42091		5018.28	3293.62	0.180427	1.14011		FALSE
5730.64	42323.7	2313	10.7449		3606.84	8595.74	0.205783	1.58883		FALSE
5732.96	42332.2	2407	11.1815		5074.48	3902.3	0.214146	1.12976		FALSE
5742.75	42368	4894	22.7347		754.486	63056.1	0.435409	7.61147		FALSE
5765.14	42449.8	1160	5.16871		4326.61	2464.14	0.103203	1.33249		FALSE
5775.31	42486.9	795	3.54235		5620.04	1243.46	0.0707295	1.02763		FALSE
5778.02	42496.8	699	3.11459		3719.68	1465.83	0.0621886	1.55337		FALSE
5780.27	42505	679	3.02547		5461.64	1052.61	0.0604093	1.05834		FALSE
5782.98	42514.9	625	2.78486		4170.93	1302.84	0.055605	1.3865		FALSE
5793.39	42552.8	531	2.36602		4129.21	1082.01	0.047242	1.40303		FALSE
6200.26	44009	506.5	2.13937		5905.54	1260.84	0.0450623	1.04991		FALSE
6203.32	44019.7	537.5	2.27031		3840.9	1175.26	0.0478203	1.61507		FALSE
6205.94	44029	676.5	2.85742		4263.61	1086	0.0601868	1.45556		FALSE
6208.48	44037.9	882.5	3.72753		4470.7	1802.32	0.0785142	1.3887		FALSE
6211.06	44047	1005.5	4.25067		3789.31	2126.16	0.0894573	1.6391		FALSE
6213.86	44056.8	977.5	4.1323		4757.82	2079.13	0.0869662	1.30603		FALSE
6219.03	44075	877.5	3.70956		3704.65	1955.8	0.0780694	1.67871		FALSE
6224.69	44094.9	1096.5	4.63537		5759.49	1799.48	0.0975534	1.08077		FALSE
6227.01	44103	1207.5	5.10461		9372.49	2615.11	0.107429	0.664392		FALSE
6254.91	44200.9	9765.5	41.2829		623.011	168482	0.868817	10.0398		FALSE
6277.34	44279.4	2500.5	10.5707		1671.79	17300.3	0.222464	3.75486		FALSE
6292.66	44333	2072.5	8.76133		5261.74	3498.83	0.184386	1.19593		FALSE
6301.29	44363.1	1751.5	7.40433		8106.77	2976.82	0.155827	0.777288		FALSE
6303.76	44371.7	1649.5	6.97313		3947.77	3694.89	0.146753	1.59679		FALSE
6315.3	44412	1634.5	6.90972		4299.59	3628.08	0.145418	1.46881		FALSE
6317.86	44420.9	1848.5	7.81439		5018.5	4034.53	0.164457	1.25891		FALSE
6320.15	44428.9	1860.5	7.86511		1497.13	15364.8	0.165525	4.22151		FALSE
6340.97	44501.4	1491.5	6.3052		778.526	22091.8	0.132696	8.14484		FALSE
6361.29	44572.1	743.5	3.12877		5173.44	1645.94	0.0661477	1.2296		FALSE
6366.45	44590	748.5	3.14981		5097.17	1633.87	0.0665925	1.24902		FALSE
6369.38	44600.2	734.5	3.0909		4880.7	1602.24	0.065347	1.30501		FALSE
6383.4	44648.9	870.5	3.66321		3947.57	1933.01	0.0774466	1.61705		FALSE
6389.16	44668.8	759.5	3.1961		5498.28	1653.88	0.0675712	1.16203		FALSE
6391.82	44678.1	668.5	2.81316		3699.83	1454.14	0.0594751	1.7276		FALSE
6394.75	44688.2	608.5	2.56067		4079.68	1338.28	0.054137	1.56746		FALSE
6397.61	44698.1	632.5	2.66167		5521.21	1286.37	0.0562722	1.15873		FALSE
6400.17	44707	593.5	2.49755		6515.58	943.706	0.0528025	0.982287		FALSE
6403.04	44716.9	558.5	2.35026		6111.23	906.419	0.0496886	1.04775		FALSE
6405.36	44725	553.5	2.32922		4878.4	1182.58	0.0492438	1.313		FALSE
6411.14	44745	486.5	2.04727		6827.28	987.556	0.0432829	0.939047		FALSE
6531.5	45159.7	1325.5	5.43074		4814.03	2965.47	0.117927	1.35676		FALSE
6534.2	45168.9	1370.5	5.61511		6091.55	2984.63	0.121931	1.07267		FALSE
6536.74	45177.6	1273.5	5.21769		3982.44	2177.09	0.113301	1.64139		FALSE
6539.42	45186.8	1147.5	4.70145		4210.07	2564.36	0.102091	1.55328		FALSE
6541.79	45194.9	983.5	4.02952		4660.89	2186.03	0.0875	1.40355		FALSE
6547.14	45213.3	823.5	3.37398		4974.2	1836.67	0.0732651	1.31622		FALSE
6549.96	45222.9	784.5	3.2142		4054.26	3082.48	0.0697954	1.61557		FALSE
6555.8	45242.9	576.5	2.36199		3939.34	972.99	0.05129	1.66419		FALSE
6993.24	46716.3	512.5	2.16176		4839.95	874.026	0.0455961	1.4449		FALSE
6995.87	46725	572.5	2.41484		7055.94	1170.13	0.0509342	0.991487		FALSE
6998.87	46734.9	602.5	2.54138		6469.36	993.648	0.0536032	1.08185		FALSE
7001.3	46743	642.5	2.7101		6521.7	1366.59	0.0571619	1.07354		FALSE
7004.32	46753	664.5	2.8029		7050.28	1113.81	0.0591192	0.993481		FALSE
7007.07	46762.1	703.5	2.96741		4337.14	1570.92	0.062589	1.6156		FALSE
7010.35	46772.9	754.5	3.18253		3644.1	1734.81	0.0671263	1.92376		FALSE
7012.78	46781	888.5	3.74775		3746.2	2013.27	0.079048	1.87197		FALSE
7024.64	46820.2	1408.5	5.94114		2057.09	6884.85	0.125311	3.41484		FALSE
7039.39	46869	757.5	3.19518		5878.75	1343.41	0.0673932	1.19743		FALSE
7042.4	46878.9	768.5	3.24158		6659.71	1740.87	0.0683719	1.05746		FALSE
7066.65	46959	489.5	2.06474		5968.96	813.296	0.0435498	1.1839		FALSE
7069.24	46967.5	484.5	2.04365		4663.07	1053.22	0.043105	1.51601		FALSE
7072.1	46976.9	508.5	2.14488		5433.32	1036.54	0.0452402	1.30162		FALSE
7102.08	47075.7	487.5	2.0563		4286.12	1109.56	0.0433719	1.657		FALSE
7104.91	47085	521.5	2.19972		7596.39	1115.2	0.0463968	0.935301		FALSE
7107.91	47094.8	588.5	2.48233		5378.2	1289.16	0.0523577	1.32161		FALSE
7110.76	47104.2	662.5	2.79447		5550.24	1484.06	0.0589413	1.28116		FALSE
7113.51	47113.2	734.5	3.09817		3705.17	1747.4	0.065347	1.91989		FALSE
7122.29	47142.1	781.5	3.29641		4795.33	1836.9	0.0695285	1.48526		FALSE
7125.6	47153	816.5	3.44405		4576.85	2362.23	0.0726423	1.55688		FALSE
7140.09	47200.5	1462.5	6.16891		1706.24	9676.42	0.130116	4.1847		FALSE
7143	47210.1	1567.5	6.61181		4465.55	3723.91	0.139457	1.59958		FALSE
7146.26	47220.8	1766.5	7.4512		5566.23	4072.84	0.157162	1.28386		FALSE
7157.63	47258	4675.5	19.8605		636.506	79173.7	0.41597	11.2452		FALSE
7172.95	47308.2	1867.5	7.93272		5539.29	4392	0.166148	1.29492		FALSE
7176.2	47318.9	1704.5	7.24033		5805.93	4038.95	0.151646	1.23601		FALSE
7178.67	47326.9	1656.5	7.03644		6660.28	4831.4	0.147375	1.07783		FALSE
7191.53	47369	1434.5	6.09343		6173.01	3382.08	0.127625	1.165		FALSE
7194.85	47379.8	1448.5	6.1529		4399.03	3483.37	0.12887	1.63555		FALSE
7197.62	47388.9	1523.5	6.47148		4638.39	3613.59	0.135543	1.55175		FALSE
7200.28	47397.6	1515.5	6.4375		4847.16	2743.35	0.134831	1.48546		FALSE
7208.67	47425	1454.5	6.17839		7734.66	3407.26	0.129404	0.931995		FALSE
7211.45	47434.1	1427.5	6.0637		5555.61	3403	0.127002	1.29805		FALSE
7231.34	47498.9	2010.5	8.54015		5822.13	4790.57	0.17887	1.24204		FALSE
7233.48	47505.9	2010.5	8.54015		4691.55	3674.13	0.17887	1.54181		FALSE
7235.84	47513.6	1963.5	8.3405		5705.21	3575.79	0.174689	1.26829		FALSE
7239.32	47524.9	1878.5	7.97944		4459.47	6735.63	0.167126	1.62336		FALSE
7258.13	47586.2	2842.5	12.0743		1530.33	21504.5	0.252891	4.74285		FALSE
7274.75	47640.3	7372.5	31.3167		576.93	147812	0.655916	12.6094		FALSE
7299.6	47721	1731.5	7.35502		5897.76	3136.6	0.154048	1.23769		FALSE
7302.64	47730.8	1639.5	6.96422		5555.02	3900.48	0.145863	1.3146		FALSE
7314.36	47768.8	1274.5	5.34415		5920.78	3020.91	0.11339	1.23537		FALSE
7319.34	47785	1116.5	4.68164		2489.54	5608.74	0.0993327	2.94003		FALSE
7325.52	47805	904.5	3.79269		4930.37	2133.79	0.0804715	1.48579		FALSE
7328.59	47814.9	852.5	3.57465		3826.13	2004.02	0.0758452	1.91541		FALSE
7331.67	47824.9	805.5	3.37757		6093.65	1838.97	0.0716637	1.20317		FALSE
7334.16	47833	764.5	3.20565		5459.29	1733.94	0.068016	1.34343		FALSE
7342.82	47861	552.5	2.31671		5514.71	1253.12	0.0491548	1.3315		FALSE
7693	48980.8	481.5	2.10095		5541.08	874.511	0.0428381	1.38836		FALSE
7695.59	48989	498.5	2.17513		7360.04	1119.13	0.0443505	1.04559		FALSE
7698.12	48997	474.5	2.07041		4091.17	1118.41	0.0422153	1.88164		FALSE
7706.99	49025	460.5	2.00932		8220.95	980.448	0.0409698	0.937481		FALSE
7716.46	49054.9	484.5	2.11404		5101.62	871.321	0.043105	1.51255		FALSE
7718.99	49062.9	532.5	2.32349		6561.44	952.502	0.0473754	1.17642		FALSE
7731.1	49101.1	644.5	2.81218		2619.31	3009.2	0.0573399	2.95158		FALSE
7991.12	49914.3	461.5	2.12702		6457.3	858.342	0.0410587	1.23753		FALSE
7993.9	49922.9	507.5	2.33903		5894.29	1219.31	0.0451512	1.35621		FALSE
7997.33	49933.6	567.5	2.61557		4987.19	1356.39	0.0504893	1.60357		FALSE
8021.68	50009	1252.5	5.77268		7166.56	7141.3	0.111432	1.11932		FALSE
8034.29	50048	2133.5	9.83315		526.944	48158.3	0.189813	15.2469		FALSE
8065.66	50145	652.5	3.00733		5103.87	1623.64	0.0580516	1.5803		FALSE
8074.31	50171.7	593.5	2.7354		5012.56	1131.83	0.0528025	1.61082		FALSE
8080.54	50190.9	573.5	2.64322		5567.47	1357.27	0.0510231	1.45138		FALSE
8083.16	50199	550.5	2.53721		5113.94	1020.12	0.0489769	1.58061		FALSE
8086.4	50209	572.5	2.63861		6796.09	1316.07	0.0509342	1.18986		FALSE
8089.28	50217.8	552.5	2.54643		5094.1	1034.35	0.0491548	1.58797		FALSE
8092.65	50228.2	565.5	2.60635		3993.49	1381.92	0.0503114	2.02646		FALSE
8098.09	50245	621.5	2.86445		4354.68	1536.28	0.0552936	1.85963		FALSE
8101.7	50256.1	621.5	2.86445		4143.95	1181.45	0.0552936	1.95507		FALSE
8124.44	50326.1	872.5	4.02129		4731.16	2163.54	0.0776246	1.71722		FALSE
8127.32	50335	978.5	4.50984		7877.59	1808.52	0.0870552	1.0317		FALSE
8130.75	50345.5	1020.5	4.70341		4321.2	2566.83	0.0907918	1.88159		FALSE
8133.82	50355	1091.5	5.03065		7583.34	2024.56	0.0971085	1.07259		FALSE
8137.06	50364.9	1138.5	5.24726		5996.87	2790.63	0.10129	1.35689		FALSE
8139.68	50373	1181.5	5.44545		7588.8	2870.71	0.105116	1.07259		FALSE
8145.92	50392.2	1274.5	5.87408		4377.72	3164.49	0.11339	1.86077		FALSE
8168.8	50462.4	3359.5	15.557		511.68	80321.2	0.298888	15.9647		FALSE
8207.49	50581	1037.5	4.80441		3406.14	2642.1	0.0923043	2.40961		FALSE
8210.33	50589.7	980.5	4.54046		4715.6	2486.24	0.0872331	1.7411		FALSE
8222.53	50627	899.5	4.16537		5636.53	2228.72	0.0800267	1.45879		FALSE
8226.04	50637.7	890.5	4.12369		4824.21	2244.83	0.079226	1.70516		FALSE
8228.61	50645.6	899.5	4.16537		5573.2	1728.9	0.0800267	1.47646		FALSE
8231.99	50655.9	949.5	4.39691		4130.87	2993.37	0.0844751	1.9928		FALSE
8256.54	50730.9	1194.5	5.53144		3674.86	3020.55	0.106272	2.24677		FALSE
8262.45	50748.9	1382.5	6.40203		4704.26	3496.74	0.122998	1.75638		FALSE
8265.39	50757.9	1422.5	6.58726		5258.11	3645.43	0.126557	1.57193		FALSE
8268.37	50767	1503.5	6.96235		5800.6	2877.28	0.133763	1.42543		FALSE
8271.65	50777	1711.5	7.92555		8764.36	4197	0.152269	0.943783		FALSE
8274.89	50786.8	1832.5	8.48587		5677.3	4628.62	0.163034	1.45754		FALSE
8277.96	50796.2	2109.5	9.76859		5262.9	6506.28	0.187678	1.57289		FALSE
8280.83	50805	2192.5	10.1529		5923.08	5574.08	0.195062	1.39806		FALSE
8283.75	50813.9	2160.5	10.0048		5032.46	5492.69	0.192215	1.64606		FALSE
8286.14	50821.2	2002.5	9.2731		8668.24	5163.34	0.178158	0.95592		FALSE
8293.26	50842.8	1625.5	7.5273		7442.8	4045.8	0.144617	1.11427		FALSE
8296.54	50852.8	1547.5	7.1661		6667.48	2956.07	0.137678	1.24433		FALSE
8299.22	50861	1503.5	6.96235		9242.56	3719.47	0.133763	0.897936		FALSE
8305.43	50879.9	1519.5	7.03644		3356.91	3923.14	0.135187	2.47413		FALSE
8309.34	50891.8	1561.5	7.23093		4634.18	4043.56	0.138923	1.79305		FALSE
8311.71	50899	1628.5	7.54119		9045.08	3136.64	0.144884	0.918921		FALSE
8315	50909	1719.5	7.96259		10522.6	4322.14	0.15298	0.790207		FALSE
8324.85	50938.9	1924.5	8.9119		4762.16	4949.73	0.171219	1.74813		FALSE
8327.49	50946.9	1949.5	9.02767		6129.38	5023.57	0.173443	1.35862		FALSE
8330.13	50955	1939.5	9.24134		5152.89	3791.02	0.172553	1.61659		FALSE
8333.42	50965	1941.5	9.25087		6442.01	5013.77	0.172731	1.29361		FALSE
8340	50985	2032.5	9.68447		5728.36	6553.18	0.180827	1.45592		FALSE
8349.88	51015	2332.5	11.1139		3803.47	13140.9	0.207518	2.19533		FALSE
8370.59	51077.8	3818.5	18.1944		879.146	54549	0.339724	9.52128		FALSE
8427.16	51248.9	464.5	2.21325		7945.57	1072.62	0.0413256	1.06061		FALSE
8830.4	52452.9	441	2.15197		5715.72	1085.63	0.0392349	1.54493		FALSE
8833.09	52460.9	474	2.313		5514.32	931.934	0.0421708	1.60185		FALSE
8836.09	52469.7	555	2.70826		6242.68	1349.27	0.0493772	1.41543		FALSE
8839.86	52480.9	615	3.00105		5741.88	1546.46	0.0547153	1.53954		FALSE
8842.74	52489.4	652	3.1816		4840.9	1694.88	0.0580071	1.82667		FALSE
8865.95	52557.8	570	2.85334		4997.82	1118.53	0.0507117	1.77396		FALSE
8869.71	52568.9	581	2.90841		4723.08	1470.52	0.0516904	1.87795		FALSE
8872.45	52576.9	598	2.99351		3536.22	1541.56	0.0532028	2.50902		FALSE
8875.89	52587	650	3.25381		4382.65	1696.11	0.0578292	2.02523		FALSE
8879.24	52596.9	697	3.48909		5166.45	1362.67	0.0620107	1.71864		FALSE
8881.98	52605	745	3.72937		6244.18	1887.28	0.0662811	1.42244		FALSE
8885.37	52614.9	805	4.02972		6859.08	1570.11	0.0716192	1.29542		FALSE
8888.1	52623	886	4.4352		8913.78	2206.81	0.0788256	0.997119		FALSE
8891.49	52633	938	4.6955		5954.69	2407.37	0.083452	1.49319		FALSE
8894.22	52641	947	4.74055		3958.89	1908.59	0.0842527	2.24665		FALSE
8897.89	52651.8	974	4.87571		4891.05	2564.15	0.0866548	1.81922		FALSE
8900.98	52660.9	933	4.67047		6520.52	2415.24	0.0830071	1.36507		FALSE
8918.89	52713.5	695	3.47908		6848.05	1372.63	0.0618327	1.3024		FALSE
8927.99	52740.2	750	3.7544		5044.65	2424.4	0.066726	1.76979		FALSE
8981.47	52897	899	4.50027		6234.42	2336.33	0.0799822	1.44063		FALSE
8987.92	52915.8	850	4.25499		6466.13	1701.92	0.0756228	1.39		FALSE
9000.99	52954.1	920	4.6054		5581.99	2413.45	0.0818505	1.61251		FALSE
9007.42	52972.8	967	4.84067		4414.13	2598.31	0.086032	2.04059		FALSE
9010.18	52980.9	949	4.75057		3789.07	2526.25	0.0844306	2.37794		FALSE
9013.59	52990.9	913	4.57036		6115.85	2334.22	0.0812278	1.47381		FALSE
9017.03	53000.9	786	3.93461		3721.94	2471.06	0.0699288	2.42267		FALSE
9020.45	53010.9	676	3.38397		4750.3	3482.26	0.0601423	1.89892		FALSE
9027.09	53030.3	507	2.53797		6519.19	1264.56	0.0451068	1.3847		FALSE
9033.43	53048.8	403	2.01736		4644.3	1014.89	0.0358541	1.94506		FALSE
9130.37	53331	426	2.16622		7468.43	1017.23	0.0379004	1.22253		FALSE
9133.75	53340.8	457	2.32386		6418.52	878.848	0.0406584	1.42303		FALSE
9136.58	53349	504	2.56286		7650.96	1192.82	0.0448399	1.19417		FALSE
9140.01	53358.9	547	2.78151		5537.02	1351.83	0.0486655	1.65071		FALSE
9143.47	53369	596	3.03068		7307.2	1130.36	0.0530249	1.2513		FALSE
9146.69	53378.3	609	3.09679		6934.77	1558.4	0.0541815	1.31896		FALSE
9149.68	53387	670	3.40697		8271.36	1670.88	0.0596085	1.10619		FALSE
9153.11	53397	711	3.61546		7648.43	1393.77	0.0632562	1.19673		FALSE
9155.88	53405	803	4.08328		6499.25	2018.77	0.0714413	1.40876		FALSE
9159.34	53415	824	4.19007		13947.7	2125.85	0.0733096	0.656692		FALSE
9189.03	53501	1747	8.88355		7119.33	4678.05	0.155427	1.29072		FALSE
9192.49	53511	1688	8.58354		9238.13	3402.3	0.150178	0.99506		FALSE
9195.55	53519.8	1595	8.11063		5715.09	4339.69	0.141904	1.60899		FALSE
9202.84	53540.9	1548	7.87163		9936.97	3162.08	0.137722	0.926121		FALSE
9205.62	53549	1572	7.99367		4896.72	4238.1	0.139858	1.87996		FALSE
9225.15	53605.4	2047	10.4091		3828.24	6994.22	0.182117	2.40976		FALSE
9248.77	53673.6	1228	6.36683		5746.72	3261.91	0.109253	1.6094		FALSE
9252.03	53683	1119	5.8017		6984.21	2916.33	0.0995552	1.32471		FALSE
9255.77	53693.7	1019	5.28323		6853.91	2091.93	0.0906584	1.35044		FALSE
9268.39	53730.1	942	4.884		6157.77	2484.11	0.0838078	1.50515		FALSE
9299.92	53820.9	595	3.08491		6841.07	1513.49	0.0529359	1.35943		FALSE
9313.17	53859	503	2.60791		7138.46	1286.26	0.0447509	1.30465		FALSE
9324.06	53890.3	464	2.40571		4972.08	1219.46	0.0412811	1.87528		FALSE
9327.43	53900	460	2.38497		5400.35	930.907	0.0409253	1.72719		FALSE
9330.57	53909	501	2.59754		6853.91	1230.79	0.044573	1.36135		FALSE
9334.04	53918.9	496	2.57162		5422.58	1258.82	0.0441281	1.72133		FALSE
9337.52	53928.9	494	2.56125		5852.05	1217.81	0.0439502	1.5956		FALSE
9340.76	53938.3	499	2.58717		5767.61	982.781	0.044395	1.61952		FALSE
9344.06	53947.7	503	2.60791		4900.07	1285.16	0.0447509	1.90692		FALSE
9347.45	53957.4	513	2.65976		5319.98	1297.72	0.0456406	1.75705		FALSE
9350.37	53965.8	503	2.60791		4538.25	1331.74	0.0447509	2.06035		FALSE
9354.25	53976.9	522	2.70642		4326.21	1052.51	0.0464413	2.16223		FALSE
9381.72	54055.7	821	4.25665		5552.51	2184.27	0.0730427	1.68964		FALSE
9384.53	54063.7	863	4.47441		6349.48	1767.95	0.0767794	1.478		FALSE
9388.04	54073.8	920	4.76994		5739.39	2476.07	0.0818505	1.63572		FALSE
9398.22	54102.9	1174	6.08686		6647.63	3146.24	0.104448	1.41377		FALSE
9416.2	54154.3	1929	10.2167		6271.08	5220.9	0.171619	1.50153		FALSE
9439.5	54220.9	3669	19.4324		906.293	62514.7	0.326423	10.4155		FALSE
9480.77	54338.6	11240	59.5312		320.384	514998	1	29.5919		FALSE
9515.18	54436.6	3640	19.2788		1282.42	43315.6	0.323843	7.4197		FALSE
9528.96	54475.7	2834	15.0099		4418.37	9704.85	0.252135	2.15667		FALSE
9532.66	54486.2	2658	14.0777		5283.85	7313.72	0.236477	1.80411		FALSE
9535.73	54495	2502	13.2515		5325.1	6813.53	0.222598	1.79072		FALSE
9539.23	54504.9	2291	12.134		5774.07	6247.43	0.203826	1.65208		FALSE
9542.76	54514.9	2198	11.6414		6624.71	5945.48	0.195552	1.44048		FALSE
9545.95	54524	2050	10.8576		6362.94	5476.3	0.182384	1.50024		FALSE
9549.36	54533.7	1850	9.79828		6186.55	3831.92	0.164591	1.54357		FALSE
9552.6	54542.9	1757	9.30572		5636.36	4702.1	0.156317	1.69482		FALSE
9555.89	54552.2	1570	8.3153		6790.41	4186.41	0.13968	1.40726		FALSE
9558.97	54560.9	1408	7.45729		6638.79	3786.16	0.125267	1.43987		FALSE
9566.03	54581	1165	6.17027		8641.19	3108.69	0.103648	1.10703		FALSE
9569.31	54590.3	1036	5.48704		7770.25	2761.81	0.0921708	1.23153		FALSE
9582.96	54629	740	3.91931		7564.09	1901.34	0.0658363	1.2669		FALSE
9586.49	54639	622	3.29434		6991.98	1276.44	0.0553381	1.37107		FALSE
9589.66	54648	591	3.13015		5661.97	1560.73	0.0525801	1.6937		FALSE
9593.26	54658.1	561	2.97126		5769.35	1140.49	0.049911	1.6628		FALSE
9595.86	54665.5	505	2.67467		4999.44	1326.64	0.0449288	1.91938		FALSE
9599.44	54675.7	476	2.52107		5595.83	1231.35	0.0423488	1.71546		FALSE
9602.73	54685	428	2.32135		5724.62	1101.39	0.0380783	1.67744		FALSE
10205.6	56365.9	341	2.02864		4073.1	959.984	0.0303381	2.50562		FALSE
10208.9	56375	383	2.2785		8230.13	781.137	0.0340747	1.24043		FALSE
10212.8	56385.6	403	2.39749		7285.82	840.281	0.0358541	1.40174		FALSE
10216.2	56395	457	2.71874		5105.65	1239.1	0.0406584	2.00096		FALSE
10219.8	56404.8	475	2.82582		5046.7	1331.14	0.0422598	2.02505		FALSE
10223	56413.6	557	3.31365		6898.66	1161.29	0.0495552	1.48189		FALSE
10233	56441	706	4.20006		10458	1924.44	0.0628114	0.978486		FALSE
10243.9	56470.9	898	5.34229		6704.91	1915.34	0.0798932	1.52782		FALSE
10247.6	56481	983	5.84796		5554.75	2741.79	0.0874555	1.84483		FALSE
10257.8	56509	1190	7.07943		7546.06	3299.97	0.105872	1.35936		FALSE
10261.4	56519	1295	7.70408		7547.07	2699.53	0.115214	1.35966		FALSE
10265.1	56528.9	1384	8.23355		6524.58	3807.16	0.123132	1.57329		FALSE
10268.4	56537.9	1430	8.50721		6588.93	3988.42	0.127224	1.55843		FALSE
10271.8	56547.3	1573	9.35793		5350.02	4432.29	0.139947	1.91995		FALSE
10275.3	56556.9	1718	10.2206		6700.65	4744.86	0.152847	1.53348		FALSE
10278.7	56566.1	1875	11.1546		5771.03	5257.2	0.166815	1.78108		FALSE
10281.9	56575	2025	12.0469		7077.82	5671.17	0.18016	1.45269		FALSE
10285.6	56585	2090	12.4336		9278.31	5849.08	0.185943	1.10856		FALSE
10288.9	56594.3	2053	12.2135		1078.31	28705.2	0.182651	9.54176		FALSE
10307.5	56644.9	1007	5.99074		12380.4	2729.12	0.0895907	0.832564		FALSE
10310.4	56653	876	5.21141		7801.9	1834.29	0.0779359	1.32153		FALSE
10314.1	56662.9	788	4.68789		8365.53	2160.2	0.0701068	1.23292		FALSE
10317.4	56671.9	721	4.2893		6443.77	1963.87	0.0641459	1.60114		FALSE
10320.7	56681	709	4.21791		7888.33	1432.62	0.0630783	1.30835		FALSE
10324.3	56691	690	4.10488		8979.63	1710.5	0.0613879	1.14975		FALSE
10327.6	56699.8	607	3.6111		6361.58	1627.33	0.0540036	1.62343		FALSE
10331.4	56710.2	536	3.18872		5861.73	1470.5	0.0476868	1.76251		FALSE
10334.9	56719.8	504	2.99835		5063.49	1401.19	0.0448399	2.04106		FALSE
10338.2	56729	475	2.82582		6243	987.224	0.0422598	1.65598		FALSE
10344.9	56747	408	2.42723		5537.6	1101.16	0.0362989	1.86811		FALSE
10349.2	56758.8	389	2.3142		5382.37	1046.34	0.0346085	1.9228		FALSE
10352.9	56768.9	384	2.28445		6852.55	955.355	0.0341637	1.51081		FALSE
10356.6	56778.9	347	2.06434		5596.57	889.735	0.0308719	1.85052		FALSE
11207.3	59053	328.75	2.23611		9482.19	871.395	0.0292482	1.18193		FALSE
11210.4	59061	340.75	2.31773		8698.28	944.656	0.0303158	1.2888		FALSE
11221.1	59089	302.75	2.05926		8419.22	612.043	0.0269351	1.33279		FALSE
11373.1	59485.9	305.75	2.24572		6221.31	867.895	0.027202	1.82808		FALSE
11376.5	59494.9	348.75	2.56155		7354.83	734.688	0.0310276	1.54681		FALSE
11379.9	59503.6	325.75	2.39262		5236.85	949.333	0.0289813	2.17304		FALSE
11382.7	59511	338.75	2.4881		6537.56	743.846	0.0301379	1.74112		FALSE
11386.2	59520.1	334.75	2.45872		6052.06	955.462	0.029782	1.88138		FALSE
11390.1	59530.2	314.75	2.31182		5681.29	895.258	0.0280027	2.00484		FALSE
11455.1	59699	307.75	2.26041		7289.99	742.298	0.0273799	1.57134		FALSE
11458.5	59707.7	288.75	2.12086		7016.48	610.92	0.0256895	1.63308		FALSE
11462	59717	315.75	2.31917		7064.68	805.787	0.0280916	1.62244		FALSE
11465.8	59726.8	334.75	2.45872		5834.81	876.324	0.029782	1.96507		FALSE
11469.4	59736.2	317.75	2.33386		6866.67	680.663	0.0282696	1.67031		FALSE
11473	59745.5	321.75	2.36324		5963.83	909.385	0.0286254	1.92377		FALSE
11476.3	59754	332.75	2.44403		7226.03	717.921	0.0296041	1.58819		FALSE
11480	59763.6	312.75	2.29713		4315.4	1094.51	0.0278247	2.66025		FALSE
11484.3	59774.8	293.75	2.15758		6734.3	632.156	0.0261343	1.70535		FALSE
12677.5	62789	269.5	2.26866		8321.53	790.858	0.0239769	1.52345		FALSE
12681.1	62798	271.5	2.2855		5921.18	836.484	0.0241548	2.14166		FALSE
12685.6	62809	283.5	2.38651		10165.1	799.51	0.0252224	1.24796		FALSE
15332.7	69027	219	2.26694		5750.12	686.233	0.019484	2.66651		FALSE
15337.2	69037	238	2.46362		5409.79	570.759	0.0211744	2.83508		FALSE
15341.8	69047.4	229	2.43133		5600.66	754.307	0.0203737	2.73929		FALSE
15345.2	69055	250	2.65429		5887.4	825.844	0.022242	2.60645		FALSE
15349.7	69065	249	2.64368		5550.97	636.553	0.022153	2.76522		FALSE
15354.3	69075.3	254	2.69676		5605.25	836.289	0.0225979	2.73927		FALSE
15358.6	69084.9	266	2.82417		6714.99	854.255	0.0236655	2.2872		FALSE
15363	69094.8	265	2.81355		6418.5	883.052	0.0235765	2.39355		FALSE
15367.5	69104.9	286	3.03651		6490.49	931.415	0.0254448	2.36769		FALSE
15371.6	69114.2	297	3.1533		8642.67	739.422	0.0264235	1.77857		FALSE
15375.6	69123	290	3.07898		9525.11	918.167	0.0258007	1.61421		FALSE
15380	69132.9	295	3.13207		8918.74	911.749	0.0262456	1.72446		FALSE
15383.6	69141	303	3.217		4785.25	959.627	0.0269573	3.21479		FALSE
15388.1	69151	295	3.13207		17230.1	488.522	0.0262456	0.893094		FALSE
15392.5	69161	282	2.99404		16543.3	908.084	0.025089	0.930439		FALSE
15415.8	69213	233	2.4738		5497.22	593.999	0.0207295	2.80428		FALSE
15430.1	69245	246	2.61182		9124.71	778.999	0.0218861	1.69102		FALSE
15434.5	69255	273	2.89849		8614.23	838.024	0.0242883	1.79175		FALSE
15439	69265	291	3.0896		10807.2	842.913	0.0258897	1.42858		FALSE
15442.9	69273.7	275	2.91972		8717.94	675.704	0.0244662	1.77139		FALSE
15447.4	69283.7	258	2.73923		7497.32	825.716	0.0229537	2.06039		FALSE
15451.5	69292.9	287	3.04713		9073.5	792.7	0.0255338	1.70293		FALSE
15455.6	69302.2	275	2.91972		8502	651.812	0.0244662	1.81788		FALSE
15459.6	69311	253	2.68614		8799.69	708.843	0.0225089	1.75683		FALSE
15464.1	69321	265	2.81355		11064.4	649.059	0.0235765	1.39763		FALSE
15468.5	69331	217	2.30393		13061.9	533.027	0.019306	1.18425		FALSE

## Sheet: ICDC_GDCR0001-1_0_E1_1
Spectrum: ICDC GDCR0001-1\0_E1\1 1SLin, "Baseline subt." (D:\Data\BioTyperRealTimeProcessing\China CDC\20120815banqichangganjun\ICDC GDCR0001-1\0_E1\1)
m/z	time	Intens.	SN	Quality Fac.	Res.	Area	Rel. Intens.	FWHM	Chi^2	Bk. Peak
3637.05	33794.4	756	5.88379		2572.52	1634.51	0.0730232	1.41381		FALSE
3637.59	33796.9	754	5.86823		803.584	4128.98	0.07283	4.5267		FALSE
4178.04	36193	289	2.15171		2166.63	600.912	0.027915	1.92836		FALSE
4184.86	36222.2	1191	8.86744		867.559	7227.56	0.115041	4.82372		FALSE
4592.89	37928.7	843.75	6.1992		1002.89	4630.23	0.0814991	4.57964		FALSE
4613.53	38013	300.75	2.20967		4643.86	365.772	0.0290499	0.993469		FALSE
4615.74	38022	364.75	2.67989		4247.43	575.937	0.0352318	1.08671		FALSE
4617.95	38031	576.75	4.2375		4354.58	915.98	0.0557092	1.06048		FALSE
4620.07	38039.6	606.75	4.45792		3026.02	1307.2	0.0586069	1.52678		FALSE
4622.42	38049.2	429.75	3.15746		3830.16	685.642	0.0415102	1.20685		FALSE
4725.53	38467	357.75	2.62745		7369.29	432.156	0.0345556	0.641246		FALSE
4739.04	38521.4	3646.75	26.7831		593.723	34976.1	0.352245	7.9819		FALSE
4746.88	38552.9	804.75	5.91039		3836.42	1459.45	0.077732	1.23732		FALSE
4749.35	38562.8	707.75	5.19799		4182.41	1255.16	0.0683627	1.13555		FALSE
4751.64	38572.1	562.75	4.13305		4877.73	958.178	0.0543569	0.974151		FALSE
4753.86	38581	517.75	3.80255		5889	656.913	0.0500103	0.807244		FALSE
4756.34	38590.9	438.75	3.22235		4888.17	723.88	0.0423795	0.97303		FALSE
4758.54	38599.8	393.75	2.89185		4315.12	668.793	0.0380329	1.10276		FALSE
4760.83	38609	395.75	2.90654		6575.52	462.546	0.0382261	0.724024		FALSE
4763.31	38619	297.75	2.18679		5135.39	442.313	0.0287601	0.927547		FALSE
4767.81	38637	279.75	2.05459		6457.12	311.09	0.0270215	0.73838		FALSE
5123.12	40036.9	303.5	2.16659		3146.89	600.903	0.0293155	1.62799		FALSE
5124.95	40044	317.5	2.26653		4517.36	472.706	0.0306678	1.1345		FALSE
5130.38	40065	416.5	2.97326		5749.11	768.576	0.0402304	0.892378		FALSE
5143.86	40117.1	1702.5	12.1536		959.55	13841.3	0.164447	5.3607		FALSE
5150.56	40142.9	800.5	5.71451		5983.2	1488.74	0.0773215	0.860836		FALSE
5152.85	40151.8	735.5	5.2505		1477.9	3961.8	0.0710431	3.4866		FALSE
5161.41	40184.8	358.5	2.55922		5317.63	513.855	0.0346281	0.970623		FALSE
5380.01	41019	683.5	4.69756		4044.22	1728.61	0.0660203	1.33029		FALSE
5381.78	41025.7	870.5	5.98278		3247.63	2083.87	0.0840829	1.65714		FALSE
5383.75	41033.1	681.5	4.68382		4105.12	1434.01	0.0658271	1.31147		FALSE
5386.35	41042.9	350.5	2.40892		5082.99	547.293	0.0338553	1.05968		FALSE
5740.62	42359	309.5	2.05233		7238.4	437.086	0.0298951	0.793078		FALSE
6233.14	44123	346	2.2005		9344.65	492.377	0.0334207	0.667028		FALSE
6235.99	44133	387	2.46126		6309.66	755.057	0.0373809	0.988325		FALSE
6238.27	44141	483	3.0718		5617.2	971.748	0.0466537	1.11057		FALSE
6241.11	44150.9	546	3.47247		5516.12	876.747	0.052739	1.13143		FALSE
6243.73	44160.1	625	3.9749		4287.43	1321.74	0.0603697	1.45629		FALSE
6246.26	44169	731	4.64904		6526.87	1496.13	0.0706084	0.957006		FALSE
6256.08	44203.4	2792	17.7567		860.621	27885.3	0.269684	7.26926		FALSE
6269.09	44249	366	2.3277		3974.41	759.275	0.0353525	1.57737		FALSE
6272.52	44260.9	340	2.16234		5201.67	550.092	0.0328411	1.20587		FALSE
6274.81	44269	456	2.90008		5512.73	932.501	0.0440457	1.13824		FALSE
6277.66	44278.9	512	3.25623		4178.36	1099.33	0.0494549	1.50242		FALSE
6279.96	44287	490	3.11632		3967.16	1069.09	0.0473298	1.58299		FALSE
6291.98	44329	328	2.08603		9059.7	658.732	0.031682	0.694502		FALSE
6294.58	44338.1	316	2.00971		5329.14	661.528	0.0305229	1.18116		FALSE
6317.44	44417.8	322	2.04787		5039.95	519.581	0.0311025	1.25347		FALSE
6333.26	44473	440	2.79833		2884.99	1518.34	0.0425003	2.19525		FALSE
6335.57	44481	452	2.87464		6266.66	912.032	0.0436594	1.011		FALSE
6338.43	44490.9	395	2.51213		8405.72	930.714	0.0381537	0.754062		FALSE
6343.62	44509	338	2.14962		7192.77	481.623	0.0326479	0.881944		FALSE
6382.98	44645.7	384	2.41936		4832.29	965.046	0.0370911	1.3209		FALSE
6385.63	44654.9	453	2.85409		4860.32	883.232	0.043756	1.31383		FALSE
6667.87	45623	332	2.07603		5336.95	663.687	0.0320684	1.24938		FALSE
7137.13	47188.3	350.5	2.16021		4830.64	772.521	0.0338553	1.47747		FALSE
7139.79	47197	403.5	2.48687		5736.17	676.272	0.0389747	1.2447		FALSE
7142.83	47207	460.5	2.83817		9275.38	938.112	0.0444804	0.770085		FALSE
7159.39	47261.2	1638.5	10.0288		825.135	21308.6	0.158265	8.67663		FALSE
7172.14	47303	911.5	5.57901		7096.29	2625.39	0.0880432	1.01069		FALSE
7177.95	47322	897.5	5.49332		3692.17	2137.66	0.0866909	1.9441		FALSE
7181.29	47332.9	856.5	5.24238		5096.06	1966.64	0.0827306	1.40918		FALSE
7184.35	47342.9	807.5	4.94246		4680.54	1893.49	0.0779977	1.53494		FALSE
7187.42	47352.9	755.5	4.62419		6128.61	1342.53	0.0729749	1.17276		FALSE
7190.03	47361.5	755.5	4.62419		5418.08	1764.22	0.0729749	1.32704		FALSE
7192.93	47371	760.5	4.65479		4611.1	1337.08	0.0734579	1.55992		FALSE
7196.13	47381.4	841.5	5.15057		3383.44	2408.07	0.0812818	2.12687		FALSE
7199.06	47391	919.5	5.62798		4824.21	2090.35	0.0888159	1.49228		FALSE
7201.89	47400.2	983.5	6.0197		4954.74	2242.77	0.0949978	1.45354		FALSE
7205.12	47410.8	976.5	5.97686		5005.95	2259.75	0.0943216	1.43931		FALSE
7210.98	47429.9	959.5	5.87281		5882.78	1734.55	0.0926796	1.22578		FALSE
7213.77	47439	1058.5	6.47876		3756.83	2431.3	0.102242	1.92017		FALSE
7223.56	47470.9	1580.5	9.67376		2560.16	10733.5	0.152663	2.82153		FALSE
7226.33	47480	1657.5	10.1451		3718.07	3990.11	0.1601	1.94357		FALSE
7228.83	47488.1	1724.5	10.5551		5914.11	3092.76	0.166572	1.2223		FALSE
7231.76	47497.6	1707.5	10.4511		4194.59	5034.68	0.16493	1.72407		FALSE
7234.91	47507.9	1648.5	10.09		5477.13	2979.43	0.159231	1.32093		FALSE
7237.27	47515.6	1578.5	9.66152		5982.03	2832.34	0.15247	1.20984		FALSE
7240.99	47527.7	1460.5	8.93928		4295.34	2657.79	0.141072	1.68578		FALSE
7243.22	47535	1459.5	8.93316		6550.94	2624.61	0.140975	1.10568		FALSE
7245.96	47543.9	1531.5	9.37385		4302.19	3687.15	0.14793	1.68425		FALSE
7251.81	47562.9	1805.5	11.0509		3909.58	7039.78	0.174396	1.85488		FALSE
7259.72	47588.7	2528.5	15.4762		1497.68	17645.9	0.244232	4.84732		FALSE
7276.11	47641.9	7951.5	48.6687		715.962	127092	0.768048	10.1627		FALSE
7296.14	47707	1889.5	11.5651		3573.64	6665.84	0.18251	2.04166		FALSE
7298.93	47716	1881.5	11.5161		1868.49	14588.5	0.181737	3.90633		FALSE
7309.1	47749	1331.5	8.14971		4084.81	2365.21	0.128612	1.78933		FALSE
7314.33	47766	1324.5	8.04858		4169.52	3157.91	0.127935	1.75424		FALSE
7316.49	47773	1363.5	8.28557		1411.48	10338.8	0.131703	5.18355		FALSE
7328.23	47811	836.5	5.08315		5835.23	1958.75	0.0807988	1.25586		FALSE
7331.92	47822.9	797.5	4.84616		4136.54	1892.06	0.0770317	1.77248		FALSE
7335.37	47834.1	779.5	4.73678		4095.44	4039.48	0.0752931	1.79111		FALSE
7346.32	47869.5	571.5	3.47283		5313.56	1285.79	0.0552021	1.38256		FALSE
7349.26	47879	516.5	3.13861		7213.8	884.254	0.0498895	1.01878		FALSE
7352.35	47889	471.5	2.86516		10600.3	821.052	0.0455429	0.6936		FALSE
7355.1	47897.9	462.5	2.81047		5166.44	1083.1	0.0446736	1.42363		FALSE
7373.4	47957	352.5	2.14203		7851.17	875.124	0.0340485	0.939147		FALSE
7661.23	48877	443.5	2.66831		5390.34	775.791	0.0428383	1.42129		FALSE
7665.38	48890.1	437.5	2.63221		5457.11	795.444	0.0422588	1.40466		FALSE
7668.79	48900.9	500.5	3.01125		4339.07	1389.99	0.0483441	1.76738		FALSE
7671.64	48909.9	495.5	2.98116		5282.11	900.072	0.0478611	1.45238		FALSE
7674.3	48918.3	534.5	3.21581		4856.57	972.769	0.0516282	1.58019		FALSE
7677.39	48928.1	593.5	3.57078		5209.23	1384.9	0.0573271	1.4738		FALSE
7686.5	48956.9	857.5	5.15913		4277.54	2047.41	0.0828272	1.79695		FALSE
7689	48964.8	883.5	5.31556		6022.79	1645.99	0.0853386	1.27665		FALSE
7691.94	48974.1	1007.5	6.0616		4455.72	2428.07	0.097316	1.72631		FALSE
7694.75	48983	1102.5	6.63316		6704.39	3217.49	0.106492	1.14772		FALSE
7697.29	48991	994.5	5.98338		6056.2	2413.16	0.0960603	1.27098		FALSE
7700.45	49001	966.5	5.81492		9464.29	1741.08	0.0933557	0.813633		FALSE
7703.61	49011	940.5	5.65849		6294.55	2236.52	0.0908443	1.22385		FALSE
7706.11	49018.8	870.5	5.23734		4382.98	1616.52	0.0840829	1.75819		FALSE
7709.53	49029.6	865.5	5.20726		4171.32	2142.98	0.0836	1.84822		FALSE
7712.49	49039	877.5	5.27946		10292.2	1565.55	0.0847591	0.749353		FALSE
7715.63	49048.9	876.5	5.27344		6141.46	2090.69	0.0846625	1.25632		FALSE
7718.2	49057	943.5	5.67654		6514.41	2173.94	0.0911341	1.18479		FALSE
7721.34	49066.9	999.5	6.01347		5039.93	1834.69	0.0965432	1.53203		FALSE
7725.11	49078.8	1147.5	6.9039		9605.1	3355.46	0.110839	0.804271		FALSE
7727.71	49087	1273.5	7.66198		7758.49	3086.03	0.123009	0.996032		FALSE
7730.24	49095	1337.5	8.04704		5778.13	3168.22	0.129191	1.33785		FALSE
7733.42	49105	1203.5	7.24083		5180.08	2185.82	0.116248	1.49291		FALSE
7736.29	49114	1066.5	6.41657		4582.77	2527.49	0.103015	1.68812		FALSE
7739.38	49123.8	905.5	5.44792		4231.07	2184.72	0.0874636	1.82918		FALSE
7742.52	49133.7	801.5	4.8222		4369.38	1902.25	0.0774181	1.77199		FALSE
7745.48	49143	739.5	4.44918		5233.85	1302.89	0.0714294	1.47988		FALSE
7748.7	49153.1	644.5	3.87762		4082.1	1554.84	0.0622532	1.89821		FALSE
7751.83	49162.9	657.5	3.95583		5283.06	1435.76	0.0635089	1.4673		FALSE
7754.77	49172.2	604.5	3.63696		4897.29	1297.87	0.0583896	1.58348		FALSE
7757.82	49181.8	513.5	3.08946		5144.05	900.338	0.0495997	1.50812		FALSE
7760.72	49190.9	518.5	3.11954		4899.43	1082.86	0.0500827	1.584		FALSE
7763.89	49200.9	421.5	2.53594		5103.32	877.187	0.0407133	1.52134		FALSE
7767.04	49210.8	369.5	2.22309		4671.4	800.024	0.0356906	1.66268		FALSE
7769.64	49219	335.5	2.01853		8981.18	557.033	0.0324065	0.865102		FALSE
8221.28	50618.9	328.75	2.02541		4977.72	735.115	0.0317545	1.65161		FALSE
8268.49	50763	500.75	3.08509		11631.1	922.568	0.0483682	0.710897		FALSE
8271.5	50772.1	529.75	3.26376		6601.39	991.138	0.0511694	1.25299		FALSE
8273.72	50778.9	556.75	3.4301		3635.83	1430.31	0.0537773	2.27561		FALSE
8277.65	50790.9	679.75	4.1879		4459.08	1687.87	0.0656581	1.85636		FALSE
8282.92	50807	861.75	5.30919		4613.93	2128.34	0.0832377	1.7952		FALSE
8286.15	50816.8	831.75	5.12436		6637.19	1982.81	0.08034	1.24844		FALSE
8288.84	50825	760.75	4.68693		6978.88	1409.08	0.073482	1.1877		FALSE
8292.12	50835	705.75	4.34808		8473.55	1639.84	0.0681695	0.978589		FALSE
8295.38	50844.9	685.75	4.22486		7056.91	1238.78	0.0662376	1.1755		FALSE
8298.05	50853	669.75	4.12629		6626.74	1529.88	0.0646922	1.25221		FALSE
8301.33	50863	700.75	4.31728		9985.9	1210.13	0.0676865	0.831305		FALSE
8304.6	50872.9	737.75	4.54523		6091.48	1731.83	0.0712604	1.36331		FALSE
8307.66	50882.2	730.75	4.5021		5223.4	1781.51	0.0705843	1.59047		FALSE
8310.53	50891	768.75	4.73622		6050.82	1858.44	0.0742547	1.37345		FALSE
8313.78	50900.8	783.75	4.82863		5081.54	1945.5	0.0757036	1.63608		FALSE
8316.46	50909	822.75	5.06891		5945.41	2053.84	0.0794707	1.3988		FALSE
8319.3	50917.6	870.75	5.36464		4153.6	2195.35	0.0841071	2.00291		FALSE
8322.78	50928.2	938.75	5.78358		5144.31	2380.88	0.0906753	1.61786		FALSE
8328.09	50944.3	991.75	6.11011		5980.52	1926.05	0.0957946	1.39254		FALSE
8336.85	50970.9	1072.75	6.62123		6673.08	2033.29	0.103619	1.24933		FALSE
8340.14	50980.9	1088.75	6.71999		5829.05	2766.93	0.105164	1.43079		FALSE
8343.02	50989.6	1168.75	7.21376		6095.23	2924.53	0.112891	1.36878		FALSE
8346.1	50999	1289.75	7.9606		9000.45	2393.14	0.124579	0.927297		FALSE
8349.39	51009	1385.75	8.55313		4936.94	3465.71	0.133852	1.69121		FALSE
8352.22	51017.5	1465.75	9.04691		5069.35	3739.1	0.141579	1.64759		FALSE
8355.59	51027.7	1577.75	9.73819		5326.37	4973.61	0.152397	1.56872		FALSE
8358.63	51037	1718.75	10.6085		8270.4	4269.72	0.166017	1.01067		FALSE
8361.93	51047	1914.75	11.8182		11894.7	5809.77	0.184949	0.702997		FALSE
8370.63	51073.3	2810.75	17.3485		768.914	43231.4	0.271495	10.8863		FALSE
8383.71	51112.9	1198.75	7.39893		5797.37	2905.67	0.115789	1.44612		FALSE
8386.75	51122.2	1003.75	6.19535		5913.56	2508.37	0.0969537	1.41822		FALSE
8389.66	51130.9	895.75	5.52875		4488.2	2279.44	0.0865219	1.86927		FALSE
8393.59	51142.8	855.75	5.28186		5858.16	2083.07	0.0826582	1.4328		FALSE
8395.98	51150.1	752.75	4.64613		4250.61	1925.32	0.0727093	1.97524		FALSE
8399.34	51160.2	752.75	4.64613		5134.6	1813.05	0.0727093	1.63583		FALSE
8402.23	51169	734.75	4.53503		4999.38	1731.47	0.0709706	1.68066		FALSE
8405.53	51179	700.75	4.32517		6422.01	1575.9	0.0676865	1.30886		FALSE
8408.19	51187	679.75	4.19555		6195.1	1574.47	0.0656581	1.35723		FALSE
8411.5	51197	685.75	4.23259		8020.2	1200.04	0.0662376	1.04879		FALSE
8414.8	51207	642.75	3.96718		8335.53	1409.68	0.0620842	1.00951		FALSE
8417.67	51215.6	513.75	3.17097		4470.65	1283.83	0.0496239	1.88287		FALSE
8420.77	51225	526.75	3.25121		4801.72	1230.34	0.0508796	1.7537		FALSE
8424.08	51235	497.75	3.07221		7754.59	884.99	0.0480784	1.08633		FALSE
8437.33	51275	365.75	2.25748		5734.94	665.445	0.0353284	1.47121		FALSE
8852.61	52512.9	329.875	2.05521		6341.81	670.947	0.0318631	1.39591		FALSE
8856	52522.9	353.875	2.20473		6059.77	621.859	0.0341813	1.46144		FALSE
8858.73	52531	373.875	2.32934		6042.51	830.172	0.0361132	1.46607		FALSE
8862.11	52540.9	358.875	2.23589		4922.13	891.436	0.0346643	1.80046		FALSE
8865.52	52551	376.875	2.38982		5623.25	907.008	0.0364029	1.57658		FALSE
8869.59	52563	396.875	2.51664		4346.7	1194.6	0.0383348	2.04054		FALSE
8876.64	52583.7	456.875	2.89711		5589.68	1412.89	0.0441303	1.58804		FALSE
8879.79	52592.9	543.875	3.44879		7552.11	1318.58	0.0525337	1.1758		FALSE
8882.52	52601	551.875	3.49952		6118.64	1317.05	0.0533064	1.45171		FALSE
8885.92	52611	573.875	3.63902		6369.54	1389.28	0.0554315	1.39506		FALSE
8889.31	52620.9	632.875	4.01315		4860.77	1584.95	0.0611304	1.82879		FALSE
8892.72	52631	722.875	4.58385		6088.62	1759.03	0.0698236	1.46055		FALSE
8895.82	52640.1	787.875	4.99602		6185.08	1527.78	0.076102	1.43827		FALSE
8899.08	52649.7	788.875	5.00236		5175.54	2029.96	0.0761986	1.71945		FALSE
8902.24	52658.9	750.875	4.7614		6410.58	1894.38	0.0725282	1.38868		FALSE
8904.98	52667	699.875	4.438		6629.73	1321.75	0.067602	1.34319		FALSE
8908.15	52676.3	561.875	3.56293		4620.61	1456.81	0.0542724	1.92792		FALSE
8911.79	52687	569.875	3.61366		9134.49	1321.18	0.0550451	0.97562		FALSE
8915.19	52697	536.875	3.4044		9456.17	1255.57	0.0518576	0.942791		FALSE
8918.6	52707	517.875	3.28392		4789.76	1646.24	0.0500223	1.86201		FALSE
8922.01	52717	532.875	3.37903		9885.93	1002.99	0.0514712	0.902496		FALSE
8925.41	52727	511.875	3.24587		6287.99	1308.01	0.0494428	1.41944		FALSE
8928.42	52735.8	510.875	3.23953		3372.64	1356.26	0.0493462	2.64731		FALSE
8932.91	52749	546.875	3.46781		9088.3	1405.69	0.0528235	0.982902		FALSE
8934.97	52755	569.875	3.61366		5358.68	1116.53	0.0550451	1.66738		FALSE
8941.11	52773	584.875	3.70877		4548.35	1500.26	0.056494	1.96579		FALSE
8944.52	52783	578.875	3.67073		4129.3	1157.05	0.0559144	2.16611		FALSE
8948.6	52794.9	653.875	4.14631		6481.88	1646.61	0.0631588	1.38056		FALSE
8950.66	52801	627.875	3.98144		9161.72	1233.73	0.0606474	0.976963		FALSE
8963.63	52839	794.875	5.04041		6567.75	2473.57	0.0767782	1.36479		FALSE
8966.8	52848.3	785.875	4.98334		6851.67	1574.08	0.0759089	1.3087		FALSE
8969.78	52857	839.875	5.32576		7262.13	2131.96	0.0811248	1.23514		FALSE
8973.19	52866.9	794.875	5.04041		7611.79	2019.02	0.0767782	1.17885		FALSE
8975.94	52875	770.875	4.88822		5251.6	1980.2	0.07446	1.70918		FALSE
8979.51	52885.4	700.875	4.44434		4515.95	1832.05	0.0676986	1.9884		FALSE
8982.76	52894.9	673.875	4.27313		4532.03	1337.25	0.0650906	1.98206		FALSE
8986.29	52905.3	700.875	4.44434		4735.94	1795.5	0.0676986	1.89747		FALSE
8990.24	52916.8	695.875	4.41264		4648.89	1807.19	0.0672156	1.93385		FALSE
8993.03	52925	700.875	4.44434		7145.18	1738.34	0.0676986	1.25862		FALSE
8996.45	52934.9	724.875	4.59653		4798.16	1881.55	0.0700168	1.87498		FALSE
8999.87	52945	736.875	4.67263		7034.11	1453.99	0.0711759	1.27946		FALSE
9004.62	52958.8	825.875	5.23699		6158.68	3090.45	0.0797725	1.4621		FALSE
9007.41	52967	911.875	5.78232		3814.07	2389.58	0.0880794	2.36163		FALSE
9010.82	52976.9	999.875	6.34034		4635.21	2616.18	0.0965795	1.94399		FALSE
9013.61	52985.1	933.875	5.92183		1739.86	5791.29	0.0902044	5.18064		FALSE
9020.42	53005	718.875	4.55849		10216.7	1336.95	0.0694372	0.882905		FALSE
9023.43	53013.7	627.875	3.98144		5596.27	1578.5	0.0606474	1.6124		FALSE
9026.98	53024.1	565.875	3.58829		5107.59	1414.8	0.0546587	1.76737		FALSE
9030.34	53033.9	522.875	3.31562		4795.97	1310.5	0.0505053	1.8829		FALSE
9033.46	53043	516.875	3.27758		5429.56	977.336	0.0499257	1.66375		FALSE
9036.87	53052.9	511.875	3.24587		5383.82	1189.58	0.0494428	1.67852		FALSE
9040.31	53063	446.875	2.8337		6204.92	1057.59	0.0431643	1.45696		FALSE
9043.75	53073	446.875	2.8337		10411	944.3	0.0431643	0.868673		FALSE
9046.91	53082.2	411.875	2.61176		6601.67	769.564	0.0397836	1.3704		FALSE
9049.92	53091	380.875	2.43859		7175.42	867.1	0.0367893	1.26124		FALSE
9053.11	53100.3	333.875	2.13767		4559.88	836.9	0.0322495	1.98538		FALSE
9056.72	53110.8	332.875	2.13127		6304.12	741.739	0.0321529	1.43664		FALSE
9129.03	53320.9	319.875	2.04803		4777.92	810.817	0.0308972	1.91067		FALSE
9132.45	53330.9	355.875	2.27853		6073.94	1074.12	0.0343745	1.50355		FALSE
9135.54	53339.8	371.875	2.38097		6832.84	740.734	0.03592	1.337		FALSE
9139.14	53350.3	450.875	2.88677		4329.75	1423.48	0.0435507	2.11078		FALSE
9153.18	53391	682.875	4.37218		5422.54	2126.76	0.0659599	1.68799		FALSE
9156.62	53400.9	746.875	4.78195		6669.43	1901.81	0.0721418	1.37292		FALSE
9159.73	53409.9	820.875	5.25574		5669.45	2113.76	0.0792896	1.61563		FALSE
9166.3	53429	973.875	6.23534		9251.21	2530.6	0.0940681	0.990822		FALSE
9169.38	53437.9	1066.88	6.83078		6117.04	2761.52	0.103051	1.49899		FALSE
9172.53	53447	1258.88	8.06008		7872.79	3172.88	0.121597	1.16509		FALSE
9175.98	53457	1551.88	9.93604		7808.23	3828.56	0.149898	1.17517		FALSE
9179.43	53466.9	1955.88	12.5227		6139.64	4937.29	0.188921	1.49511		FALSE
9182.57	53476.1	2251.88	14.4179		5633.94	5882.95	0.217512	1.62987		FALSE
9185.32	53484	2335.88	14.9557		6023.12	6250.98	0.225626	1.52501		FALSE
9188.42	53493	2299.88	14.7252		7867.2	6036.27	0.222148	1.16794		FALSE
9191.18	53500.9	2081.88	13.3294		5331.51	6740.97	0.201091	1.72394		FALSE
9194.93	53511.8	1811.88	11.6007		4663.46	4868.9	0.175012	1.9717		FALSE
9198.1	53520.9	1622.88	10.3906		8203.35	3218.6	0.156756	1.12126		FALSE
9201.52	53530.8	1472.88	9.43024		6886.16	3896.89	0.142267	1.33623		FALSE
9204.34	53539	1437.88	9.20615		8618.17	2815.99	0.138887	1.06801		FALSE
9207.81	53549	1403.88	8.98846		12158.4	2716.72	0.135602	0.757324		FALSE
9210.48	53556.7	1344.88	8.6107		4463.14	3684.11	0.129904	2.06368		FALSE
9214.22	53567.5	1381.88	8.8476		3876.38	3780.45	0.133477	2.37702		FALSE
9217.71	53577.6	1462.88	9.36621		6029.95	3878.06	0.141301	1.52866		FALSE
9220.95	53587	1542.88	9.87842		4944.66	4092.85	0.149029	1.86483		FALSE
9240.1	53642.2	2081.88	13.4468		668.903	43955.9	0.201091	13.8138		FALSE
9254.23	53682.9	1200.88	7.75643		5068.97	7163.81	0.115994	1.82566		FALSE
9260.79	53701.8	914.875	5.90916		5782.19	2433.64	0.0883692	1.60161		FALSE
9281.58	53761.6	660.875	4.26858		2356.87	2254.46	0.0638349	3.9381		FALSE
9284.76	53770.8	675.875	4.36547		6122.32	1732.48	0.0652838	1.51654		FALSE
9287.6	53779	650.875	4.20399		4693.44	1696.73	0.062869	1.97885		FALSE
9291.08	53789	643.875	4.15878		8140.96	1230.85	0.0621929	1.14128		FALSE
9294.14	53797.8	579.875	3.7454		6410.12	1477.04	0.056011	1.44992		FALSE
9297.69	53808	561.875	3.62914		6355.12	1395.77	0.0542724	1.46302		FALSE
9301.18	53818	520.875	3.36432		6823.47	1027.68	0.0503121	1.36312		FALSE
9304.3	53827	529.875	3.42246		9879.82	1264.53	0.0511814	0.941748		FALSE
9307.77	53837	512.875	3.31265		4662.83	1926.28	0.0495394	1.99616		FALSE
9311.26	53847	476.875	3.08013		5185.23	1209.03	0.0460621	1.79573		FALSE
9334.22	53912.9	394.875	2.55049		3767.51	1014.12	0.0381416	2.47756		FALSE
9341.92	53935	388.875	2.51174		4931.9	960.67	0.037562	1.89418		FALSE
9348.19	53953	369.875	2.38902		4418.28	973.828	0.0357268	2.1158		FALSE
9353.41	53967.9	391.875	2.53112		3445.99	1263.25	0.0378518	2.71429		FALSE
9356.58	53977	432.875	2.79593		5102.37	1312.65	0.0418121	1.83377		FALSE
9360.4	53988	411.875	2.66029		4920.94	832.764	0.0397836	1.90216		FALSE
9363.55	53997	458.875	2.96387		8057.31	1093.21	0.0443234	1.16212		FALSE
9366.69	54006	437.875	2.82823		4964.01	1150.8	0.042295	1.88692		FALSE
9370.51	54016.9	450.875	2.9122		5739.26	890.561	0.0435507	1.6327		FALSE
9373.31	54024.9	450.875	2.9122		5169.55	1186.24	0.0435507	1.81318		FALSE
9376.82	54035	479.875	3.09951		6079.53	1225.18	0.0463519	1.54236		FALSE
9380.29	54044.9	515.875	3.33203		5029.11	1341.53	0.0498292	1.8652		FALSE
9398.88	54098.1	785.875	5.07596		4818.06	2108.94	0.0759089	1.95076		FALSE
9402.66	54108.9	880.875	5.68956		4886.84	2337.58	0.0850851	1.92408		FALSE
9405.35	54116.6	971.875	6.27733		3786.55	2597.49	0.0938749	2.48388		FALSE
9412.49	54137	1176.88	7.60142		6573.46	3139.99	0.113676	1.43189		FALSE
9419.09	54155.8	1449.88	9.48952		5628.71	4860.2	0.140046	1.6734		FALSE
9422.3	54165	1664.88	10.8967		11394.1	5383.62	0.160813	0.826943		FALSE
9425.42	54173.9	1790.88	11.7214		6439.77	4775.66	0.172983	1.46363		FALSE
9428.61	54183	2037.88	13.338		13872.4	6659.52	0.196841	0.679665		FALSE
9432.11	54193	2292.88	15.007		7562.42	7597.38	0.221472	1.24723		FALSE
9435.61	54203	2499.88	16.3618		6901.28	8347.57	0.241467	1.36723		FALSE
9439.1	54212.9	2734.88	17.8999		7404.7	5578.14	0.264166	1.27474		FALSE
9441.92	54221	2916.88	19.0911		9883.73	7865.21	0.281745	0.9553		FALSE
9479.44	54327.9	10352.9	67.7602		440.272	365273	1	21.5309		FALSE
9503.95	54397.6	3819.88	25.0013		4396.43	13118	0.368968	2.16174		FALSE
9507.56	54407.9	3594.88	23.5287		3784.76	24042.3	0.347234	2.51206		FALSE
9529.05	54468.9	2568.88	16.8134		7863.1	5273.57	0.248132	1.21187		FALSE
9532.56	54478.9	2406.88	15.7531		4726.85	6571.87	0.232484	2.01668		FALSE
9539.4	54498.3	2154.88	14.1038		5221.99	5783.06	0.208143	1.82677		FALSE
9542.44	54506.9	2013.88	13.1809		7154.39	4110.53	0.194523	1.33379		FALSE
9545.91	54516.8	1869.88	12.2384		3701.7	5065.86	0.180614	2.57879		FALSE
9548.63	54524.5	1683.88	11.0211		4031.26	4570.36	0.162648	2.36865		FALSE
9551.61	54533	1540.88	10.0851		4959.11	4231.31	0.148835	1.92607		FALSE
9556.52	54546.9	1399.88	9.16226		4712.55	3894.93	0.135216	2.02789		FALSE
9559.35	54554.9	1305.88	8.54703		1866.22	7663.16	0.126136	5.12231		FALSE
9566.04	54573.9	1088.88	7.12675		4391.13	3693.11	0.105176	2.17849		FALSE
9569.96	54585	1036.88	6.78641		12439.7	2631.82	0.100153	0.769308		FALSE
9573.09	54593.8	905.875	5.929		4558.51	2481.94	0.0874998	2.10005		FALSE
9576.31	54603	874.875	5.72611		6323.35	2316.75	0.0845055	1.51444		FALSE
9579.84	54613	801.875	5.24832		6571.57	2136.31	0.0774543	1.45777		FALSE
9583.35	54622.9	734.875	4.8098		7568.91	1963.3	0.0709827	1.26615		FALSE
9586.18	54630.9	687.875	4.50218		5146.87	1402.27	0.0664429	1.86253		FALSE
9589.73	54641	635.875	4.16184		9374.57	1285.37	0.0614201	1.02295		FALSE
9592.54	54648.9	580.875	3.80186		5779.03	1572.23	0.0561076	1.65989		FALSE
9595.39	54657	547.875	3.58587		6995.96	1097.6	0.0529201	1.37156		FALSE
9598.91	54666.9	532.875	3.4877		5728.84	1384.52	0.0514712	1.67554		FALSE
9602.43	54676.9	557.875	3.65132		6464.09	1314.44	0.053886	1.4855		FALSE
9605.29	54685	499.875	3.25153		4883.01	989.964	0.0482837	1.96708		FALSE
9608.79	54694.9	515.875	3.35561		5766.49	1222.27	0.0498292	1.66632		FALSE
9612	54704	446.875	2.90679		6246.56	1089.18	0.0431643	1.53877		FALSE
9615.19	54713	438.875	2.85475		7704.32	816.947	0.0423916	1.24803		FALSE
9618.72	54723	440.875	2.86776		6106.04	1030.6	0.0425848	1.57528		FALSE
9622.26	54733	379.875	2.47097		8252.66	853.337	0.0366927	1.16596		FALSE
9625.56	54742.3	346.875	2.25632		5814.46	837.981	0.0335052	1.65545		FALSE
9629.01	54752	334.875	2.17826		5294.48	811.29	0.0323461	1.81869		FALSE
10097.2	56059	338.75	2.25771		9010.83	678.18	0.0327204	1.12057		FALSE
10100.6	56068.3	309.75	2.06443		6422	715.104	0.0299192	1.57282		FALSE
10212.1	56375	306.75	2.06918		9689.8	584.017	0.0296295	1.0539		FALSE
10215.7	56384.9	338.75	2.28503		7084.69	1059.93	0.0327204	1.44194		FALSE
10222.3	56403	402.75	2.71675		5078.42	839.011	0.0389022	2.0129		FALSE
10226	56413	470.75	3.17544		8531.32	941.733	0.0454705	1.19864		FALSE
10228.9	56421	500.75	3.3778		4474.29	1345.75	0.0483682	2.28615		FALSE
10236.6	56442.1	651.75	4.39637		4554.54	3646.66	0.0629535	2.24756		FALSE
10243.4	56460.8	742.75	5.01021		3688.58	2122.5	0.0717434	2.77707		FALSE
10246.1	56468	825.75	5.57009		7042.57	1748.4	0.0797605	1.45487		FALSE
10249.3	56477	863.75	5.82642		12454.2	1781.8	0.0834309	0.822966		FALSE
10252.5	56485.7	912.75	6.15694		6729.41	2493.01	0.0881639	1.52354		FALSE
10259.5	56504.9	1039.75	7.01362		4463.73	5530.9	0.100431	2.29842		FALSE
10262.9	56514.1	1122.75	7.5735		5307.22	3074.69	0.108448	1.93376		FALSE
10266.4	56523.7	1240.75	8.36947		6213.76	3420.52	0.119846	1.65221		FALSE
10269.8	56533	1309.75	8.8349		5648.85	2785.17	0.126511	1.81803		FALSE
10273.4	56543	1492.75	10.0693		8099.05	4039.36	0.144187	1.26848		FALSE
10276.8	56552.2	1618.75	10.9193		5330.32	4539.09	0.156358	1.928		FALSE
10280.4	56561.9	1851.75	12.491		4545.68	6401.52	0.178863	2.26157		FALSE
10284.3	56572.6	2159.75	14.5686		6822.15	5913.2	0.208614	1.50748		FALSE
10287	56580.1	2368.75	15.9784		5135.23	6755.61	0.228801	2.00323		FALSE
10290.4	56589.3	2385.75	16.093		2320.54	15906.1	0.230443	4.43448		FALSE
10296.9	56607.2	1825.75	12.3156		12194.4	5056.78	0.176352	0.8444		FALSE
10300.5	56616.9	1596.75	10.7709		8587.44	3318.85	0.154233	1.19948		FALSE
10303	56623.7	1357.75	9.15869		4639.3	3693.7	0.131147	2.22081		FALSE
10307.5	56635.9	1183.75	7.98497		6787.42	3206.86	0.11434	1.51861		FALSE
10311	56645.5	1089.75	7.3509		7337.25	2287.21	0.105261	1.40529		FALSE
10314.4	56655	1050.75	7.08782		10655.8	2678.61	0.101494	0.967968		FALSE
10317.7	56663.7	919.75	6.20416		6976.34	1941.38	0.0888401	1.47895		FALSE
10321	56673	855.75	5.77245		7781.91	2347.47	0.0826582	1.32629		FALSE
10324.7	56683	804.75	5.42843		11095.7	2151.87	0.077732	0.93051		FALSE
10328.3	56692.9	764.75	5.15861		6177.12	1616.51	0.0738684	1.67203		FALSE
10331.3	56700.9	754.75	5.09116		6107.16	2039.52	0.0729025	1.69167		FALSE
10334.6	56710	689.75	4.6527		6065.72	1902.18	0.066624	1.70377		FALSE
10344.2	56736.1	578.75	3.90395		4679.35	1965.87	0.0559023	2.2106		FALSE
10347.9	56746.1	564.75	3.80951		5138.55	1519.13	0.0545501	2.01377		FALSE
10351.5	56756.1	536.75	3.62064		5218.44	1124.5	0.0518455	1.98365		FALSE
10354.9	56765.2	493.75	3.33059		5088.9	1651.24	0.0476921	2.0348		FALSE
10361.4	56783	432.75	2.91911		8247.84	892.883	0.0418	1.25626		FALSE
10364.6	56791.7	383.75	2.58858		5201.94	1079.15	0.037067	1.99245		FALSE
10368	56801	377.75	2.54811		8415.04	763.682	0.0364874	1.23208		FALSE
10370.9	56809	347.75	2.34368		4955.51	953.762	0.0335897	2.09281		FALSE
15294	68915	257.5	2.00971		15275	812.728	0.0248723	1.00125		FALSE
15298.5	68925	296.5	2.31409		14022.7	871.322	0.0286394	1.09098		FALSE
15302.9	68934.8	292.5	2.28287		8134.64	914.744	0.028253	1.8812		FALSE
15306.9	68943.8	283.5	2.21263		7819.38	933.316	0.0273837	1.95756		FALSE
15311	68953	343.5	2.68091		9618.87	1018.48	0.0331792	1.59177		FALSE
15315.4	68963	355.5	2.77457		10082.9	854.774	0.0343383	1.51895		FALSE
15334.7	69006.1	399.5	3.11797		4619.62	1296.45	0.0385883	3.31947		FALSE
15338.7	69015	426.5	3.3287		14241.3	1396.63	0.0411963	1.07706		FALSE
15343.1	69025	432.5	3.37553		15999.5	1029.06	0.0417758	0.958978		FALSE
15346.7	69033	431.5	3.36772		5394.82	1668.26	0.0416792	2.84471		FALSE
15351.2	69043	451.5	3.51973		17274.3	1049.46	0.0436111	0.888673		FALSE
15355.6	69052.9	419.5	3.27027		4662.46	1686.97	0.0405201	3.29345		FALSE
15359.6	69061.8	416.5	3.24688		7066.71	1419.45	0.0402304	2.17351		FALSE
15363.7	69071	451.5	3.51973		11111	1131.68	0.0436111	1.38275		FALSE
15380.7	69109	477.5	3.72242		4793.74	1621.61	0.0461225	3.20849		FALSE
15384.2	69117	489.5	3.81597		5483.78	1600.66	0.0472816	2.80541		FALSE
15388.7	69127	522.5	4.07322		13096.6	1698.65	0.0504691	1.17502		FALSE
15392.8	69136.1	504.5	3.9329		6912.25	1697.63	0.0487304	2.22688		FALSE
15401.2	69155	532.5	4.15118		16326	1303.52	0.051435	0.943358		FALSE
15405.3	69164.2	502.5	3.91731		7943.46	1715.74	0.0485372	1.93938		FALSE
15409.6	69173.6	502.5	3.91731		4872.43	1663.67	0.0485372	3.16261		FALSE
15413.8	69183	526.5	4.1044		5423.44	2167.92	0.0508554	2.84207		FALSE
15418.3	69193	495.5	3.86274		5764.82	1309.65	0.0478611	2.67454		FALSE
15422.7	69202.9	499.5	3.89392		4729.88	1702.17	0.0482475	3.26069		FALSE
15427.3	69213.2	487.5	3.80037		5889.18	1698.51	0.0470884	2.6196		FALSE
15431.4	69222.2	505.5	3.9407		6687.29	1704.01	0.048827	2.30757		FALSE
15436.2	69232.9	538.5	4.19795		8148.45	1678.93	0.0520145	1.89437		FALSE
15440.6	69242.9	520.5	4.05763		7344.11	1296.11	0.0502759	2.10245		FALSE
15444.5	69251.5	536.5	4.18236		7709.79	1697.06	0.0518214	2.00323		FALSE
15448.7	69260.9	507.5	3.95629		6311.63	1665.51	0.0490202	2.44765		FALSE
15452.9	69270.3	531.5	4.14338		7441.86	1341.35	0.0513384	2.07648		FALSE
15457.1	69279.8	509.5	3.97188		8684.73	1629.17	0.0492134	1.7798		FALSE
15461.6	69289.8	497.5	3.87833		6722.13	1663.52	0.0480543	2.30011		FALSE
15465.7	69299	524.5	4.08881		11250.9	1592.16	0.0506623	1.37463		FALSE
15470.2	69308.9	480.5	3.74581		9175.1	1530.48	0.0464122	1.68611		FALSE
15474.7	69319	446.5	3.48075		5308.78	1469.62	0.0431281	2.91493		FALSE
15478.3	69327	424.5	3.30925		13312.2	1391.36	0.0410031	1.16272		FALSE
15482.8	69337	401.5	3.12995		6274.05	1324.71	0.0387815	2.46775		FALSE
15487.3	69347	397.5	3.09877		8944.87	1250.16	0.0383951	1.73141		FALSE
15490.9	69355	365.5	2.84931		4726.5	1193.89	0.0353042	3.27745		FALSE
15495.4	69365	314.5	2.45173		5648.92	1071.89	0.030378	2.74307		FALSE
15499.8	69375	333.5	2.59985		6452.74	1052.25	0.0322133	2.40206		FALSE
15506.1	69388.9	280.5	2.18668		5111.71	956.099	0.0270939	3.03344		FALSE

[truncated: 10 more sheets: ICDC_HBCR0001-1_0_D1_1, ICDC_HNCR0001-1_0_F1_1, ICDC_NCTC9529-1_0_B1_1, ICDC_SCCR0019-1_0_A1_1, ICDC_SDCR0014-1_0_D1_1, ICDC_SDCR0026-1_0_C1_1, ICDC_SDCR0028-1_0_D1_1, ICDC_SDCR0033-1_0_A1_1, ICDC_SDCR0037-1_0_B3_1, ICDC_SXCR0001-1_0_H1_1]
