# Supplementary material for: The Construction and Evaluation of Reference Spectra for the Identification of Human Pathogenic Microorganisms by MALDI-TOF MS
Source: PLoS One. 2014 Sep 2;9(9):e106312. doi: 10.1371/journal.pone.0106312 (PMC4152241; doi:10.1371/journal.pone.0106312)
Supplement: File S1 — The original peak lists of the strains used in this study (excluding the highly pathogenic organisms. (ZIP) [file pone.0106312.s001.zip › File S1, Supplementary Material S1/peak list/enterobacter aerogenes.xlsx]

## Sheet: ICDC_EA13048-1_0_G1_1
Spectrum: ICDC EA13048-1\0_G1\1 1SLin, "Baseline subt." (D:\Data\BioTyperRealTimeProcessing\China CDC\20120925chanqichangganjun\ICDC EA13048-1\0_G1\1)
m/z	time	Intens.	SN	Quality Fac.	Res.	Area	Rel. Intens.	FWHM	Chi^2	Bk. Peak
2855.39	29992.1	957.25	5.36737		549.301	5590.95	0.0968215	5.19822		FALSE
3143.25	31447.1	1578.75	8.85217		740.211	9774.82	0.159683	4.24643		FALSE
3154.58	31503	579.75	3.2507		3153	1130.08	0.0586391	1.0005		FALSE
3157.09	31515.3	559.75	3.13856		1744.16	1305.13	0.0566162	1.81009		FALSE
3159.15	31525.5	502.75	2.81896		2446.78	1242.72	0.0508509	1.29114		FALSE
3621.71	33725.6	1930	9.90519		746.997	13145.3	0.195211	4.84835		FALSE
3661.26	33907	1196	6.13814		664.724	8679.36	0.12097	5.50795		FALSE
3823.16	34639.7	1512	6.91143		785.485	10632.2	0.152932	4.86726		FALSE
3829.24	34666.9	600	2.74263		4662.34	765.956	0.0606873	0.821313		FALSE
3831.48	34677	598	2.73349		5593.14	935.982	0.060485	0.685033		FALSE
3833.7	34686.9	598	2.73349		4359.07	952.97	0.060485	0.879477		FALSE
3835.66	34695.7	520	2.37695		4057.45	847.474	0.0525956	0.945337		FALSE
3837.75	34705	525	2.3998		7031.84	785.579	0.0531014	0.545767		FALSE
3877.36	34881.5	568	2.59636		4335.35	1095.39	0.0574506	0.894358		FALSE
3878.94	34888.6	612	2.79748		2806.97	1237.86	0.061901	1.38189		FALSE
4098.9	35852.9	503.5	2.20481		3691.2	784.686	0.0509267	1.11045		FALSE
4100.86	35861.4	805.5	3.52726		3890.74	1560.95	0.0814727	1.05401		FALSE
4102.6	35868.9	830.25	3.63564		3695.73	1351.16	0.083976	1.11009		FALSE
4104.6	35877.6	554.5	2.42814		4409.85	866.805	0.0560852	0.930779		FALSE
4175.57	36183	674.25	2.8762		6862.3	1109.57	0.0681973	0.608479		FALSE
4177.9	36193	762.25	3.25159		4932.41	982.137	0.0770981	0.847029		FALSE
4184.6	36221.7	1776.25	7.57709		779.534	13517.7	0.17966	5.36807		FALSE
4190.04	36245	888.25	3.78908		4197.23	1523.39	0.0898425	0.998286		FALSE
4194.72	36265	668.25	2.85061		4525.45	863.281	0.0675905	0.926919		FALSE
4196.58	36272.9	541.25	2.30885		3272.73	941.163	0.054745	1.28229		FALSE
4353.83	36938.9	511.875	2.14444		4858.03	890.465	0.0517738	0.896214		FALSE
4364.53	36983.8	2082.5	8.72439		608.115	19589.2	0.210635	7.17714		FALSE
4448.13	37332.5	1134.5	4.73962		1223.1	5955.7	0.11475	3.63675		FALSE
4449.8	37339.5	1039.5	4.34274		1631.02	3832.58	0.105141	2.72823		FALSE
4462.21	37391	568.5	2.37503		6426.91	748.795	0.0575012	0.694301		FALSE
4466.55	37409	509.5	2.12855		3128.38	899.799	0.0515336	1.42775		FALSE
4468.97	37419	513.5	2.14526		6097.04	892.017	0.0519382	0.732974		FALSE
4479.11	37461	641.5	2.68001		5768.26	1100.79	0.0648848	0.77651		FALSE
4483.94	37481	625.5	2.61316		6323.4	831.816	0.0632665	0.709103		FALSE
4488.3	37499	657.5	2.74685		5351.5	1157.28	0.0665031	0.838699		FALSE
4491.16	37510.8	704.5	2.9432		4255.77	1254.28	0.071257	1.05531		FALSE
4495.45	37528.5	1129.5	4.71873		1650.7	4084.17	0.114244	2.72336		FALSE
4496.82	37534.2	1204.5	5.03206		1623.71	4982.22	0.12183	2.76946		FALSE
4506.04	37572.3	621.5	2.59645		4678.34	875.134	0.0628619	0.963171		FALSE
4545.28	37733.8	509.5	2.01847		4577.5	868.349	0.0515336	0.992963		FALSE
4547.52	37743	539.5	2.13732		4746.92	731.566	0.054568	0.957992		FALSE
4549.78	37752.3	576.5	2.2839		4803.62	1039.77	0.0583104	0.947157		FALSE
4561.15	37798.9	1108.5	4.39151		4115.02	2031.43	0.11212	1.10842		FALSE
4569.6	37833.6	2588.5	10.2548		827.345	25444.1	0.261815	5.52321		FALSE
4576.25	37860.8	1692.5	6.70512		10538.4	2439.93	0.171189	0.434245		FALSE
4583.29	37889.6	1986.5	7.86985		1071.61	13766.5	0.200925	4.27702		FALSE
4586.61	37903.2	1497.5	5.9326		1120.13	11291	0.151465	4.09471		FALSE
4718.06	38437	613.5	2.40952		4031.89	1112.88	0.0620527	1.17019		FALSE
4739.6	38523.7	5497.5	21.5914		653.269	76193.3	0.556047	7.25521		FALSE
4755.34	38587	2402.5	9.43582		7410.24	3496.62	0.243002	0.641726		FALSE
4763.19	38618.5	3356.5	13.1827		724.855	37782.8	0.339495	6.57123		FALSE
4771.48	38651.8	1969.5	7.73521		3878.39	3736.48	0.199206	1.23027		FALSE
4781.26	38690.9	1170.5	4.59714		3553.13	2239.12	0.118391	1.34565		FALSE
4783.26	38699	1086.5	4.26723		3901.07	2482.83	0.109895	1.22614		FALSE
4797.74	38756.9	550.5	2.10825		3501.26	2091.44	0.0556806	1.37029		FALSE
5020.84	39638.9	753.75	2.87832		4029.06	1976.09	0.0762384	1.24616		FALSE
5096.75	39934.6	602.75	2.24775		3181.2	1447.24	0.0609654	1.60215		FALSE
5099.18	39944	648.75	2.41929		4512.92	966.093	0.0656181	1.12991		FALSE
5101.99	39954.9	638.75	2.382		3471.5	1265.82	0.0646067	1.46968		FALSE
5122.65	40034.9	846.75	3.15766		1695.25	4084.39	0.0856449	3.02177		FALSE
5144.08	40117.8	2545.75	9.49351		876.035	27019.8	0.257491	5.872		FALSE
5147.06	40129.3	2184.75	8.14728		1777.36	8949.53	0.220978	2.89591		FALSE
5152.21	40149.2	1564.75	5.8352		3528.03	3152.82	0.158267	1.46036		FALSE
5154.73	40158.9	1398.75	5.21616		4666.63	2714.3	0.141477	1.10459		FALSE
5157.32	40168.9	1236.75	4.61204		4702.14	2447.2	0.125092	1.0968		FALSE
5159.66	40177.9	1107.75	4.13098		4199.63	2189.52	0.112044	1.2286		FALSE
5162.15	40187.5	996.75	3.71704		4223.5	1982.69	0.100817	1.22225		FALSE
5164.6	40197	972.75	3.62754		5023.02	1859.85	0.0983893	1.02819		FALSE
5173.42	40231	772.75	2.88171		7280.35	1466.74	0.0781602	0.7106		FALSE
5175.5	40239	739.75	2.75864		5421.83	1064.83	0.0748224	0.954567		FALSE
5177.86	40248.1	621.75	2.3186		3650.53	1452.34	0.0628872	1.41838		FALSE
5180.7	40259	638.75	2.382		7750.51	839.891	0.0646067	0.668433		FALSE
5183.26	40268.9	589.75	2.19927		5023.1	832.856	0.0596505	1.03189		FALSE
5302.48	40725	582.75	2.15282		5414.78	1035.98	0.0589425	0.979261		FALSE
5305.09	40734.9	579.75	2.14174		4986.04	1349.66	0.0586391	1.06399		FALSE
5323.52	40804.9	578.75	2.13804		4684.9	868.528	0.0585379	1.13631		FALSE
5326.14	40814.9	584.75	2.16021		4070.27	1126.81	0.0591448	1.30855		FALSE
5328.79	40825	602.75	2.2267		6493.23	871.882	0.0609654	0.820669		FALSE
5331.1	40833.7	625.75	2.31167		4886.63	1176.62	0.0632918	1.09096		FALSE
5333.54	40843	601.75	2.22301		5022	1137.4	0.0608643	1.06204		FALSE
5335.99	40852.3	569.75	2.09031		4453.47	868.13	0.0576276	1.19816		FALSE
5338.81	40863	653.75	2.3985		6631.92	1234.68	0.0661239	0.805017		FALSE
5340.92	40871	647.75	2.37648		5164.2	1265.54	0.065517	1.03422		FALSE
5343.78	40881.8	677.75	2.48655		3838.87	1365.78	0.0685513	1.39202		FALSE
5346.19	40891	798.75	2.93048		5262.88	1551.99	0.0807899	1.01583		FALSE
5348.81	40900.9	896.75	3.29002		5366.93	1348.87	0.0907022	0.996623		FALSE
5353.59	40919	1043.75	3.82934		6001.12	2106.48	0.105571	0.892099		FALSE
5394.7	41074.4	6376.75	23.3952		624.09	93205.6	0.644979	8.64411		FALSE
5409.39	41129.7	2181.75	8.00447		3807.22	3451.66	0.220674	1.42083		FALSE
5412.04	41139.7	2142.75	7.86138		3566.16	4483.93	0.216729	1.51761		FALSE
5414.51	41149	2273.75	8.342		4289.96	4705.27	0.22998	1.26213		FALSE
5416.78	41157.6	2269.75	8.32732		2912.18	5942.06	0.229575	1.86005		FALSE
5429.39	41205	1500.75	5.50599		7499.15	2310.7	0.151794	0.724001		FALSE
5441.7	41251.3	1575.75	5.78116		1719.85	7002.35	0.15938	3.16405		FALSE
5460.03	41320	626.75	2.29944		5003.97	1230.69	0.0633929	1.09114		FALSE
5633.68	41966.1	575	2.09877		1700.53	2706.93	0.0581586	3.31289		FALSE
6205.95	44027.7	815.5	2.86114		5467.28	1685.86	0.0824841	1.13511		FALSE
6208.73	44037.5	992.5	3.48214		4413.77	2097.6	0.100387	1.40667		FALSE
6210.85	44045	1059.5	3.7172		3850.66	2283.19	0.107164	1.61293		FALSE
6213.93	44055.8	1118.5	3.9242		4126.15	2405.62	0.113131	1.50599		FALSE
6216.53	44065	1147.5	4.02595		4784.08	2479.86	0.116064	1.29942		FALSE
6219.37	44074.9	1160.5	4.07156		4254.43	1923.72	0.117379	1.46186		FALSE
6242.66	44156.7	1745.5	6.124		2253.46	11226.1	0.176549	2.77025		FALSE
6244.46	44163	1843.5	6.46783		9502.86	3096.36	0.186462	0.657114		FALSE
6247.3	44173	1977.5	6.93796		5553.64	5347.17	0.200015	1.1249		FALSE
6250.13	44182.9	1958.5	6.8713		5423.8	3278.19	0.198093	1.15235		FALSE
6252.99	44192.9	2071.5	7.26776		4973.25	4559.91	0.209523	1.25732		FALSE
6255.29	44201	2206.5	7.7414		8391.48	4814.48	0.223177	0.745434		FALSE
6261.08	44221.3	2529.5	8.87463		2017.12	13527.2	0.255847	3.10397		FALSE
6289.9	44322.1	9807.5	34.4091		430.246	277549	0.991984	14.6193		FALSE
6324.67	44443.4	3757.5	13.183		4367.72	8497.18	0.380054	1.44805		FALSE
6327.58	44453.6	3616.5	12.6883		4562.76	10117	0.365793	1.38679		FALSE
6330.33	44463.1	3402.5	11.9375		11128.2	5823.26	0.344147	0.568856		FALSE
6332.66	44471.3	3303.5	11.5902		5068.51	7380.52	0.334134	1.24941		FALSE
6341.16	44500.9	2676.5	9.39037		8014.56	5939.47	0.270716	0.791205		FALSE
6343.45	44508.8	2518.5	8.83603		5870.19	5618.08	0.254735	1.08062		FALSE
6345.76	44516.9	2363.5	8.29222		5247.15	5311.72	0.239057	1.20937		FALSE
6350.95	44534.9	2162.5	7.58702		3921.53	4852.67	0.218727	1.61951		FALSE
6354.1	44545.9	2040.5	7.15899		4137.31	4587.88	0.206387	1.5358		FALSE
6356.86	44555.5	1927.5	6.76254		5057.37	4323.32	0.194958	1.25695		FALSE
6359.59	44565	1890.5	6.63273		8015.1	3143.84	0.191216	0.793451		FALSE
6364.78	44583	1767.5	6.19138		7084.94	2937.21	0.178775	0.898354		FALSE
6367.08	44591	1678.5	5.87962		3366.71	2870.37	0.169773	1.89119		FALSE
6369.75	44600.3	1676.5	5.87262		3567.9	3769.57	0.16957	1.78529		FALSE
6373.36	44612.8	1611.5	5.64493		3954.65	3638.05	0.162996	1.61161		FALSE
6387.92	44663.3	1649.5	5.77804		2713.79	5391.02	0.166839	2.35387		FALSE
6396.82	44694.2	1280.5	4.48547		3904.56	2177.9	0.129517	1.6383		FALSE
6401.66	44710.9	1172.5	4.10715		5918.12	2488.59	0.118593	1.0817		FALSE
6404.55	44720.9	1102.5	3.86195		4401.12	2403.66	0.111513	1.45521		FALSE
6407.11	44729.8	1056.5	3.70082		4539.5	2260.97	0.10686	1.41142		FALSE
6409.76	44739	955.5	3.34702		5113.33	2014.48	0.0966445	1.25354		FALSE
6412.65	44749	910.5	3.18939		7414.36	1440.61	0.092093	0.864896		FALSE
6415.49	44758.8	842.5	2.9512		4897.39	1399.26	0.0852151	1.30998		FALSE
6417.8	44766.8	790.5	2.76904		4235.2	1711.33	0.0799555	1.51535		FALSE
6420.72	44776.9	719.5	2.52034		4352.5	1201.43	0.0727742	1.47518		FALSE
6433.47	44821	613.5	2.14903		9463.1	1570.2	0.0620527	0.679848		FALSE
7122.27	47140.9	643.25	2.35632		4025.64	1844.45	0.0650618	1.76923		FALSE
7128.01	47159.8	722.75	2.64754		5886.92	1249.81	0.0731029	1.21082		FALSE
7130.81	47169	734.5	2.69058		6425.96	1648.16	0.0742913	1.10969		FALSE
7137.06	47189.5	943.75	3.45709		4265.09	2664.42	0.095456	1.67337		FALSE
7139.58	47197.8	1026	3.75839		4025.83	2384.32	0.103775	1.77344		FALSE
7158.32	47259.2	2575.5	9.50247		935.675	29691.3	0.2605	7.65044		FALSE
7178.41	47325	1638.5	6.04535		10111.8	2904.27	0.165727	0.709901		FALSE
7181.45	47335	1654.5	6.10438		8015.78	2941.91	0.167345	0.895914		FALSE
7188.17	47356.9	1726.5	6.37003		4015.89	4127.49	0.174628	1.78993		FALSE
7201.04	47399	2218.5	8.18529		7447.19	3989.39	0.224391	0.966947		FALSE
7244.61	47541.1	7574.5	27.9466		387.344	257067	0.766126	18.7033		FALSE
7263.93	47604	3558.5	13.1293		4109.78	8593.84	0.359926	1.76747		FALSE
7266.98	47613.9	3378.5	12.4652		4183.18	8189.1	0.34172	1.73719		FALSE
7269.91	47623.5	3230.5	11.9191		4292.12	7751.21	0.32675	1.69378		FALSE
7272.83	47633	3136.5	11.5723		5295.09	5665.33	0.317243	1.3735		FALSE
7275.29	47641	2993.5	11.0447		5475.7	7142.19	0.302779	1.32865		FALSE
7278.36	47650.9	2815.5	10.388		5504.74	5113.58	0.284775	1.3222		FALSE
7281.44	47660.9	2699.5	9.95997		5400.67	6485.13	0.273042	1.34825		FALSE
7283.92	47669	2598.5	9.58733		5170.51	4730.19	0.262827	1.40874		FALSE
7296.19	47708.8	2273.5	8.38822		5759.08	4149.15	0.229954	1.2669		FALSE
7298.08	47715	2209.5	8.15209		5056.3	5327.73	0.223481	1.44337		FALSE
7345.61	47869	1303.5	4.80991		7064.53	3062.41	0.131843	1.03979		FALSE
7351.78	47888.9	1272.5	4.69552		5064.77	3010.05	0.128708	1.45155		FALSE
7354.65	47898.2	1273.5	4.69921		4762.09	3024.45	0.128809	1.54441		FALSE
7357.97	47909	1224.5	4.5184		3546.62	2243.97	0.123853	2.07465		FALSE
7368.72	47943.7	987.5	3.64387		4313.63	2348.11	0.0998812	1.70824		FALSE
7382.29	47987.5	677.5	2.49997		4855.02	2315.04	0.0685261	1.52055		FALSE
7548.49	48520.9	571.5	2.15969		5152.08	1640.13	0.0578046	1.46514		FALSE
7551.34	48529.9	625.5	2.36375		4790.22	1149.15	0.0632665	1.57641		FALSE
7557.51	48549.6	818.5	3.0931		5659.61	1902.23	0.0827876	1.33534		FALSE
7560.44	48559	946.5	3.57681		9322.04	2131.91	0.0957342	0.811029		FALSE
7563.57	48569	1078.5	4.07563		7184.51	2427.15	0.109085	1.05276		FALSE
7566.09	48577	1200.5	4.53667		7226.9	2725.56	0.121425	1.04693		FALSE
7569.61	48588.2	1297.5	4.90323		4156.58	3144.17	0.131236	1.82111		FALSE
7571.74	48595	1378.5	5.20933		3341.27	3422.33	0.139429	2.26612		FALSE
7575.47	48606.9	1479.5	5.59101		5064.15	3579.67	0.149645	1.4959		FALSE
7578.64	48617	1530.5	5.78373		4359.48	2811.47	0.154803	1.73843		FALSE
7584.91	48636.9	1557.5	5.88577		4370.47	3813.88	0.157534	1.73549		FALSE
7587.43	48645	1593.5	6.02181		5859.27	2904.5	0.161175	1.29495		FALSE
7593.38	48663.9	1625.5	6.14274		5443.18	3972.79	0.164412	1.39503		FALSE
7596.22	48672.9	1756.5	6.63779		5192.8	3214.52	0.177662	1.46284		FALSE
7599.36	48682.9	1872.5	7.07615		4587.17	4502.33	0.189395	1.65665		FALSE
7602.29	48692.2	1914.5	7.23486		4224.84	4730.46	0.193643	1.79943		FALSE
7605.03	48701	2082.5	7.86973		5788.49	3823.75	0.210635	1.31382		FALSE
7607.53	48708.9	2161.5	8.16827		6631.47	3990.22	0.218626	1.14719		FALSE
7647.83	48836.9	7817.5	30.6389		1055.92	93556.5	0.790705	7.24282		FALSE
7664.02	48888.2	4928.5	19.3161		7955.63	15111.3	0.498495	0.963346		FALSE
7667.41	48898.9	4654.5	18.2423		8067.34	11432.6	0.470782	0.950426		FALSE
7669.96	48907	4492.5	17.6073		5740.09	8378.3	0.454396	1.33621		FALSE
7673.1	48916.9	4380.5	17.1684		4872.63	10845.9	0.443068	1.57473		FALSE
7676.26	48926.9	4271.5	16.7412		5348.65	10498.6	0.432043	1.43518		FALSE
7679.39	48936.8	4101.5	16.0749		4640.89	10153.2	0.414848	1.65473		FALSE
7681.69	48944.1	3956.5	15.5066		5221.73	9835.96	0.400182	1.4711		FALSE
7684.49	48952.9	3814.5	14.9501		4498.87	9485.6	0.385819	1.70809		FALSE
7687.81	48963.5	3641.5	14.272		4894.77	9031.99	0.368321	1.57062		FALSE
7690.68	48972.5	3506.5	13.7429		1683.07	22754.4	0.354667	4.56944		FALSE
7707.24	49024.9	2691.5	10.5487		4593.82	5054.7	0.272233	1.67774		FALSE
7710.44	49035	2610.5	10.2313		6240.63	8032.53	0.26404	1.23552		FALSE
7713.6	49044.9	2524.5	9.89421		8397.91	6239.99	0.255342	0.918514		FALSE
7716.73	49054.8	2431.5	9.52972		6733.45	6040.29	0.245935	1.14603		FALSE
7719.9	49064.8	2322.5	9.10252		9228.77	4346.9	0.23491	0.836503		FALSE
7725.01	49081	2175.5	8.52638		6685.97	4074.63	0.220042	1.15541		FALSE
7736.43	49117	2125.5	8.33042		4801.5	3972.71	0.214985	1.61125		FALSE
7739.39	49126.3	2091.5	8.19716		5371.11	5182.61	0.211546	1.44093		FALSE
7742.15	49135	2072.5	8.1227		4484.27	3900.15	0.209624	1.72651		FALSE
7745.54	49145.7	2088.5	8.18541		4368.18	5224.44	0.211242	1.77318		FALSE
7748.47	49154.9	2183.5	8.55774		5472.66	4067.53	0.220851	1.41585		FALSE
7751.03	49163	2293.5	8.98886		5638.18	5593.69	0.231977	1.37474		FALSE
7753.99	49172.3	2363.5	9.26321		5693.68	4435.79	0.239057	1.36186		FALSE
7756.74	49181	2441.5	9.56891		5741.76	6033.7	0.246947	1.35093		FALSE
7759.88	49190.9	2526.5	9.90205		5898.98	6139.15	0.255544	1.31546		FALSE
7762.68	49199.7	2346.5	9.19658		5450.68	5773.88	0.237338	1.42417		FALSE
7765.33	49208	2195.5	8.60477		1899.45	15686.4	0.222065	4.0882		FALSE
7774.25	49236.1	1592.5	6.24145		4789.65	3889.87	0.161074	1.62313		FALSE
7777.71	49246.9	1457.5	5.71234		7360.09	2692.2	0.14742	1.05674		FALSE
7780.24	49254.9	1418.5	5.55949		4835.64	4180.54	0.143475	1.60894		FALSE
7788.53	49280.9	1158.5	4.54048		4987.86	2151.61	0.117177	1.5615		FALSE
7791.3	49289.7	1102.5	4.321		5115.67	2697.63	0.111513	1.52303		FALSE
7794.26	49299	1054.5	4.13288		5658.28	1945.85	0.106658	1.3775		FALSE
7796.81	49307	1025.5	4.01922		4993.05	1889.33	0.103725	1.56153		FALSE
7802.07	49323.5	903.5	3.54106		5253.91	2179.09	0.0913849	1.485		FALSE
7805.43	49334	822.5	3.2236		5033.89	1983.16	0.0831922	1.55058		FALSE
7808.28	49343	766.5	3.00412		4918.49	3898.82	0.077528	1.58753		FALSE
7828.05	49405	497.5	2.04631		9790.89	1112.72	0.0503199	0.799524		FALSE
8150.96	50406.9	517.625	2.16381		4805.4	1252.27	0.0523554	1.69621		FALSE
8188.77	50522.9	1365.62	5.84569		5975.58	3421.21	0.138127	1.37037		FALSE
8190.75	50529	1469.62	6.29088		3970.35	3695.14	0.148646	2.06298		FALSE
8194.02	50539	1582.62	6.77458		6904.31	3969.95	0.160075	1.1868		FALSE
8197.29	50549	1760.62	7.53653		8106.42	5445.62	0.178079	1.01121		FALSE
8199.9	50557	1919.62	8.21714		3981.71	4794.42	0.194161	2.05939		FALSE
8203.59	50568.3	2016.62	8.63236		4516.34	5135.01	0.203972	1.81642		FALSE
8206.4	50576.9	2075.62	8.88492		5475.78	5257.99	0.20994	1.49867		FALSE
8209.03	50584.9	2008.62	8.59812		5341.62	3852.2	0.203163	1.53681		FALSE
8215.52	50604.8	1699.62	7.27541		3287.1	7894.63	0.171909	2.49932		FALSE
8221	50621.6	1335.62	5.71728		4308.6	4155.21	0.135092	1.90804		FALSE
8244.36	50693	985.625	4.21907		6980.45	2419.05	0.0996915	1.18106		FALSE
8247.33	50702	945.625	4.04784		5666.39	1809.7	0.0956457	1.45548		FALSE
8250.22	50710.9	917.625	3.92798		5550.96	2317.44	0.0928136	1.48627		FALSE
8253.6	50721.2	886.625	3.79529		3592.71	2289.16	0.0896781	2.29732		FALSE
8256.54	50730.2	854.625	3.65831		4917.88	2126.9	0.0864414	1.67888		FALSE
8259.6	50739.5	809.625	3.46568		5014.12	2006.69	0.0818899	1.64727		FALSE
8262.96	50749.7	781.625	3.34582		5327.14	1937.34	0.0790578	1.55111		FALSE
8265.98	50759	780.625	3.34154		5583.31	1448.13	0.0789567	1.48048		FALSE
8269.43	50769.5	753.625	3.22597		4448.21	1896.33	0.0762258	1.85905		FALSE
8275.42	50787.8	730.625	3.12751		4686.94	1857.48	0.0738994	1.76564		FALSE
8279.09	50798.9	724.625	3.10183		4106.87	1395.34	0.0732925	2.01591		FALSE
8281.72	50807	741.625	3.1746		5559.79	1827.37	0.075012	1.48958		FALSE
8285.65	50818.9	778.625	3.33298		4230.24	2388.47	0.0787544	1.95867		FALSE
8288.58	50827.9	756.625	3.23881		5093.36	1906.48	0.0765292	1.62733		FALSE
8291.97	50838.2	775.625	3.32014		4749.45	1489.02	0.078451	1.74588		FALSE
8294.84	50846.9	803.625	3.44		5136.21	2000.79	0.081283	1.61497		FALSE
8297.48	50855	856.625	3.66687		7276.61	1594.49	0.0866437	1.1403		FALSE
8301.4	50866.9	884.625	3.78672		4857.51	2190.81	0.0894758	1.70898		FALSE
8310.63	50895	990.625	4.24047		9140.99	2387.94	0.100197	0.909161		FALSE
8313.9	50904.9	1008.62	4.31752		5504.21	2518.3	0.102018	1.51046		FALSE
8320.23	50924.2	1058.62	4.53155		5373.23	2701.05	0.107075	1.54846		FALSE
8326.05	50941.9	1172.62	5.01954		3714.13	3002.9	0.118606	2.24172		FALSE
8329.04	50951	1253.62	5.36627		7634.8	3106.73	0.126798	1.09093		FALSE
8332.32	50960.9	1270.62	5.72811		5497.46	3231.21	0.128518	1.51567		FALSE
8335.26	50969.9	1337.62	6.03016		6001.91	2584.36	0.135295	1.38877		FALSE
8338.26	50979	1371.62	6.18343		6671	4295.99	0.138734	1.24993		FALSE
8341.55	50989	1384.62	6.24204		10831.8	2669.84	0.140049	0.770102		FALSE
8344.83	50998.9	1464.62	6.60269		6829.89	3704.8	0.14814	1.22181		FALSE
8347.83	51008	1521.62	6.85965		5605.64	3868.19	0.153905	1.48918		FALSE
8351.07	51017.9	1624.62	7.32398		4728.11	4139.24	0.164323	1.76626		FALSE
8354.28	51027.6	1662.62	7.49529		4544.2	4294.95	0.168167	1.83845		FALSE
8357.34	51036.9	1825.62	8.23011		6420.86	4548.64	0.184654	1.30159		FALSE
8360	51045	1876.62	8.46003		5121.02	4688.37	0.189812	1.63249		FALSE
8364.16	51057.6	1983.62	8.94239		3675.75	6302.33	0.200635	2.2755		FALSE
8366.9	51065.9	2115.62	9.53746		5211.15	5413.28	0.213986	1.60557		FALSE
8382.23	51112.4	1618.62	7.29693		2900.78	8265.21	0.163717	2.88965		FALSE
8389.02	51132.9	1171.62	5.28181		6160.26	2912.38	0.118505	1.3618		FALSE
8392.33	51143	1080.62	4.87157		6525.69	2033.82	0.1093	1.28604		FALSE
8395.63	51152.9	978.625	4.41175		6471.55	2383.37	0.0989835	1.29731		FALSE
8404.89	51181	759.625	3.42447		8162.6	1377.38	0.0768326	1.02968		FALSE
8408.16	51190.9	704.625	3.17652		5695.52	1690.08	0.0712696	1.47628		FALSE
8410.85	51199	624.625	2.81588		5181.45	1532.22	0.063178	1.62326		FALSE
8414.15	51209	600.625	2.70768		4883.58	1427.77	0.0607505	1.72295		FALSE
8417.64	51219.5	556.625	2.50932		5129.77	1297.55	0.0563001	1.64094		FALSE
8420.75	51228.9	497.625	2.24335		5795.63	1157.1	0.0503325	1.45295		FALSE
8480.62	51409.6	479.625	2.1622		4322.37	1194.29	0.0485119	1.96203		FALSE
8483.75	51419	522.625	2.35605		5556.93	1253.18	0.0528612	1.5267		FALSE
8487.07	51429	495.625	2.23433		10182.8	876.308	0.0501302	0.833472		FALSE
8815.67	52409	477.75	2.316		12089.1	1352.04	0.0483222	0.729223		FALSE
8828.15	52445.9	571.75	2.77169		5356.88	1473.77	0.0578299	1.648		FALSE
8840.73	52483	801.75	3.88666		8853.44	2011.9	0.0810934	0.998565		FALSE
8844.06	52492.8	849.75	4.11935		5085.53	2189.74	0.0859484	1.73906		FALSE
8850.23	52511	991.75	4.80773		8630.44	2524.46	0.100311	1.02547		FALSE
8853.61	52521	1047.75	5.0792		5588.83	3368.96	0.105975	1.58416		FALSE
8856.7	52530.1	1073.75	5.20524		5766.47	2143.93	0.108605	1.5359		FALSE
8860.34	52540.8	1121.75	5.43793		4586.32	2953.68	0.11346	1.93191		FALSE
8867.87	52563	1263.75	6.25739		7069.83	4118.39	0.127823	1.25433		FALSE
8871.94	52575	1347.75	6.67331		7308.29	5240.05	0.136319	1.21396		FALSE
8877.38	52591	1448.75	7.1734		6345.84	3810.31	0.146535	1.39893		FALSE
8880.75	52600.9	1531.75	7.58437		5335.2	4014.54	0.15493	1.66456		FALSE
8883.49	52609	1675.75	8.29738		6819.4	4348.85	0.169495	1.30268		FALSE
8886.89	52619	1801.75	8.92126		10252.7	5763.41	0.182239	0.866783		FALSE
8890.53	52629.7	1872.75	9.27282		3459.29	6197.26	0.18942	2.57004		FALSE
8893.34	52638	1935.75	9.58476		6579.6	3898.93	0.195792	1.35166		FALSE
8896.41	52647	1991.75	9.86204		6354.51	5306.98	0.201456	1.40001		FALSE
8899.8	52657	2047.75	10.1393		9409.5	4064.01	0.207121	0.945832		FALSE
8902.53	52665	2049.75	10.1492		10607.6	5232.84	0.207323	0.839259		FALSE
8905.91	52674.9	1945.75	9.63427		7783.82	3867.15	0.196804	1.14416		FALSE
8908.6	52682.8	1824.75	9.03515		5177.46	4822.13	0.184565	1.72065		FALSE
8911.55	52691.5	1732.75	8.57961		5110.74	4551.89	0.17526	1.74369		FALSE
8915.15	52702.1	1645.75	8.14884		4694.5	3297.39	0.16646	1.89906		FALSE
8917.81	52709.9	1642.75	8.13398		4046.68	4339.69	0.166157	2.20373		FALSE
8921.55	52720.9	1573.75	7.79233		6637.99	3135.08	0.159178	1.34401		FALSE
8923.63	52727	1550.75	7.67845		4614.03	4100.01	0.156851	1.93402		FALSE
8927.4	52738	1560.75	7.72797		4537.2	4104.3	0.157863	1.9676		FALSE
8930.66	52747.6	1579.75	7.82204		5610.72	3159.49	0.159785	1.59171		FALSE
8933.4	52755.7	1574.75	7.79729		4862.71	4193.44	0.159279	1.83713		FALSE
8936.58	52765	1581.75	7.83195		7096.43	3183.31	0.159987	1.25931		FALSE
8946.12	52793	1633.75	8.08942		8257.77	4300.89	0.165246	1.08336		FALSE
8958.35	52828.8	1641.75	8.12903		6917.55	3326.26	0.166056	1.29502		FALSE
8961.47	52838	1690.75	8.37165		5918.17	4504.1	0.171012	1.51423		FALSE
8964.47	52846.8	1687.75	8.3568		4846.45	4536.89	0.170708	1.8497		FALSE
8967.27	52855	1714.75	8.49049		6121.43	3434.01	0.173439	1.4649		FALSE
8970.63	52864.8	1726.75	8.5499		5633.22	3477.04	0.174653	1.59245		FALSE
8974.08	52874.9	1752.75	8.67864		5984.6	4648.76	0.177283	1.49953		FALSE
8976.81	52882.9	1765.75	8.74301		5342.14	3562.75	0.178598	1.68038		FALSE
8978.88	52889	1802.75	8.92621		10434.4	4818.71	0.18234	0.860509		FALSE
8983.64	52902.9	1860.75	9.2134		4382.32	5014.01	0.188206	2.04998		FALSE
8993.23	52931	1959.75	9.70359		4633.07	5253.37	0.19822	1.9411		FALSE
8996.65	52941	1990.75	9.85709		4470.78	7880.5	0.201355	2.01232		FALSE
9002.81	52959	1865.75	9.23816		3736.81	3791.3	0.188712	2.40922		FALSE
9008.27	52975	1723.75	8.53505		4648.66	4622.93	0.17435	1.93782		FALSE
9012.37	52986.9	1696.75	8.40136		5507.44	4476.36	0.171619	1.6364		FALSE
9015.8	52997	1639.75	8.11913		7959.14	4326.73	0.165853	1.13276		FALSE
9018.55	53005	1653.75	8.18845		8536.78	3240.15	0.167269	1.05643		FALSE
9021.63	53014	1551.75	7.6834		5956.98	4162.39	0.156952	1.51446		FALSE
9025.39	53025	1606.75	7.95573		9284.05	4156.91	0.162515	0.972139		FALSE
9028.14	53033	1630.75	8.07457		6622.12	4243.15	0.164943	1.36333		FALSE
9031.79	53043.7	1523.75	7.54476		4694.05	3106.31	0.15412	1.9241		FALSE
9034.54	53051.7	1571.75	7.78243		6405.15	4213.77	0.158975	1.41051		FALSE
9045.95	53085	1594.75	8.07781		7191.62	4259.2	0.161302	1.25785		FALSE
9049.08	53094.1	1657.75	8.39692		5123.85	4437.73	0.167674	1.76607		FALSE
9052.8	53105	1637.75	8.29561		5950.03	3310.46	0.165651	1.52147		FALSE
9055.52	53112.9	1687.75	8.54888		7253.59	3396.62	0.170708	1.24842		FALSE
9058.3	53121	1775.75	8.99462		5852.56	4671.06	0.179609	1.54775		FALSE
9061.7	53130.9	1833.75	9.2884		4983.29	4845.09	0.185476	1.81842		FALSE
9065.16	53141	1934.75	9.79999		6656.38	5006.56	0.195691	1.36187		FALSE
9067.91	53149	1946.75	9.86078		7197.65	3896.95	0.196905	1.25984		FALSE
9071.34	53159	2033.75	10.3015		6426.35	5333.24	0.205705	1.41158		FALSE
9074.76	53168.9	2090.75	10.5902		6253.04	4204.48	0.21147	1.45126		FALSE
9077.86	53178	2174.75	11.0157		5503.15	5759.5	0.219966	1.64958		FALSE
9081.15	53187.6	2260.75	11.4513		6201.66	6009	0.228665	1.46431		FALSE
9084.36	53196.9	2430.75	12.3124		6968.32	4872.77	0.245859	1.30367		FALSE
9087.56	53206.2	2505.75	12.6923		5365.05	6638.44	0.253445	1.69384		FALSE
9090.57	53215	2631.75	13.3305		5762.57	6989.04	0.26619	1.57752		FALSE
9094.71	53227	2726.75	13.8117		4510.52	7393.01	0.275798	2.01633		FALSE
9097.44	53235	2865.75	14.5157		7323.43	5823.86	0.289858	1.24224		FALSE
9100.2	53243	3078.75	15.5946		6939.53	8152.47	0.311402	1.31136		FALSE
9103.63	53253	3183.75	16.1265		7373.83	6432.5	0.322022	1.23459		FALSE
9107.15	53263.2	3368.75	17.0636		4177.37	9070.54	0.340734	2.18012		FALSE
9113.93	53282.9	3661.75	18.5477		4008.92	9950.24	0.370369	2.27341		FALSE
9116.71	53291	3877.75	19.6418		9194.54	7825.54	0.392217	0.991535		FALSE
9120.82	53302.9	4056.75	20.5485		4754.54	13615.4	0.410322	1.91834		FALSE
9136.68	53348.9	5206.75	26.3735		1105.63	73834	0.526639	8.26379		FALSE
9140.13	53359	5301.75	26.8547		5243.96	10845.7	0.536248	1.74298		FALSE
9142.89	53367	5388.75	27.2954		7170.38	14589.2	0.545048	1.27509		FALSE
9146.05	53376.2	5250.75	26.5964		1132.47	77811.8	0.53109	8.07619		FALSE
9162.19	53422.9	4531.75	22.9545		5467.95	12321.3	0.458366	1.67562		FALSE
9166.01	53434	4395.75	22.2656		5019.96	12044.2	0.44461	1.82591		FALSE
9169.45	53444	4317.75	21.8705		830.848	79576.4	0.436721	11.0363		FALSE
9199.01	53529.6	2599.75	13.1684		5463.34	7078.57	0.262953	1.68377		FALSE
9202.26	53539	2550.75	12.9202		8920.29	6768.09	0.257997	1.03161		FALSE
9212.18	53567.7	2133.75	10.808		4914.9	5793.64	0.215819	1.87434		FALSE
9215.61	53577.6	2049.75	10.3825		6167.58	5447.49	0.207323	1.4942		FALSE
9218.86	53586.9	1937.75	9.81519		6224.32	5158	0.195995	1.4811		FALSE
9221.91	53595.8	1839.75	9.3188		5515.34	4901.43	0.186082	1.67205		FALSE
9225.1	53605	1722.75	8.72616		4744.19	4642.58	0.174248	1.94451		FALSE
9228.77	53615.6	1634.75	8.28042		6338.44	4335.76	0.165348	1.456		FALSE
9232.03	53625	1588.75	8.2685		9695.5	5146.65	0.160695	0.952197		FALSE
9235.49	53635	1483.75	7.72204		6912.24	3903.99	0.150075	1.33611		FALSE
9238.94	53644.9	1386.75	7.21721		6103.59	4590.69	0.140263	1.51369		FALSE
9242.39	53654.9	1312.75	6.83209		8376.37	2656.04	0.132779	1.10339		FALSE
9245.19	53663	1274.75	6.63432		6590.47	3405.65	0.128935	1.40281		FALSE
9248.66	53673	1262.75	6.57187		7683.14	3272.43	0.127721	1.20376		FALSE
9252.11	53682.9	1189.75	6.19194		6133.65	3091.03	0.120338	1.50842		FALSE
9255.59	53693	1144.75	5.95775		7009.94	2950.19	0.115786	1.32035		FALSE
9258.36	53701	1104.75	5.74957		6382.47	2210.75	0.11174	1.45059		FALSE
9261.83	53711	1060.75	5.52058		8710.6	2677.71	0.10729	1.06328		FALSE
9268.34	53729.7	963.75	5.01575		6066.73	1954.25	0.0974789	1.52773		FALSE
9271.54	53739	922.75	4.80237		5474.04	3050.84	0.093332	1.69373		FALSE
9275.72	53751	921.75	4.79716		10455.8	1839.91	0.0932308	0.887137		FALSE
9278.69	53759.5	897.75	4.67226		6938.72	1813.95	0.0908033	1.33723		FALSE
9282.65	53770.9	913.75	4.75553		6303.39	2922.89	0.0924217	1.47264		FALSE
9285.7	53779.7	868.75	4.52133		6902.39	2293.23	0.0878701	1.34529		FALSE
9288.92	53789	891.75	4.64103		10695.7	1733.66	0.0901965	0.868471		FALSE
9292.34	53798.8	880.75	4.58378		5748.52	2284.24	0.0890839	1.61648		FALSE
9295.61	53808.3	853.75	4.44326		7029.84	1693.33	0.0863529	1.32231		FALSE
9298.64	53817	890.75	4.63583		7744.85	2211.45	0.0900953	1.20062		FALSE
9302.12	53827	840.75	4.37561		7603.5	2178.64	0.0850381	1.2234		FALSE
9305.15	53835.7	825.75	4.29754		6883.86	1665.52	0.0835209	1.35174		FALSE
9309.03	53846.9	833.75	4.33918		4001.31	2748.18	0.08433	2.32649		FALSE
9312.53	53856.9	852.75	4.43806		5461.09	1709.71	0.0862518	1.70525		FALSE
9315.6	53865.7	827.75	4.30795		5233.29	2205.72	0.0837232	1.78006		FALSE
9319.46	53876.8	819.75	4.26631		5190.98	2732.29	0.082914	1.79532		FALSE
9322.6	53885.9	802.75	4.17784		6720.34	1640.97	0.0811945	1.38722		FALSE
9325.77	53895	866.75	4.51092		9385.35	1680.9	0.0876678	0.993652		FALSE
9329.23	53904.9	809.75	4.21427		6618.82	2137.59	0.0819025	1.4095		FALSE
9332.04	53913	815.75	4.2455		6129.54	2170.33	0.0825094	1.52247		FALSE
9335.51	53923	823.75	4.28713		5191.77	2170.39	0.0833186	1.79814		FALSE
9339.31	53933.9	840.75	4.37561		4459.03	2250.49	0.0850381	2.09447		FALSE
9342.08	53941.8	841.75	4.38081		6069.48	1714.27	0.0851392	1.53919		FALSE
9345.27	53951	872.75	4.54215		8528.94	2238.72	0.0882747	1.09571		FALSE
9348.07	53959	860.75	4.47969		4676.54	2334.24	0.087061	1.99893		FALSE
9351.55	53969	894.75	4.65664		8171.31	1810.31	0.0904999	1.14444		FALSE
9357.82	53987	909.75	4.73471		6935.7	2434.51	0.0920171	1.34922		FALSE
9360.61	53995	948.75	4.93768		4761.22	2536.42	0.0959618	1.96601		FALSE
9363.69	54003.8	973.75	5.06779		3506.71	3292.3	0.0984904	2.67022		FALSE
9367.59	54015	980.75	5.10422		5565.44	1352.01	0.0991984	1.68317		FALSE
9371.04	54024.9	1056.75	5.49976		5371.06	2780.35	0.106885	1.74473		FALSE
9374.25	54034.1	1079.75	5.61946		5631.2	2900.54	0.109212	1.6647		FALSE
9377.32	54042.9	1166.75	6.07224		5666.89	2348.83	0.118011	1.65476		FALSE
9380.64	54052.4	1165.75	6.06704		3578.93	3184.43	0.11791	2.62108		FALSE
9384.05	54062.1	1232.75	6.41573		5358.92	3334.45	0.124687	1.75111		FALSE
9399.01	54105	1685.75	8.77333		7976.43	4508.29	0.170506	1.17835		FALSE
9401.81	54113	1784.75	9.28857		15168.5	4700.53	0.180519	0.619826		FALSE
9405.94	54124.8	1938.75	10.09		4753.91	6476.24	0.196096	1.97857		FALSE
9409.08	54133.8	2063.75	10.7406		6926.96	4265.76	0.208739	1.35833		FALSE
9411.59	54141	2232.75	11.6201		10024	6039.32	0.225833	0.93891		FALSE
9415.56	54152.3	2384.75	12.9074		4992.03	6409.98	0.241207	1.88612		FALSE
9418.13	54159.7	2591.75	14.0277		8368.51	7046.54	0.262144	1.12542		FALSE
9439.33	54220.2	4032.75	21.8271		1010.46	65997.2	0.407894	9.34161		FALSE
9480.78	54338.5	9699.75	52.4995		523.629	277049	0.981086	18.1059		FALSE
9483.75	54347	9875.75	53.4521		5573.23	27506.4	0.998887	1.70166		FALSE
9486.55	54354.9	9886.75	53.5116		6249.41	34332.5	1	1.51799		FALSE
9489.44	54363.2	9648.75	52.2235		1165.65	168887	0.975927	8.14089		FALSE
9510.43	54422.9	7094.75	38.4001		8731.12	19635.2	0.717602	1.08926		FALSE
9513.53	54431.7	6901.75	37.3554		5276.15	19266.4	0.698081	1.80312		FALSE
9517.44	54442.8	6800.75	36.8088		5229.23	14306.7	0.687865	1.82005		FALSE
9520.3	54451	6829.75	36.9658		7306.84	23674.1	0.690798	1.30293		FALSE
9530.17	54479	6493.75	35.1472		4538.65	22587.9	0.656813	2.09978		FALSE
9533.75	54489.2	6319.75	34.2054		758.4	132399	0.639214	12.5709		FALSE
9564.15	54575.5	3608.75	19.5322		6625.57	9839.76	0.365009	1.44352		FALSE
9567.47	54584.9	3463.75	18.7474		7321.89	11595.9	0.350343	1.30669		FALSE
9570.99	54594.9	3251.75	17.6		6758.57	8839.61	0.3289	1.41613		FALSE
9573.92	54603.2	3049.75	16.5067		4634.51	8354.59	0.308468	2.06579		FALSE
9577.56	54613.6	2902.75	15.711		5253.8	6052.3	0.2936	1.82298		FALSE
9580.84	54622.9	2725.75	14.753		6836.64	7483.35	0.275697	1.4014		FALSE
9584.38	54632.9	2586.75	14.0007		6620.4	7024.72	0.261638	1.4477		FALSE
9587.22	54640.9	2431.75	13.1618		7810.48	8285.32	0.245961	1.22748		FALSE
9590.96	54651.6	2289.75	12.3932		5982.95	4770.24	0.231598	1.60305		FALSE
9594.28	54660.9	2174.75	11.7707		8294.23	7306.74	0.219966	1.15674		FALSE
9597.79	54670.9	2006.75	10.8615		10190	4170.7	0.202974	0.941879		FALSE
9608.65	54701.7	1582.75	9.1655		6169.72	5408.2	0.160088	1.55739		FALSE
9612.26	54711.8	1471.75	8.52271		5569.17	4061.78	0.148861	1.72598		FALSE
9615.47	54720.9	1407.75	8.1521		2377.42	8311.24	0.142388	4.0445		FALSE
9625.38	54749	1206.75	6.98813		8942.98	2421.75	0.122057	1.07631		FALSE
9628.45	54757.7	1097.75	6.35693		7013.84	2267.47	0.111032	1.37278		FALSE
9632.45	54769	1032.75	5.98052		3858.07	3456.75	0.104458	2.4967		FALSE
9635.28	54777	991.75	5.7431		10909.3	3240.24	0.100311	0.883215		FALSE
9638.82	54787	900.75	5.21613		9656.93	1810.93	0.0911068	0.998124		FALSE
9652.27	54825	675.75	3.91318		7542.24	1742.95	0.0683491	1.27976		FALSE
9666.1	54864	477.75	2.76659		5878.12	1270.7	0.0483222	1.64442		FALSE
10183.4	56304.9	494.25	3.01993		3968.44	1273.81	0.0499911	2.56608		FALSE
10189.2	56321	530.25	3.2399		7959.35	1364.96	0.0536324	1.28015		FALSE
10192.9	56331	569.25	3.47819		4601.35	1606.37	0.0575771	2.21518		FALSE
10196.8	56342	635.25	3.88146		6365.7	1704.53	0.0642527	1.60184		FALSE
10200.1	56351	641.25	3.91812		8264.8	1315.56	0.0648595	1.23416		FALSE
10206.7	56369	726.25	4.43748		9178.78	1493.23	0.0734569	1.11198		FALSE
10210.3	56378.9	753.25	4.60245		5966.56	2053.17	0.0761878	1.71125		FALSE
10213.9	56388.9	771.25	4.71244		6147.47	2151.13	0.0780084	1.66148		FALSE
10228.2	56428.1	943.25	5.76338		4837.1	2661.8	0.0954055	2.11453		FALSE
10231.3	56436.6	986.25	6.02611		4822.78	2825.17	0.0997547	2.12145		FALSE
10238	56455	1115.25	6.81432		4183.45	3908.15	0.112802	2.44726		FALSE
10242.4	56467	1209.25	7.38867		4818.45	3354.19	0.12231	2.12566		FALSE
10245.9	56476.8	1256.25	7.67585		7374.09	2678.58	0.127064	1.38945		FALSE
10248.9	56484.9	1336.25	8.16466		5871.13	2849.13	0.135156	1.74564		FALSE
10252.6	56495	1389.25	8.4885		6428.79	4873.51	0.140516	1.59479		FALSE
10255.5	56503	1452.25	8.87343		9736.49	4090.71	0.146889	1.05331		FALSE
10259.1	56513	1522.25	9.30114		6565.45	3253.74	0.153969	1.56259		FALSE
10263	56523.6	1598.25	9.76551		8288.71	5664.93	0.161656	1.23819		FALSE
10269.4	56540.9	1764.25	10.7798		7839.18	3779.51	0.178446	1.31		FALSE
10275.9	56559	1952.25	11.9285		14917	6860.96	0.197461	0.688875		FALSE
10280.3	56570.9	2085.25	12.7411		5050.7	7360.4	0.210914	2.03542		FALSE
10286.9	56589	2233.25	13.6454		7511.33	6370.03	0.225883	1.36952		FALSE
10291.3	56601	2248.25	13.7371		9109.13	8006.43	0.2274	1.12978		FALSE
10294.2	56609	2183.25	13.3399		6079.41	6290.31	0.220826	1.69329		FALSE
10297.2	56617.1	2102.25	12.845		1937.05	19245.2	0.212633	5.31591		FALSE
10308.1	56647	1647.25	10.0649		8274.11	4515.82	0.166612	1.24583		FALSE
10318.6	56675.7	1141.25	6.97318		5775.27	3969.04	0.115432	1.78669		FALSE
10322.7	56687	1099.25	6.71656		6815.39	3746.77	0.111184	1.51462		FALSE
10327.9	56701	986.25	6.02611		8267.24	2732.06	0.0997547	1.24925		FALSE
10331.2	56710.1	970.25	5.92835		6275.41	2626.34	0.0981364	1.6463		FALSE
10334.5	56719	885.25	5.40899		4199.98	2481.09	0.089539	2.4606		FALSE
10339.1	56731.8	852.25	5.20736		5821.05	2903.32	0.0862012	1.77617		FALSE
10349.1	56758.9	715.25	4.37027		6978.11	1940.51	0.0723443	1.48308		FALSE
10352.3	56767.7	699.25	4.27251		5125.6	1798.11	0.070726	2.01973		FALSE
10356.4	56778.9	666.25	4.07087		6295.01	1341.77	0.0673882	1.64518		FALSE
10359.5	56787.2	536.25	3.27656		4899.04	1520.26	0.0542393	2.11459		FALSE
10362.5	56795.5	495.25	3.02604		3762.13	1977.96	0.0500923	2.75443		FALSE
10814.4	58014.5	485.625	3.22339		4940.47	1387.67	0.0491188	2.18895		FALSE
10821.3	58033	485.625	3.22339		5299.7	1316.01	0.0491188	2.04188		FALSE
10825.1	58042.9	489.625	3.24994		5697.87	1300.74	0.0495234	1.89984		FALSE
10870.8	58164.8	501.625	3.32959		7145.95	1087.41	0.0507371	1.52126		FALSE
10877.6	58182.9	545.625	3.62165		9142.13	1167.5	0.0551875	1.18983		FALSE
10880.6	58191	584.625	3.88051		6236.37	1245.73	0.0591322	1.74471		FALSE
10883.6	58199	615.625	4.08628		6557.22	2096.73	0.0622677	1.6598		FALSE
10888.2	58211	586.625	3.89379		8009.51	1246.44	0.0593345	1.3594		FALSE
10891.9	58221	601.625	3.99335		8649.03	1972.67	0.0608516	1.25932		FALSE
10895.4	58230.3	525.625	3.4889		4861.63	1497.85	0.0531646	2.24111		FALSE

## Sheet: ICDC_EA189-1_0_E1_1
Spectrum: ICDC EA189-1\0_E1\1 1SLin, "Baseline subt." (D:\Data\BioTyperRealTimeProcessing\China CDC\20120925chanqichangganjun\ICDC EA189-1\0_E1\1)
m/z	time	Intens.	SN	Quality Fac.	Res.	Area	Rel. Intens.	FWHM	Chi^2	Bk. Peak
2854.46	29988.3	886.75	8.20238		524.561	5454.45	0.0762796	5.44161		FALSE
3142.84	31445	322.75	2.98542		2753.87	470.548	0.0277634	1.14124		FALSE
3620.96	33720.6	655.5	5.84029		735.965	3865.23	0.0563871	4.92002		FALSE
3660.76	33903.1	725.5	6.46397		666.742	4492.46	0.0624086	5.49052		FALSE
3821.85	34631.8	832.5	7.01826		2047.73	2395.1	0.0716129	1.86638		FALSE
3822.99	34636.9	846.5	7.13628		2103.45	2392.2	0.0728172	1.81748		FALSE
4183.69	36214.9	469.75	3.76814		1902.76	1355.87	0.0404086	2.19875		FALSE
4185.75	36223.7	421.75	3.3831		4150.32	656.131	0.0362796	1.00854		FALSE
4350.29	36920.9	337.5	2.71591		3754.01	586.612	0.0290323	1.15884		FALSE
4352.22	36929	354.5	2.85271		7852.82	450.829	0.0304946	0.554223		FALSE
4355	36940.7	367.5	2.95733		2441.96	817.382	0.0316129	1.7834		FALSE
4364.31	36979.7	2222.5	17.8848		639.796	19059.5	0.191183	6.82141		FALSE
4494.91	37522.9	506.5	4.02942		1655.13	1572.64	0.0435699	2.71573		FALSE
4496.25	37528.4	505.5	4.02146		1564.08	1824.91	0.0434839	2.87469		FALSE
4564.26	37808.2	303.5	2.35507		3947.6	510.622	0.0261075	1.15621		FALSE
4568.8	37826.8	622.5	4.83043		1475.08	2291.77	0.0535484	3.09733		FALSE
4570.78	37834.9	541.5	4.20189		5499.33	847.485	0.0465806	0.831152		FALSE
4572.75	37843	319.5	2.47923		3790.57	661.292	0.0274839	1.20635		FALSE
4739.11	38518	2066.5	15.9903		842.957	16730.8	0.177763	5.622		FALSE
4746.95	38549.5	591.5	4.57694		3426.48	854.744	0.0508817	1.38537		FALSE
4749.22	38558.7	524.5	4.05851		2575.82	1029.2	0.0451183	1.84377		FALSE
4754.41	38579.5	443.5	3.43174		3116.14	633.527	0.0381505	1.52574		FALSE
4756.76	38589	472.5	3.65614		4493.78	1034.6	0.0406452	1.05852		FALSE
4759.76	38601	489.5	3.78768		5213.1	677.774	0.0421075	0.913037		FALSE
4761.75	38609	501.5	3.88053		4853.98	889.935	0.0431398	0.980999		FALSE
4764.24	38619	495.5	3.83411		4948.33	918.53	0.0426237	0.962797		FALSE
4766.72	38628.9	606.5	4.69301		4838.35	1083.62	0.052172	0.985195		FALSE
4769.18	38638.8	910.5	7.04532		3194.74	1960.76	0.0783226	1.49282		FALSE
4770.49	38644	942.5	7.29293		1299.55	4433.6	0.0810753	3.67088		FALSE
4777.22	38671	434.5	3.3621		4233.18	785.214	0.0373763	1.12852		FALSE
4779.85	38681.5	386.5	2.99068		3614	702.474	0.0332473	1.32259		FALSE
4782.21	38691	319.5	2.47224		5054.22	540.011	0.0274839	0.94618		FALSE
4992.24	39523	351.75	2.69451		6204.44	459.621	0.0302581	0.804624		FALSE
4994.75	39532.8	461.75	3.53714		3765.56	812.788	0.0397204	1.32643		FALSE
4997.33	39542.9	591.75	4.53298		4666.41	1064.01	0.0509032	1.07092		FALSE
4999.56	39551.7	719.75	5.5135		4113.48	1660	0.061914	1.21541		FALSE
5002.15	39561.8	768.75	5.88885		2807.27	1532.01	0.066129	1.78186		FALSE
5004.45	39570.8	856.75	6.56296		4647.82	1251.98	0.0736989	1.07673		FALSE
5016.14	39616.5	6045.75	46.3122		679.281	59842.6	0.520065	7.38448		FALSE
5029.05	39667	885.75	6.7851		7154.8	1254.26	0.0761935	0.702891		FALSE
5031.61	39677	846.75	6.48635		6530.95	1645.16	0.0728387	0.770425		FALSE
5036.99	39698	1144.75	8.76912		676.53	12370	0.0984731	7.44534		FALSE
5047.2	39737.8	579.75	4.44106		3704.97	1135.97	0.049871	1.36228		FALSE
5050.16	39749.4	559.75	4.28785		2957.72	1116.85	0.0481505	1.70745		FALSE
5052.6	39758.9	600.75	4.60192		3775.11	1146.54	0.0516774	1.3384		FALSE
5055.01	39768.3	599.75	4.59426		3953.88	887.622	0.0515914	1.2785		FALSE
5057.25	39777	581.75	4.45638		4509.19	842.199	0.050043	1.12154		FALSE
5059.82	39787	554.75	4.17263		5331.58	1012.53	0.0477204	0.949028		FALSE
5062.37	39796.9	501.75	3.77398		5266.54	889.286	0.0431613	0.961233		FALSE
5064.59	39805.5	414.75	3.1196		4028.28	598.609	0.0356774	1.25726		FALSE
5066.98	39814.8	343.75	2.58556		3728.52	654.324	0.0295699	1.35898		FALSE
5069.59	39825	350.75	2.63821		5728.91	602.134	0.030172	0.884912		FALSE
5071.65	39833	342.75	2.57804		5745.96	491.414	0.0294839	0.882645		FALSE
5074.21	39843	342.75	2.57804		6334.09	636.678	0.0294839	0.801096		FALSE
5076.49	39851.8	330.75	2.48778		4997.16	493.76	0.0284516	1.01588		FALSE
5096.53	39929.6	335.75	2.52539		4729.09	489.123	0.0288817	1.0777		FALSE
5098.93	39938.9	338.75	2.54796		4746.27	642.296	0.0291398	1.0743		FALSE
5101.49	39948.9	306.75	2.30726		3469.27	583.909	0.0263871	1.47048		FALSE
5119.07	40017	301.75	2.26965		9211.58	384.398	0.025957	0.555721		FALSE
5121.65	40027	308.75	2.32231		5397.99	553.974	0.0265591	0.948806		FALSE
5143.57	40111.7	1204.75	9.06169		874.8	11397.4	0.103634	5.87972		FALSE
5154.45	40153.7	500.75	3.76646		3466.93	998.745	0.0430753	1.48675		FALSE
5161.32	40180.2	633.75	4.76684		828.035	5866.63	0.0545161	6.23321		FALSE
5335.71	40847	322.75	2.41174		6712.16	573.631	0.0277634	0.794932		FALSE
5338.33	40856.9	299.75	2.19849		5838.08	444.316	0.0257849	0.914399		FALSE
5342.73	40873.6	340.75	2.4992		3878.93	669.721	0.0293118	1.37737		FALSE
5350.46	40902.8	602.75	4.42081		2902.79	2332.18	0.0518495	1.84321		FALSE
5353.13	40912.9	664.75	4.87554		1941.69	1932.2	0.0571828	2.75695		FALSE
5357.65	40930.1	592.75	4.34747		5274.85	918.584	0.0509892	1.0157		FALSE
5394.58	41069.6	7744.75	56.8031		645.487	117975	0.666215	8.35738		FALSE
5411.4	41133	1256.75	9.21751		7627.94	1928.91	0.108108	0.709419		FALSE
5416.34	41151.6	1519.75	11.1465		1536.47	6742.82	0.130731	3.52519		FALSE
5418.41	41159.4	1417.75	10.3983		3816.43	5864.5	0.121957	1.41976		FALSE
5423.62	41179	1018.75	7.47192		4362.23	2005.14	0.0876344	1.24331		FALSE
5426.27	41188.9	812.75	5.96103		3847.26	1248.73	0.069914	1.41043		FALSE
5428.62	41197.8	726.75	5.33028		3504.65	1452.18	0.0625161	1.54898		FALSE
5431.28	41207.8	650.75	4.77286		3491.94	1336.98	0.0559785	1.55537		FALSE
5434.03	41218.1	644.75	4.72885		3720.75	1318.64	0.0554624	1.46047		FALSE
5436.38	41226.9	660.75	4.84621		3497.61	1290.79	0.0568387	1.55431		FALSE
5439.57	41238.9	581.75	4.26679		3494.41	1191.62	0.050043	1.55665		FALSE
5447.58	41269	347.75	2.55054		4206.66	514.172	0.029914	1.29499		FALSE
5450.24	41279	304.75	2.23516		3134.19	627.327	0.0262151	1.73896		FALSE
5632.64	41957.8	376	2.76074		3954.36	771.532	0.0323441	1.42441		FALSE
5635.1	41966.9	367	2.69466		5708.37	825.431	0.0315699	0.987164		FALSE
5727.08	42305	325	2.38628		4385.74	509.898	0.027957	1.30584		FALSE
5732	42323	381	2.79745		4155.62	552.127	0.0327742	1.37934		FALSE
5735.16	42334.6	378	2.77543		2795.79	783.94	0.0325161	2.05136		FALSE
5737.16	42341.9	398	2.92228		3718.17	822.858	0.0342366	1.54301		FALSE
5739.89	42351.8	415	3.0471		3568.54	851.15	0.0356989	1.60847		FALSE
5742.39	42361	447	3.28205		3451.25	695.808	0.0384516	1.66386		FALSE
5745.15	42371.1	501	3.67854		3873.63	1007.61	0.0430968	1.48315		FALSE
5747.31	42379	613	4.50089		3819.64	925.744	0.0527312	1.50467		FALSE
5750.58	42390.9	639	4.69179		3267.79	1280.63	0.0549677	1.75978		FALSE
5753.3	42400.9	717	5.2645		3696.39	1470.61	0.0616774	1.55647		FALSE
5755.7	42409.6	775	5.69036		3748.68	1609.44	0.0666667	1.53539		FALSE
5758.26	42419	961	7.05605		4307.51	1945.88	0.0826667	1.3368		FALSE
5760.7	42427.9	1066	7.827		4405.75	2197.48	0.0916989	1.30754		FALSE
5763.41	42437.8	1033	7.5847		3580.38	2204.84	0.0888602	1.60972		FALSE
5765.88	42446.8	1086	7.66493		3412.93	2298.83	0.0934194	1.68942		FALSE
5777.16	42487.9	3089	21.802		774.449	34810.6	0.26572	7.45971		FALSE
5789.79	42533.9	674	4.75706		5291.69	1089.36	0.0579785	1.09413		FALSE
5792.22	42542.8	676	4.77117		5475.21	1378.62	0.0581505	1.0579		FALSE
5795.01	42552.9	628	4.43239		6622.08	993.181	0.0540215	0.875104		FALSE
5797.5	42562	649	4.58061		2743.01	1704.34	0.055828	2.11355		FALSE
5804.41	42587.2	492	3.47251		4239.46	1026.24	0.0423226	1.36914		FALSE
6216.35	44059.8	298	2.03603		5145.28	472.602	0.0256344	1.20817		FALSE
6221.24	44077	321	2.19318		4530.84	667.779	0.0276129	1.37309		FALSE
6224.65	44089	302	2.06336		4712.31	636.227	0.0259785	1.32093		FALSE
6227.53	44099.1	334	2.282		3964.13	712.63	0.0287312	1.57097		FALSE
6229.78	44107	352	2.40498		6496.84	565.817	0.0302796	0.958894		FALSE
6232.06	44115	371	2.53479		6204.4	609.93	0.031914	1.00446		FALSE
6245.74	44163	763	5.21307		8583.66	1683.41	0.0656344	0.727632		FALSE
6249.07	44174.7	783	5.34971		3790.7	1744.13	0.0673548	1.64853		FALSE
6251.43	44183	834	5.69816		7240.13	1322.46	0.0717419	0.863443		FALSE
6263.42	44225	1229	8.39693		4030.84	3878.27	0.10572	1.55388		FALSE
6289.95	44317.8	7567	51.7002		537.56	183360	0.650925	11.7009		FALSE
6317.39	44413.6	1941	13.2615		5497.72	4292.81	0.166968	1.14909		FALSE
6320.43	44424.2	1823	12.4553		4599.12	4091.92	0.156817	1.37427		FALSE
6322.93	44432.9	1737	11.8678		3440.61	3880.1	0.149419	1.83774		FALSE
6328.16	44451.1	1530	10.4535		6973.04	3407.71	0.131613	0.907518		FALSE
6331	44461	1475	10.0777		6880.56	2431.09	0.126882	0.920128		FALSE
6333.46	44469.5	1331	9.09383		3689.24	3674.38	0.114495	1.71674		FALSE
6342.51	44501.1	946	6.46338		3054.99	2594.66	0.0813763	2.07612		FALSE
6351.11	44531	737	5.03542		3681.27	1653.74	0.0633978	1.72525		FALSE
6356.53	44549.8	639	4.36586		5260.9	1078.48	0.0549677	1.20826		FALSE
6359.15	44558.9	589	4.02424		4036.04	1633.04	0.0506667	1.57559		FALSE
6362.04	44569	585	3.99691		8107.24	1550.77	0.0503226	0.784735		FALSE
6364.92	44579	601	4.08279		10365.4	934.74	0.0516989	0.614056		FALSE
6366.95	44586.1	537	3.64802		3538.86	1203.05	0.0461935	1.79915		FALSE
6371.83	44603	535	3.63443		7551.55	1131.95	0.0460215	0.843778		FALSE
6374.71	44613	512	3.47819		5029.39	830.706	0.044043	1.26749		FALSE
6377.59	44623	525	3.5665		8068.7	1094.87	0.0451613	0.790412		FALSE
6380.46	44633	651	4.42246		6208.08	1306.17	0.056	1.02777		FALSE
6382.94	44641.6	719	4.88441		1249.32	4428.14	0.0618495	5.10912		FALSE
6390.83	44668.9	435	2.9551		4564.88	902.126	0.0374194	1.4		FALSE
6393.73	44679	373	2.53391		6377.29	723.058	0.032086	1.00258		FALSE
6396.04	44687	332	2.25539		6375.42	512.235	0.0285591	1.00324		FALSE
6599.22	45385.7	347	2.32683		3908.16	763.116	0.0298495	1.68857		FALSE
6603.91	45401.7	529	3.54724		2005.36	2196.06	0.0455054	3.29313		FALSE
6606.13	45409.3	491	3.29243		1942.14	2369.53	0.0422366	3.40147		FALSE
7127.2	47153	309.5	2.07941		4879.94	661.393	0.0266237	1.46051		FALSE
7129.86	47161.7	328	2.2037		6285.64	558.516	0.0282151	1.13431		FALSE
7135.73	47181	476	3.19806		6995.43	1002.36	0.0409462	1.02006		FALSE
7138.17	47189	510	3.42649		4322.4	1138.56	0.043871	1.65144		FALSE
7157.94	47253.8	2155	14.5312		736.333	31492.7	0.185376	9.72106		FALSE
7173.93	47306.2	695	4.68639		5414.7	1222.61	0.0597849	1.3249		FALSE
7176.61	47315	734	4.94936		5678.76	1646.69	0.0631398	1.26376		FALSE
7179.66	47325	815	5.49555		5885.42	1797.51	0.0701075	1.21991		FALSE
7182.11	47333	792	5.34046		6763.43	1383.1	0.068129	1.0619		FALSE
7185.34	47343.6	777	5.23931		4152.24	1849.87	0.0668387	1.73047		FALSE
7188.22	47353	791	5.33371		8103.45	1362.99	0.068043	0.887057		FALSE
7191.26	47362.9	818	5.51577		4406.48	1883.93	0.0703656	1.63197		FALSE
7194.13	47372.3	863	5.81921		4114.6	2041.53	0.0742366	1.74844		FALSE
7196.76	47380.9	977	6.58791		3635.12	2278.42	0.084043	1.97979		FALSE
7199.82	47390.9	1076	7.25547		4159.04	2494.61	0.0925591	1.73113		FALSE
7202.89	47400.9	1136	7.66005		4198.11	2660.64	0.0977204	1.71574		FALSE
7205.46	47409.3	1114	7.5117		4327.32	2639.62	0.095828	1.66511		FALSE
7208.41	47418.9	1136	7.66005		5139.86	2666.28	0.0977204	1.40245		FALSE
7211.48	47429	1144	7.71399		11396.6	2689.9	0.0984086	0.632773		FALSE
7214.54	47439	1272	8.5771		8391.69	2922.94	0.109419	0.859724		FALSE
7217.4	47448.3	1386	9.3458		5543.23	3209.27	0.119226	1.30202		FALSE
7220.65	47458.9	1571	10.5933		4736.01	3698.06	0.13514	1.52463		FALSE
7244.08	47535.3	6578	44.3555		655.948	129167	0.565849	11.0437		FALSE
7264.43	47601.6	1913	12.8994		5321.78	4564.48	0.164559	1.36504		FALSE
7266.95	47609.8	1859	12.5352		3208.37	4534.85	0.159914	2.265		FALSE
7269.77	47618.9	1815	12.2385		5563.28	4293.13	0.156129	1.30674		FALSE
7272.85	47629	1692	11.4092		4924.51	4022.16	0.145548	1.47687		FALSE
7275.93	47639	1601	10.7955		3897.16	4754.48	0.13772	1.86698		FALSE
7284.55	47667	1571	10.5933		4405.07	3781.31	0.13514	1.65367		FALSE
7287.63	47677	1589	10.7146		6161.96	2859.69	0.136688	1.18268		FALSE
7290.4	47686	1550	10.4517		4846.23	3727.2	0.133333	1.50435		FALSE
7293.17	47695	1506	10.155		6458.85	2741.13	0.129548	1.12917		FALSE
7296.23	47704.9	1469	9.90547		7856.63	3542.43	0.126366	0.928671		FALSE
7310.62	47751.6	2633	17.7543		713.203	46779.8	0.226495	10.2504		FALSE
7326.79	47804.1	876	5.9067		3672.63	1610.71	0.0753548	1.99497		FALSE
7329.13	47811.6	892	6.01458		6136.57	1607.74	0.0767312	1.19434		FALSE
7332.02	47821	934	6.29778		4470.03	2086.95	0.0803441	1.64026		FALSE
7334.7	47829.6	869	5.8595		3348.33	2082.63	0.0747527	2.19055		FALSE
7337.83	47839.8	855	5.7651		5726.13	1546.13	0.0735484	1.28146		FALSE
7340.66	47849	869	5.8595		6907.4	1972.33	0.0747527	1.06272		FALSE
7343.41	47857.9	833	5.61676		4549.53	1950.33	0.0716559	1.6141		FALSE
7346.23	47867	795	5.36053		5666.34	1413.29	0.0683871	1.29647		FALSE
7349.33	47877	784	5.28636		4137.48	1813.68	0.0674409	1.77628		FALSE
7355.1	47895.7	914	6.16292		6210.89	2147.18	0.0786237	1.18423		FALSE
7357.76	47904.3	928	6.25732		1750.1	7205.2	0.079828	4.2042		FALSE
7367.88	47937	546	3.68157		5960.52	937.607	0.0469677	1.23611		FALSE
7370.65	47945.9	475	3.20283		5066.77	1070.09	0.0408602	1.4547		FALSE
7374.04	47956.9	475	3.20283		4705.09	1035.16	0.0408602	1.56725		FALSE
7377.16	47967	401	2.70386		5517.68	682.888	0.0344946	1.337		FALSE
7379.39	47974.2	360	2.42741		3920.44	836.978	0.0309677	1.88229		FALSE
7382.45	47984	313	2.1105		5590.03	563.012	0.0269247	1.32065		FALSE
7385.21	47992.9	321	2.16444		3655.3	707.006	0.0276129	2.02041		FALSE
7566.78	48575.4	430	2.94097		3467.25	1271.31	0.0369892	2.18236		FALSE
7569.41	48583.7	472	3.22823		5980.81	849.063	0.0406022	1.26562		FALSE
7572.31	48593	553	3.78222		8855.47	1173.42	0.0475699	0.8551		FALSE
7575.44	48603	542	3.70699		7344.26	1218.24	0.0466237	1.03148		FALSE
7578.15	48611.6	533	3.64543		6373.88	963.72	0.0458495	1.18894		FALSE
7581.09	48621	579	3.96005		5576.03	1027.68	0.0498065	1.35959		FALSE
7587.35	48640.9	663	4.53456		5444.95	1577.84	0.0570323	1.39347		FALSE
7589.89	48649	695	4.75343		8201.37	1629.21	0.0597849	0.925442		FALSE
7601	48684.3	1141	7.80382		2437.56	7128.16	0.0981505	3.11828		FALSE
7603.9	48693.6	1275	8.72031		4944.52	3807.44	0.109677	1.53784		FALSE
7606.23	48701	1412	9.65732		7638.8	2575.3	0.121462	0.995736		FALSE
7608.75	48709	1570	10.738		6107.95	2866.32	0.135054	1.24571		FALSE
7612.84	48722	1719	11.757		4248.61	5122.92	0.147871	1.79184		FALSE
7615.63	48730.9	1847	12.6325		4646.43	4517.51	0.158882	1.63903		FALSE
7618.17	48739	2141	14.6433		3983.41	6379.4	0.184172	1.91248		FALSE
7621.33	48749	2335	15.9701		6845.85	4217.14	0.20086	1.11328		FALSE
7623.85	48757	2477	16.9413		6024.35	5996.52	0.213075	1.26551		FALSE
7627.27	48767.9	2685	18.364		4108.17	8126.45	0.230968	1.85661		FALSE
7633.25	48786.8	3036	20.7646		3623.18	14486.8	0.261161	2.10678		FALSE
7647.69	48832.7	11625	80.9719		691.588	183470	1	11.0582		FALSE
7661.65	48876.9	3673	25.5836		6658.44	8867.63	0.315957	1.15067		FALSE
7665.46	48889	3527	24.5667		9700.35	6500.21	0.303398	0.790225		FALSE
7668.55	48898.8	3716	25.8832		3991.77	11443.1	0.319656	1.92109		FALSE
7671.49	48908.1	3887	27.0742		5875.96	7233.71	0.334366	1.30557		FALSE
7674.29	48917	3917	27.2832		5747.21	9595.07	0.336946	1.33531		FALSE
7677.02	48925.6	3772	26.2732		3862.82	9352.81	0.324473	1.98742		FALSE
7679.98	48935	3539	24.6503		5919.87	6590.69	0.30443	1.29732		FALSE
7682.82	48944	3349	23.3269		5006.69	8206.36	0.288086	1.53451		FALSE
7685.67	48953	3167	22.0592		5103.33	7702.25	0.27243	1.50601		FALSE
7688.99	48963.5	2857	19.8999		4983.59	7037.74	0.245763	1.54286		FALSE
7691.88	48972.6	2699	18.7994		3732.92	8091.36	0.232172	2.06055		FALSE
7695.27	48983.3	2360	16.4382		2115.66	15139.1	0.203011	3.63729		FALSE
7702.38	49005.8	1983	13.8122		5425.94	3738	0.170581	1.41955		FALSE
7704.65	49013	1923	13.3943		3478	4787.27	0.165419	2.21525		FALSE
7708.42	49024.9	1892	13.1784		5769.67	4549.28	0.162753	1.33602		FALSE
7710.98	49033	1802	12.5515		6037.15	4344.8	0.155011	1.27725		FALSE
7714.14	49043	1706	11.8828		7005.67	4068.35	0.146753	1.10113		FALSE
7716.98	49051.9	1530	10.6569		5323.14	4670.21	0.131613	1.4497		FALSE
7720.19	49062.1	1409	9.81414		4027.49	2625.53	0.121204	1.91687		FALSE
7723.22	49071.6	1327	9.24299		4579.36	3286.89	0.114151	1.68653		FALSE
7729.96	49092.9	1288	8.97134		4738.65	3169.07	0.110796	1.63126		FALSE
7733.79	49105	1235	8.60218		4128.96	2313.18	0.106237	1.87306		FALSE
7736.33	49113	1235	8.60218		4601.16	2317.13	0.106237	1.68139		FALSE
7739.49	49123	1265	8.81114		4686.8	3867.01	0.108817	1.65134		FALSE
7742.67	49133	1241	8.64397		6383.43	2314.03	0.106753	1.21293		FALSE
7749.01	49153	1353	9.42409		8509.28	2483.86	0.116387	0.910655		FALSE
7751.81	49161.8	1453	10.1206		5936.83	3565.64	0.124989	1.30572		FALSE
7754.73	49171	1652	11.5067		7409.42	4001.17	0.142108	1.0466		FALSE
7758.05	49181.5	1725	12.0152		3952.66	6290.78	0.148387	1.96274		FALSE
7760.59	49189.4	1607	11.1933		1750.38	12025.2	0.138237	4.43365		FALSE
7771.21	49222.9	823	5.73246		6658.59	1968.79	0.0707957	1.1671		FALSE
7776.45	49239.3	703	4.89662		3852.64	1733.45	0.0604731	2.01847		FALSE
7782.29	49257.7	678	4.72249		4333.24	1631.53	0.0583226	1.79595		FALSE
7785.59	49268.1	620	4.3185		4468.4	1495.49	0.0533333	1.74237		FALSE
7789.03	49278.9	612	4.26278		3432.74	1841.45	0.0526452	2.26904		FALSE
7792.5	49289.8	566	3.94237		5536.14	1052.8	0.0486882	1.40757		FALSE
7798.35	49308.2	509	3.54535		5253.91	1407.83	0.0437849	1.48429		FALSE
7801.14	49317	430	2.99509		6903.93	741.745	0.0369892	1.12996		FALSE
7804.33	49327	416	2.89758		4458.82	709.624	0.0357849	1.75031		FALSE
7807.5	49336.9	356	2.47966		7986.63	776.494	0.0306237	0.977572		FALSE
7810.24	49345.5	314	2.18711		3266.49	889.622	0.0270108	2.39102		FALSE
7813.25	49355	323	2.2498		5255.05	564.026	0.0277849	1.48681		FALSE
7816.44	49365	310	2.21219		4094.29	554.579	0.0266667	1.90911		FALSE
8155.29	50417	344.625	2.48795		5617.99	609.561	0.0296452	1.45164		FALSE
8161.34	50435.6	431.625	3.13452		4991.32	1245.43	0.037129	1.63511		FALSE
8164.4	50445	415.625	3.01833		6116.55	994.085	0.0357527	1.33481		FALSE
8167.38	50454.1	427.625	3.10547		6202.48	810.099	0.0367849	1.31679		FALSE
8170.27	50463	486.625	3.53394		3977.44	1476.19	0.0418602	2.05415		FALSE
8174.18	50475	520.625	3.78085		4845.04	956.57	0.0447849	1.68712		FALSE
8177.77	50486	603.625	4.38361		3415.48	1831.78	0.0519247	2.39432		FALSE
8180.68	50494.9	693.625	5.0372		5613.34	1307.31	0.0596667	1.45736		FALSE
8183.59	50503.8	764.625	5.55281		5830.15	1900.16	0.0657742	1.40367		FALSE
8186.57	50513	864.625	6.27903		6382.87	2117.86	0.0743763	1.28258		FALSE
8189.83	50523	935.625	6.79464		8313.78	2233.67	0.0804839	0.985091		FALSE
8193.71	50534.9	978.625	7.10691		4442.17	2466.78	0.0841828	1.84453		FALSE
8196.89	50544.6	1135.62	8.24707		4856.47	2775.57	0.0976882	1.68783		FALSE
8202.66	50562.3	1663.62	12.0815		2227.92	8521.46	0.143108	3.68176		FALSE
8205.16	50570	1667.62	12.1105		1881.02	11211.2	0.143452	4.36207		FALSE
8214.62	50598.9	779.625	5.66175		6540.58	1848.2	0.0670645	1.25595		FALSE
8217.9	50608.9	647.625	4.70314		10232.4	1560.36	0.0557097	0.803122		FALSE
8223.91	50627.3	567.625	4.12217		4882.01	1424.19	0.048828	1.68453		FALSE
8227.05	50637	528.625	3.83895		3666.63	1020.44	0.0454731	2.24376		FALSE
8233.6	50657	520.625	3.78085		6025.67	1552.18	0.0447849	1.36642		FALSE
8236.87	50667	467.625	3.39596		7336.13	866.271	0.0402258	1.12278		FALSE
8240.14	50677	511.625	3.71549		6665.01	1424.33	0.0440108	1.23633		FALSE
8243.64	50687.7	469.625	3.41048		4471.71	1152.49	0.0403978	1.84351		FALSE
8246.69	50697	421.625	3.0619		7726.77	771.537	0.0362688	1.06729		FALSE
8249.67	50706.1	399.625	2.90213		4708.78	975.604	0.0343763	1.75198		FALSE
8252.58	50715	359.625	2.61165		4090.71	910.778	0.0309355	2.01739		FALSE
8258.46	50732.9	346.625	2.51724		5980.73	834.815	0.0298172	1.38084		FALSE
8264.56	50751.6	335.625	2.43736		5719.12	797.949	0.028871	1.44507		FALSE
8267.64	50761	330.625	2.40104		4091.55	763.877	0.0284409	2.02066		FALSE
8270.86	50770.8	342.625	2.48819		5466.38	627.349	0.0294731	1.51304		FALSE
8273.54	50779	365.625	2.65522		6198.8	761.146	0.0314516	1.3347		FALSE
8276.81	50789	362.625	2.63343		5355.1	791.405	0.0311935	1.5456		FALSE
8279.89	50798.3	355.625	2.5826		6646.44	631.63	0.0305914	1.24576		FALSE
8283.16	50808.3	373.625	2.71332		5851.31	1025.59	0.0321398	1.41561		FALSE
8286.01	50817	386.625	2.80772		9115.17	679.61	0.0332581	0.909035		FALSE
8289.28	50827	381.625	2.77141		8782.95	836.648	0.032828	0.943793		FALSE
8292.57	50837	394.625	2.86582		6246.38	853.707	0.0339462	1.32758		FALSE
8296.26	50848.2	319.625	2.32116		4362.03	793.094	0.0274946	1.90193		FALSE
8298.8	50856	383.625	2.78594		5482.47	900.851	0.033	1.5137		FALSE
8301.76	50865	402.625	2.92392		4219.7	994.176	0.0346344	1.96738		FALSE
8305.05	50875	392.625	2.8513		3350.79	758.228	0.0337742	2.47854		FALSE
8308.44	50885.3	398.625	2.89487		3417.21	1013.57	0.0342903	2.43135		FALSE
8311.82	50895.6	401.625	2.91666		4488.23	977.492	0.0345484	1.85191		FALSE
8315.04	50905.4	394.625	2.86582		4595.08	976.864	0.0339462	1.80955		FALSE
8317.53	50913	413.625	3.0038		3876.53	1025.82	0.0355806	2.14561		FALSE
8321.06	50923.7	428.625	3.11273		5355.53	815.406	0.036871	1.55373		FALSE
8331.05	50954.1	525.625	3.81716		4769.23	1325.21	0.0452151	1.74683		FALSE
8337.26	50973	572.625	4.24018		4563.36	1721.99	0.0492581	1.827		FALSE
8340.53	50982.9	576.625	4.2698		6240.67	1432.69	0.0496022	1.33648		FALSE
8343.84	50993	615.625	4.55859		6661.29	1491.85	0.052957	1.25259		FALSE
8350.43	51013	773.625	5.72855		8216.51	1847.22	0.0665484	1.0163		FALSE
8353.06	51021	773.625	5.72855		6842.13	1441.69	0.0665484	1.22083		FALSE
8366.89	51062.9	1146.62	8.49054		3833.33	6386.06	0.0986344	2.18267		FALSE
8368.9	51069	1226.62	9.08293		3647.98	4652.64	0.105516	2.29412		FALSE
8372.25	51079.2	1107.62	8.20176		1856.63	7779.92	0.0952796	4.50938		FALSE
8396.58	51152.9	327.625	2.426		7360.29	594.411	0.0281828	1.14079		FALSE
8402.54	51171	313.625	2.32233		7486.93	529.461	0.0269785	1.12229		FALSE
8546.52	51605	355.875	2.71089		7281.39	756.669	0.0306129	1.17375		FALSE
8549.84	51614.9	506.375	3.85733		6247.61	1135.35	0.0435591	1.3685		FALSE
8552.53	51623	517.625	3.94303		6233.67	969.789	0.0445269	1.37199		FALSE
8555.85	51633	533.125	4.0611		8767.71	1118.02	0.0458602	0.975837		FALSE
8559.15	51642.9	389.875	2.96989		6471.45	815.101	0.0335376	1.3226		FALSE
8844.54	52491.9	320	2.47573		5754.25	798.379	0.0275269	1.53705		FALSE
8848.27	52502.9	324	2.50668		6694.23	625.047	0.027871	1.32178		FALSE
8851.64	52512.9	350	2.70783		3677.92	883.564	0.0301075	2.4067		FALSE
8855.06	52523	379	2.9322		5361.18	944.85	0.0326022	1.6517		FALSE
8857.77	52531	411	3.17977		6518.17	992.321	0.0353548	1.35893		FALSE
8861.15	52540.9	390	3.0173		5187.51	994.71	0.0335484	1.70817		FALSE
8864.54	52550.9	452	3.49697		6515.52	848.489	0.0388817	1.36053		FALSE
8867.67	52560.2	496	3.87394		5295.86	1497.86	0.0426667	1.67446		FALSE
8871.12	52570.3	498	3.88956		6567.49	967.159	0.0428387	1.35076		FALSE
8874.04	52578.9	610	4.76432		6779.17	1429.03	0.0524731	1.30902		FALSE
8877.45	52589	635	4.95958		7350.4	1535.67	0.0546237	1.20775		FALSE
8880.5	52598	654	5.10798		6551.95	1291.33	0.0562581	1.3554		FALSE
8883.57	52607	716	5.59222		7074.71	1827.7	0.0615914	1.25568		FALSE
8886.97	52617	824	6.43574		13068.8	2522.93	0.0708817	0.680014		FALSE
8890.36	52627	928	7.24801		8125.32	2307.12	0.079828	1.09415		FALSE
8897.82	52648.9	960	7.49795		7470.09	1895.12	0.0825806	1.19113		FALSE
8903.27	52665	880	6.87312		3369.09	2316.54	0.0756989	2.64263		FALSE
8906.91	52675.7	844	6.59194		3488.78	2271.61	0.0726022	2.55302		FALSE
8910.74	52687	905	7.06838		4974.8	2375.34	0.0778495	1.79117		FALSE
8912.79	52693	924	7.21677		4322.48	3010.6	0.0794839	2.06196		FALSE
8929.39	52741.7	648	5.06111		5131.49	1701.09	0.0557419	1.74012		FALSE
8932.52	52751	655	5.11579		5514.89	1664	0.0563441	1.61971		FALSE
8935.5	52759.7	623	4.86585		6040.02	1244.21	0.0535914	1.47938		FALSE
8945.47	52789	606	4.73308		6735.79	1569.05	0.052129	1.32805		FALSE
8951.58	52806.9	595	4.64716		5388.04	1566.34	0.0511828	1.66138		FALSE
8955.64	52818.8	613	4.78775		4185.85	1995.87	0.0527312	2.1395		FALSE
8958.43	52827	617	4.81899		13135.3	809.096	0.0530753	0.682014		FALSE
8961.81	52836.9	598	4.6706		4306.18	1589.97	0.0514409	2.08115		FALSE
8965.21	52846.9	606	4.73308		3735.8	1613.98	0.052129	2.39981		FALSE
8967.97	52854.9	642	5.01425		4917.45	1655.23	0.0552258	1.8237		FALSE
8971.39	52865	640	4.99863		7695.38	1217.22	0.0550538	1.16582		FALSE
8974.76	52874.9	610	4.76432		4787.69	1589.2	0.0524731	1.87455		FALSE
8977.53	52883	633	4.94396		5096.68	1240.42	0.0544516	1.76145		FALSE
8980.94	52892.9	630	4.92053		4707.15	1628.25	0.0541935	1.90794		FALSE
8984.36	52903	650	5.07673		6314.22	1671.93	0.055914	1.42288		FALSE
8989.15	52917	663	5.17827		3332.7	1757.19	0.0570323	2.69726		FALSE
9004.17	52960.9	477	3.72554		6944.75	948.704	0.0410323	1.29654		FALSE
9011.02	52981	398	3.10852		4805.43	791.312	0.0342366	1.87518		FALSE
9014.41	52990.9	400	3.12414		5317.58	1008.73	0.0344086	1.69521		FALSE
9017.86	53001	412	3.21787		7221.99	763.614	0.0354409	1.24867		FALSE
9020.58	53008.9	373	2.91326		4234.86	962.6	0.032086	2.13008		FALSE
9024.02	53019	412	3.21787		7488.37	960.347	0.0354409	1.20507		FALSE
9027.07	53027.9	375	2.92889		6563.65	943.152	0.0322581	1.37531		FALSE
9030.6	53038.2	366	2.85859		6615.5	718.452	0.0314839	1.36507		FALSE
9033.61	53047	357	2.7883		5795.46	693.907	0.0307097	1.55874		FALSE
9037.03	53057	376	2.9367		3885.21	1187.76	0.0323441	2.32601		FALSE
9040.46	53067	404	3.15539		6895.02	988.131	0.0347527	1.31116		FALSE
9043.43	53075.7	389	3.03823		5531.08	991.116	0.0334624	1.63502		FALSE
9047.3	53087	426	3.36889		6804.27	808.025	0.0366452	1.32965		FALSE
9050.69	53096.9	410	3.24235		5640.38	1063.53	0.0352688	1.60463		FALSE
9054.13	53106.9	430	3.40052		6611.49	1102.58	0.0369892	1.36945		FALSE
9056.88	53114.9	426	3.36889		5131.82	1114.43	0.0366452	1.76485		FALSE
9073.38	53163	521	4.12016		8763.28	1302.15	0.0448172	1.03539		FALSE
9080.19	53182.8	581	4.59465		6640.27	1156.55	0.0499785	1.36744		FALSE
9083.29	53191.9	599	4.737		5582.18	1576.26	0.0515269	1.62719		FALSE
9085.27	53197.7	642	5.07705		10079.1	1293.65	0.0552258	0.901395		FALSE
9115.75	53286.3	1277	10.0987		1153.65	15811	0.109849	7.90165		FALSE
9120.09	53299	1399	11.0635		2615.91	7394.66	0.120344	3.48639		FALSE
9126.76	53318.3	1618	12.7954		4351.58	6167.7	0.139183	2.09734		FALSE
9130.29	53328.6	1873	14.812		3923.42	4893.82	0.161118	2.32713		FALSE
9133.72	53338.5	2175	17.2003		4526.68	7160.09	0.187097	2.01775		FALSE
9136.22	53345.8	2305	18.2284		5407.48	6209.98	0.19828	1.68955		FALSE
9138.59	53352.7	2292	18.1256		1626.28	21766.5	0.197161	5.61932		FALSE
9152.12	53392	1247	9.8615		5736.87	3292.68	0.107269	1.59531		FALSE
9155.2	53400.9	1132	8.95206		5206.21	2301.94	0.0973763	1.75851		FALSE
9158.68	53411	1126	8.90461		8486.42	2967.08	0.0968602	1.07922		FALSE
9162.12	53421	1122	8.87298		8134.21	2913.47	0.0965161	1.12637		FALSE
9171.74	53448.9	957	7.56813		1829.43	7068.02	0.0823226	5.01344		FALSE
9179.58	53471.6	758	5.9944		2018.39	4301.08	0.0652043	4.54798		FALSE
9186.28	53491	656	5.18777		12204.3	1236.54	0.0564301	0.752707		FALSE
9189.72	53501	592	4.68164		8159.73	1516.5	0.0509247	1.12623		FALSE
9195.95	53519	507	4.00945		5581.39	1315.77	0.0436129	1.64761		FALSE
9199.65	53529.7	465	3.6773		5791.53	932.409	0.04	1.58847		FALSE
9202.85	53539	461	3.64567		7546.2	1094.88	0.0396559	1.21953		FALSE
9206.04	53548.2	417	3.29771		6447.59	1027.83	0.035871	1.42783		FALSE
9209.08	53557	408	3.22654		7539.18	986.59	0.0350968	1.2215		FALSE
9212.54	53567	376	2.97348		7612.41	870.284	0.0323441	1.2102		FALSE
9216	53577	342	2.7046		9009.74	618.095	0.0294194	1.02289		FALSE
9218.97	53585.6	325	2.57016		6957.62	774.495	0.027957	1.32502		FALSE
9222.22	53595	315	2.49108		8033.81	581.718	0.0270968	1.14793		FALSE
9371.57	54025	348	2.79203		4758.33	910.77	0.0299355	1.96951		FALSE
9375.02	54034.9	407	3.26539		6226.53	1006.67	0.0350108	1.50566		FALSE
9378.21	54044	407	3.26539		6466.82	993.648	0.0350108	1.4502		FALSE
9381.34	54053	469	3.76282		8173.99	1077.75	0.0403441	1.14771		FALSE
9384.83	54063	450	3.61038		4994.9	1075.22	0.0387097	1.87888		FALSE
9388.3	54072.9	483	3.87514		7917.96	917.733	0.0415484	1.1857		FALSE
9391.4	54081.8	509	4.08374		5471.37	1304.82	0.0437849	1.71646		FALSE
9394.6	54091	553	4.43676		8571.77	1040.06	0.0475699	1.09599		FALSE
9398.07	54100.9	598	4.7978		5966.11	1517.83	0.0514409	1.57524		FALSE
9400.89	54109	667	5.35139		6512.04	1678.06	0.0573763	1.44362		FALSE
9404.38	54119	721	5.78464		9014.43	1805.08	0.0620215	1.04326		FALSE
9407.87	54129	798	6.40241		7152.82	2054.42	0.0686452	1.31527		FALSE
9411.35	54138.9	860	6.89984		7119.66	1718.45	0.0739785	1.32188		FALSE
9414.8	54148.8	922	7.5877		5635.22	2434.23	0.0793118	1.67071		FALSE
9418.04	54158.1	1059	8.71516		4731.48	2823.42	0.0910968	1.99051		FALSE
9421.55	54168.1	1192	9.8097		4751.7	3218.22	0.102538	1.98277		FALSE
9424.26	54175.9	1305	10.7396		5045.06	3528.22	0.112258	1.86802		FALSE
9430.92	54194.9	1616	13.2991		2772.63	9268.33	0.139011	3.40143		FALSE
9434.38	54204.8	1810	14.8956		5613.23	6013.36	0.155699	1.68074		FALSE
9437.24	54213	1967	16.1876		7203.21	5326.62	0.169204	1.31014		FALSE
9441.04	54223.8	2124	17.4797		4649.9	5848.94	0.18271	2.03038		FALSE
9477.15	54326.9	7244	59.6153		479.764	244227	0.62314	19.7538		FALSE
9497.02	54383.5	3559	29.2892		4393.18	9625.02	0.306151	2.16176		FALSE
9500.93	54394.7	3318	27.3059		4163.25	9119.39	0.285419	2.28209		FALSE
9505.23	54406.9	3178	26.1537		4815.06	6630.61	0.273376	1.97406		FALSE
9507.8	54414.2	3102	25.5283		4518.66	8646.99	0.266839	2.10412		FALSE
9511.27	54424.1	3092	25.446		4228.75	8593.71	0.265978	2.24919		FALSE
9515.07	54434.9	3130	25.7587		6336.75	6484.6	0.269247	1.50157		FALSE
9518.03	54443.4	3100	25.5118		4997.9	8551.07	0.266667	1.90441		FALSE
9521.39	54452.9	3058	25.1662		5822.99	8386.86	0.263054	1.63514		FALSE
9524.51	54461.8	2969	24.4337		5139.68	8200.97	0.255398	1.85313		FALSE
9527.74	54471	2959	24.3514		6844.33	6158.97	0.254538	1.39206		FALSE
9531.72	54482.3	3018	24.837		5163.89	8313.15	0.259613	1.84584		FALSE
9534.77	54491	3134	25.7916		6654.64	8608.1	0.269591	1.4328		FALSE
9538.05	54500.3	3204	26.3677		816.448	59253.2	0.275613	11.6824		FALSE
9565.73	54578.9	1325	10.9042		8561.11	2680.4	0.113978	1.11735		FALSE
9572.52	54598.2	1104	9.08549		8101.55	2283.25	0.0949677	1.18157		FALSE
9575.61	54607	1037	8.53411		7520.72	2823.85	0.0892043	1.27323		FALSE
9579.12	54616.9	979	8.05679		5863.63	2676.24	0.0842151	1.63365		FALSE
9582.66	54627	934	7.68646		9592.4	2488.12	0.0803441	0.998984		FALSE
9586.18	54637	852	7.01163		4663.45	2231.31	0.0732903	2.0556		FALSE
9589.01	54645	814	6.6989		7426.46	1623.14	0.0700215	1.2912		FALSE
9592.53	54655	712	5.85948		9815.56	2317.16	0.0612473	0.977278		FALSE
9596.06	54665	665	5.47269		10905	2127.08	0.0572043	0.879967		FALSE
9613.72	54715	437	3.66392		4136.16	870.58	0.0375914	2.32431		FALSE
9617	54724.3	420	3.52139		5006.95	1086.88	0.036129	1.92073		FALSE
9620.22	54733.4	362	3.0351		5718.15	965.929	0.0311398	1.6824		FALSE
9623.6	54743	344	2.88418		8413.23	677.581	0.0295914	1.14386		FALSE
9626.42	54751	303	2.54043		4607.96	824.328	0.0260645	2.08909		FALSE
10136.5	56175.8	294.625	2.51984		4815.85	971.186	0.0253441	2.10481		FALSE
10143.4	56194.9	312.625	2.67379		7468.49	828.02	0.0268925	1.35816		FALSE
10149.9	56213	362.625	3.10142		10691.1	948.369	0.0311935	0.94938		FALSE
10154.5	56225.7	363.625	3.10997		4933.64	997.628	0.0312796	2.05822		FALSE
10158.6	56237	384.625	3.28958		3876.88	1042.29	0.033086	2.62031		FALSE
10161.6	56245	389.625	3.33234		4042.04	806.881	0.0335161	2.51397		FALSE
10165.2	56255	408.625	3.49485		4609.19	1097.64	0.0351505	2.20542		FALSE
10168.8	56265	438.625	3.75143		10402	1142.83	0.0377312	0.977582		FALSE
10172.4	56274.9	483.625	4.1363		6713.33	1274.96	0.0416022	1.51526		FALSE
10175.3	56283	486.625	4.19464		3949.21	1016.36	0.0418602	2.57655		FALSE
10181.2	56299	582.625	5.02215		20736.8	1213.7	0.0501183	0.490972		FALSE
10184.3	56307.7	640.625	5.5221		6166.56	1769.59	0.0551075	1.65154		FALSE
10194.2	56335	836.625	7.2116		4075.84	4004.8	0.0719677	2.50114		FALSE
10198	56345.4	847.625	7.30641		5236.79	2409.97	0.072914	1.94738		FALSE
10204.4	56362.9	792.625	6.83232		2841.7	4762.55	0.0681828	3.59095		FALSE
10214.8	56391.5	662.625	5.71174		7247.84	1418.47	0.057	1.40936		FALSE
10218.2	56400.9	696.625	6.00481		6151.6	1479	0.0599247	1.66107		FALSE
10221.5	56410	689.625	5.94448		5520.86	1963.82	0.0593226	1.85144		FALSE
10224.8	56419	717.625	6.18583		4516.75	2001.97	0.0617312	2.26375		FALSE
10228.4	56428.9	738.625	6.36685		6360.7	2060.29	0.0635376	1.60806		FALSE
10231.4	56437	803.625	6.92714		9280.32	1663.82	0.069129	1.10248		FALSE
10238.9	56457.6	822.625	7.09092		4091.62	2363.37	0.0707634	2.5024		FALSE
10242.3	56467	899.625	7.75465		7113.26	2448.23	0.0773871	1.43988		FALSE
10245.4	56475.4	902.625	7.78051		5858.7	2487.39	0.0776452	1.74875		FALSE
10248.8	56485	938.625	8.09082		6018.31	2550.68	0.0807419	1.70294		FALSE
10252.1	56493.9	926.625	7.98738		5599.48	1985.65	0.0797097	1.8309		FALSE
10255.3	56502.8	967.625	8.3408		5207.89	2733.32	0.0832366	1.9692		FALSE
10259	56513	985.625	8.49596		6193.99	2104.17	0.0847849	1.65629		FALSE
10262.7	56522.8	1047.62	9.03039		5904.4	4427.39	0.0901183	1.73814		FALSE
10269.3	56541	1133.62	9.7717		6703.27	3200.99	0.0975161	1.53198		FALSE
10273.2	56551.9	1250.62	10.7802		5948.95	3502.4	0.107581	1.7269		FALSE
10276.6	56561	1338.62	11.5388		11427.7	3780.91	0.115151	0.899268		FALSE
10280	56570.3	1489.62	12.8404		4999.54	4155.09	0.12814	2.05618		FALSE
10283.9	56580.9	1583.62	13.6506		6187.28	5377.63	0.136226	1.6621		FALSE
10287.1	56589.8	1496.62	12.9007		5015.68	4201.39	0.128742	2.05098		FALSE
10290.4	56599	1357.62	11.7025		6768.62	3645.92	0.116785	1.52032		FALSE
10294	56608.8	1170.62	10.0906		5622.94	3214.59	0.100699	1.83072		FALSE
10297.3	56617.9	997.625	8.59939		6284.26	2711.26	0.0858172	1.63859		FALSE
10300.7	56627	873.625	7.53053		7407.96	2271.55	0.0751505	1.39049		FALSE
10304.3	56637	751.625	6.47891		7377.22	1994.49	0.0646559	1.39678		FALSE
10308	56647	732.625	6.31513		10405.1	1445.43	0.0630215	0.99067		FALSE
10311	56655.2	591.625	5.09973		3344.63	2072.56	0.0508925	3.08285		FALSE
10315.5	56667.7	521.625	4.49634		4971.9	1488.06	0.044871	2.07477		FALSE
10319.7	56678.9	522.625	4.50496		4691.28	1108.79	0.044957	2.19975		FALSE
10323.3	56688.8	510.625	4.40152		5219.86	1402.85	0.0439247	1.97769		FALSE
10326.3	56697	479.625	4.1343		7667.64	1305.39	0.0412581	1.34673		FALSE
10329.9	56707	454.625	3.91881		7509.96	1253.35	0.0391075	1.3755		FALSE
10335.8	56723	424.625	3.66021		4729.88	1168.98	0.0365269	2.18521		FALSE
10339.8	56733.8	406.625	3.50505		4837.15	1112.46	0.0349785	2.13757		FALSE
10343.8	56744.8	360.625	3.10854		4791.38	767.878	0.0310215	2.15883		FALSE
10346	56751	367.625	3.16888		10986.3	751.504	0.0316237	0.941723		FALSE
10352.6	56769	342.625	2.95338		7632.71	686.348	0.0294731	1.35635		FALSE
10356.3	56779	347.625	2.99648		7709.29	839.807	0.0299032	1.34335		FALSE
10362.9	56797	321.625	2.77236		9424.57	710.436	0.0276667	1.09956		FALSE

## Sheet: ICDC_EA293-1_0_A1_1
Spectrum: ICDC EA293-1\0_A1\1 1SLin, "Baseline subt." (D:\Data\BioTyperRealTimeProcessing\China CDC\20120925chanqichangganjun\ICDC EA293-1\0_A1\1)
m/z	time	Intens.	SN	Quality Fac.	Res.	Area	Rel. Intens.	FWHM	Chi^2	Bk. Peak
2693.36	29140.9	314.5	2.56162		1247.35	748.891	0.0304497	2.15926		FALSE
2694.86	29148.9	303.5	2.38395		1806.93	605.12	0.0293847	1.4914		FALSE
2854.33	29986.6	727	5.69339		497.479	4997.14	0.0703878	5.73759		FALSE
3139.58	31429	318	2.49037		4082.96	323.275	0.0307886	0.768947		FALSE
3141.2	31437	482	3.77471		3185.87	676.943	0.046667	0.985978		FALSE
3143.22	31446.9	471	3.68856		3842.57	809.646	0.045602	0.817999		FALSE
3145.24	31456.9	358	2.80362		4043.96	510.681	0.0346614	0.777761		FALSE
3147.27	31466.9	325	2.54519		3006.6	447.814	0.0314663	1.04678		FALSE
3620.15	33718.4	1212.38	8.64332		816.759	7811.92	0.117382	4.43233		FALSE
3660.07	33901.6	685.375	4.88621		606.772	4856.96	0.0663577	6.03204		FALSE
3813.16	34594.9	329.375	2.14405		2679.41	555.623	0.0318899	1.42313		FALSE
3821.83	34633.8	1593.38	10.372		786.528	12344	0.15427	4.85912		FALSE
3838.33	34707.6	413.375	2.69084		2232.59	864.716	0.0400228	1.71923		FALSE
3842.66	34726.9	380.375	2.47603		5589.02	470.695	0.0368277	0.687538		FALSE
3844.9	34736.9	335.375	2.18311		3060.7	649.338	0.0324708	1.25622		FALSE
4182.85	36214.2	798	4.9344		806.524	5667.48	0.0772619	5.18627		FALSE
4183.34	36216.3	784	4.84783		1460.4	2377.12	0.0759065	2.86452		FALSE
4188.18	36237	425	2.62797		6304.88	553.544	0.0411483	0.664275		FALSE
4190.5	36246.9	353	2.18276		3025.69	626.042	0.0341773	1.38497		FALSE
4363.03	36977.5	1306.5	7.92767		659.76	11395.7	0.126495	6.61305		FALSE
4445.78	37322.8	488.5	2.92664		949.383	3077.38	0.0472963	4.68281		FALSE
4455.45	37362.9	335.5	2.01		3389.09	600.142	0.0324829	1.31464		FALSE
4488.3	37499	367.5	2.20172		3330.33	494.964	0.0355812	1.34771		FALSE
4493.31	37519.7	629.5	3.77138		1919.39	2225.44	0.0609479	2.341		FALSE
4495.07	37527	676.5	4.05296		3142.03	1221.66	0.0654984	1.43063		FALSE
4567.34	37824.3	1033.5	5.87535		832.609	10540.3	0.100063	5.48558		FALSE
4573.85	37851	558.5	3.17502		4391.62	769.422	0.0540737	1.0415		FALSE
4576.28	37860.9	515.5	2.93057		4478.35	902.487	0.0499104	1.02187		FALSE
4578.4	37869.6	492.5	2.79982		4365.92	690.815	0.0476836	1.04867		FALSE
4580.69	37879	555.5	3.15796		2650.21	1020.31	0.0537832	1.72842		FALSE
4582.78	37887.5	550.5	3.12954		4033.03	966.927	0.0532991	1.13631		FALSE
4585.08	37896.9	432.5	2.45872		5388.85	565.896	0.0418744	0.850846		FALSE
4587.52	37906.9	361.5	2.05509		4471.12	599.681	0.0350002	1.02603		FALSE
4717.76	38435.8	371.5	2.07607		3702.44	522.648	0.0359684	1.27423		FALSE
4720.38	38446.3	405.5	2.26608		3525.79	747.865	0.0392603	1.33882		FALSE
4737.92	38516.9	3178.5	17.7626		753.635	33062.3	0.307741	6.28675		FALSE
4746.46	38551.3	1240.5	6.93235		2964.53	2351.63	0.120105	1.60108		FALSE
4753.85	38581	974.5	5.44584		5506.86	1408.51	0.0943506	0.863259		FALSE
4756.34	38591	990.5	5.53526		7590.38	1410.68	0.0958997	0.626627		FALSE
4758.06	38597.9	988.5	5.52408		4738.08	1450.01	0.0957061	1.00422		FALSE
4760.32	38607	1020.5	5.70291		5050.54	1944.56	0.0988043	0.942538		FALSE
4762.8	38616.9	1014.5	5.66938		5587.48	1483.76	0.0982234	0.852405		FALSE
4769.01	38641.8	1746.5	9.76005		863.893	14908.2	0.169095	5.52037		FALSE
4780.74	38688.9	668.5	3.73581		3341.3	3135.08	0.0647238	1.4308		FALSE
4995.97	39541.6	513.312	2.80846		2038.94	2144.69	0.0496986	2.45027		FALSE
4998.27	39550.6	610.312	3.33917		3024.36	1206.43	0.0590901	1.65267		FALSE
5014.76	39615.1	3654.31	19.9937		684.26	38208.6	0.353809	7.32873		FALSE
5034.66	39692.9	840.312	4.59756		3439.8	1665.88	0.0813586	1.46365		FALSE
5036.4	39699.7	835.312	4.5702		3519.03	1661.81	0.0808745	1.43119		FALSE
5045.69	39735.9	581.312	3.18051		4115.87	876.894	0.0562824	1.22591		FALSE
5053.65	39767	600.312	3.28446		7933.71	1112.05	0.0581219	0.636984		FALSE
5096.84	39934.9	476.312	2.56293		2807.32	1149.21	0.0461163	1.81556		FALSE
5101.49	39953	455.312	2.44994		3667.22	847.172	0.0440831	1.39111		FALSE
5104.08	39963	420.312	2.26161		3308.91	614.242	0.0406944	1.54252		FALSE
5106.38	39971.9	407.312	2.19166		3298.79	791.01	0.0394358	1.54796		FALSE
5108.99	39982.1	399.312	2.14861		3390.23	781.692	0.0386612	1.50698		FALSE
5111.8	39992.9	412.312	2.21856		4706.55	784.389	0.0399199	1.0861		FALSE
5113.88	40001	462.312	2.4876		4737.76	669.816	0.0447609	1.07939		FALSE
5116.46	40011	516.312	2.77816		4983.61	903.295	0.0499891	1.02666		FALSE
5119.04	40021	570.312	3.06873		4683.92	794.481	0.0552174	1.0929		FALSE
5121.61	40030.9	560.312	3.01492		3671.23	1063.98	0.0542492	1.39507		FALSE
5123.68	40038.9	565.312	3.04182		4849	1084.74	0.0547333	1.05665		FALSE
5126.08	40048.2	568.312	3.05796		4247.34	1120.46	0.0550237	1.20689		FALSE
5128.35	40057	608.312	3.2732		3632.07	917.58	0.0588965	1.41196		FALSE
5142.07	40110	1642.31	8.83692		858.116	16173.1	0.159008	5.99228		FALSE
5149.55	40138.9	905.312	4.87129		3945.04	1737.04	0.0876519	1.30532		FALSE
5336.7	40855	453.312	2.30272		7537.21	656.273	0.0438895	0.708047		FALSE
5341.96	40874.9	532.312	2.70403		4780.92	1043.15	0.0515382	1.11735		FALSE
5349.36	40903	840.312	4.2686		1291.28	4501.31	0.0813586	4.14268		FALSE
5356.76	40931	821.312	4.17208		10138.4	1233.52	0.079519	0.528362		FALSE
5368.33	40974.8	1117.31	5.67569		7277.31	2259.73	0.108178	0.737681		FALSE
5375.72	41002.7	1804.31	9.1655		1609.9	10804.5	0.174693	3.33917		FALSE
5377.9	41010.9	1948.31	9.89698		4147.54	4014.87	0.188635	1.29665		FALSE
5393.04	41068.1	6425.31	32.6391		709.795	73004.1	0.622095	7.59802		FALSE
5403.83	41108.8	1769.31	8.98771		3664.98	6482.15	0.171304	1.47445		FALSE
5408.96	41128.1	1336.31	6.78816		4476.1	2739.58	0.129381	1.20841		FALSE
5411.32	41137	1382.31	7.02183		5249.03	2146.46	0.133835	1.03092		FALSE
5413.97	41147	1516.31	7.70252		5691.07	3001.05	0.146809	0.95131		FALSE
5416.6	41156.8	1471.31	7.47393		5047.2	2914.95	0.142452	1.07319		FALSE
5418.75	41165	1369.31	6.9558		4869.65	2086.35	0.132576	1.11276		FALSE
5420.87	41172.9	1206.31	6.12779		4052.52	2417.05	0.116795	1.33766		FALSE
5423.52	41182.9	1046.31	5.31503		4032.47	2056.61	0.101303	1.34496		FALSE
5426.18	41192.9	860.312	4.37019		6707.83	1280.54	0.083295	0.808932		FALSE
5439.26	41242.1	612.312	3.11041		4707.92	1217.2	0.0592838	1.15534		FALSE
5446.95	41271	395.312	2.0081		4838.69	758.798	0.038274	1.12571		FALSE
5632.4	41961.3	467	2.28788		3406.75	973.193	0.0452147	1.65331		FALSE
5634.47	41969	437	2.14091		6699.36	622.769	0.0423101	0.841047		FALSE
5725.85	42304.9	434	2.12621		5744.2	837.57	0.0420197	0.996805		FALSE
5728.3	42313.9	433	2.12131		4108.75	680.343	0.0419228	1.39417		FALSE
5730.78	42323	470	2.30258		5994.67	842.253	0.0455052	0.955979		FALSE
5733.5	42332.9	422	2.06742		4936.76	834.557	0.0408578	1.16139		FALSE
5735.96	42341.9	424	2.07722		5057.68	655.17	0.0410515	1.13411		FALSE
5738.7	42352	428	2.09682		4381.91	861.186	0.0414387	1.30964		FALSE
5741.44	42362	432	2.11641		4639.95	890.265	0.041826	1.23739		FALSE
5743.89	42370.9	466	2.28298		3570.79	733.352	0.0451179	1.60858		FALSE
5748.53	42387.9	511	2.50344		3780.03	821.909	0.0494748	1.52076		FALSE
5761.24	42434.3	710	3.47836		4147.03	1501.01	0.0687418	1.38925		FALSE
5766.13	42452.2	749	3.682		3968.83	1571.58	0.0725178	1.45285		FALSE
5774.42	42482.4	1540	7.57048		2330.13	8381.85	0.149102	2.47816		FALSE
5776	42488.2	1564	7.68846		1416.93	9941.62	0.151426	4.07642		FALSE
5795.95	42560.9	457	2.24656		5569.32	925.776	0.0442465	1.04069		FALSE
5797.64	42567	447	2.1974		4426.17	918.492	0.0432783	1.30985		FALSE
5800.39	42577	430	2.11383		4012.41	682.543	0.0416324	1.44561		FALSE
6095.28	43636.7	799	3.76545		1511.32	4786.99	0.0773588	4.03308		FALSE
6214.55	44058	487	2.27818		4805.74	811.107	0.0471511	1.29315		FALSE
6217.35	44067.8	486	2.2735		3992.79	1047.22	0.0470543	1.55714		FALSE
6219.95	44077	523	2.44658		6399.35	1042.8	0.0506366	0.971967		FALSE
6222.79	44086.9	526	2.46062		4117.22	1115.55	0.050927	1.51141		FALSE
6236.19	44134	627	2.93309		4791.26	1314.61	0.0607058	1.30158		FALSE
6244.44	44162.9	839	3.92483		4101.13	2252.46	0.0812315	1.52262		FALSE
6247.55	44173.8	845	3.95289		4929.57	1831.58	0.0818125	1.26736		FALSE
6249.96	44182.3	873	4.08388		5027.37	1449.87	0.0845234	1.24319		FALSE
6252.63	44191.7	936	4.37859		4725.8	2026.85	0.090623	1.32309		FALSE
6255.29	44201	1023	4.78557		5785.56	1663.85	0.0990463	1.08119		FALSE
6258.09	44210.8	1059	4.95398		3880.95	2335.38	0.102532	1.61251		FALSE
6260.48	44219.2	1131	5.2908		3690.18	2544.46	0.109503	1.69652		FALSE
6263.07	44228.2	1256	5.87554		4901.96	2112.5	0.121605	1.27767		FALSE
6271.77	44258.7	1843	8.62152		1871.86	11413.1	0.178438	3.35056		FALSE
6288.12	44315.9	5183	24.246		735.194	77283.8	0.501815	8.55301		FALSE
6295.84	44342.9	3432	16.0548		6001.83	7566.19	0.332284	1.04899		FALSE
6298.22	44351.2	3170	14.8292		1510.9	21060	0.306918	4.16853		FALSE
6306.75	44380.9	2017	9.43549		6120.73	3364.43	0.195285	1.03039		FALSE
6309.05	44389	1892	8.85074		4339.9	4227.65	0.183182	1.45373		FALSE
6314.79	44409	1702	7.96192		5146.06	2864.42	0.164787	1.22711		FALSE
6345.79	44517	728	3.40557		5370.27	1586.51	0.0704846	1.18165		FALSE
6353.27	44543	590	2.76001		4919.98	1284.42	0.0571235	1.29132		FALSE
6376.3	44623	497	2.29699		9809.68	1016.92	0.0481193	0.65		FALSE
6381.67	44641.6	532	2.45875		5078.13	1121.31	0.051508	1.2567		FALSE
6384.37	44651	555	2.56505		8472.33	1075.05	0.0537348	0.753555		FALSE
6598.07	45386.2	539	2.44919		4363.13	1140.85	0.0521857	1.51223		FALSE
6600.61	45394.8	692	3.14441		5223.89	1445.4	0.0669991	1.26354		FALSE
6602.95	45402.8	762	3.46249		4400.37	1637.16	0.0737764	1.50054		FALSE
6605.89	45412.9	614	2.78999		6015.89	1526.63	0.0594472	1.09807		FALSE
7140.52	47200.9	832.5	3.94738		2558.31	4368.82	0.0806022	2.79111		FALSE
7154.96	47248.2	2307.5	10.9553		1713.22	14468.7	0.223411	4.17633		FALSE
7157.01	47254.9	2407.5	11.4301		4644.23	6931.62	0.233093	1.54106		FALSE
7159.59	47263.4	2144.5	10.1814		3388.71	9895.76	0.207629	2.11278		FALSE
7165.09	47281.4	1330.5	6.31681		5065.99	3011.33	0.128818	1.41435		FALSE
7168.58	47292.8	1104.5	5.24383		4203.39	1965.03	0.106937	1.70543		FALSE
7171.07	47301	1009.5	4.7928		4464.86	1814.16	0.0977393	1.60611		FALSE
7174.12	47311	1032.5	4.90199		4896.97	2396	0.0999661	1.46501		FALSE
7177.18	47321	1091.5	5.18211		5569.43	2507.82	0.105678	1.28867		FALSE
7182.69	47339	1123.5	5.33403		5623.23	2019.91	0.108777	1.27732		FALSE
7186.32	47350.9	1176.5	5.58566		5723.95	2769.03	0.113908	1.25548		FALSE
7198.14	47389.5	1498.5	7.11442		4060.8	3609.12	0.145084	1.77259		FALSE
7200.74	47398	1545.5	7.33756		3637.14	3690.41	0.149635	1.97978		FALSE
7203.49	47407	1522.5	7.22836		4149.31	2755.48	0.147408	1.73607		FALSE
7206.87	47418.1	1608.5	7.63666		4963.83	3776.11	0.155734	1.45188		FALSE
7209.61	47427	1687.5	8.01173		5860.7	3917.52	0.163383	1.23016		FALSE
7212.67	47437	1772.5	8.41529		6849.84	3136.42	0.171613	1.05297		FALSE
7215.73	47447	1998.5	9.48826		6465	4571.78	0.193494	1.11612		FALSE
7221.81	47466.8	2391.5	11.3541		6355.6	5677.85	0.231544	1.13629		FALSE
7224.58	47475.8	2678.5	12.7167		4114.62	7882.82	0.259331	1.75583		FALSE
7227.42	47485.1	2912.5	13.8277		3832.32	6901.76	0.281987	1.88591		FALSE
7230.87	47496.4	3159.5	15.0003		3854.09	7467.2	0.305901	1.87615		FALSE
7242.76	47535.1	6333.5	30.0695		633.437	113014	0.613206	11.4341		FALSE
7259.52	47589.7	1946.5	9.24138		3811.9	6907.65	0.188459	1.90444		FALSE
7263.61	47603	1812.5	8.60519		4181.12	4377.03	0.175485	1.73724		FALSE
7278.61	47651.7	1427.5	6.77733		5862.83	2603.29	0.13821	1.24148		FALSE
7281.22	47660.2	1366.5	6.48772		5237.8	4075.21	0.132304	1.39013		FALSE
7284.52	47671	1290.5	6.1269		5106.15	3088.36	0.124946	1.42662		FALSE
7287.38	47680.2	1231.5	5.84678		5415.01	2936.9	0.119233	1.34577		FALSE
7301.78	47727	1051.5	4.9922		11529	1864.28	0.101806	0.633341		FALSE
7314.29	47767.5	919.5	4.37979		5465.82	2172.18	0.0890255	1.33819		FALSE
7322.78	47795.1	1117.5	5.32291		1878.19	5777.49	0.108196	3.89885		FALSE
7326.03	47805.6	1087.5	5.18001		4449.58	2636.34	0.105291	1.64646		FALSE
7330.78	47821	822.5	3.91775		5747.13	1879.54	0.079634	1.27555		FALSE
7343.76	47863	602.5	2.86984		3158.27	2044.61	0.0583337	2.32525		FALSE
7367.26	47939	428.5	2.04104		4946.63	955.068	0.0414871	1.48935		FALSE
7541.64	48499	442.5	2.14239		5372.97	747.696	0.0428426	1.40363		FALSE
7544.77	48509	493.5	2.38931		5801.74	1059.08	0.0477804	1.30043		FALSE
7547.86	48518.8	495.5	2.39899		4844.49	1149.26	0.0479741	1.55803		FALSE
7550.41	48527	582.5	2.82021		8597.2	966.712	0.0563973	0.878241		FALSE
7553.54	48537	629.5	3.04776		5810.65	1382.03	0.0609479	1.29995		FALSE
7556.62	48546.8	674.5	3.26563		5712.12	1207.85	0.0653047	1.32291		FALSE
7559.38	48555.6	752.5	3.64327		4511.46	1716.36	0.0728567	1.67559		FALSE
7562.88	48566.8	815.5	3.94829		3704.04	1948.24	0.0789563	2.0418		FALSE
7565.66	48575.6	901.5	4.36467		4181.62	2209.97	0.0872828	1.80926		FALSE
7569.22	48587	1001.5	4.84882		4212.09	2421.4	0.0969647	1.79702		FALSE
7571.11	48593	1037.5	5.02312		3734.93	2566.06	0.10045	2.02711		FALSE
7575.48	48606.9	1105.5	5.35235		6224.65	2641.06	0.107034	1.21701		FALSE
7581.17	48625	1138.5	5.51212		4098.32	2817.32	0.110229	1.84982		FALSE
7584.01	48634.1	1212.5	5.87039		4329.28	2229.98	0.117394	1.75179		FALSE
7587.05	48643.8	1296.5	6.27708		3758.76	3122.39	0.125526	2.0185		FALSE
7590.17	48653.7	1391.5	6.73703		4571.26	3311.33	0.134724	1.66041		FALSE
7593.09	48663	1522.5	7.37128		5537.95	3610.6	0.147408	1.3711		FALSE
7596.22	48672.9	1652.5	8.00068		5241.79	3004.95	0.159994	1.44916		FALSE
7599.35	48682.9	1828.5	8.85279		4972.47	4336.63	0.177034	1.52828		FALSE
7601.89	48691	2007.5	9.71943		6145.69	4736.7	0.194365	1.23695		FALSE
7605.04	48701	2172.5	10.5183		5342.05	5180.41	0.21034	1.42362		FALSE
7608.17	48710.9	2301.5	11.1429		5172.7	4214.52	0.22283	1.47083		FALSE
7611.04	48720.1	2482.5	12.0192		5179.74	5960.55	0.240354	1.46939		FALSE
7613.81	48728.9	2620.5	12.6873		5884.5	4866.04	0.253715	1.29387		FALSE
7617.22	48739.7	2857.5	13.8348		4844.86	8660.28	0.276662	1.57223		FALSE
7623.06	48758.3	3240.5	15.6891		2973.98	17383.2	0.313744	2.56325		FALSE
7647.11	48834.6	10328.5	51.5027		581.317	242651	1	13.1548		FALSE
7666.14	48894.9	4003.5	19.9633		6389.18	7541.13	0.387617	1.19986		FALSE
7673.72	48918.9	4295.5	21.4194		1929.18	31309.9	0.415888	3.97771		FALSE
7676.27	48926.9	4289.5	21.3894		2072.49	23380.6	0.415307	3.70389		FALSE
7711.06	49036.9	2011.5	10.0303		13748.9	3775.83	0.194752	0.560848		FALSE
7723.33	49075.7	1524.5	7.60186		4486.45	2871.39	0.147601	1.72148		FALSE
7729.4	49094.8	1423.5	7.09823		4151.41	3497.1	0.137823	1.86187		FALSE
7734.87	49112.1	1351.5	6.7392		4013.23	3380.6	0.130852	1.92734		FALSE
7737.97	49121.8	1358.5	6.77411		5090	3328.7	0.131529	1.52023		FALSE
7741.29	49132.3	1310.5	6.53476		5228.17	2452.99	0.126882	1.48069		FALSE
7743.99	49140.8	1370.5	6.83395		4852.38	3338.78	0.132691	1.59592		FALSE
7750.36	49160.9	1332.5	6.64446		6055.85	3302.81	0.129012	1.27981		FALSE
7755.6	49177.4	1540.5	7.68165		1785.57	8381.12	0.14915	4.34349		FALSE
7758.44	49186.3	1497.5	7.46723		1366.7	14203.9	0.144987	5.67677		FALSE
7777.03	49244.8	660.5	3.29356		3181.49	2022.66	0.0639493	2.44446		FALSE
7780.25	49254.9	647.5	3.22873		4337.62	1506.86	0.0626906	1.79367		FALSE
7783.45	49265	610.5	3.04424		3740.02	1104.52	0.0591083	2.08112		FALSE
7786.29	49273.9	602.5	3.00434		4609.09	1420.69	0.0583337	1.68933		FALSE
7789.78	49284.9	546.5	2.7251		6034.93	1318.28	0.0529118	1.29078		FALSE
7792.36	49293	533.5	2.66028		10675.9	1183.6	0.0516532	0.729899		FALSE
7794.89	49301	463.5	2.31123		5386.77	841.985	0.0448758	1.44704		FALSE
8178.36	50491	416.5	2.23255		9583.84	940.791	0.0403253	0.853349		FALSE
8181.62	50501	494.5	2.65065		10151.1	1110.18	0.0478772	0.805985		FALSE
8194.02	50539	674.5	3.6155		11634	1278.08	0.0653047	0.704315		FALSE
8197.93	50551	810.5	4.3445		3546.23	2426.87	0.0784722	2.31173		FALSE
8317.07	50914.6	433.5	2.32368		4282.01	1091.01	0.0419712	1.94233		FALSE
8320.22	50924.2	455.5	2.4416		5321.18	864.786	0.0441013	1.5636		FALSE
8326.41	50943	538.5	2.88651		6356.57	1001.33	0.0521373	1.30989		FALSE
8329.68	50952.9	532.5	2.85434		5326.51	1337.24	0.0515564	1.56382		FALSE
8332.96	50962.9	543.5	3.08235		7007.8	1039.7	0.0526214	1.1891		FALSE
8335.63	50971	551.5	3.12772		5911.03	1373.47	0.0533959	1.41018		FALSE
8338.92	50981	593.5	3.36592		5165.79	1448.8	0.0574624	1.61426		FALSE
8342.21	50991	650.5	3.68918		8412.5	1551.6	0.0629811	0.991645		FALSE
8345.49	51000.9	667.5	3.7856		7104.02	1261.82	0.064627	1.17476		FALSE
8348.14	51009	719.5	4.0805		4323.29	1771.74	0.0696616	1.93097		FALSE
8352.05	51020.9	782.5	4.4378		4204.86	2428.47	0.0757612	1.98628		FALSE
8367.05	51066.4	1157.5	6.56453		1407.86	12935.6	0.112069	5.9431		FALSE
8370.21	51075.9	1111.5	6.30365		5594.79	2811.66	0.107615	1.49607		FALSE
8372.61	51083.2	973.5	5.52101		3153.7	5045.21	0.0942538	2.65485		FALSE
8386.49	51125.3	369.5	2.09555		4763.76	707.501	0.0357748	1.76048		FALSE
8479.75	51407	365.5	2.07286		7072.64	988.734	0.0353875	1.19895		FALSE
8482.7	51415.8	355.75	2.01757		5365.27	789.142	0.0344435	1.58104		FALSE
8846.46	52499.9	422.875	2.46879		3829.82	1119.79	0.0409425	2.30989		FALSE
8861.03	52542.8	536.875	3.13434		7017.15	1041.41	0.05198	1.26277		FALSE
8879.4	52596.9	782.875	4.6605		4863.38	2982.43	0.0757976	1.82577		FALSE
8889.54	52626.8	989.875	5.89278		2205.11	6661.88	0.0958392	4.03133		FALSE
8892.32	52634.9	1060.88	6.31545		5629.62	2751.89	0.102713	1.57956		FALSE
8895.34	52643.8	1053.88	6.27378		6619.65	2102.94	0.102036	1.34378		FALSE
8898.44	52653	1071.88	6.38093		7600.25	2711.6	0.103778	1.17081		FALSE
8901.6	52662.3	992.875	5.91064		3740.74	3233.92	0.0961296	2.37964		FALSE
8907.97	52681	985.875	5.86897		10159	2456.55	0.0954519	0.876852		FALSE
8911.38	52691	940.875	5.60108		4772.85	2438.14	0.091095	1.8671		FALSE
8914.1	52699	913.875	5.44035		7084.39	2370.17	0.0884809	1.25827		FALSE
8917.5	52709	878.875	5.23199		5009.16	1722.09	0.0850922	1.78024		FALSE
8920.22	52717	834.875	4.97006		6061.88	2681.28	0.0808322	1.47153		FALSE
8934.51	52758.9	704.875	4.19616		7655.94	1389.15	0.0682456	1.167		FALSE
8937.6	52768	688.875	4.10091		5960.45	1820.64	0.0666965	1.49948		FALSE
8944.03	52786.8	704.875	4.19616		5621.98	1859.41	0.0682456	1.5909		FALSE
8947.47	52797	701.875	4.1783		8374.67	1804.7	0.0679552	1.0684		FALSE
8953.62	52815	704.875	4.19616		4083.79	1855.4	0.0682456	2.19248		FALSE
8956.74	52824.1	677.875	4.03543		4247.05	1804.81	0.0656315	2.10894		FALSE
8968.95	52859.9	691.875	4.11877		4697.72	1399.77	0.066987	1.90921		FALSE
8989.13	52919	809.875	4.82123		3966.27	2168.71	0.0784117	2.26639		FALSE
8995.28	52937	811.875	4.83314		5065.45	2111.7	0.0786053	1.77581		FALSE
8998.7	52947	764.875	4.55335		4892.91	1986.17	0.0740548	1.83913		FALSE
9002.12	52957	719.875	4.28546		8585.61	1374.15	0.0696979	1.04851		FALSE
9005.49	52966.8	673.875	4.01162		5090.63	1731.79	0.0652442	1.76903		FALSE
9008.95	52977	682.875	4.06519		7158.62	1648.67	0.0661156	1.25848		FALSE
9011.91	52985.6	609.875	3.63062		6590.65	1555.16	0.0590478	1.36738		FALSE
9015.12	52995	571.875	3.40441		6428.69	1139.74	0.0553686	1.40233		FALSE
9018.91	53006	572.875	3.41036		4742.68	1856.88	0.0554655	1.90165		FALSE
9022.2	53015.7	566.875	3.37464		5365.18	1127.34	0.0548845	1.68162		FALSE
9025.34	53024.8	535.875	3.1901		5917.67	1421.19	0.0518831	1.52515		FALSE
9053.46	53106.9	631.875	3.86452		5841.93	1660.52	0.0611778	1.54974		FALSE
9056.24	53115	654.875	4.00519		6462.03	2114.41	0.0634047	1.40145		FALSE
9059.68	53125	679.875	4.15809		8540.7	1341.71	0.0658251	1.06076		FALSE
9066.89	53146	736.875	4.5067		4734.84	1952.12	0.0713439	1.91493		FALSE
9069.94	53154.9	757.875	4.63514		5499.92	1516.47	0.0733771	1.64911		FALSE
9074.06	53166.9	828.875	5.06937		4828.07	2671.1	0.0802512	1.87944		FALSE
9076.15	53173	851.875	5.21004		5678.31	1707.38	0.0824781	1.59839		FALSE
9079.83	53183.7	881.875	5.39352		6132.31	2290.31	0.0853827	1.48065		FALSE
9083.02	53193	917.875	5.61369		7857.9	2383.85	0.0888682	1.15591		FALSE
9093.33	53223	1121.88	6.86135		4671.83	2243.67	0.108619	1.94642		FALSE
9096.46	53232.1	1180.88	7.22219		6693.02	3103.52	0.114332	1.3591		FALSE
9100.19	53243	1266.88	7.74816		4643.01	4208.44	0.122658	1.95998		FALSE
9104	53254	1338.88	8.18851		5572.73	4449.31	0.129629	1.63367		FALSE
9107.06	53262.9	1430.88	8.75118		5450.82	3810.41	0.138537	1.67077		FALSE
9113.58	53281.9	1612.88	9.86429		2661.21	9433.19	0.156158	3.4246		FALSE
9117.4	53293	1731.88	10.5921		7665.46	5739.75	0.167679	1.18941		FALSE
9120.84	53303	1810.88	11.0752		6718.55	4824.47	0.175328	1.35756		FALSE
9124.27	53312.9	1890.88	11.5645		4956.24	5082.73	0.183074	1.84097		FALSE
9131.06	53332.6	2245.88	13.7357		3208.85	14177.6	0.217444	2.84558		FALSE
9153.41	53397.5	1615.88	9.88263		4927.97	4369.86	0.156448	1.85744		FALSE
9157.61	53409.7	1608.88	9.83982		5584.01	4307.25	0.15577	1.63997		FALSE
9160.54	53418.2	1570.88	9.60742		5140.22	4211.26	0.152091	1.78213		FALSE
9163.83	53427.7	1540.88	9.42394		3942.58	4167.45	0.149187	2.32433		FALSE
9167.26	53437.6	1488.88	9.10591		4688.73	3053.28	0.144152	1.95517		FALSE
9173.54	53455.8	1364.88	8.34753		5513.39	3604.85	0.132146	1.66386		FALSE
9176.86	53465.4	1263.88	7.72981		4503.98	3344.5	0.122368	2.0375		FALSE
9183.59	53484.9	1035.88	6.33537		6489.47	2740.33	0.100293	1.41515		FALSE
9186.72	53494	957.875	5.85833		3134.82	6146.47	0.092741	2.93054		FALSE
9193.97	53515	836.875	5.1183		5072.79	1709.8	0.0810258	1.81241		FALSE
9196.73	53523	811.875	4.9654		4555.32	2171.68	0.0786053	2.0189		FALSE
9200.45	53533.7	742.875	4.5434		4674.33	1980.09	0.0719248	1.96829		FALSE
9203.65	53543	729.875	4.46389		6081.33	1440.97	0.0706661	1.51343		FALSE
9207.36	53553.7	669.875	4.09693		4342.54	1794.15	0.0648569	2.12027		FALSE
9210.26	53562.1	630.875	3.85841		6225.84	1611.64	0.061081	1.47936		FALSE
9213.97	53572.8	630.875	3.85841		7387.94	1206.63	0.061081	1.24716		FALSE
9217.16	53582	534.875	3.27128		5645.56	1407.73	0.0517863	1.63264		FALSE
9220.24	53590.9	508.875	3.11226		6399.76	1306.37	0.049269	1.44072		FALSE
9223.72	53601	501.875	3.06945		3948.93	1253.57	0.0485913	2.33575		FALSE
9226.8	53609.9	459.875	2.81258		5756.13	918.725	0.0445249	1.60295		FALSE
9229.93	53618.9	430.875	2.68011		6784.08	1084.29	0.0417171	1.36053		FALSE
9233.09	53628	408.875	2.54326		5156.29	822.662	0.0395871	1.79065		FALSE
9235.79	53635.8	408.875	2.54326		4737.82	1061.22	0.0395871	1.94937		FALSE
9238.96	53645	367.875	2.28824		6335.11	941.466	0.0356175	1.45837		FALSE
9242.78	53656	351.875	2.18871		6385.78	883.731	0.0340684	1.4474		FALSE
9320.9	53881	326.875	2.03321		8306.73	1154.67	0.0316479	1.12209		FALSE
9330.89	53909.7	334.875	2.08297		6361.17	819.491	0.0324224	1.46685		FALSE
9334.12	53919	350.875	2.18249		8333.11	814.285	0.0339715	1.12012		FALSE
9337.57	53928.9	326.875	2.03321		7057.92	827.625	0.0316479	1.32299		FALSE
9340.4	53937	370.875	2.3069		4924.83	950.523	0.0359079	1.89659		FALSE
9357.76	53986.8	417.875	2.59924		5060.59	1354.57	0.0404584	1.84915		FALSE
9361.31	53997	411.875	2.56192		11096.1	817.089	0.0398775	0.84366		FALSE
9364.79	54007	476.875	2.96623		6543.32	1196.72	0.0461708	1.4312		FALSE
9368.23	54016.8	472.875	2.94135		3641.66	1254.12	0.0457835	2.57252		FALSE
9378.01	54044.8	563.875	3.50739		5787.27	1493.88	0.0545941	1.62045		FALSE
9381.08	54053.6	597.875	3.71887		7165.96	1200.2	0.0578859	1.30912		FALSE
9384.34	54063	655.875	4.07964		11131	1257.21	0.0635015	0.843082		FALSE
9394.12	54091	801.875	4.98778		9729.55	2095.23	0.0776371	0.965524		FALSE
9418.81	54161.6	1449.88	9.42894		1693.75	17100	0.140376	5.56094		FALSE
9422.07	54170.9	1532.88	9.96871		5087.96	4198.86	0.148412	1.85184		FALSE
9424.87	54178.9	1714.88	11.1523		6636.86	4594.48	0.166033	1.42008		FALSE
9428.99	54190.7	1878.88	12.2188		6473.06	6363.19	0.181912	1.45665		FALSE
9435.33	54208.8	2212.88	14.3909		2395.8	13029.1	0.214249	3.93828		FALSE
9438.18	54217	2413.88	15.6981		8184.08	4919.97	0.23371	1.15324		FALSE
9441.19	54225.6	2577.88	16.7646		5717.57	7005.91	0.249589	1.65126		FALSE
9444.82	54235.9	2792.88	18.1628		4789.97	7652.26	0.270405	1.97179		FALSE
9448.57	54246.6	3042.88	19.7887		7148.89	8193.91	0.29461	1.32168		FALSE
9451.47	54254.9	3289.88	21.395		5809.85	8978.35	0.318524	1.6268		FALSE
9477.85	54330.1	6611.88	42.9988		443.243	231634	0.640158	21.383		FALSE
9513.97	54433	3418.88	22.2339		6733.32	7158.21	0.331014	1.41297		FALSE
9516.78	54441	3426.88	22.2859		7599.56	7149.24	0.331788	1.25228		FALSE
9520.3	54451	3380.88	21.9868		6350.57	9429.12	0.327335	1.49913		FALSE
9524.03	54461.6	3364.88	21.8827		4676.14	9419.22	0.325785	2.03673		FALSE
9526.91	54469.8	3339.88	21.7201		4864.91	9307.62	0.323365	1.95829		FALSE
9530.58	54480.2	3297.88	21.447		4109.05	6945.49	0.319299	2.31941		FALSE
9533.32	54488	3350.88	21.7917		6544.14	7033.87	0.32443	1.45677		FALSE
9536.47	54497	3447.88	22.4225		6875.37	9544.14	0.333821	1.38705		FALSE
9539.56	54505.7	3413.88	22.2014		1206.8	37899.6	0.33053	7.90482		FALSE
9552.17	54541.5	2357.88	15.3339		2419.39	18368.4	0.228288	3.94817		FALSE
9562.16	54569.9	1693.88	11.0157		5594.23	4596.24	0.164	1.70929		FALSE
9566.04	54580.9	1562.88	10.1638		7429.69	3222.53	0.151317	1.28754		FALSE
9568.86	54588.9	1461.88	9.50698		4981.26	3996.07	0.141538	1.92097		FALSE
9572.1	54598.1	1388.88	9.03224		2329.91	11537.2	0.13447	4.10836		FALSE
9581.58	54625	1126.88	7.32838		7533.28	2342.71	0.109103	1.2719		FALSE
9584.4	54633	1103.88	7.1788		6616.71	2965.77	0.106877	1.44851		FALSE
9587.94	54643	1021.88	6.64554		5018.31	2772.29	0.0989374	1.91059		FALSE
9594.99	54663	881.875	5.73508		9609.6	2278.56	0.0853827	0.99848		FALSE
9597.82	54671	826.875	5.3774		11180.1	1606.37	0.0800576	0.858476		FALSE
9601.34	54680.9	735.875	4.97392		5051.47	1494.84	0.071247	1.9007		FALSE
9606.88	54696.6	630.875	4.26421		4641.85	1286.03	0.061081	2.06962		FALSE
9619.71	54732.9	470.875	3.18274		9146.38	1190.89	0.0455899	1.05175		FALSE
9623.25	54743	436.875	2.95292		8694.04	1079.08	0.042298	1.10688		FALSE
9626.56	54752.3	382.875	2.58793		7831.54	773.864	0.0370698	1.2292		FALSE
9629.6	54760.9	355.875	2.40543		6206.97	902.695	0.0344556	1.55142		FALSE
9632.7	54769.7	317.875	2.14858		5160.67	638.554	0.0307765	1.86656		FALSE
9636.1	54779.3	304.875	2.06071		4387.17	819.439	0.0295178	2.19643		FALSE
10032.2	55887.6	303	2.10369		6392.13	708.196	0.0293363	1.56946		FALSE
10035.5	55897	333	2.31198		6669.83	618.646	0.0322409	1.50462		FALSE
10039.1	55906.9	331	2.29809		4909.38	799.857	0.0320472	2.04488		FALSE
10042.4	55916	293	2.03426		5141.74	721.646	0.0283681	1.95312		FALSE
10119.8	56130	296	2.05509		5245.88	746.015	0.0286586	1.9291		FALSE
10165.9	56257	352	2.44389		5848.38	733.253	0.0340805	1.73825		FALSE
10173.1	56276.8	401	2.78409		6377.75	1074.22	0.0388246	1.5951		FALSE
10183.3	56304.9	485	3.42943		7468.08	1013.96	0.0469574	1.36358		FALSE
10186.3	56313	512	3.62034		4498.44	1426.92	0.0495716	2.2644		FALSE
10189.9	56323	590	4.17188		8863.71	1558.38	0.0571235	1.14962		FALSE
10193.6	56333	620	4.38401		7450.22	1685.81	0.0600281	1.36822		FALSE
10196.8	56341.8	635	4.49008		6249.85	1337.21	0.0614804	1.63152		FALSE
10200.1	56351	632	4.46886		3946.44	1743.79	0.0611899	2.58464		FALSE
10203.7	56361	628	4.44058		9885.79	1316.89	0.0608026	1.03216		FALSE
10206.9	56369.7	644	4.55371		5407.84	1800.69	0.0623517	1.88743		FALSE
10210.7	56380	634	4.483		6500.82	1755.15	0.0613836	1.57067		FALSE
10213.7	56388.3	659	4.65978		7145.73	1396.47	0.063804	1.42934		FALSE
10223.8	56416.1	730	5.16182		5100.75	1570.14	0.0706782	2.00437		FALSE
10228.1	56427.9	779	5.5083		3450.71	2737.97	0.0754224	2.96406		FALSE
10230.7	56435	807	5.70628		12030.1	1704.36	0.0781333	0.850423		FALSE
10234.6	56445.7	837	5.91841		4328.95	2377.1	0.0810379	2.36423		FALSE
10237.3	56453	880	6.22247		11439.7	2504.23	0.0852011	0.894886		FALSE
10240.9	56463	949	6.71036		4848.73	2669.79	0.0918817	2.11208		FALSE
10244.6	56473	964	6.81643		4737.7	2037.58	0.093334	2.16235		FALSE
10251.8	56492.9	1031	7.29019		5358.95	2943.73	0.0998209	1.91303		FALSE
10254.8	56501	1132	8.00435		5742.06	2384.79	0.1096	1.78591		FALSE
10258.4	56510.9	1123	7.94072		5780.12	3150.98	0.108728	1.77477		FALSE
10262.2	56521.3	1183	8.36497		5139.55	3361.53	0.114537	1.99671		FALSE
10265.7	56530.9	1223	8.64781		4638.06	2646.64	0.11841	2.21336		FALSE
10273	56550.9	1348	9.53169		5136.7	3840.62	0.130513	1.99992		FALSE
10275.6	56558	1442	10.1964		4929.33	3116.39	0.139614	2.08458		FALSE
10279.9	56569.7	1500	10.6065		4387.72	5331.41	0.145229	2.34287		FALSE
10283.2	56578.9	1574	11.1297		7140.83	3370.98	0.152394	1.44006		FALSE
10286.1	56586.8	1567	11.0802		4039.47	5524.41	0.151716	2.5464		FALSE
10289.4	56595.7	1444	10.2105		2242.57	13528.9	0.139807	4.5882		FALSE
10300.1	56625.1	974	6.88714		6299.23	3372.55	0.0943022	1.63514		FALSE
10303.8	56635.2	856	6.05276		6439.01	2394.24	0.0828775	1.60022		FALSE
10307.4	56645	772	5.4588		5342.55	1657.47	0.0747446	1.9293		FALSE
10311	56655	725	5.12646		7289.49	2445.51	0.0701941	1.41451		FALSE
10314.7	56665	686	4.8507		6876.15	1407.19	0.0664182	1.50007		FALSE
10318	56673.9	626	4.42644		4966.86	1746.29	0.060609	2.07736		FALSE
10322.1	56685.2	562	3.97389		4755.59	1603	0.0544125	2.17051		FALSE
10325.7	56694.9	586	4.1436		5790.41	1547.4	0.0567362	1.78323		FALSE
10329.3	56705	526	3.71934		7415.04	1374.21	0.050927	1.39303		FALSE
10332.3	56712.9	466	3.29508		5549.56	980.675	0.0451179	1.86182		FALSE
10335.6	56722.1	436	3.08295		4254.26	1245.14	0.0422133	2.42948		FALSE
10342.5	56740.9	401	2.83546		7397.5	1031.44	0.0388246	1.39811		FALSE
10346.9	56752.8	346	2.44656		4674.65	971.611	0.0334995	2.2134		FALSE
10350.1	56761.5	312	2.20615		4478.66	878.006	0.0302077	2.31097		FALSE
10353.5	56771	292	2.06473		5030.79	600.811	0.0282713	2.05803		FALSE
11250.1	59165.9	233.25	2.02239		5473.6	510.074	0.0225831	2.05534		FALSE
11253.5	59175	263.25	2.2825		8502.05	679.403	0.0254877	1.32363		FALSE
11257.3	59184.9	276.25	2.39522		7051.04	575.871	0.0267464	1.59655		FALSE
11261.1	59194.8	281.25	2.43857		5852.87	954.146	0.0272305	1.92404		FALSE
11264.2	59203	278.25	2.41256		8316.95	568.32	0.02694	1.35437		FALSE
11268.1	59213	300.25	2.60331		7431.81	737.655	0.02907	1.51619		FALSE
11271.9	59222.9	253.25	2.1958		8397.18	649.152	0.0245195	1.34234		FALSE
11275.4	59232.1	244.25	2.11776		6639.14	517.813	0.0236482	1.69832		FALSE
15239.2	68821	171	2.11047		11482.2	335.194	0.0165561	1.3272		FALSE
15275.6	68903	177	2.18453		14212.7	348.9	0.017137	1.07479		FALSE
15280.1	68913	200	2.46839		15375.3	384.586	0.0193639	0.993805		FALSE
15292.5	68941	179	2.20921		14520.7	328.397	0.0173307	1.05315		FALSE
15297	68951	165	2.03642		11764.7	441.529	0.0159752	1.30024		FALSE

## Sheet: ICDC_EA407-1_0_D1_1
Spectrum: ICDC EA407-1\0_D1\1 1SLin, "Baseline subt." (D:\Data\BioTyperRealTimeProcessing\China CDC\20120925chanqichangganjun\ICDC EA407-1\0_D1\1)
m/z	time	Intens.	SN	Quality Fac.	Res.	Area	Rel. Intens.	FWHM	Chi^2	Bk. Peak
2505.8	28122.9	285	2.31542		2783.7	401.625	0.0273956	0.900168		FALSE
2524.01	28223.4	495	4.02152		1115.86	1516.43	0.0475819	2.26194		FALSE
2694.85	29148.8	479	3.82298		1573.6	1148.66	0.0460439	1.71254		FALSE
2695.81	29153.9	538	4.29387		2189.24	1283.65	0.0517152	1.23139		FALSE
2855.09	29990.6	532	4.23583		1025.74	1667.96	0.0511385	2.78344		FALSE
2856.46	29997.7	455	3.62275		2406.13	609.536	0.0437369	1.18716		FALSE
2858.45	30008	313	2.49213		3202.96	409.576	0.0300871	0.892438		FALSE
3143.61	31448.9	408.5	3.25293		1246.43	1364.42	0.039267	2.52209		FALSE
3145.26	31457	410.5	3.26886		6148.38	554.684	0.0394593	0.511558		FALSE
3148.9	31475	351.5	2.79904		1033.84	1036.34	0.0337879	3.04581		FALSE
3621.28	33723.6	344	2.66918		2177.74	1204.91	0.033067	1.66286		FALSE
3623	33731.5	334	2.59159		2914.97	871.291	0.0321057	1.24289		FALSE
3641.6	33817	294	2.28122		4372.64	422.71	0.0282607	0.832816		FALSE
3661.09	33906.2	677	5.25301		1487.06	2479.41	0.0650766	2.46196		FALSE
3662.51	33912.7	690	5.35388		1588.66	2603.12	0.0663262	2.30541		FALSE
3670.13	33947.6	463	3.55255		1001.04	2514.22	0.0445059	3.66632		FALSE
3816.06	34607.9	344	2.59523		3209.47	667.515	0.033067	1.189		FALSE
3823.69	34642.1	1394	10.5167		702.838	10553.8	0.133998	5.44036		FALSE
3823.7	34642.1	1376	10.3809		694.686	10553.8	0.132268	5.50421		FALSE
3831.49	34677	483	3.64389		8064.39	790.648	0.0464284	0.475111		FALSE
3833.68	34686.8	426	3.21386		5962.38	555.354	0.0409492	0.642978		FALSE
3835.5	34694.9	407	3.07052		3577.65	691.894	0.0391229	1.07207		FALSE
3841.78	34723	291	2.19539		7122.97	462.354	0.0279724	0.539351		FALSE
4101.2	35862.9	268.5	2.01313		3690.97	429.618	0.0258096	1.11114		FALSE
4103.07	35871	314.5	2.35802		5012.38	469.009	0.0302313	0.818586		FALSE
4345.73	36904.9	327.5	2.47694		3244.11	672.549	0.0314809	1.33958		FALSE
4347.63	36912.9	405.5	3.06686		3879.47	867.523	0.0389787	1.12068		FALSE
4350.02	36922.9	465.5	3.52065		4928.54	618.04	0.0447462	0.882619		FALSE
4351.93	36931	509.5	3.85343		3881.68	885.728	0.0489757	1.12115		FALSE
4354.32	36941	566.5	4.28453		4985.64	966.205	0.0544548	0.873374		FALSE
4356.88	36951.7	603.5	4.56437		4679.76	1078.48	0.0580114	0.931005		FALSE
4364.34	36983	2178.5	16.4764		1425.05	9532.51	0.209408	3.06259		FALSE
4365.56	36988.1	2274.5	17.2024		1241.72	11011.3	0.218636	3.51572		FALSE
4374.83	37026.9	355.5	2.68871		3639	468.987	0.0341724	1.20221		FALSE
4377.22	37037	349.5	2.64333		4960.4	551.175	0.0335957	0.882434		FALSE
4379.38	37046	327.5	2.47694		4632.41	438.571	0.0314809	0.945378		FALSE
4381.67	37055.6	355.5	2.68871		4405.09	612.915	0.0341724	0.994684		FALSE
4383.92	37065	393.5	2.97611		8357.05	504.597	0.0378252	0.524578		FALSE
4386	37073.7	418.5	3.16519		3045.18	906.88	0.0402283	1.44031		FALSE
4388.35	37083.5	348.5	2.63576		2549.15	613.856	0.0334995	1.7215		FALSE
4459.75	37380.8	353.5	2.67583		1234.43	1424.96	0.0339802	3.61279		FALSE
4481.48	37470.8	279.5	2.11568		3014.09	511.565	0.0268669	1.48684		FALSE
4488.76	37500.9	281.5	2.13082		3341.14	491.028	0.0270592	1.34348		FALSE
4490.23	37507	296.5	2.24437		2523.77	554.518	0.0285011	1.77918		FALSE
4495.52	37528.8	654.5	4.95426		2129.59	2147.48	0.0629138	2.11098		FALSE
4497.16	37535.6	638.5	4.83314		1700.28	3169.75	0.0613758	2.64496		FALSE
4729.46	38482.9	299	2.25165		4920.71	411.546	0.0287414	0.961135		FALSE
4731.47	38491	372	2.80139		4365.11	659.423	0.0357585	1.08393		FALSE
4740.16	38526	1257	9.46597		768.721	10663.1	0.120829	6.16629		FALSE
4753.85	38581	444	3.34359		8977.1	603.592	0.0426795	0.529552		FALSE
4755.84	38589	421	3.17039		4662.29	765.973	0.0404686	1.02006		FALSE
4760.8	38608.9	452	3.40383		4858.08	646.069	0.0434485	0.979976		FALSE
4770.07	38646.1	852	6.41608		2763.13	2969.52	0.0818985	1.72633		FALSE
4772.2	38654.6	839	6.31818		2516.04	3107.97	0.0806488	1.89671		FALSE
4776.75	38672.9	512	3.85567		4042.62	910.713	0.049216	1.1816		FALSE
4779.27	38683	447	3.36618		5557.43	802.394	0.0429679	0.859978		FALSE
4781.43	38691.6	402	3.0273		3979.62	732.095	0.0386422	1.20148		FALSE
4783.76	38701	350	2.63571		5026.89	593.414	0.0336437	0.951635		FALSE
5003.2	39569.9	508.75	3.8187		3727.03	1458.14	0.0489036	1.34241		FALSE
5016.73	39622.8	3292.75	24.7155		670.394	34092.4	0.316515	7.48325		FALSE
5030.05	39674.9	511.75	3.84121		4381.7	763.667	0.0491919	1.14797		FALSE
5032.1	39682.9	553.75	4.15647		4941.38	806.46	0.0532292	1.01836		FALSE
5034.68	39693	613.75	4.60683		6678.96	1449.06	0.0589967	0.753811		FALSE
5037.23	39702.9	700.75	5.25985		5858.4	1314.71	0.0673596	0.85983		FALSE
5038.89	39709.4	671.75	5.04218		3118.71	1309	0.0645719	1.6157		FALSE
5041.83	39720.9	595.75	4.47172		6666.08	1117.57	0.0572664	0.756341		FALSE
5056.19	39776.9	346.75	2.60272		4318.27	660.027	0.0333313	1.17088		FALSE
5074.71	39849	270.75	2.04127		7721.82	372.235	0.0260258	0.657191		FALSE
5097.57	39937.8	425.75	3.20986		2481.23	1614.9	0.0409252	2.05446		FALSE
5099.94	39947	502.75	3.79039		6518.71	891.49	0.0483268	0.782355		FALSE
5102.23	39955.9	426.75	3.2174		2692.43	842.57	0.0410213	1.89503		FALSE
5105.08	39966.9	348.75	2.62933		4624.98	518.424	0.0335236	1.10381		FALSE
5106.88	39973.9	326.75	2.46347		3422.61	645.375	0.0314088	1.4921		FALSE
5109.23	39983	316.75	2.38808		3555.61	469.308	0.0304476	1.43695		FALSE
5111.8	39992.9	318.75	2.40315		4939.06	589.551	0.0306398	1.03497		FALSE
5114.04	40001.6	286.75	2.1619		5145.44	426.15	0.0275638	0.993897		FALSE
5118	40017	278.75	2.10158		3022.98	933.808	0.0267948	1.69303		FALSE
5122.66	40035	293.75	2.21467		4956.59	564.157	0.0282367	1.0335		FALSE
5125.24	40045	299.75	2.25991		3766.8	576.911	0.0288135	1.36064		FALSE
5127.83	40055	306.75	2.31268		4891.89	430.604	0.0294863	1.04823		FALSE
5132.99	40075	277.75	2.09404		6197.63	395.694	0.0266987	0.828219		FALSE
5135.56	40084.9	278.75	2.10158		3605.4	544.185	0.0267948	1.42441		FALSE
5140.48	40103.9	390.75	2.94598		4191.89	880.336	0.0375608	1.22629		FALSE
5143.03	40113.8	509.75	3.84316		3683.27	1193.51	0.0489997	1.39632		FALSE
5145.4	40122.9	575.75	4.34076		2823.49	2171.66	0.0553439	1.82236		FALSE
5153.68	40154.9	286.75	2.1619		3439.09	550.763	0.0275638	1.49856		FALSE
5160.45	40181	301.75	2.27499		5695.73	415.822	0.0290057	0.90602		FALSE
5169.79	40217	266.75	2.01111		5418.46	361.886	0.0256413	0.954106		FALSE
5172.37	40226.9	291.75	2.19959		3680.86	545.066	0.0280445	1.40521		FALSE
5174.95	40236.9	365.75	2.7575		4672.34	651.727	0.0351577	1.10757		FALSE
5177.06	40245	342.75	2.5841		4017.23	481.359	0.0329468	1.28871		FALSE
5179.74	40255.3	293.75	2.21467		3664.64	532.815	0.0282367	1.41344		FALSE
5190.04	40294.9	347.75	2.62179		3699.34	654.145	0.0334275	1.40296		FALSE
5192.21	40303.3	401.75	3.02892		2627.4	981.821	0.0386182	1.97618		FALSE
5349.14	40902.1	443.75	3.22762		2342.02	1607.9	0.0426555	2.28398		FALSE
5354.11	40921	574.75	4.18046		1765.07	2428.76	0.0552478	3.03338		FALSE
5356.23	40929	571.75	4.15863		6467.22	848.791	0.0549594	0.828212		FALSE
5380.38	41020.3	1474.75	10.7266		893.034	14140.2	0.14176	6.02483		FALSE
5382.68	41029	1594.75	11.5994		4625.98	3291.72	0.153295	1.16358		FALSE
5385.33	41039	1675.75	12.1886		6672.83	2597.43	0.161081	0.807053		FALSE
5395.06	41075.7	5317.75	38.6788		664.563	64484.3	0.511169	8.11821		FALSE
5416.63	41157	1045.75	7.60628		1881.71	7546.72	0.100523	2.87856		FALSE
5419.94	41169.4	969.75	7.0535		4923.25	1974.73	0.0932172	1.10089		FALSE
5422.96	41180.8	898.75	6.53708		5570.42	2231.66	0.0863923	0.973528		FALSE
5425.64	41190.9	790.75	5.75154		7072.92	1535.39	0.0760108	0.7671		FALSE
5427.78	41198.9	677.75	4.92963		6175.36	1270.62	0.0651487	0.878942		FALSE
5430.24	41208.2	520.75	3.78769		4538.14	1044.42	0.0500571	1.19658		FALSE
5433.11	41219	512.75	3.7295		5594.26	981.719	0.0492881	0.971193		FALSE
5435.24	41227	464.75	3.38037		4961.54	889.277	0.0446741	1.09548		FALSE
5438.09	41237.7	401.75	2.92214		3822.47	798.994	0.0386182	1.42266		FALSE
5440.73	41247.6	368.75	2.68211		3185.49	737.704	0.0354461	1.70797		FALSE
5445.53	41265.6	292.75	2.12932		3719.14	577.141	0.0281406	1.46419		FALSE
5633.93	41967	291.5	2.12758		4748.31	517.982	0.0280204	1.18651		FALSE
6237.68	44139.2	286	2.09122		3850.27	614.556	0.0274917	1.62006		FALSE
6240.46	44149	312	2.28133		3965.62	500.447	0.029991	1.57364		FALSE
6242.99	44157.9	404	2.95403		4480.67	792.278	0.0388345	1.39332		FALSE
6245.59	44167	476	3.48049		4667.6	942.029	0.0457555	1.33807		FALSE
6248.43	44176.9	517	3.78028		4819.64	1029.73	0.0496966	1.29645		FALSE
6251.28	44186.9	521	3.80953		4727.88	836.794	0.0500811	1.32222		FALSE
6253.85	44195.9	540	3.94846		4493.8	1146.73	0.0519075	1.39166		FALSE
6256.43	44205	641	4.68696		5495.82	1286.54	0.0616161	1.1384		FALSE
6259.29	44215	718	5.24999		6726.57	1107.95	0.0690177	0.930532		FALSE
6262.11	44224.9	762	5.57171		5148.82	1572.16	0.0732472	1.21622		FALSE
6264.69	44233.9	854	6.24441		4741.84	1791.69	0.0820907	1.32115		FALSE
6267.28	44243	916	6.69775		5055.06	1944.94	0.0880505	1.2398		FALSE
6270.14	44253	1089	7.96272		6059.72	2235.37	0.10468	1.03472		FALSE
6272.99	44263	1285	9.39586		5594.19	2716.42	0.123521	1.12134		FALSE
6275.82	44272.8	1453	10.6243		4278.42	3175.78	0.13967	1.46685		FALSE
6278.14	44281	1634	11.9477		6369.15	3517.41	0.157068	0.985711		FALSE
6289.58	44321	3704	27.0835		1530.36	27062.8	0.356047	4.10986		FALSE
6291.43	44327.4	3621	26.4766		2659.41	16630.4	0.348068	2.36572		FALSE
6297.02	44347	2712	19.83		5941.82	6032.48	0.260691	1.05978		FALSE
6299.92	44357.1	2605	19.0476		1297.23	19985.3	0.250406	4.85644		FALSE
6310.18	44392.9	1283	9.38124		2420.16	4789.98	0.123328	2.60734		FALSE
6315.36	44411	1117	8.16746		8003.78	1877.79	0.107372	0.789047		FALSE
6320.52	44428.9	1025	7.49476		5343.46	1736.43	0.0985281	1.18285		FALSE
6326.36	44449.3	912	6.6685		2916.34	2075.96	0.087666	2.16928		FALSE
6328.88	44458.1	927	6.77818		4022.85	2034.58	0.0891078	1.57323		FALSE
6336.03	44483	705	5.15493		5565.47	1510.57	0.0677681	1.13845		FALSE
6338.9	44493	668	4.88439		8422.18	1439.26	0.0642115	0.752644		FALSE
6341.43	44501.8	602	4.4018		5885.46	1014.76	0.0578672	1.07747		FALSE
6344.63	44512.9	549	4.01426		2784.58	1214.85	0.0527726	2.27849		FALSE
6346.95	44521	546	3.99233		10232.3	839.478	0.0524842	0.620282		FALSE
6349.24	44529	454	3.31963		3053.72	995.568	0.0436407	2.07918		FALSE
6352.11	44538.9	427	3.12221		5649.94	887.846	0.0410454	1.12428		FALSE
6354.99	44549	409	2.99059		8035.56	622.132	0.0393151	0.790859		FALSE
6357.5	44557.7	362	2.64693		4810.46	756.079	0.0347972	1.3216		FALSE
6360.15	44566.9	340	2.48607		4331.28	710.644	0.0326825	1.46842		FALSE
6363.04	44577	330	2.428		6721.91	645.872	0.0317212	0.946612		FALSE
6365.58	44585.8	314	2.31028		5300.42	509.313	0.0301832	1.20096		FALSE
6368.23	44595	334	2.45743		6689.67	620.261	0.0321057	0.95195		FALSE
6371.1	44604.9	328	2.41328		6268.9	496.346	0.031529	1.0163		FALSE
6373.42	44613	316	2.32499		6157.6	596.65	0.0303755	1.03505		FALSE
6379.18	44633	289	2.12634		8103.91	451.704	0.0277801	0.787173		FALSE
6381.71	44641.8	293	2.15577		5507	623.62	0.0281646	1.15884		FALSE
6825.22	46154.8	1020.75	7.61642		878.195	10450.3	0.0981196	7.77187		FALSE
6833.96	46184.1	396.25	3.00697		5424.75	790.366	0.0380895	1.25977		FALSE
6836.61	46193	317.25	2.40747		4726.82	511.626	0.0304956	1.44634		FALSE
7118.02	47127	265.125	2.0472		5597.5	550.247	0.0254851	1.27164		FALSE
7132.59	47174.8	306.125	2.36379		6318.9	663.213	0.0294263	1.12877		FALSE
7138.09	47192.9	470.125	3.63014		3564.53	2098.34	0.0451907	2.00253		FALSE
7157.48	47256.5	1621.12	12.5808		1893.98	10963.3	0.155831	3.77907		FALSE
7158.98	47261.4	1636.12	12.6972		1192.58	15469.4	0.157272	6.00291		FALSE
7183.29	47341	426.125	3.30696		5016.88	954.786	0.0409612	1.43182		FALSE
7185.74	47349	409.125	3.17503		6443.84	702.644	0.0393271	1.11513		FALSE
7188.8	47359	416.125	3.22935		6742.8	916.686	0.04	1.06614		FALSE
7191.63	47368.2	399.125	3.09742		5407.54	908.095	0.0383659	1.32992		FALSE
7194.91	47379	457.125	3.54753		6652.68	976.822	0.0439411	1.08151		FALSE
7203.16	47405.9	474.125	3.67946		5507.01	1111.66	0.0455752	1.308		FALSE
7205.93	47415	492.125	3.81915		10465.5	1067.87	0.0473055	0.688539		FALSE
7209	47425	504.125	3.91228		10166.5	1062.11	0.048459	0.709092		FALSE
7215.12	47445	511.125	3.9666		5263.72	907.665	0.0491319	1.37073		FALSE
7218.18	47455	576.125	4.47103		6521.01	1296.71	0.05538	1.10691		FALSE
7224.29	47474.9	685.125	5.31693		3299.23	2976.67	0.0658576	2.18969		FALSE
7227.17	47484.3	766.125	5.94554		4938.57	1764.12	0.0736437	1.46341		FALSE
7229.97	47493.4	788.125	6.11627		4683.95	1877.93	0.0757585	1.54356		FALSE
7232.91	47503	881.125	6.838		6651.73	2015.7	0.0846981	1.08737		FALSE
7245.06	47542.6	1885.12	14.6296		682.72	30807.4	0.181208	10.612		FALSE
7259.3	47589	714.125	5.54199		12751.5	1634.13	0.0686452	0.56929		FALSE
7264.82	47606.9	675.125	5.23933		5424.02	1938.35	0.0648964	1.33938		FALSE
7267.3	47615	656.125	5.09188		3541.88	1577.26	0.06307	2.05182		FALSE
7273.08	47633.8	637.125	4.94443		3235.28	1498.37	0.0612436	2.24805		FALSE
7275.91	47643	684.125	5.30917		6126.91	1530.16	0.0657615	1.18753		FALSE
7278.98	47653	629.125	4.88234		8674.96	1113.56	0.0604746	0.83908		FALSE
7282.06	47663	664.125	5.15396		6759.88	1505.11	0.063839	1.07725		FALSE
7284.53	47671	686.125	5.32469		8055.58	1568.3	0.0659537	0.904284		FALSE
7287.87	47681.8	667.125	5.17724		6082.19	1587.24	0.0641274	1.19823		FALSE
7294.38	47703	771.125	5.98434		3963.5	2240.2	0.0741244	1.84039		FALSE
7296.84	47710.9	808.125	6.27148		5036.49	1916.2	0.077681	1.44879		FALSE
7299.91	47720.9	850.125	6.59742		6264.8	1533.01	0.0817182	1.16523		FALSE
7302.59	47729.6	885.125	6.86904		5454.39	2096.51	0.0850826	1.33885		FALSE
7305.48	47739	916.125	7.10961		9354.3	1619.83	0.0880625	0.780975		FALSE
7322.08	47792.8	1465.12	11.4205		1509.96	14880.8	0.140835	4.84918		FALSE
7325.22	47803	1648.12	12.8469		4704.87	5816.35	0.158426	1.55695		FALSE
7328.29	47812.9	1754.12	13.6732		5861.71	4203.2	0.168615	1.2502		FALSE
7341.91	47857	4111.12	32.0457		595.913	76868.6	0.395182	12.3204		FALSE
7357.56	47907.6	1515.12	11.8102		4741.84	7021.93	0.145641	1.55163		FALSE
7366.96	47938	1279.12	9.97061		4623.91	3118.13	0.122956	1.59323		FALSE
7369.74	47947	1278.12	9.96282		6777.42	2299.72	0.12286	1.0874		FALSE
7372.54	47956	1171.12	9.12877		3756.14	4202.59	0.112574	1.9628		FALSE
7376.33	47968.3	1088.12	8.48179		5225.33	2606.69	0.104596	1.41165		FALSE
7379.34	47978	1007.12	7.85041		4333.12	2429.38	0.0968099	1.70301		FALSE
7382.74	47988.9	949.125	7.39831		6877.77	2212.16	0.0912346	1.07342		FALSE
7385.84	47999	859.125	6.69677		3585.18	2028.38	0.0825834	2.0601		FALSE
7388.69	48008.1	840.125	6.54866		4876.71	1513.45	0.080757	1.5151		FALSE
7391.38	48016.8	767.125	5.97964		5834.38	1780.63	0.0737399	1.26687		FALSE
7396.56	48033.5	620.125	4.83379		3602.43	1799.91	0.0596095	2.05322		FALSE
7400.1	48044.9	538.125	4.19461		4230.89	971.291	0.0517272	1.74906		FALSE
7402.77	48053.5	491.125	3.82826		4872.54	1390.31	0.0472094	1.51928		FALSE
7406.32	48065	444.125	3.4619		5270.19	786.855	0.0426915	1.40532		FALSE
7408.8	48073	395.125	3.07995		4555.96	912.163	0.0379814	1.62618		FALSE
7415.59	48094.8	287.125	2.2381		2874.48	844.341	0.0275999	2.5798		FALSE
7559.19	48555	277.125	2.18746		8479.16	578.185	0.0266386	0.891502		FALSE
7574.23	48602.9	439.125	3.46619		4022.11	1052.51	0.0422109	1.88315		FALSE
7576.39	48609.8	448.125	3.53723		3344.71	833.682	0.043076	2.26519		FALSE
7579.45	48619.6	519.125	4.09766		4162.12	1246.67	0.0499009	1.82105		FALSE
7583.02	48630.9	598.125	4.72124		4164.76	1420.83	0.0574947	1.82076		FALSE
7585.55	48639	655.125	5.17116		4234.14	1167.74	0.0629739	1.79152		FALSE
7588.64	48648.8	718.125	5.66845		4396.31	1727	0.0690297	1.72614		FALSE
7591.39	48657.6	809.125	6.38675		5020.06	1944.57	0.0777771	1.51221		FALSE
7594.55	48667.6	906.125	7.15241		3953.06	2705.39	0.0871012	1.92118		FALSE
7603.59	48696.4	1387.12	10.9491		1964.95	9361.68	0.133337	3.86961		FALSE
7608.77	48712.9	1677.12	13.2382		2487.69	7825.09	0.161214	3.05857		FALSE
7620.74	48750.9	2479.12	19.5687		1413.45	24684	0.238306	5.3916		FALSE
7623.05	48758.2	2653.12	20.9422		5575.92	6509.02	0.255032	1.36714		FALSE
7626.41	48768.9	2935.12	23.1681		5435.35	7121.25	0.282139	1.40311		FALSE
7628.96	48777	3107.12	24.5258		7371.27	7586.99	0.298672	1.03496		FALSE
7632.11	48787	3242.12	25.5914		6698.22	7984.41	0.311649	1.13942		FALSE
7635.25	48796.9	3518.12	27.77		6183.83	8520.52	0.33818	1.23471		FALSE
7649.33	48841.6	10403.1	83.94		582.866	211539	1	13.1236		FALSE
7671.18	48910.8	3882.12	31.3238		5535.78	9716.26	0.373169	1.38575		FALSE
7676.99	48929.2	4186.12	33.7767		1020.77	45643.8	0.402391	7.52075		FALSE
7684.01	48951.4	3739.12	30.17		506.61	88476.4	0.359423	15.1675		FALSE
7720.56	49066.9	1506.12	12.1525		5453.49	2767.29	0.144776	1.41571		FALSE
7723.11	49075	1371.12	11.0632		4147.75	3419.65	0.131799	1.862		FALSE
7729.43	49094.9	1194.12	9.63507		4395.57	2224.8	0.114785	1.75846		FALSE
7732.42	49104.3	1169.12	9.43335		4628	2858.12	0.112382	1.67079		FALSE
7735.16	49113	1103.12	8.90082		4194.39	2715.93	0.106038	1.84417		FALSE
7738.32	49122.9	1087.12	8.77172		4747.78	1999.8	0.1045	1.62988		FALSE
7741.17	49131.9	1003.12	8.09394		4594.45	2463.68	0.0964254	1.6849		FALSE
7747.85	49153	942.125	7.60175		4098.41	1745.98	0.0905617	1.89045		FALSE
7751.03	49163	923.125	7.44844		4293.52	2284.51	0.0887354	1.80528		FALSE
7753.23	49169.9	919.125	7.41617		5778.01	1728.28	0.0883509	1.34185		FALSE
7759.94	49191	963.125	7.77119		1709.76	6044.72	0.0925804	4.53862		FALSE
7766.64	49212.1	708.125	5.71367		5518.05	2094.78	0.0680685	1.4075		FALSE
7775.25	49239.2	478.125	3.85786		4324.77	885.763	0.0459597	1.79784		FALSE
7778.73	49250.1	439.125	3.54318		5399.66	1070.21	0.0422109	1.4406		FALSE
7781.49	49258.8	442.125	3.56739		4883.28	1012.68	0.0424992	1.5935		FALSE
7784.91	49269.6	356.125	2.87348		3698.47	1090.73	0.0342325	2.1049		FALSE
7791.09	49289	355.125	2.86541		4148.41	868.413	0.0341364	1.87809		FALSE
7794.6	49300	349.125	2.81699		6303.79	636.837	0.0335596	1.2365		FALSE
7797.14	49308	336.125	2.7121		3687.34	809.599	0.03231	2.11457		FALSE
7802.55	49325	280.125	2.26025		8225.78	617.601	0.026927	0.948549		FALSE
8161.19	50438.3	246.375	2.11168		5584.33	568.29	0.0236828	1.46144		FALSE
8164.3	50447.8	251.375	2.15454		5421.68	466.955	0.0241634	1.50586		FALSE
8167.27	50457	292.375	2.50595		7196.38	638.388	0.0281045	1.13491		FALSE
8169.89	50465	282.375	2.42024		4907.32	673.626	0.0271433	1.66484		FALSE
8173.48	50476	304.375	2.6088		4798.66	567.454	0.029258	1.70328		FALSE
8176.71	50485.9	345.375	2.96021		4831.62	1002.71	0.0331992	1.69233		FALSE
8179.67	50495	377.375	3.23448		7561.89	691.682	0.0362752	1.0817		FALSE
8182.92	50505	422.375	3.62018		7389.56	762.246	0.0406008	1.10736		FALSE
8185.78	50513.7	461.375	3.95445		4062.28	1401.12	0.0443497	2.01507		FALSE
8188.8	50523	462.375	3.96302		9731.45	872.914	0.0444458	0.841478		FALSE
8195.94	50544.9	567.375	4.86298		5842.07	1389.45	0.0545389	1.40292		FALSE
8202.24	50564.2	790.375	6.77431		2159.75	3560.73	0.0759748	3.79777		FALSE
8205.1	50572.9	898.375	7.69998		4066.12	2247.5	0.0863563	2.01792		FALSE
8207.47	50580.2	839.375	7.19429		4998.7	2069.37	0.0806849	1.64192		FALSE
8210.08	50588.2	732.375	6.27719		2217.18	3492.36	0.0703995	3.70294		FALSE
8216.51	50607.8	444.375	3.80874		4629.77	1093.56	0.0427155	1.77471		FALSE
8220.13	50618.9	414.375	3.55161		4650	951.768	0.0398318	1.76777		FALSE
8223.38	50628.9	378.375	3.24306		5986.39	673.385	0.0363713	1.37368		FALSE
8226.03	50636.9	325.375	2.78879		4851.02	756.943	0.0312767	1.69573		FALSE
8229.25	50646.8	305.375	2.61737		5198.52	695.801	0.0293542	1.583		FALSE
8232.31	50656.2	285.375	2.44595		5725.38	517.709	0.0274317	1.43786		FALSE
8235.46	50665.8	273.375	2.3431		4089.23	782.011	0.0262782	2.01394		FALSE
8238.47	50675	252.375	2.16311		4883.28	458.511	0.0242595	1.68708		FALSE
8242.34	50686.8	239.375	2.05169		3930.62	600.57	0.0230099	2.09695		FALSE
8244.6	50693.7	238.375	2.04311		4379.53	579.879	0.0229138	1.88253		FALSE
8358	51038.9	225.375	2.00272		4726.59	489.737	0.0216642	1.76829		FALSE
8364.61	51059	239.375	2.12712		5380.84	419.684	0.0230099	1.55452		FALSE
8367.59	51068	282.375	2.50923		4720.25	676.133	0.0271433	1.7727		FALSE
8370.54	51076.9	283.375	2.51811		6700.96	514.831	0.0272394	1.24915		FALSE
8373.38	51085.5	260.375	2.31373		5331.84	632.264	0.0250285	1.57045		FALSE
8456.54	51337	226.375	2.0116		8600.14	493.908	0.0217603	0.983302		FALSE
8459.19	51345	262.375	2.3315		6118.66	592.156	0.0252208	1.38252		FALSE
8462.49	51354.9	281.375	2.50034		4497.16	525.595	0.0270472	1.88174		FALSE
8465.76	51364.8	324.375	2.88245		4515.98	778.627	0.0311805	1.87463		FALSE
8468.73	51373.8	360.375	3.20235		5709.41	841.183	0.034641	1.48329		FALSE
8472.22	51384.3	406.375	3.61111		4129.64	758.335	0.0390628	2.05156		FALSE
8480.87	51410.3	904.375	8.03641		1867.14	5890.17	0.086933	4.54217		FALSE
8483.08	51417	942.375	8.37409		6880.73	1818.58	0.0905858	1.23287		FALSE
8485.16	51423.3	857.375	7.61876		1544.65	6437.47	0.0824151	5.49325		FALSE
8497.69	51461	312.375	2.77581		4592.59	766.165	0.030027	1.8503		FALSE
8501.02	51471	264.375	2.34928		6819.52	477.936	0.025413	1.24657		FALSE
8504.32	51480.9	244.375	2.17155		5486.96	548.093	0.0234905	1.54991		FALSE
8507.28	51489.8	222.375	2.00684		4831.61	529.31	0.0213758	1.76076		FALSE
8510.33	51499	225.375	2.03392		7386.98	472.158	0.0216642	1.15207		FALSE
8865.13	52554.9	223.5	2.06396		6078.95	509.849	0.0214839	1.45833		FALSE
8868.16	52563.8	230.5	2.1286		4931.18	446.325	0.0221568	1.79839		FALSE
8871.26	52573	251.5	2.32253		6489.24	606.997	0.0241754	1.36707		FALSE
8874.63	52582.9	290.5	2.68268		6377.76	555.997	0.0279243	1.3915		FALSE
8877.77	52592.1	334.5	3.08901		5520.37	823.645	0.0321538	1.60818		FALSE
8881.16	52602.1	350.5	3.23677		5114.89	872.269	0.0336918	1.73634		FALSE
8884.13	52610.9	384.5	3.55075		4849.58	973.58	0.03696	1.83194		FALSE
8887.55	52620.9	428.5	3.95707		5958.79	827.335	0.0411895	1.4915		FALSE
8890.29	52629	475.5	4.39111		7060.81	1210.91	0.0457074	1.2591		FALSE
8894.14	52640.3	524.5	4.84361		4983.26	1371.63	0.0504175	1.7848		FALSE
8896.83	52648.2	560.5	5.17606		5021.64	1489.4	0.053878	1.7717		FALSE
8900.06	52657.7	581.5	5.36999		6583.34	1156.96	0.0558967	1.35191		FALSE
8905.93	52675	677.5	6.25652		5396.05	1321.11	0.0651247	1.65045		FALSE
8912.21	52693.4	866.5	8.00188		2420.42	4690.62	0.0832923	3.68209		FALSE
8914.9	52701.3	907.5	8.3805		5060.18	2370.69	0.0872334	1.76178		FALSE
8917.5	52709	885.5	8.17734		5614.23	2324.39	0.0851187	1.58838		FALSE
8920.19	52716.9	821.5	7.58632		4276.3	2642.67	0.0789667	2.08596		FALSE
8924.25	52728.8	710.5	6.56126		5874.57	1858.78	0.0682968	1.51913		FALSE
8933.16	52755	523.5	4.83437		8342.43	1290.98	0.0503214	1.07081		FALSE
8936.58	52765	493.5	4.55733		5151.53	939.529	0.0474377	1.73474		FALSE
8939.61	52773.9	444.5	4.10483		5510.22	879.858	0.0427275	1.62237		FALSE
8942.7	52783	459.5	4.24335		6632.55	1090.45	0.0441694	1.34831		FALSE
8946.12	52793	435.5	4.02172		7754.03	1052.57	0.0418624	1.15374		FALSE
8952.71	52812.3	369.5	3.41223		4680	962.761	0.0355182	1.91297		FALSE
8955.66	52820.9	371.5	3.4307		4697.05	726.35	0.0357104	1.90666		FALSE
8957.72	52827	337.5	3.11672		4679.05	883.447	0.0324422	1.91443		FALSE
8967.95	52857	290.5	2.68268		12195.8	554.031	0.0279243	0.735332		FALSE
8970.65	52864.9	274.5	2.53493		6822.93	690.031	0.0263863	1.31478		FALSE
8973.42	52873	285.5	2.63651		6127.04	703.183	0.0274437	1.46456		FALSE
9088.51	53209	241.5	2.26747		6807.53	408.499	0.0232142	1.33507		FALSE
9091.58	53217.9	228.5	2.14541		5405.86	520.706	0.0219646	1.6818		FALSE
9094.7	53227	246.5	2.31441		6077.62	518.817	0.0236948	1.49642		FALSE
9098.12	53236.9	247.5	2.3238		6594.5	517.261	0.0237909	1.37965		FALSE
9101.54	53246.9	280.5	2.63364		6480.34	493.384	0.0269631	1.40449		FALSE
9104.33	53255	243.5	2.28625		6269.46	554.492	0.0234064	1.45217		FALSE
9107.77	53265	258.5	2.42708		8411.84	552.791	0.0248483	1.08273		FALSE
9111.2	53275	282.5	2.65242		7723.59	774.207	0.0271553	1.17966		FALSE
9114.63	53284.9	252.5	2.37075		4975.84	630.542	0.0242716	1.83178		FALSE
9118.05	53294.9	271.5	2.54914		3319.44	682.427	0.0260979	2.74686		FALSE
9121.53	53305	298.5	2.80265		4326.14	722.124	0.0286933	2.10847		FALSE
9124.29	53313	327.5	3.07493		4612.8	844.87	0.0314809	1.97804		FALSE
9127.74	53323	331.5	3.11249		4969.54	650.369	0.0318654	1.83674		FALSE
9131.14	53332.9	384.5	3.61011		6956.62	758.449	0.03696	1.31258		FALSE
9137.66	53351.8	494.5	4.64291		3709.33	1315.79	0.0475338	2.46343		FALSE
9140.13	53359	506.5	4.75558		2279.72	2521.36	0.0486873	4.00933		FALSE
9146.34	53377	430.5	4.04201		10345.8	1051.84	0.0413818	0.884061		FALSE
9149.76	53386.9	363.5	3.41294		11131.3	853.944	0.0349414	0.821989		FALSE
9152.79	53395.7	290.5	2.72753		6078.11	571.846	0.0279243	1.50586		FALSE
9155.98	53405	258.5	2.42708		7339.3	624.572	0.0248483	1.24753		FALSE
9158.75	53413	253.5	2.38014		6162.33	583.996	0.0243677	1.48625		FALSE
9350.15	53965	209.5	2.00659		7423.09	287.431	0.0201382	1.2596		FALSE
9359.91	53993	213.5	2.0449		7907.18	292.293	0.0205227	1.18372		FALSE
9373.17	54031	225.5	2.15983		9575.22	336.978	0.0216762	0.978898		FALSE
9393.42	54089	232.5	2.22688		8170.96	487.006	0.0223491	1.14961		FALSE
9396.67	54098.3	237.5	2.27477		4913.49	582.128	0.0228297	1.91242		FALSE
9400.03	54107.9	238.5	2.28435		4807.11	468.609	0.0229258	1.95544		FALSE
9403.48	54117.8	267.5	2.56211		4601.18	688.201	0.0257134	2.04371		FALSE
9406.7	54127	312.5	2.99312		7494.93	750.939	0.0300391	1.25507		FALSE
9413.67	54146.9	356.5	3.41455		6409.5	712.849	0.0342685	1.46871		FALSE
9424.56	54178	505.5	4.93931		3825.66	1650.31	0.0485912	2.46351		FALSE
9427.92	54187.6	584.5	5.71123		4787.89	1574.59	0.056185	1.96912		FALSE
9434.67	54206.9	741.5	7.24529		5841.64	3580.64	0.0712767	1.61507		FALSE
9437.49	54215	790.5	7.72408		8319.09	2054.92	0.0759868	1.13444		FALSE
9441.11	54225.3	869.5	8.496		4986.21	2835.26	0.0835807	1.89344		FALSE
9444.09	54233.8	940.5	9.18975		4596.38	1932.91	0.0904055	2.05468		FALSE
9447.29	54243	1080.5	10.5577		7559.25	2787.7	0.103863	1.24977		FALSE
9451.05	54253.7	1152.5	11.2612		5219.28	3106.61	0.110784	1.8108		FALSE
9454.46	54263.4	1286.5	12.5706		4834.91	3496.6	0.123665	1.95546		FALSE
9457.52	54272.2	1434.5	14.0167		6219.39	3818.18	0.137891	1.52065		FALSE
9461.6	54283.8	1597.5	15.6094		4511.58	4312.38	0.15356	2.09718		FALSE
9472.51	54314.9	2578.5	25.1949		1929.06	21872.3	0.247858	4.91043		FALSE
9475.34	54323	2907.5	28.4096		7292.26	7788.3	0.279483	1.29937		FALSE
9478.58	54332.2	3023.5	29.543		4746.15	8400.98	0.290634	1.99711		FALSE
9502.8	54401.2	1538.5	15.0329		7354.61	2157.06	0.147888	1.29209		FALSE
9505.91	54410	1528.5	14.9352		5410.3	4230.24	0.146927	1.757		FALSE
9509.75	54421	1517.5	14.8277		4263.43	5230.49	0.14587	2.23054		FALSE
9513.95	54432.9	1498.5	14.642		5895.05	3125.36	0.144043	1.61389		FALSE
9516.78	54441	1496.5	14.6225		8006.75	4138.63	0.143851	1.1886		FALSE
9519.6	54449	1532.5	14.9743		4699.27	4232.91	0.147312	2.02576		FALSE
9523.81	54461	1541.5	15.0622		4973.55	4272.05	0.148177	1.91489		FALSE
9526.63	54469	1560.5	15.2479		9288.68	4285.81	0.150003	1.02562		FALSE
9537.64	54500.3	1742.5	17.0262		5522.23	4810.22	0.167498	1.72714		FALSE
9541.36	54510.8	1741.5	17.0164		5159.17	6029.73	0.167402	1.8494		FALSE
9543.93	54518.1	1650.5	16.1273		4138.02	4485.82	0.158654	2.3064		FALSE
9548.01	54529.7	1487.5	14.5346		5948.71	3961.57	0.142986	1.60506		FALSE
9551.26	54539	1305.5	12.7562		6583.46	3421.57	0.125491	1.4508		FALSE
9554.55	54548.3	1108.5	10.8313		6051.44	2974.45	0.106555	1.57889		FALSE
9558.28	54558.9	964.5	9.42426		7570.25	2550.7	0.0927125	1.26261		FALSE
9561.13	54567	871.5	8.51554		6383.56	2317.72	0.0837729	1.49777		FALSE
9564.66	54577	788.5	7.70454		7767	2049.37	0.0757945	1.23145		FALSE
9568.19	54587	754.5	7.37232		9617.79	1486.77	0.0725263	0.994843		FALSE
9571.67	54596.9	690.5	6.74697		6531.23	2279.61	0.0663743	1.46553		FALSE
9578.06	54615	591.5	5.77962		11253.3	1948.88	0.0568579	0.851132		FALSE
9582.99	54629	594.5	5.80894		11086.4	1467.09	0.0571463	0.864388		FALSE
9586.5	54638.9	524.5	5.12496		7130.82	1045.64	0.0504175	1.34438		FALSE
9589.33	54646.9	487.5	4.76343		5511.51	1265.27	0.0468609	1.73987		FALSE
9592.5	54655.9	428.5	4.18693		4564.36	1137.67	0.0411895	2.10161		FALSE
9596.16	54666.3	403.5	3.94265		6104.5	1007.7	0.0387864	1.57198		FALSE
9599.47	54675.7	366.5	3.58112		5246.21	932.11	0.0352298	1.82979		FALSE
9603.07	54685.8	345.5	3.4723		5304.1	690.817	0.0332112	1.8105		FALSE
9606.02	54694.2	316.5	3.18084		5712.34	763.209	0.0304236	1.68163		FALSE
9609.35	54703.6	286.5	2.87934		5574.36	671.583	0.0275398	1.72385		FALSE
9612.66	54713	272.5	2.73864		6049.6	493.464	0.0261941	1.58897		FALSE
9615.8	54721.9	230.5	2.31654		5256.15	568.419	0.0221568	1.82944		FALSE
10110.8	56105	228.75	2.34187		9338.38	443.235	0.0219886	1.08271		FALSE
10113.7	56113	235.75	2.41354		8872.04	472.381	0.0226615	1.13995		FALSE
10117.3	56123	283.75	2.90495		9076.35	693.414	0.0272755	1.11469		FALSE
10120.9	56132.8	309.75	3.17113		7038.72	805.094	0.0297747	1.43789		FALSE
10127.5	56151	374.75	3.83658		10226.9	750.663	0.0360228	0.990271		FALSE
10131.1	56161	400.75	4.10276		9382.16	791.576	0.0385221	1.07982		FALSE
10134.3	56169.8	378.75	3.87753		6305.23	1010.78	0.0364073	1.60728		FALSE
10137.6	56178.9	405.75	4.15395		4794.67	1096.97	0.0390027	2.11434		FALSE
10140.9	56188.1	375.75	3.84682		4052.36	805.304	0.036119	2.50247		FALSE
10147.4	56206	400.75	4.10276		5334.57	1111.75	0.0385221	1.9022		FALSE
10160.8	56243	489.75	5.01392		14535.4	1344.68	0.0470772	0.69904		FALSE
10174.9	56281.8	641.75	6.66128		4165.85	3367.32	0.0616882	2.44246		FALSE
10181.9	56300.9	740.75	7.68888		3853.79	3456.66	0.0712046	2.64205		FALSE
10196.3	56340.6	1071.75	11.1246		1180.1	13215.5	0.103022	8.64022		FALSE
10198.7	56347	1114.75	11.571		14013.1	1601.76	0.107155	0.727796		FALSE
10205.4	56365.5	1029.75	10.6887		5771.93	3576.57	0.0989847	1.76811		FALSE
10209.4	56376.4	923.75	9.5884		4522.68	1989.89	0.0887954	2.25737		FALSE
10212.5	56385	855.75	8.88257		4916.41	2429.76	0.0822589	2.07722		FALSE
10220.5	56407	747.75	7.76154		6328.35	3059.15	0.0718774	1.61503		FALSE
10231.5	56437.2	644.75	6.69242		4766.88	1847.1	0.0619766	2.14638		FALSE
10234.3	56445	642.75	6.67166		10964.1	1331.19	0.0617843	0.933444		FALSE
10237.6	56453.8	610.75	6.3395		5325.42	1312.24	0.0587083	1.9224		FALSE
10240.2	56461	598.75	6.21494		5760.58	1276.06	0.0575548	1.77763		FALSE
10244.5	56473	609.75	6.32912		4326.55	2136.62	0.0586122	2.36783		FALSE
10251.5	56492	570.75	5.92431		7155.67	1224.47	0.0548633	1.43264		FALSE
10254.8	56501	584.75	6.06962		3891.33	1635.96	0.0562091	2.63529		FALSE
10257.9	56509.7	581.75	6.03849		7927.88	1253.6	0.0559207	1.29391		FALSE
10264.2	56527	589.75	6.12152		6149.65	1257.01	0.0566897	1.66908		FALSE
10277.4	56563	619.75	6.43292		5626.82	1286.58	0.0595734	1.8265		FALSE
10281	56573	630.75	6.5471		3955.57	1762.47	0.0606308	2.59913		FALSE
10284	56581	634.75	6.58862		3652.94	2226.51	0.0610153	2.81526		FALSE
10288	56591.9	615.75	6.3914		1261.39	7540.33	0.0591889	8.15606		FALSE
10308.1	56647	319.75	3.31896		7845.04	658.785	0.030736	1.31396		FALSE
10311	56655	281.75	2.92453		6234.63	765.538	0.0270832	1.65383		FALSE
10315	56665.9	257.75	2.67541		7098.84	546.19	0.0247762	1.45306		FALSE
10318.7	56676	244.75	2.54047		6650.63	685.162	0.0235266	1.55154		FALSE
10324.5	56691.9	225.75	2.34325		4461.87	623.446	0.0217002	2.31395		FALSE
10328.6	56702.9	250.75	2.60275		6457.84	590.777	0.0241033	1.59939		FALSE
10331.9	56711.9	215.75	2.23946		5748.67	439.504	0.020739	1.79726		FALSE
10335.4	56721.5	220.75	2.29135		5326.65	549.712	0.0212196	1.94032		FALSE
10338.8	56730.9	207.75	2.15642		5849.89	510.955	0.01997	1.76736		FALSE
10342.1	56739.8	192.75	2.00072		5747.87	388.603	0.0185281	1.79929		FALSE

## Sheet: ICDC_EA409-1_0_B1_1
Spectrum: ICDC EA409-1\0_B1\1 1SLin, "Baseline subt." (D:\Data\BioTyperRealTimeProcessing\China CDC\20120925chanqichangganjun\ICDC EA409-1\0_B1\1)
m/z	time	Intens.	SN	Quality Fac.	Res.	Area	Rel. Intens.	FWHM	Chi^2	Bk. Peak
3141.77	31439.8	460.75	3.88847		971.841	1908.69	0.0458823	3.23281		FALSE
3144.52	31453.4	359.75	3.03609		2833.26	936.095	0.0358245	1.10986		FALSE
3619.4	33715	695	5.41727		1947.58	1913.82	0.0692093	1.85841		FALSE
3620.85	33721.6	694	5.40947		2575.99	1298.11	0.0691097	1.40562		FALSE
3622.98	33731.4	390	3.03991		3402.52	428.594	0.0388369	1.06479		FALSE
3657.92	33891.7	394	3.07108		2963.62	1153.57	0.0392352	1.23428		FALSE
3659.5	33899	495	3.85834		3743.04	953.283	0.049293	0.97768		FALSE
3661.65	33908.8	422	3.28933		2160.43	800.589	0.0420235	1.69487		FALSE
3821.75	34633.4	2164	14.9239		799.649	15867.6	0.215495	4.77929		FALSE
3829.68	34668.9	701	4.8344		3484.53	1194.42	0.0698068	1.09905		FALSE
3831.63	34677.7	700	4.8275		2938.55	1214.96	0.0697072	1.30392		FALSE
3833.44	34685.7	651	4.48957		3097.73	1106.88	0.0648277	1.2375		FALSE
3835.77	34696.1	592	4.08269		3739.32	963.686	0.0589524	1.02579		FALSE
3837.75	34705	515	3.55166		7622.6	817.328	0.0512846	0.503469		FALSE
3839.96	34714.9	409	2.82064		3075.39	697.965	0.0407289	1.24861		FALSE
3841.95	34723.8	357	2.46202		3710.29	591.295	0.0355507	1.03549		FALSE
3844.01	34733	311	2.14479		3315.81	506.422	0.0309699	1.1593		FALSE
4098.16	35849.7	423.5	2.76965		4174.48	634.497	0.0421729	0.981715		FALSE
4100.28	35858.9	545.75	3.56915		3058.4	1080.05	0.0543467	1.34066		FALSE
4101.8	35865.5	431.75	2.8236		2838.22	848.801	0.0429944	1.4452		FALSE
4174.14	36176.9	314.75	2.00995		3279.93	507.33	0.0313434	1.27263		FALSE
4176.01	36184.9	353.75	2.259		3329.13	594.618	0.035227	1.25439		FALSE
4178.1	36193.9	396.75	2.53359		4284.13	531.537	0.0395091	0.975251		FALSE
4182.63	36213.3	973.75	6.21824		1157.98	4774.13	0.0969677	3.61201		FALSE
4186.51	36229.8	534.75	3.41484		3977.75	821.137	0.0532513	1.05248		FALSE
4188.84	36239.8	353.75	2.259		4368.6	720.528	0.035227	0.95885		FALSE
4359.08	36961	406.25	2.54392		5271.33	471.524	0.0404551	0.826941		FALSE
4361.49	36971	665	4.1642		3268.79	1060.59	0.0662219	1.33428		FALSE
4363.38	36979	777	4.86554		4193.87	1552.02	0.077375	1.04042		FALSE
4365.26	36986.9	563.5	3.52861		4083.21	870.291	0.0561143	1.06908		FALSE
4445.35	37321	403	2.48909		1266.33	1804.81	0.0401314	3.51041		FALSE
4449.4	37337.8	338	2.08763		3486.47	602.073	0.0336586	1.27619		FALSE
4456.44	37367	336	2.07527		2876	622.35	0.0334595	1.54953		FALSE
4458.35	37375	328	2.02586		3420.72	563.468	0.0326628	1.30334		FALSE
4488.78	37501	327	2.01969		4050.19	520.99	0.0325632	1.10829		FALSE
4491.2	37511	415	2.56321		5261.05	521.417	0.0413264	0.853669		FALSE
4493.32	37519.7	562	3.47114		3646.2	964.621	0.0559649	1.23233		FALSE
4495.54	37528.9	586	3.61938		2148.11	1867.73	0.0583549	2.09279		FALSE
4559.19	37790.9	390	2.22835		3662.45	682.216	0.0388369	1.24485		FALSE
4561.43	37800.1	459	2.6226		3842.69	812.846	0.045708	1.18704		FALSE
4567.56	37825.2	1010	5.77087		1168.02	5351.58	0.100578	3.9105		FALSE
4569.49	37833.1	815	4.65669		5217.02	1379.46	0.0811591	0.875881		FALSE
4577.27	37865	498	2.84544		3109.62	1319.09	0.0495917	1.47197		FALSE
4581.66	37882.9	567	3.23968		1604.05	2180.66	0.0564629	2.85631		FALSE
4737.29	38514.4	3250	18.3363		1513.86	18274.2	0.323641	3.12927		FALSE
4737.67	38516	3274	18.4717		695.173	39539.9	0.326031	6.8151		FALSE
4752.85	38577	1005	5.67014		3633.55	1475.57	0.10008	1.30805		FALSE
4755.32	38586.9	1035	5.8394		3784.51	1961.12	0.103067	1.25652		FALSE
4757.82	38597	1049	5.91838		4161.34	1523.33	0.104461	1.14334		FALSE
4768.97	38641.7	1824	10.2909		974.304	15474.8	0.181637	4.89474		FALSE
4775.42	38667.6	928	5.23571		4675.66	1729.95	0.0924119	1.02134		FALSE
4777.77	38677	823	4.64331		5586.67	1157.67	0.0819558	0.855209		FALSE
4779.77	38685	727	4.10168		5055.7	1305.98	0.0723959	0.945421		FALSE
4782.24	38694.9	592	3.34002		5738.69	1077.37	0.0589524	0.833334		FALSE
4784.48	38703.9	501	2.82661		3320.88	726.912	0.0498905	1.44073		FALSE
4786.74	38712.9	438	2.47117		5201.37	797.378	0.0436168	0.920284		FALSE
4789.26	38723	410	2.25896		5940.38	564.226	0.0408285	0.80622		FALSE
4993.26	39531	554.625	3.0558		5087.08	995.191	0.0552305	0.981557		FALSE
4995.81	39541	776.625	4.27894		4652.51	1375.54	0.0773377	1.07379		FALSE
4998.36	39551	804.625	4.43321		4380.72	1572.42	0.080126	1.14099		FALSE
5004.99	39576.9	1062.62	5.85471		2865.5	3929.49	0.105818	1.74664		FALSE
5014.44	39613.9	4856.62	26.7584		673.545	51410	0.483631	7.44484		FALSE
5027.51	39665	938.625	5.17151		6903.79	1392.83	0.0934699	0.728224		FALSE
5030.05	39674.9	947.625	5.2211		5438.84	1422.3	0.0943662	0.92484		FALSE
5039.41	39711.5	1078.62	5.94286		4666.75	1581.54	0.107411	1.07986		FALSE
5042.14	39722.1	941.625	5.18804		3225.05	1894.16	0.0937687	1.56343		FALSE
5044.92	39733	887.625	4.89052		6368.56	1704.39	0.0883913	0.79216		FALSE
5047.2	39741.8	835.625	4.60401		4616.9	1257.4	0.083213	1.0932		FALSE
5050.02	39752.9	825.625	4.54892		4479.38	1619.71	0.0822172	1.12739		FALSE
5054.67	39771	820.625	4.52137		3312.04	2010.57	0.0817193	1.52615		FALSE
5057.24	39781	818.625	4.51035		8294.47	1176.98	0.0815201	0.609712		FALSE
5061.85	39798.9	743.625	4.03982		3502.17	1786.11	0.0740515	1.44535		FALSE
5070.31	39831.9	742.625	4.03438		4698.74	1433.64	0.0739519	1.07908		FALSE
5072.65	39841	755.625	4.10501		4327.04	1479.94	0.0752465	1.17231		FALSE
5075.2	39850.9	726.625	3.94746		3175.69	1408.85	0.0723586	1.59814		FALSE
5077.78	39860.9	748.625	4.06698		4928.36	1083.28	0.0745494	1.03032		FALSE
5080	39869.5	730.625	3.96919		4152.65	1398.08	0.0727569	1.22331		FALSE
5082.43	39879	748.625	4.06698		5614.83	1369.17	0.0745494	0.90518		FALSE
5085	39888.9	732.625	3.98006		5413.02	1057.98	0.0729561	0.939401		FALSE
5087.53	39898.8	751.625	4.08328		4581.79	1446.49	0.0748481	1.11038		FALSE
5092.21	39917	908.625	4.93619		2643.26	1797.4	0.0904825	1.92649		FALSE
5095.61	39930.2	1143.62	6.21286		4151.51	2646.19	0.113884	1.22741		FALSE
5097.27	39936.6	1243.62	6.75612		1371.42	8343.59	0.123842	3.71679		FALSE
5118.19	40017.7	856.625	4.6537		4186.3	1680.24	0.0853042	1.2226		FALSE
5120.59	40027	872.625	4.74062		5505.36	1667.48	0.0868975	0.93011		FALSE
5130.88	40066.8	905.625	4.9199		4537.86	1356.72	0.0901837	1.13068		FALSE
5133.49	40076.9	952.625	5.17523		3672.17	2335.08	0.0948641	1.39794		FALSE
5135.86	40086	1021.62	5.55008		4480.49	1555.89	0.101735	1.14627		FALSE
5141.24	40106.8	1691.62	9.18992		2424.39	6448.2	0.168455	2.12063		FALSE
5142.78	40112.8	1751.62	9.51588		1890.24	7643.94	0.17443	2.7207		FALSE
5150.56	40142.8	931.625	5.06114		3202.02	1801.05	0.0927729	1.60853		FALSE
5153.18	40152.9	841.625	4.57221		4031.6	1234.55	0.0838105	1.2782		FALSE
5155.48	40161.8	729.625	3.96376		3772.28	1430.92	0.0726573	1.36668		FALSE
5158.12	40172	697.625	3.78992		3467.85	1337.49	0.0694707	1.48741		FALSE
5160.45	40181	608.625	3.30642		3817.48	1188.17	0.0606079	1.35179		FALSE
5163.04	40191	587.625	3.19233		5715.45	1079.19	0.0585167	0.903348		FALSE
5170.31	40219	431.625	2.34485		3440.05	842.923	0.042982	1.50297		FALSE
5290.55	40679.6	507.625	2.72189		4691.19	972.08	0.0505502	1.12776		FALSE
5293.33	40690.2	428.625	2.29829		3703.66	840.962	0.0426832	1.42922		FALSE
5295.86	40699.8	416.625	2.23395		3860.5	628.666	0.0414882	1.37181		FALSE
5298.43	40709.6	434.625	2.33046		3807.36	834.404	0.0432807	1.39163		FALSE
5300.88	40718.9	449.625	2.41089		3997.54	671.52	0.0447744	1.32603		FALSE
5303.16	40727.6	446.625	2.39481		3266.04	1779.02	0.0444757	1.62373		FALSE
5343.56	40881	394.625	2.0757		7350.59	564.204	0.0392975	0.726957		FALSE
5357.09	40932.2	483.625	2.54383		4171.43	964.679	0.0481602	1.28423		FALSE
5359.4	40941	569.625	2.99618		4741.22	1102.28	0.0567243	1.13038		FALSE
5362.04	40951	616.625	3.2434		5924	1173.9	0.0614046	0.905138		FALSE
5364.68	40961	642.625	3.38016		4353.88	965.412	0.0639937	1.23216		FALSE
5367.31	40970.9	721.625	3.79569		4485.21	1413.65	0.0718607	1.19667		FALSE
5369.64	40979.7	780.625	4.10602		4448.14	1578.69	0.077736	1.20717		FALSE
5372.1	40989	962.625	5.06333		5480.3	1868.07	0.0958599	0.980257		FALSE
5375.01	41000	1106.62	5.82076		3783.92	2179.88	0.1102	1.42049		FALSE
5384.79	41036.9	1526.62	8.02992		4620.6	3110.05	0.152024	1.16539		FALSE
5392.81	41067.2	3998.62	21.0324		746.399	48441	0.39819	7.2251		FALSE
5411.32	41137	1352.62	7.1147		7111.28	2723.52	0.134697	0.760948		FALSE
5413.62	41145.6	1331.62	7.00424		4751.84	2070.29	0.132606	1.13927		FALSE
5416.24	41155.5	1276.62	6.71494		2988.38	3282.18	0.127129	1.81243		FALSE
5418.39	41163.6	1182.62	6.22051		3974.96	2429.97	0.117768	1.36313		FALSE
5420.88	41173	1114.62	5.86284		4851.91	2197.26	0.110996	1.11727		FALSE
5426.19	41193	870.625	4.57942		8565.42	1742.31	0.0866984	0.6335		FALSE
5428.58	41201.9	803.625	4.227		3749.83	1652.69	0.0800264	1.44768		FALSE
5430.98	41211	779.625	4.10076		3665.07	1206.79	0.0776364	1.48182		FALSE
5433.62	41220.9	762.625	4.01135		5174.24	1175.7	0.0759435	1.05013		FALSE
5436.27	41230.8	779.625	4.10076		5025.91	1574.98	0.0776364	1.08165		FALSE
5438.96	41240.9	879.625	4.62676		5585.98	2170.55	0.0875946	0.973681		FALSE
5440.72	41247.6	895.625	4.71091		1185.79	5625.66	0.0891879	4.58829		FALSE
5454.64	41299.8	385.625	2.02836		4196.91	734.558	0.0384012	1.29968		FALSE
5617.15	41905	499	2.49931		3593.97	1019.76	0.0496913	1.56294		FALSE
5619.86	41915	578	2.84635		7809.98	594.874	0.0575583	0.719574		FALSE
5630.67	41955	1281	6.30827		2616.8	5268.18	0.127564	2.15174		FALSE
5632.83	41962.9	1293	6.36736		3795.76	3232.82	0.128759	1.48398		FALSE
5635.54	41972.9	1067	5.25443		4563.82	1622	0.106254	1.23483		FALSE
5637.72	41981	915	4.50591		4160.71	1807.59	0.0911173	1.35499		FALSE
5640.43	41991	813	4.00361		4913.06	1218.55	0.08096	1.14805		FALSE
5643.13	42000.9	696	3.42744		4597.62	1364.94	0.0693089	1.2274		FALSE
5645.31	42009	596	2.935		4607.19	1167.65	0.0593507	1.22533		FALSE
5648.17	42019.5	547	2.6937		5093.25	819.827	0.0544712	1.10895		FALSE
5650.74	42029	448	2.20617		3829.11	898.475	0.0446126	1.47573		FALSE
5775.21	42485.3	503	2.342		1438.15	2931.51	0.0500896	4.01571		FALSE
6232.73	44121.9	460	2.0147		4452.23	755.245	0.0458076	1.39991		FALSE
6235.33	44131	493	2.15923		5932.01	1007.82	0.0490938	1.05113		FALSE
6238.72	44142.9	572	2.50524		4556.48	1201.79	0.0569608	1.3692		FALSE
6241.17	44151.5	644	2.82058		3898.65	1412.14	0.0641307	1.60086		FALSE
6244.45	44163	754	3.30236		4211.76	1602.76	0.0750846	1.48262		FALSE
6248.45	44177	810	3.54762		3839.94	1761.4	0.0806612	1.62723		FALSE
6254.13	44196.9	878	3.84545		6000.32	1451.19	0.0874328	1.0423		FALSE
6259.29	44215	1064	4.66009		4331.03	1771.07	0.105955	1.44522		FALSE
6287.86	44315	5016	21.969		600.693	91261.6	0.499502	10.4677		FALSE
6305.35	44376.1	2044	8.95227		3953.18	3444.06	0.203545	1.59501		FALSE
6310.19	44392.9	1935	8.47488		1604.75	12947.8	0.192691	3.93219		FALSE
6318.23	44421	1577	6.90692		4992.28	3489.28	0.15704	1.2656		FALSE
6323.63	44439.8	1395	6.1098		4882.55	3106.21	0.138917	1.29515		FALSE
6346.95	44521	772	3.38119		6927.08	1259.91	0.0768771	0.916252		FALSE
6352.29	44539.6	701	3.07023		4534.52	1170.49	0.0698068	1.40087		FALSE
6365.93	44587	546	2.34678		5897.7	1401.88	0.0543716	1.07939		FALSE
6384.94	44653	536	2.3038		5487.53	1092.04	0.0533758	1.16354		FALSE
6821.68	46142.9	1756	7.32942		1731	10469.7	0.174866	3.9409		FALSE
6823.2	46148	1766	7.37116		1303.56	13963.6	0.175861	5.23427		FALSE
6847.57	46229.7	600	2.51757		4160.42	1365.76	0.0597491	1.64588		FALSE
6849.92	46237.6	600	2.51757		4024.94	1358.07	0.0597491	1.70187		FALSE
6852.97	46247.8	565	2.37071		4468.85	1251.75	0.0562637	1.5335		FALSE
6855.71	46257	508	2.13155		4290.13	1132.2	0.0505875	1.59802		FALSE
7146.04	47219	481	2.04859		5035.79	1024.52	0.0478988	1.41905		FALSE
7157.27	47255.8	871	3.70961		5202.71	2947.85	0.0867357	1.37568		FALSE
7163.12	47274.9	677	2.88336		5550.54	1889.37	0.0674168	1.29053		FALSE
7175.93	47316.9	574	2.44468		6503.72	1006	0.0571599	1.10336		FALSE
7181.71	47335.8	613	2.61078		3841.91	1436.66	0.0610436	1.86931		FALSE
7184.51	47345	686	2.92169		5258.58	1538.39	0.0683131	1.36625		FALSE
7187.54	47354.9	724	3.08353		4873.38	1636.57	0.0720972	1.47486		FALSE
7190.02	47363	723	3.07927		3808.63	1287.57	0.0719976	1.88783		FALSE
7193.43	47374.1	793	3.37741		3772.65	1822.35	0.0789683	1.90673		FALSE
7196.7	47384.8	881	3.7522		5079.25	2010.45	0.0877315	1.41688		FALSE
7198.88	47391.9	859	3.6585		5898.96	1548.39	0.0855407	1.22036		FALSE
7201.99	47402.1	933	3.97367		5246.15	2173.52	0.0929098	1.37282		FALSE
7204.71	47411	915	3.89701		5568.68	1649.39	0.0911173	1.29379		FALSE
7207.76	47420.9	985	4.19514		6130.82	2264.01	0.098088	1.17566		FALSE
7210.83	47431	1028	4.37828		4667.04	2413.36	0.10237	1.54505		FALSE
7213.89	47441	1161	4.94473		5371.76	2037.28	0.115614	1.34293		FALSE
7216.92	47450.9	1260	5.36637		5073.12	2935.44	0.125473	1.42258		FALSE
7220.02	47461	1455	6.19688		4632.49	3326.74	0.144891	1.55856		FALSE
7222.99	47470.7	1615	6.87832		8430.83	3780.05	0.160825	0.856736		FALSE
7225.93	47480.2	1776	7.56403		4400.98	5206.69	0.176857	1.64189		FALSE
7228.6	47488.9	1912	8.14325		5267.08	3448.05	0.1904	1.37241		FALSE
7231.67	47499	2108	8.97802		3705.47	4960.18	0.209918	1.95162		FALSE
7240.76	47528.6	3853	16.41		1600.3	27695.2	0.383689	4.52463		FALSE
7242.8	47535.2	3930	16.738		1082.98	41904.1	0.391356	6.68785		FALSE
7269.99	47623.7	1386	5.90301		4820.55	4113.13	0.13802	1.50813		FALSE
7291.91	47694.9	1332	5.67302		7020.6	3156.02	0.132643	1.03865		FALSE
7294.99	47705	1340	5.70709		7256.96	2408.6	0.13344	1.00524		FALSE
7307.19	47744.5	2030	8.64582		2788.54	9839.68	0.202151	2.62043		FALSE
7308.79	47749.7	2058	8.76507		908.058	25198.5	0.204939	8.04881		FALSE
7327.69	47811	840	3.5832		7911.16	1979.16	0.0836487	0.926247		FALSE
7343.93	47863.5	668	2.84949		4699.71	1576.03	0.0665206	1.56264		FALSE
7347.11	47873.8	655	2.79404		4945.93	1179.27	0.0652261	1.48549		FALSE
7547.28	48517	471.25	2.04804		6183.32	794.559	0.0469279	1.22059		FALSE
7550.39	48526.9	477.25	2.07412		5509.09	1108.7	0.0475254	1.37053		FALSE
7553.25	48536.1	543.5	2.36204		5797.75	1205.8	0.0541227	1.30279		FALSE
7556.06	48545	538.25	2.33922		5651.74	962.431	0.0535999	1.33694		FALSE
7559.15	48554.9	594	2.58151		6422.26	1055.54	0.0591516	1.17702		FALSE
7562.3	48564.9	689	2.99438		6064.8	1556.3	0.0686118	1.24692		FALSE
7568.09	48583.4	850	3.69408		4165.15	2467.06	0.0846445	1.817		FALSE
7581.16	48625	1140	4.95442		6099.82	2667.83	0.113523	1.24285		FALSE
7584.3	48635	1172	5.09349		8412.21	2104.44	0.11671	0.901582		FALSE
7590.31	48654.1	1286	5.58893		5912.68	3133.84	0.128062	1.28373		FALSE
7601.64	48690.2	1870	8.12698		4264.07	4612.27	0.186218	1.78272		FALSE
7604.4	48699	2079	9.03529		6131.07	4987.98	0.20703	1.24031		FALSE
7607.18	48707.8	2192	9.52639		6081.55	5383.06	0.218283	1.25086		FALSE
7610.03	48716.9	2431	10.5651		6019.32	5837.5	0.242083	1.26427		FALSE
7613.18	48726.9	2593	11.2691		4226.3	6401.33	0.258215	1.80138		FALSE
7615.72	48734.9	2829	12.2948		5390.11	6885.51	0.281717	1.41291		FALSE
7624.54	48762.9	3494	15.1849		6583.47	6479.21	0.347939	1.15813		FALSE
7646.39	48832.3	10042	44.7336		523.066	240334	1	14.6184		FALSE
7668.47	48902.3	4318	19.2352		6056.43	10760.7	0.429994	1.26617		FALSE
7674.38	48921	4418	19.6807		3405.35	13789.1	0.439952	2.25362		FALSE
7677.19	48929.9	4350	19.3777		3240.65	23408	0.433181	2.36903		FALSE
7683.22	48948.9	3926	17.489		5425.92	9503.58	0.390958	1.41602		FALSE
7686.18	48958.3	3599	16.0323		4484.97	8893.57	0.358395	1.71376		FALSE
7689.08	48967.5	3352	14.932		3514.3	17696.9	0.333798	2.18794		FALSE
7704.26	49015.4	2252	10.0319		1742.41	18130.3	0.224258	4.4216		FALSE
7716.35	49053.6	1655	7.37245		3587.9	5075.39	0.164808	2.15066		FALSE
7719.71	49064.2	1511	6.73098		5370.43	3693.7	0.150468	1.43745		FALSE
7722.46	49072.9	1464	6.52161		6915.49	4311.78	0.145788	1.11669		FALSE
7726.25	49084.9	1297	5.77769		3795.35	2441.79	0.129158	2.03571		FALSE
7734.9	49112.1	1138	5.0694		4793.29	2805.86	0.113324	1.61369		FALSE
7740.23	49129	1103	4.91348		4222.32	2726.99	0.109839	1.83317		FALSE
7776.85	49244.2	510	2.27187		5587.62	1156.41	0.0507867	1.3918		FALSE
7780.25	49254.9	500	2.22733		6658.55	1095.83	0.0497909	1.16846		FALSE
7783.2	49264.2	481	2.14269		6216.24	1047.58	0.0478988	1.25208		FALSE
7789.18	49283	464	2.06696		10036.9	1033.35	0.0462059	0.776055		FALSE
7952.31	49792.9	953	4.35372		4513.87	2325.54	0.0949014	1.76175		FALSE
7955.52	49802.9	803	3.66846		3473.76	2012.98	0.0799642	2.29018		FALSE
7970.98	49850.9	473	2.16087		4041.1	1130.7	0.0471022	1.97248		FALSE
8163.35	50444.9	502	2.32724		7017.41	1182.83	0.04999	1.1633		FALSE
8182.89	50504.9	893	4.1399		5479.77	2199.35	0.0889265	1.49329		FALSE
8185.74	50513.6	931	4.31606		5935.32	2325.66	0.0927106	1.37916		FALSE
8188.48	50522	975	4.52004		5620.05	1875.95	0.0970922	1.45701		FALSE
8227.33	50640.9	560	2.59613		7636.81	1051.77	0.0557658	1.07733		FALSE
8244.36	50693	484	2.2438		8712.12	869.959	0.0481976	0.94631		FALSE
8325.07	50938.9	438	2.03054		4947.47	813.952	0.0436168	1.68269		FALSE
8327.72	50947	472	2.18816		6468.19	1087.05	0.0470026	1.28749		FALSE
8331.02	50957	454	2.15749		11064	1033.08	0.0452101	0.752982		FALSE
8340.83	50986.8	511	2.42836		4204.33	1297.13	0.0508863	1.98387		FALSE
8349.44	51012.9	642	3.0509		6978.71	1923.13	0.0639315	1.19642		FALSE
8359.94	51044.8	813	3.86352		4141.17	3377.6	0.08096	2.01874		FALSE
8374.47	51088.9	768	3.64967		10445.8	1883.88	0.0764788	0.801709		FALSE
8377.36	51097.6	626	2.97486		5352.7	1503.37	0.0623382	1.56507		FALSE
8380.45	51107	518	2.46163		6632.09	1156.84	0.0515833	1.26362		FALSE
8848.19	52505	406.5	2.05411		6219.97	970.805	0.04048	1.42254		FALSE
8851.56	52514.9	414.5	2.09454		5721.43	787.005	0.0412766	1.54709		FALSE
8854.61	52523.9	437.5	2.21076		5336.03	1113.73	0.043567	1.6594		FALSE
8857.69	52533	490.5	2.47858		5641.55	1196.96	0.0488449	1.57008		FALSE
8864.45	52552.9	519.5	2.68676		7041.64	1300.82	0.0517327	1.25886		FALSE
8890.96	52631	918.5	4.75032		5671.41	2382.05	0.0914658	1.56768		FALSE
8894.36	52641	940.5	4.8641		5362.81	1846.27	0.0936566	1.65853		FALSE
8897.07	52648.9	933.5	4.8279		5154.33	2431.89	0.0929596	1.72613		FALSE
8900.53	52659.1	921.5	4.76584		4562.61	2451.82	0.0917646	1.95076		FALSE
8906.6	52677	885.5	4.57965		5649.34	2339.13	0.0881796	1.57657		FALSE
8909.73	52686.1	867.5	4.48656		5270.61	1747.85	0.0863872	1.69045		FALSE
8912.06	52693	884.5	4.57448		4761.33	2341.08	0.0880801	1.87176		FALSE
8918.86	52713	822.5	4.25383		4671.4	1643.58	0.081906	1.90925		FALSE
8924.98	52730.9	745.5	3.8556		4929.83	1924.61	0.0742382	1.8104		FALSE
8931.12	52749	683.5	3.53494		10886.9	1680.52	0.0680641	0.820353		FALSE
8935.18	52760.9	647.5	3.34876		4056.8	1725.79	0.0644792	2.20252		FALSE
8944.07	52787	643.5	3.32807		9424.36	1219.1	0.0640809	0.949038		FALSE
8947.04	52795.7	620.5	3.20912		5409.08	1607.76	0.0617905	1.65408		FALSE
8950.53	52805.9	619.5	3.20395		3862.54	2033.23	0.0616909	2.31727		FALSE
8954.26	52816.8	615.5	3.18326		5762.41	1214.16	0.0612926	1.55391		FALSE
8957.03	52825	604.5	3.12637		4371.45	1207.43	0.0601972	2.04898		FALSE
8960.44	52835	630.5	3.26084		8077.58	1629.09	0.0627863	1.1093		FALSE
8963.4	52843.6	636.5	3.29187		6075.78	1638.13	0.0633838	1.47527		FALSE
8967.01	52854.2	639.5	3.30738		5599.73	1662.93	0.0636825	1.60133		FALSE
8970	52863	657.5	3.40047		7362.84	1636.6	0.065475	1.21828		FALSE
8973.4	52872.9	634.5	3.28152		5883.31	1626.07	0.0631846	1.52523		FALSE
8976.4	52881.7	628.5	3.25049		5896.64	1253.33	0.0625871	1.52229		FALSE
8979.56	52891	646.5	3.34358		5402.86	2038.17	0.0643796	1.662		FALSE
8983.66	52903	638.5	3.30221		5892.16	1254.32	0.063583	1.52468		FALSE
8986.09	52910.1	685.5	3.54529		5252.21	1349.33	0.0682633	1.71092		FALSE
8989.57	52920.3	675.5	3.49357		4612.72	2160.71	0.0672675	1.94886		FALSE
8993.17	52930.8	658.5	3.40565		5704	1701.78	0.0655746	1.57664		FALSE
8995.96	52939	647.5	3.34876		6027.93	1269.83	0.0644792	1.49238		FALSE
8999.38	52949	624.5	3.2298		5486.63	1611.93	0.0621888	1.64024		FALSE
9002.12	52957	588.5	3.04362		5264.04	1478.77	0.0586039	1.71012		FALSE
9005.54	52967	581.5	3.00742		8443.71	1431.85	0.0579068	1.06654		FALSE
9008.97	52977	541.5	2.80054		9239.77	1016.95	0.0539235	0.97502		FALSE
9012.16	52986.3	479.5	2.47989		6187.84	950.892	0.0477495	1.45643		FALSE
9024.71	53023	494.5	2.55747		6316.67	1217.39	0.0492432	1.42871		FALSE
9028.12	53033	483.5	2.50058		7952.85	1182.54	0.0481478	1.13521		FALSE
9030.88	53041	464.5	2.40231		4681.82	1202.16	0.0462557	1.92892		FALSE
9041.45	53071.9	469.5	2.42817		4693.2	1243.99	0.0467536	1.9265		FALSE
9044.9	53081.9	500.5	2.5885		5646.35	1259.06	0.0498407	1.6019		FALSE
9048	53091	528.5	2.74971		4114.74	1032.22	0.052629	2.19892		FALSE
9051.41	53100.9	539.5	2.80694		3874.35	1421.54	0.0537244	2.33624		FALSE
9053.5	53107	546.5	2.84336		4686.4	1427.44	0.0544214	1.93187		FALSE
9057.58	53118.9	588.5	3.06188		4303.68	1522.76	0.0586039	2.10461		FALSE
9061.03	53128.9	636.5	3.31162		5376.94	1224.93	0.0633838	1.68517		FALSE
9064	53137.6	634.5	3.30122		5474.98	1584.87	0.0631846	1.65553		FALSE
9067.42	53147.6	631.5	3.28561		4991	1646.92	0.0628859	1.81675		FALSE
9070.65	53157	704.5	3.66542		7453.69	1762.95	0.0701553	1.21693		FALSE
9073.73	53165.9	716.5	3.72785		4749.12	1885.48	0.0713503	1.91061		FALSE
9077.46	53176.8	715.5	3.72265		3821.1	1455.28	0.0712507	2.37561		FALSE
9083.99	53195.8	820.5	4.26895		5990.7	1668.66	0.0817068	1.51635		FALSE
9087.81	53206.9	872.5	4.5395		7517.92	1746.55	0.0868851	1.20882		FALSE
9097.87	53236.2	1089.5	5.66852		1919.74	9338.68	0.108494	4.73912		FALSE
9103.34	53252.1	1189.5	6.1888		4693.62	3205.15	0.118452	1.93952		FALSE
9136.21	53347.6	2108.5	10.9702		6311.72	7119.99	0.209968	1.4475		FALSE
9139.4	53356.8	2079.5	10.8194		3715.64	5613.01	0.20708	2.45971		FALSE
9142.25	53365.1	1943.5	10.1118		5638.85	5199	0.193537	1.6213		FALSE
9145.64	53374.9	1802.5	9.37816		5564.14	4776.74	0.179496	1.64368		FALSE
9149.03	53384.8	1652.5	8.59773		5103.89	3324.93	0.164559	1.79256		FALSE
9151.85	53393	1545.5	8.04102		5843.59	4099.4	0.153904	1.56614		FALSE
9155.97	53404.9	1433.5	7.4583		3754.51	3894.39	0.14275	2.43866		FALSE
9158.75	53413	1450.5	7.54675		7037.3	2922.29	0.144443	1.30146		FALSE
9162.19	53423	1442.5	7.50513		7010.7	3782.35	0.143647	1.30689		FALSE
9164.96	53431	1399.5	7.28141		4979.72	3708.21	0.139365	1.84046		FALSE
9168.41	53441	1367.5	7.11491		4898.9	3597.84	0.136178	1.87152		FALSE
9171.17	53449	1246.5	6.48537		5083.92	3349.03	0.124129	1.80396		FALSE
9174.8	53459.5	1140.5	5.93386		4846.94	3085.08	0.113573	1.89291		FALSE
9189.82	53503	824.5	4.28976		5124.57	2182.42	0.0821052	1.79329		FALSE
9192.93	53512	758.5	3.94637		5212.62	2008.13	0.0755328	1.76359		FALSE
9202.68	53540.2	670.5	3.48852		6410.29	1673.78	0.0667696	1.43561		FALSE
9205.72	53549	600.5	3.12432		7362.63	1130.91	0.0597988	1.25033		FALSE
9214.91	53575.5	493.5	2.56761		6135.05	1208.17	0.0491436	1.50201		FALSE
9218.18	53585	437.5	2.27625		5564.27	866.661	0.043567	1.65667		FALSE
9221.2	53593.7	425.5	2.21382		4804.05	1095.26	0.042372	1.91946		FALSE
9224.76	53604	392.5	2.04212		4051.67	1018.04	0.0390858	2.27678		FALSE
9356.41	53982.9	389.5	2.06647		6844.43	744.421	0.0387871	1.36701		FALSE
9359.32	53991.3	379.5	2.01342		4476.86	998.157	0.0377913	2.0906		FALSE
9362.67	54000.9	403.5	2.14075		5307.97	1019.79	0.0401812	1.76389		FALSE
9366.18	54010.9	391.5	2.07708		4275.79	791.111	0.0389863	2.19051		FALSE
9369.19	54019.6	413.5	2.1938		5758	1071.61	0.0411771	1.62716		FALSE
9380.09	54050.8	509.5	2.70313		5781.14	1277.37	0.0507369	1.62253		FALSE
9382.65	54058.1	526.5	2.79332		5572.11	1360.24	0.0524298	1.68386		FALSE
9386.42	54068.9	566.5	3.00554		5507.57	1473.42	0.0564131	1.70428		FALSE
9389.89	54078.9	623.5	3.30795		5369.55	1607.31	0.0620892	1.74873		FALSE
9393.41	54088.9	675.5	3.58383		6103.72	1333	0.0672675	1.53897		FALSE
9396.44	54097.6	714.5	3.79074		5387.7	1892.44	0.0711512	1.74405		FALSE
9399.01	54105	765.5	4.06132		4519.93	2082.51	0.0762298	2.07946		FALSE
9406.26	54125.7	924.5	4.90489		4447.18	2414.65	0.0920633	2.11511		FALSE
9410.17	54136.9	1007.5	5.34524		4635.05	2723.29	0.100329	2.03022		FALSE
9413.68	54146.9	1096.5	5.81743		4538.3	2979.3	0.109191	2.07427		FALSE
9420.18	54165.5	1333.5	7.40436		2421.53	6870.65	0.132792	3.89018		FALSE
9429.77	54192.9	1795.5	9.96965		2171.26	15365	0.178799	4.343		FALSE
9437.44	54214.9	2095.5	11.6354		3036.23	13657.1	0.208674	3.10828		FALSE
9447.98	54244.9	2721.5	15.1113		1904.61	25344.2	0.271012	4.96059		FALSE
9450.79	54253	3012.5	16.7271		7756.96	8059.09	0.29999	1.21836		FALSE
9453.96	54262	3195.5	17.7433		5020.18	8773.96	0.318214	1.88319		FALSE
9479.56	54335	5662.5	31.4414		1086.89	79374	0.563882	8.72173		FALSE
9496.5	54383.3	3618.5	20.092		5971.54	21752.4	0.360337	1.59029		FALSE
9503.4	54402.9	3294.5	18.293		5456.16	17920	0.328072	1.74177		FALSE
9509.94	54421.5	3129.5	17.3768		5078.95	6575.64	0.311641	1.87242		FALSE
9513	54430.2	3124.5	17.349		5475.7	8700.79	0.311143	1.73731		FALSE
9534.34	54490.9	3049.5	16.9326		5560.15	8469.13	0.303675	1.71476		FALSE
9537.18	54499	3024.5	16.7938		6815.81	8389.24	0.301185	1.39927		FALSE
9541.36	54510.8	2937.5	16.3107		4058.68	8145	0.292521	2.35085		FALSE
9569.58	54590.9	1317.5	7.31552		7863.68	2699.02	0.131199	1.21693		FALSE
9572.83	54600.2	1227.5	6.81578		5653.86	3310.99	0.122237	1.69315		FALSE
9575.94	54609	1186.5	6.58813		7174.71	3151.99	0.118154	1.33468		FALSE
9582.28	54627	1019.5	5.66085		5806.66	2735.36	0.101524	1.65022		FALSE
9585.76	54636.8	947.5	5.26106		4441.29	2588.85	0.0943537	2.15833		FALSE
9588.98	54645.9	877.5	4.87238		1642.37	7709.99	0.087383	5.8385		FALSE
9602.03	54682.9	645.5	3.72487		4943.6	1779.04	0.06428	1.94231		FALSE
9611.95	54711	507.5	2.92854		4781.48	1013.1	0.0505377	2.01025		FALSE
9620.43	54735	405.5	2.33995		8472.57	766.212	0.0403804	1.13548		FALSE
9623.95	54744.9	361.5	2.08604		7821.44	859.163	0.0359988	1.23046		FALSE
10009.1	55823.7	340	2.04061		6715.49	666.788	0.0338578	1.49045		FALSE
10016	55842.9	360	2.16065		7141.97	888.215	0.0358494	1.40242		FALSE
10019.3	55851.9	361	2.16665		5307.06	966.543	0.035949	1.88792		FALSE
10022.8	55861.8	399	2.39472		4825	821.741	0.0397331	2.07727		FALSE
10026.9	55872.9	390	2.3407		3973.55	1083.73	0.0388369	2.5234		FALSE
10030.4	55882.8	422	2.53276		5902.23	1118.93	0.0420235	1.69943		FALSE
10033.8	55892	425	2.55076		5022.62	1170.94	0.0423222	1.99771		FALSE
10040.6	55911	441	2.64679		10289.8	886.63	0.0439156	0.975786		FALSE
10044.2	55921	417	2.50275		11887.3	1093.07	0.0415256	0.844951		FALSE
10076	56009	378	2.26868		5611.82	788.648	0.0376419	1.7955		FALSE
10079.6	56019	422	2.53276		7593.06	1076.53	0.0420235	1.32748		FALSE
10082.9	56028	406	2.43673		5489.98	1118.54	0.0404302	1.8366		FALSE
10086.2	56037	433	2.59878		4927.63	909.827	0.0431189	2.04686		FALSE
10089.8	56047	505	3.03091		7328.63	1264.52	0.0502888	1.37676		FALSE
10093.4	56057	550	3.30099		7738.84	1384.36	0.05477	1.30425		FALSE
10096.6	56065.7	533	3.19896		5445.29	1117.76	0.0530771	1.85418		FALSE
10099.9	56075	587	3.52305		6934.45	1535.49	0.0584545	1.45648		FALSE
10103.3	56084.3	613	3.6791		6073.51	1666.89	0.0610436	1.6635		FALSE
10106.4	56093	633	3.79914		6710.03	1317.47	0.0630353	1.50617		FALSE
10128.9	56155	887	5.32359		8575.68	3045.78	0.088329	1.18112		FALSE
10132.5	56165	929	5.57567		6191.98	2519.95	0.0925115	1.6364		FALSE
10135.8	56174	959	5.75572		6581.23	2019.15	0.0954989	1.54011		FALSE
10139.7	56184.8	1028	6.16984		6697.66	2794.39	0.10237	1.51392		FALSE
10142.9	56193.6	1018	6.10983		5384.68	2854.33	0.101374	1.88366		FALSE
10146.3	56203	1024	6.14584		6492.08	2173.15	0.101972	1.56288		FALSE
10149.6	56212.2	1096	6.57797		6165.27	3038.86	0.109142	1.64626		FALSE
10152.8	56221	1120	6.72201		9388.08	3010.67	0.111532	1.08146		FALSE
10156.7	56231.7	1097	6.58397		5131.96	3097.14	0.109241	1.97911		FALSE
10160.1	56241	1152	6.91407		10342.9	2384.64	0.114718	0.982325		FALSE
10163.4	56250.1	1160	6.96208		5476.47	3280.02	0.115515	1.85583		FALSE
10179	56293	1426	8.72172		3557.43	7756.44	0.142004	2.86134		FALSE
10182.3	56302.1	1534	9.38227		5774.04	4260.22	0.152758	1.76346		FALSE
10185.9	56311.9	1633	9.98778		5430	4599.39	0.162617	1.87585		FALSE
10189.2	56321	1737	10.6239		6760.02	4858.18	0.172974	1.50727		FALSE
10192.8	56330.8	1804	11.0336		5713.39	3864.8	0.179645	1.78401		FALSE
10196.4	56340.8	1835	11.2232		5048.08	5184.48	0.182733	2.01986		FALSE
10199.4	56348.9	1902	11.633		5383.74	5371.49	0.189405	1.89447		FALSE
10203	56358.9	1867	11.419		5505.2	5250.44	0.185919	1.85334		FALSE
10206.2	56367.8	1788	10.9358		5282.85	5053.97	0.178052	1.93195		FALSE
10209.9	56377.9	1689	10.3303		5586.49	4792.91	0.168194	1.82761		FALSE
10213.9	56388.9	1596	9.76148		9535.81	3435.88	0.158932	1.07111		FALSE
10216.8	56396.8	1548	9.4679		5582.04	4413.38	0.154153	1.8303		FALSE
10220.5	56406.9	1515	9.26606		5869.86	4315.89	0.150866	1.74118		FALSE
10224.1	56416.9	1479	9.04588		7883.45	4194.94	0.147281	1.29691		FALSE
10227.1	56425	1494	9.13762		6689.87	3187.29	0.148775	1.52874		FALSE
10230.7	56434.9	1481	9.05811		4630.34	4205.29	0.147481	2.20949		FALSE
10234	56444	1484	9.07646		5343.91	4231.63	0.147779	1.91508		FALSE
10238	56455	1477	9.03365		9887.18	4140.37	0.147082	1.03548		FALSE
10241.6	56464.9	1461	8.93579		4999.06	4153.75	0.145489	2.04871		FALSE
10245.3	56474.9	1498	9.16209		6638.35	4213.68	0.149173	1.54334		FALSE
10248.2	56483	1471	8.99695		8159.79	3142.69	0.146485	1.25594		FALSE
10251.8	56493	1545	9.44955		9438.07	3237.54	0.153854	1.08622		FALSE
10255.5	56502.9	1504	9.19878		5255.58	4307.77	0.149771	1.95135		FALSE
10277.4	56562.9	1664	10.1774		6791.27	4753.72	0.165704	1.51332		FALSE
10280.6	56571.6	1675	10.2447		6061.77	4799.57	0.166799	1.69597		FALSE
10284	56580.9	1705	10.4281		4901.68	6049.56	0.169787	2.09805		FALSE
10287.6	56590.8	1651	10.0979		5846.92	4719.43	0.164409	1.75948		FALSE
10291	56600.1	1594	9.74924		5138.59	3437.26	0.158733	2.00268		FALSE
10294.2	56608.9	1502	9.18655		5874.33	4210.41	0.149572	1.7524		FALSE
10297.4	56617.7	1331	8.14068		5828.73	3718.86	0.132543	1.76666		FALSE
10300.7	56626.8	1171	7.16208		2269.84	6917.53	0.11661	4.53808		FALSE
10308.1	56647	929	5.68196		8243.84	1964.01	0.0925115	1.2504		FALSE
10311.5	56656.2	899	5.49848		5917.61	2514.25	0.089524	1.74251		FALSE
10321.5	56683.6	744	4.55046		5959.23	2041.87	0.0740888	1.73202		FALSE
10324.9	56693	703	4.2997		6320.6	1925.98	0.070006	1.63354		FALSE
10331.1	56709.7	618	3.77982		5632.33	1331.37	0.0615415	1.83424		FALSE
10342	56739.6	552	3.37615		4338.52	2225.68	0.0549691	2.38377		FALSE
10354.2	56772.9	419	2.56269		3759.64	1195.21	0.0417248	2.75404		FALSE
10358.7	56785	413	2.526		4952.21	1357.52	0.0411273	2.09172		FALSE
10367.5	56809	343	2.1374		7633.09	691.21	0.0341565	1.35822		FALSE
10763.7	57879	302	2.05664		9379.6	746.032	0.0300737	1.14757		FALSE
10770.7	57897.8	330	2.24732		5389.51	712.004	0.032862	1.99847		FALSE
10784.7	57935	448	3.0509		7188.86	1547.71	0.0446126	1.50019		FALSE
10801.5	57980	618	4.20861		6285.92	1760.33	0.0615415	1.71836		FALSE
10804.2	57987.3	655	4.46058		4998.4	2352.02	0.0652261	2.16154		FALSE
10811.8	58007.4	662	4.50825		5393.92	2373.11	0.0659231	2.00444		FALSE
10814.9	58015.7	611	4.16094		4670.6	1351.04	0.0608445	2.31552		FALSE
10818.3	58024.9	594	4.04517		5122.44	1673.82	0.0591516	2.11195		FALSE
10821.7	58033.8	530	3.60933		5323.22	1518.03	0.0527783	2.03292		FALSE
10825.1	58043	486	3.30969		5372.77	1375.08	0.0483967	2.01481		FALSE
10833.3	58065	439	2.98961		7565.5	1158.04	0.0437164	1.43194		FALSE
10840.8	58085	377	2.56739		8817.04	799.837	0.0375423	1.22953		FALSE
10843.9	58093	385	2.62187		7826.21	807.263	0.038339	1.38558		FALSE
10847.6	58103	370	2.51972		7594.73	988.158	0.0368452	1.42831		FALSE
10851.5	58113.3	362	2.46524		5135.18	1009.21	0.0360486	2.11316		FALSE
10855.1	58123	366	2.49248		5212.46	762.612	0.0364469	2.08253		FALSE
10858.8	58132.9	357	2.43119		4943.84	1013.03	0.0355507	2.19644		FALSE
10861.9	58141.1	363	2.47205		4878.54	1060.53	0.0361482	2.22647		FALSE
10865.7	58151.2	395	2.68997		4904.06	1144.19	0.0393348	2.21565		FALSE
10873.1	58171	456	3.10538		7477.85	1220.49	0.0454093	1.45404		FALSE
10876.9	58181	490	3.33693		7028.38	1310.6	0.0487951	1.54757		FALSE
10887.4	58208.9	437	2.97599		4195.34	1200.2	0.0435172	2.59512		FALSE
10891.2	58219	408	2.7785		4960.87	849.872	0.0406294	2.19541		FALSE
10894.9	58228.9	356	2.42438		5234.76	996.446	0.0354511	2.08126		FALSE
10898.1	58237.5	307	2.09069		4458.11	870.786	0.0305716	2.44456		FALSE
11203.9	59045	287	2.17669		7179.26	592.242	0.02858	1.56059		FALSE
11207.4	59054.2	303	2.29804		6191.36	806.802	0.0301733	1.81017		FALSE
11211.5	59064.8	330	2.50281		5676.52	903.529	0.032862	1.97506		FALSE
11214.6	59073	352	2.66967		7319.09	726.705	0.0350528	1.53224		FALSE
11217.9	59081.7	351	2.66208		5657.63	986.756	0.0349532	1.9828		FALSE
11220.7	59089	349	2.64691		4943.97	781.587	0.034754	2.26958		FALSE
11225.2	59100.9	368	2.79102		5387.46	1069.86	0.0366461	2.08359		FALSE
11228	59108	391	2.96545		6289.78	1120.02	0.0389365	1.78511		FALSE
11231.4	59117	446	3.38259		5365.72	954.323	0.0444135	2.09318		FALSE
11235.2	59126.9	477	3.6177		7777.87	1313.92	0.0475005	1.44451		FALSE
11238.6	59135.9	472	3.57978		5129.99	1058.3	0.0470026	2.19077		FALSE
11242.3	59145.4	527	3.99692		5637.26	1492.05	0.0524796	1.99428		FALSE
11245.9	59155	606	4.59608		8569.92	1267.19	0.0603465	1.31225		FALSE
11249	59163	673	5.10422		8708.71	1795.37	0.0670185	1.29169		FALSE
11253	59173.4	686	5.20282		6117.93	1943.39	0.0683131	1.83934		FALSE
11255.8	59181	722	5.47585		8305.98	1596.27	0.071898	1.35515		FALSE
11259.1	59189.6	803	6.09018		6184.63	2302.56	0.0799642	1.8205		FALSE
11262.7	59199	767	5.81714		6513.95	2234.85	0.0763792	1.72902		FALSE
11265.8	59207	768	5.82473		7366.18	1707.66	0.0764788	1.52939		FALSE
11269.6	59217	771	5.84748		6332.37	2219.08	0.0767775	1.77968		FALSE
11273	59225.9	709	5.37726		7242.07	1981.67	0.0706035	1.5566		FALSE
11276.5	59235	650	4.92978		8134.9	1371.08	0.0647281	1.38619		FALSE
11280.3	59245	621	4.70984		9177.59	1602.41	0.0618403	1.22911		FALSE
11283.4	59253	534	4.05001		8062.87	1106.89	0.0531767	1.39942		FALSE
11287.2	59263	482	3.65562		11321	1168.89	0.0479984	0.997018		FALSE
11291	59272.9	404	3.06405		7832.39	1062.56	0.040231	1.44158		FALSE
11294.1	59281	402	3.04888		9085.82	793.593	0.0400319	1.24305		FALSE
11297.9	59290.9	386	2.92753		6786.59	958.259	0.0384386	1.66473		FALSE
11301.7	59300.9	335	2.54073		6637.15	700.496	0.0333599	1.7028		FALSE
11305	59309.5	316	2.39663		5899.56	1048.15	0.0314678	1.91625		FALSE
11310.2	59322.9	301	2.28287		4427.7	1239.65	0.0299741	2.55441		FALSE
15846.9	70175.8	283	3.46285		7958.73	746.973	0.0281816	1.99113		FALSE
15851.1	70185	319	3.90335		7451.43	1037.21	0.0317666	2.12725		FALSE
15855.6	70194.9	329	4.02571		7115.42	1083.39	0.0327624	2.22834		FALSE
15860.1	70205	351	4.29491		12539.3	1098	0.0349532	1.26484		FALSE
15864.6	70215	367	4.49069		9121.7	1200.08	0.0365465	1.73922		FALSE
15868.7	70223.9	360	4.40504		8470.4	939.535	0.0358494	1.87343		FALSE
15872.8	70233	360	4.40504		8792.48	1164.84	0.0358494	1.80527		FALSE
15877.3	70243	360	4.40504		6991.88	1162.66	0.0358494	2.27082		FALSE
15881.9	70253	330	4.03795		12040.8	822.931	0.032862	1.31901		FALSE
15885.5	70261	304	3.71981		6216.8	1267.59	0.0302729	2.55526		FALSE

## Sheet: ICDC_EA432-1_0_G1_1
Spectrum: ICDC EA432-1\0_G1\1 1SLin, "Baseline subt." (D:\Data\BioTyperRealTimeProcessing\China CDC\20120925chanqichangganjun\ICDC EA432-1\0_G1\1)
m/z	time	Intens.	SN	Quality Fac.	Res.	Area	Rel. Intens.	FWHM	Chi^2	Bk. Peak
3142.22	31441.9	439	4.81044		697.179	2374.73	0.0360368	4.50705		FALSE
3620.46	33718.3	763.062	7.95147		788.837	4357.18	0.0626385	4.58962		FALSE
3658.09	33890.9	289.062	3.01217		2913.02	573.496	0.0237287	1.25577		FALSE
3659.97	33899.4	432.062	4.50229		1227.63	1515.52	0.0354673	2.98133		FALSE
3821.89	34632	1795.06	17.8101		734.393	12479.5	0.147354	5.20415		FALSE
3829.27	34665	477.062	4.73329		4372.4	598.046	0.0391613	0.875782		FALSE
3831.7	34675.8	534.062	5.29883		3115.68	885.99	0.0438403	1.22981		FALSE
3833.53	34684	523.062	5.18969		3765.42	835.221	0.0429373	1.01809		FALSE
3835.53	34693	398.062	3.94947		4551.86	479.681	0.0326763	0.842629		FALSE
3838.01	34704	309.062	3.06644		3545.68	502.108	0.0253704	1.08244		FALSE
3839.9	34712.5	276.062	2.73902		2968.21	466.718	0.0226615	1.29367		FALSE
3841.98	34721.7	263.062	2.61004		2626.73	452.457	0.0215944	1.46265		FALSE
4182.91	36211.6	592	5.55124		826.697	3760.01	0.0485963	5.05979		FALSE
4187.42	36230.9	305	2.86002		14824.9	400.837	0.0250369	0.282458		FALSE
4363.71	36977.2	542	5.0513		676.491	4161.43	0.0444919	6.45051		FALSE
4494.42	37520.9	318.5	2.92662		1014.99	1713.15	0.0261451	4.42805		FALSE
4560.55	37793	297.5	2.66019		3638.47	402.838	0.0244213	1.25343		FALSE
4567.88	37823	943.5	8.4366		827.657	7934.39	0.0774503	5.51905		FALSE
4576.66	37859	483.5	4.32337		5554.14	859.72	0.0396897	0.824009		FALSE
4580.56	37874.9	715.5	6.39787		4239.39	1241.12	0.0587342	1.08048		FALSE
4582.69	37883.7	750.5	6.71083		1258.11	3648.11	0.0616073	3.64252		FALSE
4738.01	38513.6	3186.5	28.0673		777.894	27322.3	0.261574	6.09082		FALSE
4746.4	38547.3	912.5	8.03748		998.491	5311.18	0.0749056	4.75357		FALSE
4754.77	38581	608.5	5.35979		8078.74	1134.05	0.0499507	0.588554		FALSE
4757.26	38591	663.5	5.84424		3419.09	1248.51	0.0544656	1.39138		FALSE
4759.84	38601.3	676.5	5.95874		1679.01	2819.05	0.0555328	2.83492		FALSE
4769.35	38639.4	1256.5	11.0675		892.4	10382.9	0.103144	5.3444		FALSE
4776.71	38669	511.5	4.50539		5139.45	720.563	0.0419882	0.929421		FALSE
4779.05	38678.3	467.5	4.11783		3470.71	1065.81	0.0383763	1.37696		FALSE
4781.19	38686.9	393.5	3.46603		2979.08	1381.01	0.0323018	1.60492		FALSE
4999.86	39552.8	404.875	3.51734		3202.34	611.63	0.0332355	1.56131		FALSE
5004.5	39571	497.875	4.32528		9343.45	490.332	0.0408697	0.535615		FALSE
5015.26	39613.1	4067.88	35.3396		685.223	39777.3	0.333925	7.31917		FALSE
5035.15	39690.8	969.875	8.42577		2821.56	3664.35	0.0796154	1.78453		FALSE
5037.07	39698.3	1039.88	9.0339		3435.49	2014.89	0.0853616	1.46618		FALSE
5038.86	39705.3	878.875	7.63521		4996.05	1609.22	0.0721454	1.00857		FALSE
5041.36	39715.1	642.875	5.58497		3707.85	1238.58	0.0527725	1.35965		FALSE
5044.16	39726	564.875	4.90734		4059.54	839.75	0.0463696	1.24254		FALSE
5046.27	39734.2	514.875	4.47297		3655.43	1010.46	0.0422652	1.38048		FALSE
5049.04	39745	538.875	4.68147		5646.26	770.283	0.0442353	0.894227		FALSE
5051.77	39755.6	567.875	4.9334		3737.33	1322.86	0.0466159	1.3517		FALSE
5053.81	39763.6	568.875	4.94209		3844.49	844.406	0.046698	1.31456		FALSE
5056.51	39774.1	548.875	4.76834		3517.26	1074.08	0.0450562	1.43763		FALSE
5058.48	39781.7	499.875	4.34266		4996.04	737.313	0.0410339	1.0125		FALSE
5060.42	39789.3	428.875	3.70345		2984.85	1008.19	0.0352056	1.69537		FALSE
5062.9	39799	334.875	2.89173		4848.13	481.358	0.0274893	1.0443		FALSE
5064.96	39807	280.875	2.42543		4598.84	399.349	0.0230566	1.10136		FALSE
5074.73	39845	263.875	2.27863		5531.98	491.964	0.0216611	0.917345		FALSE
5076.78	39853	265.875	2.2959		4138.42	391.13	0.0218252	1.22674		FALSE
5079.87	39864.9	293.875	2.53769		3464.11	547.634	0.0241237	1.46643		FALSE
5097.89	39934.9	688.875	5.94861		1669.18	3444.37	0.0565486	3.05413		FALSE
5100.01	39943.2	534.875	4.61878		4953.54	797.763	0.043907	1.02957		FALSE
5102.55	39953	434.875	3.75526		3037.38	822.269	0.0356982	1.67992		FALSE
5105.13	39963	411.875	3.55665		8588.5	575.619	0.0338101	0.594414		FALSE
5109.76	39981	314.875	2.71903		3223.52	614.799	0.0258476	1.58515		FALSE
5112.35	39991	293.875	2.53769		3897.46	555.957	0.0241237	1.31171		FALSE
5114.93	40001	321.875	2.77947		7245.49	697.446	0.0264222	0.705947		FALSE
5121.14	40025	350.875	3.0299		4274.68	653.527	0.0288027	1.19802		FALSE
5126.3	40045	335.875	2.90037		3372.5	652.11	0.0275714	1.52003		FALSE
5131.99	40067	402.875	3.47893		4186.6	588.567	0.0330713	1.22581		FALSE
5134.28	40075.8	487.875	4.21293		3812.64	935.038	0.0400488	1.34665		FALSE
5141.83	40105	1430.88	12.356		1703.98	6701.26	0.117458	3.01754		FALSE
5143.48	40111.4	1336.88	11.5443		3261.2	4802.81	0.109742	1.57717		FALSE
5148.56	40131	680.875	5.87953		3827.84	1302.49	0.0558919	1.34503		FALSE
5151.15	40141	599.875	5.18008		3895.17	1134.73	0.0492427	1.32245		FALSE
5153.73	40150.9	516.875	4.46335		5809.52	958.951	0.0424294	0.887118		FALSE
5155.82	40159	421.875	3.643		5887.52	785.976	0.034631	0.87572		FALSE
5161	40179	344.875	2.97808		2563.96	1202.99	0.0283102	2.0129		FALSE
5375.7	40998.3	283.875	2.38445		3802.55	416.484	0.0233028	1.41371		FALSE
5378.5	41008.9	301.875	2.53564		3577.62	586.669	0.0247804	1.50337		FALSE
5381.16	41018.9	335.875	2.82123		3725.47	655.473	0.0275714	1.44442		FALSE
5383.49	41027.7	361.875	3.03962		4012.28	704.63	0.0297057	1.34175		FALSE
5393.68	41066.2	1321.88	11.1033		843.574	11373.1	0.108511	6.39385		FALSE
5398.66	41085	790.875	6.64306		3507.81	1627.99	0.0649216	1.53904		FALSE
5401.84	41097	799.875	6.71866		4880.7	1216.63	0.0656604	1.10678		FALSE
5404.01	41105.1	860.875	7.23104		1606.7	4742.11	0.0706678	3.36342		FALSE
5424.16	41181	354.875	2.98082		8755.25	799.94	0.0291311	0.619532		FALSE
5426.82	41191	302.875	2.54404		3723.67	587.631	0.0248625	1.45738		FALSE
5429.47	41201	284.875	2.39285		7949.82	407.37	0.0233849	0.682968		FALSE
5431.6	41209	287.875	2.41805		2500.61	834.273	0.0236312	2.17211		FALSE
5439.74	41239.6	406.875	3.4176		1360.17	2431.7	0.0333997	3.99932		FALSE
5442.77	41250.9	365.875	3.07322		4997.5	952.293	0.0300341	1.0891		FALSE
5631.2	41952.5	787.625	6.21302		1864.75	3710.45	0.0646548	3.01981		FALSE
5632.62	41957.7	794.625	6.26824		2139.7	3212.14	0.0652294	2.63243		FALSE
5640.17	41985.6	381.625	3.01037		2886.65	756.413	0.031327	1.95388		FALSE
5642.92	41995.7	348.625	2.75006		4917.8	665.631	0.028618	1.14745		FALSE
5645.43	42005	308.625	2.43452		9510.96	435.066	0.0253345	0.593571		FALSE
6207.72	44029.5	304.5	2.2759		3818.68	602.712	0.0249959	1.62562		FALSE
6210.07	44037.7	308.5	2.30579		3168.49	509.046	0.0253242	1.95995		FALSE
6212.13	44045	293.5	2.18425		4107.23	598.482	0.0240929	1.51249		FALSE
6226.93	44097	291.5	2.16937		8235.1	564.339	0.0239287	0.756145		FALSE
6229.52	44106.1	309.5	2.30332		5120.77	639.092	0.0254063	1.21652		FALSE
6232.23	44115.6	334.5	2.48938		5682.61	530.03	0.0274585	1.09672		FALSE
6235.14	44125.8	355.5	2.64566		4572.12	745.772	0.0291824	1.36373		FALSE
6237.75	44135	440.5	3.27824		7330.84	673.658	0.0361599	0.850892		FALSE
6253.15	44189	675.5	5.02713		4459.31	1102.45	0.0554507	1.40227		FALSE
6255.45	44197	723.5	5.38434		3848.76	1206.24	0.0593909	1.62532		FALSE
6257.95	44205.8	787.5	5.86064		4116.3	1709.65	0.0646446	1.52028		FALSE
6260.87	44216	852.5	6.34437		5297.7	1432.89	0.0699803	1.18181		FALSE
6263.41	44224.9	970.5	7.22254		5791.94	1602.34	0.0796667	1.0814		FALSE
6265.71	44233	1151.5	8.56956		6778.24	1847.46	0.0945247	0.924386		FALSE
6274.18	44262.6	1843.5	13.7195		1547.87	12006.6	0.15133	4.05342		FALSE
6276.57	44271	2113.5	15.7288		6702.01	3452.63	0.173494	0.936521		FALSE
6288.03	44311.1	6143.5	45.7204		684.148	95828.8	0.50431	9.19104		FALSE
6307.28	44378.3	2276.5	16.9419		4147.74	5105.36	0.186874	1.52065		FALSE
6309.49	44386	2343.5	17.4405		1449.11	17648.5	0.192374	4.35405		FALSE
6317.42	44413.7	1666.5	12.4022		4040.12	3710.87	0.1368	1.56367		FALSE
6323.53	44434.9	1450.5	10.7947		6492.88	2446.13	0.119069	0.973917		FALSE
6325.26	44441	1386.5	10.3184		4605.92	3147.33	0.113815	1.37329		FALSE
6328.69	44452.9	1403.5	10.445		5512.26	3126.05	0.115211	1.14811		FALSE
6333.75	44470.6	1253.5	9.32865		3682.06	2754.89	0.102898	1.72016		FALSE
6336.72	44480.9	1150.5	8.56211		12705.7	2477.8	0.0944426	0.49873		FALSE
6346.79	44515.9	819.5	6.09878		5104.94	1802.12	0.0672714	1.24326		FALSE
6349.38	44525	778.5	5.79366		7231.5	1292.44	0.0639058	0.878018		FALSE
6352.21	44534.8	779.5	5.8011		5131.82	1701.68	0.0639879	1.23781		FALSE
6357.99	44554.9	645.5	4.80386		5699.14	1399.29	0.052988	1.11561		FALSE
6360.32	44563	632.5	4.70712		6733.8	1336.22	0.0519209	0.944536		FALSE
6365.7	44581.7	533.5	3.91151		5277.19	1183.96	0.0437941	1.20627		FALSE
6368.93	44592.9	544.5	3.99216		5291.42	1184.3	0.0446971	1.20363		FALSE
6372.4	44605	549.5	4.02882		4131.53	1194.83	0.0451075	1.54238		FALSE
6374.83	44613.4	519.5	3.80886		3845.59	1159.38	0.0426449	1.6577		FALSE
6377.59	44623	552.5	4.05081		5371.92	1153.29	0.0453538	1.18721		FALSE
6380.66	44633.7	633.5	4.64469		3686.69	1366.32	0.052003	1.73073		FALSE
6383.34	44642.9	615.5	4.51271		4550.38	1572.68	0.0505254	1.40281		FALSE
6386.23	44653	516.5	3.78687		10012.5	853.472	0.0423986	0.637827		FALSE
6389.09	44662.9	484.5	3.55225		3017.85	1314.39	0.0397718	2.1171		FALSE
6391.43	44671	473.5	3.4716		9496.73	513.027	0.0388688	0.673013		FALSE
6393.86	44679.4	420.5	3.08302		3676.92	932.64	0.0345181	1.73892		FALSE
6403.09	44711.4	326.5	2.39383		2698.02	1554.69	0.0268018	2.37326		FALSE
6822.95	46142.8	503.5	3.6381		968.165	4433.68	0.0413315	7.0473		FALSE
7189.44	47357	309.25	2.22082		6637.61	487.774	0.0253858	1.08314		FALSE
7192.49	47366.9	364.25	2.61579		5389.56	766.941	0.0299007	1.33452		FALSE
7194.95	47375	448.25	3.21902		8591.55	938.941	0.0367961	0.837445		FALSE
7198.01	47385	533.25	3.82944		6088.15	1145.78	0.0437736	1.1823		FALSE
7200.68	47393.7	552.25	3.96588		4906.87	1219.27	0.0453333	1.46747		FALSE
7203.81	47403.9	565	4.05744		4207.83	1297.42	0.0463799	1.712		FALSE
7206.78	47413.6	597.25	4.28904		4184.69	1388.82	0.0490273	1.72218		FALSE
7209.64	47423	696.5	5.00179		5259.45	1522.43	0.0571745	1.3708		FALSE
7212.41	47432	706.25	5.0718		5542.09	1258.71	0.0579749	1.30139		FALSE
7215.38	47441.7	800	5.74505		5564.22	1848.55	0.0656707	1.29675		FALSE
7224.29	47470.8	1466	10.5278		1862.54	9901.59	0.120341	3.87872		FALSE
7227.17	47480.2	1650	11.8492		4183.75	4845	0.135446	1.72744		FALSE
7241.54	47527.1	5110	36.6965		647.188	87374.1	0.419471	11.1892		FALSE
7260.89	47590.1	1424	10.2262		3594.3	3452.82	0.116894	2.02011		FALSE
7263.59	47598.9	1458	10.4704		4127.96	3540.06	0.119685	1.75961		FALSE
7265.55	47605.2	1426	10.2406		2806.12	7095.76	0.117058	2.58918		FALSE
7271.62	47625	1126	8.08616		8150.8	2616.12	0.0924315	0.892136		FALSE
7276.54	47641	990	7.1095		10673.5	1792.52	0.0812674	0.681738		FALSE
7282.09	47659	1004	7.21004		8029.76	2353.9	0.0824167	0.906887		FALSE
7287.23	47675.7	957	6.87252		3964.48	2277.57	0.0785585	1.83813		FALSE
7290.3	47685.7	883	6.3411		4796.47	2060	0.072484	1.51993		FALSE
7293.44	47695.9	810	5.81686		5519.09	1458.33	0.0664915	1.32149		FALSE
7296.22	47704.9	781	5.60861		3955.43	1862.58	0.064111	1.84461		FALSE
7299.91	47716.9	759	5.45062		4030.2	1833.75	0.062305	1.8113		FALSE
7302.41	47725	781	5.60861		5433.09	1830.68	0.064111	1.34406		FALSE
7304.88	47733	800	5.74505		6551.66	2313.83	0.0656707	1.11496		FALSE
7314.74	47765	675	4.84985		6865.67	1186.14	0.0554096	1.06541		FALSE
7320.29	47783	699	5.02229		10993.7	1645.08	0.0573797	0.665865		FALSE
7323.99	47795	750	5.38873		8082.66	2194.32	0.0615662	0.906137		FALSE
7326.47	47803	770	5.53243		8933.39	1783.08	0.063208	0.820122		FALSE
7328.94	47811	821	5.89886		18380.7	1947.58	0.0673945	0.39873		FALSE
7338.51	47842	1313	9.43387		1427	10841.3	0.107782	5.14261		FALSE
7341.04	47850.2	1254	9.00995		2370.63	6118	0.102939	3.09666		FALSE
7347.46	47871	973	6.99098		10619.6	2197.13	0.0798719	0.69188		FALSE
7350.55	47881	852	6.12159		9093.45	1983.87	0.0699393	0.808335		FALSE
7353.03	47889	824	5.92042		6071.53	1922.99	0.0676408	1.21107		FALSE
7356.12	47899	789	5.66894		8945.3	1389.41	0.0647677	0.822345		FALSE
7358.87	47907.8	719	5.16599		5128.65	1700.58	0.0590215	1.43485		FALSE
7362.11	47918.3	654	4.69897		4817.27	1556.88	0.0536858	1.52827		FALSE
7364.76	47926.9	590	4.23913		5914.59	1342.37	0.0484321	1.24518		FALSE
7367.88	47937	532	3.8224		8853.02	1192.71	0.043671	0.832245		FALSE
7370.36	47945	494	3.54938		5356.86	870.201	0.0405516	1.37587		FALSE
7373.43	47954.9	463	3.32664		4270.51	1274.35	0.0380069	1.72659		FALSE
7376.55	47965	418	3.00332		7521.69	702.164	0.0343129	0.980703		FALSE
7379.64	47975	382	2.74466		10054.2	646.529	0.0313577	0.733988		FALSE
7385.22	47993	346	2.486		9059.35	717.141	0.0284026	0.815204		FALSE
7388.32	48003	355	2.55066		5795.34	735.502	0.0291414	1.27487		FALSE
7391.4	48012.9	303	2.17705		7431.68	489.64	0.0248728	0.99458		FALSE
7393.9	48021	290	2.08364		7599.42	536.709	0.0238056	0.972955		FALSE
7545.08	48506.1	328	2.3632		3136.06	911.008	0.026925	2.40591		FALSE
7556.89	48543.8	515	3.71051		4254.89	1245.13	0.0422755	1.77605		FALSE
7560.01	48553.8	587	4.22926		4980.82	1732.98	0.0481858	1.51782		FALSE
7562.84	48562.8	687	4.94974		5213.2	1605.22	0.0563947	1.45071		FALSE
7569.4	48583.7	918	6.61407		4116.5	2765.82	0.0753571	1.8388		FALSE
7572.27	48592.9	1003	7.22648		4618.76	2981.76	0.0823346	1.63946		FALSE
7574.82	48601	1026	7.39219		6398.9	1865.62	0.0842226	1.18377		FALSE
7577.33	48609	1018	7.33455		4113.8	2498.75	0.0835659	1.84193		FALSE
7581.08	48620.9	1045	7.52908		4389.78	2523.85	0.0857823	1.72699		FALSE
7584.23	48631	1115	8.03342		4500.75	2030.83	0.0915285	1.6851		FALSE
7586.87	48639.4	1157	8.33603		4377.66	2796.11	0.0949762	1.73309		FALSE
7590.12	48649.7	1242	8.94844		4248.85	2993.64	0.101954	1.78639		FALSE
7593.03	48659	1381	9.94992		5499.58	2479.2	0.113364	1.38066		FALSE
7596.16	48669	1560	11.2396		4568.81	3695.72	0.128058	1.66261		FALSE
7598.95	48677.8	1702	12.2627		5178.26	4108.35	0.139714	1.46747		FALSE
7601.97	48687.4	1815	13.0768		3914.24	3374.85	0.14899	1.94213		FALSE
7604.62	48695.9	2014	14.5106		4990.96	4884.15	0.165326	1.52368		FALSE
7608.51	48708.2	2227	16.0452		3766.09	6744.09	0.182811	2.02027		FALSE
7611.22	48716.9	2348	16.917		5711.22	4387.29	0.192743	1.33268		FALSE
7613.77	48725	2624	18.9056		6522.08	6318.23	0.2154	1.16738		FALSE
7617.46	48736.7	2874	20.7068		6571.06	6913.97	0.235922	1.15924		FALSE
7623.7	48756.5	3375	24.3164		3239.56	19711.6	0.277048	2.35331		FALSE
7629.5	48774.9	3778	27.22		2285.78	20304.6	0.31013	3.33781		FALSE
7645.3	48825.1	12182	87.7697		587.143	234708	1	13.0212		FALSE
7661.41	48876.2	4889	35.7446		4941.57	9188.55	0.40133	1.5504		FALSE
7665.44	48888.9	4927	36.0225		4317.43	12337.8	0.404449	1.77547		FALSE
7667.28	48894.8	4943	36.1394		2796.95	18508.3	0.405763	2.7413		FALSE
7671.36	48907.7	4792	35.0354		1435.95	46567.7	0.393367	5.34234		FALSE
7682.51	48943	3915	28.6235		9048.07	7286.66	0.321376	0.849077		FALSE
7685.07	48951.1	3758	27.4756		1079.89	43352.6	0.308488	7.11655		FALSE
7698.94	48994.9	2638	19.287		5350.79	6501.56	0.216549	1.43884		FALSE
7707.84	49023.1	2273	16.6184		3750.27	5659.52	0.186587	2.05528		FALSE
7710.58	49031.7	2145	15.6826		1625.18	17759.9	0.176079	4.74445		FALSE
7726.81	49083	1509	11.0327		7159.83	2801.06	0.123871	1.07919		FALSE
7729.39	49091.1	1465	10.711		3779.37	3625.99	0.120259	2.04515		FALSE
7735.69	49111	1379	10.0822		9645.13	2523.69	0.1132	0.802031		FALSE
7738.43	49119.6	1316	9.62158		4880.11	3236.31	0.108028	1.58571		FALSE
7745.2	49141	1259	9.20484		4353.09	3115.34	0.103349	1.77924		FALSE
7747.74	49149	1296	9.47536		4129.04	3201.32	0.106386	1.8764		FALSE
7760.44	49189	1275	9.32182		5098.96	3744.61	0.104663	1.52197		FALSE
7763.68	49199.2	1065	7.78646		2049.56	5552.79	0.0874241	3.78796		FALSE
7770.61	49221	859	6.28035		8683.9	1589.47	0.0705139	0.89483		FALSE
7772.51	49227	836	6.11219		4624.59	2029.07	0.0686258	1.68069		FALSE
7775.69	49237	795	5.81243		5846.91	1879.14	0.0652602	1.32988		FALSE
7779.51	49249	724	5.29333		10451	1309.69	0.0594319	0.744381		FALSE
7781.69	49255.8	706	5.16173		4408.86	1729.81	0.0579544	1.76501		FALSE
7789.69	49281	662	4.84004		6392.48	1553.89	0.0543425	1.21857		FALSE
7792.87	49291	674	4.92777		9927.27	1160.96	0.0553275	0.784997		FALSE
7795.4	49298.9	569	4.16009		5262.96	1056.35	0.0467083	1.48118		FALSE
7798.22	49307.8	525	3.8384		4656.93	1278.35	0.0430964	1.67454		FALSE
7816.44	49365	457	3.43714		11189.4	553.294	0.0375144	0.69856		FALSE
7822.18	49383	375	2.82041		9614.53	850.623	0.0307831	0.813579		FALSE
7831.07	49410.9	285	2.14351		4365.67	1289.69	0.0233952	1.79378		FALSE
7925.82	49707	668	5.02408		12429.5	1915.42	0.054835	0.63766		FALSE
7934.8	49735	1085	8.16038		3107.57	3382.6	0.0890658	2.55338		FALSE
7938.01	49745	1046	7.86705		5232.57	2531.91	0.0858644	1.51704		FALSE
7941.17	49754.8	894	6.72385		5247.32	2145.76	0.073387	1.51338		FALSE
7943.93	49763.4	762	5.73107		3048.35	5017.12	0.0625513	2.60598		FALSE
7952.31	49789.5	471	3.54243		4470.73	1150.38	0.0386636	1.77875		FALSE
7957.93	49807	362	2.72263		6532.39	881.432	0.029716	1.21823		FALSE
7961.15	49817	327	2.45939		3998.39	903.282	0.0268429	1.99109		FALSE
7964.37	49827	297	2.23376		10458	501.111	0.0243802	0.76156		FALSE
8192.19	50530.2	267.5	2.01839		5861.37	711.698	0.0219586	1.39766		FALSE
8195.69	50540.9	323.5	2.44093		6924	566.518	0.0265556	1.18366		FALSE
8198.32	50549	382.5	2.8861		6529.31	677.482	0.0313988	1.25562		FALSE
8201.55	50558.9	444.5	3.35392		4660.59	1262.44	0.0364883	1.75977		FALSE
8204.63	50568.3	390.5	2.94647		3972.75	977.011	0.0320555	2.06523		FALSE
8207.45	50577	342.5	2.58429		6960.56	740.062	0.0281153	1.17914		FALSE
8210.72	50587	274.5	2.0712		5984.29	689.625	0.0225332	1.37204		FALSE
8319.5	50919	286.5	2.16175		8695.37	634.723	0.0235183	0.956774		FALSE
8322.73	50928.8	291.5	2.19947		4350.98	553.1	0.0239287	1.91284		FALSE
8325.41	50936.9	327.5	2.47111		7463.56	589.689	0.0268839	1.11547		FALSE
8328.28	50945.7	328.5	2.47865		5273.6	1006.31	0.026966	1.57924		FALSE
8337.91	50974.9	411.5	3.14137		4553.7	1012.18	0.0337793	1.83102		FALSE
8346.44	51000.9	519.5	3.96584		5043.82	1250.19	0.0426449	1.65478		FALSE
8348.46	51007	543.5	4.14905		6336.76	1043.47	0.044615	1.31746		FALSE
8358.02	51036	726.5	5.54607		4840.79	2151.13	0.0596372	1.72658		FALSE
8361.62	51046.9	856.5	6.53848		5929.41	2060.81	0.0703087	1.41019		FALSE
8364.78	51056.5	994.5	7.59197		4491.75	3122.74	0.0816368	1.86225		FALSE
8367.46	51064.7	1083.5	8.27139		1194.16	11092.7	0.0889427	7.00699		FALSE
8383.12	51112.2	382.5	2.91999		4798.74	952.238	0.0313988	1.74694		FALSE
8386.86	51123.5	339.5	2.59173		4367.61	855.907	0.027869	1.92024		FALSE
8389.99	51133	316.5	2.41615		3244.4	792.781	0.025981	2.58599		FALSE
8473.37	51384.9	315.5	2.40851		6827.32	697.166	0.0258989	1.2411		FALSE
8476.7	51395	384.5	2.93526		4656.14	924.001	0.031563	1.82054		FALSE
8861.16	52541	274.125	2.13924		4668.56	652.476	0.0225025	1.89805		FALSE
8864.52	52550.9	300.125	2.34214		6099.52	553.871	0.0246368	1.45331		FALSE
8867.91	52560.9	353.125	2.80973		6448.06	807.928	0.0289874	1.37528		FALSE
8870.67	52569	357.125	2.84155		5696.8	846.417	0.0293158	1.55713		FALSE
8874.06	52579	396.125	3.15187		7054.21	921.399	0.0325172	1.25798		FALSE
8877.69	52589.7	408.125	3.24735		4863.8	1038.08	0.0335023	1.82526		FALSE
8884.23	52608.9	551.125	4.38516		5702.51	1687.48	0.0452409	1.55795		FALSE
8887.32	52618	576.125	4.58408		6471.95	1145.85	0.0472931	1.37321		FALSE
8890.18	52626.5	644.125	5.12514		4184.99	2085.36	0.0528751	2.1243		FALSE
8896.66	52645.5	611.125	4.86257		6305.24	1522.38	0.0501662	1.411		FALSE
8900.27	52656.2	533.125	4.24194		6146.95	1357.33	0.0437633	1.44792		FALSE
8902.93	52664	474.125	3.77249		6186.16	1200.7	0.0389201	1.43917		FALSE
8906.63	52674.9	422.125	3.35874		4322.29	1070.6	0.0346515	2.06063		FALSE
8909.84	52684.3	392.125	3.12004		4157.88	1044.81	0.0321889	2.14288		FALSE
8913.03	52693.7	390.125	3.10413		6467.21	774.015	0.0320247	1.37819		FALSE
8915.52	52701	409.125	3.2553		7692.26	779.489	0.0335844	1.15902		FALSE
8926.08	52732	386.125	3.0723		5344.94	978.882	0.0316964	1.67001		FALSE
8929.13	52741	375.125	2.98477		10208	698.878	0.0307934	0.874716		FALSE
8932.52	52750.9	367.125	2.92112		6344.22	1139.75	0.0301367	1.40798		FALSE
8935.94	52761	347.125	2.76199		9098.89	855.49	0.0284949	0.982091		FALSE
8938.89	52769.6	328.125	2.61081		6803.34	825.734	0.0269352	1.3139		FALSE
8942.74	52780.9	345.125	2.74607		5661.51	660.798	0.0283307	1.57957		FALSE
8945.62	52789.4	327.125	2.60285		4453.22	851.189	0.0268531	2.0088		FALSE
8951.91	52807.9	326.125	2.59489		4386.92	858.569	0.0267711	2.04059		FALSE
8956.07	52820.1	336.125	2.67446		3036.9	1072.82	0.0275919	2.94909		FALSE
8962.52	52839	352.125	2.80177		11765.6	901.498	0.0289054	0.761754		FALSE
8965.93	52849	367.125	2.92112		8134.85	898.516	0.0301367	1.10216		FALSE
8968.42	52856.3	404.125	3.21552		4313.76	798.394	0.0331739	2.07903		FALSE
8972.07	52867	397.125	3.15982		5762.47	769.111	0.0325993	1.55698		FALSE
8984.37	52903	481.125	3.82819		9929.2	1205.08	0.0394947	0.904843		FALSE
9000.77	52951	424.125	3.37465		11505	1017.13	0.0348157	0.782334		FALSE
9003.9	52960.1	373.125	2.96886		6094.37	960.37	0.0306292	1.47741		FALSE
9007.6	52971	403.125	3.20756		11145.2	727.282	0.0330919	0.808204		FALSE
9010.64	52979.9	357.125	2.84155		6035.66	913.732	0.0293158	1.4929		FALSE
9013.76	52989	399.125	3.17574		8074.76	908.946	0.0327635	1.11629		FALSE
9017.47	52999.8	352.125	2.80177		5042.38	903.463	0.0289054	1.78834		FALSE
9023.73	53018.1	373.125	2.96886		6219.92	732.813	0.0306292	1.45078		FALSE
9026.76	53027	389.125	3.09617		9999.48	923.654	0.0319426	0.902724		FALSE
9030.18	53037	375.125	2.98477		9717.68	711.494	0.0307934	0.929253		FALSE
9038.41	53061	419.125	3.33487		14059.5	1055.17	0.0344053	0.642869		FALSE
9043.2	53075	431.125	3.43035		13197.8	1080.25	0.0353903	0.685205		FALSE
9045.94	53083	424.125	3.37465		5657.2	828.009	0.0348157	1.59901		FALSE
9048	53089	442.125	3.56045		6341.71	870.283	0.0362933	1.42674		FALSE
9050.74	53097	444.125	3.57656		7184.07	877.612	0.0364575	1.25984		FALSE
9054.84	53108.9	481.125	3.87452		4500.11	1252.55	0.0394947	2.01214		FALSE
9058.97	53121	521.125	4.19664		2326.25	2612.91	0.0427783	3.89424		FALSE
9063.76	53135	536.125	4.31744		6785.14	1050.81	0.0440096	1.33583		FALSE
9067.14	53144.8	562.125	4.52682		4521.21	1497.28	0.0461439	2.00547		FALSE
9069.52	53151.8	584.125	4.70398		3757.81	1551.69	0.0479498	2.41352		FALSE
9072.91	53161.6	644.125	5.18717		4688.04	1285.83	0.0528751	1.93533		FALSE
9076.8	53173	688.125	5.5415		4663.7	1807.73	0.056487	1.94627		FALSE
9079.54	53181	752.125	6.0569		6268.45	1484.25	0.0617407	1.44845		FALSE
9082.95	53190.9	811.125	6.53202		5628.65	2105.41	0.0665839	1.6137		FALSE
9085.72	53199	902.125	7.26485		6066.36	1766.25	0.0740539	1.49772		FALSE
9089.12	53208.8	963.125	7.75609		4387.04	2505.74	0.0790613	2.07181		FALSE
9096.02	53228.9	1160.12	9.34254		5563.36	2993.56	0.0952327	1.63499		FALSE
9099.05	53237.7	1198.12	9.64855		4683.33	3183.72	0.0983521	1.94286		FALSE
9102.46	53247.7	1281.12	10.317		5731.51	3433.03	0.105165	1.58814		FALSE
9106.06	53258.1	1411.12	11.3639		4948.38	4655.53	0.115837	1.84021		FALSE
9109.39	53267.8	1558.12	12.5476		5371.02	5138.5	0.127904	1.69603		FALSE
9112.53	53276.9	1696.12	13.659		6771.7	4485.7	0.139232	1.34568		FALSE
9119.39	53296.9	1914.12	15.4145		4849.09	11028.9	0.157127	1.88064		FALSE
9126.28	53316.9	2328.12	18.7485		4600.36	14485.3	0.191112	1.98382		FALSE
9130.09	53328	2631.12	21.1886		5450.22	8595.14	0.215985	1.67518		FALSE
9132.74	53335.7	2822.12	22.7267		5110.58	7632.11	0.231664	1.78702		FALSE
9135.52	53343.8	2816.12	22.6784		4552.96	7663.18	0.231171	2.0065		FALSE
9138.68	53352.9	2699.12	21.7362		5408.43	8987.98	0.221567	1.68971		FALSE
9142.27	53363.4	2522.12	20.3108		3893.92	14540.6	0.207037	2.34783		FALSE
9149.03	53383	2158.12	17.3795		5514.3	4408.51	0.177157	1.65915		FALSE
9152.73	53393.7	2170.12	17.4761		5184.29	5876.05	0.178142	1.76547		FALSE
9156.59	53404.9	2231.12	17.9673		3818.46	6042.21	0.183149	2.39798		FALSE
9159.36	53413	2271.12	18.2895		4777.6	4649.48	0.186433	1.91714		FALSE
9162.12	53421	2280.12	18.3619		6773.94	7650.8	0.187172	1.35255		FALSE
9165.51	53430.8	2219.12	17.8707		3488.63	12647.6	0.182164	2.62726		FALSE
9171.5	53448.2	1818.12	14.6414		1161.39	23364.1	0.149247	7.89699		FALSE
9191.1	53505	1132.12	9.11705		3647.41	3709.27	0.0929342	2.5199		FALSE
9195.25	53517	1023.12	8.23927		3788.94	2787.9	0.0839866	2.42686		FALSE
9208.32	53554.8	825.125	6.64477		5469.77	2169.95	0.0677331	1.6835		FALSE
9211.15	53563	754.125	6.073		5086.01	2019.08	0.0619049	1.81108		FALSE
9214.61	53573	707.125	5.69451		9205.21	1395.09	0.0580467	1.00102		FALSE
9217.38	53581	657.125	5.29186		6421.77	1718.71	0.0539423	1.43533		FALSE
9220.83	53591	631.125	5.08248		3251.03	2058.57	0.051808	2.83628		FALSE
9224.3	53601	607.125	4.8892		11074.5	1145.92	0.0498379	0.83293		FALSE
9245.75	53662.9	403.125	3.29293		6403.87	801.172	0.0330919	1.44378		FALSE
9248.49	53670.9	393.125	3.21124		5620.98	1003.65	0.032271	1.64535		FALSE
9255.44	53690.9	365.125	2.98253		4323.03	969.551	0.0299725	2.14096		FALSE
9258.91	53700.9	388.125	3.1704		5202.63	986.461	0.0318605	1.77966		FALSE
9261.69	53708.9	364.125	2.97436		6162.62	902.422	0.0298904	1.50288		FALSE
9264.48	53717	395.125	3.22758		5949.14	931.096	0.0324352	1.55728		FALSE
9267.94	53727	360.125	2.94168		5070.82	882.593	0.0295621	1.8277		FALSE
9271.41	53737	329.125	2.68846		6163.96	631.122	0.0270173	1.50413		FALSE
9274.87	53747	344.125	2.81099		6430.96	793.431	0.0282486	1.44222		FALSE
9278.35	53757	354.125	2.89267		9078.07	619.886	0.0290695	1.02206		FALSE
9281.13	53765	337.125	2.75381		7661.82	762.725	0.027674	1.21135		FALSE
9284.6	53775	322.125	2.63128		10646.2	712.943	0.0264427	0.872103		FALSE
9288.07	53785	309.125	2.52509		9897.31	700.948	0.0253756	0.938444		FALSE
9291.54	53795	292.125	2.38623		4291.96	695.398	0.0239801	2.16487		FALSE
9302.63	53826.9	300.125	2.45157		4492.64	809.956	0.0246368	2.07064		FALSE
9316.11	53865.7	265.125	2.16568		6757.87	531.703	0.0217637	1.37856		FALSE
9321.43	53881	274.125	2.23919		4344.35	725.191	0.0225025	2.14565		FALSE
9326.29	53895	280.125	2.2882		12337	692.394	0.022995	0.755959		FALSE
9345.79	53951	263.125	2.14934		5195.04	510.348	0.0215995	1.79898		FALSE
9355.54	53979	287.125	2.34538		4700.05	666.797	0.0235696	1.99052		FALSE
9358.33	53987	299.125	2.4434		4081.9	775.306	0.0245547	2.29264		FALSE
9361.82	53997	288.125	2.35355		13177	755.714	0.0236517	0.710468		FALSE
9365.3	54007	317.125	2.59044		4853.75	615.194	0.0260323	1.9295		FALSE
9372.56	54027.8	331.125	2.7048		4373.13	886.419	0.0271815	2.14322		FALSE
9375.06	54035	389.125	3.17857		4965.62	999.03	0.0319426	1.888		FALSE
9381.34	54053	389.125	3.17857		3450.94	1240.81	0.0319426	2.71849		FALSE
9396	54095	605.125	4.94297		4484.87	1645.38	0.0496737	2.09504		FALSE
9400.16	54106.9	678.125	5.53927		4383.14	1380.6	0.0556661	2.14462		FALSE
9403.26	54115.8	757.125	6.18458		6035.28	1972.83	0.0621511	1.55805		FALSE
9406.2	54124.2	822.125	6.71553		5892.3	1680.28	0.0674869	1.59635		FALSE
9409.27	54133	903.125	7.37718		4735.5	2384.29	0.074136	1.98696		FALSE
9412.76	54143	1027.12	8.39008		6178.91	2704.47	0.084315	1.52337		FALSE
9416.25	54153	1139.12	9.56175		5786.9	2976.76	0.0935089	1.62717		FALSE
9474.46	54319.2	6784.12	56.9456		667.681	159267	0.556897	14.1901		FALSE
9476.89	54326.2	6671.12	55.997		985.246	118726	0.547621	9.61881		FALSE
9502.43	54399	3453.12	28.9853		6909.72	7195.8	0.283461	1.37523		FALSE
9505.58	54407.9	3361.12	28.2131		4439.7	9346.72	0.275909	2.14104		FALSE
9508.76	54417	3271.12	27.4576		4684.54	9113.02	0.268521	2.02982		FALSE
9512.23	54426.9	3247.12	27.2562		4311.56	9035.37	0.266551	2.20622		FALSE
9515.78	54437	3198.12	26.8449		5676.98	6701.17	0.262529	1.67621		FALSE
9518.78	54445.5	3191.12	26.7861		5163.12	8877.66	0.261954	1.84361		FALSE
9522.11	54455	3174.12	26.6434		7791.87	6592.65	0.260559	1.22206		FALSE
9525.62	54465	3140.12	26.358		7621.05	8690.63	0.257768	1.24991		FALSE
9531.94	54482.9	3202.12	26.8785		7513.92	6662.78	0.262857	1.26857		FALSE
9535.04	54491.7	3214.12	26.9792		5932.78	8905.54	0.263842	1.60718		FALSE
9538.01	54500.2	3212.12	26.9624		1986.45	28494.6	0.263678	4.80152		FALSE
9548.11	54528.9	2493.12	20.9271		10203.7	6806.92	0.204656	0.935753		FALSE
9550.93	54536.9	2249.12	18.879		6018.84	6077.1	0.184627	1.58684		FALSE
9553.76	54545	2051.12	17.217		4879.98	6881.24	0.168373	1.95775		FALSE
9557.51	54555.6	1855.12	15.5718		2461.88	10909.4	0.152284	3.88221		FALSE
9564.33	54575	1652.12	13.8678		7319.77	4349.61	0.13562	1.30664		FALSE
9567.85	54584.9	1450.12	12.1723		4530.67	3012.31	0.119038	2.1118		FALSE
9570.67	54593	1370.12	11.5008		5161.17	3751.12	0.112471	1.85436		FALSE
9574.19	54603	1294.12	10.8628		5100.41	3520.17	0.106233	1.87714		FALSE
9577.58	54612.6	1198.12	10.057		3763.71	3287.81	0.0983521	2.54472		FALSE
9580.96	54622.1	1148.12	9.6373		4453.15	3884.06	0.0942477	2.1515		FALSE
9584.29	54631.6	1063.12	8.92381		4774.29	2923.27	0.0872702	2.00748		FALSE
9589	54645	991.125	8.31945		3625.2	2724.83	0.0813598	2.64509		FALSE
9591.45	54651.9	942.125	7.90814		4842.98	2558.04	0.0773375	1.98049		FALSE
9594.65	54661	874.125	7.33735		4501.94	1801.16	0.0717555	2.13123		FALSE
9597.8	54669.9	824.125	6.91766		4885.04	2262.44	0.067651	1.96473		FALSE
9601.4	54680.1	819.125	7.03061		4470.1	2185.84	0.0672406	2.14792		FALSE
9605.24	54691	755.125	6.48129		7427.89	2452.63	0.0619869	1.29313		FALSE
9608.77	54701	698.125	5.99206		10509.1	1376.41	0.0573079	0.914329		FALSE
9612.27	54710.9	657.125	5.64015		6622.14	1718.24	0.0539423	1.45154		FALSE
9615.79	54720.9	604.125	5.18525		6843.91	1564.66	0.0495916	1.40501		FALSE
9618.86	54729.6	546.125	4.68743		6852.04	1102.91	0.0448305	1.4038		FALSE
9622.18	54738.9	515.125	4.42136		4415.45	1365.54	0.0422857	2.17921		FALSE
9625.66	54748.8	490.125	4.20678		5267.24	1278.5	0.0402335	1.82746		FALSE
9628.55	54757	470.125	4.03512		7388.17	899.37	0.0385918	1.30324		FALSE
9632.29	54767.6	409.125	3.51155		4508.01	1080.47	0.0335844	2.13671		FALSE
9635.61	54776.9	397.125	3.40855		5894.53	1002.79	0.0325993	1.63467		FALSE
9638.45	54785	347.125	2.9794		4955.91	920.365	0.0284949	1.94484		FALSE
9641.99	54795	329.125	2.8249		9780.56	624.927	0.0270173	0.985831		FALSE
9645.49	54804.9	298.125	2.55883		6593.03	761.726	0.0244726	1.46298		FALSE
9648.35	54813	284.125	2.43867		6591.8	705.287	0.0233233	1.46369		FALSE
10030.6	55883	283.5	2.4718		10075.7	713.584	0.023272	0.995517		FALSE
10158.6	56237	271.5	2.36718		8439.6	522.331	0.022287	1.20369		FALSE
10162.3	56247	298.5	2.60259		10351.6	757.572	0.0245034	0.981713		FALSE
10165.6	56256.2	329.5	2.87287		5055.41	869.587	0.0270481	2.01084		FALSE
10168.8	56265	389.5	3.396		6976.44	773.151	0.0319734	1.45759		FALSE
10172.1	56274.2	399.5	3.48319		4676.19	841.083	0.0327943	2.17531		FALSE
10176.1	56284.9	467.5	4.12577		5224.63	1254.51	0.0383763	1.94771		FALSE
10187	56314.9	656.5	5.79372		5353.44	1794.77	0.053891	1.90288		FALSE
10189.9	56323	655.5	5.7849		4276.87	1403.63	0.0538089	2.38255		FALSE
10192.8	56331	708.5	6.25263		9346.24	1461.36	0.0581596	1.09058		FALSE
10196.8	56342	691.5	6.1026		5052.39	1491.66	0.0567641	2.01822		FALSE
10200.8	56352.9	701.5	6.19086		4574.84	2408.42	0.057585	2.22976		FALSE
10204.4	56362.8	669.5	5.90845		7665.28	1404.62	0.0549581	1.33124		FALSE
10207.3	56371	641.5	5.66135		7353.74	1779.28	0.0526597	1.38805		FALSE
10210.5	56379.7	616.5	5.44072		6317.2	1705.27	0.0506075	1.6163		FALSE
10214.6	56391	668.5	5.89963		10086.5	1317.16	0.054876	1.0127		FALSE
10217.9	56400	627.5	5.53779		5999.6	1706.53	0.0515104	1.7031		FALSE
10221.2	56409	677.5	5.97905		6077.4	1778.59	0.0556148	1.68183		FALSE
10224.8	56418.9	706.5	6.23498		7211.56	1787.68	0.0579954	1.41783		FALSE
10227.7	56427	709.5	6.26146		5946.54	1459.79	0.0582417	1.71994		FALSE
10231.3	56437	762.5	6.72919		5745.94	2028.27	0.0625923	1.78062		FALSE
10234.9	56446.8	756.5	6.67624		7333.32	1581.83	0.0620998	1.39567		FALSE
10238.3	56456.1	776.5	6.85274		6809.96	2119.49	0.0637416	1.50344		FALSE
10241.6	56465	839.5	7.40873		5174.17	2832.75	0.0689132	1.97936		FALSE
10245.2	56475	831.5	7.33813		6417.15	1763.34	0.0682564	1.59653		FALSE
10248.6	56484.3	863.5	7.62053		5430.91	1839.86	0.0708833	1.88708		FALSE
10252.5	56495	902.5	7.96472		4524.6	2509.79	0.0740847	2.26594		FALSE
10255.1	56502.2	961.5	8.4854		3963.86	2702.52	0.0789279	2.58715		FALSE
10259	56512.9	968.5	8.54718		4765.26	2097.33	0.0795025	2.15288		FALSE
10262.7	56522.9	1033.5	9.12081		4737.13	2240.5	0.0848383	2.16644		FALSE
10281.7	56575	1519.5	13.4098		6705.04	4309.72	0.124733	1.53343		FALSE
10285.1	56584.2	1452.5	12.8186		2380.72	10302.3	0.119233	4.32015		FALSE
10293.4	56607	1079.5	9.52677		1941.06	10998.5	0.0886143	5.30296		FALSE
10307.2	56645	662.5	5.84667		6370.31	1771.95	0.0543835	1.61801		FALSE
10311.1	56655.6	590.5	5.21126		5868.46	1236.42	0.0484732	1.75704		FALSE
10314.5	56664.9	577.5	5.09654		5293.05	1474.13	0.047406	1.94869		FALSE
10318.2	56674.9	530.5	4.68175		5349.9	1422.21	0.0435479	1.92867		FALSE
10321.1	56683	508.5	4.4876		7924.45	1045.26	0.0417419	1.30244		FALSE
10324.8	56692.9	505.5	4.46112		5132.37	1315.7	0.0414956	2.0117		FALSE
10328.1	56702	486.5	4.29344		6101.63	1015.95	0.039936	1.69268		FALSE
10331.3	56710.9	449.5	3.96691		5714.62	1185.44	0.0368987	1.80788		FALSE
10335.1	56721	471.5	4.16107		7468.43	1164.92	0.0387046	1.38383		FALSE
10340.2	56735	427.5	3.77276		4750.07	1410.07	0.0350928	2.17685		FALSE
10346.7	56752.9	379.5	3.34915		5656.87	1559.97	0.0311525	1.82906		FALSE
10356.3	56779	337.5	2.97849		4890.8	892.263	0.0277048	2.1175		FALSE
10360.3	56790	309.5	2.73139		5758.79	653.607	0.0254063	1.79905		FALSE
10363.6	56798.9	293.5	2.59019		8174.96	770.987	0.0240929	1.26773		FALSE
10367	56808.3	280.5	2.49585		5312.22	748.41	0.0230258	1.95154		FALSE
10789.7	57950	371	3.49558		4245.38	1516.54	0.0304548	2.54153		FALSE
10796.3	57967.6	441	4.15513		6037.55	1253.55	0.036201	1.7882		FALSE
10801.1	57980.2	500	4.71103		5094.99	2087.28	0.0410442	2.11994		FALSE
10803.6	57986.9	511	4.81467		7816.51	1410.45	0.0419471	1.38215		FALSE
10807	57996.2	476	4.4849		5838.04	1355.54	0.039074	1.85114		FALSE
10811	58006.9	456	4.29646		6524.88	1268.11	0.0374323	1.6569		FALSE
10814.1	58015	421	3.96669		7063.3	880.172	0.0345592	1.53102		FALSE
10817.7	58024.8	349	3.2883		6757.18	926.149	0.0286488	1.60093		FALSE
10821.1	58033.9	319	3.00564		7202.3	672.34	0.0261862	1.50246		FALSE
10824.5	58042.9	291	2.74182		4184.69	975.605	0.0238877	2.58669		FALSE
10835	58071	263	2.478		7068.46	544.067	0.0215892	1.53287		FALSE
10849	58108.3	276	2.60049		5611.07	752.677	0.0226564	1.9335		FALSE
10859	58134.9	292	2.75124		6179.24	778.754	0.0239698	1.75734		FALSE
10862	58143	306	2.88315		6720.48	630.556	0.025119	1.61626		FALSE
10865.8	58153	292	2.75124		4624.47	779.962	0.0239698	2.34963		FALSE
10870.3	58164.9	338	3.18466		4289.66	923.006	0.0277459	2.53407		FALSE
10874	58174.9	387	3.64634		5035.14	1056.99	0.0317682	2.15963		FALSE
10879.3	58189	327	3.08101		8902.41	695.537	0.0268429	1.22206		FALSE
10883	58198.8	323	3.04332		6734.93	697.605	0.0265145	1.6159		FALSE
11230.5	59116.9	264	2.56206		4370.61	719.957	0.0216713	2.56954		FALSE
11233.5	59125	272	2.6397		8180.2	572.193	0.022328	1.37326		FALSE
11237.4	59135	316	3.06671		5339.39	823.475	0.0259399	2.10461		FALSE
11241.4	59145.5	364	3.53254		6820.29	1008.98	0.0298802	1.64823		FALSE
11245.1	59155.2	414	4.01778		4881.56	1472.1	0.0339846	2.30358		FALSE
11248.8	59165	494	4.79416		7253.61	1343.39	0.0405516	1.55079		FALSE
11251.8	59173	524	5.0853		9135.09	1127.81	0.0430143	1.23172		FALSE
11255.1	59181.6	606	5.8811		6084.79	1697.2	0.0497455	1.84972		FALSE
11258.7	59191	600	5.82287		7519.65	1755.19	0.049253	1.49724		FALSE
11261.8	59199	608	5.90051		5856.05	1744.51	0.0499097	1.9231		FALSE

## Sheet: ICDC_EA56-1_0_H1_1
Spectrum: ICDC EA56-1\0_H1\1 1SLin, "Baseline subt." (D:\Data\BioTyperRealTimeProcessing\China CDC\20120925chanqichangganjun\ICDC EA56-1\0_H1\1)
m/z	time	Intens.	SN	Quality Fac.	Res.	Area	Rel. Intens.	FWHM	Chi^2	Bk. Peak
3621.2	33721.7	316	3.50231		1068.93	1269.12	0.0289775	3.38768		FALSE
3823.26	34638.1	1473.5	15.6724		789.383	9287.09	0.135122	4.84335		FALSE
3833.63	34684.5	525.5	5.58932		734.143	3372.8	0.0481889	5.22191		FALSE
3840.45	34714.9	311.5	3.31317		3727.13	445.491	0.0285649	1.0304		FALSE
3842.54	34724.3	317.5	3.37699		3832	378.873	0.0291151	1.00275		FALSE
3844.49	34733	340.5	3.62162		3797.45	466.542	0.0312242	1.01239		FALSE
3846.72	34742.9	260.5	2.77073		3892.6	362.67	0.0238881	0.988214		FALSE
4184.91	36220.2	560.25	5.68615		792.264	3658.04	0.0513755	5.28221		FALSE
4568.31	37824.8	500.5	4.7592		1913.15	1568.9	0.0458964	2.38785		FALSE
4570.29	37832.9	557.5	5.30121		4905.15	1163.01	0.0511233	0.931734		FALSE
4572.26	37841	429.5	4.08407		4082.2	720.592	0.0393856	1.12005		FALSE
4574.71	37851	348.5	3.31385		7511.31	431.876	0.0319578	0.609042		FALSE
4577.15	37861	363.5	3.45648		7620.78	446.82	0.0333333	0.600614		FALSE
4579.33	37869.9	383.5	3.64666		4335.52	648.838	0.0351674	1.05623		FALSE
4581.55	37879	513.5	4.88282		10267.8	1066.9	0.0470885	0.446206		FALSE
4583.98	37888.9	673.5	6.40424		1632.41	2854.64	0.0617607	2.80811		FALSE
4730.4	38483	378.5	3.51845		4463.34	772.966	0.0347088	1.05983		FALSE
4739.75	38520.6	2566.5	23.8576		800.085	22238.9	0.235351	5.92405		FALSE
4750.06	38562	750.5	6.97648		4053.35	1721.4	0.0688216	1.17189		FALSE
4752.27	38570.9	631.5	5.87028		5848.34	870.542	0.0579092	0.812584		FALSE
4754.35	38579.3	491.5	4.56887		3768.73	714.026	0.0450711	1.26153		FALSE
4756.96	38589.8	498.5	4.63394		3755.72	922.818	0.045713	1.26659		FALSE
4759.74	38600.9	500.5	4.65253		2600.27	1195.32	0.0458964	1.83048		FALSE
4771.07	38646.4	988.5	9.18887		892.9	7508.13	0.0906465	5.34334		FALSE
4778.03	38674.3	364.5	3.38831		2888.84	713.404	0.033425	1.65396		FALSE
4780.7	38685	377.5	3.50915		4672.8	667.554	0.0346171	1.02309		FALSE
4783.19	38694.9	338.5	3.14662		3353.53	565.061	0.0310408	1.42631		FALSE
4785.2	38702.9	259.5	2.41225		3626.89	347.014	0.0237964	1.31936		FALSE
5016.43	39617.7	2473	22.6424		670.105	23218.3	0.226777	7.48603		FALSE
5026.49	39657	493	4.51384		3569.73	732.511	0.0452086	1.40809		FALSE
5028.54	39665	481	4.40397		6955.21	703.084	0.0441082	0.722988		FALSE
5037.37	39699.5	906	8.29521		816.637	7985.5	0.0830812	6.16843		FALSE
5051.92	39756.2	443	4.05604		3737.6	864.614	0.0406236	1.35165		FALSE
5054.16	39764.9	500	4.57793		3680.68	1177.79	0.0458505	1.37316		FALSE
5056.45	39773.9	554	5.07234		4376.23	1037.55	0.0508024	1.15544		FALSE
5058.8	39783	566	5.18221		6345.91	1035.39	0.0519028	0.797174		FALSE
5061.35	39793	506	4.59769		5947.15	904.164	0.0464007	0.851055		FALSE
5063.66	39801.9	396	3.5982		3690.9	719.525	0.0363136	1.37193		FALSE
5065.99	39811	337	3.0621		4112.84	469.167	0.0309033	1.23175		FALSE
5068.54	39820.9	338	3.07119		4733.46	558.096	0.030995	1.07079		FALSE
5070.86	39829.9	297	2.69865		4071.83	433.32	0.0272352	1.24535		FALSE
5073.34	39839.6	343	3.11662		3997.93	610.933	0.0314535	1.26899		FALSE
5075.92	39849.6	407	3.69815		3406.07	742.455	0.0373223	1.49026		FALSE
5078.09	39858	448	4.07069		3818.51	844.283	0.0410821	1.32986		FALSE
5080.39	39867	455	4.13429		4448.58	661.893	0.041724	1.14203		FALSE
5082.97	39877	474	4.30693		9030.88	885.537	0.0434663	0.562843		FALSE
5085.78	39887.9	597	5.42455		3380.81	1395.42	0.0547455	1.50431		FALSE
5087.6	39895	632	5.74257		4467.26	1147.22	0.0579551	1.13886		FALSE
5090.16	39904.9	527	4.78851		5166.64	998.428	0.0483265	0.985198		FALSE
5094.82	39923	513	4.6613		8339.03	965.299	0.0470426	0.61096		FALSE
5097.89	39934.9	535	4.8612		4924.22	1810.75	0.0490601	1.03527		FALSE
5103.58	39957	470	4.27059		4630.48	860.459	0.0430995	1.10217		FALSE
5106.32	39967.6	400	3.63454		3673.93	756.481	0.0366804	1.38988		FALSE
5108.96	39977.8	399	3.62545		3447.27	591.72	0.0365887	1.48203		FALSE
5111.09	39986.1	362	3.28926		3643.71	697.486	0.0331958	1.40272		FALSE
5113.6	39995.8	324	2.94398		4292.67	484.318	0.0297111	1.19124		FALSE
5116.11	40005.5	337	3.0621		4597.19	615.344	0.0309033	1.11288		FALSE
5118.04	40013	340	3.08936		4305.84	493.835	0.0311784	1.18863		FALSE
5120.91	40024.1	342	3.10753		3392.26	800.944	0.0313618	1.50959		FALSE
5123.68	40034.8	297	2.69865		4434.56	438.26	0.0272352	1.1554		FALSE
5125.69	40042.6	289	2.62596		3122.01	576.452	0.0265016	1.64179		FALSE
5128.37	40053	280	2.54418		5999.03	517.92	0.0256763	0.854866		FALSE
5130.44	40061	300	2.72591		9170.28	293.965	0.0275103	0.559464		FALSE
5144.07	40113.6	1053	9.56793		904.467	8830.44	0.0965612	5.6874		FALSE
5153.72	40150.9	395	3.58911		2842.61	791.034	0.0362219	1.81302		FALSE
5159.45	40173	280	2.54418		3873.97	528.283	0.0256763	1.33183		FALSE
5162.03	40183	267	2.42606		5764.04	475.47	0.0244842	0.895558		FALSE
5385.52	41035.4	283	2.50508		3879.32	543.581	0.0259514	1.38826		FALSE
5388.56	41046.9	368	3.25749		3362.05	540.568	0.033746	1.60276		FALSE
5394.81	41070.4	965	8.54206		931.647	7371.15	0.0884915	5.79061		FALSE
5404.48	41106.9	875	7.74539		3398.24	3238.12	0.0802384	1.59037		FALSE
5406.66	41115.1	858	7.59491		2618.62	3308.97	0.0786795	2.0647		FALSE
5411.93	41135	561	4.9659		10674.4	847.289	0.0514443	0.507002		FALSE
5414.56	41144.9	524	4.63838		3365.3	1079.59	0.0480514	1.60894		FALSE
5416.68	41152.9	528	4.67379		5099.38	1020.38	0.0484182	1.06222		FALSE
5418.48	41159.6	417	3.69123		3564.35	625.036	0.0382393	1.52019		FALSE
5421.09	41169.5	338	2.99193		3895.1	649.625	0.030995	1.39177		FALSE
5423.62	41179	288	2.54934		3078.63	436.082	0.0264099	1.7617		FALSE
5425.97	41187.8	269	2.38115		3797.69	512.01	0.0246676	1.42875		FALSE
5428.41	41197	263	2.32804		3772.55	463.688	0.0241174	1.43892		FALSE
5443.31	41253	284	2.51393		2665.61	1180.62	0.0260431	2.04205		FALSE
5633.81	41962.1	709	5.78562		812.997	6381.32	0.065016	6.92969		FALSE
5639.05	41981.4	441	3.59867		4265.83	884.298	0.0404402	1.32191		FALSE
6245.72	44162.9	288	2.10936		4606.36	520.699	0.0264099	1.35589		FALSE
6250.87	44181	285	2.08739		5969.09	405.443	0.0261348	1.04721		FALSE
6253.72	44191	279	2.04344		6681.18	400.6	0.0255846	0.93602		FALSE
6256.37	44200.3	284	2.08006		4678.5	706.315	0.0260431	1.33726		FALSE
6258.86	44209	328	2.40233		6667.59	500.544	0.0300779	0.938699		FALSE
6267.98	44240.9	501	3.66941		4225.09	1067.98	0.0459422	1.48351		FALSE
6276.23	44269.8	808	5.91793		1346.1	5295.5	0.0740945	4.66251		FALSE
6278.84	44278.9	863	6.32076		3856.49	1454.63	0.079138	1.62812		FALSE
6289.29	44315.5	2503	18.3324		788.217	29760.1	0.229528	7.97913		FALSE
6297.28	44343.4	1427	10.4516		4126.81	3145.09	0.130857	1.52594		FALSE
6300.02	44352.9	1262	9.2431		4225.25	2729.27	0.115727	1.49104		FALSE
6306.33	44375	1167	8.5473		5629.49	2549.73	0.107015	1.12023		FALSE
6309.2	44385	1348	9.87298		4074.46	3655.57	0.123613	1.54848		FALSE
6312.02	44394.8	1369	10.0268		1413.71	9751.75	0.125539	4.46487		FALSE
6320.09	44423	876	6.41597		6895.51	1414.9	0.0803301	0.916552		FALSE
6322.96	44433	819	5.99849		7441.79	1716.02	0.0751032	0.849656		FALSE
6325.82	44442.9	747	5.47115		4641.02	1252.34	0.0685007	1.36302		FALSE
6328.69	44452.9	762	5.58102		4302.44	1689.75	0.0698762	1.47095		FALSE
6331.56	44462.9	822	6.02047		6238.37	1771.31	0.0753783	1.01494		FALSE
6333.8	44470.7	766	5.61031		3731.42	2113.75	0.070243	1.69742		FALSE
6336.72	44480.9	717	5.25143		5381.88	1501.47	0.0657497	1.17742		FALSE
6339.61	44491	617	4.51901		5550.04	1014.16	0.0565796	1.14226		FALSE
6342.49	44501	550	4.02829		5099.92	1478.67	0.0504356	1.24365		FALSE
6347.66	44519	511	3.74265		2867.68	1124.61	0.0468592	2.21352		FALSE
6353.41	44539	492	3.60349		3861.03	1062.89	0.0451169	1.64552		FALSE
6355.96	44547.9	447	3.2739		4786.33	954.903	0.0409904	1.32794		FALSE
6368.36	44590.9	359	2.55835		5805.17	888.489	0.0329207	1.09702		FALSE
6370.86	44599.6	348	2.47996		5006.76	724.815	0.031912	1.27245		FALSE
6373.56	44609	361	2.5726		7427.49	554.33	0.0331041	0.858104		FALSE
6376.43	44619	389	2.77214		7195.52	740.91	0.0356717	0.886168		FALSE
6379.27	44628.8	378	2.69375		5956.87	605.992	0.034663	1.07091		FALSE
6381.87	44637.8	409	2.91467		3890.35	1049.58	0.0375057	1.64044		FALSE
6384.5	44647	414	2.9503		8373.32	611.212	0.0379642	0.762482		FALSE
6387.17	44656.2	344	2.45145		4525.67	729.052	0.0315452	1.41132		FALSE
6389.69	44665	311	2.21629		5334.4	616.883	0.028519	1.19783		FALSE
6392.57	44675	287	2.04525		5909.74	443.065	0.0263182	1.0817		FALSE
6823.91	46146	546	3.71775		1086.22	3943.34	0.0500688	6.28224		FALSE
7156.46	47249	334.5	2.2757		3694.78	780.915	0.030674	1.93691		FALSE
7162.67	47269.3	339.5	2.30971		4271.34	792.391	0.0311325	1.67691		FALSE
7165.01	47277	352.5	2.39816		4333.46	810.004	0.0323246	1.65342		FALSE
7168.93	47289.8	331.5	2.25529		4165.63	777.391	0.0303989	1.72097		FALSE
7171.3	47297.6	320.5	2.18045		3857.07	575.585	0.0293902	1.85926		FALSE
7174.73	47308.8	352.5	2.39816		4179.46	808.178	0.0323246	1.71666		FALSE
7176.61	47315	367.5	2.50021		5329.83	637.211	0.0337001	1.3465		FALSE
7179.71	47325.1	374.5	2.54783		4240.19	869.19	0.034342	1.69325		FALSE
7182.11	47333	388.5	2.64307		5651.87	890.182	0.0356259	1.27075		FALSE
7185.47	47344	416.5	2.83357		4804.09	970.857	0.0381935	1.4957		FALSE
7188.83	47355	411.5	2.79955		5202.7	961.577	0.037735	1.38175		FALSE
7204.11	47404.9	552.5	3.75881		4848.48	1294.74	0.0506648	1.48585		FALSE
7207.17	47414.9	590.5	4.01734		5639.61	1332.29	0.0541495	1.27796		FALSE
7209.64	47423	646.5	4.39832		5609.22	1374.43	0.0592847	1.28532		FALSE
7212.72	47433	636.5	4.33029		4018.61	1475.91	0.0583677	1.79483		FALSE
7215.16	47441	704.5	4.79291		4083.81	1626	0.0646034	1.76677		FALSE
7218.52	47452	743.5	5.05824		5207.57	1328.64	0.0681797	1.38616		FALSE
7221.86	47462.9	889.5	6.05152		4922.5	2040.42	0.0815681	1.46711		FALSE
7226.93	47479.4	1135.5	7.72512		2487.71	5632.41	0.104127	2.90505		FALSE
7229.26	47487	1232.5	8.38504		7544.02	2883.5	0.113022	0.958276		FALSE
7243.09	47532.1	3488.5	23.7332		1311.35	30462.8	0.319899	5.52339		FALSE
7244.95	47538.2	3361.5	22.8692		1486.68	21754.7	0.308253	4.87323		FALSE
7253.84	47567.1	1501.5	10.2151		3686.87	3401.84	0.137689	1.96748		FALSE
7257.01	47577.4	1171.5	7.97004		4354.9	2050.16	0.107428	1.6664		FALSE
7260.54	47588.9	1094.5	7.44619		5046.4	2530.58	0.100367	1.43876		FALSE
7263.62	47598.9	1127.5	7.6707		5263.43	2560.47	0.103393	1.38002		FALSE
7266.26	47607.5	999.5	6.79988		5696.02	2289.05	0.0916552	1.27567		FALSE
7269.17	47617	943.5	6.41889		6297.94	2097.7	0.0865199	1.15421		FALSE
7272.24	47627	809.5	5.50725		4907.33	1859.75	0.074232	1.48191		FALSE
7281.65	47657.6	695.5	4.73168		3958.72	1607.52	0.0637781	1.83939		FALSE
7284.51	47666.9	687.5	4.67725		3949.95	1643.5	0.0630445	1.8442		FALSE
7287.47	47676.5	642.5	4.37111		3527.87	1541.91	0.0589179	2.06568		FALSE
7290.09	47685	617.5	4.20102		4237.99	1418.66	0.0566254	1.72017		FALSE
7293.17	47695	580.5	3.9493		4682.55	1020.19	0.0532325	1.55752		FALSE
7303.02	47727	564.5	3.84045		4222.16	1312.29	0.0517652	1.72969		FALSE
7306.05	47736.8	635.5	4.32348		4231.16	1495.9	0.058276	1.72672		FALSE
7308.57	47745	680.5	4.62963		2136.6	2747.16	0.0624026	3.42065		FALSE
7311.65	47755	635.5	4.32348		7194.91	1404.05	0.058276	1.01623		FALSE
7314.73	47764.9	565.5	3.84476		10025.3	1172.78	0.0518569	0.729625		FALSE
7317.82	47775	437.5	2.97451		4261.8	938.204	0.0401192	1.71707		FALSE
7320.9	47784.9	398.5	2.70935		7710.4	818.004	0.0365429	0.949484		FALSE
7323.99	47795	375.5	2.55298		8411.82	605.224	0.0344337	0.870678		FALSE
7326.46	47803	364.5	2.47819		6338.2	764.378	0.033425	1.15592		FALSE
7329.73	47813.6	342.5	2.32861		5695.81	752.601	0.0314076	1.28686		FALSE
7332.63	47823	332.5	2.26062		7281.98	697.808	0.0304906	1.00696		FALSE
7335.71	47832.9	305.5	2.07706		4088.6	820.557	0.0280147	1.79419		FALSE
7549.72	48520.9	332.5	2.2618		4189.07	738.248	0.0304906	1.80224		FALSE
7555.12	48538.2	373.75	2.5424		5181.6	891.117	0.0342733	1.45807		FALSE
7564.7	48568.7	559	3.80255		4719.95	1632.17	0.0512609	1.60271		FALSE
7567.29	48577	638	4.33994		8102.54	1487.48	0.0585053	0.93394		FALSE
7575.2	48602.2	939	6.38746		3880.29	2255.41	0.0861073	1.95223		FALSE
7577.72	48610.2	931	6.33304		5972.38	2273.17	0.0853737	1.26879		FALSE
7608.7	48708.8	1829	12.4416		1253.5	16534.7	0.167721	6.06994		FALSE
7618.86	48741.1	2490	16.938		1559.98	20316.4	0.228336	4.88395		FALSE
7623.8	48756.8	2833	19.2712		2197.56	11974.7	0.259789	3.46921		FALSE
7647.56	48832.2	10905	75.2944		568.367	234120	1	13.4553		FALSE
7661.61	48876.8	5478	37.8233		6850.43	16896.8	0.502338	1.11841		FALSE
7665.46	48889	5348	36.9257		14389.4	13324.5	0.490417	0.532717		FALSE
7668.16	48897.5	5426	37.4643		3780.37	16954.6	0.49757	2.02842		FALSE
7671.51	48908.1	5306	36.6357		6187.09	13106.1	0.486566	1.23992		FALSE
7673.81	48915.4	4980	34.3848		1746.22	45017.4	0.456671	4.39452		FALSE
7685.41	48952.1	3999	27.6114		862.353	49928.9	0.366713	8.91213		FALSE
7699.18	48995.7	2875	19.8507		2863.11	20034.4	0.263641	2.6891		FALSE
7708.24	49024.3	2532	17.4824		2186.34	15020.9	0.232187	3.52563		FALSE
7714.17	49043.1	2218	15.3144		2009.26	16312	0.203393	3.83931		FALSE
7722.68	49069.9	1727	11.9242		4116.17	3223.11	0.158368	1.87618		FALSE
7726.16	49080.9	1675	11.5652		3459.04	4143.98	0.153599	2.23362		FALSE
7729.35	49091	1632	11.2683		7004.84	3043.63	0.149656	1.10343		FALSE
7731.25	49097	1574	10.8678		4705.23	2956.87	0.144337	1.64312		FALSE
7749	49153	1264	8.72739		7333.63	2346.29	0.11591	1.05664		FALSE
7751.85	49161.9	1264	8.72739		4948.34	3159.56	0.11591	1.56656		FALSE
7755.32	49172.9	1292	8.92072		4457.02	3980.22	0.118478	1.74003		FALSE
7757.9	49181	1255	8.66525		7644.26	2292.23	0.115085	1.01487		FALSE
7760.93	49190.5	1182	8.16121		2081.5	6745.08	0.108391	3.72852		FALSE
7768.06	49212.9	926	6.39364		7330.56	2210.13	0.0849152	1.05968		FALSE
7771.19	49222.8	885	6.11055		3793.88	2661.4	0.0811554	2.04835		FALSE
7776.96	49241	780	5.38557		5601.88	1896.99	0.0715268	1.38828		FALSE
7780.76	49252.9	737	5.08868		5018.34	1377.77	0.0675837	1.55047		FALSE
7786.09	49269.7	661	4.56393		4299.47	1590.98	0.0606144	1.81094		FALSE
7789.69	49281	706	4.87463		5070.89	1233.47	0.0647409	1.53616		FALSE
7792.4	49289.5	638	4.40512		3586.64	1869.86	0.0585053	2.17262		FALSE
7795.67	49299.8	589	4.0668		5555.08	1065.19	0.0540119	1.40334		FALSE
7798.59	49308.9	600	4.14275		5859.42	1322.1	0.0550206	1.33095		FALSE
7801.78	49319	522	3.60419		9762.34	923.246	0.047868	0.799171		FALSE
7815.16	49361	445	3.09026		4289.29	1037.82	0.040807	1.82202		FALSE
7818.34	49371	446	3.0972		4514.45	1046.07	0.0408987	1.73185		FALSE
7830.45	49408.9	332	2.30554		5761.11	776.149	0.0304448	1.35919		FALSE
7833.6	49418.8	346	2.40276		5722.71	794.711	0.0317286	1.36886		FALSE
7836.64	49428.3	309	2.14582		3160	720.525	0.0283356	2.47995		FALSE
7839.4	49437	315	2.18749		4770.6	637.085	0.0288858	1.64327		FALSE
7900.12	49626.8	332	2.30554		4474.52	799.958	0.0304448	1.76558		FALSE
7902.73	49635	381	2.64582		8076.66	842.733	0.0349381	0.978465		FALSE
7905.29	49643	368	2.55554		4741.79	683.178	0.033746	1.66715		FALSE
7914.26	49671	459	3.18748		8315.78	838.186	0.0420908	0.951717		FALSE
7917.46	49680.9	520	3.61109		4057.8	1282.34	0.0476845	1.95117		FALSE
7923.22	49698.9	618	4.29164		5972.37	1496.62	0.0566713	1.32664		FALSE
7935.87	49738.3	1262	8.76384		1489.81	11930.4	0.115727	5.32675		FALSE
7938.64	49746.9	1291	8.96522		6752.95	3178.96	0.118386	1.17558		FALSE
7941.66	49756.3	1214	8.4305		5152.75	3002.81	0.111325	1.54125		FALSE
7944.51	49765.2	1093	7.59023		1824.36	6244.36	0.100229	4.35467		FALSE
7951	49785.4	832	5.77774		3888.22	3698.35	0.0762953	2.04489		FALSE
7957.03	49804.1	626	4.3472		5128.56	1483.43	0.0574049	1.55151		FALSE
7960.3	49814.3	536	3.7222		6359.64	980.029	0.0491518	1.25169		FALSE
7963.08	49823	492	3.41665		6729.61	1360.63	0.0451169	1.18329		FALSE
7966.3	49833	440	3.05554		8294.75	748.041	0.0403485	0.960403		FALSE
7969.51	49843	422	2.93054		7612.43	1066.14	0.0386978	1.04691		FALSE
7972.74	49853	360	2.49998		9663.89	713.875	0.0330124	0.825003		FALSE
7975.95	49863	314	2.18054		6076.14	672.381	0.0287941	1.31267		FALSE
8183.3	50503	311	2.15695		6218.52	535.771	0.028519	1.31596		FALSE
8186.25	50512	326	2.26098		5216.2	885.005	0.0298945	1.56939		FALSE
8189.81	50522.9	369	2.55921		4278.56	885.812	0.0338377	1.91415		FALSE
8192.44	50531	408	2.82969		5352.46	738.433	0.037414	1.53059		FALSE
8195.71	50541	481	3.33598		8257.89	1115.78	0.0441082	0.99247		FALSE
8199.23	50551.8	589	4.08502		6053.75	1405.11	0.0540119	1.3544		FALSE
8202.23	50561	687	4.7647		6408.21	1632.14	0.0629986	1.27996		FALSE
8204.84	50569	697	4.83406		4988.65	1642.44	0.0639156	1.6447		FALSE
8208.76	50581	573	3.97405		9798.37	1275.98	0.0525447	0.837768		FALSE
8211.61	50589.7	447	3.10018		5435.54	1060	0.0409904	1.51073		FALSE
8214.64	50599	412	2.85743		6415.64	919.606	0.0377808	1.28041		FALSE
8217.91	50609	360	2.49679		6463.43	635.912	0.0330124	1.27145		FALSE
8221.17	50619	314	2.17775		7480.11	700.359	0.0287941	1.09907		FALSE
8224.44	50629	330	2.28872		11097.3	668.218	0.0302613	0.741121		FALSE
8314.87	50904.9	290	2.0113		6042.66	688.854	0.0265933	1.37603		FALSE
8321.09	50923.8	327	2.26791		5331.25	786.556	0.0299862	1.56081		FALSE
8327.02	50941.9	358	2.48292		3738.5	1123.2	0.032829	2.22737		FALSE
8330.02	50951	374	2.59388		7244.88	675.477	0.0342962	1.14978		FALSE
8333.27	50960.9	365	2.56519		4333.94	696.805	0.0334709	1.92279		FALSE
8340.56	50983	441	3.09931		4002.41	1076.39	0.0404402	2.08389		FALSE
8344.45	50994.8	487	3.42259		5617.44	1200.97	0.0446584	1.48546		FALSE
8347.43	51003.9	515	3.61937		6287.22	1283.01	0.047226	1.32768		FALSE
8350.42	51012.9	603	4.23783		6392.8	1111.23	0.0552957	1.30622		FALSE
8353.07	51021	615	4.32217		5371.16	1495.44	0.0563961	1.55517		FALSE
8356.36	51031	680	4.77898		7496.4	1639.31	0.0623567	1.11472		FALSE
8359.66	51041	721	5.06712		8625.05	1786.42	0.0661165	0.969229		FALSE
8363.12	51051.5	852	5.98778		3964.9	2080.42	0.0781293	2.10929		FALSE
8365.52	51058.8	1003	7.04899		4790.36	2507.91	0.0919762	1.74632		FALSE
8368.23	51067	1096	7.70259		4896.32	2682.53	0.100504	1.70908		FALSE
8371.52	51077	958	6.73274		4864.32	2376.36	0.0878496	1.72101		FALSE
8374.33	51085.5	809	5.68558		4490.29	2008.52	0.0741862	1.86499		FALSE
8377.46	51095	684	4.80709		5771.9	1631.13	0.0627235	1.45142		FALSE
8380.76	51105	576	4.04808		10518	1008.1	0.0528198	0.796803		FALSE
8383.39	51113	482	3.38745		6713.78	879.073	0.0441999	1.24868		FALSE
8386.69	51123	400	2.81116		5496.98	1169.23	0.0366804	1.52569		FALSE
8390	51133	352	2.47382		4642.32	645.45	0.0322788	1.80728		FALSE
8392.92	51141.8	321	2.25596		5268.03	757.832	0.029436	1.59318		FALSE
8872.84	52575.4	275.625	2.03018		3972.48	706.505	0.0252751	2.23357		FALSE
8876.15	52585.1	315.625	2.32481		4506.67	805.336	0.0289431	1.96956		FALSE
8878.82	52593	367.625	2.70783		4474.75	671.206	0.0337116	1.9842		FALSE
8882.32	52603.3	394.625	2.9067		5112.31	995.226	0.0361875	1.73744		FALSE
8888.63	52621.9	482.625	3.55489		4623.82	1266.12	0.0442572	1.92236		FALSE
8891.72	52631	527.625	3.88634		5718.98	1032.25	0.0483838	1.55478		FALSE
8895.05	52640.8	533.625	3.93054		5173.24	1383.23	0.048934	1.71944		FALSE
8906.89	52675.6	401.625	2.95826		6756.39	784.717	0.0368294	1.31829		FALSE
8910.07	52685	395.625	2.91407		6672.45	970.106	0.0362792	1.33535		FALSE
8919.6	52713	337.625	2.48685		4402.8	877.402	0.0309606	2.02589		FALSE
8923.66	52724.9	341.625	2.51632		4080.31	851.822	0.0313274	2.18701		FALSE
8929.81	52743	320.625	2.36164		4913.27	632.236	0.0294017	1.81749		FALSE
8932.58	52751.1	325.625	2.39847		4507.07	856.934	0.0298602	1.9819		FALSE
8940.02	52773	358.625	2.64154		7065.6	892.323	0.0328863	1.26529		FALSE
8942.96	52781.6	372.625	2.74466		6188.74	920.02	0.0341701	1.44504		FALSE
8952.97	52811	388.625	2.86251		10874.3	712.308	0.0356373	0.823313		FALSE
8962.52	52839	357.625	2.63417		10171.6	689.661	0.0327946	0.881131		FALSE
8965.93	52849	387.625	2.85514		5037.45	982.571	0.0355456	1.77985		FALSE
8968.66	52857	418.625	3.08348		7622.13	797.884	0.0383884	1.17666		FALSE
8971.7	52865.9	431.625	3.17923		5457.88	1109.82	0.0395805	1.6438		FALSE
8975.15	52876	437.625	3.22343		3682.8	1441.65	0.0401307	2.43705		FALSE
8984.37	52903	547.625	4.03366		9327.5	1711.43	0.0502178	0.963213		FALSE
8991.87	52925	549.625	4.04839		6098.31	1413.39	0.0504012	1.47449		FALSE
8995.28	52934.9	540.625	3.9821		7453	1349.65	0.0495759	1.20693		FALSE
8998.31	52943.8	532.625	3.92317		6686.82	1024	0.0488423	1.34568		FALSE
9001.59	52953.4	455.625	3.35601		3848.33	1202.69	0.0417813	2.33909		FALSE
9004.84	52962.9	434.625	3.20133		6419.97	1072.7	0.0398556	1.40263		FALSE
9008.24	52972.8	418.625	3.08348		6094.4	1019.28	0.0383884	1.47812		FALSE
9011.68	52982.9	407.625	3.00246		7942.65	740.013	0.0373796	1.13459		FALSE
9014.45	52991	414.625	3.05402		7923.68	892.716	0.0380215	1.13766		FALSE
9017.86	53001	402.625	2.96563		9643.35	1085.88	0.0369211	0.935138		FALSE
9021.28	53011	371.625	2.73729		8922.88	817.463	0.0340784	1.01103		FALSE
9024.39	53020.1	351.625	2.58998		4788.05	880.713	0.0322444	1.88477		FALSE
9027.45	53029	338.625	2.49422		5120.71	844.334	0.0310523	1.76293		FALSE
9030.87	53039	325.625	2.39847		4630.99	832.562	0.0298602	1.95009		FALSE
9034.74	53050.3	319.625	2.35427		3766.98	638.739	0.0293099	2.3984		FALSE
9037.55	53058.5	326.625	2.40583		4508.34	845.388	0.0299519	2.00463		FALSE
9040.46	53067	323.625	2.38373		5238.03	827.549	0.0296768	1.72593		FALSE
9044.24	53078	316.625	2.33217		6576.14	626.998	0.0290348	1.37531		FALSE
9047.48	53087.5	345.625	2.56792		4557.07	901.454	0.0316942	1.98537		FALSE
9056.23	53113	340.625	2.53077		4997.24	663.42	0.0312357	1.81224		FALSE
9059.64	53122.9	374.625	2.78338		7884.53	696.184	0.0343535	1.14904		FALSE
9062.4	53131	379.625	2.82053		3948.82	926.465	0.034812	2.29496		FALSE
9065.83	53141	399.625	2.96913		10571.5	757.416	0.036646	0.857571		FALSE
9071.99	53158.9	417.625	3.10286		5912.01	821.469	0.0382967	1.5345		FALSE
9075.43	53169	456.625	3.39262		9007.97	1434.75	0.041873	1.00749		FALSE
9078.87	53179	498.625	3.70467		12387.2	1535.62	0.0457244	0.732922		FALSE
9082.29	53189	533.625	3.96472		10257.4	1010.68	0.048934	0.885441		FALSE
9085.24	53197.6	592.625	4.40307		6477.32	1459.24	0.0543443	1.40262		FALSE
9088.86	53208.1	611.625	4.54424		5811.47	1577.11	0.0560867	1.56395		FALSE
9091.47	53215.7	638.625	4.74484		5156.49	1281.98	0.0585626	1.76311		FALSE
9095.32	53226.9	720.625	5.35409		4577.7	2302.99	0.0660821	1.98687		FALSE
9102.2	53246.9	820.625	6.09706		6285.32	2172.66	0.0752522	1.44817		FALSE
9115.56	53285.8	1176.62	8.74207		4700.52	3163.13	0.107898	1.93927		FALSE
9119.41	53297	1292.62	9.60392		4621.99	4255.85	0.118535	1.97305		FALSE
9125.93	53315.9	1586.62	11.7883		5707.95	4178.93	0.145495	1.59881		FALSE
9129.05	53325	1827.62	13.5789		8934.1	4699.17	0.167595	1.02182		FALSE
9132.48	53334.9	1935.62	14.3813		6425.54	6389.29	0.177499	1.42128		FALSE
9135.54	53343.8	2055.62	15.2728		6246.15	5434.89	0.188503	1.46259		FALSE
9138.3	53351.8	2048.62	15.2208		5381.23	5501.71	0.187861	1.69818		FALSE
9142.13	53363	1993.62	14.8122		6922.92	5286.21	0.182818	1.32056		FALSE
9145.33	53372.2	1855.62	13.7869		5714.52	5019.11	0.170163	1.60037		FALSE
9148.55	53381.6	1798.62	13.3634		6623	3663.28	0.164936	1.38133		FALSE
9151.78	53391	1815.62	13.4897		9038.91	4713.23	0.166495	1.01249		FALSE
9155.23	53401	1821.62	13.5343		6220.27	4798.53	0.167045	1.47184		FALSE
9158.66	53410.9	1855.62	13.7869		6035.02	4966.53	0.170163	1.51759		FALSE
9162.09	53420.9	1882.62	13.9875		6723.97	3825.19	0.172639	1.3626		FALSE
9164.87	53429	1852.62	13.7646		4588.22	6220.53	0.169888	1.99748		FALSE
9167.98	53437.9	1776.62	13.1999		5487.02	4750.01	0.162918	1.67085		FALSE
9170.8	53446.1	1631.62	12.1226		4510.73	4316.43	0.149622	2.03311		FALSE
9173.87	53455	1461.62	10.8596		2412.91	8251.99	0.134033	3.80199		FALSE
9180.74	53474.9	1159.62	8.61576		8963.16	2984.51	0.106339	1.02428		FALSE
9183.51	53483	1019.62	7.57559		5286.04	2708.92	0.0935007	1.73731		FALSE
9195.24	53516.9	761.625	5.65871		3195.2	2473.04	0.0698418	2.87783		FALSE
9201.47	53535	645.625	4.79685		9140.78	3123.57	0.0592045	1.00664		FALSE
9207.69	53553	539.625	4.0093		6175.23	1416.04	0.0494842	1.49107		FALSE
9211.15	53563	520.625	3.86813		9227.08	1618.22	0.0477419	0.998274		FALSE
9218.26	53583.5	425.625	3.1623		5426.15	1116.3	0.0390303	1.69886		FALSE
9221.81	53593.8	408.625	3.03599		4938.49	1064.2	0.0374713	1.86733		FALSE
9227.91	53611.4	342.625	2.54563		4115.33	892.508	0.0314191	2.24232		FALSE
9231.21	53621	312.625	2.34278		3921.64	631.323	0.028668	2.35392		FALSE
9233.99	53629	307.625	2.30531		4460.7	801.602	0.0282095	2.07007		FALSE
9238.13	53640.9	327.625	2.45519		5823.93	741.889	0.0300436	1.58624		FALSE
9241.61	53651	316.625	2.37275		6953.95	685.757	0.0290348	1.32897		FALSE
9245.07	53661	291.625	2.18541		5143.51	518.77	0.0267423	1.79743		FALSE
9248.52	53671	272.625	2.04302		8581.01	633.178	0.025	1.07779		FALSE
9387.93	54071.9	280.625	2.10297		6278.05	568.281	0.0257336	1.49536		FALSE
9400.88	54108.9	447.625	3.35445		5082.42	1427.47	0.0410477	1.84968		FALSE
9404.34	54118.9	505.625	3.7891		5667.96	1319.75	0.0463663	1.65921		FALSE
9407.13	54126.9	553.625	4.14881		7030.85	1126.16	0.050768	1.33798		FALSE
9409.98	54135	606.625	4.54598		3607.35	1639.55	0.0556282	2.60856		FALSE
9413.1	54143.9	690.625	5.17547		5864.25	1840.58	0.063331	1.60517		FALSE
9416.81	54154.5	800.625	6.05952		7372.45	2154.07	0.0734182	1.2773		FALSE
9420.43	54164.9	923.625	6.99045		5297.11	2467.15	0.0846974	1.77841		FALSE
9426.48	54182.2	1198.62	9.07178		2450.55	5906.85	0.109915	3.84668		FALSE
9429.86	54191.9	1363.62	10.3206		5892.36	3630.31	0.125046	1.60035		FALSE
9440.33	54221.8	1867.62	14.1351		2000.28	14544.4	0.171263	4.71951		FALSE
9476.67	54325.5	6155.62	46.5888		647.103	142144	0.564477	14.6448		FALSE
9479.55	54333.7	6019.62	45.5595		907.302	104792	0.552006	10.4481		FALSE
9502.16	54398.2	3425.62	25.9268		5899.21	11703.4	0.314133	1.61075		FALSE
9505.92	54408.9	3230.62	24.4509		6263.66	8903.47	0.296252	1.51763		FALSE
9509.44	54418.9	3158.62	23.906		6136.86	10844.5	0.289649	1.54956		FALSE
9517.16	54440.9	2960.62	22.4075		4245.04	6219.67	0.271492	2.24195		FALSE
9519.98	54448.9	2963.62	22.4302		7066.63	8153.56	0.271768	1.34717		FALSE
9523.48	54458.9	2877.62	21.7793		4299.99	7974.83	0.263881	2.21477		FALSE
9526.33	54467	2869.62	21.7187		5061.61	5962.61	0.263148	1.88207		FALSE
9529.84	54477	2915.62	22.0669		7329.72	7919.64	0.267366	1.30017		FALSE
9532.94	54485.8	2885.62	21.8398		5580.87	8003.42	0.264615	1.70814		FALSE
9536.45	54495.7	2876.62	21.7717		5487.27	7994.66	0.26379	1.73792		FALSE
9539.89	54505.5	2841.62	21.5068		5035.9	7837.82	0.26058	1.89438		FALSE
9542.67	54513.4	2687.62	20.3413		4254.19	9103.25	0.246458	2.24312		FALSE
9546.03	54523	2446.62	18.5173		7449.04	6658.74	0.224358	1.28151		FALSE
9548.93	54531.2	2274.62	17.2155		12526.3	7658.77	0.208586	0.762312		FALSE
9552.5	54541.4	2028.62	15.3536		3476.43	10355.9	0.186027	2.74779		FALSE
9559.35	54560.8	1664.62	12.5987		2214.17	12492.4	0.152648	4.31736		FALSE
9567.86	54585	1346.62	10.1919		4961.72	3658.47	0.123487	1.92833		FALSE
9582.66	54627	988.625	7.4824		8131.22	2000.75	0.090658	1.1785		FALSE
9584.78	54633	939.625	7.11154		4606.9	3070.11	0.0861646	2.08053		FALSE
9589.01	54645	886.625	6.71041		12152.1	1709.11	0.0813044	0.789085		FALSE
9600.3	54677	684.625	5.18158		12709.8	2235.05	0.0627808	0.755347		FALSE
9610.17	54704.9	556.625	4.32631		6354.79	1802.8	0.0510431	1.51227		FALSE
9613.71	54715	471.625	3.66566		7337.34	951.128	0.0432485	1.31024		FALSE
9617.2	54724.9	454.625	3.53353		4583.09	934.579	0.0416896	2.09841		FALSE
9622.9	54741	385.625	2.99723		7907.17	778.009	0.0353622	1.21698		FALSE
9628.55	54757	340.625	2.64747		10367.2	654.184	0.0312357	0.928749		FALSE
9637.04	54781	295.625	2.29771		11452.9	690.522	0.0271091	0.841451		FALSE
9639.87	54789	277.625	2.15781		10074.4	654.402	0.0254585	0.956864		FALSE
9643.4	54799	279.625	2.17336		5307.06	497.377	0.0256419	1.81709		FALSE
10104.6	56087.9	260.25	2.08548		6946.2	532.363	0.0238652	1.4547		FALSE
10126.7	56149	401.25	3.21537		9720.54	796.568	0.036795	1.04179		FALSE
10130.4	56159	444.25	3.55994		7256.04	1103.75	0.0407382	1.39613		FALSE
10134	56169	446.25	3.57597		5507.67	911.55	0.0409216	1.83997		FALSE
10137.6	56178.9	487.25	3.90452		6316.65	1269.2	0.0446813	1.6049		FALSE
10140.9	56188	531.25	4.2571		6103.8	1423.81	0.0487162	1.6614		FALSE
10144.8	56198.9	593.25	4.75393		7552.52	1551.43	0.0544017	1.34324		FALSE
10147.8	56207	613.25	4.9142		5725.55	1672.16	0.0562357	1.77236		FALSE
10151	56216	661.25	5.29884		5302.03	1838.15	0.0606373	1.91456		FALSE
10154.3	56225	745.25	5.97197		7405.78	1531.06	0.0683402	1.37113		FALSE
10158.6	56236.8	804.25	6.44476		5567.06	2180.74	0.0737506	1.82476		FALSE
10161.5	56244.9	830.25	6.6531		5754.68	2270.27	0.0761348	1.76579		FALSE
10165.2	56254.9	869.25	6.96562		5647.19	2351.19	0.0797111	1.80004		FALSE
10168.8	56265	885.25	7.09384		4938.37	1852.61	0.0811784	2.05914		FALSE
10171.7	56273	912.25	7.3102		5360.68	2481.71	0.0836543	1.89746		FALSE
10175.4	56283.1	903.25	7.33538		4961.86	2504.78	0.082829	2.05072		FALSE
10179	56292.9	903.25	7.33538		5652.39	2431.59	0.082829	1.80082		FALSE
10181.9	56301	925.25	7.51405		6554.35	1918.17	0.0848464	1.55345		FALSE
10185.1	56309.9	903.25	7.33538		4946.79	2523.55	0.082829	2.05894		FALSE
10189.1	56320.9	949.25	7.70895		6060.34	2518.44	0.0870472	1.68128		FALSE
10192.4	56329.8	922.25	7.48969		6089.58	1946.38	0.0845713	1.67374		FALSE
10195.7	56338.9	950.25	7.71708		6194.09	2524.25	0.0871389	1.64603		FALSE
10199.3	56348.9	924.25	7.50593		7033.17	1895.73	0.0847547	1.45017		FALSE
10202.2	56357	865.25	7.02678		6753.22	2329.21	0.0793443	1.51072		FALSE
10205.9	56367	883.25	7.17296		6196	1795.12	0.080995	1.64717		FALSE
10209.5	56376.9	885.25	7.1892		4889.26	2376.46	0.0811784	2.08815		FALSE
10212.4	56384.8	845.25	6.86436		5285.29	2280.13	0.0775103	1.93222		FALSE
10216	56394.9	844.25	6.85624		4919.83	2291.66	0.0774186	2.0765		FALSE
10219.4	56404.1	849.25	6.89684		5548.31	1778.3	0.0778771	1.84189		FALSE
10222.6	56412.9	820.25	6.66133		5046.21	1739.24	0.0752178	2.02579		FALSE
10225.5	56421	829.25	6.73442		3981.99	2319.09	0.0760431	2.56795		FALSE
10228.4	56429	832.25	6.75879		11174.8	1745.8	0.0763182	0.915316		FALSE
10248.8	56485	893.25	7.25417		4062.7	3129.29	0.081912	2.52267		FALSE
10252.2	56494.2	934.25	7.58714		4999.37	2644.8	0.0856717	2.0507		FALSE
10259.8	56515	985.25	8.00131		4339.18	2748.11	0.0903485	2.36445		FALSE
10262.7	56523	1016.25	8.25307		13791.9	2167.53	0.0931912	0.744111		FALSE
10266.4	56533	1071.25	8.69973		12420.7	2246.1	0.0982348	0.826554		FALSE
10278.3	56565.8	1251.25	10.1615		3590	6092.77	0.114741	2.86304		FALSE
10281.7	56575	1277.25	10.3727		5023.6	3645.48	0.117125	2.04668		FALSE
10285.3	56584.9	1269.25	10.3077		4547.26	3657.87	0.116392	2.26187		FALSE
10287.6	56591.2	1244.25	10.1047		4042.45	4311.8	0.114099	2.5449		FALSE
10291.9	56603	1122.25	9.11391		4664.7	3097.89	0.102912	2.20634		FALSE
10294.5	56610.1	1019.25	8.27743		5069.55	3548.01	0.0934663	2.03065		FALSE
10298.6	56621.2	901.25	7.31914		5832.39	2510.57	0.0826456	1.76576		FALSE
10302.1	56630.9	817.25	6.63697		7130.27	2219.94	0.0749427	1.44484		FALSE
10305.8	56641	759.25	6.16595		11482.1	1066.7	0.069624	0.897553		FALSE
10313.1	56660.9	624.25	5.0696		8419.86	1685.92	0.0572444	1.22485		FALSE
10316	56669	558.25	4.5336		4947.57	1179.94	0.0511921	2.08507		FALSE
10319.6	56678.9	566.25	4.59857		5656.45	1503.99	0.0519257	1.8244		FALSE
10322.6	56687	517.25	4.20064		5771.55	1375.32	0.0474324	1.78853		FALSE
10326.9	56698.7	452.25	3.67277		4735.58	1282.39	0.0414718	2.18071		FALSE
10330.7	56709	426.25	3.46162		10959.7	883.217	0.0390876	0.942606		FALSE
10332.9	56715	393.25	3.19362		6743.37	831.459	0.0360614	1.5323		FALSE
10335.8	56723	375.25	3.04744		6431.49	993.346	0.0344108	1.60706		FALSE
10340.1	56734.7	351.25	2.85254		4341.24	980.96	0.03221	2.38182		FALSE
10343.6	56744.3	341.25	2.77133		5229.55	910.369	0.031293	1.97791		FALSE
10356.3	56778.9	285.25	2.31654		7869.4	881.616	0.0261577	1.31602		FALSE
10771.4	57901	267.25	2.29494		7960.92	511.925	0.0245071	1.35304		FALSE
10774.4	57909	281.25	2.41516		6600.14	722.42	0.0257909	1.63246		FALSE
10778.2	57919	321.25	2.75865		7835.66	634.288	0.029459	1.37553		FALSE
10781.9	57929	342.25	2.93898		5938.86	918.236	0.0313847	1.81548		FALSE
10785.6	57938.9	358.25	3.07637		8061.2	992.062	0.0328519	1.33797		FALSE
10789.4	57948.9	427.25	3.66889		3993.06	1431.25	0.0391793	2.70202		FALSE
10800.2	57977.9	582.25	4.99991		7015.11	1650.24	0.0533929	1.53956		FALSE
10803.6	57987	644.25	5.53232		7485.87	1788.45	0.0590784	1.4432		FALSE
10807.3	57997	650.25	5.58384		13352.9	1321.92	0.0596286	0.80936		FALSE
10811.1	58006.9	595.25	5.11154		3242.13	2090.5	0.0545851	3.33455		FALSE
10814.3	58015.7	563.25	4.83675		6800.78	1483.73	0.0516506	1.59016		FALSE
10817.8	58025	516.25	4.43315		8357.5	1020.44	0.0473407	1.29438		FALSE
10821.5	58034.9	443.25	3.80629		8190.02	899.825	0.0406465	1.32131		FALSE
10824.5	58043	382.25	3.28247		6706.66	785.372	0.0350527	1.614		FALSE
10828.3	58053	340.25	2.9218		6521.42	912.494	0.0312013	1.66042		FALSE
10831.3	58061	301.25	2.5869		5636.15	638.101	0.0276249	1.92176		FALSE
10835.5	58072.2	279.25	2.39798		4650.25	784.98	0.0256075	2.33009		FALSE
10838.3	58079.6	295.25	2.53538		5894.7	786.344	0.0270747	1.83865		FALSE
10843.2	58092.8	264.25	2.26917		4961.89	745.234	0.024232	2.1853		FALSE
10845.5	58099	286.25	2.45809		7180.03	569.349	0.0262494	1.51051		FALSE
10857.5	58131	261.25	2.24341		4928.76	555.298	0.0239569	2.2029		FALSE
10861.3	58141	284.25	2.44092		4030.03	927.021	0.026066	2.69509		FALSE
10864.8	58150.3	269.25	2.31211		7756.35	575.467	0.0246905	1.40076		FALSE
10871	58167	293.25	2.5182		6003.7	803.451	0.0268913	1.81072		FALSE
10874.5	58176.2	314.25	2.69853		5659.27	857.174	0.0288171	1.92154		FALSE
10878.5	58187	296.25	2.54396		6390.22	799.955	0.0271664	1.70237		FALSE
10882.3	58196.9	280.25	2.40657		5754.78	601.266	0.0256992	1.891		FALSE
11232	59121	256	2.25408		4883.27	709.494	0.0234755	2.3001		FALSE
11236	59131.5	274	2.41257		6989.82	767.331	0.0251261	1.60749		FALSE
11239.6	59141	332	2.92325		8384.21	878.569	0.0304448	1.34057		FALSE
11242.7	59149	400	3.52199		10438.4	821.714	0.0366804	1.07705		FALSE
11246.5	59159	406	3.57482		7985.8	1134.3	0.0372306	1.40831		FALSE
11250.3	59169	495	4.35847		7821.03	1640.97	0.045392	1.43847		FALSE
11254.5	59179.8	543	4.78111		4749.7	1893.1	0.0497937	2.36951		FALSE
11258	59189	611	5.37985		9303.09	1282.19	0.0560293	1.21013		FALSE
11261	59197	652	5.74085		5998.87	1841.8	0.0597891	1.87719		FALSE
11264.8	59207	632	5.56475		8509.6	2623.57	0.0579551	1.32378		FALSE
11268.6	59217	563	4.95721		5276.17	1638.88	0.0516277	2.13576		FALSE
11272.5	59227	519	4.56979		4824.7	1496.09	0.0475928	2.33641		FALSE
11276.7	59237.9	457	4.02388		5930.96	1284.42	0.0419074	1.90132		FALSE
11280.3	59247.5	405	3.56602		6396.61	870.657	0.0371389	1.76348		FALSE
11283.9	59257	354	3.11696		7148.09	953.207	0.0324622	1.57859		FALSE
11287.7	59266.9	314	2.76477		6860.01	815.272	0.0287941	1.64544		FALSE
11291	59275.5	269	2.36854		2588.79	1397.38	0.0246676	4.36151		FALSE
15851.1	70201	274	3.04118		4922.8	919.154	0.0251261	3.21994		FALSE
15855.7	70211	273	3.03009		11332.4	868.66	0.0250344	1.39914		FALSE
15860.2	70220.9	296	3.28537		9841.16	721.016	0.0271435	1.61161		FALSE
15863.8	70229	260	2.8858		7682.92	860.878	0.0238423	2.06481		FALSE
15868.3	70238.9	272	3.01899		7841.59	836.462	0.0249427	2.02361		FALSE
15872.8	70248.9	272	3.01899		8309.53	644.249	0.0249427	1.91019		FALSE

## Sheet: ICDC_EA59-1_0_C1_1
Spectrum: ICDC EA59-1\0_C1\1 1SLin, "Baseline subt." (D:\Data\BioTyperRealTimeProcessing\China CDC\20120925chanqichangganjun\ICDC EA59-1\0_C1\1)
m/z	time	Intens.	SN	Quality Fac.	Res.	Area	Rel. Intens.	FWHM	Chi^2	Bk. Peak
2855.35	29991.9	295	2.78838		3222.78	394.35	0.0290769	0.885992		FALSE
3622.44	33728.9	357.5	3.24474		3993.27	513.953	0.0352373	0.907136		FALSE
3823.6	34641.7	737.5	6.37275		972.543	4042.18	0.0726923	3.93155		FALSE
3834.3	34689.6	344.5	2.97683		3689.06	535.314	0.0339559	1.03937		FALSE
4364.99	36985.7	521	4.26284		948.231	3462.73	0.0513528	4.6033		FALSE
4730.75	38488.1	360	2.80467		4110.92	606.017	0.0354837	1.15078		FALSE
4732.96	38497	467	3.63828		6341.63	580.898	0.0460303	0.746332		FALSE
4735.44	38507	765.25	5.96187		4121.48	1222.19	0.0754275	1.14896		FALSE
4739.82	38524.6	1562.75	12.175		919.071	9881.19	0.154034	5.15719		FALSE
4746.88	38553	581.5	4.53032		4784.44	811.391	0.0573161	0.992149		FALSE
4749.36	38563	606.5	4.72509		3991.2	851.872	0.0597802	1.18996		FALSE
4751.36	38571	635.5	4.95102		3567.23	1417.53	0.0626386	1.33195		FALSE
4753.99	38581.5	556.5	4.33555		3768.5	1000.15	0.0548519	1.26151		FALSE
4756.57	38591.9	494.5	3.85253		2752.11	726.29	0.0487408	1.72834		FALSE
4758.58	38600	527.5	4.10962		4822.49	756.329	0.0519935	0.986747		FALSE
4760.98	38609.6	556.5	4.33555		4207.06	1276.27	0.0548519	1.13167		FALSE
4763.31	38619	512.5	3.99276		4411.21	738.406	0.050515	1.07982		FALSE
4765.52	38627.8	505.5	3.93822		4568.53	738.748	0.049825	1.04312		FALSE
4768.49	38639.8	652.5	5.08346		3511.09	1466.92	0.0643142	1.35812		FALSE
4770.96	38649.7	779.5	6.07289		1221.64	4642.21	0.0768321	3.90538		FALSE
4778.55	38680.1	399.5	3.1124		2782.82	949.527	0.0393771	1.71716		FALSE
4783.24	38698.9	324.5	2.5281		10638.9	581.013	0.0319846	0.449601		FALSE
4995.67	39540.4	393	2.99437		2657.05	1292.19	0.0387364	1.88015		FALSE
4998.36	39551	540	4.1144		2825.01	1226.66	0.0532256	1.76933		FALSE
5000.92	39561	624	4.75441		5285.98	1167.56	0.0615051	0.946071		FALSE
5003.16	39569.7	698	5.31824		3846.44	1338.68	0.068799	1.30073		FALSE
5006	39580.9	811	6.17921		5093.58	1468.82	0.0799369	0.982805		FALSE
5008.07	39589	956	7.28401		8352.41	1728.71	0.094229	0.599596		FALSE
5016.71	39622.8	4636	35.3229		739.993	40040.6	0.456951	6.7794		FALSE
5024.73	39654.1	1158	8.8231		5070.34	2213.83	0.114139	0.991005		FALSE
5026.99	39663	943	7.18496		4529.15	1417.14	0.0929476	1.10992		FALSE
5029.79	39673.9	955	7.27639		4173.8	1884.48	0.0941304	1.20509		FALSE
5032.56	39684.7	1021	7.77926		5760.35	2038.7	0.100636	0.873656		FALSE
5037.35	39703.4	1572	11.9775		1799.28	6859.87	0.154946	2.79966		FALSE
5039.36	39711.3	1526	11.627		1564.12	9491.15	0.150412	3.22184		FALSE
5048.76	39747.9	791	6.02683		5061.26	1190.07	0.0779656	0.997532		FALSE
5053.65	39767	810	6.1716		6884.24	1188.36	0.0798384	0.73409		FALSE
5056.16	39776.8	812	6.18683		3252.08	1607.65	0.0800355	1.55475		FALSE
5058.77	39786.9	839	6.37983		3879.4	1230.88	0.0826968	1.30401		FALSE
5060.8	39794.8	785	5.96921		4142.48	1805.68	0.0773742	1.22168		FALSE
5063.35	39804.8	621	4.72214		5728.38	1219.06	0.0612094	0.883907		FALSE
5065.97	39815	534	4.06059		6954.85	987.982	0.0526342	0.728408		FALSE
5068.02	39823	454	3.45226		5412.11	650.532	0.0447489	0.936424		FALSE
5070.66	39833.2	419	3.18612		3279.27	812.147	0.0412991	1.54628		FALSE
5072.97	39842.2	414	3.14809		3159.09	818.706	0.0408063	1.60583		FALSE
5075.85	39853.4	441	3.35341		3685.28	866.99	0.0434675	1.37733		FALSE
5083.65	39883.7	414	3.14809		4136.25	809.115	0.0408063	1.22905		FALSE
5094.79	39927	403	3.06445		6726.53	399.731	0.039722	0.757418		FALSE
5098.14	39940	441	3.35341		2503.81	1252.06	0.0434675	2.03615		FALSE
5099.95	39947	461	3.50549		3345.87	680.025	0.0454389	1.52425		FALSE
5104.59	39965	385	2.92758		11273.7	547.8	0.0379479	0.452787		FALSE
5106.84	39973.7	330	2.50935		4491.2	650.743	0.0325267	1.13708		FALSE
5109.23	39983	333	2.53216		4950.15	621.663	0.0328224	1.03214		FALSE
5111.81	39993	332	2.52456		6881.44	581.442	0.0327239	0.742841		FALSE
5114.38	40002.9	340	2.58539		4958.19	610.111	0.0335124	1.0315		FALSE
5121.29	40029.7	337	2.56258		5069.52	497.169	0.0332167	1.01021		FALSE
5123.69	40039	332	2.52456		3440.5	494.17	0.0327239	1.48923		FALSE
5125.24	40045	349	2.65383		3171.17	685.058	0.0343995	1.6162		FALSE
5129.9	40063	382	2.90476		5260.73	554.606	0.0376522	0.975129		FALSE
5134.54	40081	470	3.57392		3895.26	890.463	0.046326	1.31815		FALSE
5137.24	40091.4	515	3.91611		3840.25	985.809	0.0507614	1.33774		FALSE
5139.54	40100.3	611	4.6461		4736.12	908.553	0.0602237	1.08518		FALSE
5142.01	40109.8	849	6.45588		3536.15	1976.09	0.0836824	1.45413		FALSE
5144.07	40117.8	1084	8.24284		3844.9	2040.77	0.106845	1.33789		FALSE
5145.93	40125	921	7.00337		3740.87	1739.79	0.0907792	1.3756		FALSE
5148.66	40135.5	701	5.33047		3927.56	1314.88	0.0690947	1.31091		FALSE
5151.12	40145	639	4.85902		3656.37	1197.18	0.0629836	1.40881		FALSE
5153.71	40155	627	4.76777		4181.68	903.799	0.0618008	1.23245		FALSE
5156.01	40163.9	518	3.93892		4628.21	971.802	0.0510571	1.11404		FALSE
5158.38	40173	458	3.48267		4520.42	667.946	0.0451432	1.14113		FALSE
5160.96	40183	462	3.51309		3120.52	847.997	0.0455374	1.65388		FALSE
5163.54	40192.9	435	3.30778		4895.24	765.062	0.0428762	1.05481		FALSE
5165.64	40201	390	2.9656		5072.06	683.999	0.0384407	1.01845		FALSE
5168.23	40211	351	2.66904		8820.89	452.725	0.0345966	0.585909		FALSE
5170.82	40221	339	2.57779		5402.18	571.274	0.0334138	0.957173		FALSE
5351.48	40911	349	2.59688		9230.7	506.792	0.0343995	0.579748		FALSE
5356.76	40931	335	2.49271		4856.6	493.369	0.0330196	1.10299		FALSE
5359.39	40940.9	313	2.32901		3304.26	480.982	0.0308511	1.62196		FALSE
5367.34	40971	455	3.38562		3504.35	670.966	0.0448475	1.53162		FALSE
5375.79	41003	865	6.4364		5177.94	1624.37	0.0852595	1.03821		FALSE
5378.4	41012.8	940	6.99447		3622.04	1886.31	0.0926519	1.48491		FALSE
5383.2	41030.9	1077	8.01388		5417.86	1660.05	0.106155	0.993604		FALSE
5395.16	41076.1	3758	27.963		736.855	42837	0.370411	7.32187		FALSE
5408.62	41126.8	905	6.73404		4572.63	1378.12	0.0892021	1.18282		FALSE
5411.3	41136.9	901	6.70428		5158.61	1393.53	0.0888078	1.04898		FALSE
5416.09	41154.9	1210	9.00353		1883.85	5010.65	0.119265	2.87501		FALSE
5418.56	41164.2	1117	8.31152		4553.1	2250.17	0.110098	1.19008		FALSE
5420.86	41172.9	956	7.11353		4848.29	1813.91	0.094229	1.1181		FALSE
5423.53	41182.9	759	5.64767		4526.71	1132.8	0.0748115	1.19812		FALSE
5426.18	41192.9	624	4.64314		5362.78	1204.21	0.0615051	1.01182		FALSE
5428.52	41201.7	562	4.1818		4357.73	851.268	0.055394	1.24572		FALSE
5431.5	41212.9	535	3.9809		3847.85	1046.3	0.0527327	1.41157		FALSE
5433.12	41219	474	3.527		3137.71	738.103	0.0467202	1.73155		FALSE
5435.76	41228.9	507	3.77255		3897.99	967.139	0.0499729	1.3945		FALSE
5438.96	41241	484	3.60141		3620.66	943.527	0.0477059	1.5022		FALSE
5440.55	41246.9	431	3.20704		3469.44	832.024	0.0424819	1.56813		FALSE
5443.01	41256.2	368	2.73826		3226.99	715.445	0.0362722	1.68672		FALSE
5445.36	41265	309	2.29925		3585.89	589.566	0.0304569	1.51855		FALSE
5634.65	41969.6	302	2.17221		3786.45	574.261	0.0297669	1.48811		FALSE
5776.77	42491	393	2.77714		4236.43	1177.42	0.0387364	1.36359		FALSE
6248.45	44177	395	2.73782		7237.23	604.536	0.0389335	0.863376		FALSE
6251.29	44187	369	2.55761		7231.17	581.969	0.0363708	0.864492		FALSE
6254.12	44196.9	414	2.86951		4336.74	866.589	0.0408063	1.44213		FALSE
6256.68	44205.9	446	3.09131		4668.76	959.331	0.0439604	1.34012		FALSE
6262.14	44225	560	3.88147		8633.49	887.234	0.0551969	0.725332		FALSE
6264.96	44234.8	617	4.27655		5458.3	1005.63	0.0608151	1.14779		FALSE
6267.85	44245	697	4.83104		5863.82	1476.13	0.0687004	1.0689		FALSE
6275.9	44273.1	998	6.91733		1592.55	6163.76	0.0983687	3.94079		FALSE
6278.68	44282.9	1128	7.81839		4971.16	2445.53	0.111182	1.26302		FALSE
6290.47	44324.1	3009	20.856		852.029	35444.2	0.296585	7.38293		FALSE
6297.59	44349	2024	14.0287		6052	3352.33	0.199497	1.04058		FALSE
6300.45	44358.9	1915	13.2732		5609.47	4242.78	0.188754	1.12318		FALSE
6302.7	44366.8	1804	12.5039		5179.88	3872.67	0.177813	1.21677		FALSE
6305.34	44376	1568	10.8681		4264.91	3494.59	0.154551	1.47842		FALSE
6308.48	44387	1485	10.2928		5631.13	3259.17	0.14637	1.12029		FALSE
6311.3	44396.8	1469	10.1819		4440.24	3273.46	0.144793	1.42139		FALSE
6313.6	44404.8	1398	9.68981		4603.55	3057.93	0.137795	1.37146		FALSE
6316.51	44415	1251	8.67092		6067.21	2754.08	0.123306	1.04109		FALSE
6319.37	44424.9	1173	8.13029		4839.16	1986.46	0.115618	1.30588		FALSE
6322.31	44435.2	1108	7.67976		4062.43	2514.26	0.109211	1.55629		FALSE
6324.54	44443	1076	7.45796		3818.63	2412.9	0.106057	1.65623		FALSE
6327.18	44452.2	1037	7.18765		4498.9	2293.59	0.102213	1.40638		FALSE
6329.97	44461.9	987	6.84109		3667.66	3271.08	0.0972845	1.72589		FALSE
6333.71	44474.9	952	6.5985		7035.32	2534.1	0.0938347	0.900273		FALSE
6336.6	44485	870	6.03014		8389.8	1403.22	0.0857523	0.755274		FALSE
6339.43	44494.8	759	5.26078		2864.7	1693.95	0.0748115	2.21295		FALSE
6342.34	44505	744	5.15681		5465.76	1937.31	0.073333	1.16038		FALSE
6350.95	44534.9	598	4.14485		4188.3	1300.7	0.0589424	1.51636		FALSE
6353.8	44544.8	576	3.99237		4024.56	957.915	0.0567739	1.57875		FALSE
6356.26	44553.4	551	3.81909		4187.43	1206.44	0.0543098	1.51794		FALSE
6358.44	44561	517	3.58343		4289.36	1089.86	0.0509586	1.48237		FALSE
6361.89	44572.9	468	3.18908		3593.26	981.921	0.0461288	1.77051		FALSE
6364.2	44581	438	2.98465		5190.8	711.331	0.0431718	1.22605		FALSE
6367.13	44591.1	391	2.66438		3779.25	880.288	0.0385393	1.68476		FALSE
6376.87	44625	347	2.36455		4219.23	759.241	0.0342024	1.51138		FALSE
6379.76	44635	367	2.50084		5774.45	598.505	0.0361737	1.10483		FALSE
6387.25	44661	329	2.2419		13760.2	518.813	0.0324282	0.464184		FALSE
6603.73	45405.5	481	3.23094		2095.65	2016.84	0.0474102	3.15116		FALSE
6607.67	45418.9	407	2.73388		5887.5	671.295	0.0401163	1.12232		FALSE
6825.86	46156.9	311	2.06621		6777.49	641.282	0.030654	1.00714		FALSE
7150.93	47235	374.5	2.56722		10647.6	572.591	0.0369129	0.671602		FALSE
7156.98	47254.8	589.5	4.04106		3417.32	1645.54	0.0581046	2.09433		FALSE
7159.46	47262.9	651.5	4.46608		2373.9	3499.86	0.0642157	3.0159		FALSE
7164.44	47279.3	480.5	3.29386		4834.17	1092.54	0.0473609	1.48204		FALSE
7178.99	47326.9	403.5	2.76602		6242.29	915.885	0.0397713	1.15006		FALSE
7183.9	47343	480.5	3.29386		2969.12	1366.57	0.0473609	2.41954		FALSE
7186.35	47351	485.5	3.32814		5293.21	843.714	0.0478537	1.35765		FALSE
7189.53	47361.4	491.5	3.36927		3894.05	1159.84	0.0484451	1.84629		FALSE
7192.41	47370.8	544.5	3.73258		4096.2	1288.91	0.0536691	1.75587		FALSE
7195.52	47381	641.5	4.39753		5419.63	1102.37	0.06323	1.32768		FALSE
7198.57	47390.9	652.5	4.47293		4468.11	1514.28	0.0643142	1.6111		FALSE
7201.62	47400.9	673.5	4.61689		4859.07	1597.39	0.0663841	1.4821		FALSE
7206.71	47417.5	734.5	5.03505		3852.77	1325.56	0.0723966	1.87053		FALSE
7209.55	47426.8	758.5	5.19957		3944.39	1806.68	0.0747622	1.8278		FALSE
7212.06	47435	802.5	5.50119		2745.05	1931.22	0.0790991	2.62729		FALSE
7220.39	47462.2	1043.5	7.15326		3526.51	6115.35	0.102853	2.04746		FALSE
7223.68	47472.9	1244.5	8.53113		5168.59	3536.87	0.122665	1.39761		FALSE
7226.56	47482.3	1426.5	9.77875		4543.54	4174.39	0.140604	1.59051		FALSE
7229.2	47490.9	1543.5	10.5808		6037.04	3641.26	0.152136	1.19747		FALSE
7245.16	47542.9	4067.5	27.883		660.74	69725.3	0.400917	10.9652		FALSE
7259.43	47589.4	1478.5	10.1352		4192.14	3558.46	0.14573	1.73168		FALSE
7262.41	47599.1	1439.5	9.86787		4113.82	3475.72	0.141886	1.76537		FALSE
7265.4	47608.8	1580.5	10.8344		5276.19	2826.16	0.155783	1.37702		FALSE
7267.91	47616.9	1546.5	10.6014		4497.03	4480.86	0.152432	1.61616		FALSE
7270.77	47626.3	1431.5	9.81303		4847.67	3355.4	0.141097	1.49985		FALSE
7274.04	47636.9	1341.5	9.19607		5227.11	3114.76	0.132226	1.3916		FALSE
7276.85	47646	1273.5	8.72993		4318.94	2990.51	0.125524	1.68487		FALSE
7279.61	47655	1190.5	8.16096		3859.71	2147.21	0.117343	1.88605		FALSE
7282.68	47665	1229.5	8.42831		3595.99	2875.97	0.121187	2.02523		FALSE
7285.88	47675.4	1232.5	8.44887		3570.23	2955.94	0.121482	2.04073		FALSE
7288.22	47683	1227.5	8.4146		3623.16	3650.51	0.12099	2.01156		FALSE
7292.19	47695.9	1195.5	8.19523		5210.52	2164.03	0.117835	1.39951		FALSE
7294.99	47704.9	1197.5	8.20894		5498.93	2757.57	0.118033	1.32662		FALSE
7298.07	47715	1168.5	8.01015		6458.13	2616.03	0.115174	1.13006		FALSE
7301.15	47724.9	1158.5	7.9416		5918.76	2043.03	0.114189	1.23356		FALSE
7304.22	47734.9	1192.5	8.17467		4459.99	2828.54	0.11754	1.63772		FALSE
7307.32	47745	1354.5	9.28519		6416.25	3120.18	0.133507	1.13888		FALSE
7309.78	47752.9	1512.5	10.3683		5123.05	2688.1	0.149081	1.42684		FALSE
7312.35	47761.3	1544.5	10.5877		1654.17	11344	0.152235	4.42057		FALSE
7320.98	47789.2	863.5	5.91935		5018.16	2050.94	0.0851116	1.4589		FALSE
7323.98	47799	784.5	5.3778		6219.08	1407.79	0.0773249	1.17766		FALSE
7326.45	47807	735.5	5.0419		3957.69	1330.23	0.0724952	1.85119		FALSE
7329.48	47816.8	719.5	4.93222		4076.59	1740.34	0.0709181	1.79794		FALSE
7332.59	47826.8	732.5	5.02134		4373.53	1738.57	0.0721995	1.67658		FALSE
7335.1	47835	729.5	5.00077		5514.5	1298.81	0.0719038	1.33015		FALSE
7337.58	47843	700.5	4.80197		6489.64	1234.6	0.0690454	1.13066		FALSE
7340.63	47852.9	645.5	4.42495		4791.56	1535.81	0.0636243	1.53199		FALSE
7343.74	47862.9	650.5	4.45922		6061.15	1496.29	0.0641171	1.21161		FALSE
7346.23	47871	613.5	4.20558		4633.05	1454.31	0.0604702	1.58561		FALSE
7352.41	47891	657.5	4.50721		4616.14	1542.26	0.0648071	1.59276		FALSE
7355.51	47901	677.5	4.64431		6097.03	1193.18	0.0667784	1.20641		FALSE
7358.34	47910.1	648.5	4.44551		3840.09	2253.37	0.06392	1.91619		FALSE
7361.74	47921.1	563.5	3.86283		4972.17	1326.54	0.0555419	1.48059		FALSE
7367.88	47941	446.5	3.06079		9520.53	960.464	0.0440097	0.773893		FALSE
7370.78	47950.3	458.5	3.14305		6145.43	773.11	0.0451924	1.19939		FALSE
7374.03	47960.8	403.5	2.76602		5600.07	1076.86	0.0397713	1.31677		FALSE
7376.83	47969.9	376.5	2.58093		4700.99	846.79	0.03711	1.56921		FALSE
7379.65	47979	378.5	2.59464		7271.79	776.513	0.0373072	1.01483		FALSE
7562.08	48564.2	302.5	2.10241		6150.11	523.351	0.0298162	1.22958		FALSE
7564.83	48573	349.5	2.42907		5811.33	768.55	0.0344488	1.30174		FALSE
7567.35	48581	363.5	2.52637		8240.35	650.372	0.0358287	0.918329		FALSE
7570.68	48591.6	432.5	3.00593		4328.21	1023.89	0.0426297	1.74915		FALSE
7575.48	48606.9	482.5	3.35344		2176.61	2211.08	0.047558	3.4804		FALSE
7579.89	48621	539.5	3.74959		6846	1246.13	0.0531763	1.1072		FALSE
7582.39	48628.9	581.5	4.0415		4670.48	1074.93	0.0573161	1.62347		FALSE
7588.05	48646.9	704.5	4.89636		3430.72	2087.03	0.0694397	2.2118		FALSE
7590.58	48655	802.5	5.57748		7666.95	1428.52	0.0790991	0.990039		FALSE
7593.69	48664.9	893.5	6.20994		4704.41	2145.4	0.0880686	1.61416		FALSE
7608.38	48711.6	1626.5	11.3044		1118.04	18701.3	0.160317	6.8051		FALSE
7611.27	48720.8	1762.5	12.2496		5245.74	4256.62	0.173722	1.45094		FALSE
7618.84	48744.8	2294.5	15.9471		2474.13	15160.9	0.226159	3.0794		FALSE
7627.28	48771.7	3000.5	20.8539		1765.05	21685.4	0.295747	4.32128		FALSE
7633.28	48790.7	3317.5	23.057		3318.94	13838.5	0.326992	2.29991		FALSE
7649.18	48841.1	10145.5	71.7452		647.867	193702	1	11.8067		FALSE
7669.31	48904.9	4932.5	34.8808		2959.1	26811.3	0.486176	2.59177		FALSE
7671.6	48912.2	5052.5	35.7294		4219.5	12605.2	0.498004	1.81813		FALSE
7674.03	48919.9	5053.5	35.7365		5170.02	12611.3	0.498103	1.48433		FALSE
7677.08	48929.5	4915.5	34.7606		4005.28	23798.4	0.484501	1.91674		FALSE
7682.1	48945.4	4505.5	31.8612		4831.84	11204.9	0.444089	1.58989		FALSE
7686.1	48958	4384.5	31.0056		3268.69	10969.5	0.432162	2.35143		FALSE
7689.53	48968.9	4261.5	30.1357		4654.91	10576.8	0.420038	1.65192		FALSE
7692.02	48976.8	4102.5	29.0114		4073.86	12500.1	0.404366	1.88814		FALSE
7695.4	48987.5	3768.5	26.6494		1555.6	37651.2	0.371445	4.94691		FALSE
7710.63	49035.6	2850.5	20.1577		2100.23	13970.9	0.280962	3.67133		FALSE
7715.75	49051.8	2601.5	18.3968		2364.53	16629.1	0.256419	3.26312		FALSE
7723.09	49074.9	2192.5	15.5045		6479.81	4107.89	0.216106	1.19187		FALSE
7726.28	49085	2107.5	14.9035		3168.82	5255.78	0.207728	2.43822		FALSE
7729.44	49095	2072.5	14.656		4983.42	5157.42	0.204278	1.55103		FALSE
7732.62	49105	2036.5	14.4014		3747.68	6305.86	0.200729	2.06331		FALSE
7736.41	49116.9	1956.5	13.8356		5449.99	4879.39	0.192844	1.41953		FALSE
7738.7	49124.1	1909.5	13.5033		5756.7	4765.13	0.188212	1.34429		FALSE
7742.12	49134.9	1849.5	13.079		7648.97	4619.55	0.182298	1.01218		FALSE
7745.31	49145	1802.5	12.7466		11881	3383.08	0.177665	0.651908		FALSE
7747.85	49153	1801.5	12.7395		8377.35	4464.67	0.177566	0.924857		FALSE
7751.02	49162.9	1792.5	12.6759		4308.23	3392.42	0.176679	1.79912		FALSE
7754.17	49172.9	1840.5	13.0153		4690.33	4623.08	0.18141	1.65322		FALSE
7756.75	49181	1931.5	13.6589		8084.34	4750.42	0.19038	0.959478		FALSE
7760.63	49193.2	1913.5	13.5316		1500.69	16280.2	0.188606	5.17138		FALSE
7771.36	49227	1314.5	9.29566		5194.02	3195.89	0.129565	1.49621		FALSE
7777.09	49245	1185.5	8.38342		11095.7	3583.43	0.11685	0.700912		FALSE
7785.99	49273	1049.5	7.42167		3560.25	2535.39	0.103445	2.18692		FALSE
7789.54	49284.1	986.5	6.97616		4366.64	2428.46	0.0972352	1.78387		FALSE
7792.36	49293	976.5	6.90545		6453.57	2314.92	0.0962496	1.20745		FALSE
7795.28	49302.2	916.5	6.48115		5135.18	2203.99	0.0903356	1.51802		FALSE
7798.21	49311.4	864.5	6.11342		4478.4	1601.2	0.0852102	1.74129		FALSE
7803.18	49327	747.5	5.28604		5531.15	3807.92	0.073678	1.41077		FALSE
7808.91	49345	624.5	4.41623		5265.34	1507.46	0.0615544	1.48308		FALSE
7812.36	49355.8	572.5	4.04851		6257.9	1056.63	0.056429	1.2484		FALSE
7815.29	49365	580.5	4.20859		4199.46	1410.48	0.0572175	1.86102		FALSE
7817.66	49372.4	538.5	3.9041		3395.8	1345.21	0.0530777	2.30216		FALSE
7826.77	49401	463.5	3.36035		10000.1	1590.74	0.0456853	0.782667		FALSE
7829.95	49410.9	405.5	2.93985		5216.8	733.776	0.0399685	1.50091		FALSE
7832.93	49420.3	354.5	2.57011		3689.9	876.402	0.0349416	2.12281		FALSE
7841.45	49447	300.5	2.17861		6291.09	941.289	0.029619	1.24644		FALSE
8178.56	50491.6	317.125	2.37097		4634.08	710.979	0.0312577	1.76487		FALSE
8181.62	50501	410.125	3.06628		6814.87	826.558	0.0404243	1.20055		FALSE
8184.87	50510.9	459.125	3.43262		6777.66	929.976	0.0452541	1.20762		FALSE
8187.5	50519	449.125	3.35786		7433.36	771.292	0.0442684	1.10145		FALSE
8190.76	50529	477.125	3.5672		7769.95	1042.92	0.0470282	1.05416		FALSE
8194.53	50540.5	443.125	3.313		3313.17	1122.56	0.043677	2.47332		FALSE
8197.28	50549	529.125	3.95597		3555.63	1271.5	0.0521537	2.30544		FALSE
8201.2	50561	690.125	5.15968		4708.67	2016	0.0680228	1.74172		FALSE
8204.47	50571	772.125	5.77275		7776.56	2723.89	0.0761052	1.05503		FALSE
8207.73	50581	761.125	5.69051		10469.2	1335.25	0.0750209	0.783989		FALSE
8210.98	50590.9	670.125	5.01015		7879.7	1493.5	0.0660515	1.04204		FALSE
8213.61	50599	563.125	4.21017		6526.7	999.711	0.0555049	1.25846		FALSE
8216.88	50609	464.125	3.47		8757.5	986.168	0.0457469	0.938268		FALSE
8220.13	50618.9	410.125	3.06628		6421.35	930.571	0.0404243	1.28012		FALSE
8223	50627.7	406.125	3.03637		5738.9	746.215	0.0400301	1.43285		FALSE
8226.04	50637	428.125	3.20085		8119.57	886.343	0.0421985	1.01311		FALSE
8228.64	50645	352.125	2.63264		4280.57	857.004	0.0347075	1.92233		FALSE
8232.58	50657	330.125	2.46816		7680.96	795.613	0.0325391	1.07182		FALSE
8245.64	50696.9	308.125	2.30368		6284.66	737.016	0.0303706	1.31203		FALSE
8309.96	50893	295.125	2.20649		9258.62	506.074	0.0290893	0.897538		FALSE
8321.81	50929	304.125	2.27377		4558.69	681.218	0.0299763	1.82548		FALSE
8327.06	50945	311.125	2.32611		5193.29	752.996	0.0306663	1.60343		FALSE
8330.68	50956	320.125	2.46406		5566.6	776.254	0.0315534	1.49655		FALSE
8332.99	50963	324.125	2.49485		6679.58	600.345	0.0319477	1.24753		FALSE
8342.85	50992.9	346.125	2.66419		6194.71	641.183	0.0341161	1.34677		FALSE
8351.66	51019.7	402.125	3.09523		6151.55	990.447	0.0396358	1.35765		FALSE
8358.65	51040.9	474.125	3.64943		6153.01	882.332	0.0467325	1.35846		FALSE
8368.93	51072.1	665.125	5.11959		3837.34	2097.59	0.0655586	2.18092		FALSE
8372.49	51082.9	671.125	5.16577		4021.8	2076.29	0.06615	2.08178		FALSE
8375.17	51091	568.125	4.37296		4930.28	1413.07	0.0559977	1.69872		FALSE
8378.46	51101	514.125	3.95731		4507.06	1898.93	0.0506752	1.85897		FALSE
8383.09	51115	355.125	2.73346		4851.67	868.984	0.0350032	1.72788		FALSE
8386.4	51125	305.125	2.3486		4817.03	570.309	0.0300749	1.74099		FALSE
8873.98	52581	296	2.39344		6319.41	661.846	0.0291755	1.40424		FALSE
8877.38	52591	353	2.85434		9348.27	585.38	0.0347938	0.949628		FALSE
8880.42	52599.9	346	2.79773		5275.2	861.273	0.0341038	1.68343		FALSE
8883.83	52610	385	3.11309		5910.21	932.17	0.0379479	1.50313		FALSE
8886.89	52619	428	3.46078		10842.4	947.117	0.0421862	0.819641		FALSE
8890.27	52628.9	474	3.83273		6288.98	1140.23	0.0467202	1.41363		FALSE
8893.24	52637.7	518	4.18852		5425.8	1289.41	0.0510571	1.63907		FALSE
8896.41	52647	509	4.11574		3741.05	995.027	0.05017	2.37806		FALSE
8898.45	52653	554	4.47961		3916.13	2088.04	0.0546055	2.27225		FALSE
8903.58	52668.1	549	4.43918		5694.56	1366.21	0.0541127	1.56352		FALSE
8906.62	52677	520	4.20469		4625.97	1014.26	0.0512543	1.92535		FALSE
8910	52686.9	544	4.39875		5269.44	1364.14	0.0536198	1.69088		FALSE
8913.41	52697	596	4.81922		5661.06	1440.78	0.0587453	1.57451		FALSE
8916.45	52705.9	570	4.60898		5551.66	1114.87	0.0561825	1.60609		FALSE
8919.76	52715.6	577	4.66559		5411.29	1727.57	0.0568725	1.64836		FALSE
8922.95	52725	563	4.55238		8895.42	1031.78	0.0554926	1.00309		FALSE
8926.35	52735	523	4.22895		6353.71	1258.06	0.0515499	1.4049		FALSE
8929.75	52745	540	4.36641		7393.79	1189.23	0.0532256	1.20774		FALSE
8932.75	52753.8	489	3.95402		6146.63	945.705	0.0481987	1.45328		FALSE
8935.87	52762.9	500	4.04297		7010.2	1203.35	0.0492829	1.2747		FALSE
8939.3	52773	479	3.87316		8811.15	911.267	0.0472131	1.01454		FALSE
8947.74	52797.7	438	3.54164		4559.48	1157.26	0.0431718	1.96245		FALSE
8950.88	52807	436	3.52547		6518.89	846.118	0.0429747	1.37307		FALSE
8960.71	52835.8	416	3.36375		6715.64	808.976	0.0410034	1.33431		FALSE
8963.86	52845	410	3.31523		3672.89	1032.31	0.040412	2.44055		FALSE
8971	52865.9	421	3.40418		6568.77	834.787	0.0414962	1.3657		FALSE
8974.1	52875	439	3.54973		8690.04	1092.66	0.0432704	1.03269		FALSE
8977.23	52884.1	463	3.74379		4665.96	1199.82	0.045636	1.92398		FALSE
8980.47	52893.6	465	3.75996		5620.35	1190.57	0.0458331	1.59785		FALSE
8984.31	52904.9	486	3.92977		4433.51	1259.29	0.047903	2.02646		FALSE
8987.76	52915	513	4.14809		5182.59	969.593	0.0505643	1.73422		FALSE
8990.74	52923.7	478	3.86508		4575.85	1258.2	0.0471145	1.96482		FALSE
8993.62	52932.1	493	3.98637		4749.21	1282.87	0.048593	1.89371		FALSE
8997.03	52942.1	482	3.89742		4897.06	1225.72	0.0475087	1.83723		FALSE
9000.71	52952.8	480	3.88125		6650.86	920.274	0.0473116	1.35332		FALSE
9003.49	52961	425	3.43652		6649.02	1054.43	0.0418905	1.35411		FALSE
9006.9	52971	415	3.35566		8658.33	769.979	0.0409048	1.04026		FALSE
9009.97	52979.9	356	2.87859		4626.38	1349.88	0.0350894	1.94752		FALSE
9026.08	53027	319	2.57941		6766.58	817.931	0.0314425	1.33392		FALSE
9029.5	53037	346	2.79773		10639	804.506	0.0341038	0.848719		FALSE
9032.93	53047	343	2.77348		9083.29	824.422	0.0338081	0.994456		FALSE
9036.32	53056.9	368	2.97563		5845.31	902.002	0.0362722	1.54591		FALSE
9039.97	53067.5	360	2.91094		4713.33	910.613	0.0354837	1.91796		FALSE
9042.53	53075	383	3.09691		5879.8	937.351	0.0377507	1.5379		FALSE
9045.96	53085	374	3.1004		8118.47	694.778	0.0368636	1.11424		FALSE
9049.38	53095	386	3.19988		7404.24	914.628	0.0380464	1.22219		FALSE
9052.75	53104.8	369	3.05895		6005.45	949.615	0.0363708	1.50742		FALSE
9055.85	53113.8	373	3.09211		4880.06	967.691	0.0367651	1.85568		FALSE
9059.33	53124	424	3.5149		5810.11	819.563	0.0417919	1.55924		FALSE
9062.41	53133	401	3.32423		6426.8	991.6	0.0395249	1.4101		FALSE
9065.8	53142.8	391	3.24133		4997.32	779.685	0.0385393	1.81413		FALSE
9069.26	53152.9	428	3.54805		4464.63	1104.53	0.0421862	2.03136		FALSE
9072.03	53161	452	3.74701		8449.8	1119.26	0.0445518	1.07364		FALSE
9075.46	53171	456	3.78017		10717.6	880.539	0.044946	0.846782		FALSE
9078.22	53179	460	3.81333		4429.24	1237.76	0.0453403	2.04961		FALSE
9084.34	53196.8	499	4.13663		6582.6	1001.04	0.0491844	1.38005		FALSE
9087.82	53206.9	553	4.58429		6051.95	1786.29	0.0545069	1.50163		FALSE
9090.87	53215.8	592	4.90759		4761.25	1559.85	0.058351	1.90934		FALSE
9094.02	53225	638	5.28892		11126.7	1557.82	0.062885	0.817317		FALSE
9097.41	53234.9	649	5.38011		4738.57	2106.32	0.0639692	1.91987		FALSE
9100.88	53245	691	5.72828		6043.38	1373.84	0.068109	1.50593		FALSE
9103.64	53253	745	6.17594		10045.8	1437.5	0.0734316	0.906213		FALSE
9107.07	53263	804	6.66504		6177.52	2030.3	0.079247	1.47423		FALSE
9110.15	53271.9	838	6.94689		5925.98	2186.43	0.0825982	1.53732		FALSE
9113.26	53281	902	7.47744		6231.59	1795.69	0.0889064	1.46243		FALSE
9116.41	53290.1	968	8.02457		4768.5	2567.21	0.0954118	1.9118		FALSE
9122.47	53307.7	1107	9.17686		4531.17	2249.79	0.109112	2.01327		FALSE
9124.98	53315	1162	9.6328		3996.01	3166.48	0.114534	2.28352		FALSE
9136.9	53349.6	1681	13.9352		1743.4	13770.9	0.165689	5.24085		FALSE
9138.55	53354.4	1678	13.9104		1241.95	17190.8	0.165394	7.3582		FALSE
9140.99	53361.5	1678	13.9104		1494.9	15949.5	0.165394	6.11477		FALSE
9152.72	53395.5	1180	9.78202		4781.79	2409.46	0.116308	1.91408		FALSE
9156.17	53405.5	1129	9.35924		5081.03	3051.8	0.111281	1.80203		FALSE
9159.45	53415	1122	9.30121		3682.89	2273.67	0.110591	2.48702		FALSE
9162.07	53422.6	1135	9.40898		4559.32	3064.27	0.111872	2.00953		FALSE
9166.34	53435	1157	9.59135		4509.41	3103.59	0.114041	2.03271		FALSE
9168.81	53442.1	1082	8.96961		4432.76	2913.58	0.106648	2.06842		FALSE
9171.85	53450.9	1074	8.9033		6178.17	2145.83	0.10586	1.48456		FALSE
9175.3	53460.9	1001	8.29814		7988.58	2581.75	0.0986644	1.14855		FALSE
9178.76	53471	956	7.92509		7111.28	2448.61	0.094229	1.29073		FALSE
9181.21	53478	828	6.86399		4904.9	1671.09	0.0816125	1.87184		FALSE
9184.3	53487	804	6.66504		5057.25	2576.89	0.079247	1.81607		FALSE
9191.89	53509	698	5.78631		7521.61	1387.44	0.068799	1.22206		FALSE
9195.35	53519	639	5.29721		12636.7	1268.66	0.0629836	0.72767		FALSE
9197.67	53525.7	610	5.05681		5277.6	1238.26	0.0601252	1.74277		FALSE
9200.49	53533.8	571	4.7335		3913.28	1545.66	0.0562811	2.3511		FALSE
9207.11	53553	506	4.19466		9189.92	1869.45	0.0498743	1.00187		FALSE
9213.31	53570.9	443	3.6724		4927.66	1700.32	0.0436647	1.86971		FALSE
9219.56	53589	380	3.15014		7481.42	732.005	0.037455	1.23233		FALSE
9222.7	53598	333	2.76052		3704.42	889.646	0.0328224	2.48965		FALSE
9357.8	53986.9	309	2.60317		7319.81	566.137	0.0304569	1.27842		FALSE
9364.09	54005	306	2.5779		7194.96	722.366	0.0301612	1.30148		FALSE
9366.89	54013	311	2.62002		4103.48	830.038	0.030654	2.28267		FALSE
9370.38	54023	317	2.67057		4111.98	647.392	0.0312454	2.2788		FALSE
9373.56	54032.1	347	2.92331		4658.02	913.352	0.0342024	2.01235		FALSE
9381.52	54054.9	371	3.12549		7191.5	962.719	0.0365679	1.30453		FALSE
9383.65	54061	405	3.41193		8505.12	800.251	0.0399192	1.10329		FALSE
9391.29	54082.9	459	3.86685		4676.18	1234.13	0.0452417	2.00832		FALSE
9394.12	54091	534	4.49869		7070.65	1035.16	0.0526342	1.32861		FALSE
9397.13	54099.6	571	4.8104		4557.22	1472.06	0.0562811	2.06203		FALSE
9400.39	54108.9	599	5.04628		6161.4	1579.41	0.059041	1.52569		FALSE
9403.21	54117	666	5.61072		3817.13	1766.57	0.0656449	2.46342		FALSE
9406.7	54127	724	6.09935		4293.88	1976.22	0.0713617	2.19072		FALSE
9411.14	54139.7	775	6.529		4879.2	1582.56	0.0763885	1.92883		FALSE
9413.69	54147	868	7.47802		3888.29	2332.67	0.0855552	2.42103		FALSE
9421.37	54168.9	1090	9.3906		6626.97	2857.25	0.107437	1.42167		FALSE
9424.35	54177.4	1189	10.2435		5459.04	3178.49	0.117195	1.72638		FALSE
9427.68	54187	1355	11.6736		5685.96	3491.02	0.133557	1.65806		FALSE
9431.14	54196.9	1465	12.6213		4893.05	3939.36	0.144399	1.92746		FALSE
9434.4	54206.2	1609	13.8619		5009.87	4323.8	0.158592	1.88317		FALSE
9437.48	54215	1744	15.025		5467.12	4720.95	0.171899	1.72623		FALSE
9440.97	54224.9	1929	16.6188		6168.74	5140.82	0.190134	1.53045		FALSE
9444.42	54234.8	2130	18.3504		5676.66	5731.38	0.209945	1.66373		FALSE
9447.28	54243	2276	19.6083		5970.16	4662.48	0.224336	1.58242		FALSE
9450.77	54252.9	2519	21.7018		6323.87	6723.39	0.248287	1.49446		FALSE
9457.77	54272.9	2972	25.6045		2352.79	17395	0.292938	4.01981		FALSE
9480.3	54337.1	6012	51.7948		507.649	179039	0.592578	18.6749		FALSE
9498.47	54388.9	3802	32.7551		6124.25	10478.1	0.374747	1.55096		FALSE
9501.54	54397.6	3634	31.3077		5287.46	10092.4	0.358188	1.79699		FALSE
9504.83	54407	3553	30.6099		7550.19	9805.75	0.350205	1.25889		FALSE
9507.69	54415.1	3422	29.4813		4565.26	9522.64	0.337292	2.08262		FALSE
9511.37	54425.6	3401	29.3004		4973.22	9402.66	0.335223	1.91252		FALSE
9514.95	54435.8	3308	28.4992		4674.09	9206.88	0.326056	2.03568		FALSE
9518.12	54444.8	3251	28.0081		4652.57	6828.82	0.320438	2.04578		FALSE
9521	54453	3283	28.2838		9756.11	6803.44	0.323592	0.975902		FALSE
9524.51	54462.9	3239	27.9047		9064.55	8886.77	0.319255	1.05074		FALSE
9527.33	54471	3182	27.4137		8904.46	8726.84	0.313637	1.06995		FALSE
9530.79	54480.8	3113	26.8192		6577.01	6500.32	0.306836	1.44911		FALSE
9533.63	54488.9	3081	26.5435		4660.96	8606.39	0.303681	2.04542		FALSE
9537.14	54498.8	3048	26.2592		3836.68	8530.41	0.300429	2.48578		FALSE
9540.43	54508.2	3146	27.1035		4856.91	8602.28	0.310088	1.9643		FALSE
9543.74	54517.6	3005	25.8888		4375.72	6287.78	0.29619	2.18107		FALSE
9546.64	54525.8	2866	24.6913		5473.77	7799.68	0.28249	1.74407		FALSE
9549.81	54534.8	2604	22.4341		5759.82	6991.07	0.256666	1.658		FALSE
9554.04	54546.8	2335	20.1166		5019.78	4854.79	0.230151	1.90328		FALSE
9556.19	54553	2147	18.4969		4825.07	5918.59	0.211621	1.98053		FALSE
9559.7	54562.9	1980	17.0582		4928.35	5448.88	0.19516	1.93974		FALSE
9567.72	54585.7	1672	14.4047		4581.98	5720.02	0.164802	2.08812		FALSE
9571.7	54597	1547	13.3278		14605.3	4145.87	0.152481	0.655357		FALSE
9574.52	54605	1446	12.4576		7194.58	3914.3	0.142526	1.3308		FALSE
9578.03	54614.9	1353	11.6564		5836.18	3669.61	0.13336	1.64115		FALSE
9581.58	54625	1319	11.3635		10239.7	3467.51	0.130008	0.935731		FALSE
9584.34	54632.8	1221	10.5192		5168.61	3336.36	0.120349	1.85434		FALSE
9587.93	54643	1184	10.2004		6908.8	3840.28	0.116702	1.38778		FALSE
9591.46	54653	1048	9.02876		7699.17	2767.94	0.103297	1.24578		FALSE
9594.76	54662.3	945	8.14139		4060.75	2566.39	0.0931447	2.3628		FALSE
9598.07	54671.7	907	7.81401		5932.46	2409.86	0.0893992	1.61789		FALSE
9601.35	54681	860	7.59868		6996.8	2266.21	0.0847666	1.37225		FALSE
9604.88	54691	781	6.90066		10007.3	2093.3	0.0769799	0.959788		FALSE
9612.16	54711.6	681	6.0171		2206.74	3529.65	0.0671234	4.35582		FALSE
9619.01	54731	584	5.16003		4761.07	1883.8	0.0575625	2.02035		FALSE
9622.5	54740.8	548	4.84195		7692.17	1091.07	0.0540141	1.25095		FALSE
9625.38	54749	499	4.409		7948.39	1582.22	0.0491844	1.21098		FALSE
9628.92	54759	463	4.09092		13036.1	619.83	0.045636	0.738636		FALSE
9631.72	54766.9	411	3.63146		6083.53	1102.16	0.0405106	1.58324		FALSE
9634.57	54775	388	3.42824		5555.91	785.876	0.0382436	1.73411		FALSE
9637.99	54784.6	349	3.08365		4637.64	934.392	0.0343995	2.07821		FALSE
9641.65	54795	354	3.12783		6823.77	827.833	0.0348923	1.41295		FALSE
9645.17	54804.9	342	3.0218		5757.19	778.523	0.0337095	1.67533		FALSE
9648.02	54813	297	2.6242		6147.04	570.832	0.0292741	1.56954		FALSE
10138.3	56181	302.25	2.75854		7366.3	666.298	0.0297915	1.37631		FALSE
10145.6	56201	298.25	2.72203		8440.99	736.479	0.0293973	1.20194		FALSE
10149.2	56211	317.25	2.89544		8002.82	630.557	0.03127	1.2682		FALSE
10152.8	56220.9	323.25	2.9502		5270.6	871.649	0.0318614	1.92631		FALSE
10166.4	56258.3	428.25	3.9085		6009.52	2557.5	0.0422108	1.69172		FALSE
10176.1	56284.9	529.25	4.88555		7403.69	1121.55	0.052166	1.37446		FALSE
10180.5	56297	565.25	5.21787		6363.98	1926.41	0.0557144	1.5997		FALSE
10190.6	56325	736.25	6.79638		9225.71	1957.06	0.0725691	1.10459		FALSE
10199.1	56348.3	832.25	7.68257		7473.84	1759.57	0.0820314	1.36465		FALSE
10201.3	56354.2	845.25	7.80257		6034.9	2369.54	0.0833128	1.69038		FALSE
10205.9	56367	810.25	7.47948		4931.14	2304.57	0.079863	2.06969		FALSE
10208.1	56373	862.25	7.9595		7502.68	2306.72	0.0849884	1.3606		FALSE
10211.8	56383	791.25	7.30409		3942.68	1700.06	0.0779902	2.59006		FALSE
10215.1	56392.2	796.25	7.35025		5436.41	2237.5	0.0784831	1.87902		FALSE
10218.6	56401.9	821.25	7.58103		6259.31	1745.68	0.0809472	1.63255		FALSE
10222	56411	867.25	8.00566		7851.85	2294.14	0.0854812	1.30185		FALSE
10225.6	56420.9	841.25	7.76565		5639.24	1768.38	0.0829185	1.81329		FALSE
10228.9	56430.1	857.25	7.91335		4663.49	2366.72	0.0844956	2.19341		FALSE
10232.4	56439.7	926.25	8.55029		6124.52	2464.18	0.0912966	1.67073		FALSE
10235.4	56447.8	923.25	8.5226		5220.82	2560.2	0.0910009	1.96049		FALSE
10239.1	56458	959.25	8.85492		5680.83	2038.92	0.0945493	1.8024		FALSE
10242.4	56467	967.25	8.92876		5032.34	2647.6	0.0953378	2.03531		FALSE
10245.9	56476.8	962.25	8.88261		5914.9	2684.22	0.094845	1.73223		FALSE
10249.7	56487	1010.25	9.3257		9617.98	2062.92	0.0995762	1.06568		FALSE
10252.8	56495.5	973.25	8.98415		6219.82	2716.99	0.0959292	1.6484		FALSE
10256.6	56506	1017.25	9.39032		5911.65	2859.9	0.100266	1.73498		FALSE
10262.8	56523	1088.25	10.0457		8236.8	2297.48	0.107264	1.24597		FALSE
10281	56572.9	1362.25	12.575		5318.43	5583.31	0.134271	1.9331		FALSE
10283.2	56579	1404.25	12.9627		3869.65	4006.01	0.138411	2.65741		FALSE
10286.2	56587	1454.25	13.4243		5066.28	4173.53	0.143339	2.03032		FALSE
10289.5	56596.2	1421.25	13.1197		2132.47	9525.28	0.140087	4.82518		FALSE
10297.3	56617.4	1157.25	10.6827		4619.52	3197.23	0.114065	2.22908		FALSE
10301.5	56628.9	1041.25	9.61186		4478.65	2928.32	0.102632	2.30014		FALSE
10305.1	56638.9	963.25	8.89184		8145.51	3263.07	0.0949436	1.26513		FALSE
10308.8	56649	854.25	7.88565		7593.97	1816.46	0.0841999	1.3575		FALSE
10312.2	56658.2	812.25	7.49795		6132	2248.72	0.0800601	1.6817		FALSE
10315.8	56668.1	749.25	6.91639		6415.11	2062.65	0.0738505	1.60805		FALSE
10319.1	56677	715.25	6.60253		11734	1919.56	0.0704992	0.879418		FALSE
10322.7	56687	680.25	6.27944		6023.29	1864.42	0.0670494	1.71381		FALSE
10326.4	56696.9	631.25	5.82712		7109.69	1660.96	0.0622197	1.45244		FALSE
10329.7	56705.9	625.25	5.77173		6241.85	1314.53	0.0616283	1.6549		FALSE
10333	56715	637.25	5.88251		6756.38	1636.72	0.0628111	1.52937		FALSE
10336.7	56725	601.25	5.55019		6927.34	1489.1	0.0592627	1.49215		FALSE
10340.3	56734.9	549.25	5.07017		4891.53	1472.95	0.0541373	2.11392		FALSE
10344	56744.9	508.25	4.6917		5066.23	1370.24	0.0500961	2.04175		FALSE
10346.9	56753	512.25	4.72862		5283.19	1365.76	0.0504904	1.95846		FALSE
10350.6	56763	447.25	4.1286		4919.13	957.345	0.0440836	2.10415		FALSE
10354.2	56772.9	448.25	4.13783		5027.95	1180.88	0.0441821	2.05933		FALSE
10358	56783.1	399.25	3.68551		4672.01	1104.78	0.0393524	2.21703		FALSE
10361.6	56792.9	338.25	3.12241		4845.95	948.84	0.0333399	2.13819		FALSE
10365.6	56803.9	342.25	3.15934		6564.54	906.715	0.0337342	1.57903		FALSE
10368.9	56813	364.25	3.39342		7109.88	874.522	0.0359026	1.45838		FALSE
10372.6	56822.9	301.25	2.8065		6682.49	775.804	0.029693	1.5522		FALSE

## Sheet: ICDC_EA66-1_0_F1_1
Spectrum: ICDC EA66-1\0_F1\1 1SLin, "Baseline subt." (D:\Data\BioTyperRealTimeProcessing\China CDC\20120925chanqichangganjun\ICDC EA66-1\0_F1\1)
m/z	time	Intens.	SN	Quality Fac.	Res.	Area	Rel. Intens.	FWHM	Chi^2	Bk. Peak
2852.61	29978.8	461	5.03139		3074.09	932.886	0.0470288	0.927953		FALSE
2854.03	29986.1	546	5.95908		3044.95	956.456	0.0557001	0.937299		FALSE
2855.45	29993.5	471	5.14053		1489.68	1328.54	0.048049	1.91682		FALSE
3141.88	31440.2	730	7.97907		1332.27	1957.71	0.0744708	2.35829		FALSE
3143.64	31449	613	6.70023		4147.94	697.342	0.0625351	0.75788		FALSE
3620.46	33718.3	1613.25	16.8326		763.802	9309.24	0.164575	4.74006		FALSE
3659.86	33898.9	431.25	4.49964		2532.65	1132.29	0.0439939	1.44507		FALSE
3661.61	33907	392.25	4.09271		3524.4	595.564	0.0400153	1.03893		FALSE
3821.87	34631.9	892.25	8.78149		833.184	4538.04	0.0910227	4.58707		FALSE
3826.13	34651	392.25	3.86051		5728.5	500.726	0.0400153	0.667912		FALSE
4183.29	36213.2	952	8.93649		813.366	5810.56	0.0971181	5.14319		FALSE
4363.46	36976.1	1358.5	12.6062		635.995	10703.4	0.138587	6.86083		FALSE
4443.03	37308.1	344.75	3.18752		4234.42	534.864	0.0351696	1.04926		FALSE
4445.63	37318.9	578.75	5.35106		3652.33	940.953	0.0590411	1.2172		FALSE
4447.61	37327.1	608.75	5.62844		1412.46	2253.02	0.0621015	3.14883		FALSE
4493.46	37516.9	526.75	4.87027		2866.76	1604.69	0.0537363	1.56744		FALSE
4495.13	37523.8	678.75	6.27565		1654.7	2281.87	0.0692425	2.71659		FALSE
4499.52	37542	352.75	3.26149		3686.35	579.454	0.0359857	1.22059		FALSE
4559.06	37786.9	528.75	4.72621		2573.82	1944.19	0.0539403	1.77132		FALSE
4567.97	37823.4	1903.75	17.0166		798.676	17001.5	0.194211	5.71944		FALSE
4575.2	37853	959.75	8.57868		3032.53	1359.29	0.0979087	1.50871		FALSE
4583	37884.9	2269.75	20.2881		820.621	19470.9	0.231548	5.58479		FALSE
4594.07	37930.2	417.75	3.73404		4666.26	743.811	0.0426167	0.984529		FALSE
4596.23	37939	343.75	3.07259		6517.22	457.68	0.0350676	0.705243		FALSE
4723.94	38457	383.75	3.40173		5421.56	650.878	0.0391482	0.871326		FALSE
4738.27	38514.6	5826.75	51.6509		762.634	52692.3	0.594415	6.21303		FALSE
4749.33	38559.1	1269.75	11.2556		5523.99	3531.26	0.129533	0.859764		FALSE
4752.48	38571.8	1085.75	9.62457		4855.75	1600.48	0.110763	0.978734		FALSE
4754.76	38580.9	1074.75	9.52706		3874.56	1581.77	0.10964	1.22717		FALSE
4761.66	38608.6	2161.75	19.1627		872.185	19059.9	0.22053	5.45946		FALSE
4769.97	38642	704.75	6.24722		3652.75	989.662	0.0718949	1.30586		FALSE
4772.21	38650.9	636.75	5.64443		3771.58	2014.1	0.0649579	1.26531		FALSE
4779.48	38680.1	333.75	2.95851		1166.03	1439.33	0.0340474	4.09894		FALSE
4997.1	39542	376.375	3.28985		4865.62	540.258	0.0383958	1.02702		FALSE
4999.39	39551	445.375	3.89298		4469.55	629.41	0.0454348	1.11854		FALSE
5000.92	39557	463.375	4.05031		7642.51	679.522	0.0472711	0.654356		FALSE
5003.98	39569	593.375	5.18663		6225.73	1299	0.060533	0.803758		FALSE
5006.74	39579.8	712.375	6.2268		3151.01	1273.76	0.0726728	1.58893		FALSE
5015.54	39614.2	5016.38	43.8476		706.775	45867.9	0.511744	7.09638		FALSE
5026.8	39658.2	710.375	6.20931		3495.57	1043.23	0.0724688	1.43805		FALSE
5029.27	39667.8	694.375	6.06946		3989.77	1338.65	0.0708365	1.26054		FALSE
5032.11	39678.9	705.375	6.16561		4983.92	1037.56	0.0719587	1.00967		FALSE
5034.67	39688.9	824.375	7.20578		4455.7	1555.71	0.0840984	1.12994		FALSE
5036.69	39696.8	872.375	7.62534		3585.33	2054.93	0.0889952	1.4048		FALSE
5039.01	39705.9	751.375	6.56769		4141	1456.37	0.0766514	1.21686		FALSE
5041.67	39716.2	693.375	6.06072		5023.64	1017.79	0.0707345	1.00359		FALSE
5044.12	39725.8	645.375	5.64116		4043.74	1262.66	0.0658378	1.24739		FALSE
5046.12	39733.6	666.375	5.82471		6727.13	1002.86	0.0679801	0.750115		FALSE
5052.64	39759	828.375	7.24074		3504.87	1633.64	0.0845065	1.4416		FALSE
5054.34	39765.6	762.375	6.66384		4502.47	1431.35	0.0777735	1.12257		FALSE
5056.73	39775	611.375	5.34396		4422.11	1158.13	0.0623693	1.14351		FALSE
5059.3	39785	511.375	4.4211		4828	928.951	0.0521678	1.04791		FALSE
5061.88	39795	458.375	3.96289		5706.47	622.734	0.046761	0.887041		FALSE
5064.44	39804.9	406.375	3.51332		5283.02	681.32	0.0414563	0.958624		FALSE
5067	39814.9	377.375	3.2626		4709.94	519.892	0.0384978	1.07581		FALSE
5069.57	39824.9	384.375	3.32312		4274.85	692.695	0.0392119	1.18591		FALSE
5071.64	39833	400.375	3.46145		4229.41	735.086	0.0408442	1.19914		FALSE
5073.7	39841	406.375	3.51332		5129.5	568.094	0.0414563	0.989122		FALSE
5076.27	39851	403.375	3.48739		5013.54	693.753	0.0411502	1.01251		FALSE
5078.83	39860.9	383.375	3.31448		3055.23	711.995	0.0391099	1.66234		FALSE
5081.19	39870.1	361.375	3.12427		4252.33	526.801	0.0368656	1.19492		FALSE
5083.73	39879.9	421.375	3.64301		3904.82	760.311	0.0429865	1.30191		FALSE
5086.04	39888.9	443.375	3.83321		5563.11	615.686	0.0452308	0.914245		FALSE
5088.31	39897.8	457.375	3.95424		4045.73	855.116	0.046659	1.2577		FALSE
5094.52	39921.8	785.375	6.78997		1055.83	4944.43	0.0801199	4.82514		FALSE
5100.47	39944.9	663.375	5.73522		9417.55	1267.65	0.0676741	0.541593		FALSE
5103.05	39954.9	557.375	4.8188		5314.05	1570.62	0.0568605	0.960295		FALSE
5106.12	39966.8	480.375	4.15309		5132.99	724.48	0.0490054	0.994766		FALSE
5110.27	39982.9	451.375	3.90237		5443.07	855.468	0.0460469	0.938859		FALSE
5112.34	39990.9	405.375	3.50468		4160.25	752.775	0.0413542	1.22885		FALSE
5114.94	40001	397.375	3.43551		3564.03	576.581	0.0405381	1.43515		FALSE
5123.18	40032.9	504.375	4.36058		2047.28	1481.24	0.0514537	2.50243		FALSE
5125.74	40042.8	510.375	4.41246		4133.92	989.065	0.0520658	1.23992		FALSE
5130.44	40061	597.375	5.16462		6127.55	848.581	0.0609411	0.837273		FALSE
5132.51	40069	744.375	6.43551		6877.91	1336.2	0.0759373	0.746232		FALSE
5135.1	40079	876.375	7.57672		7681.67	2023.84	0.0894032	0.668487		FALSE
5142.61	40108	2619.38	22.6459		811.093	25217.2	0.267215	6.34034		FALSE
5153.84	40151.4	657.375	5.68335		3058.81	2105.1	0.067062	1.68492		FALSE
5317.59	40778.2	351.375	3.01307		3718.79	742.71	0.0358454	1.42992		FALSE
5319.9	40787	346.375	2.9702		4909.29	462.925	0.0353354	1.08364		FALSE
5349.13	40897.8	425.375	3.42796		3987.66	951.215	0.0433945	1.34142		FALSE
5351.55	40907	487.375	3.9276		8431.19	1123.73	0.0497195	0.634733		FALSE
5354.19	40917	474.375	3.82284		8331.76	1305.02	0.0483933	0.642623		FALSE
5356.83	40927	431.375	3.47631		10531.8	590.336	0.0440066	0.508636		FALSE
5359.17	40935.8	395.375	3.1862		2865.88	750.146	0.0403341	1.86999		FALSE
5361.59	40945	448.375	3.61331		6773.42	624.697	0.0457409	0.791563		FALSE
5364.23	40955	475.375	3.8309		3831.08	911.888	0.0484953	1.40019		FALSE
5372.7	40987	796.375	6.41773		4180.34	1545.77	0.081242	1.28523		FALSE
5377.95	41006.8	1193.38	9.61703		1739.4	4918.82	0.121742	3.09185		FALSE
5380.17	41015.2	1238.38	9.97967		3023.88	1945.41	0.126333	1.77923		FALSE
5382.75	41025	1378.38	11.1079		3613.69	2777.04	0.140615	1.48955		FALSE
5393.56	41065.7	6052.38	48.7742		742.131	63721.1	0.617432	7.26766		FALSE
5404	41105.1	1529.38	12.3247		3088.86	5976.08	0.156019	1.74951		FALSE
5409.24	41124.8	918.375	7.40089		5388.92	1429.79	0.0936878	1.00377		FALSE
5411.93	41135	922.375	7.43313		4528.66	1432.07	0.0940959	1.19504		FALSE
5414.59	41145	1023.38	8.24706		6138.65	2520.84	0.104399	0.882049		FALSE
5416.68	41152.9	943.375	7.60236		3643.13	1913.16	0.0962382	1.48682		FALSE
5419.35	41162.9	830.375	6.69173		4218.98	1646.58	0.0847105	1.28452		FALSE
5421.76	41172	686.375	5.53128		3438.51	1368.16	0.0700204	1.57678		FALSE
5424.68	41182.9	624.375	5.03164		6084.01	1180.2	0.0636955	0.891629		FALSE
5427.11	41192.1	528.375	4.25801		4998.86	798.622	0.0539021	1.08567		FALSE
5429.57	41201.3	482.375	3.88731		3348.17	1165.99	0.0492094	1.62165		FALSE
5432.34	41211.7	499.375	4.02431		4103.11	746.327	0.0509436	1.32395		FALSE
5435.02	41221.8	470.375	3.7906		4141.17	903.132	0.0479852	1.31244		FALSE
5437.46	41231	525.375	4.23383		5099.55	969.368	0.053596	1.06626		FALSE
5440.11	41240.9	682.375	5.49904		4918.92	1232.19	0.0696123	1.10596		FALSE
5442.76	41250.9	652.375	5.25728		6041.24	1536.89	0.0665519	0.900935		FALSE
5444.52	41257.5	474.375	3.82284		5411.84	718.029	0.0483933	1.00604		FALSE
5447.57	41268.9	405.375	3.26679		6056.5	743.416	0.0413542	0.899457		FALSE
5632.14	41955.9	396.5	3.08962		1250.13	2310.34	0.0404489	4.50526		FALSE
6209.23	44034.8	623.375	4.56255		849.609	5505.71	0.0635935	7.30833		FALSE
6218.37	44066.9	453.375	3.30832		4906.16	947.469	0.046251	1.26746		FALSE
6221.22	44076.9	405.375	2.95806		5670.24	1066.93	0.0413542	1.09717		FALSE
6232.01	44114.8	483.375	3.52723		4171.97	807.721	0.0493114	1.49378		FALSE
6236.05	44129	509.375	3.71696		7229.62	819.124	0.0519638	0.862569		FALSE
6241.88	44149.5	662.375	4.83341		2434.09	2546.33	0.067572	2.56436		FALSE
6244.02	44157	761.375	5.55582		5733.83	1615.76	0.0776715	1.08898		FALSE
6249.15	44175	751.375	5.48285		6559.56	1239.7	0.0766514	0.952678		FALSE
6256.91	44202.1	972.375	7.09551		2859.64	3489.58	0.0991966	2.188		FALSE
6262.81	44222.8	1191.38	8.69357		5192.95	4231.51	0.121538	1.20602		FALSE
6278.76	44278.7	2911.38	21.2446		877.883	31217.7	0.297003	7.15216		FALSE
6288.31	44312	8059.38	58.81		892.309	92270.2	0.822175	7.04723		FALSE
6296.9	44342	4404.38	32.1391		1337.59	33841.1	0.449311	4.70765		FALSE
6308.24	44381.6	2201.38	16.0636		4998.39	4917.96	0.224573	1.26206		FALSE
6310.89	44390.9	2075.38	15.1442		5402.6	4541.77	0.211719	1.16812		FALSE
6313.76	44400.9	1887.38	13.7723		3201.91	9712.63	0.19254	1.97187		FALSE
6319.51	44420.9	1527.38	11.1454		11884	3355.36	0.155815	0.531767		FALSE
6322.08	44429.9	1389.38	10.1384		4440.53	3094.93	0.141737	1.42372		FALSE
6324.85	44439.6	1323.38	9.65679		4646.08	2928.59	0.135004	1.36133		FALSE
6327.55	44449	1213.38	8.85411		6088.26	2036.52	0.123782	1.0393		FALSE
6330.37	44458.8	1134.38	8.27764		5341.24	3089.53	0.115723	1.18519		FALSE
6338.44	44486.9	846.375	6.17607		2701.81	3928.18	0.0863428	2.34599		FALSE
6348.81	44523	571.375	4.16937		5433.38	1232.54	0.0582887	1.16848		FALSE
6351.68	44533	516.375	3.76803		5462.89	854.017	0.0526779	1.1627		FALSE
6353.98	44541	493.375	3.6002		7489.31	796.363	0.0503315	0.848407		FALSE
6358.58	44557	441.375	3.22075		4095.37	950.662	0.0450268	1.55263		FALSE
6361.46	44567	429.375	3.13319		3884.39	936.551	0.0438026	1.6377		FALSE
6364.89	44578.9	394.375	2.84668		6093.58	656.906	0.0402321	1.04452		FALSE
6367.22	44587	397.375	2.86834		5126.81	848.773	0.0405381	1.24194		FALSE
6380.64	44633.6	608.375	4.39138		3514.17	2704.75	0.0620632	1.81569		FALSE
6393.73	44679	389.375	2.81059		5644.69	797.391	0.039722	1.1327		FALSE
6667.15	45616.9	400.375	2.85313		3764.06	1040.85	0.0408442	1.77126		FALSE
6669.53	45625	451.375	3.21657		5477.82	938.149	0.0460469	1.21755		FALSE
6672.45	45634.9	399.375	2.84601		4295.78	979.83	0.0407422	1.55326		FALSE
7156.24	47248.2	1189.25	8.33738		797.757	14226	0.121321	8.97044		FALSE
7169.27	47290.9	338	2.36959		4495.92	573.107	0.034481	1.59462		FALSE
7175.39	47311	338.5	2.37309		7829.82	738.596	0.034532	0.916418		FALSE
7178.41	47320.9	385.5	2.70259		3961.08	896.836	0.0393267	1.81223		FALSE
7180.85	47328.9	427.5	2.99704		5461.89	749.217	0.0436113	1.31472		FALSE
7183.34	47337	491.5	3.44572		7907.97	1050.35	0.0501403	0.908366		FALSE
7186.08	47346	554.5	3.88739		5506.14	968.689	0.0565672	1.3051		FALSE
7189.44	47357	623.5	4.37112		5186.71	1388.83	0.0636062	1.38613		FALSE
7194.96	47375	824.5	5.78026		9611.84	1820.79	0.0841112	0.748551		FALSE
7197.61	47383.7	953.5	6.68463		4447.48	2228.87	0.0972711	1.61836		FALSE
7200.44	47392.9	1073.5	7.5259		6061.02	1869.03	0.109513	1.18799		FALSE
7203.07	47401.5	1087.5	7.62405		4318	2553.24	0.110941	1.66815		FALSE
7205.97	47411	1169.5	8.19892		6826.27	2627.13	0.119306	1.05562		FALSE
7209	47420.9	1146.5	8.03768		3325.72	2735.52	0.11696	2.16765		FALSE
7212.09	47431	1261.5	8.8439		4854.87	2962.71	0.128692	1.48554		FALSE
7214.95	47440.3	1426.5	10.0006		4575.41	3363.24	0.145524	1.5769		FALSE
7242.37	47529.8	8968.5	62.8747		623.257	178114	0.91492	11.6202		FALSE
7259.94	47587	1852.5	12.9872		8105.03	4353.17	0.188982	0.895732		FALSE
7265.81	47606.1	1638.5	11.4869		5358.93	3913.96	0.167151	1.35583		FALSE
7268.9	47616.1	1536.5	10.7718		5681.98	4535.02	0.156746	1.27929		FALSE
7271.82	47625.6	1398.5	9.80435		5830.19	2543.39	0.142668	1.24727		FALSE
7274.31	47633.7	1309.5	9.18041		5061.82	3084.85	0.133588	1.43709		FALSE
7277.16	47643	1186.5	8.3181		6275.11	2717.08	0.121041	1.15969		FALSE
7280.24	47653	1053.5	7.38569		6508.32	2475.86	0.107473	1.1186		FALSE
7283.3	47662.9	1009.5	7.07722		7126.3	1785.96	0.102984	1.02203		FALSE
7285.16	47669	942.5	6.60751		4638.91	1679.84	0.0961489	1.57045		FALSE
7287.63	47677	865.5	6.06769		4133.36	2026.27	0.0882938	1.76313		FALSE
7293.78	47697	763.5	5.35261		13352.6	1663.77	0.0778883	0.546246		FALSE
7299.94	47717	668.5	4.6866		7382.22	1480.57	0.0681969	0.988853		FALSE
7302.65	47725.8	602.5	4.2239		4677.24	1420.02	0.0614639	1.56132		FALSE
7305.46	47734.9	591.5	4.14678		5106.43	1343.08	0.0603417	1.43064		FALSE
7307.95	47743	543.5	3.81027		5715.03	941.447	0.055445	1.27872		FALSE
7314.12	47763	451.5	3.16529		10056	770.912	0.0460597	0.727337		FALSE
7322.14	47789	480.5	3.37253		4428.77	1590.99	0.0490181	1.65331		FALSE
7327.07	47805	464.5	3.26023		3990.5	1121.69	0.0473859	1.83613		FALSE
7338.95	47843.4	1030.5	7.23286		707.61	14655.3	0.105126	10.3715		FALSE
7352.93	47888.6	533.5	3.74452		3620.85	1285.79	0.0544249	2.03072		FALSE
7355.51	47897	570.5	4.00422		6064.49	1261.06	0.0581994	1.21288		FALSE
7361.69	47917	420.5	2.9514		9306.24	929.808	0.0428972	0.791049		FALSE
7364.78	47927	350.5	2.46009		11349.1	714.587	0.0357562	0.648931		FALSE
7526.57	48447	399.5	2.79994		3756.82	1128.05	0.0407549	2.00344		FALSE
7529.69	48456.9	409.5	2.87003		4631.57	935.221	0.0417751	1.62573		FALSE
7534.71	48473	470.5	3.29755		3617.15	1143.51	0.047998	2.08305		FALSE
7538.45	48485	529.5	3.71106		6636.28	930.198	0.0540168	1.13595		FALSE
7551.21	48525.7	902.5	6.32527		5209.44	2643.78	0.0920683	1.44952		FALSE
7554.31	48535.6	970.5	6.80186		4250.01	2377.14	0.0990054	1.77748		FALSE
7557.44	48545.6	1062.5	7.44665		5875.94	2546.44	0.108391	1.28617		FALSE
7559.76	48553	1223.5	8.57504		8448.09	2159.47	0.124815	0.894849		FALSE
7572.62	48594	2052.5	14.3852		1117.89	21040.8	0.209385	6.77405		FALSE
7575.41	48602.9	2107.5	14.7707		5323.27	5139.42	0.214996	1.42308		FALSE
7577.96	48611	2017.5	14.1399		12072.3	2494.75	0.205815	0.627716		FALSE
7579.8	48616.8	1966.5	13.7824		2596.41	9237.03	0.200612	2.91934		FALSE
7585.48	48634.9	1736.5	12.1705		4227.25	7185.86	0.177149	1.79443		FALSE
7595.54	48667	1600.5	11.2173		6873.18	3902.11	0.163275	1.1051		FALSE
7597.43	48673	1633.5	11.4486		6907.27	3026.13	0.166641	1.09992		FALSE
7603.72	48693	1856.5	13.0115		14134.7	3388.84	0.18939	0.537948		FALSE
7606.84	48702.9	1982.5	13.8946		6220.63	4753.81	0.202244	1.22284		FALSE
7608.73	48708.9	2096.5	14.6936		4743.55	3865.08	0.213874	1.60402		FALSE
7612.92	48722.2	2328.5	16.3196		3118.9	8306.47	0.237541	2.4409		FALSE
7618.78	48740.9	2732.5	19.151		2982.25	14321.7	0.278755	2.5547		FALSE
7645.61	48826.1	9802.5	69.7383		607.556	227923	1	12.5842		FALSE
7665.46	48889	3078.5	21.9015		7496.16	5700.04	0.314053	1.02259		FALSE
7668.61	48899	2979.5	21.1972		5301.2	7363.83	0.303953	1.44658		FALSE
7671.77	48909	2996.5	21.3181		4911.67	7235.83	0.305687	1.56195		FALSE
7674.61	48918	2800.5	19.9237		4034.86	6918.17	0.285692	1.90208		FALSE
7677.45	48927	2716.5	19.3261		6125.46	6405.78	0.277123	1.25337		FALSE
7680.6	48936.9	2386.5	16.9784		3694.93	9840.45	0.243458	2.07869		FALSE
7691.99	48973	1756.5	12.4963		10158.6	2175.4	0.179189	0.757192		FALSE
7693.26	48977	1706.5	12.1406		6959.55	5061.84	0.174088	1.10542		FALSE
7696.42	48987	1560.5	11.1019		3686.81	3811.67	0.159194	2.08755		FALSE
7699.59	48997	1516.5	10.7889		7132.25	2757.48	0.154705	1.07955		FALSE
7702.73	49006.9	1408.5	10.0205		7019.47	3434.95	0.143688	1.09734		FALSE
7705.9	49016.9	1401.5	9.97074		6400.37	2584.05	0.142974	1.20398		FALSE
7708.69	49025.8	1375.5	9.78577		4319.81	4202.03	0.140321	1.7845		FALSE
7711.56	49034.8	1293.5	9.20239		4903.58	3188.7	0.131956	1.57264		FALSE
7714.14	49043	1202.5	8.55499		4134.04	4314.29	0.122673	1.866		FALSE
7718.58	49057	1138.5	8.09967		5778.18	2708.66	0.116144	1.33582		FALSE
7733.79	49105	891.5	6.34243		5992.8	1633.83	0.0909462	1.29051		FALSE
7736.33	49113	925.5	6.58432		4252	2257.6	0.0944147	1.81946		FALSE
7740.08	49124.8	904.5	6.43492		6102.11	1674.63	0.0922724	1.26843		FALSE
7742.67	49133	915.5	6.51318		7826.13	2191.23	0.0933945	0.989336		FALSE
7745.83	49143	957.5	6.81198		8189.13	1737.11	0.0976792	0.945868		FALSE
7748.73	49152.1	1011.5	7.19615		5246.21	2456.43	0.103188	1.47702		FALSE
7752.17	49162.9	1240.5	8.82533		5561.19	2926.18	0.126549	1.39398		FALSE
7754.89	49171.5	1404.5	9.99209		4472.77	3414.12	0.14328	1.7338		FALSE
7757.84	49180.8	1376.5	9.79288		3509.39	3312.46	0.140423	2.21059		FALSE
7760.56	49189.3	1144.5	8.14236		3062	5265.78	0.116756	2.53447		FALSE
7766.91	49209.4	680.5	4.84131		3929.55	3175.27	0.0694211	1.97654		FALSE
7773.12	49228.9	473.5	3.36864		5410.74	811.223	0.048304	1.43661		FALSE
7775.97	49237.8	477.5	3.3971		5227.39	1055.84	0.0487121	1.48754		FALSE
7778.87	49247	438.5	3.11964		5573.48	962.583	0.0447335	1.39569		FALSE
7782.06	49257	430.5	3.06272		6003.86	924.076	0.0439174	1.29618		FALSE
7785.23	49267	407.5	2.89909		4476.02	917.621	0.041571	1.73932		FALSE
7788.41	49277	406.5	2.89198		6846.6	1017.66	0.041469	1.13756		FALSE
7791.59	49287	341.5	2.42955		8104.61	723.408	0.0348381	0.961378		FALSE
7929.01	49716.9	339.375	2.46062		6128.71	572.228	0.0346213	1.29375		FALSE
7931.84	49725.7	412.375	2.98991		5250.15	933.373	0.0420683	1.51078		FALSE
7934.39	49733.7	424.375	3.07691		5308.13	1014.82	0.0432925	1.49476		FALSE
7937.37	49743	408.375	2.9609		5487.29	933.14	0.0416603	1.4465		FALSE
8039.13	50058.8	343.375	2.47485		5034.87	801.344	0.0350293	1.59669		FALSE
8042.03	50067.8	382.125	2.75414		5297.05	864.541	0.0389824	1.51821		FALSE
8045	50077	384.375	2.77036		10044.8	459.793	0.0392119	0.800911		FALSE
8201.63	50559.1	696	5.0534		853.199	8526.65	0.0710023	9.6128		FALSE
8322.13	50927	351	2.54848		8796.71	786.85	0.0358072	0.946051		FALSE
8325.4	50936.9	406	2.94782		6604.61	884.223	0.041418	1.26054		FALSE
8328.04	50945	410	2.97686		5836.33	891.525	0.0418261	1.42693		FALSE
8331.06	50954.1	380	2.75904		4279.74	893.13	0.0387656	1.94663		FALSE
8334.39	50964.2	414	3.07566		5889.33	744.978	0.0422341	1.41517		FALSE
8337.4	50973.4	426	3.16481		4170.19	1064.33	0.0434583	1.99929		FALSE
8340.18	50981.8	464	3.44712		5545.37	871.627	0.0473349	1.50399		FALSE
8343.47	50991.8	541	4.01916		5874.41	1245.31	0.05519	1.42031		FALSE
8346.82	51002	607	4.50949		4490.12	1509.02	0.061923	1.85893		FALSE
8349.77	51011	702	5.21526		5454.21	1296.43	0.0716144	1.53089		FALSE
8352.63	51019.7	725	5.38613		4873.08	1781.74	0.0739607	1.71403		FALSE
8355.68	51028.9	799	5.93588		6556.66	1487.38	0.0815098	1.27438		FALSE
8358.59	51037.8	977	7.25827		5443.81	2336.67	0.0996685	1.53543		FALSE
8362.07	51048.3	1190	8.84068		5111	2880.65	0.121398	1.63609		FALSE
8365.43	51058.5	1387	10.3042		4061.38	4350.15	0.141495	2.05975		FALSE
8367.92	51066	1391	10.3339		1395.8	11546.4	0.141903	5.99506		FALSE
8381.42	51107	402	2.98651		10113	499.526	0.0410099	0.828776		FALSE
8548.52	51611	450	3.36518		8809.87	790.943	0.0459067	0.970334		FALSE
8551.13	51618.8	442.875	3.3119		1377.23	3578.59	0.0451798	6.20893		FALSE
8847.37	52500.3	352.75	2.66908		4972.52	899.254	0.0359857	1.77925		FALSE
8849.64	52507	374.75	2.83554		4659.31	730.617	0.03823	1.89935		FALSE
8853.7	52518.9	429.75	3.25169		4721.48	1579.85	0.0438409	1.87519		FALSE
8857.1	52529	477.75	3.61489		10393.3	860.115	0.0487376	0.85219		FALSE
8860.46	52538.9	456.75	3.45599		6718.02	866.1	0.0465953	1.31891		FALSE
8863.2	52547	495.75	3.75108		5809.08	1206.08	0.0505738	1.52575		FALSE
8866.59	52557	513.75	3.95968		5645.42	971.485	0.0524101	1.57058		FALSE
8869.97	52566.9	531.75	4.09841		4516.88	1379.9	0.0542464	1.96374		FALSE
8873.38	52577	635.75	4.89998		8186.82	1555.8	0.0648559	1.08386		FALSE
8876.42	52585.9	679.75	5.2391		5071.35	1753.33	0.0693446	1.75031		FALSE
8883.55	52606.9	889.75	6.85766		3353.11	4682.69	0.0907677	2.64934		FALSE
8889.66	52624.9	1199.75	9.24695		2624.66	6354.97	0.122392	3.38698		FALSE
8892.84	52634.3	1261.75	9.72481		2915.06	4202.51	0.128717	3.05065		FALSE
8895.79	52643	1229.75	9.47817		10052.2	3159.79	0.125453	0.884961		FALSE
8898.54	52651.1	1085.75	8.36831		5916.88	3418.69	0.110763	1.50393		FALSE
8902.05	52661.4	904.75	6.97327		2164.87	6391.36	0.0922979	4.11204		FALSE
8911.79	52690	556.75	4.29109		4324.19	1802.3	0.0567967	2.06092		FALSE
8915.51	52701	531.75	4.09841		7897.99	1346.83	0.0542464	1.12883		FALSE
8918.24	52709	528.75	4.07529		11982.1	996.007	0.0539403	0.744294		FALSE
8921.89	52719.7	509.75	3.92885		5755.47	1321.55	0.052002	1.55016		FALSE
8924.31	52726.8	510.75	3.93655		4416.43	1334.64	0.0521041	2.02071		FALSE
8928.43	52738.9	517.75	3.99051		4885.38	1612.73	0.0528182	1.82758		FALSE
8931.49	52747.9	532.75	4.10612		6507.84	1026.09	0.0543484	1.37242		FALSE
8934.56	52756.9	505.75	3.89802		3907.98	1010.16	0.051594	2.28623		FALSE
8937.97	52766.9	522.75	4.02904		5083.28	1336.02	0.0533282	1.75831		FALSE
8941.38	52777	523.75	4.03675		9015.6	1330.34	0.0534302	0.991768		FALSE
8944.8	52787	561.75	4.32963		3488.6	1404.28	0.0573068	2.56401		FALSE
8947.52	52795	609.75	4.69959		7262.05	1443.62	0.0622035	1.23209		FALSE
8950.88	52804.8	564.75	4.35275		4779.85	1830.7	0.0576129	1.87263		FALSE
8955.47	52818.3	571.75	4.40671		6734.94	1467.83	0.058327	1.3297		FALSE
8965.55	52847.9	594.75	4.58398		5934.39	1184.62	0.0606733	1.51078		FALSE
8968.66	52857	677.75	5.22369		8420.64	1607.9	0.0691405	1.06508		FALSE
8971.75	52866	637.75	4.91539		5852.96	1269.99	0.0650599	1.53286		FALSE
8974.81	52875	694.75	5.35472		8257.32	1733.42	0.0708748	1.08689		FALSE
8977.54	52883	720.75	5.55511		7259.85	1876.21	0.0735272	1.2366		FALSE
8980.96	52893	744.75	5.74009		4893.58	1474.24	0.0759755	1.83525		FALSE
8984.36	52903	891.75	6.87307		6608.55	2183.07	0.0909717	1.35951		FALSE
8987.77	52913	922.75	7.112		6344.71	2364.37	0.0941341	1.41658		FALSE
8990.93	52922.2	880.75	6.78829		4799.55	2338.97	0.0898495	1.87329		FALSE
8994.15	52931.6	826.75	6.37209		4655.35	1660.83	0.0843407	1.932		FALSE
8996.95	52939.8	725.75	5.59365		4045.62	1927.98	0.0740372	2.22387		FALSE
9000.31	52949.7	659.75	5.08496		5441.96	1672.39	0.0673043	1.65387		FALSE
9003.18	52958.1	584.75	4.5069		3918.08	1545.42	0.0596531	2.29785		FALSE
9006.65	52968.2	549.75	4.23714		5193.14	1411.37	0.0560826	1.73433		FALSE
9010.04	52978.1	511.75	3.94426		5124.08	1336.98	0.0522061	1.75837		FALSE
9013.5	52988.2	508.75	3.92114		4623.34	1326.89	0.0519	1.94957		FALSE
9017.17	52999	490.75	3.78241		6589.44	961.408	0.0500638	1.36843		FALSE
9028.82	53033	530.75	4.0907		5178.4	1014.69	0.0541444	1.74355		FALSE
9031.92	53042.1	513.75	3.95968		5088.07	1360.17	0.0524101	1.77512		FALSE
9035.44	53052.3	534.75	4.12153		6882.86	1065.12	0.0545524	1.31274		FALSE
9041.13	53068.9	565.75	4.36046		6117.27	1479.9	0.0577149	1.47797		FALSE
9047.31	53087	569.75	4.44117		4659.27	1507.11	0.0581229	1.94178		FALSE
9050.73	53096.9	566.75	4.41779		4489.3	1502.46	0.0578169	2.01607		FALSE
9055.54	53111	613.75	4.78415		4881.6	1608.07	0.0626116	1.85503		FALSE
9058.97	53121	673.75	5.25185		10299.5	1291.55	0.0687325	0.879556		FALSE
9082.3	53189	1130.75	8.81414		6703.72	2934.85	0.115353	1.35482		FALSE
9085.41	53198.1	1249.75	9.74174		4743.65	3250.57	0.127493	1.91528		FALSE
9088.48	53207	1386.75	10.8097		9167.97	3558.76	0.141469	0.991329		FALSE
9091.91	53217	1507.75	11.7528		8044.16	2943.71	0.153813	1.13025		FALSE
9095.34	53227	1651.75	12.8753		7291.86	4130.04	0.168503	1.24733		FALSE
9098.74	53236.9	1738.75	13.5535		6695.51	4463.69	0.177378	1.35893		FALSE
9101.52	53244.9	1851.75	14.4343		6834.54	3667.26	0.188906	1.33169		FALSE
9104.96	53254.9	2013.75	15.6971		7200.7	5177.01	0.205432	1.26445		FALSE
9108.37	53264.9	2166.75	16.8897		5085.31	5771.08	0.221041	1.79112		FALSE
9111.34	53273.5	2453.75	19.1269		6437.27	6395.78	0.250319	1.4154		FALSE
9114.6	53283	2691.75	20.9821		6949.77	6955.01	0.274598	1.3115		FALSE
9118.03	53292.9	2803.75	21.8551		6708.58	5609.41	0.286024	1.35916		FALSE
9121.22	53302.2	3002.75	23.4063		6007.3	7916.95	0.306325	1.51836		FALSE
9124.54	53311.9	3180.75	24.7938		5473.89	8508.02	0.324484	1.66692		FALSE
9131.62	53332.4	4066.75	31.7001		1939.14	25621.8	0.414869	4.7091		FALSE
9133.87	53339	4321.75	33.6878		6395.28	11557.3	0.440882	1.42822		FALSE
9137.27	53348.9	4236.75	33.0253		5547.75	14175.7	0.432211	1.64702		FALSE
9140.43	53358	3939.75	30.7102		5354.97	10600.1	0.401913	1.70691		FALSE
9143.51	53367	3705.75	28.8861		6488.14	9839.07	0.378041	1.40927		FALSE
9147.09	53377.4	3411.75	26.5944		6764.44	6955.19	0.348049	1.35223		FALSE
9150.4	53387	3310.75	25.8071		9093.37	6725.44	0.337745	1.00627		FALSE
9154.15	53397.9	3368.75	26.2592		5986.16	11386.5	0.343662	1.52922		FALSE
9157.3	53407	3611.75	28.1534		7645.1	9765.84	0.368452	1.1978		FALSE
9160.72	53416.9	3809.75	29.6968		6226.35	10263.2	0.388651	1.47128		FALSE
9163.5	53425	3874.75	30.2035		5846.97	12979.7	0.395282	1.56722		FALSE
9166.48	53433.6	3644.75	28.4107		2015.14	22914.7	0.371818	4.54881		FALSE
9173.32	53453.4	2822.75	22.0032		4040.58	15693.4	0.287962	2.27029		FALSE
9179.52	53471.4	2143.75	16.7104		6664.91	5554.4	0.218694	1.37729		FALSE
9183.48	53482.9	1810.75	14.1147		7858.1	3618.47	0.184723	1.16866		FALSE
9186.27	53491	1660.75	12.9455		6371.56	4335.51	0.169421	1.44176		FALSE
9189.71	53500.9	1484.75	11.5736		2715.15	9212.32	0.151466	3.3846		FALSE
9197.11	53522.4	1200.75	9.35979		4273.57	3198.57	0.122494	2.15209		FALSE
9204.22	53542.9	968.75	7.55136		7206.1	2529.8	0.0988268	1.27728		FALSE
9207.69	53553	887.75	6.91997		9960.61	2307.23	0.0905636	0.92441		FALSE
9210.46	53561	825.75	6.43668		6660.07	2123.81	0.0842387	1.38294		FALSE
9214.17	53571.7	732.75	5.71175		6429.51	1478.03	0.0747513	1.43311		FALSE
9217.37	53581	682.75	5.322		4663.71	2193.67	0.0696506	1.9764		FALSE
9220.84	53591	633.75	4.94005		4454.9	1255.97	0.0646519	2.06982		FALSE
9223.82	53599.6	573.75	4.47235		5694.36	1493.81	0.058531	1.61982		FALSE
9227.07	53609	576.75	4.49574		8517.92	1429.89	0.058837	1.08325		FALSE
9230.52	53619	511.75	4.02555		5052.57	1010.55	0.0522061	1.8269		FALSE
9233.3	53627	511.75	4.02555		8945.52	1275.5	0.0522061	1.03217		FALSE
9240.21	53647	428.75	3.37265		6402.81	831.087	0.0437388	1.44315		FALSE
9246.43	53664.9	389.75	3.06586		6558.03	941.873	0.0397603	1.40994		FALSE
9249.9	53674.9	343.75	2.70402		6728.15	663.635	0.0350676	1.37481		FALSE
9252.69	53683	391.75	3.0816		5141.68	904.584	0.0399643	1.79955		FALSE
9256.14	53692.9	349.75	2.75122		6012.33	782.786	0.0356797	1.53953		FALSE
9315.86	53865	346.75	2.72762		7965.81	750.423	0.0353736	1.16948		FALSE
9325.6	53893	354.75	2.79055		6927.29	738.011	0.0361897	1.34621		FALSE
9329.03	53902.8	362.75	2.85348		6419.47	776.029	0.0370059	1.45324		FALSE
9332.08	53911.6	344.75	2.71188		7009.92	620.63	0.0351696	1.33127		FALSE
9335.34	53921	396.75	3.12093		8343	769.144	0.0404744	1.11894		FALSE
9338.81	53930.9	372.75	2.93214		6989.19	793.635	0.038026	1.33618		FALSE
9341.61	53939	347.75	2.73548		7666.04	640.012	0.0354756	1.21857		FALSE
9345.09	53949	348.75	2.74335		7402.16	783.285	0.0355777	1.26248		FALSE
9370.88	54023	370.75	2.91641		11503.1	881.093	0.037822	0.814643		FALSE
9377.16	54041	392.75	3.08946		4480.33	1059.61	0.0400663	2.09296		FALSE
9380.65	54051	420.75	3.30972		11827.6	1130.7	0.0429227	0.793116		FALSE
9384.14	54061	469.75	3.69516		9462.32	1259.3	0.0479214	0.991737		FALSE
9388.97	54074.9	540.75	4.25367		4693.85	1428.52	0.0551645	2.00027		FALSE
9392.49	54084.9	599.75	4.71777		5783.48	1569.38	0.0611834	1.62402		FALSE
9398.78	54103	721.75	5.67745		5649.98	1898.21	0.0736292	1.66351		FALSE
9402.29	54113	811.75	6.38542		6871.85	2081.45	0.0828105	1.36823		FALSE
9405.77	54123	971.75	7.64401		6993.45	2456.19	0.0991329	1.34494		FALSE
9409.24	54132.9	1043.75	8.21038		5590.99	2756.71	0.106478	1.68293		FALSE
9412.73	54142.9	1198.75	9.42965		5248.59	3129.98	0.12229	1.79338		FALSE
9415.99	54152.2	1321.75	10.5551		4648.21	3543.08	0.134838	2.02572		FALSE
9418.99	54160.8	1519.75	12.1363		5068.96	4025.27	0.155037	1.85817		FALSE
9430.25	54193	2195.75	17.5346		1909.47	19752.6	0.223999	4.93866		FALSE
9440.67	54222.8	2947.75	23.5398		2215.21	25072	0.300714	4.26175		FALSE
9475.18	54321.3	9671.75	77.2356		418.431	377624	0.986662	22.6446		FALSE
9505.95	54409	4133.75	33.0109		4198.23	11562	0.421704	2.26428		FALSE
9510.86	54423	4096.75	32.7154		3952.46	14250.5	0.417929	2.40632		FALSE
9514.04	54432	4137.75	33.0428		5171.16	11527.8	0.422112	1.83983		FALSE
9520.17	54449.4	4312.75	34.4403		2222.11	23849	0.439964	4.28428		FALSE
9522.98	54457.4	4266.75	34.0729		4519.44	14511.9	0.435272	2.10712		FALSE
9526.41	54467.2	3928.75	31.3738		1257.96	48575.3	0.400791	7.57291		FALSE
9542.67	54513.4	2101.75	16.7839		3982.93	10825.4	0.21441	2.39589		FALSE
9549.26	54532.2	1689.75	13.4938		6652.88	5610.9	0.172379	1.43536		FALSE
9553.04	54542.9	1481.75	11.8328		7159.21	3956.91	0.15116	1.33437		FALSE
9556.52	54552.8	1332.75	10.6429		6730.92	3615.12	0.13596	1.4198		FALSE
9559.4	54561	1262.75	10.0839		7269.57	2560.66	0.128819	1.31499		FALSE
9562.22	54569	1130.75	9.02982		4580.25	3128.43	0.115353	2.08771		FALSE
9565.3	54577.7	1053.75	8.41492		5592.4	4882.08	0.107498	1.71041		FALSE
9572.28	54597.5	891.75	7.12124		7046.19	1847.43	0.0909717	1.3585		FALSE
9577.01	54611	825.75	6.59418		4998.2	2233.9	0.0842387	1.91609		FALSE
9580.54	54621	745.75	5.95533		8893.79	1492.34	0.0760775	1.07722		FALSE
9583.36	54629	687.75	5.49216		4477.7	3097.45	0.0701607	2.14024		FALSE
9598.19	54671	472.75	3.77524		5026.39	914.344	0.0482275	1.90956		FALSE
9606.07	54693.3	351.75	2.82636		4746.32	962.543	0.0358837	2.0239		FALSE
9609.46	54702.9	335.75	2.6978		6008.89	873.995	0.0342515	1.59921		FALSE
9613	54713	342.75	2.75405		10580.5	770.159	0.0349656	0.908559		FALSE
10190.6	56325	343.5	2.8171		10508.6	640.914	0.0350421	0.969742		FALSE
10197.4	56343.6	356.5	2.92371		6809.06	904.845	0.0363683	1.49762		FALSE
10200.8	56353	411.5	3.37478		9243.05	959.408	0.0419791	1.10362		FALSE
10204.4	56363	397.5	3.25996		8073.72	776.65	0.0405509	1.26391		FALSE
10207.6	56371.8	433.5	3.5552		5865.85	1157.06	0.0442234	1.74018		FALSE
10211.7	56382.9	500.5	4.10468		4726.55	1347.92	0.0510584	2.16049		FALSE
10214.6	56391	504.5	4.13748		5886.56	1360	0.0514665	1.73524		FALSE
10217.9	56400.1	558.5	4.58035		6280.88	1506.49	0.0569753	1.62683		FALSE
10221.2	56409	615.5	5.04781		9349.82	1597.36	0.0627901	1.09319		FALSE
10224.5	56418.2	601.5	4.933		3935.32	1669.07	0.0613619	2.59815		FALSE
10228	56427.7	632.5	5.18723		5106.7	1339.07	0.0645244	2.00285		FALSE
10231.4	56437	731.5	5.99915		12647.8	1936.52	0.0746238	0.808947		FALSE
10235	56447	731.5	5.99915		6324.12	2063.59	0.0746238	1.61841		FALSE
10239.4	56458.9	806.5	6.61423		4052.25	2776.92	0.0822749	2.52683		FALSE
10242.5	56467.5	865.5	7.0981		6034.82	2424.26	0.0882938	1.69723		FALSE
10245.9	56476.8	903.5	7.40975		5782.22	2541.84	0.0921704	1.77196		FALSE
10248.7	56484.6	966.5	7.92642		4874.38	2743.66	0.0985973	2.10257		FALSE
10251.8	56493	1038.5	8.5169		4696.33	2180.88	0.105942	2.18293		FALSE
10256.9	56506.9	1144.5	9.38623		4066.78	4718.98	0.116756	2.52211		FALSE
10259.8	56515	1194.5	9.79628		5972.17	2541.61	0.121857	1.71793		FALSE
10266.3	56533	1422.5	11.6661		6005.01	7413.99	0.145116	1.70963		FALSE
10270	56543	1488.5	12.2074		9554.05	4177.1	0.151849	1.07494		FALSE
10273.3	56552	1698.5	13.9297		6004.76	4724.41	0.173272	1.71086		FALSE
10276.6	56561	1915.5	15.7093		8519.1	5249.84	0.195409	1.2063		FALSE
10280.2	56571	2007.5	16.4638		7668.6	6970.59	0.204795	1.34056		FALSE
10283.3	56579.4	1948.5	15.98		2193.78	11578.1	0.198776	4.68749		FALSE
10294.1	56608.9	1221.5	10.0177		7127.96	3282.75	0.124611	1.44418		FALSE
10300.7	56626.9	854.5	7.00789		6117.24	2331.64	0.0871716	1.68387		FALSE
10308.7	56648.8	701.5	5.75311		7026.66	1787.39	0.0715634	1.46708		FALSE
10311.6	56657	615.5	5.04781		5636.48	1269.91	0.0627901	1.82945		FALSE
10316	56668.8	546.5	4.48193		6662.55	1448.63	0.0557511	1.54835		FALSE
10318.9	56677	590.5	4.84278		6476.33	1452.14	0.0602397	1.59333		FALSE
10322.6	56687	520.5	4.2687		7673.6	1287.4	0.0530987	1.34521		FALSE
10325.5	56695	463.5	3.80124		6658.07	955.746	0.0472839	1.55083		FALSE
10328.8	56703.9	406.5	3.33377		4101.09	1148.85	0.041469	2.51855		FALSE
10335.8	56722.9	375.5	3.07954		6201.78	987.311	0.0383066	1.66658		FALSE
10339.6	56733.5	354.5	2.90731		3999.51	1165.96	0.0361642	2.58523		FALSE
15092.9	68504.3	337.5	3.60642		7615.61	1072.27	0.03443	1.98184		FALSE
15100.3	68521	369.5	3.9766		5739.38	921.664	0.0376945	2.631		FALSE
15104.2	68529.8	385.5	4.14879		4201.57	1314.28	0.0393267	3.5949		FALSE
15108.3	68539	431.5	4.64385		10261.9	1392.44	0.0440194	1.47227		FALSE
15112.7	68549	434.5	4.67614		6220.13	1425.47	0.0443254	2.42964		FALSE
15117.1	68559	481.5	5.18196		12146.9	1169.36	0.0491201	1.24452		FALSE
15121	68567.9	492.5	5.30034		8579.92	1248.7	0.0502423	1.76237		FALSE
15125	68577	499.5	5.37567		5042.22	1601.48	0.0509564	2.99968		FALSE
15129.4	68586.9	491.5	5.28958		7606.96	1259.64	0.0501403	1.98889		FALSE
15133.9	68597	502.5	5.40796		8553.37	2099.74	0.0512624	1.76935		FALSE
15137.4	68605	506.5	5.45101		11198.1	872.114	0.0516705	1.35179		FALSE
15141.8	68615	499.5	5.37567		6659.68	1633.52	0.0509564	2.27366		FALSE
15145.4	68623	503.5	5.41872		11317	1238.77	0.0513644	1.33829		FALSE
15149.8	68633	485.5	5.225		8991.47	1575.61	0.0495282	1.68491		FALSE
15153.3	68641	458.5	4.93443		8379.61	1162.12	0.0467738	1.80836		FALSE
15157.7	68650.9	426.5	4.59004		6717.14	1446.76	0.0435093	2.25657		FALSE
15161.9	68660.3	426.5	4.59004		8729.47	1398.67	0.0435093	1.73686		FALSE
15166.6	68670.9	433.5	4.66537		9923.78	1066.02	0.0442234	1.52831		FALSE
15170.1	68679	407.5	4.38556		14614.3	1562.86	0.041571	1.03803		FALSE
15174.6	68689	398.5	4.2887		6405.84	953.779	0.0406529	2.36887		FALSE
15178.9	68698.8	403.5	4.34251		8936.08	1254.71	0.041163	1.69861		FALSE
15188.7	68721	391.5	4.21337		5947.14	1538.42	0.0399388	2.55396		FALSE
15193.2	68731	418.5	4.50394		16947.6	975.262	0.0426932	0.896478		FALSE
15197.6	68740.9	376.5	4.05193		9606.52	1260.04	0.0384086	1.58201		FALSE
15201.1	68749	409.5	4.40708		6134.89	1018.71	0.0417751	2.47782		FALSE
15205.6	68759	423.5	4.55775		5341.54	1736.78	0.0432033	2.84666		FALSE
15209.9	68768.8	444.5	4.78376		7306.93	1480.93	0.0453456	2.08158		FALSE
15213.8	68777.5	447.5	4.81604		5611.19	1533.03	0.0456516	2.71133		FALSE
15217.6	68786	450.5	4.84833		6377.55	1164.21	0.0459577	2.38611		FALSE
15221.5	68795	504.5	5.42948		7720.24	1572.95	0.0514665	1.97164		FALSE
15225.9	68804.9	519.5	5.59092		9230.58	1569.78	0.0529967	1.64951		FALSE
15230.3	68814.8	507.5	5.46177		8833.92	1272.43	0.0517725	1.72407		FALSE
15233.9	68823	511.5	5.50482		9298.69	1647.46	0.0521806	1.63829		FALSE
15238.4	68833	552.5	5.94607		8991.62	1352.6	0.0563632	1.69473		FALSE
15242.8	68843	535.5	5.76311		5056.59	2663.28	0.0546289	3.01444		FALSE
15247.3	68853	533.5	5.74159		6387.45	1352.03	0.0544249	2.38706		FALSE
15251.9	68863.4	542.5	5.83844		4687	2288.61	0.055343	3.25408		FALSE
15257.9	68876.9	554.5	5.96759		8220.81	1840.03	0.0565672	1.85601		FALSE
15261.8	68885.8	526.5	5.66625		4688.54	1821.59	0.0537108	3.25513		FALSE
15265	68892.9	518.5	5.58015		5187.23	1794.78	0.0528947	2.9428		FALSE
15269.4	68903	526.5	5.66625		12309.9	1336.98	0.0537108	1.24042		FALSE
15272.7	68910.3	531.5	5.72006		6871.27	1781.69	0.0542209	2.22269		FALSE
15277.5	68921.2	502.5	5.40796		5933.03	1729.44	0.0512624	2.57499		FALSE
15281.3	68929.8	500.5	5.38644		7801.56	1273.55	0.0510584	1.95875		FALSE
15285.1	68938.2	491.5	5.28958		6698.46	1572.77	0.0501403	2.28188		FALSE
15289.3	68947.6	456.5	4.9129		6565.09	1150.93	0.0465698	2.32887		FALSE
15293.4	68956.9	442.5	4.76223		6958.88	1395.99	0.0451415	2.19768		FALSE
15297	68965	451.5	4.85909		8803.45	1068.9	0.0460597	1.73761		FALSE
15301.4	68975	402.5	4.33175		10238.2	1139.56	0.041061	1.49454		FALSE
15305.8	68984.9	379.5	4.08422		8678.45	1055.36	0.0387146	1.76366		FALSE
