# Supplementary material for: The Construction and Evaluation of Reference Spectra for the Identification of Human Pathogenic Microorganisms by MALDI-TOF MS
Source: PLoS One. 2014 Sep 2;9(9):e106312. doi: 10.1371/journal.pone.0106312 (PMC4152241; doi:10.1371/journal.pone.0106312)
Supplement: File S1 — The original peak lists of the strains used in this study (excluding the highly pathogenic organisms. (ZIP) [file pone.0106312.s001.zip › File S1, Supplementary Material S1/peak list/enterobacter cloacae.xlsx]

## Sheet: ICDC_EC113-13-1_0_H1_1
Spectrum: ICDC EC113-13-1\0_H1\1 1SLin, "Baseline subt." (D:\Data\BioTyperRealTimeProcessing\China CDC\20120925yingouchangganjun\ICDC EC113-13-1\0_H1\1)
m/z	time	Intens.	SN	Quality Fac.	Res.	Area	Rel. Intens.	FWHM	Chi^2	Bk. Peak
2688.16	29112	641.25	13.8507		581.829	3595.71	0.0470107	4.62019		FALSE
2819.19	29802.9	217.25	4.55015		718.812	1062.79	0.0159268	3.92202		FALSE
2822.87	29822	107.25	2.24628		4083.11	112.2	0.00786262	0.691353		FALSE
2851.37	29970.1	983.25	20.5935		467.049	6426.31	0.0720831	6.10507		FALSE
3108.49	31273.6	105	2.20472		4187.37	114.399	0.00769767	0.74235		FALSE
3124.82	31354.5	2579	54.1521		538.572	19883.1	0.189069	5.80205		FALSE
3137.04	31415	346	7.26508		5635.74	405.474	0.0253656	0.556634		FALSE
3138.22	31420.8	361	7.58004		1300.6	1375.6	0.0264653	2.41291		FALSE
3143.52	31447	190	3.98949		6745.27	268.198	0.0139291	0.466034		FALSE
3145.72	31457.8	148	3.10761		2080.74	233.132	0.01085	1.51183		FALSE
3147.97	31468.9	138	2.89763		3131.15	156.632	0.0101169	1.00537		FALSE
3149.2	31475	144	3.02362		5646.59	152.107	0.0105568	0.557718		FALSE
3153.67	31497	125	2.62467		5923.65	94.0327	0.00916389	0.532385		FALSE
3155.42	31505.7	142	2.98162		2926.3	207.746	0.0104102	1.0783		FALSE
3157.49	31515.8	154	3.23359		3397.76	222.218	0.0112899	0.929286		FALSE
3159.73	31526.9	183	3.84251		2880.56	274.183	0.0134159	1.09692		FALSE
3163.11	31543.5	378	7.93699		1772.63	954.845	0.0277116	1.78442		FALSE
3164.23	31549	400	8.39894		4315.71	467.929	0.0293244	0.733189		FALSE
3165.82	31556.8	372	7.81101		6258.46	1118.24	0.0272717	0.505846		FALSE
3171.71	31585.8	320	6.71915		2643.22	897.845	0.0234596	1.19994		FALSE
3173.57	31594.9	321	6.74015		1681.21	914.236	0.0235329	1.88767		FALSE
3176.84	31610.9	179	3.75852		3635.12	209.298	0.0131227	0.873928		FALSE
3179.29	31623	171	3.59055		5862.36	287.938	0.0125362	0.542322		FALSE
3180.92	31631	164	3.44356		4662.3	173.353	0.012023	0.682264		FALSE
3182.95	31640.9	158	3.31758		2776.8	229.493	0.0115832	1.14627		FALSE
3184.99	31651	164	3.44356		5760.22	174.068	0.012023	0.552929		FALSE
3186.63	31659	147	3.08661		4765.55	214.865	0.0107767	0.66868		FALSE
3188.25	31666.9	139	2.91863		5144.67	197.415	0.0101902	0.61972		FALSE
3190.03	31675.6	113	2.3727		3171.01	160.446	0.00828415	1.006		FALSE
3191.94	31685	109	2.28871		7405.36	134.706	0.00799091	0.43103		FALSE
3620.32	33717.3	2094	43.412		612.488	16007.9	0.153513	5.91084		FALSE
3628.13	33753.2	322	6.67558		3922.49	501.889	0.0236062	0.924956		FALSE
3630.25	33763	264	5.47314		5197.6	702.909	0.0193541	0.698447		FALSE
3634.37	33781.9	182	3.77315		3199.87	284.642	0.0133426	1.13579		FALSE
3636.77	33792.9	156	3.23413		3025.99	188.742	0.0114365	1.20185		FALSE
3638.35	33800.2	136	2.8195		3564.72	172.114	0.00997031	1.02066		FALSE
3644.9	33830.2	427	8.8524		622.414	3183.4	0.0313038	5.85607		FALSE
3683.1	34004.9	185	3.80064		4367.8	224.47	0.0135626	0.84324		FALSE
3842.19	34722.8	773	15.565		1811.84	2120.86	0.0566695	2.1206		FALSE
3843.23	34727.4	739	14.8804		1456.61	2540.55	0.0541769	2.63847		FALSE
3854.33	34777	103	2.07399		2503.02	174.059	0.00755104	1.53987		FALSE
3902.94	34993	108	2.17467		1024.87	446.725	0.0079176	3.80822		FALSE
4137.44	36016.9	117	2.32092		3656.87	173.132	0.0085774	1.13142		FALSE
4138.86	36023	176	3.49129		8141.89	223.059	0.0129028	0.508341		FALSE
4140.71	36031	204.25	4.05169		3457.5	346.275	0.0149738	1.1976		FALSE
4142.76	36039.8	183.25	3.63511		3072.75	322.319	0.0134343	1.34823		FALSE
4145.17	36050.1	149	2.9557		2567.04	315.21	0.0109234	1.61477		FALSE
4148.15	36063	153	3.02646		5875.98	246.24	0.0112166	0.705951		FALSE
4156.04	36096.9	415	8.20903		1546.24	1994.49	0.0304241	2.68784		FALSE
4162.57	36124.9	2573	50.896		790.586	19354.7	0.188629	5.26517		FALSE
4172.38	36167	510	10.0882		4089.82	878.915	0.0373887	1.02019		FALSE
4174.7	36176.9	435	8.60465		5744.49	744.844	0.0318903	0.726731		FALSE
4176.12	36183	371	7.33868		3223.28	665.826	0.0271984	1.29561		FALSE
4182.8	36211.6	603	11.9278		793.765	4529.22	0.0442066	5.26957		FALSE
4189.91	36242	195	3.85726		4558.51	257.607	0.0142957	0.919139		FALSE
4191.54	36249	180	3.56054		6307.08	215.741	0.013196	0.664577		FALSE
4201.83	36293	106	2.09676		2813.05	257.62	0.00777098	1.49369		FALSE
4204.18	36303	106	2.09676		9205.29	130.166	0.00777098	0.456714		FALSE
4211.66	36334.9	124	2.45282		4837.19	159.109	0.00909058	0.870684		FALSE
4213.55	36343	149	2.94734		6763.56	228.011	0.0109234	0.622979		FALSE
4215.06	36349.4	117	2.31435		3103.22	277.517	0.0085774	1.35828		FALSE
4254.9	36518.9	128	2.53194		3283.54	222.669	0.00938382	1.29583		FALSE
4257.23	36528.8	168	3.32317		2224.36	397.252	0.0123163	1.91391		FALSE
4258.84	36535.6	114	2.25501		2852.57	170.992	0.00835746	1.49298		FALSE
4347.3	36909	151	2.96801		2212.61	315.153	0.01107	1.96478		FALSE
4349.21	36917	169	3.32181		8470.37	197.772	0.0123896	0.513462		FALSE
4351.59	36927	141.25	2.77636		7461.31	184.728	0.0103552	0.583221		FALSE
4354.44	36938.9	165.812	3.25916		5134.25	220.282	0.0121559	0.848117		FALSE
4356.36	36947	190.5	3.74441		7777.21	244.312	0.0139658	0.560144		FALSE
4363.86	36978.4	1523.75	29.9503		622.95	12139.2	0.111708	7.00515		FALSE
4424.48	37231.6	121.5	2.37406		1135.55	418.101	0.0089073	3.89634		FALSE
4426.72	37241	148.5	2.90163		2896.12	300.736	0.0108867	1.5285		FALSE
4428.61	37248.8	130.5	2.54992		2554.05	236.387	0.0095671	1.73395		FALSE
4430.58	37257	122.5	2.3936		5719.27	155.25	0.00898061	0.774675		FALSE
4436.81	37282.9	203.5	3.97631		2377.32	556.169	0.0149188	1.86631		FALSE
4445.75	37320.1	780.5	15.2506		571.584	7526.18	0.0572193	7.77795		FALSE
4456.62	37365.2	177.5	3.46828		2910.09	331.024	0.0130127	1.53144		FALSE
4462.34	37388.9	167.5	3.27288		2596.26	522.598	0.0122796	1.71876		FALSE
4468.15	37413	148.5	2.90163		4870.22	256.29	0.0108867	0.917444		FALSE
4470.57	37423	140.5	2.74531		7693.39	231.328	0.0103002	0.581092		FALSE
4473.93	37436.9	120.5	2.35452		3036.11	217.885	0.00883399	1.47357		FALSE
4477.34	37451	118.5	2.31544		7118.48	159.871	0.00868736	0.628974		FALSE
4485.05	37482.9	197.5	3.85907		1412.47	877.979	0.0144789	3.17533		FALSE
4490.56	37505.6	102.5	2.00281		4823.95	137.231	0.00751439	0.930887		FALSE
4496.68	37530.9	157.5	3.07748		1288.28	635.513	0.0115465	3.49046		FALSE
4538.16	37701.8	225.5	4.37586		1214.69	964.328	0.0165317	3.73607		FALSE
4540.48	37711.3	156.5	3.03691		3859.97	261.005	0.0114732	1.1763		FALSE
4560.72	37794.4	176.5	3.42501		1959.87	562.657	0.0129394	2.32706		FALSE
4562.8	37803	231.5	4.49229		5150.21	312.507	0.0169715	0.885945		FALSE
4568.35	37825.7	1014.5	19.6865		840.094	7282.46	0.0743741	5.43791		FALSE
4631.36	38082.9	185.5	3.59966		2467.78	429.015	0.0135992	1.87673		FALSE
4633.53	38091.7	157.5	3.05631		3716.78	349.174	0.0115465	1.24665		FALSE
4636.28	38103	125.5	2.43535		5446.68	172.809	0.00920054	0.851213		FALSE
4638.75	38113	141.5	2.74583		5527.42	183.747	0.0103735	0.839224		FALSE
4643.47	38132.2	135.5	2.6294		3281.53	245.611	0.00993365	1.41504		FALSE
4645.36	38139.8	113.5	2.20249		4069.7	156.736	0.00832081	1.14145		FALSE
4723.73	38456.9	206.5	3.95195		1634.16	832.717	0.0151387	2.89062		FALSE
4727.22	38471	148.5	2.84196		5545.13	207.637	0.0108867	0.852499		FALSE
4728.72	38477	163.5	3.12903		9520.65	212.522	0.0119864	0.49668		FALSE
4732.65	38492.8	175.5	3.35868		4372.07	320.311	0.0128661	1.08247		FALSE
4734.18	38499	189.5	3.62661		8013.99	267.436	0.0138925	0.59074		FALSE
4737.66	38513	256.5	4.90884		8576.89	738.871	0.0188043	0.552375		FALSE
4752.54	38572.8	3049.5	58.3607		841.961	26169	0.223562	5.6446		FALSE
4761.82	38610.1	2462.5	47.1268		915.28	19894.8	0.180529	5.20258		FALSE
4772.5	38652.9	567.5	10.8607		2743.81	1945.28	0.041604	1.73937		FALSE
4777.01	38671	327.5	6.26763		4865.64	580.964	0.0240094	0.981786		FALSE
4779.51	38681	262.5	5.02367		6673.89	351.661	0.0192442	0.716151		FALSE
4781.67	38689.6	220.5	4.21988		3045.3	416.66	0.0161651	1.57018		FALSE
4784	38699	178.5	3.4161		7041.38	243.73	0.013086	0.679412		FALSE
4786	38707	157.5	3.0142		3715.09	273.431	0.0115465	1.28826		FALSE
4788.5	38717	129.5	2.47834		7796.69	212.924	0.00949379	0.614171		FALSE
4796	38747	111.5	2.1166		5277.97	145.933	0.00817419	0.908683		FALSE
4798.01	38755	110.5	2.09761		8352.96	101.726	0.00810088	0.574407		FALSE
4800.01	38763	138.5	2.62913		7997.3	260.38	0.0101536	0.600204		FALSE
5031.08	39675.7	154	2.97921		1182.66	857.802	0.0112899	4.25404		FALSE
5120.29	40022.5	659	12.702		853.378	5130.11	0.048312	6.00002		FALSE
5128.77	40055.3	178	3.43088		3205.27	525.601	0.0130494	1.6001		FALSE
5133.58	40073.9	128	2.46715		4579.13	193.646	0.00938382	1.12108		FALSE
5149.14	40134	1509	29.0854		852.038	13056.3	0.110626	6.04332		FALSE
5158.71	40170.9	267	5.14632		2209.98	811.614	0.0195741	2.33428		FALSE
5162.87	40187	181	3.4887		12245.8	260.543	0.0132693	0.421602		FALSE
5332.55	40835.7	135.75	2.60559		3958.6	257.924	0.00995198	1.34708		FALSE
5337.67	40855.1	281.75	5.41264		1510.22	1168.32	0.0206554	3.53437		FALSE
5339.43	40861.8	286.75	5.5087		4898.43	692.034	0.021022	1.09003		FALSE
5342.13	40872	253.75	4.87474		5398.25	383.965	0.0186027	0.989604		FALSE
5347.64	40892.9	226.75	4.35605		3063.79	559.337	0.0166233	1.74543		FALSE
5350	40901.8	267.75	5.14369		3028.41	541.579	0.019629	1.7666		FALSE
5351.88	40909	274.75	5.27817		3961.16	422.162	0.0201422	1.35109		FALSE
5364.55	40956.9	862.75	16.5741		1293.97	5795.05	0.0632491	4.14581		FALSE
5380.71	41018	5966.75	114.626		728.208	60580.8	0.437429	7.38898		FALSE
5401.03	41094.6	531.75	10.2153		2732.61	2204.14	0.0389832	1.97651		FALSE
5402.99	41102	565.75	10.8685		5124.36	1156.2	0.0414758	1.05437		FALSE
5405.07	41109.8	577.75	11.099		2983.64	1473.3	0.0423555	1.81157		FALSE
5407.6	41119.4	560.75	10.7725		3551.05	1111.68	0.0411092	1.52282		FALSE
5409.6	41126.9	478.75	9.19717		3293.72	1863.64	0.0350977	1.6424		FALSE
5414.93	41147	328.75	6.31555		3612.07	502.918	0.024101	1.49912		FALSE
5417.06	41155	348.75	6.69977		8617.89	664.858	0.0255672	0.628583		FALSE
5423.96	41181	619.75	11.9059		926.818	5143.58	0.0454346	5.85224		FALSE
5436.21	41227	175.75	3.3763		5336.21	336.075	0.0128844	1.01874		FALSE
5439.09	41237.8	148.75	2.85761		5067.55	228.259	0.010905	1.07332		FALSE
5444.19	41256.9	153.75	2.95366		4868.35	214.775	0.0112716	1.11828		FALSE
5513.88	41517.7	109.75	2.10759		3856.78	224.005	0.00804589	1.42966		FALSE
5519.03	41537	110.75	2.12679		3664.61	214.093	0.0081192	1.50604		FALSE
5585.22	41783	105.75	2.03078		3797.05	221.445	0.00775265	1.47094		FALSE
5592.77	41811	205.75	3.95113		7311.18	359.863	0.0150838	0.764962		FALSE
5596.51	41824.8	387.75	7.44618		1364.52	2481.76	0.0284264	4.10145		FALSE
5605.2	41857	254.75	4.89211		7945.28	494.819	0.018676	0.705475		FALSE
5606.82	41863	279.75	5.3722		3904.03	661.703	0.0205088	1.43616		FALSE
5610.37	41876.1	228.75	4.39282		6051.34	357.144	0.0167699	0.927128		FALSE
5612.23	41883	231.75	4.45043		7444.27	337.333	0.0169898	0.7539		FALSE
5614.4	41891	219.75	4.21998		5042.56	345.311	0.0161101	1.1134		FALSE
5616.55	41899	260.75	5.00733		3132.15	656.398	0.0191159	1.79319		FALSE
5623.02	41922.9	382.75	7.31559		1799.27	1530.27	0.0280598	3.12517		FALSE
5627.03	41937.7	507.75	9.70475		1762.11	2005.66	0.0372237	3.19334		FALSE
5629.76	41947.7	541.75	10.3546		3950.28	1133.58	0.0397163	1.42515		FALSE
5642.39	41994.4	2639.75	50.4542		777.386	29785.6	0.193523	7.25816		FALSE
5661.43	42064.5	855.75	16.3562		2467.31	4190.44	0.062736	2.29458		FALSE
5661.73	42065.6	854.75	16.337		816.071	9621.66	0.0626627	6.93779		FALSE
5669.77	42095.2	572.75	10.9471		1770	3110.97	0.0419889	3.20326		FALSE
5678.41	42127	271.75	5.19402		3537.99	650.017	0.0199223	1.60498		FALSE
5681.13	42137	233.75	4.46772		6572.8	344.695	0.0171365	0.86434		FALSE
5683.66	42146.3	195.75	3.74142		3188.25	407.612	0.0143506	1.78269		FALSE
5686.57	42156.9	199.75	3.81787		3403.53	486.203	0.0146439	1.67078		FALSE
5689.3	42167	188.75	3.60762		10446.8	187.069	0.0138375	0.544597		FALSE
5690.93	42173	167.75	3.20625		5293.12	464.466	0.0122979	1.07516		FALSE
5694.74	42187	135.75	2.59462		4960.05	433.331	0.00995198	1.14812		FALSE
5699.06	42202.8	107.75	2.05945		4671.74	207.16	0.00789927	1.2199		FALSE
5701.49	42211.7	109.75	2.09768		4650.98	167.643	0.00804589	1.22587		FALSE
6181.74	43938.1	268.5	5.15092		1146.34	1627.46	0.019684	5.39258		FALSE
6188.81	43963	218.5	4.19172		7359.5	238.329	0.0160185	0.840928		FALSE
6191.63	43972.9	220.5	4.23009		3802.55	479.699	0.0161651	1.62828		FALSE
6194.48	43983	238.5	4.5754		4240.09	508.897	0.0174847	1.46093		FALSE
6199.04	43999	285.5	5.47705		3043.28	602.824	0.0209303	2.03696		FALSE
6210.78	44040.3	692.5	13.285		1334.21	5191.17	0.0507679	4.65503		FALSE
6212.69	44047	732.5	14.0492		8053.71	1216.24	0.0537004	0.771407		FALSE
6215.52	44056.9	731.5	14.03		7410.93	1628.17	0.0536271	0.838697		FALSE
6222.28	44080.7	999.5	19.1702		3183	4782.01	0.0732744	1.95485		FALSE
6241.06	44146.6	2869.5	55.0365		742.679	34824.6	0.210366	8.40345		FALSE
6253.55	44190.4	13640.5	261.622		770.169	161234	1	8.11971		FALSE
6278.71	44278.5	2131.5	40.8818		1256.19	17690.1	0.156263	4.99822		FALSE
6280.77	44285.6	2133.5	40.9201		1430.31	13440.5	0.156409	4.3912		FALSE
6288.56	44312.9	1386.5	26.5928		4283.03	3059.79	0.101646	1.46825		FALSE
6291.98	44324.8	1264.5	24.2529		5519.78	2810.86	0.0927019	1.1399		FALSE
6294.31	44333	1208.5	23.1788		8868.56	2685.76	0.0885965	0.709733		FALSE
6296.61	44341	1146.5	21.9897		9160.49	1300.07	0.0840512	0.687366		FALSE
6298.3	44346.9	1125.5	21.5869		4397.49	4245.91	0.0825116	1.43225		FALSE
6302.33	44361	999.5	19.1702		2649.84	2784.71	0.0732744	2.37838		FALSE
6305.78	44373	979.5	18.7866		4131.55	1626.61	0.0718082	1.52625		FALSE
6311.74	44393.8	1235.5	23.6967		2281.84	5674.82	0.0905759	2.76607		FALSE
6314.1	44402	1221.5	23.4281		1863.24	5262.77	0.0895495	3.38877		FALSE
6319.53	44421	1005.5	19.2853		7645.19	1699.75	0.0737143	0.826603		FALSE
6321.27	44427	966.5	18.5373		6861.24	1099.44	0.0708552	0.921301		FALSE
6329.95	44457.2	2028.5	38.9063		807.178	24573.6	0.148712	7.84208		FALSE
6343.09	44503	580.5	11.1339		10531.8	972.975	0.0425571	0.602282		FALSE
6350.42	44528.5	885.5	16.9837		821.385	11329.9	0.064917	7.73135		FALSE
6361.5	44567	530.5	10.1749		8595.86	1385.11	0.0388915	0.740065		FALSE
6367.25	44586.9	418.5	8.11723		3918.16	709.537	0.0306807	1.62506		FALSE
6372.23	44604.2	513.5	9.95985		1048.73	3585.23	0.0376452	6.07612		FALSE
6372.99	44606.9	536.5	10.406		1230.89	3585.23	0.0393314	5.17755		FALSE
6377.05	44621	431.5	8.36938		6483.29	690.655	0.0316337	0.983614		FALSE
6382.79	44640.9	323.5	6.27461		2487.05	1165.48	0.0237161	2.56641		FALSE
6387.43	44657	295.5	5.73152		6450.02	606.285	0.0216634	0.990296		FALSE
6390.32	44667	279.5	5.42119		7567.16	578.98	0.0204905	0.84448		FALSE
6392.63	44675	257.5	4.99447		9898.16	420.29	0.0188776	0.64584		FALSE
6399.67	44699.4	439.5	8.52455		827.939	4618.71	0.0322202	7.72965		FALSE
6409.14	44732.2	206.5	4.00528		5357.54	435.854	0.0151387	1.19628		FALSE
6415.15	44753	181.5	3.52038		9344.09	473.708	0.013306	0.686547		FALSE
6419.2	44767	178.5	3.46219		2805.38	565.077	0.013086	2.28818		FALSE
6425.17	44787.6	270.5	5.24662		1915.57	1256.89	0.0198307	3.35418		FALSE
6434.25	44819	148.5	2.88031		4938.82	308.145	0.0108867	1.30279		FALSE
6437.14	44829	133.5	2.58937		3826.36	284.611	0.00978703	1.68231		FALSE
6441.18	44842.9	133.5	2.58937		2869.51	278.394	0.00978703	2.2447		FALSE
6444.1	44853	147.5	2.86091		9532.47	162.824	0.0108134	0.676015		FALSE
6446.21	44860.3	140.5	2.72514		4305.76	238.189	0.0103002	1.49711		FALSE
6449.3	44870.9	140.5	2.72514		7702.44	228.026	0.0103002	0.837305		FALSE
6451.62	44879	138.5	2.68635		6027.62	226.11	0.0101536	1.07034		FALSE
6453.95	44887	161.5	3.13246		6647.68	250.941	0.0118397	0.970858		FALSE
6459.26	44905.3	289.5	5.61515		948.986	2706.92	0.0212236	6.80649		FALSE
6502.17	45053	109.5	2.12386		3099.23	239.706	0.00802756	2.098		FALSE
6505.34	45063.9	111.5	2.16266		5121.45	239.63	0.00817419	1.27022		FALSE
6507.99	45073	124.5	2.4148		10378.1	187.351	0.00912723	0.627088		FALSE
6510.3	45080.9	123.5	2.39541		3242.55	272.9	0.00905392	2.00777		FALSE
6513.82	45093	162.5	3.15185		5037.93	332.303	0.0119131	1.29296		FALSE
6515.56	45099	211.5	4.10226		4253.03	442.776	0.0155053	1.53198		FALSE
6517.9	45107	209.5	4.07959		3716.24	451.55	0.0153587	1.75389		FALSE
6521.08	45117.9	148.5	2.89174		4970.29	511.406	0.0108867	1.31201		FALSE
6526.64	45137	125.5	2.44386		9246.01	193.959	0.00920054	0.705887		FALSE
6529.55	45147	134.5	2.61912		9145.25	273.808	0.00986034	0.713983		FALSE
6531.29	45152.9	115.5	2.24913		4361.6	185.723	0.00846743	1.49745		FALSE
7157.05	47249.6	227.25	4.84108		1117.45	2124.81	0.0166599	6.40479		FALSE
7180.71	47327	156.25	3.32857		9567.99	782.579	0.0114549	0.750493		FALSE
7183.14	47334.9	161.25	3.43509		6198.59	275.223	0.0118214	1.15883		FALSE
7186.21	47345	166.25	3.5416		3153.01	474.861	0.012188	2.27915		FALSE
7197.57	47382.1	379.25	8.07911		1873.44	2072.5	0.0278032	3.84191		FALSE
7200.27	47390.9	424.25	9.03774		3757.68	1241.63	0.0311022	1.91615		FALSE
7202.26	47397.4	403.25	8.59038		4276.31	960.195	0.0295627	1.68422		FALSE
7208.25	47417	405.25	8.63299		6886.98	952.272	0.0297093	1.04665		FALSE
7242.68	47529.3	7128.25	151.852		735.256	111974	0.52258	9.85056		FALSE
7260.42	47587	720.25	15.3434		7871.81	1289.67	0.0528023	0.922332		FALSE
7263.49	47597	712.25	15.173		7188.96	1281.59	0.0522158	1.01037		FALSE
7265.55	47603.6	754.25	16.0677		5279.62	1765.04	0.0552949	1.37615		FALSE
7268.42	47613	718.25	15.3008		6712.58	1274.69	0.0526557	1.08281		FALSE
7271.08	47621.6	688.25	14.6617		1952.4	3367.5	0.0504564	3.72417		FALSE
7277.09	47641.2	504.25	10.742		3198.49	1989.05	0.0369671	2.27516		FALSE
7281.96	47657	440.25	9.37859		4113.01	1708.21	0.0322752	1.77047		FALSE
7289.59	47681.8	326.25	6.95006		5752.31	777.183	0.0239177	1.26724		FALSE
7291.97	47689.5	300.25	6.39619		4597.06	718.32	0.0220117	1.58622		FALSE
7294.28	47697	285.25	6.07664		3349.47	1139.09	0.020912	2.17774		FALSE
7298.65	47711.2	249.25	5.30974		11838.5	448.969	0.0182728	0.616517		FALSE
7301.04	47718.9	247.25	5.26713		6805.22	430.066	0.0181262	1.07286		FALSE
7306.61	47737	207.25	4.41502		5325.73	464.516	0.0151937	1.37194		FALSE
7311.17	47751.8	160.25	3.41378		6018.61	282.519	0.0117481	1.21476		FALSE
7323.89	47793	142.25	3.05763		4398.1	388.661	0.0104285	1.66524		FALSE
7329.45	47811	122.25	2.62774		3746.62	211.511	0.00896228	1.95628		FALSE
7333.15	47822.9	106.25	2.28382		5919.54	127.605	0.0077893	1.2388		FALSE
7335.67	47831.1	113.25	2.43428		4215.21	265.169	0.00830248	1.74029		FALSE
7338.33	47839.7	124.25	2.67073		4227.6	221.379	0.0091089	1.73581		FALSE
7340.58	47847	134.25	2.88567		4397.29	298.848	0.00984201	1.66934		FALSE
7343.83	47857.5	125.25	2.69222		6090.07	264.251	0.00918221	1.20587		FALSE
7346.76	47867	119.25	2.56325		7335.66	191.123	0.00874235	1.00151		FALSE
7624.56	48757	113.75	2.48917		7267.95	172.476	0.00833914	1.04907		FALSE
7627.72	48767	100.75	2.20469		4253.98	222.003	0.00738609	1.79308		FALSE
7630.86	48777	137.75	3.01436		7134.39	226.668	0.0100986	1.06959		FALSE
7632.76	48783	152.75	3.3426		13095.6	270.91	0.0111983	0.582848		FALSE
7639.37	48804	292.75	6.40619		3296.85	1366.09	0.0214618	2.31717		FALSE
7642.21	48813	318.75	6.97514		7722.19	562.24	0.0233679	0.989643		FALSE
7645.37	48823	331.75	7.25962		12118.3	403.458	0.024321	0.630897		FALSE
7648.3	48832.3	355.75	7.96293		5404.09	1240.75	0.0260804	1.41528		FALSE
7651.65	48842.9	337.75	7.56003		5489.79	799.309	0.0247608	1.3938		FALSE
7654.83	48853	369.75	8.2763		3996.43	1030.3	0.0271068	1.91542		FALSE
7658.58	48864.9	364.75	8.16438		5240.95	663.236	0.0267402	1.4613		FALSE
7664.31	48883	494.75	11.0742		13098.5	892.573	0.0362707	0.585128		FALSE
7667.46	48893	558.75	12.5068		6934.87	1318.92	0.0409626	1.10564		FALSE
7669.99	48901	578.75	12.9545		3585.69	1785.69	0.0424288	2.13905		FALSE
7686.7	48953.8	4938.75	110.547		838.083	63273.2	0.362065	9.17176		FALSE
7703.84	49008	698.75	15.6405		5548.79	1305.69	0.0512261	1.38838		FALSE
7707.08	49018.2	679.75	15.2152		5010.12	2094.5	0.0498332	1.5383		FALSE
7709.86	49027	742.75	16.6253		12698.6	1382.01	0.0544518	0.607141		FALSE
7713.02	49037	807.75	18.0803		6073.1	2457.09	0.059217	1.27003		FALSE
7716.16	49046.9	837.75	18.7518		5706.92	2070.37	0.0614164	1.35207		FALSE
7717.58	49051.3	786.75	17.6102		1720.71	5522.35	0.0576775	4.4851		FALSE
7726.6	49079.8	554.75	12.4172		3903.92	2990.55	0.0406693	1.97919		FALSE
7732.97	49099.9	394.75	8.83589		6558.32	949.474	0.0289396	1.17911		FALSE
7735.77	49108.7	345.75	7.7391		1888.08	1417.47	0.0253473	4.09716		FALSE
7740.93	49125	294.75	6.59754		4069.99	722.737	0.0216084	1.90196		FALSE
7744.1	49135	275.75	6.17225		7356.61	505.499	0.0202155	1.05267		FALSE
7746.64	49143	266.75	5.9708		4557.62	639.709	0.0195557	1.69971		FALSE
7749.44	49151.8	241.75	5.41121		3239.04	737.198	0.017723	2.39251		FALSE
7753	49163	226.75	5.07546		1828.66	901.106	0.0166233	4.23972		FALSE
7759.31	49182.8	192.75	4.31442		5195.3	449.492	0.0141307	1.49353		FALSE
7761.88	49190.9	175.75	3.9339		4294.57	409.748	0.0128844	1.80737		FALSE
7765.07	49201	208.75	4.67256		6530.63	445.352	0.0153037	1.18902		FALSE
7768.25	49211	209.75	4.69494		6597.37	464.888	0.015377	1.17748		FALSE
7770.78	49218.9	187.75	4.2025		8670.69	339.154	0.0137642	0.896213		FALSE
7783	49257.3	487.75	10.9176		1006.64	4757.12	0.0357575	7.73169		FALSE
7789.71	49278.4	335.75	7.51526		4092.78	933.199	0.0246142	1.90328		FALSE
7793.71	49291	265.75	5.94842		10196.5	327.715	0.0194824	0.764352		FALSE
7796.22	49298.9	256.75	5.74696		5696.44	612.385	0.0188226	1.36861		FALSE
7798.81	49307	258.75	5.79173		12239.8	313.804	0.0189692	0.637165		FALSE
7800.72	49313	257.75	5.76935		11128.5	315.329	0.0188959	0.700966		FALSE
7809.62	49340.9	468.75	10.4923		4642.22	1111.22	0.0343646	1.6823		FALSE
7811.51	49346.8	499.75	11.1862		1389.23	4165.82	0.0366372	5.62292		FALSE
7824.3	49387	185.75	4.26431		7066.4	401.485	0.0136175	1.10725		FALSE
7830.33	49405.8	194.75	4.47092		5833.17	351.705	0.0142773	1.34238		FALSE
7833.89	49417	189.75	4.35614		3719.83	529.283	0.0139108	2.10598		FALSE
7837.08	49427	166.75	3.82812		7852.82	292.928	0.0122246	0.997996		FALSE
7839	49433	161.75	3.71333		4750.11	383.534	0.0118581	1.65028		FALSE
7850.49	49469	128.75	2.95575		10006.4	213.111	0.0094388	0.784547		FALSE
7852.22	49474.4	101.75	2.3359		4264.5	181.257	0.0074594	1.8413		FALSE
7858.17	49493	98.75	2.26703		4227.47	232.118	0.00723947	1.85883		FALSE
7861.67	49503.9	97.75	2.24407		2996.98	285.428	0.00716616	2.6232		FALSE
7870.97	49533	103.75	2.38181		8071.33	211.7	0.00760603	0.975176		FALSE
7874.17	49543	118.75	2.72617		11115.5	233.397	0.00870569	0.708393		FALSE
7877.35	49552.9	107.75	2.47364		7688.59	191.381	0.00789927	1.02455		FALSE
8230.21	50643	101	2.41775		5030.33	233.155	0.00740442	1.63612		FALSE
8235.43	50658.9	124	2.96833		1791.38	587.73	0.00909058	4.59726		FALSE
8245.25	50688.9	182	4.35674		7237.63	332.355	0.0133426	1.13922		FALSE
8248.19	50697.9	207	4.9552		4297.97	508.058	0.0151754	1.91909		FALSE
8251.16	50707	241	5.76909		7520.77	558.805	0.017668	1.09712		FALSE
8254.44	50717	269	6.43936		7488.46	491.067	0.0197207	1.10229		FALSE
8260	50733.9	367	8.7853		2608.74	1691.12	0.0269052	3.16628		FALSE
8266.53	50753.8	455	10.8919		2734.82	2416.74	0.0333565	3.0227		FALSE
8282.42	50802.3	951	22.7652		1168.31	10140	0.0697189	7.08921		FALSE
8284.27	50807.9	976	23.3636		3288.79	3160.43	0.0715516	2.51894		FALSE
8287.9	50819	971	23.2439		7075.22	1874.22	0.0711851	1.1714		FALSE
8291.17	50828.9	989	23.6748		7020.78	1906.29	0.0725047	1.18095		FALSE
8294.43	50838.8	1024	24.5127		13883.3	2605.69	0.0750706	0.597439		FALSE
8310.75	50888.5	1992	47.6848		1158.72	23404.7	0.146036	7.17238		FALSE
8327.44	50939.3	5028	120.361		698.17	99160.4	0.368608	11.9275		FALSE
8348.43	51003	1271	31.3286		5686.42	4010.97	0.0931784	1.46813		FALSE
8351.73	51013	1191	29.3567		10365.1	3068.67	0.0873135	0.805758		FALSE
8355.03	51023	1191	29.3567		9851.85	3050.25	0.0873135	0.848066		FALSE
8359.19	51035.6	1190	29.3321		5247.57	3079.34	0.0872402	1.59296		FALSE
8367.76	51061.6	1368	33.7195		1593.89	10137.8	0.10029	5.2499		FALSE
8369.74	51067.6	1338	32.9801		1469.35	12403	0.0980902	5.69622		FALSE
8383.05	51107.9	686	16.9091		5914.62	2132.46	0.0502914	1.41734		FALSE
8386.47	51118.3	610	15.0358		3330.53	1971.17	0.0447198	2.51806		FALSE
8392.64	51137	544	13.4089		3341.82	2926.75	0.0398812	2.5114		FALSE
8399.25	51157	465	11.4617		9772.68	1156.72	0.0340897	0.859462		FALSE
8402.57	51167	426	10.5004		3519.2	822.246	0.0312305	2.38764		FALSE
8409.17	51187	421	10.3771		3705.83	1102.82	0.030864	2.26917		FALSE
8411.17	51193	436	10.7469		13003.7	1068.88	0.0319636	0.646829		FALSE
8414.1	51201.9	410	10.106		5354.02	1283.13	0.0300575	1.57155		FALSE
8419.1	51217	394	9.71162		2212.09	1759.69	0.0288846	3.80596		FALSE
8423.52	51230.3	419	10.3278		4551.18	812.6	0.0307173	1.85084		FALSE
8426.05	51238	436	10.7469		3061.68	1431.16	0.0319636	2.7521		FALSE
8429.3	51247.8	451	11.1166		5377.74	1369.64	0.0330633	1.56744		FALSE
8432.89	51258.6	371	9.1447		2837.79	1910.41	0.0271984	2.97164		FALSE
8446.93	51301	259	6.38404		5052.53	475.599	0.0189876	1.67182		FALSE
8448.91	51307	230	5.66922		10026.8	297.493	0.0168616	0.842635		FALSE
8452.57	51318	241	5.94036		5097.99	605.824	0.017668	1.65802		FALSE
8459.53	51339	218	5.37344		4390.38	514.973	0.0159818	1.92683		FALSE
8462.19	51347	220	5.42273		8810.68	403.13	0.0161284	0.960446		FALSE
8468.28	51365.4	233	5.74317		4542.6	718.897	0.0170815	1.86419		FALSE
8470.81	51373	251	6.18685		7682.85	472.532	0.0184011	1.10256		FALSE
8472.8	51379	261	6.43333		2785.53	978.232	0.0191342	3.04172		FALSE
8474.23	51383.3	255	6.28544		2660.11	978.232	0.0186943	3.18566		FALSE
8484.09	51413	170	4.19029		3462.95	430.771	0.0124629	2.44996		FALSE
8486.09	51419	164	4.0424		7057.47	213.307	0.012023	1.20243		FALSE
8488.94	51427.6	176	4.33819		5515.1	440.121	0.0129028	1.53922		FALSE
8491.67	51435.8	175	4.31354		3472.18	345.742	0.0128294	2.44563		FALSE
8494.71	51444.9	204	5.02835		6577.05	490.154	0.0149555	1.29157		FALSE
8500.72	51463	215	5.29949		7303.63	520.288	0.0157619	1.1639		FALSE
8504.04	51473	208	5.12695		7224.07	384.164	0.0152487	1.17718		FALSE
8514.95	51505.8	631	16.1131		860.065	8593.27	0.0462593	9.90036		FALSE
8537.34	51573	112	2.86002		6362.3	306.24	0.00821084	1.34186		FALSE
8540.67	51583	101	2.57912		9317.53	182.993	0.00740442	0.916623		FALSE
8846.6	52492.8	102.875	2.68793		2789.27	316.773	0.00754188	3.17165		FALSE
8849.36	52500.9	129.875	3.39339		5270.19	245.023	0.00952128	1.67913		FALSE
8851.61	52507.6	136.875	3.57628		3381.63	441.709	0.0100345	2.61756		FALSE
8854.81	52517	130.875	3.41952		6408.62	332.968	0.00959459	1.3817		FALSE
8858.85	52528.9	132.875	3.47177		7774.17	248.718	0.00974121	1.13952		FALSE
8865.21	52547.6	123.875	3.23662		7459.46	234.551	0.00908141	1.18845		FALSE
8867.03	52553	127.875	3.41738		3241.16	323.658	0.00937466	2.73576		FALSE
8875.18	52577	186.875	4.99412		3745.07	478.913	0.0137	2.36983		FALSE
8891.48	52625	482.875	12.9045		2746.64	3399.59	0.0354001	3.23722		FALSE
8894.21	52633	556.875	14.8821		6278.59	1761.12	0.0408251	1.41659		FALSE
8896.99	52641.1	525.875	14.0537		1524.17	4398.11	0.0385525	5.83729		FALSE
8913.27	52689	121.875	3.25703		11261.4	224.204	0.00893479	0.791486		FALSE
8916	52697	120.875	3.23031		10473.2	352.484	0.00886148	0.851312		FALSE
8923.49	52719	108.875	2.90962		3004.35	318.42	0.00798175	2.97019		FALSE
8926.95	52729.2	100.875	2.69582		4428.07	255.919	0.00739526	2.01599		FALSE
8930	52738.1	96.875	2.58892		4991.28	187.86	0.00710201	1.78912		FALSE
8934.39	52751	105.875	2.82944		3985.04	261.025	0.00776181	2.24198		FALSE
8940.53	52769	110.875	2.96307		11536.6	195.64	0.00812837	0.774974		FALSE
8948.71	52793	118.875	3.17686		5246.15	299.027	0.00871486	1.70577		FALSE
8952.13	52803	114.875	3.06996		10494.6	148.369	0.00842161	0.85302		FALSE
8962.36	52833	120.875	3.23031		2916.81	459.334	0.00886148	3.07266		FALSE
8965.77	52843	122.875	3.28376		5918.5	223.067	0.0090081	1.51487		FALSE
8978.05	52878.9	101.875	2.72255		6477.01	243.131	0.00746857	1.38614		FALSE
8982.18	52891	104.875	2.80272		8226.99	258.489	0.0076885	1.09179		FALSE
8986.96	52905	117.875	3.15014		6309.01	296.249	0.00864155	1.42447		FALSE
8989.69	52913	136.875	3.6579		8021.3	259.257	0.0100345	1.12073		FALSE
8994.48	52927	171.875	4.59325		3561.98	543.359	0.0126003	2.52513		FALSE
8997.9	52937	157.875	4.21911		6213.56	302.732	0.011574	1.44811		FALSE
9004.75	52957	104.875	2.80272		9761.56	178.634	0.0076885	0.922471		FALSE
9037.63	53053	100.875	2.69582		3765.85	357.585	0.00739526	2.39989		FALSE
9047.9	53082.9	112.875	3.01652		3369.11	405.103	0.00827499	2.68554		FALSE
9057.62	53111.3	128.875	3.54409		2778.15	420.029	0.00944797	3.26031		FALSE
9063.71	53129	159.875	4.39659		12357.6	299.969	0.0117206	0.733451		FALSE
9067.12	53138.9	189.875	5.2216		4747.18	483.885	0.0139199	1.91		FALSE
9070.51	53148.8	231.875	6.3766		5412.07	589.358	0.016999	1.67598		FALSE
9078	53170.6	344.875	9.48413		1532.22	2290.86	0.0252832	5.92474		FALSE
9080.19	53177	348.875	9.59413		13212.2	463.497	0.0255764	0.687257		FALSE
9083.61	53186.9	318.875	8.76912		13379.7	853.815	0.0233771	0.67891		FALSE
9086.36	53194.9	300.875	8.27412		3955.55	773.005	0.0220575	2.29712		FALSE
9094.37	53218.2	306.875	8.43912		6765.07	621.33	0.0224973	1.34431		FALSE
9097.38	53227	314.875	8.65912		4927.04	625.035	0.0230838	1.84642		FALSE
9101.15	53237.9	325.875	8.96162		3527.46	1089.31	0.0238903	2.58009		FALSE
9104.52	53247.7	359.875	9.89663		6570.83	1174.5	0.0263828	1.3856		FALSE
9108.36	53258.9	410.875	11.2991		4962.45	1310.83	0.0301217	1.83546		FALSE
9119.31	53290.7	629.875	17.3217		1177.7	6623.03	0.0461768	7.7433		FALSE
9119.8	53292.1	640.875	17.6242		1237.65	6623.03	0.0469832	7.36864		FALSE
9123.81	53303.8	668.875	18.3942		5266.49	1798.6	0.049036	1.73243		FALSE
9137.49	53343.5	1576.88	43.3644		750.011	27508	0.115602	12.1831		FALSE
9158.01	53403	294.875	8.10912		2334.52	1646.61	0.0216176	3.92287		FALSE
9164.92	53423	265.875	7.31161		12556.5	351.261	0.0194916	0.729893		FALSE
9168.37	53433	268.875	7.39411		9957.38	680.671	0.0197115	0.920762		FALSE
9173.21	53447	238.875	6.56911		3368.35	933.335	0.0175122	2.72336		FALSE
9176.66	53457	218.875	6.0191		4754.54	544.312	0.016046	1.93008		FALSE
9179.42	53465	206.875	5.6891		2037.31	1089.99	0.0151662	4.50566		FALSE
9189.1	53493	155.875	4.28659		4142.94	580.6	0.0114274	2.21801		FALSE
9192.56	53503	147.875	4.06659		9668.43	194.592	0.0108409	0.950781		FALSE
9195.96	53512.8	145.875	4.01159		4649.1	544.544	0.0106943	1.97801		FALSE
9199.47	53523	143.875	3.95659		10729.4	266.926	0.0105476	0.857411		FALSE
9202.92	53532.9	134.875	3.70909		5225.8	340.929	0.00988783	1.76105		FALSE
9204.97	53538.9	108.875	2.99408		3319.79	286.312	0.00798175	2.77276		FALSE
9209.14	53550.9	98.875	2.71908		5517.2	242.41	0.00724863	1.66917		FALSE
9211.93	53559	107.875	2.96658		8048.73	199.356	0.00790843	1.14452		FALSE
9214.7	53567	100.875	2.77408		3381.92	323.56	0.00739526	2.72469		FALSE
9232.02	53617	113.875	3.22318		4540.67	506.019	0.0083483	2.03318		FALSE
9236.63	53630.3	115.875	3.27979		3880.65	369.3	0.00849492	2.38017		FALSE
9239.25	53637.9	103.875	2.94014		5452.34	261.448	0.00761519	1.69455		FALSE
9242.65	53647.7	103.875	2.94014		6988.79	195.004	0.00761519	1.3225		FALSE
9246.56	53658.9	110.875	3.13827		3628.39	270.753	0.00812837	2.54839		FALSE
9253.51	53679	131.875	3.73267		8892.31	513.645	0.0096679	1.04062		FALSE
9261	53700.6	244.875	6.93108		3933.24	1251.35	0.0179521	2.35455		FALSE
9263.22	53707	300.875	8.51614		7974.68	745.439	0.0220575	1.16158		FALSE
9266.69	53717	318.875	9.02562		5839.41	814.693	0.0233771	1.58692		FALSE
9269.72	53725.7	280.875	7.95005		5590.87	732.598	0.0205913	1.65801		FALSE
9272.93	53735	267.875	7.58209		5350.37	686.781	0.0196382	1.73314		FALSE
9276.23	53744.4	231.875	6.56312		1874.2	1642.02	0.016999	4.94943		FALSE
9285.43	53770.9	122.875	3.47792		6321.49	238.976	0.0090081	1.46887		FALSE
9288.58	53780	99.875	2.82692		2091.54	482.669	0.00732195	4.44102		FALSE
9313.96	53853	107.875	3.05336		7569.58	234.66	0.00790843	1.23045		FALSE
9318.13	53865	100.875	2.85522		4189.18	288.186	0.00739526	2.22433		FALSE
9398.01	54094	106.875	3.02505		6134.94	208.949	0.00783512	1.53188		FALSE
9401.86	54105	116.875	3.3081		7748.28	222.623	0.00856823	1.21341		FALSE
9404.97	54113.9	133.875	3.78927		6196.04	334.911	0.00981452	1.5179		FALSE
9408.16	54123	152.875	4.32706		8044.78	376.071	0.0112074	1.16947		FALSE
9411.62	54132.9	169.875	4.80824		6098.57	438.003	0.0124537	1.54325		FALSE
9415.13	54142.9	192.875	5.45924		4660.83	625.804	0.0141399	2.02005		FALSE
9418.65	54153	227.875	6.70632		8925.76	563.444	0.0167058	1.05522		FALSE
9421.87	54162.2	263.875	7.7658		6947.03	523.423	0.019345	1.35625		FALSE
9425.34	54172.1	318.875	9.38444		4145.51	838.761	0.0233771	2.27362		FALSE
9432.64	54192.9	426.875	12.5629		2322.2	2314.11	0.0312947	4.06195		FALSE
9449.2	54240.2	960.875	28.2784		1148.73	11098.2	0.0704428	8.22579		FALSE
9452.28	54249	983.875	28.9553		8815.26	2630.2	0.072129	1.07226		FALSE
9455.08	54257	940.875	27.6898		5348.75	2558	0.0689766	1.76772		FALSE
9458.59	54267	907.875	26.7186		5186.84	2478.61	0.0665573	1.82357		FALSE
9462.43	54277.9	941.875	27.7192		6365.57	1942.18	0.0690499	1.4865		FALSE
9466.3	54289	976.875	28.7493		5986.85	2655.83	0.0716158	1.58118		FALSE
9476.81	54318.9	1259.88	37.0779		2408.89	9999.73	0.0923628	3.9341		FALSE
9506.43	54403.2	4353.88	128.134		611.589	119035	0.319187	15.5438		FALSE
9522.11	54447.8	2748.88	80.8989		5799.22	5767.75	0.201523	1.64196		FALSE
9525.06	54456.2	2722.88	80.1338		1031.85	37358	0.199617	9.2311		FALSE
9545.16	54513.3	1063.88	31.3097		2216.76	8387.07	0.0779938	4.3059		FALSE
9554.69	54540.3	789.875	23.2459		4643.06	2193.1	0.0579066	2.05784		FALSE
9557.52	54548.4	747.875	22.0098		3866.67	2033.98	0.0548275	2.47177		FALSE
9561.14	54558.6	680.875	20.038		4067.79	1856.62	0.0499157	2.35045		FALSE
9564.79	54569	655.875	19.3023		10585	1309.69	0.0480829	0.903618		FALSE
9567.61	54577	598.875	17.6248		6900.9	1594.58	0.0439042	1.38643		FALSE
9571.13	54587	548.875	16.1533		7718.82	1107.2	0.0402386	1.23997		FALSE
9573.94	54594.9	496.875	14.6229		2703.86	2773.52	0.0364265	3.54084		FALSE
9581.7	54616.9	387.875	11.4151		4563.26	803.895	0.0284355	2.09975		FALSE
9587.37	54633	346.875	10.2085		4786.39	931.684	0.0254298	2.00305		FALSE
9590.47	54641.8	310.875	9.149		6948.07	639.026	0.0227906	1.38031		FALSE
9592.31	54647	312.875	9.20786		12002.4	424.055	0.0229372	0.7992		FALSE
9594.87	54654.2	293.875	8.64869		5500.32	787.957	0.0215443	1.74442		FALSE
9598.67	54665	302.875	8.91356		4390.39	991.747	0.0222041	2.18629		FALSE
9602.88	54676.9	280.875	8.2661		4827.89	583.246	0.0205913	1.98904		FALSE
9604.45	54681.3	263.875	8.35752		5765.49	368.503	0.019345	1.66585		FALSE
9612.1	54703	212.875	6.74224		9948.07	541.127	0.0156061	0.966228		FALSE
9624.09	54736.9	140.875	4.46183		6530.17	375.264	0.0103277	1.47379		FALSE
9625.54	54741	136.875	4.33514		6802.53	271.413	0.0100345	1.41499		FALSE
9630.49	54755	133.875	4.24013		9190.76	230.082	0.00981452	1.04784		FALSE
9633.32	54763	115.875	3.67003		2455.89	504.774	0.00849492	3.92254		FALSE
10250.8	56481	99	3.38325		4527.74	202.292	0.0072578	2.26401		FALSE
10254.5	56490.9	123	4.20343		5893.2	308.257	0.00901726	1.74005		FALSE
10257.4	56498.9	108	3.69081		5508.71	303.183	0.0079176	1.86203		FALSE
10261.1	56509	125	4.27178		9301.91	326.315	0.00916389	1.10311		FALSE
10264.7	56519	133	4.54517		9368.22	272.004	0.00975038	1.09569		FALSE
10269.8	56533	165	5.63874		4378.19	735.158	0.0120963	2.34567		FALSE
10272	56539	173	5.91214		7374.3	369.388	0.0126828	1.39295		FALSE
10284.4	56572.9	313	10.6965		3832.35	1064.99	0.0229464	2.68358		FALSE
10299	56612.8	795	27.1685		787.226	14156.2	0.0582823	13.0826		FALSE
10318.9	56667.2	130	4.44265		14089.1	269.978	0.00953044	0.732406		FALSE
11318	59332.9	106.5	4.2156		5318.98	277.478	0.00780763	2.12786		FALSE
11320.7	59339.8	108.5	4.29477		6198.69	295.008	0.00795425	1.8263		FALSE
11324.2	59349	113.5	4.49268		10867.5	261.606	0.00832081	1.04202		FALSE

## Sheet: ICDC_EC113-9-1_0_A1_1
Spectrum: ICDC EC113-9-1\0_A1\1 1SLin, "Baseline subt." (D:\Data\BioTyperRealTimeProcessing\China CDC\20120925yingouchangganjun\ICDC EC113-9-1\0_A1\1)
m/z	time	Intens.	SN	Quality Fac.	Res.	Area	Rel. Intens.	FWHM	Chi^2	Bk. Peak
2817.64	29794.8	213	4.69661		776.923	936.614	0.0156411	3.62666		FALSE
3115.2	31306.9	224	4.82487		1535	578.515	0.0164488	2.02945		FALSE
3123.6	31348.5	2237	48.184		577.51	16300.6	0.164268	5.40873		FALSE
3134.4	31401.9	259	5.57875		2837.84	306.226	0.0190189	1.1045		FALSE
3136.23	31410.9	242	5.21258		2828.09	369.138	0.0177706	1.10896		FALSE
3138.1	31420.2	233	5.01872		3308.52	327.468	0.0171097	0.948489		FALSE
3139.88	31429	167	3.59711		6506.6	170.412	0.0122632	0.482568		FALSE
3141.89	31438.9	139	2.994		2647.49	189.443	0.0102071	1.18674		FALSE
3608.52	33663	147.5	3.12515		6074.84	160.664	0.0108313	0.59401		FALSE
3619.69	33714.4	1903.5	40.3304		572.747	17062.4	0.139778	6.31987		FALSE
3630.26	33763	303.5	6.4304		6413.77	364.757	0.0222867	0.56601		FALSE
3634.83	33784	311.5	6.5999		2574.68	516.11	0.0228741	1.41176		FALSE
3642.34	33818.5	552.5	11.7061		2185.16	1600	0.0405713	1.66686		FALSE
3643.49	33823.7	631.5	13.3799		1046.53	2947.81	0.0463724	3.4815		FALSE
3839.09	34708.9	163.5	3.35322		3552.33	227.381	0.0120062	1.08072		FALSE
3840.96	34717.3	284.5	5.8348		1363.36	935.295	0.0208915	2.81727		FALSE
4121.2	35946.9	136	2.73465		3069.8	227.908	0.00998678	1.3425		FALSE
4123.53	35957	151	3.03626		2497.64	313.479	0.0110883	1.65097		FALSE
4125.38	35965	167	3.35799		5052.5	284.214	0.0122632	0.816504		FALSE
4128.1	35976.7	214	4.30305		4906.97	353.301	0.0157145	0.841271		FALSE
4130.83	35988.4	307	6.17306		3567.41	620.63	0.0225437	1.15794		FALSE
4131.89	35993	324	6.5149		7749.29	293.187	0.023792	0.533195		FALSE
4139.83	36027.2	961	19.3235		799.005	7589.46	0.0705684	5.18123		FALSE
4161.74	36121.3	7681	153.181		725.95	83791.4	0.564033	5.73282		FALSE
4182.26	36209.3	2054	40.9627		864.248	16571.3	0.15083	4.8392		FALSE
4191.62	36249.3	545	10.8689		1186.6	2028.01	0.0400206	3.53248		FALSE
4196.38	36269.7	402	8.01704		4071.35	547.906	0.0295198	1.03071		FALSE
4198.09	36277	382	7.61818		4581.67	509.058	0.0280511	0.916279		FALSE
4200.87	36288.9	342	6.82047		3159.16	622.604	0.0251138	1.32974		FALSE
4202.54	36296	351	6.99995		3953.2	478.403	0.0257747	1.06307		FALSE
4204.63	36304.9	360	7.17944		4396.48	762.668	0.0264356	0.956362		FALSE
4206.98	36315	318	6.34184		9352.22	417.846	0.0233514	0.449838		FALSE
4211.18	36332.9	402	8.01704		2055.64	1432.51	0.0295198	2.0486		FALSE
4212.9	36340.2	374	7.45864		3650.47	501.697	0.0274637	1.15407		FALSE
4214.55	36347.2	304	6.06264		3310.59	389.591	0.0223234	1.27305		FALSE
4217.01	36357.7	228	4.54698		2915.2	597.101	0.0167425	1.44656		FALSE
4224.81	36391	183	3.64955		3425.3	375.551	0.0134381	1.23341		FALSE
4227.16	36401	161	3.2108		6979.34	193.578	0.0118226	0.605668		FALSE
4233.27	36427	288	5.74355		2845.73	964.459	0.0211485	1.48759		FALSE
4235.61	36437	244	4.86606		5613.59	722.614	0.0179175	0.754528		FALSE
4239.99	36455.6	139	2.77206		2389.48	290.48	0.0102071	1.77444		FALSE
4250.21	36499	192	3.82903		6306.2	394.165	0.014099	0.673973		FALSE
4255.7	36522.3	1101	21.9571		944.229	6417.78	0.0808489	4.50706		FALSE
4267.62	36572.8	138	2.75212		4287.28	170.954	0.0101336	0.995414		FALSE
4442.79	37307.8	172	3.35752		3100.42	277.875	0.0126303	1.43297		FALSE
4445	37316.9	250	4.88012		3848.65	507.188	0.0183581	1.15495		FALSE
4447.22	37326.1	236	4.60683		1794.94	745.219	0.01733	2.47764		FALSE
4567.08	37820.5	350	6.59549		988.513	1896.66	0.0257013	4.62015		FALSE
4631	38081.5	261	4.91835		1292.13	1170.88	0.0191658	3.58401		FALSE
4634.81	38097	185	3.48619		4224.99	408.032	0.013585	1.097		FALSE
4637.72	38108.8	165	3.1093		4848.35	266.869	0.0121163	0.956557		FALSE
4721.99	38449.9	338	6.22076		1930.49	1156.71	0.0248201	2.44601		FALSE
4723.24	38455	352	6.47843		3995.15	1137.01	0.0258481	1.18224		FALSE
4730.19	38482.9	275	5.06127		4045.29	508.791	0.0201939	1.16931		FALSE
4732.68	38492.9	271	4.98765		4511.8	385.327	0.0199001	1.04896		FALSE
4737.66	38513	348	6.40481		6296.88	642.681	0.0255544	0.752382		FALSE
4751.79	38569.8	2801	51.5514		812.482	24863.8	0.205684	5.84849		FALSE
4761.32	38608.1	2206	40.6006		920.788	18420.2	0.161991	5.17092		FALSE
4777.5	38672.9	222	4.08583		4309.45	613.151	0.016302	1.10861		FALSE
4781.75	38690	140	2.57665		4317.81	199.092	0.0102805	1.10745		FALSE
5118.76	40016.6	405	7.21443		945.004	2548.85	0.02974	5.41666		FALSE
5122.99	40033	246	4.3821		6428.78	435.081	0.0180643	0.796884		FALSE
5125.58	40043	189	3.36673		5440.7	270.861	0.0138787	0.94208		FALSE
5128.15	40052.9	174	3.09953		5655.41	310.405	0.0127772	0.906769		FALSE
5131.03	40064.1	136	2.42262		2511.13	341.55	0.00998678	2.04331		FALSE
5133.29	40072.8	140	2.49388		5555.92	202.562	0.0102805	0.923932		FALSE
5148.24	40130.6	1636	29.1427		920.744	13393.2	0.120135	5.59139		FALSE
5155.85	40159.9	303	5.39746		4836.91	443.763	0.02225	1.06594		FALSE
5157.68	40167	272	4.84525		6328.42	599.522	0.0199736	0.815003		FALSE
5160.41	40177.5	211	3.75863		2677.11	497.398	0.0154942	1.9276		FALSE
5332.87	40836.9	178	3.13514		4011.17	298.575	0.0130709	1.3295		FALSE
5334.97	40844.9	224	3.94534		3604.65	318.631	0.0164488	1.48002		FALSE
5336.58	40851	208	3.48373		2685.05	497.244	0.0152739	1.98751		FALSE
5340.25	40864.9	181	3.03151		3773.69	267.733	0.0132912	1.41513		FALSE
5349.24	40899	210	3.51723		3247.47	635.581	0.0154208	1.6472		FALSE
5351.88	40909	224	3.75171		2856.5	434.59	0.0164488	1.87358		FALSE
5354.49	40918.8	225	3.76846		5364.89	334.468	0.0165222	0.998062		FALSE
5363.43	40952.7	536	8.9773		1215.32	3546.22	0.0393597	4.41319		FALSE
5371.41	40982.8	947	15.861		2132.45	4734.69	0.0695403	2.51889		FALSE
5379.05	41011.7	3133	52.4737		771.994	30015.4	0.230063	6.96773		FALSE
5394.22	41069	273	4.57239		6633.43	414.256	0.020047	0.813187		FALSE
5398.82	41086.3	353	5.91229		3950.7	1234.18	0.0259216	1.36655		FALSE
5401.31	41095.7	366	6.13002		3938.5	750.196	0.0268762	1.37142		FALSE
5404.31	41107	370	6.19702		6234.13	569.934	0.0271699	0.86689		FALSE
5406.43	41115	381	6.38125		3432.98	899.903	0.0279777	1.57485		FALSE
5409.62	41127	312	5.22559		5211.19	612.773	0.0229109	1.03808		FALSE
5412.28	41137	288	4.82362		2561.43	602.819	0.0211485	2.11299		FALSE
5415.45	41148.9	314	5.25909		5876.13	474.647	0.0230577	0.921602		FALSE
5422.02	41173.7	772	12.93		1009.35	6196.8	0.0566897	5.37178		FALSE
5429.81	41202.9	278	4.65614		3498.62	651.725	0.0204142	1.55198		FALSE
5432.48	41213	210	3.51723		3900.74	411.527	0.0154208	1.39268		FALSE
5435.14	41223	208	3.48373		8084.04	380.087	0.0152739	0.67233		FALSE
5437.79	41232.9	171	2.86403		3707.05	328.065	0.0125569	1.46688		FALSE
5514.75	41521	186	3.12504		7588.65	284.264	0.0136584	0.726711		FALSE
5565	41708	169	2.83941		4078.3	314.058	0.01241	1.36454		FALSE
5566.89	41715	198	3.32665		3415.12	297.386	0.0145396	1.63007		FALSE
5569.6	41725.1	206	3.46106		3341.7	419.042	0.015127	1.6667		FALSE
5572.27	41735	229	3.84749		4420.29	429.684	0.016816	1.26061		FALSE
5574.7	41744	230	3.86429		4948.15	347.522	0.0168894	1.12662		FALSE
5577.12	41753	201	3.37706		4750.56	393.801	0.0147599	1.17399		FALSE
5579.81	41763	194	3.25945		5018.43	393.873	0.0142459	1.11186		FALSE
5581.98	41771	250	4.20032		3514.05	509.632	0.0183581	1.58848		FALSE
5585.2	41782.9	300	5.04038		5546.35	452.861	0.0220297	1.007		FALSE
5587.05	41789.8	356	5.98125		5258.93	553.534	0.0261419	1.06239		FALSE
5595.22	41820.1	1082	18.179		1024.31	8838.25	0.0794537	5.46244		FALSE
5606.61	41862.2	501	8.41744		4148.18	1311.88	0.0367895	1.35158		FALSE
5613.31	41887	514	8.63585		10751.2	820.39	0.0377442	0.522113		FALSE
5616.38	41898.3	556	9.34151		4777.86	1152.35	0.0408283	1.1755		FALSE
5624.04	41926.6	941	15.648		1432.21	5819.93	0.0690997	3.92683		FALSE
5625.76	41933	1024	17.0282		9893.39	1611.72	0.0751946	0.568639		FALSE
5628.47	41943	1027	17.0781		6716.52	2177.5	0.0754149	0.838003		FALSE
5640.77	41988.4	3799	63.1739		838.704	40390.6	0.278969	6.72558		FALSE
5650.13	42022.9	1132	18.8241		8711.78	1748.5	0.0831253	0.648563		FALSE
5652.32	42031	1036	17.2277		3776.71	2188.56	0.0760758	1.49663		FALSE
5655.59	42043	994	16.5293		8158.36	1586.57	0.0729916	0.693226		FALSE
5660.56	42061.3	1215	20.2043		1477.47	7929.09	0.0892201	3.83126		FALSE
5664.81	42076.9	1087	18.0758		2772.76	2896.42	0.0798208	2.04303		FALSE
5667.66	42087.5	1049	17.4439		1360.69	6761.03	0.0770304	4.16528		FALSE
5679.5	42131	382	6.35231		6504.61	579.307	0.0280511	0.873149		FALSE
5684.36	42148.9	294	4.88895		3496.71	463.604	0.0215891	1.62563		FALSE
5686.78	42157.7	261	4.34019		2809.08	663.049	0.0191658	2.02442		FALSE
5689.84	42169	221	3.67503		4748.64	345.98	0.0162285	1.1982		FALSE
5692.63	42179.2	212	3.52536		3167.48	537.529	0.0155676	1.79721		FALSE
5695.29	42189	190	3.15952		5342.17	353.946	0.0139521	1.0661		FALSE
5700.2	42207	161	2.67728		5117.05	307.774	0.0118226	1.11396		FALSE
5702.92	42217	167	2.77706		8154.71	219.397	0.0122632	0.699341		FALSE
5705.61	42226.8	139	2.31144		5021.79	208.602	0.0102071	1.13617		FALSE
5707.83	42235	141	2.3447		6010.86	313.754	0.0103539	0.949587		FALSE
5734.59	42333	137	2.27818		5110.39	230.049	0.0100602	1.12214		FALSE
5953.14	43125	139	2.23084		3193.08	298.401	0.0102071	1.86439		FALSE
6158.39	43855.7	144	2.2692		4979.74	230.287	0.0105742	1.23669		FALSE
6163.85	43875	247	3.89231		9112.76	458.445	0.0181378	0.676398		FALSE
6166.67	43884.9	250	3.93959		6306.24	385.406	0.0183581	0.977868		FALSE
6169.12	43893.6	233	3.67169		5659.6	474.385	0.0171097	1.09003		FALSE
6179.86	43931.4	746	11.7557		973.725	7379.35	0.0547804	6.34662		FALSE
6189.32	43964.8	486	7.65856		2896.77	1341.88	0.0356881	2.13663		FALSE
6192.37	43975.5	514	8.09979		4984.93	848.269	0.0377442	1.24222		FALSE
6194.49	43983	503	7.92645		4452.18	1111.27	0.0369364	1.39134		FALSE
6197.34	43993	523	8.24161		9025.04	866.305	0.0384051	0.686683		FALSE
6207.97	44030.4	1056	16.6408		1521.54	7840.56	0.0775444	4.08005		FALSE
6210.64	44039.8	1128	17.7754		4458.51	2486.11	0.0828315	1.39299		FALSE
6223.47	44084.9	1654	26.1712		1161.16	16060.5	0.121457	5.35971		FALSE
6237.11	44132.7	3486	55.1589		966.98	35248.9	0.255985	6.45009		FALSE
6238.89	44139	3581	56.6621		6402.4	4059.9	0.262961	0.974462		FALSE
6251.87	44184.5	13618	215.477		755.846	175723	1	8.27136		FALSE
6278.34	44277.1	2381	37.6745		624.905	39465.6	0.174842	10.0469		FALSE
6293.98	44331.8	1094	17.3103		5823.08	2416.48	0.0803349	1.08087		FALSE
6296.01	44338.9	1018	16.1078		3013.78	5084.15	0.074754	2.08908		FALSE
6302	44359.8	787	12.4527		4145.59	1752.98	0.0577912	1.52017		FALSE
6304.63	44369	749	11.8514		4317.03	1259.56	0.0550007	1.46041		FALSE
6309.93	44387.5	763	12.0729		1030.13	8972.75	0.0560288	6.12535		FALSE
6325.81	44442.8	571	9.03492		5350.06	1533.68	0.0419298	1.18238		FALSE
6327.58	44449	676	10.6963		7898.59	1087.38	0.0496402	0.801102		FALSE
6329.84	44456.9	674	10.6647		2957.75	3186.58	0.0494933	2.14009		FALSE
6335.19	44475.5	413	6.53489		4786.36	1075.56	0.0303275	1.32359		FALSE
6338.49	44487	344	5.4431		6331.52	565.729	0.0252607	1.0011		FALSE
6341.37	44497	324	5.12664		7857.61	534.362	0.023792	0.807035		FALSE
6349.13	44524	454	7.18363		1989.09	2264.43	0.0333382	3.19198		FALSE
6358.62	44557	351	5.55387		5808.83	577.415	0.0257747	1.09465		FALSE
6364.94	44578.9	383	6.06251		4150.42	827.352	0.0281245	1.53356		FALSE
6367.84	44589	423	6.69567		4237.86	910.303	0.0310618	1.50261		FALSE
6370.28	44597.5	402	6.36326		1616.16	1743.1	0.0295198	3.9416		FALSE
6378.18	44624.9	362	5.7301		4578.3	761.417	0.0265825	1.39313		FALSE
6381.05	44634.8	376	5.95171		2450.45	1020.34	0.0276105	2.60403		FALSE
6383.4	44643	378	5.98337		6313.87	955.374	0.0277574	1.01101		FALSE
6386.86	44655	329	5.20774		8592.73	514.871	0.0241592	0.743286		FALSE
6389.17	44663	351	5.55598		8633.51	539.63	0.0257747	0.740043		FALSE
6398.21	44694.3	981	15.5283		777.198	11059.6	0.072037	8.23241		FALSE
6423.39	44781.5	221	3.49821		963.511	1983.31	0.0162285	6.66665		FALSE
6516.12	45100.9	182	2.88088		4452.41	344.157	0.0133647	1.4635		FALSE
7138.57	47189	139	2.16272		9176.45	216.526	0.0102071	0.777923		FALSE
7144.65	47208.9	179	2.78508		6566.38	295.304	0.0131444	1.08807		FALSE
7155.9	47245.8	890	14.2543		912.099	9402.7	0.0653547	7.84554		FALSE
7169.09	47289	290	4.64466		8555.22	483.939	0.0212953	0.837978		FALSE
7171.87	47298.1	243	3.8919		4507.17	570.245	0.017844	1.59121		FALSE
7177.64	47317	310	4.96498		3451.47	1291.14	0.022764	2.07959		FALSE
7183.14	47334.9	340	5.44546		4823.79	787.33	0.024967	1.48911		FALSE
7185.6	47343	335	5.36538		5671.54	403.941	0.0245998	1.26696		FALSE
7189.26	47354.9	383	6.13415		5805.76	1069.66	0.0281245	1.2383		FALSE
7191.71	47363	402	6.43845		5223.03	713.48	0.0295198	1.37692		FALSE
7194.74	47372.9	498	7.976		3788.18	1420.8	0.0365692	1.89926		FALSE
7196.92	47380	557	8.92094		4502.27	1322.03	0.0409017	1.59851		FALSE
7199.24	47387.5	599	9.59362		5136.8	1385.88	0.0439859	1.4015		FALSE
7202.41	47397.9	553	8.85688		4026.09	1332.71	0.040608	1.78893		FALSE
7205.78	47408.9	593	9.49752		5590.49	1041.74	0.0435453	1.28894		FALSE
7211.3	47426.9	723	11.5796		2181.07	3169.45	0.0530915	3.30632		FALSE
7214.24	47436.5	797	12.7648		3892.08	1421.09	0.0585255	1.85357		FALSE
7240.78	47523.1	5511	88.2645		691.813	96767.8	0.404685	10.4664		FALSE
7258.3	47580.1	737	11.8038		4989.35	1740.78	0.0541195	1.45476		FALSE
7261.24	47589.6	705	11.2913		4490.45	1695.45	0.0517697	1.61704		FALSE
7264.08	47598.9	684	10.955		4791.86	1598.65	0.0502276	1.51592		FALSE
7267.57	47610.2	657	10.5225		4446.42	1547.47	0.048245	1.63448		FALSE
7269.8	47617.5	598	9.5776		5117.44	1412.07	0.0439125	1.42059		FALSE
7272.09	47624.9	554	8.8729		4091.91	1304.54	0.0406815	1.77719		FALSE
7276.41	47639	464	7.43145		4901.19	2251.2	0.0340726	1.48462		FALSE
7285.91	47669.8	365	5.84586		3673.67	856.775	0.0268028	1.98328		FALSE
7288.73	47679	345	5.52554		5070.34	606.462	0.0253341	1.43752		FALSE
7291.2	47687	320	5.12514		6049.8	551.799	0.0234983	1.2052		FALSE
7294.24	47696.9	271	4.34035		4568.24	630.689	0.0199001	1.59673		FALSE
7297.35	47706.9	269	4.30832		6392.26	859.176	0.0197533	1.14159		FALSE
7301.03	47718.9	226	3.61963		8166.19	396.077	0.0165957	0.894056		FALSE
7303.51	47726.9	206	3.29931		5442.94	461.371	0.015127	1.34183		FALSE
7305.38	47733	176	2.81883		6316.93	305.541	0.0129241	1.15648		FALSE
7307.85	47741	162	2.5946		6214.43	280.84	0.011896	1.17595		FALSE
7314.02	47761	154	2.46647		9594.64	242.532	0.0113086	0.762302		FALSE
7316.48	47769	161	2.58269		4009.03	419.328	0.0118226	1.825		FALSE
7319.57	47779	158	2.53457		7392.03	309.481	0.0116023	0.990197		FALSE
7322.64	47788.9	143	2.29394		6019.07	234.338	0.0105008	1.21657		FALSE
7325.13	47797	135	2.16561		5734.31	278.637	0.00991335	1.27742		FALSE
7328.21	47807	139	2.22978		4255.92	236.511	0.0102071	1.72189		FALSE
7330.67	47814.9	135	2.16561		6053.64	283.491	0.00991335	1.21095		FALSE
7333.44	47823.9	145	2.32602		5583.34	250.503	0.0106477	1.31345		FALSE
7336.48	47833.7	144	2.30998		5570.16	306.894	0.0105742	1.3171		FALSE
7339.34	47843	141	2.26186		5826.12	279.317	0.0103539	1.25973		FALSE
7637.17	48797	165.75	2.69783		8382.56	272.812	0.0121714	0.911079		FALSE
7639.43	48804.2	184	2.99487		5232.68	331.979	0.0135115	1.45995		FALSE
7646	48825	233.75	3.80463		3803.94	629.698	0.0171648	2.01002		FALSE
7648.53	48833	227	3.76716		10636.6	373.652	0.0166691	0.719078		FALSE
7654.2	48851	189	3.13653		6820.37	326.919	0.0138787	1.12226		FALSE
7657.36	48861	195	3.23611		8796.04	324.134	0.0143193	0.870546		FALSE
7660.51	48871	199	3.30249		6023.36	440.587	0.014613	1.2718		FALSE
7662.42	48877	237	3.93311		5246.06	410.703	0.0174034	1.4606		FALSE
7666.82	48890.9	250	4.14885		3347.85	723.97	0.0183581	2.29007		FALSE
7669.36	48899	301	4.99522		8091.62	505.181	0.0221031	0.947815		FALSE
7672.51	48909	325	5.39351		3188.39	927.941	0.0238655	2.40639		FALSE
7684.91	48948.2	2260	37.5056		766.447	31271	0.165957	10.0267		FALSE
7714.92	49043	496	8.23132		4368.01	1183.96	0.0364224	1.76623		FALSE
7717.44	49050.9	466	7.73346		4248.51	1132.93	0.0342194	1.8165		FALSE
7719.99	49059	437	7.25219		5412.1	1021.52	0.0320899	1.42643		FALSE
7722.69	49067.5	350	5.80839		5002.43	797.536	0.0257013	1.54379		FALSE
7726.33	49079	282	4.67991		8720.1	593.615	0.0207079	0.886037		FALSE
7729.49	49088.9	214	3.55142		6947.98	437.892	0.0157145	1.11248		FALSE
7732.04	49097	167	2.77143		5195.14	292.168	0.0122632	1.48832		FALSE
7735.22	49107	161	2.67186		6837.29	323.295	0.0118226	1.13133		FALSE
7738.17	49116.3	141	2.33995		6537.73	236.106	0.0103539	1.18362		FALSE
7741.18	49125.8	139	2.30676		5900.37	284.282	0.0102071	1.31198		FALSE
7777.98	49241.6	141	2.33995		6268.39	246.257	0.0103539	1.24083		FALSE
7780.82	49250.5	162	2.68846		4197.02	383.929	0.011896	1.85389		FALSE
7784.11	49260.8	176	2.92079		5444.01	303.399	0.0129241	1.42985		FALSE
7786.83	49269.4	172	2.85441		4635.18	369.355	0.0126303	1.67994		FALSE
7789.88	49279	163	2.70505		6046.09	299.297	0.0119695	1.28842		FALSE
7793.06	49289	155	2.57229		5447.12	306.096	0.011382	1.43068		FALSE
7796.25	49299	156	2.58888		5782.96	318.446	0.0114554	1.34814		FALSE
7801.99	49317	174	2.8876		6841.83	380.99	0.0127772	1.14034		FALSE
7805.15	49326.9	201	3.33568		6510.02	361.413	0.0147599	1.19894		FALSE
7807.72	49335	244	4.04928		4838.38	686.453	0.0179175	1.6137		FALSE
8090.71	50214.9	137	2.34135		6571.04	246.749	0.0100602	1.23127		FALSE
8093.34	50223	163	2.7857		9961.24	373.696	0.0119695	0.812484		FALSE
8098.53	50239	189	3.23004		9657.32	439.471	0.0138787	0.83859		FALSE
8103.71	50254.9	217	3.70857		3395.45	746.688	0.0159348	2.38664		FALSE
8107.2	50265.7	227	3.87947		6109.43	530.138	0.0166691	1.327		FALSE
8110.23	50275	248	4.23837		9709.07	437.079	0.0182112	0.835325		FALSE
8113.48	50285	324	5.53722		9711.11	799.994	0.023792	0.835483		FALSE
8116.71	50294.9	325	5.55431		6930.05	707.097	0.0238655	1.17123		FALSE
8119.54	50303.6	303	5.17832		6567.6	558.252	0.02225	1.2363		FALSE
8122.54	50312.9	344	5.87902		6007.86	628.562	0.0252607	1.35198		FALSE
8125.81	50322.9	393	6.71644		6079.14	916.689	0.0288589	1.33667		FALSE
8128.68	50331.8	444	7.58804		4744.4	1094.22	0.0326039	1.71332		FALSE
8131.67	50341	481	8.22038		5596.93	1156.63	0.0353209	1.45288		FALSE
8134.28	50349	468	7.9982		8065.5	866.937	0.0343663	1.00853		FALSE
8136.88	50357	456	7.79312		5743.6	1372.37	0.0334851	1.41669		FALSE
8141.42	50370.9	403	6.88734		7233.13	760.612	0.0295932	1.12557		FALSE
8143.07	50376	386	6.59681		6238.57	735.801	0.0283448	1.30528		FALSE
8145.99	50385	389	6.64808		6576.34	919.619	0.0285651	1.23868		FALSE
8148.6	50393	347	5.93029		7924.62	650.589	0.025481	1.02826		FALSE
8151.54	50402	338	5.77648		4511.77	856.201	0.0248201	1.80673		FALSE
8155.07	50412.8	367	6.2721		6841.14	674.276	0.0269496	1.19206		FALSE
8156.42	50417	360	6.15247		6149.42	1079.35	0.0264356	1.32637		FALSE
8160.92	50430.8	358	6.16602		4985.36	888.656	0.0262887	1.63698		FALSE
8163.59	50439	367	6.32103		7917.06	680.516	0.0269496	1.03114		FALSE
8166.84	50449	391	6.7344		5355.67	956.219	0.028712	1.5249		FALSE
8169.65	50457.6	396	6.82052		4548.87	994.72	0.0290792	1.79598		FALSE
8175.97	50476.9	465	8.00894		3916.97	2217.57	0.034146	2.08732		FALSE
8179.18	50486.8	487	8.38786		3890.71	1233.74	0.0357615	2.10223		FALSE
8185.1	50505	590	10.1619		3757.33	3068.62	0.043325	2.17843		FALSE
8190.73	50522.2	705	12.1426		2227.5	3364.51	0.0517697	3.67709		FALSE
8193.56	50530.9	742	12.7799		4249.68	1886.69	0.0544867	1.92804		FALSE
8196.19	50538.9	739	12.7282		5617.11	1836.65	0.0542664	1.45915		FALSE
8198.82	50547	686	11.8153		4616.44	1722.39	0.0503745	1.77601		FALSE
8201.65	50555.6	621	10.6958		6491.06	1188.75	0.0456014	1.26353		FALSE
8204.96	50565.8	602	10.3686		2595.03	1925.68	0.0442062	3.16179		FALSE
8209.47	50579.6	611	10.5236		3446.85	1945.78	0.0448671	2.38173		FALSE
8212.55	50589	622	10.713		10669.1	1181.17	0.0456748	0.769754		FALSE
8214.51	50595	640	11.0231		7354.3	828.419	0.0469966	1.11697		FALSE
8217.11	50602.9	697	12.0048		6356.75	1334.76	0.0511823	1.29266		FALSE
8219.46	50610.1	721	12.4182		4291.03	1859.71	0.0529446	1.9155		FALSE
8223.65	50622.9	789	13.5894		4481.63	1996.15	0.057938	1.83497		FALSE
8225.63	50629	855	14.7261		11910.3	2191.24	0.0627845	0.690633		FALSE
8229.55	50641	895	15.4151		7377.41	1713.45	0.0657218	1.11551		FALSE
8235	50657.6	1073	18.4808		2526.58	5805.14	0.0787928	3.25934		FALSE
8238.7	50668.9	1150	19.8071		5820.98	2902.4	0.0844471	1.41535		FALSE
8241.34	50677	1259	21.6844		10506.4	3123.37	0.0924512	0.784414		FALSE
8245.21	50688.8	1370	23.5962		4164.27	4300.35	0.100602	1.97999		FALSE
8284.31	50808	4336	74.6812		556.666	105378	0.318402	14.882		FALSE
8326.79	50937.3	13527	232.983		422.595	509602	0.993318	19.7039		FALSE
8352.36	51014.9	4764	83.4492		5634.03	12352.5	0.349831	1.48248		FALSE
8355.68	51025	4651	81.4698		6934.97	9081.73	0.341533	1.20486		FALSE
8358.74	51034.2	4566	79.9809		4660.43	11937.6	0.335292	1.79355		FALSE
8362.25	51044.9	4595	80.4889		5167.09	11939.9	0.337421	1.61837		FALSE
8365.13	51053.6	4594	80.4714		5673.78	11988.4	0.337348	1.47435		FALSE
8368.09	51062.6	4535	79.4379		827.109	80274.7	0.333015	10.1173		FALSE
8392.07	51135.2	2233	39.1146		5212.44	9770.23	0.163974	1.61001		FALSE
8397.9	51152.9	2005	35.1208		3003.42	14747.1	0.147232	2.79611		FALSE
8406.79	51179.8	1789	31.3372		6299.94	3508.89	0.13137	1.33442		FALSE
8410.05	51189.6	1738	30.4439		5372.37	4552.78	0.127625	1.56543		FALSE
8413.29	51199.4	1726	30.2337		5812.67	4478.15	0.126744	1.4474		FALSE
8415.78	51206.9	1662	29.1126		4803.15	4287.7	0.122044	1.75214		FALSE
8419.05	51216.8	1570	27.5011		4684.99	3097.23	0.115289	1.79702		FALSE
8422.19	51226.3	1610	28.2018		6023.88	3159.78	0.118226	1.39813		FALSE
8425.68	51236.8	1665	29.1652		5422.28	4287.53	0.122265	1.5539		FALSE
8428.34	51244.9	1684	29.498		6046.14	4281.83	0.12366	1.394		FALSE
8431.26	51253.7	1565	27.4135		5497.88	4013.26	0.114921	1.53355		FALSE
8434.31	51262.9	1442	25.259		7421.12	2762.88	0.105889	1.13653		FALSE
8436.93	51270.8	1287	22.5439		3837.47	3308.88	0.0945073	2.19856		FALSE
8440.7	51282.2	1184	20.7397		5766.92	3065.31	0.0869438	1.46364		FALSE
8443.61	51291	1133	19.8463		6961.63	2219.52	0.0831987	1.21288		FALSE
8446.26	51299	1121	19.6361		7072.12	2193.27	0.0823175	1.1943		FALSE
8449.58	51309	1119	19.6011		3767.78	2891.7	0.0821707	2.24259		FALSE
8456.21	51329	1135	19.8814		4300.31	3685.92	0.0833456	1.96642		FALSE
8460.85	51343	1126	19.7237		5904.69	2927.39	0.0826847	1.4329		FALSE
8464.17	51353	1197	20.9674		7518.17	3055.5	0.0878984	1.12583		FALSE
8468.01	51364.5	1264	22.141		3659.06	3266.7	0.0928183	2.31426		FALSE
8470.35	51371.6	1356	23.7525		4825.76	3528.73	0.0995741	1.75524		FALSE
8472.81	51379	1380	24.1729		7403.01	3613.05	0.101336	1.14451		FALSE
8475.87	51388.2	1358	23.7876		7000.09	3496.73	0.099721	1.21082		FALSE
8479.43	51398.9	1274	22.3162		5988.26	3305.81	0.0935527	1.41601		FALSE
8481.44	51405	1231	21.563		4609.11	3203.42	0.0903951	1.84015		FALSE
8485.43	51417	1206	21.125		6574.15	3117.64	0.0885593	1.29073		FALSE
8488.46	51426.1	1223	21.4228		4428.86	3214.95	0.0898076	1.91663		FALSE
8500.06	51461	1515	26.5377		1529.39	13780.2	0.11125	5.55783		FALSE
8515.26	51506.7	3694	66.1442		671.418	73062.8	0.271259	12.6825		FALSE
8536.67	51571	834	14.9335		11062.1	1631.06	0.0612425	0.771707		FALSE
8541.65	51585.9	830	14.8618		4479.21	1654.76	0.0609487	1.90696		FALSE
8544.21	51593.6	836	14.9693		2191.12	4222.02	0.0613893	3.89947		FALSE
8549.4	51609.2	714	12.7848		2125.11	4321.49	0.0524306	4.02304		FALSE
8556.66	51631	574	10.278		4923.76	1477.5	0.0421501	1.73783		FALSE
8560.24	51641.7	528	9.45428		6227.83	1034.88	0.0387722	1.37451		FALSE
8562.84	51649.5	473	8.46946		5442.26	1212.73	0.0347334	1.5734		FALSE
8565.54	51657.6	435	7.78904		3787.9	2984.38	0.031943	2.26129		FALSE
8575.72	51688	332	5.94474		3503	1048.47	0.0243795	2.44811		FALSE
8579.37	51699	285	5.10316		6595.71	691.29	0.0209282	1.30075		FALSE
8582.72	51709	267	4.78086		12846.1	604.673	0.0196064	0.668121		FALSE
8586.03	51718.9	240	4.2974		5665.29	588.303	0.0176237	1.51555		FALSE
8589.05	51727.9	245	4.38693		5692.06	456.257	0.0179909	1.50895		FALSE
8592.39	51737.9	210	3.76023		4053.03	617.885	0.0154208	2.11999		FALSE
8595.42	51747	229	4.10044		8661.23	390.725	0.016816	0.992402		FALSE
8598.74	51756.9	229	4.10044		5821.36	514.415	0.016816	1.4771		FALSE
8601.82	51766.1	209	3.74232		5764.59	390.362	0.0153473	1.49218		FALSE
8604.78	51775	231	4.13625		6961.91	499.637	0.0169628	1.23598		FALSE
8607.68	51783.6	226	4.04672		5205.53	543.587	0.0165957	1.65356		FALSE
8610.81	51793	239	4.2795		8556.4	671.328	0.0175503	1.00636		FALSE
8614.09	51802.8	193	3.45583		5938.58	478.513	0.0141724	1.45053		FALSE
8616.83	51811	172	3.0798		6508.32	404.829	0.0126303	1.32397		FALSE
8620.17	51821	136	2.43519		6270.59	317.603	0.00998678	1.3747		FALSE
8837.14	52464.9	140	2.55571		6233.37	253.246	0.0102805	1.41771		FALSE
8839.88	52473	156	2.84779		6785.44	359.782	0.0114554	1.30277		FALSE
8843.77	52484.5	197	3.59625		4685.88	369.825	0.0144661	1.88732		FALSE
8846.35	52492.1	256	4.67329		4613.55	656.675	0.0187986	1.91747		FALSE
8849.5	52501.4	291	5.31222		3755.99	930.851	0.0213688	2.3561		FALSE
8851.39	52506.9	285	5.20269		3557.23	1282.54	0.0209282	2.48828		FALSE
8857.52	52525	180	3.28591		5219.21	342.386	0.0132178	1.6971		FALSE
8860.23	52533	153	2.79302		4539.1	372.064	0.0112351	1.95198		FALSE
8864.3	52544.9	148	2.70175		6666.8	322.125	0.010868	1.32962		FALSE
8867.7	52555	152	2.81996		7065.66	269.472	0.0111617	1.25504		FALSE
8871.05	52564.8	170	3.1539		6684.76	386.124	0.0124835	1.32706		FALSE
8884.01	52603	281	5.21321		6776.11	850.842	0.0206345	1.31108		FALSE
8889.89	52620.3	390	7.23542		3229.78	1582.36	0.0286386	2.75248		FALSE
8893.7	52631.5	430	7.97751		889.502	5521.94	0.0315759	9.99851		FALSE
8909.85	52678.9	167	3.09824		8974.02	325.253	0.0122632	0.99285		FALSE
8920.08	52709	165	3.06114		5004.16	399.501	0.0121163	1.78253		FALSE
8923.46	52718.9	148	2.74575		3764.22	604.427	0.010868	2.3706		FALSE
8929.62	52737	135	2.50457		13101.7	166.983	0.00991335	0.681564		FALSE
8946.67	52787	140	2.59733		7697.38	257.88	0.0102805	1.1623		FALSE
8950.08	52797	139	2.57878		5246.83	251.78	0.0102071	1.70581		FALSE
8952.13	52803	150	2.78285		10335.6	194.717	0.0110148	0.866143		FALSE
8953.93	52808.3	152	2.81996		3101.13	486.179	0.0111617	2.88731		FALSE
8956.53	52815.9	163	3.02403		5537.66	317.403	0.0119695	1.61738		FALSE
8962.61	52833.7	145	2.69009		6861.27	279.614	0.0106477	1.30626		FALSE
9063.71	53129	167	3.13791		12000.2	295.593	0.0122632	0.755298		FALSE
9074.36	53160	280	5.26117		1775.41	1925.47	0.020561	5.11113		FALSE
9078.82	53173	252	4.73505		6725.59	628.31	0.0185049	1.34989		FALSE
9082.25	53183	230	4.32167		10689.7	424.006	0.0168894	0.849624		FALSE
9084.98	53190.9	210	3.94588		6049.03	515.119	0.0154208	1.50189		FALSE
9088.43	53200.9	178	3.3446		7900.65	333.636	0.0130709	1.15034		FALSE
9091.59	53210.1	168	3.1567		6484.73	418.974	0.0123366	1.402		FALSE
9094.63	53219	208	3.9083		5171.37	504.833	0.0152739	1.75865		FALSE
9098.07	53229	202	3.79556		9224.48	378.711	0.0148333	0.986296		FALSE
9101.51	53239	219	4.11499		10041.5	492.069	0.0160817	0.90639		FALSE
9105.3	53250	224	4.20894		4622.31	571.198	0.0164488	1.96986		FALSE
9109.07	53261	263	4.94174		6786.44	660.909	0.0193127	1.34225		FALSE
9111.81	53268.9	283	5.31754		4706.43	748.422	0.0207813	1.93603		FALSE
9115.95	53281	357	6.70799		3358.35	1346.29	0.0262153	2.71442		FALSE
9120.73	53294.8	404	7.59112		3500.51	1324.46	0.0296666	2.60554		FALSE
9123.53	53303	429	8.06086		9434.05	843.699	0.0315024	0.967085		FALSE
9125.61	53309	472	8.86883		8957.38	634.306	0.03466	1.01878		FALSE
9132.49	53329	840	15.7835		3604.83	4036.28	0.0616831	2.53341		FALSE
9134.95	53336.1	949	17.8316		5985.58	3052.74	0.0696872	1.52616		FALSE
9137.59	53343.8	895	16.817		1343.51	8265.78	0.0657218	6.80128		FALSE
9156.62	53398.9	160	3.00638		5151.03	404.061	0.0117492	1.77763		FALSE
9162.85	53417	169	3.17549		9368.8	294.098	0.01241	0.978017		FALSE
9166.3	53427	149	2.79969		6576.59	348.621	0.0109414	1.39378		FALSE
9246.57	53659	179	3.41508		10090.1	345.365	0.0131444	0.916403		FALSE
9261.15	53701	471	8.98604		1853.54	3325.01	0.0345866	4.99647		FALSE
9263.91	53709	565	10.7794		5136.72	1478.49	0.0414892	1.80347		FALSE
9267.65	53719.7	543	10.3597		6674.29	1122.13	0.0398737	1.38856		FALSE
9270.84	53728.9	533	10.1689		8230.01	1090.79	0.0391394	1.12647		FALSE
9272.91	53734.9	519	9.90181		2043.53	3913.72	0.0381113	4.5377		FALSE
9284.05	53767	272	5.18939		7704.72	515.702	0.0199736	1.20498		FALSE
9286.83	53775	201	3.83481		6532.65	399.54	0.0147599	1.4216		FALSE
9290.48	53785.5	197	3.75849		4528.04	514.668	0.0144661	2.05177		FALSE
9293.77	53794.9	192	3.6631		5772.02	548.086	0.014099	1.61014		FALSE
9297.27	53805	186	3.54863		8621.02	343.175	0.0136584	1.07844		FALSE
9300.05	53813	176	3.35784		10923.6	321.84	0.0129241	0.85137		FALSE
9313.27	53851	277	5.28478		16898.1	545.218	0.0203407	0.551143		FALSE
9316.05	53859	268	5.11307		3712.04	552.067	0.0196798	2.50968		FALSE
9318.13	53865	282	5.38017		2853.49	1451.84	0.0207079	3.26552		FALSE
9328.59	53895	147	2.80456		4464.23	289.681	0.0107945	2.08963		FALSE
9332.05	53904.9	151	2.88087		8325.01	274.311	0.0110883	1.12097		FALSE
9364.45	53997.9	136	2.59469		4905.63	267.461	0.00998678	1.90892		FALSE
9366.93	54005	146	2.78548		7828.43	278.231	0.0107211	1.19653		FALSE
9369.36	54011.9	151	2.88087		6711.03	301.822	0.0110883	1.39611		FALSE
9372.49	54020.9	181	3.45323		4940.44	481.802	0.0132912	1.8971		FALSE
9375.31	54029	202	3.85388		10087.8	394.358	0.0148333	0.929369		FALSE
9378.34	54037.7	231	4.40716		7044.45	446.273	0.0169628	1.33131		FALSE
9387.89	54065	216	4.12098		4651.74	535.64	0.0158614	2.01814		FALSE
9392.07	54077	237	4.52164		3776.19	755.596	0.0174034	2.48718		FALSE
9394.47	54083.8	240	4.57887		6812.11	482.302	0.0176237	1.37908		FALSE
9398.35	54094.9	268	5.11307		4348.96	714.889	0.0196798	2.16106		FALSE
9401.81	54104.8	302	5.76175		5033.18	797.252	0.0221765	1.86797		FALSE
9404.02	54111.2	327	6.23871		4615.91	886.325	0.0240123	2.03731		FALSE
9406.76	54119	365	6.9637		7851.25	740.983	0.0268028	1.19812		FALSE
9410.95	54131	411	7.84132		6911.62	1336.99	0.0301806	1.36161		FALSE
9413.75	54139	435	8.2992		10232.7	875.834	0.031943	0.919971		FALSE
9420.58	54158.5	550	10.6838		4170.65	2735.44	0.0403877	2.25878		FALSE
9423.72	54167.5	645	12.5292		4650.78	1700.53	0.0473638	2.02627		FALSE
9426.77	54176.2	713	13.8501		5607.06	1439.08	0.0523572	1.68123		FALSE
9448.83	54239.2	1668	32.4011		950.195	25604.9	0.122485	9.9441		FALSE
9451.34	54246.3	1667	32.3817		7051.71	4583.2	0.122412	1.34029		FALSE
9453.67	54253	1606	31.1968		4846.14	4452.02	0.117932	1.95076		FALSE
9457.17	54262.9	1548	30.0701		9335.82	4263.51	0.113673	1.013		FALSE
9459.96	54270.9	1500	29.1377		5203.89	4124.45	0.110148	1.81786		FALSE
9464.41	54283.6	1468	28.5161		4951.24	4058.49	0.107799	1.91152		FALSE
9467.69	54292.9	1506	29.2542		4312.8	3138.61	0.110589	2.19526		FALSE
9471.21	54303	1646	31.9738		6200.63	4419.31	0.120869	1.52746		FALSE
9474.34	54311.9	1714	33.2947		5481.81	4685.36	0.125863	1.72832		FALSE
9477.85	54321.9	1879	36.4998		5181.85	5132.01	0.137979	1.82905		FALSE
9481.04	54331	2052	39.8604		7977.04	4188.8	0.150683	1.18854		FALSE
9505.86	54401.6	4466	86.7526		318.461	181965	0.327948	29.8494		FALSE
9552.09	54533	842	16.356		4532.32	3346.53	0.0618299	2.10755		FALSE
9556.44	54545.3	734	14.258		10457.8	1984.05	0.0538993	0.913814		FALSE
9559.14	54553	678	13.1702		6555.41	1834.93	0.049787	1.45821		FALSE
9562.66	54563	636	12.3544		5591.84	1710.42	0.0467029	1.71011		FALSE
9566.15	54572.8	579	11.2471		2771.45	3156.61	0.0425173	3.45167		FALSE
9573.45	54593.5	413	8.02258		5062.68	1133.59	0.0303275	1.89098		FALSE
9578.21	54607	345	6.70167		20356.6	714.586	0.0253341	0.470522		FALSE
9581.65	54616.8	327	6.35202		5722.46	668.898	0.0240123	1.67439		FALSE
9585.25	54627	273	5.30306		3220.17	947.209	0.020047	2.97662		FALSE
9588.07	54635	256	4.97283		7084.4	519.002	0.0187986	1.35341		FALSE
9590.87	54642.9	222	4.31238		7061.81	457.636	0.016302	1.35813		FALSE
9597.95	54663	213	4.13755		10534.2	412.751	0.0156411	0.911126		FALSE
9600.08	54669	190	3.69077		5058.91	488.857	0.0139521	1.89766		FALSE
9603.8	54679.5	168	3.26342		3623.57	450.886	0.0123366	2.65037		FALSE
9607.43	54689.8	141.5	2.84274		4139.22	371.379	0.0103907	2.32107		FALSE
10253.8	56489	155.625	3.31484		5261.93	386.919	0.0114279	1.94867		FALSE
10257	56497.9	170.625	3.63434		6464.1	462.718	0.0125294	1.58677		FALSE
10261	56508.9	191.625	4.08164		7460.12	503.568	0.0140714	1.37545		FALSE
10264.3	56517.9	207.625	4.42244		6192.39	565.306	0.0152464	1.65757		FALSE
10267.6	56526.9	223.625	4.76325		5408	466.553	0.0164213	1.89859		FALSE
10271.3	56536.9	252.625	5.38095		4781.25	666.126	0.0185508	2.14824		FALSE
10274.2	56545	318.625	6.78676		9322.4	807.272	0.0233973	1.1021		FALSE
10277.8	56554.9	350.625	7.46836		6107.53	940.735	0.0257472	1.68281		FALSE
10281.5	56565	385.625	8.21387		7090.39	789.26	0.0283173	1.45006		FALSE
10285.1	56574.8	428.625	9.12978		6115.89	1172.9	0.0314749	1.6817		FALSE
10295.4	56602.8	822.625	17.522		1772.65	6620.83	0.0604072	5.80788		FALSE
10298.3	56610.9	838.625	17.8628		9612.49	1782.56	0.0615821	1.07135		FALSE
10299.9	56615.3	789.625	16.8191		2447.89	4375.59	0.0579839	4.20767		FALSE
10306.4	56633.1	466.625	9.93918		5444.49	1489.16	0.0342653	1.893		FALSE
10310.1	56643.1	284.625	6.06255		9904.45	546.607	0.0209006	1.04095		FALSE
10313.7	56653	197.625	4.20944		5691.14	514.581	0.014512	1.81224		FALSE
10317.4	56663	163.625	3.48524		7940.65	389.586	0.0120153	1.29931		FALSE
10834.1	58057	146	3.39312		5641.49	378.36	0.0107211	1.92043		FALSE
10837.1	58065	165	3.83469		7167.26	428.854	0.0121163	1.51202		FALSE
10840.1	58073	200	4.64811		8575.4	413.463	0.0146864	1.26409		FALSE
10843.8	58083	215	4.99672		7859.56	449.553	0.0157879	1.3797		FALSE
10846.8	58091	224	5.20588		7629.77	588.977	0.0164488	1.42165		FALSE
10849.8	58099	188	4.36922		6538.68	382.955	0.0138053	1.65933		FALSE
11171.3	58949	142	3.3681		7883.15	350.219	0.0104274	1.41711		FALSE
11175.1	58959	159	3.77132		9777.2	315.173	0.0116757	1.14298		FALSE
11178.2	58967	205	4.86239		5188.06	649.142	0.0150536	2.15459		FALSE
11182.4	58978	240	5.69256		4914.34	634.658	0.0176237	2.27545		FALSE
11191.1	59001	353	8.37281		5211.98	768.357	0.0259216	2.14719		FALSE
11194.2	59009	338	8.01702		5927.63	930.308	0.0248201	1.88847		FALSE
11197.8	59018.6	275	6.52272		4523.91	605.263	0.0201939	2.47525		FALSE
11201.4	59028	228	5.40793		5380.18	628.995	0.0167425	2.08198		FALSE
11205.1	59037.7	179	4.2457		6219.95	473.817	0.0131444	1.80148		FALSE
11209.2	59048.3	140	3.32066		6978.55	300.486	0.0102805	1.60623		FALSE
11311.1	59315	138	3.27322		7765.86	339.104	0.0101336	1.45652		FALSE
11314.2	59323	143	3.39182		6826.94	380.426	0.0105008	1.65729		FALSE
11318.8	59335	147	3.48669		7670.51	489.711	0.0107945	1.47563		FALSE
11322.6	59345	154	3.65273		14315	298.253	0.0113086	0.790964		FALSE

## Sheet: ICDC_EC13047-1_0_G1_1
Spectrum: ICDC EC13047-1\0_G1\1 1SLin, "Baseline subt." (D:\Data\BioTyperRealTimeProcessing\China CDC\20120925yingouchangganjun\ICDC EC13047-1\0_G1\1)
m/z	time	Intens.	SN	Quality Fac.	Res.	Area	Rel. Intens.	FWHM	Chi^2	Bk. Peak
2610.89	28696.7	257.75	2.54381		1077.5	817.321	0.020535	2.4231		FALSE
2688.24	29112.5	657	6.48413		586.338	3510.25	0.0523433	4.5848		FALSE
2796.65	29685.2	300	2.95565		1362.31	934.12	0.023901	2.05288		FALSE
2851.54	29971	4832	47.6056		439.647	34341.5	0.384966	6.48599		FALSE
2872.42	30079	379	3.73397		1052.69	1770.03	0.030195	2.72864		FALSE
2874.89	30091.7	335	3.30047		3741.22	371.659	0.0266895	0.768437		FALSE
3073.13	31097.6	231	2.29153		2535.91	577.234	0.0184038	1.21184		FALSE
3074.2	31103	249	2.47009		1513.78	759.763	0.0198379	2.03082		FALSE
3134.42	31402	552	5.46536		633.915	3344.78	0.0439779	4.94454		FALSE
3162.19	31538.9	277	2.74258		2881.69	454.736	0.0220686	1.09734		FALSE
3165.03	31552.9	342	3.38614		982.814	1414.16	0.0272472	3.22038		FALSE
3607.64	33659	252.125	2.50648		1532.43	722.232	0.0200868	2.3542		FALSE
3610.24	33670.9	265.125	2.63572		2819.45	434.866	0.0211226	1.28048		FALSE
3611.99	33679	288.125	2.86438		12133.5	447.082	0.022955	0.297687		FALSE
3621.07	33720.8	2879.12	28.6226		715.568	19903.1	0.22938	5.06041		FALSE
3628.61	33755.4	567.125	5.63804		3628.04	727.219	0.0451829	1.00016		FALSE
3630.42	33763.8	558.125	5.54856		2796.98	935.682	0.0444659	1.29798		FALSE
3632.61	33773.8	479.125	4.76319		3459.78	802.897	0.038172	1.04995		FALSE
3634.6	33782.9	448.125	4.455		3976.08	714.547	0.0357022	0.914115		FALSE
3645.08	33831	2431.12	24.1689		592.298	18173.8	0.193688	6.15414		FALSE
3667.36	33933	330.125	3.28192		5088.23	401.236	0.0263011	0.720752		FALSE
3668.88	33939.9	296.125	2.92769		3062.43	493.21	0.0235923	1.19803		FALSE
3670.86	33949	269.125	2.66075		3959.06	332.799	0.0214412	0.927204		FALSE
4010.91	35468.1	492.75	4.71457		910.456	2535.54	0.0392575	4.40539		FALSE
4120.47	35943.8	592.75	5.61664		637.69	4405.23	0.0472245	6.46156		FALSE
4147.93	36062	987.75	9.22562		812.117	6915.43	0.0786942	5.10755		FALSE
4155.6	36095	247.75	2.31399		5867.12	316.799	0.0197383	0.708286		FALSE
4183.39	36214.1	661.75	6.18077		868.664	4102.24	0.0527217	4.81589		FALSE
4364.1	36979.4	1351.25	12.614		668.046	10262.4	0.107654	6.53263		FALSE
4447.61	37327.8	440	4.12658		798.192	3036.67	0.0350549	5.5721		FALSE
4494.79	37523.1	1985	18.6165		704.541	15812.5	0.158145	6.37973		FALSE
4516.57	37613	243	2.279		3302.2	462.529	0.0193599	1.36775		FALSE
4536.36	37694.4	256	2.40022		3508.24	403.621	0.0203956	1.29306		FALSE
4538.11	37701.6	383	3.59095		3397.93	672.457	0.0305137	1.33555		FALSE
4552.28	37759.8	215	2.01581		4447.91	386.413	0.0171291	1.02346		FALSE
4554.52	37769	246	2.30646		6162.34	331.068	0.0195989	0.739089		FALSE
4568.92	37828	2788	26.1399		847.806	21001.5	0.22212	5.38911		FALSE
4577.49	37863.1	582	5.45675		1348.01	2897.79	0.046368	3.39573		FALSE
4585.28	37895	317	2.97215		7762.89	667.063	0.0252554	0.590666		FALSE
4587.73	37905	316	2.96277		8447.73	424.371	0.0251758	0.543072		FALSE
4594.57	37932.9	367	3.44094		4968.17	656.285	0.029239	0.9248		FALSE
4602.14	37963.9	1054	9.88215		834.541	7128.88	0.0839724	5.51458		FALSE
4667.32	38228.9	293	2.75913		1361.55	972.956	0.0233434	3.42795		FALSE
4721.8	38449.1	478	4.50124		921.46	3066.85	0.0380823	5.12426		FALSE
4732.38	38491.8	231	2.17529		2755.49	440.795	0.0184038	1.71744		FALSE
4734.86	38501.7	272	2.56138		3605.31	491.383	0.0216703	1.3133		FALSE
4752.64	38573.2	6304	59.3637		866.109	51961.5	0.502241	5.48735		FALSE
4762.17	38611.5	3116	29.3428		988.248	22647.7	0.248252	4.81881		FALSE
4769.43	38640.6	1155	10.8764		958.676	8307.35	0.092019	4.97502		FALSE
4785.06	38703.2	306	2.88155		6828.74	567.458	0.0243791	0.700723		FALSE
4789.73	38721.9	264	2.52009		2607.48	500.318	0.0210329	1.83692		FALSE
4792.48	38732.9	381	3.63694		3744.36	670.532	0.0303543	1.27992		FALSE
4794.2	38739.8	335	3.19784		1497.72	1230.63	0.0266895	3.20099		FALSE
4799.3	38760.2	300	2.86374		1361.27	1226.34	0.023901	3.52561		FALSE
4803.14	38775.5	216	2.06189		3298.35	394.765	0.0172088	1.45622		FALSE
5024.22	39649	287	2.78858		3316.16	686.463	0.0228653	1.51507		FALSE
5097.7	39935	273	2.7003		6471.26	380.713	0.02175	0.787745		FALSE
5100.01	39944	319	3.15529		2080.01	925.19	0.0254148	2.45191		FALSE
5105.43	39965	384	3.79822		5871.3	699.976	0.0305933	0.869557		FALSE
5115.36	40003.4	1877	18.5658		842.049	15555	0.149541	6.07489		FALSE
5122.09	40029.5	504	4.98517		4117.56	903.912	0.0401538	1.24396		FALSE
5127.13	40049	468	4.62908		5182.05	893.299	0.0372856	0.989401		FALSE
5130.2	40060.8	507	5.01484		4405.26	1237.16	0.0403928	1.16456		FALSE
5134.89	40079	612	6.05341		3093.59	1217.78	0.0487581	1.65985		FALSE
5137.48	40089	659	6.5183		7283.29	967.603	0.0525026	0.705379		FALSE
5140.96	40102.5	791	7.82394		2612.93	1886.69	0.0630191	1.96751		FALSE
5149.81	40136.6	2866	28.3482		949.25	23927.8	0.228335	5.42513		FALSE
5157.67	40166.9	797	7.88329		9733.16	1201.51	0.0634971	0.529907		FALSE
5171.14	40218.9	333	3.29377		4939.65	627.76	0.0265302	1.04686		FALSE
5173.25	40227	302	2.98714		6224.82	412.551	0.0240604	0.831069		FALSE
5175.33	40235	265	2.62117		4920.28	371.331	0.0211126	1.05184		FALSE
5197.14	40318.8	268	2.64323		2729.87	919.078	0.0213516	1.90381		FALSE
5201.42	40335.3	329	3.24486		2715.45	802.451	0.0262115	1.91549		FALSE
5203.78	40344.4	278	2.74186		3759.44	403.805	0.0221483	1.38419		FALSE
5228	40437.2	408	4.02402		1608.51	2097.04	0.0325054	3.25021		FALSE
5229.54	40443.1	305	3.00815		4116.78	555.916	0.0242994	1.2703		FALSE
5346.59	40888.9	260	2.56216		2765.73	645.645	0.0207142	1.93316		FALSE
5365.51	40960.5	1039	10.2388		906.598	8064.11	0.0827773	5.91829		FALSE
5381.11	41019.5	7125	70.213		781.072	69199.9	0.56765	6.88939		FALSE
5401.63	41096.9	553	5.44951		3170.41	2023.14	0.0440576	1.70376		FALSE
5404.84	41109	575	5.66631		7103.12	879.131	0.0458103	0.76091		FALSE
5409.85	41127.9	449	4.42465		4334.39	1252.59	0.0357719	1.24812		FALSE
5417.21	41155.5	304	2.99575		3800.64	619.589	0.0242197	1.42534		FALSE
5423.42	41178.9	412	4.06004		1808.15	1547.05	0.0328241	2.99942		FALSE
5425.73	41187.6	388	3.82353		3718.48	781.47	0.030912	1.45913		FALSE
5428.75	41198.9	341	3.36037		4353.54	679.724	0.0271675	1.24697		FALSE
5433.54	41217	335	3.30124		5369.41	502.781	0.0266895	1.01194		FALSE
5442.38	41250.2	719	7.08535		983.49	5651.65	0.0572828	5.53374		FALSE
5450.4	41280.3	261	2.57201		4350.7	480.994	0.0207939	1.25276		FALSE
5453.78	41292.9	217	2.13842		5382.95	413.264	0.0172884	1.01316		FALSE
5455.55	41299.6	213	2.099		3806.14	322.406	0.0169697	1.43336		FALSE
5492.61	41438.3	235	2.35423		1748.45	742.571	0.0187225	3.14142		FALSE
5494.39	41445	251	2.51452		3296.8	569.94	0.0199972	1.66658		FALSE
5611.69	41881	485	4.85873		909.925	4127.53	0.03864	6.1672		FALSE
5644.69	42002.8	224	2.25057		4107.56	342.968	0.0178461	1.37422		FALSE
5646.85	42010.8	243	2.44146		2891.9	605.53	0.0193599	1.95264		FALSE
5662.84	42069.7	1062	10.6701		681.666	11139.1	0.0846097	8.30735		FALSE
5675.69	42117	249	2.50175		7756.39	359.828	0.0198379	0.731744		FALSE
5681.49	42138.3	213	2.14005		3647.96	418.292	0.0169697	1.55744		FALSE
5683.86	42147	229	2.3008		2847.31	435.761	0.0182445	1.99622		FALSE
5686.58	42157	235	2.36109		5736.99	429.259	0.0187225	0.991212		FALSE
5832.63	42690.1	712	7.28726		1035.52	4651.28	0.0567252	5.63259		FALSE
6151.97	43833	1129	12.0602		1037.47	9094.96	0.0899476	5.92981		FALSE
6240.03	44143	285	3.04508		5885.54	728.262	0.022706	1.06023		FALSE
6243.15	44153.9	302	3.22672		4649.51	653.462	0.0240604	1.34276		FALSE
6245.74	44163	364	3.88916		3922.73	920.021	0.0289999	1.59219		FALSE
6257.32	44203.6	764	8.16296		1550.37	4631.5	0.060868	4.03602		FALSE
6259.98	44212.9	851	9.09251		3853.07	1884.92	0.0677993	1.62467		FALSE
6262.76	44222.6	948	10.1289		4072.05	1563.54	0.0755273	1.53798		FALSE
6272.89	44258.1	5418	57.8886		914.046	51751.4	0.431653	6.86277		FALSE
6286.26	44304.8	680	7.26546		4875.87	1454.23	0.0541757	1.28926		FALSE
6292.5	44326.6	656	7.00903		7221.68	1442.69	0.0522636	0.871334		FALSE
6294.55	44333.8	729	7.789		4925.29	1961.9	0.0580796	1.27801		FALSE
6297.51	44344.1	695	7.42573		2860.29	2576.19	0.0553708	2.2017		FALSE
6312.05	44394.9	612	6.53891		4891.74	1660.55	0.0487581	1.29035		FALSE
6314.38	44403	634	6.77397		1923.56	2692.81	0.0505109	3.28266		FALSE
6329.68	44456.3	1507	16.1015		898.587	15482.9	0.120063	7.04403		FALSE
6350.9	44530.1	292	3.11987		5693.66	483.861	0.0232637	1.11543		FALSE
6353.4	44538.8	334	3.56862		5470.6	554.502	0.0266098	1.16137		FALSE
6362.07	44569	379	4.04943		7998.05	604.968	0.030195	0.795454		FALSE
6379.36	44629	345	3.75204		2401.38	1073.61	0.0274862	2.65654		FALSE
6387.39	44656.8	191	2.07722		5113.68	382.473	0.015217	1.24908		FALSE
6390.88	44668.9	190	2.06634		4793.57	469.067	0.0151373	1.33322		FALSE
6430.51	44806.1	302	3.2844		3049.02	966.83	0.0240604	2.10904		FALSE
6443.74	44851.7	694	7.54759		1024.68	6300	0.0552911	6.28851		FALSE
6456.24	44894.9	211	2.29473		5565.96	426.957	0.0168104	1.15995		FALSE
6458.71	44903.4	264	2.87113		1460.4	1690.01	0.0210329	4.42257		FALSE
7156.87	47249	301.75	3.7444		3107.45	1168.59	0.0240405	2.30313		FALSE
7159.32	47257	274.75	3.40936		4626.05	465.046	0.0218894	1.54761		FALSE
7162.98	47269	205.75	2.55314		4274.02	463.126	0.0163921	1.67594		FALSE
7166.65	47281	215.75	2.67723		5032.17	360.13	0.0171888	1.42417		FALSE
7169.09	47289	227.75	2.82614		6237.67	493.476	0.0181449	1.14932		FALSE
7172.15	47299	220.75	2.73928		5858.65	499.338	0.0175872	1.2242		FALSE
7175.2	47309	226.75	2.81373		8221.13	615.053	0.0180652	0.872776		FALSE
7178.58	47320	216.75	2.68964		5567.79	384.739	0.0172685	1.2893		FALSE
7181.45	47329.4	248.75	3.08673		4620.31	577.934	0.019818	1.55432		FALSE
7183.77	47337	293.75	3.64513		9416.51	489.019	0.0234031	0.762891		FALSE
7186.78	47346.9	280.75	3.48382		2936.8	675.304	0.0223674	2.44715		FALSE
7203.17	47400.4	821.75	10.1971		3585.05	2405.12	0.065469	2.00922		FALSE
7206.61	47411.6	738.75	9.16712		3590.08	1344.39	0.0588563	2.00737		FALSE
7210.06	47422.9	808.75	10.0357		4453.85	1886.39	0.0644332	1.61884		FALSE
7226.49	47476.5	2265.75	28.1156		865.858	24956.9	0.180513	8.34604		FALSE
7229.06	47484.8	2315.75	28.7361		4854.97	6879.11	0.184496	1.489		FALSE
7243.91	47533.2	12551.8	155.754		889.965	144116	1	8.13955		FALSE
7261.65	47591	1118.75	13.8825		7919.13	2018.87	0.089131	0.916976		FALSE
7263.5	47597	1173.75	14.565		12168.2	2126.92	0.0935129	0.596925		FALSE
7266.31	47606.1	1201.75	14.9125		4273.83	3613.88	0.0957436	1.70019		FALSE
7280.1	47650.9	700.75	8.69558		4836.89	1277.55	0.0558289	1.50512		FALSE
7282.57	47659	683.75	8.48463		2533.92	2743.87	0.0544745	2.87403		FALSE
7287.5	47675	619.75	7.69046		8004.25	2375.69	0.0493756	0.910454		FALSE
7291.82	47689	518.75	6.43715		6480.09	937.037	0.0413289	1.12526		FALSE
7294.28	47697	514.75	6.38751		10969.4	926.332	0.0410102	0.664966		FALSE
7296.74	47705	550.75	6.83424		2461.99	2704.19	0.0438783	2.96376		FALSE
7308.44	47742.9	341.75	4.24076		6194.36	787.462	0.0272273	1.17985		FALSE
7314.58	47762.8	297.75	3.69477		5550.34	665.041	0.0237218	1.31786		FALSE
7317.1	47771	270.75	3.37888		5976.75	474.997	0.0215707	1.22426		FALSE
7319.57	47779	272.75	3.40384		8037.92	718.53	0.02173	0.91063		FALSE
7323.62	47792.1	223.75	2.79233		4391.13	401.324	0.0178262	1.66782		FALSE
7338.1	47839	215.75	2.69249		6925.49	482.885	0.0171888	1.05958		FALSE
7340.8	47847.7	220.75	2.75489		916.955	1878.92	0.0175872	8.00562		FALSE
7541.22	48491.7	184	2.3469		1332.32	1269.71	0.0146593	5.66023		FALSE
7639.06	48803	201	2.56373		7838.88	508.561	0.0160137	0.974509		FALSE
7641.59	48811	184	2.3469		7455.46	324.286	0.0146593	1.02497		FALSE
7648.05	48831.5	205	2.68918		5263.16	479.617	0.0163324	1.45313		FALSE
7651	48840.8	182	2.38747		3716.06	506.973	0.0145	2.0589		FALSE
7693.3	48974.7	169	2.21694		7137.99	387.496	0.0134643	1.0778		FALSE
7698.58	48991.4	307	4.02722		2312.56	1299.82	0.0244587	3.32902		FALSE
7780.33	49249	161	2.11199		8335.46	261.801	0.0128269	0.933401		FALSE
7783.52	49259	170	2.23005		8750.21	361.713	0.0135439	0.889524		FALSE
7789.68	49278.3	198	2.59736		5870.62	346.733	0.0157747	1.32689		FALSE
7792.43	49287	256	3.3582		10074	486.88	0.0203956	0.773516		FALSE
7795.85	49297.7	287	3.76486		4737.05	778.358	0.0228653	1.64572		FALSE
7798.8	49307	369	4.84053		7433.7	630.066	0.0293983	1.04911		FALSE
7800.95	49313.7	377	4.94547		5206.11	687.519	0.0300357	1.49842		FALSE
7804.11	49323.6	355	4.65688		5275.47	838.982	0.0282829	1.47932		FALSE
7807.69	49334.9	412	5.4046		4740.85	971.868	0.0328241	1.6469		FALSE
7809.99	49342.1	468	6.13921		6058.5	864.133	0.0372856	1.2891		FALSE
7815.35	49358.9	364	4.77494		7293.28	764.864	0.0289999	1.07158		FALSE
7991.77	49909	232	3.20233		4415.78	638.598	0.0184835	1.80982		FALSE
8001.45	49939	333	4.59645		11444.9	587.34	0.0265302	0.699128		FALSE
8004.67	49949	419	5.78352		4537.13	1234.18	0.0333818	1.76426		FALSE
8009.13	49962.8	403	5.56267		3046.92	1279.93	0.0321071	2.6286		FALSE
8022.74	50004.9	2244	30.9743		929.988	26410.2	0.17878	8.62672		FALSE
8040.21	50059	277	3.82347		11584.1	477.164	0.0220686	0.694072		FALSE
8043.41	50068.9	266	3.67164		6363.72	621.302	0.0211923	1.26395		FALSE
8046.67	50079	320	4.41701		5851.32	757.324	0.0254945	1.37519		FALSE
8048.62	50085	312	4.30658		8419.21	568.206	0.0248571	0.955983		FALSE
8056.62	50109.7	254	3.506		5702.31	619.514	0.0202362	1.41287		FALSE
8060.91	50122.9	235	3.24374		4341.38	586.418	0.0187225	1.85676		FALSE
8062.84	50128.9	221	3.0505		7112.28	402.768	0.0176071	1.13365		FALSE
8071.71	50156.3	274	3.78206		3411.51	808.094	0.0218296	2.36603		FALSE
8075.3	50167.4	243	3.35417		4301.55	465.571	0.0193599	1.8773		FALSE
8077.77	50175	268	3.69924		10010.8	639.611	0.0213516	0.806906		FALSE
8230.57	50644.1	144	2.00114		4533.41	255.983	0.0114725	1.81554		FALSE
8233.81	50654	152	2.11232		4138.6	365.613	0.0121099	1.98952		FALSE
8236.96	50663.6	175	2.43195		5373.99	388.355	0.0139423	1.53275		FALSE
8240.39	50674.1	186	2.58481		5490.94	437.414	0.0148187	1.50073		FALSE
8243.3	50683	224	3.11289		7562.13	484.862	0.0178461	1.09008		FALSE
8246.55	50692.9	240	3.33524		4383.81	448.334	0.0191208	1.88114		FALSE
8249.85	50703	307	4.26633		4997.17	715.76	0.0244587	1.6509		FALSE
8252.65	50711.5	360	5.00286		3841.86	911.484	0.0286813	2.14808		FALSE
8255.75	50721	408	5.66991		3919.03	1005.7	0.0325054	2.10658		FALSE
8258.72	50730	457	6.35085		6368.93	875.46	0.0364093	1.29672		FALSE
8262.29	50740.9	535	7.43481		6139.91	1919.04	0.0426235	1.34567		FALSE
8265.59	50751	494	6.86504		6094.58	639.903	0.0393571	1.35622		FALSE
8267.56	50757	495	6.87893		4958.86	1272.19	0.0394367	1.66723		FALSE
8271.5	50769	553	7.68495		9366.4	1347.39	0.0440576	0.883103		FALSE
8281.52	50799.6	855	11.8818		4311.81	2185.13	0.068118	1.92066		FALSE
8284.4	50808.3	861	11.9652		4745.6	1659.8	0.068596	1.7457		FALSE
8297.11	50847	2686	37.3269		887.953	38030.6	0.213994	9.34409		FALSE
8314.6	50900.2	540	7.50429		5544.63	1036.02	0.0430219	1.49958		FALSE
8317.17	50908	519	7.21246		5935.65	1001.4	0.0413488	1.40122		FALSE
8321.42	50920.9	502	6.97621		2996.57	1623.28	0.0399944	2.77698		FALSE
8324.05	50928.9	514	7.14297		3558.01	1614.59	0.0409505	2.33952		FALSE
8328.01	50941	523	7.26804		9966.99	983.268	0.0416675	0.835559		FALSE
8335.26	50963	488	7.2215		8437.21	1232.26	0.038879	0.987917		FALSE
8338.55	50973	462	6.83674		6242.37	1441.83	0.0368076	1.3358		FALSE
8342.49	50985	443	6.55558		9948.29	840.318	0.0352939	0.838586		FALSE
8345.76	50994.9	460	6.80715		3714.91	1176.56	0.0366483	2.24656		FALSE
8349.09	51005	485	7.1771		8536.13	1221.2	0.03864	0.978088		FALSE
8356.34	51027	546	8.07979		4014.2	1373.51	0.0434999	2.08169		FALSE
8360.27	51038.9	549	8.12418		3671.53	1707.44	0.0437389	2.27705		FALSE
8368.28	51063.2	993	14.6946		943.309	13017.1	0.0791125	8.87119		FALSE
8384.29	51111.7	214	3.1668		3361.14	659.127	0.0170494	2.49448		FALSE
8390.67	51131	216	3.1964		4955.21	386.563	0.0172088	1.6933		FALSE
8394.04	51141.2	208	3.07801		3238.42	763.111	0.0165714	2.59202		FALSE
8397.94	51153	186	2.75246		8210.56	237.543	0.0148187	1.02282		FALSE
8399.92	51159	183	2.70806		2322.62	807.163	0.0145796	3.61657		FALSE
8588.96	51727.7	167.75	2.6151		932.105	1645.44	0.0133647	9.21459		FALSE
8872.19	52568.2	135	2.22472		3654.56	388.742	0.0107555	2.42771		FALSE
8874.5	52575	162	2.66966		8489.64	306.021	0.0129066	1.04533		FALSE
8884.69	52605	264	4.35056		11049.8	467.82	0.0210329	0.804059		FALSE
8894.59	52634.1	482	7.94306		1599.36	3920.64	0.038401	5.56135		FALSE
8897.58	52642.9	473	7.79475		6350.96	1443.3	0.037684	1.40098		FALSE
8900.44	52651.3	354	5.8337		6997.19	1046.91	0.0282032	1.272		FALSE
8904.39	52662.9	221	3.64194		7359.09	841.08	0.0176071	1.20999		FALSE
8945.99	52785	137	2.25767		11118.2	306.488	0.0109148	0.804627		FALSE
8952.81	52805	124	2.04344		2912.01	360.861	0.0098791	3.07445		FALSE
8955.85	52813.9	137	2.25767		6268.89	260.056	0.0109148	1.42862		FALSE
8958.55	52821.8	129	2.12584		6748.94	243.199	0.0102775	1.3274		FALSE
8966.45	52845	139	2.29063		4558.43	415.624	0.0110742	1.96701		FALSE
8969.46	52853.7	146	2.40599		6710.09	268.449	0.0116318	1.33671		FALSE
8971.93	52861	145	2.38951		5589.75	275.663	0.0115522	1.60507		FALSE
8975	52870	153	2.52134		2786.09	502.495	0.0121895	3.22137		FALSE
8979.04	52881.8	174	2.86741		6812.31	331.639	0.0138626	1.31806		FALSE
8981.5	52889	216	3.55955		3641.06	565.438	0.0172088	2.46673		FALSE
8985.58	52900.9	248	4.08689		7470.77	455.584	0.0197582	1.20276		FALSE
8987.59	52906.8	230	3.79026		5289.73	455.395	0.0183241	1.69906		FALSE
8995.17	52929	208	3.42771		6011.25	743.758	0.0165714	1.49639		FALSE
9002.46	52950.3	233	3.83969		5514.25	796.604	0.0185631	1.63258		FALSE
9004.75	52957	216	3.55955		3949.49	575.139	0.0172088	2.27997		FALSE
9008.35	52967.5	220	3.62546		5322.93	554.679	0.0175274	1.69237		FALSE
9011.6	52977	226	3.72434		9741.88	647.08	0.0180055	0.925036		FALSE
9015.43	52988.2	161	2.65318		4527.19	309.974	0.0128269	1.99139		FALSE
9020.49	53003	169	2.78501		5844.26	530.699	0.0134643	1.54348		FALSE
9024.6	53014.9	158	2.60374		5726.76	309.345	0.0125879	1.57586		FALSE
9026.94	53021.8	171	2.81797		4739.49	334.831	0.0136236	1.90462		FALSE
9030.75	53032.9	191	3.14756		4689.13	475.433	0.015217	1.92589		FALSE
9034.15	53042.8	201	3.31235		4555.69	512.356	0.0160137	1.98305		FALSE
9037.62	53053	203	3.34531		4036.75	530.706	0.016173	2.23883		FALSE
9049.28	53087	264	4.44877		8454.94	506.328	0.0210329	1.0703		FALSE
9057.27	53110.3	333	5.61152		4561.63	1045.11	0.0265302	1.98553		FALSE
9069.89	53147	506	8.52681		13618.8	1574.54	0.0403131	0.665984		FALSE
9076.52	53166.3	721	12.1499		3235.25	3814.36	0.0574422	2.80551		FALSE
9078.34	53171.6	709	11.9476		6272.73	1448.77	0.0564861	1.44727		FALSE
9082.25	53183	707	11.9139		4805.15	1903.42	0.0563268	1.89011		FALSE
9088.73	53201.8	718	12.0993		3988.4	1954.8	0.0572032	2.27879		FALSE
9091.2	53209	746	12.5712		16271.2	1521.24	0.0594339	0.55873		FALSE
9094.63	53219	838	14.1215		9383.96	2170.99	0.0667636	0.969167		FALSE
9098.06	53229	892	15.0315		6318.88	2350.74	0.0710658	1.43982		FALSE
9104.26	53247	1019	17.1716		5797.03	5824.99	0.0811839	1.57051		FALSE
9120.48	53294.1	1840	31.0066		1194.1	22562.5	0.146593	7.63793		FALSE
9137.2	53342.6	4303	72.5116		814.535	79400.5	0.342821	11.2177		FALSE
9154.57	53393	1122	18.9073		9511.79	2236.58	0.0893899	0.962444		FALSE
9160.77	53411	1031	17.3738		4827.17	2778.2	0.0821399	1.89775		FALSE
9164.59	53422	987	16.6323		5899.77	2016.39	0.0786345	1.55338		FALSE
9166.99	53429	957	16.1268		3430.58	3222.15	0.0762443	2.67214		FALSE
9171.68	53442.6	949	15.992		4493.51	2580.26	0.075607	2.0411		FALSE
9175	53452.2	940	15.8403		4616.42	1931.52	0.07489	1.98747		FALSE
9178.24	53461.6	949	15.992		3887.93	3224.27	0.075607	2.3607		FALSE
9181.5	53471	968	16.3122		7699.81	1948.3	0.0771207	1.19243		FALSE
9184.65	53480.1	965	16.2616		3779.45	2627.16	0.0768817	2.43015		FALSE
9195.89	53512.6	1076	18.1321		4136.86	8610.3	0.0857251	2.22292		FALSE
9205.11	53539.3	1949	32.8434		842.075	30364.6	0.155277	10.9315		FALSE
9220.33	53583.3	574	9.67271		5557.14	1153.87	0.0457307	1.65919		FALSE
9225.78	53599	532	8.96495		9865.35	2085.02	0.0423845	0.93517		FALSE
9232.71	53619	501	8.60317		13323.3	675.188	0.0399148	0.692974		FALSE
9236.17	53629	530	9.10116		6662.79	1023.82	0.0422252	1.38623		FALSE
9239.24	53637.8	442	7.59002		4806.75	1188.82	0.0352142	1.92214		FALSE
9241.7	53644.9	412	7.07486		5462.9	1600.61	0.0328241	1.69172		FALSE
9246.57	53659	400	6.8688		6962.41	772.388	0.0318681	1.32807		FALSE
9258.31	53692.8	281	4.82533		7874.55	564.416	0.0223873	1.17573		FALSE
9262.97	53706.3	259	4.44755		5429.73	520.575	0.0206346	1.70597		FALSE
9266.68	53716.9	260	4.46472		4492.84	687.398	0.0207142	2.06254		FALSE
9269.45	53724.9	247	4.24148		5933.24	663.547	0.0196785	1.56229		FALSE
9272.93	53735	262	4.49906		5849.6	666.541	0.0208736	1.58522		FALSE
9276.12	53744.1	248	4.25866		4466.74	810.964	0.0197582	2.07671		FALSE
9282.97	53763.9	273	4.68796		5089.43	1055.47	0.02175	1.82397		FALSE
9286.83	53775	302	5.18594		8701.23	586.39	0.0240604	1.0673		FALSE
9289.62	53783	314	5.39201		8290.51	787.651	0.0250164	1.12051		FALSE
9292.69	53791.8	276	4.73947		6357.32	561.557	0.021989	1.46173		FALSE
9297.26	53805	249	4.27583		3646.56	827.794	0.0198379	2.5496		FALSE
9300.02	53812.9	257	4.4132		7507.21	499.435	0.0204752	1.23881		FALSE
9302.82	53821	259	4.44755		7306.21	623.678	0.0206346	1.27328		FALSE
9309.09	53839	254	4.36169		10901	479.862	0.0202362	0.853963		FALSE
9314.66	53855	267	4.58492		13382.6	353.117	0.0212719	0.696026		FALSE
9319.53	53869	282	4.8425		4642.89	700.973	0.022467	2.00727		FALSE
9323.71	53881	294	5.04857		4389.71	772.967	0.023423	2.12399		FALSE
9330.62	53900.8	502	8.62034		4338.03	2461.35	0.0399944	2.15089		FALSE
9333.03	53907.7	522	8.96378		4674.22	1397.72	0.0415878	1.9967		FALSE
9335.76	53915.6	461	7.91629		1815.23	3823.2	0.0367279	5.14301		FALSE
9349.12	53953.9	204	3.50309		6577.25	406.617	0.0162527	1.42143		FALSE
9351.83	53961.7	192	3.29702		6775.27	382.878	0.0152967	1.38029		FALSE
9353.68	53967	184	3.15965		4693.61	364.873	0.0146593	1.99285		FALSE
9357.04	53976.6	184	3.15965		4543.15	490.555	0.0146593	2.05959		FALSE
9364.1	53996.9	162	2.78186		4527.25	430.132	0.0129066	2.06839		FALSE
9367.26	54005.9	156	2.67883		5761.94	312.52	0.0124285	1.62571		FALSE
9370.41	54014.9	170	2.91924		5019.28	428.631	0.0135439	1.86688		FALSE
9373.22	54023	161	2.76469		7228.65	307.911	0.0128269	1.29668		FALSE
9376.69	54032.9	163	2.79904		5067.32	400.127	0.0129862	1.85042		FALSE
9379.5	54041	139	2.38691		6714.56	264.536	0.0110742	1.39689		FALSE
9383.65	54052.9	136	2.33539		4459.47	350.057	0.0108351	2.10421		FALSE
9386.46	54060.9	147	2.52428		7385.08	268.555	0.0117115	1.271		FALSE
9389.94	54070.9	174	2.98793		7166.44	397.507	0.0138626	1.31027		FALSE
9392.78	54079	165	2.83338		5641.32	382.732	0.0131456	1.665		FALSE
9395.98	54088.1	178	3.05662		6040.69	334.753	0.0141813	1.55545		FALSE
9399.75	54098.9	192	3.29702		5111.97	451.875	0.0152967	1.83877		FALSE
9403.25	54109	185	3.17682		5976.33	460.442	0.014739	1.57341		FALSE
9406.2	54117.4	182	3.1253		4840.79	474.825	0.0145	1.94311		FALSE
9409.29	54126.2	209	3.58895		6243.56	410.013	0.0166511	1.50704		FALSE
9412.54	54135.5	206	3.53743		5509.26	542.336	0.0164121	1.7085		FALSE
9417.2	54148.8	240	4.12128		3472.81	786.827	0.0191208	2.71169		FALSE
9419.36	54155	260	4.6138		8281.83	523.364	0.0207142	1.13735		FALSE
9428.45	54181	349	6.19314		4413.3	950.77	0.0278049	2.13637		FALSE
9433.06	54194.1	398	7.06266		5513.21	1556.09	0.0317087	1.71099		FALSE
9436.16	54203	454	8.05641		10921.7	1176.97	0.0361703	0.86398		FALSE
9443.82	54224.9	610	10.8247		4071.92	3600.14	0.0485988	2.31925		FALSE
9460.52	54272.5	1283	22.7673		1364.69	15015	0.102217	6.93238		FALSE
9471.92	54305	1728	30.664		1624.19	14669.6	0.13767	5.8318		FALSE
9505.34	54400.1	9464	167.942		690.114	234347	0.753998	13.7736		FALSE
9522.52	54449	4224	74.9565		9415	8758.11	0.336527	1.01142		FALSE
9525.24	54456.7	4252	75.4534		968.018	79684.2	0.338758	9.83994		FALSE
9556.3	54544.9	1341	23.7966		3872.97	4536.97	0.106838	2.46743		FALSE
9560.53	54556.9	1234	21.8978		6035.59	2542.39	0.098313	1.58403		FALSE
9563.36	54564.9	1175	20.8508		5869.53	3198.97	0.0936124	1.62932		FALSE
9566.9	54575	1133	20.1055		12937.3	3667.17	0.0902663	0.739482		FALSE
9569.8	54583.2	976	17.3195		7327.63	3280.66	0.0777581	1.30599		FALSE
9573.24	54592.9	869	15.4207		4732.89	2885.96	0.0692334	2.0227		FALSE
9576.78	54603	777	13.7882		6979.05	2039.1	0.0619037	1.37222		FALSE
9580.3	54613	672	11.9249		4695.41	1847.61	0.0535384	2.04036		FALSE
9583.84	54623	646	11.4635		8041.41	1750.65	0.0514669	1.19181		FALSE
9588.08	54635	618	10.9667		7753.29	1275.22	0.0492362	1.23665		FALSE
9590.19	54641	622	11.0376		9145.78	1608.1	0.0495548	1.04859		FALSE
9595.14	54655	573	10.1681		3773.42	1538.83	0.045651	2.54282		FALSE
9598.27	54663.8	558	9.90193		4940.39	1148.71	0.044456	1.94282		FALSE
9601.48	54672.9	601	10.665		4153.86	1645.45	0.0478818	2.31146		FALSE
9604.99	54682.9	615	11.778		5740.14	2342.86	0.0489972	1.6733		FALSE
9607.94	54691.2	487	9.32668		8289.55	1286.77	0.0387994	1.15904		FALSE
9611.35	54700.9	422	8.08184		5317.02	2471.19	0.0336208	1.80766		FALSE
9621.5	54729.6	278	5.32406		5537.2	731.906	0.0221483	1.73761		FALSE
9624.12	54737	235	4.50055		5936.28	769.152	0.0187225	1.62124		FALSE
9628.36	54749	209	4.00262		7828.77	415.803	0.0166511	1.22987		FALSE
9631.88	54758.9	195	3.7345		5384.04	515.469	0.0155357	1.78897		FALSE
9635.44	54769	189	3.61959		7448.25	543.6	0.0150577	1.29365		FALSE
9639.22	54779.7	149	2.85354		6898.25	299.744	0.0118709	1.39734		FALSE
9642.38	54788.6	140	2.68118		4592.46	379.26	0.0111538	2.09961		FALSE
9646.77	54801	130	2.48967		4434.71	342.974	0.0103571	2.17529		FALSE
9649.57	54808.9	116	2.22155		4196.51	241.193	0.00924174	2.29943		FALSE
9652.43	54817	113	2.1641		4238.6	299.949	0.00900273	2.27727		FALSE
9659.53	54837	110	2.10664		8490.39	203.319	0.00876372	1.1377		FALSE
10237.7	56444.9	117	2.39556		5103.28	307.584	0.00932141	2.00609		FALSE
10242.8	56459	155	3.17361		6021.27	319.884	0.0123489	1.7011		FALSE
10245	56465	166	3.39883		13613.3	336.338	0.0132252	0.752575		FALSE
10248.6	56475	190	3.89023		9199.45	492.131	0.0151373	1.11405		FALSE
10253.7	56488.9	249	5.09825		3496.78	1099.28	0.0198379	2.93233		FALSE
10255.2	56493	264	5.40537		4815.51	557.191	0.0210329	2.12962		FALSE
10259.6	56504.9	296	6.06057		6797.88	996.739	0.0235824	1.50923		FALSE
10266.9	56525	329	6.73624		16320.5	689.007	0.0262115	0.629079		FALSE
10282.7	56568.2	606	12.4078		2355.18	4530	0.0482801	4.36599		FALSE
10298.9	56612.6	1630	33.3741		754.92	32647.5	0.129862	13.6424		FALSE
10330.1	56697.7	199	4.07451		6454.08	550.376	0.0158544	1.60055		FALSE
10333.5	56707	198	4.05403		5033.72	538.648	0.0157747	2.05285		FALSE
10340.8	56727	165	3.37836		4389.63	458.548	0.0131456	2.35574		FALSE
10343.9	56735.3	163	3.33741		4177.06	516.867	0.0129862	2.47635		FALSE
10347.4	56745	145	2.96886		5183.86	286.85	0.0115522	1.99608		FALSE
10350.3	56753	129	2.64126		5092.56	393.887	0.0102775	2.03244		FALSE
10354.7	56765	106	2.17034		7951.49	211.844	0.00844504	1.30224		FALSE
10851.3	58103	98	2.27701		11451.4	249.802	0.00780768	0.947602		FALSE
10854.3	58111	97	2.25377		4006.96	242.034	0.00772801	2.70887		FALSE
10857.4	58119	98	2.27701		9968.62	190.698	0.00780768	1.08915		FALSE
10865.1	58139.6	100	2.32347		5094.32	269.568	0.00796702	2.13278		FALSE
10867.9	58147	114	2.64876		8652.3	159.569	0.0090824	1.25607		FALSE
10874.6	58164.9	161	3.74079		7527.16	336.302	0.0128269	1.44472		FALSE
10880.3	58180	230	5.34399		3359.2	1008.44	0.0183241	3.23894		FALSE
10882.2	58185	268	6.22691		3081.96	1061.75	0.0213516	3.53092		FALSE
10887.4	58198.9	201	4.67018		3935.89	851.383	0.0160137	2.76618		FALSE
10900.2	58233	92	2.1376		11034.8	175.827	0.00732966	0.987799		FALSE
10985.2	58458.3	96	2.2802		2911.44	422.615	0.00764834	3.77311		FALSE
10989.2	58469	105	2.49396		11709.6	187.307	0.00836537	0.938478		FALSE
11208.6	59046.8	94	2.26784		6301.26	189.729	0.007489	1.77879		FALSE
11211.7	59055	117	2.82273		7399.27	294.031	0.00932141	1.51525		FALSE
11217.1	59069	141	3.40175		4789.04	547.546	0.0112335	2.34223		FALSE
11220.1	59077	175	4.22203		9295.67	348.73	0.0139423	1.20703		FALSE
11222.4	59083	171	4.12553		5248.73	469.301	0.0136236	2.13812		FALSE
11226.2	59093	144	3.47413		5633.16	387.913	0.0114725	1.99288		FALSE
11230	59103	103	2.48497		5433.44	215.981	0.00820603	2.06684		FALSE
11233.1	59111	88	2.12308		4832.6	242.571	0.00701097	2.32444		FALSE

## Sheet: ICDC_EC409-1_0_B1_1
Spectrum: ICDC EC409-1\0_B1\1 1SLin, "Baseline subt." (D:\Data\BioTyperRealTimeProcessing\China CDC\20120925yingouchangganjun\ICDC EC409-1\0_B1\1)
m/z	time	Intens.	SN	Quality Fac.	Res.	Area	Rel. Intens.	FWHM	Chi^2	Bk. Peak
2817.89	29796.1	274.75	6.61093		1303.97	654.857	0.0178224	2.16101		FALSE
2818.92	29801.5	260.75	6.27407		1254.88	721.642	0.0169142	2.24636		FALSE
2850.77	29967	94.75	2.27984		5334.36	85.1049	0.00614621	0.534416		FALSE
3123.7	31349	163.25	3.84403		4169.11	205.927	0.0105896	0.749247		FALSE
3125.93	31360	181.25	4.26787		2687.08	276.54	0.0117573	1.16332		FALSE
3127.5	31367.8	220.25	5.1862		3419.09	328.026	0.0142871	0.914718		FALSE
3129.76	31379	261.25	6.15162		2349.83	476.092	0.0169467	1.33191		FALSE
3137.41	31416.8	2161.25	50.8907		594.296	15963.2	0.140195	5.2792		FALSE
3151.63	31487	185.25	4.36206		5896.94	185.489	0.0120167	0.534452		FALSE
3153.26	31495	135.25	3.18472		5650.23	138.354	0.00877335	0.558076		FALSE
3154.88	31503	107.25	2.5254		2775.25	156.67	0.00695706	1.13679		FALSE
3157.32	31515	104.25	2.45476		5811.85	113.075	0.00676245	0.543255		FALSE
3160.98	31533	86.25	2.03092		3706.17	127.656	0.00559484	0.852895		FALSE
3163.01	31543	92.25	2.1722		6656.86	78.3513	0.00598404	0.47515		FALSE
3614.02	33688.3	126	2.89283		1631.39	312.561	0.00817333	2.2153		FALSE
3619.64	33714.2	464	10.653		760.523	2806.66	0.0300986	4.75941		FALSE
3625.9	33743	118	2.70916		7312.54	120.75	0.00765439	0.495846		FALSE
3642.87	33820.9	229	5.25761		1809.01	651.211	0.0148547	2.01374		FALSE
3842.02	34722	136	3.01234		1228.36	449.083	0.008822	3.12775		FALSE
4154.2	36089	157	3.38121		2549.15	409.546	0.0101842	1.62964		FALSE
4162	36122.4	1160	24.9822		827.15	8036.38	0.0752465	5.03173		FALSE
4170.52	36159	258	5.55639		8939.02	230.477	0.0167359	0.466552		FALSE
4171.9	36164.9	243	5.23334		3904.41	774.575	0.0157628	1.06851		FALSE
4178.46	36193	178	3.83348		3093.7	237.998	0.0115464	1.35063		FALSE
4181.71	36206.9	280	6.03019		3689.88	540.661	0.0181629	1.13329		FALSE
4182.87	36211.9	252	5.42717		2002.34	691.867	0.0163467	2.08899		FALSE
4187.79	36233	114	2.45515		5704.26	139.725	0.00739491	0.734152		FALSE
4256	36523.6	111	2.39054		1164.86	502.609	0.00720031	3.65365		FALSE
4360.18	36963	109	2.28923		6045.8	176.265	0.00707058	0.72119		FALSE
4362.56	36973	157	3.29733		5604.01	246.28	0.0101842	0.778471		FALSE
4364.11	36979.5	137.75	2.89304		1928.85	402.234	0.00893552	2.26255		FALSE
4444.97	37316.8	115	2.38674		3251.13	192.364	0.00745978	1.36721		FALSE
4477.16	37450.2	147	3.05088		1793	419.476	0.00953555	2.49702		FALSE
4567.55	37822.4	246	5.00443		928.473	1252.32	0.0159574	4.91942		FALSE
4572.08	37841	123	2.50221		4254.89	191.555	0.00797872	1.07455		FALSE
4576.97	37861	103	2.09535		5460.83	164.833	0.00668137	0.838146		FALSE
4579.89	37872.9	118	2.4005		4946.97	184.648	0.00765439	0.925798		FALSE
4581.86	37881	126	2.56324		5354.8	154.201	0.00817333	0.855654		FALSE
4629.9	38077	104	2.11569		7832.61	153.576	0.00674624	0.591105		FALSE
4631.86	38085	109	2.21741		1202.06	391.951	0.00707058	3.85328		FALSE
4729.19	38478.9	108	2.15988		3454.33	185.23	0.00700571	1.36906		FALSE
4736.99	38510.3	297	5.93967		1419.66	1569.03	0.0192657	3.3367		FALSE
4738.65	38517	262	5.23971		4584.25	377.011	0.0169953	1.03368		FALSE
4742.14	38531	311	6.21966		8833.17	288.813	0.0201738	0.536856		FALSE
4744.1	38538.9	339	6.77962		5097.79	466.568	0.0219901	0.93062		FALSE
4746.12	38547	408	8.15955		7267.26	541.865	0.026466	0.653082		FALSE
4751.56	38568.9	1229	24.5786		982.067	7902	0.0797224	4.83833		FALSE
4761.58	38609.1	727	14.5392		1043.85	4290.06	0.0471588	4.56156		FALSE
4767.53	38633	296	5.91967		4562.5	663.9	0.0192008	1.04494		FALSE
4770.52	38644.9	264	5.27971		5357.32	357.505	0.0171251	0.890468		FALSE
4775.52	38665	144	2.87984		5857.77	238.126	0.00934094	0.815246		FALSE
4778.25	38676	101	2.01989		5013.14	140.418	0.00655163	0.953146		FALSE
5103.33	39956.8	339	6.42749		3558.16	968.077	0.0219901	1.43426		FALSE
5104.57	39961.6	366	6.93941		1503.36	1428.14	0.0237416	3.39543		FALSE
5140.57	40100.9	174	3.29907		3531.47	314.816	0.011287	1.45565		FALSE
5148.54	40131.7	809	15.3388		979.748	5831.06	0.0524779	5.25496		FALSE
5156.64	40163	159	3.01466		4083.67	295.397	0.010314	1.26275		FALSE
5361.39	40945	157	2.8951		4378.79	262.947	0.0101842	1.2244		FALSE
5364.03	40955	190	3.50362		3837.8	352.373	0.0123249	1.39768		FALSE
5366.39	40963.9	206	3.79867		4331.51	387.159	0.0133627	1.23892		FALSE
5371.43	40982.9	360	6.63844		2513.35	1134.35	0.0233524	2.13716		FALSE
5379.59	41013.7	1475	27.1992		782.406	12610.8	0.0956798	6.87571		FALSE
5399.54	41089	152	2.8029		5396.31	259.455	0.00985989	1.0006		FALSE
5402.19	41099	168	3.09794		6065.17	288.365	0.0108978	0.89069		FALSE
5404.53	41107.8	136	2.50786		4336.27	204.444	0.008822	1.24635		FALSE
5406.96	41117	142	2.6185		4900.36	243.325	0.00921121	1.10338		FALSE
5409.62	41127	123	2.26814		6599.58	185.648	0.00797872	0.819691		FALSE
5411.96	41135.8	109	2.00997		3842.75	186.825	0.00707058	1.40836		FALSE
5419.71	41165	163	3.00574		4526.89	293.604	0.0105734	1.19723		FALSE
5422.37	41175	196	3.61426		4773.56	357.443	0.0127141	1.13592		FALSE
5587.92	41793	217	3.9702		9103.46	414.025	0.0140763	0.613824		FALSE
5595.14	41819.7	608	11.1239		2754.3	2563.01	0.0394395	2.03142		FALSE
5596.7	41825.5	576	10.5384		2522.78	2622.63	0.0373638	2.21847		FALSE
5603	41848.8	410	7.50131		4263.17	848.417	0.0265957	1.31428		FALSE
5605.34	41857.5	405	7.40983		5433.55	627.215	0.0262714	1.03162		FALSE
5613.07	41886.1	544	9.95295		1582.86	2184.91	0.035288	3.54616		FALSE
5627.03	41937.7	1241	22.3491		882.601	11557.5	0.0805008	6.37551		FALSE
5629.91	41948.3	1314	23.6637		4662.37	2743.51	0.0852361	1.20752		FALSE
5632.51	41957.9	1446	26.0409		3640.47	3062.69	0.0937987	1.54719		FALSE
5641.42	41990.8	5607	100.976		838.027	55147.5	0.363713	6.73179		FALSE
5655.56	42042.9	886	15.9559		4475.56	1893.68	0.0574728	1.26365		FALSE
5658.3	42053	910	16.3881		6830.44	1925.37	0.0590296	0.828395		FALSE
5661.68	42065.4	988	17.7928		1296.88	5661.46	0.0640893	4.3656		FALSE
5661.85	42066	979	17.6307		1266.06	5661.46	0.0635054	4.47204		FALSE
5666.07	42081.6	881	15.8659		5413.13	1411.59	0.0571484	1.04673		FALSE
5667.76	42087.8	869	15.6498		1259.57	5463.35	0.05637	4.49978		FALSE
5677.86	42125	348	6.26711		4565.72	721.422	0.0225739	1.24358		FALSE
5681.13	42137	326	5.87091		8623.77	506.102	0.0211469	0.658775		FALSE
5683.79	42146.7	309	5.56476		1352.76	1636.23	0.0200441	4.20161		FALSE
5697.47	42197	130	2.34116		5880.45	194.155	0.0084328	0.968882		FALSE
5700.2	42207	148	2.66532		6124.84	206.051	0.00960042	0.930668		FALSE
5702.09	42213.9	125	2.25112		4415.51	231.148	0.00810846	1.29138		FALSE
5705.1	42224.9	130	2.34116		4363.78	225.048	0.0084328	1.30737		FALSE
5707.29	42233	118	2.12505		3958.96	215.015	0.00765439	1.44161		FALSE
6175.86	43917.3	122	2.11313		4104.2	238.218	0.00791386	1.50476		FALSE
6178.59	43927	124	2.14777		5315.88	237.616	0.00804359	1.16229		FALSE
6181.06	43935.7	137	2.37294		5158.77	210.277	0.00888687	1.19816		FALSE
6189.27	43964.6	269	4.65928		1566.35	1371.05	0.0174494	3.9514		FALSE
6192.2	43974.9	305	5.28283		4236.43	632.812	0.0197846	1.46166		FALSE
6194.69	43983.7	287	4.97106		2810.4	634.748	0.018617	2.2042		FALSE
6198.83	43998.2	306	5.30015		4688.86	803.904	0.0198495	1.32203		FALSE
6207.33	44028.1	882	15.2769		1995.97	4432.62	0.0572133	3.10993		FALSE
6208.69	44032.9	891	15.4328		4925.04	1911.58	0.0577971	1.26064		FALSE
6213.82	44051	632	10.9275		10171.9	699.542	0.0409964	0.610884		FALSE
6216.09	44059	618	10.6855		5185.94	1024.23	0.0400882	1.19864		FALSE
6220.08	44073	665	11.4981		3079.2	2488.66	0.043137	2.02003		FALSE
6222	44079.7	657	11.3598		5809.27	1105.03	0.0426181	1.07105		FALSE
6224.4	44088.1	699	12.086		4604.18	1176.99	0.0453425	1.3519		FALSE
6243.92	44156.6	1807	31.2437		3374.42	8526.69	0.117216	1.85037		FALSE
6254.17	44192.5	3743	64.718		1390.03	28448.6	0.2428	4.49929		FALSE
6255.44	44197	3753	64.8909		3984.01	8515.95	0.243448	1.57013		FALSE
6262.54	44221.9	4313	74.5735		1729.15	32733.1	0.279774	3.62174		FALSE
6279.58	44281.5	15416	266.549		803.706	199250	1	7.81328		FALSE
6301.77	44359	2795	48.3267		3441.84	10646.9	0.181305	1.83093		FALSE
6304.2	44367.5	2846	49.2085		828.942	31101.7	0.184613	7.60512		FALSE
6317.24	44413	1614	27.9067		9287.89	3621.56	0.104696	0.680159		FALSE
6320.11	44423	1564	27.0422		6143.5	2658.64	0.101453	1.02875		FALSE
6322.4	44431	1539	26.6099		4641.63	5165.51	0.0998313	1.36211		FALSE
6327.91	44450.2	1458	25.2094		1196.19	11082.6	0.0945771	5.29004		FALSE
6337.33	44482.9	867	14.9908		4855.97	1902.06	0.0562403	1.30506		FALSE
6339.83	44491.6	784	13.5557		5393.72	1712.9	0.0508563	1.17541		FALSE
6342.86	44502.2	726	12.5528		3024.41	2002.14	0.0470939	2.09722		FALSE
6345.67	44512	653	11.2906		3608.74	1463.14	0.0423586	1.75842		FALSE
6348.59	44522.1	636	10.9967		5494.43	1058.13	0.0412558	1.15546		FALSE
6351.12	44530.9	591	10.2186		5642.65	1258.84	0.0383368	1.12555		FALSE
6353.6	44539.5	515	8.90455		3792.25	1152.58	0.0334069	1.67542		FALSE
6356.32	44549	503	8.69707		6591.19	828.523	0.0326284	0.964366		FALSE
6362.63	44570.9	509	8.80081		3594.31	1149.55	0.0330176	1.7702		FALSE
6364.61	44577.8	493	8.46412		3683.92	1564.84	0.0319798	1.72767		FALSE
6368.41	44591	441	7.57135		8423.11	721.08	0.0286066	0.756064		FALSE
6371.3	44601	469	8.05208		3926.26	1012	0.0304229	1.62274		FALSE
6374.52	44612.2	544	9.33972		3520.76	1494.46	0.035288	1.81055		FALSE
6376.97	44620.7	576	9.88912		3390.73	1611.52	0.0373638	1.88071		FALSE
6379.8	44630.5	550	9.44273		2108.85	3011.8	0.0356772	3.02525		FALSE
6390.9	44669	449	7.7087		4283.29	1146.01	0.0291256	1.49205		FALSE
6395.79	44685.9	646	11.0909		1811.42	2699.95	0.0419045	3.53081		FALSE
6407.06	44725	275	4.72137		8103.57	305.455	0.0178386	0.790646		FALSE
6408.21	44729	246	4.22348		5431.72	522.513	0.0159574	1.17978		FALSE
6411.11	44739	218	3.74276		11209.3	347.422	0.0141412	0.571946		FALSE
6413.05	44745.7	177	3.03884		4113.51	381.139	0.0114816	1.55902		FALSE
6416.31	44757	182	3.12469		4643.63	456.196	0.0118059	1.38175		FALSE
6419.2	44767	165	2.83282		7289.31	260.243	0.0107032	0.880632		FALSE
6421.69	44775.6	163	2.79848		4024.79	351.147	0.0105734	1.59553		FALSE
6424.41	44785	178	3.05601		7918.2	413.834	0.0115464	0.811347		FALSE
6427.27	44794.9	146	2.50662		6981.35	234.148	0.00947068	0.920635		FALSE
6432.51	44813	119	2.04306		7763.11	166.077	0.00771925	0.8286		FALSE
6458.01	44901	153	2.6268		1963.39	472.349	0.00992475	3.28921		FALSE
7156.27	47247	128	2.17342		3973.53	294.127	0.00830306	1.80099		FALSE
7181.93	47331	120	2.03758		7093.55	250.825	0.00778412	1.01246		FALSE
7184.38	47339	126	2.13946		4330.87	219.059	0.00817333	1.65888		FALSE
7188.04	47351	148	2.51301		9169.61	307.097	0.00960042	0.783898		FALSE
7191.09	47360.9	147	2.49603		3161.21	340.669	0.00953555	2.27479		FALSE
7193.53	47368.9	191	3.24315		6507.42	313.292	0.0123897	1.10544		FALSE
7196.6	47378.9	223	3.7865		3792.27	516.095	0.0144655	1.8977		FALSE
7199.07	47387	246	4.17704		3676.36	692.917	0.0159574	1.95821		FALSE
7206.42	47411	264	4.48267		3687.72	845.543	0.0171251	1.95416		FALSE
7209.67	47421.6	286	4.85623		3498.06	653.829	0.0185522	2.06105		FALSE
7215	47439	397	6.74099		15694.3	672.59	0.0257525	0.459721		FALSE
7232.08	47494.7	1197	20.3248		1299.36	11822.9	0.0776466	5.56589		FALSE
7241.74	47526.2	3137	53.2657		908.161	38291.5	0.20349	7.97407		FALSE
7260.13	47586	389	6.60515		3800.48	702.567	0.0252335	1.91032		FALSE
7268.42	47613	345	5.85804		5670.75	959.79	0.0223793	1.28174		FALSE
7272.35	47625.8	297	5.04301		2291.71	1674.72	0.0192657	3.17332		FALSE
7296.29	47703.5	138	2.34322		2923.07	414.136	0.00895174	2.4961		FALSE
7299.21	47713	147	2.49603		3429.58	333.988	0.00953555	2.12831		FALSE
7302.24	47722.8	159	2.69979		5703.27	345.842	0.010314	1.28036		FALSE
7304.76	47731	169	2.86959		6066.32	262.277	0.0109626	1.20415		FALSE
7307.84	47741	158	2.68281		6962.2	281.05	0.0102491	1.04965		FALSE
7310.31	47749	130	2.20738		7746.64	195.046	0.0084328	0.943675		FALSE
7318.95	47777	120	2.03599		5989.28	181.502	0.00778412	1.22201		FALSE
7645.36	48822.9	119	2.01529		4364.93	210.558	0.00771925	1.75154		FALSE
7647.89	48831	131	2.24539		6233.79	267.769	0.00849766	1.22684		FALSE
7650.42	48839	125	2.14254		5387.55	213.948	0.00810846	1.42002		FALSE
7653.57	48849	139	2.38251		8818.08	299.289	0.00901661	0.867941		FALSE
7656.39	48857.9	152	2.60533		5861.4	347.209	0.00985989	1.30624		FALSE
7659.26	48867	170	2.91386		9013.38	285.339	0.0110275	0.849765		FALSE
7662.36	48876.8	192	3.29095		4823.6	430.648	0.0124546	1.58851		FALSE
7668.07	48894.9	277	4.74788		6420.76	489.027	0.0179683	1.19426		FALSE
7674.42	48915	322	5.5192		3564.47	952.367	0.0208874	2.15303		FALSE
7685.91	48951.3	2914	49.947		908.167	32778.5	0.189024	8.4631		FALSE
7703.52	49007	380	6.51334		10685	454.695	0.0246497	0.720963		FALSE
7706.44	49016.2	394	6.7533		6003.03	917.958	0.0255579	1.28376		FALSE
7709.22	49025	422	7.23323		9393.66	746.661	0.0273742	0.820683		FALSE
7712.13	49034.2	434	7.43892		3902.36	1058.03	0.0281526	1.97628		FALSE
7714.9	49042.9	456	7.816		2618.91	2420.71	0.0295797	2.94584		FALSE
7720.77	49061.4	342	5.862		5103.99	1452	0.0221847	1.51269		FALSE
7725.91	49077.7	236	4.04512		4451.11	570.085	0.0153088	1.73573		FALSE
7729.48	49088.9	224	3.83944		5275.54	516.241	0.0145304	1.46516		FALSE
7732.05	49097	213	3.6509		12187.1	248.914	0.0138168	0.634446		FALSE
7737.76	49115	143	2.45107		5785.72	329.171	0.00927608	1.33739		FALSE
7740.93	49125	137	2.34823		6605.04	231.868	0.00888687	1.17197		FALSE
7744.1	49135	148	2.53677		8309.84	232.146	0.00960042	0.931919		FALSE
7781.55	49252.8	155	2.65676		4547	374.242	0.0100545	1.71136		FALSE
7783.52	49259	147	2.51963		6544.33	267.592	0.00953555	1.18935		FALSE
7786.37	49267.9	130	2.22825		6767.56	361.219	0.0084328	1.15054		FALSE
7802.61	49318.9	134	2.29681		6823.98	221.067	0.00869227	1.14341		FALSE
7805.18	49327	143	2.45107		8310.64	305.569	0.00927608	0.939179		FALSE
7808.35	49337	201	3.44521		7018.25	339.492	0.0130384	1.11258		FALSE
7810.91	49345	225	3.85658		6116.45	617.522	0.0145952	1.27703		FALSE
7814.1	49355	195	3.34237		8584.08	390.026	0.0126492	0.910301		FALSE
7817.22	49364.8	116	2.01127		3597.57	210.756	0.00752465	2.17292		FALSE
8232.17	50649	118	2.10248		3177.32	341.47	0.00765439	2.59092		FALSE
8234.79	50657	149	2.65483		9553.63	330.681	0.00966528	0.861954		FALSE
8238.06	50667	155	2.76173		10440	249.712	0.0100545	0.789085		FALSE
8241.32	50676.9	171	3.04681		2991.18	465.964	0.0110924	2.75521		FALSE
8243.96	50685	190	3.38535		4958	320.549	0.0123249	1.66276		FALSE
8247.23	50695	192	3.42098		3900.1	438.68	0.0124546	2.11462		FALSE
8251.11	50706.8	209	3.72388		4163.15	521.914	0.0135573	1.98194		FALSE
8253.13	50713	251	4.47222		9794.58	451.968	0.0162818	0.842623		FALSE
8256.36	50722.8	262	4.66822		6357.88	490.387	0.0169953	1.2986		FALSE
8259.65	50732.9	337	6.00454		5951.5	962.747	0.0218604	1.38783		FALSE
8262.31	50741	333	5.93327		10080.1	627.302	0.0216009	0.819669		FALSE
8265.59	50751	374	6.66379		6354.97	908.736	0.0242605	1.30065		FALSE
8269.52	50763	435	7.75067		8693.6	1282.48	0.0282174	0.95122		FALSE
8276.71	50784.9	609	10.8509		3079.77	3005.26	0.0395044	2.68745		FALSE
8279.73	50794.1	792	14.1116		3501.97	2419.18	0.0513752	2.36431		FALSE
8282.93	50803.8	843	15.0203		5992.55	2131.88	0.0546834	1.3822		FALSE
8285.92	50812.9	871	15.5192		5136.74	1673.73	0.0564997	1.61307		FALSE
8289.21	50823	876	15.6082		3301.51	2255.34	0.0568241	2.51073		FALSE
8291.84	50831	926	16.4991		6925.62	1753.39	0.0600675	1.19727		FALSE
8294.67	50839.6	980	17.4613		5756.99	2482.48	0.0635703	1.4408		FALSE
8298.35	50850.8	1089	19.4034		5672.87	3387.11	0.0706409	1.46281		FALSE
8308.11	50880.5	1633	29.0962		1813.81	12481.6	0.105929	4.58047		FALSE
8310.2	50886.9	1665	29.6663		6318.49	3266.02	0.108005	1.31522		FALSE
8326.43	50936.2	3907	69.6135		777.168	72620.6	0.253438	10.7138		FALSE
8342.48	50984.9	1208	21.8679		6423.33	2302.62	0.0783601	1.29878		FALSE
8345.55	50994.3	1152	20.8542		5860.74	2227.37	0.0747276	1.42398		FALSE
8348.43	51003	1148	20.7818		6101.82	2856.15	0.0744681	1.36819		FALSE
8351.71	51012.9	1115	20.1844		5769.58	2787.59	0.0723275	1.44754		FALSE
8355.02	51023	1079	19.5327		9867.38	2666.72	0.0699922	0.846732		FALSE
8358.04	51032.1	1040	18.8267		5256.34	2024.01	0.0674624	1.59009		FALSE
8360.92	51040.9	1029	18.6276		6751.85	2001.07	0.0667488	1.23832		FALSE
8364.01	51050.2	1065	19.2792		4331.31	2063.73	0.0690841	1.93106		FALSE
8366.88	51058.9	1172	21.2162		5428.5	3650.64	0.0760249	1.54129		FALSE
8369.58	51067.1	1110	20.0939		1686.23	8000.86	0.0720031	4.96349		FALSE
8378.92	51095.4	631	11.4227		6031.09	3055.7	0.0409315	1.38929		FALSE
8388.68	51125	507	9.17801		6998.01	1264.84	0.0328879	1.19872		FALSE
8391.73	51134.2	460	8.32719		2502.97	2773.29	0.0298391	3.35271		FALSE
8398.81	51155.6	378	6.84278		3420.36	973.576	0.02452	2.45553		FALSE
8401.9	51165	382	6.91519		4560.58	931.739	0.0247794	1.84229		FALSE
8405.45	51175.7	365	6.60744		4399.71	702.616	0.0236767	1.91046		FALSE
8408.4	51184.6	371	6.71606		3928.99	958.353	0.0240659	2.14009		FALSE
8411.78	51194.8	390	7.06001		4881.34	1174.18	0.0252984	1.72325		FALSE
8415.36	51205.7	337	6.10057		5511.14	653.646	0.0218604	1.52697		FALSE
8418.43	51214.9	325	5.88334		10547.7	614.534	0.021082	0.798133		FALSE
8421.09	51223	302	5.46698		2705.17	969.534	0.01959	3.11296		FALSE
8427.33	51241.8	333	6.02816		1761.01	1831.46	0.0216009	4.78551		FALSE
8431.48	51254.4	280	5.06872		2121.37	1528.95	0.0181629	3.97455		FALSE
8437.9	51273.8	250	4.52564		6468.02	468.149	0.0162169	1.30456		FALSE
8440.96	51283	252	4.56185		7455.34	702.714	0.0163467	1.1322		FALSE
8444.28	51293	218	3.94636		12184.9	275.315	0.0141412	0.69301		FALSE
8447.82	51303.7	211	3.81964		6599.88	398.309	0.0136871	1.28		FALSE
8450.88	51312.9	211	3.81964		6372.02	402.351	0.0136871	1.32625		FALSE
8453.56	51321	233	4.2179		10757.7	547.601	0.0151142	0.785813		FALSE
8456.88	51331	247	4.47134		6888.98	577.339	0.0160223	1.2276		FALSE
8459.91	51340.1	215	3.89205		4993.47	418.992	0.0139465	1.69419		FALSE
8463.85	51352	223	4.03688		3945.95	701.233	0.0144655	2.14494		FALSE
8466.82	51361	249	4.50754		3954.64	765.632	0.016152	2.14098		FALSE
8472.77	51378.9	246	4.45323		3022.2	792.25	0.0159574	2.80351		FALSE
8476.13	51389	252	4.56185		5032.97	477.678	0.0163467	1.68412		FALSE
8478.78	51397	240	4.34462		7390.13	575.416	0.0155682	1.14731		FALSE
8486.75	51421	240	4.34462		4616.17	590.114	0.0155682	1.83848		FALSE
8492.69	51438.8	287	5.19544		4880.64	711.6	0.018617	1.74007		FALSE
8495.01	51445.8	297	5.37647		5845.81	579.923	0.0192657	1.45318		FALSE
8504.04	51473	343	6.20918		7305.27	449.902	0.0222496	1.1641		FALSE
8514.23	51503.6	1196	21.8833		889.519	15202.7	0.0775817	9.57172		FALSE
8527.99	51544.9	236	4.31811		5591.59	584.773	0.0153088	1.52515		FALSE
8530.94	51553.8	201	3.67771		4532.42	514.211	0.0130384	1.8822		FALSE
8534.66	51564.9	189	3.45814		4421.35	478.475	0.01226	1.93033		FALSE
8537.63	51573.9	187	3.42155		5188.56	467.369	0.0121303	1.64547		FALSE
8540.66	51583	183	3.34836		4673.02	449.8	0.0118708	1.82765		FALSE
8544.3	51593.9	154	2.81775		1723.59	748.454	0.00998962	4.95728		FALSE
8554.01	51623	128	2.34202		6947.64	234.174	0.00830306	1.23121		FALSE
8557.33	51633	118	2.15905		7332.86	275.69	0.00765439	1.16698		FALSE
8560.66	51642.9	119	2.17735		6389.97	303.93	0.00771925	1.3397		FALSE
8861.59	52537	124.25	2.299		8305.39	280.056	0.00805981	1.06697		FALSE
8864.31	52545	119.25	2.20648		4870.54	284.092	0.00773547	1.81999		FALSE
8880.37	52592.3	111.25	2.0886		4476.02	274.735	0.00721653	1.98399		FALSE
8883.34	52601	123.25	2.31388		10163.6	304.458	0.00799494	0.874031		FALSE
8886.74	52611	137.25	2.57672		14370.9	261.099	0.00890309	0.618386		FALSE
8890.13	52621	183.25	3.44032		7427.58	523.132	0.011887	1.19691		FALSE
8893.48	52630.8	201.25	3.77825		6881.66	373.929	0.0130546	1.29234		FALSE
8896.25	52639	205.25	3.85335		6773.61	518.086	0.0133141	1.31337		FALSE
8899.65	52649	153.25	2.8771		5174.24	339.997	0.00994097	1.71999		FALSE
8902.75	52658.1	107.25	2.0135		6516.77	192.934	0.00695706	1.36613		FALSE
9052.04	53095	126.25	2.41487		12528	229.663	0.00818954	0.722542		FALSE
9063.71	53129	188.25	3.60078		9435.48	347.615	0.0122113	0.960598		FALSE
9066.77	53137.9	173.25	3.31387		3716.84	564.496	0.0112383	2.43938		FALSE
9069.89	53147	165.25	3.16085		4401.4	437.674	0.0107194	2.06068		FALSE
9073.32	53157	178.25	3.40951		7590.25	338.524	0.0115627	1.19539		FALSE
9076.74	53166.9	196.25	3.75381		8395.58	353.779	0.0127303	1.08113		FALSE
9079.89	53176.1	172.25	3.29474		4483.58	527.865	0.0111735	2.02514		FALSE
9083.6	53186.9	164.25	3.14172		7673.15	308.803	0.0106545	1.18382		FALSE
9086.38	53195	166.25	3.17998		4100.19	404.779	0.0107843	2.21609		FALSE
9090.44	53206.8	166.25	3.17998		4373.57	432.207	0.0107843	2.0785		FALSE
9092.57	53213	158.25	3.02695		8384.15	306.386	0.0102653	1.08449		FALSE
9097.37	53227	191.25	3.65817		3854.58	678.027	0.0124059	2.36015		FALSE
9100.8	53236.9	191.25	3.65817		6517.44	364.307	0.0124059	1.39638		FALSE
9103.98	53246.2	194.25	3.71555		4992.38	511.103	0.0126005	1.82357		FALSE
9107.02	53255	248.25	4.74844		11479.4	589.875	0.0161034	0.793333		FALSE
9110.45	53265	261.25	4.9971		6997.49	506.994	0.0169467	1.30196		FALSE
9113.5	53273.8	305.25	5.83872		6270.9	745.922	0.0198009	1.4533		FALSE
9116.65	53283	359.25	6.87162		5747.57	868.85	0.0233037	1.58617		FALSE
9119.75	53292	333.25	6.3743		4864.02	873.849	0.0216172	1.87494		FALSE
9123.52	53302.9	378.25	7.23504		7274.79	712.211	0.0245362	1.25413		FALSE
9126.97	53312.9	390.25	7.46457		4278.55	968.403	0.0253146	2.13319		FALSE
9135.98	53339.1	802.25	15.3452		866.651	11247.2	0.0520401	10.5417		FALSE
9156.64	53399	207.25	3.96421		12247.4	375.522	0.0134438	0.74764		FALSE
9160.08	53409	183.25	3.50515		4583.83	484.374	0.011887	1.99835		FALSE
9163.53	53419	180.25	3.44776		8875.82	529.464	0.0116924	1.03241		FALSE
9169.7	53436.8	152.25	2.91219		8181.31	348.7	0.0098761	1.12081		FALSE
9173.16	53446.9	141.25	2.70178		6956.32	334.184	0.00916256	1.31868		FALSE
9175.97	53455	124.25	2.37661		7689.54	244.048	0.00805981	1.19331		FALSE
9237.56	53633	118.25	2.28144		13326.8	135.974	0.0076706	0.693155		FALSE
9256.98	53689	145.25	2.80236		6252.94	319.787	0.00942203	1.48042		FALSE
9260.74	53699.8	178.25	3.43904		4596.91	453.621	0.0115627	2.01456		FALSE
9263.88	53708.9	231.25	4.46158		6423.33	558.811	0.0150006	1.44222		FALSE
9266.94	53717.7	229.25	4.42299		5898	571.966	0.0148709	1.5712		FALSE
9270.17	53727	219.25	4.23006		8482.49	418.192	0.0142222	1.09286		FALSE
9273.39	53736.3	189.25	3.65126		6044.05	586.295	0.0122762	1.5343		FALSE
9277.11	53747	169.25	3.2654		9502.88	389.316	0.0109789	0.976241		FALSE
9279.89	53755	145.25	2.80236		12952.7	246.459	0.00942203	0.716444		FALSE
9282.97	53763.9	119.25	2.30073		3768.01	370.611	0.00773547	2.46363		FALSE
9392.08	54077	121.25	2.33932		11722.9	254.748	0.0078652	0.801173		FALSE
9394.87	54085	108.25	2.0885		7210.5	255.229	0.00702193	1.30294		FALSE
9399.06	54097	147.25	2.84094		6794.47	414.837	0.00955176	1.38334		FALSE
9402.67	54107.3	154.25	2.976		5091.42	397.117	0.0100058	1.84677		FALSE
9407.03	54119.7	174.25	3.36186		4220.76	554.504	0.0113032	2.22875		FALSE
9413.06	54137	221.25	4.26865		4158.8	934.415	0.014352	2.26341		FALSE
9419.75	54156.1	234.25	4.60614		6890.66	476.12	0.0151953	1.36703		FALSE
9422.85	54165	277.25	5.45167		8467.11	706.897	0.0179846	1.11288		FALSE
9426.36	54175	303.25	5.96292		4581.33	767.927	0.0196711	2.05756		FALSE
9430.03	54185.5	356.25	7.00508		5183.35	1135.91	0.0231091	1.81929		FALSE
9432.66	54193	373.25	7.33935		6152.07	757.756	0.0242119	1.53325		FALSE
9436.16	54203	423.25	8.32252		5058.72	1094.3	0.0274552	1.86533		FALSE
9439.8	54213.4	469.25	9.22704		5392.92	1248.18	0.0304392	1.75041		FALSE
9445.92	54230.8	568.25	11.1737		7670.76	2506.2	0.0368611	1.23142		FALSE
9464.75	54284.5	1264.25	24.8594		1062.02	16369.4	0.082009	8.91204		FALSE
9474.68	54312.8	1995.25	39.2333		1980.04	16399.5	0.129427	4.78508		FALSE
9477.39	54320.6	2048.25	40.2755		4449.31	7110.73	0.132865	2.13008		FALSE
9479.69	54327.1	1999.25	39.312		4207.88	12131.6	0.129687	2.25284		FALSE
9488.07	54351	1885.25	37.0704		6966.42	6527.48	0.122292	1.36197		FALSE
9504.61	54398.1	3225.25	63.4193		751.178	70606.5	0.209214	12.6529		FALSE
9520.41	54443	1823.25	35.8512		5372.23	5079.41	0.11827	1.77215		FALSE
9524.21	54453.8	1832.25	36.0282		1252.35	18928.7	0.118854	7.60506		FALSE
9536.59	54489	1250.25	24.5841		7862.97	3324.08	0.0811008	1.21285		FALSE
9539.68	54497.8	1113.25	21.8902		1192.23	14151.8	0.0722139	8.00152		FALSE
9555.83	54543.6	644.25	12.6681		6459.08	2128.16	0.041791	1.47944		FALSE
9559.85	54555	578.25	11.3703		11153.7	1179.22	0.0375097	0.857102		FALSE
9561.96	54561	530.25	10.4265		4799.86	1456.89	0.0343961	1.99213		FALSE
9565.44	54570.8	498.25	9.79727		4528.17	1341.45	0.0323203	2.11243		FALSE
9569.68	54582.9	443.25	8.71579		7955.75	1187.66	0.0287526	1.20286		FALSE
9572.54	54591	418.25	8.2242		7368.5	839.524	0.0271309	1.29912		FALSE
9582.42	54619	288.25	5.66797		10194.6	763.116	0.0186981	0.939953		FALSE
9585.25	54627	268.25	5.2747		8824.78	371.243	0.0174008	1.08617		FALSE
9587.37	54633	259.25	5.09773		6517.39	674.807	0.0168169	1.47104		FALSE
9590.9	54643	235.25	4.62581		10952.1	462.668	0.0152601	0.875712		FALSE
9594.17	54652.2	222.25	4.37018		3928.25	567.383	0.0144168	2.44235		FALSE
9597.26	54661	213.25	4.19321		3651.76	777.666	0.013833	2.62812		FALSE
9602.2	54675	183.25	3.60331		4645.55	492.884	0.011887	2.06697		FALSE
9607.15	54689	154.25	3.10227		3250.15	426.191	0.0100058	2.95591		FALSE
9609.26	54695	141.25	2.84082		4531.08	376.408	0.00916256	2.12074		FALSE
9613.51	54707	132.25	2.65981		7183.24	247.639	0.00857875	1.33832		FALSE
9616.09	54714.3	119.25	2.39835		6311.57	276.274	0.00773547	1.52356		FALSE
9619.88	54725	127.25	2.55925		6194.54	272.806	0.00825441	1.55296		FALSE
9623.41	54735	119.25	2.39835		8483.2	238.867	0.00773547	1.13441		FALSE
9629.78	54753	105.25	2.11678		8308.34	169.304	0.00682732	1.15905		FALSE
10246.4	56469	96	2.04219		9292.45	174.06	0.0062273	1.10266		FALSE
10250.1	56479	111	2.36128		7418.63	257.422	0.00720031	1.38167		FALSE
10260.3	56507	120	2.55274		4734.5	316.133	0.00778412	2.16714		FALSE
10262.5	56513	131	2.78674		12818.2	245.14	0.00849766	0.800621		FALSE
10266.2	56522.9	129	2.7442		7715.61	262.161	0.00836793	1.33057		FALSE
10285.2	56575	276	5.8713		8908.68	1085.83	0.0179035	1.15451		FALSE
10296.2	56605.2	580	12.3382		1854.86	4672.48	0.0376232	5.55094		FALSE
10299	56612.7	570	12.1255		1985.07	3839.17	0.0369746	5.18823		FALSE
10312.3	56649.1	172	3.65893		5912.08	446.07	0.0111572	1.74427		FALSE
10315.9	56659	155	3.29729		8505.54	292.457	0.0100545	1.21285		FALSE
10319.5	56668.9	131	2.78674		4716.2	395.456	0.00849766	2.18811		FALSE
10323.2	56679	128	2.72292		9404.33	228.548	0.00830306	1.09771		FALSE
10326.1	56686.9	109	2.31874		4003.19	345.39	0.00707058	2.57947		FALSE
10330.5	56699	106	2.25492		4368.93	268.039	0.00687597	2.36455		FALSE
11185	58985	117.5	2.74433		12063.9	279.172	0.00762195	0.927148		FALSE
11188.1	58993.1	116.5	2.72097		4042.96	337.908	0.00755708	2.7673		FALSE
11191.1	59001	126.5	2.95453		4296.56	271.084	0.00820576	2.60467		FALSE
11194.5	59009.8	117.5	2.74433		5125.74	324.35	0.00762195	2.18398		FALSE

## Sheet: ICDC_EC447-1_0_D1_1
Spectrum: ICDC EC447-1\0_D1\1 1SLin, "Baseline subt." (D:\Data\BioTyperRealTimeProcessing\China CDC\20120925yingouchangganjun\ICDC EC447-1\0_D1\1)
m/z	time	Intens.	SN	Quality Fac.	Res.	Area	Rel. Intens.	FWHM	Chi^2	Bk. Peak
2687.62	29109.1	433	9.87907		604.616	2256.74	0.0419614	4.44517		FALSE
2850.95	29967.9	711	16.077		520.823	4227.4	0.068902	5.47392		FALSE
3119.66	31329	114	2.54943		4473.91	115.508	0.0110476	0.697299		FALSE
3125.2	31356.4	599	13.3957		680.212	3135.59	0.0580483	4.59446		FALSE
3130.66	31383.4	138	3.08615		3744.48	206.737	0.0133734	0.836072		FALSE
3161.38	31535	159	3.55578		3437.44	300.328	0.0154085	0.91969		FALSE
3162.98	31542.8	185	4.13723		1190.81	612.053	0.0179281	2.65616		FALSE
3619.6	33714	615	13.4703		734.934	3598.56	0.0595988	4.92506		FALSE
3643.41	33823.4	224	4.90624		1620.63	663.649	0.0217075	2.24815		FALSE
3645.14	33831.3	231	5.05956		1314.98	756.264	0.0223859	2.77201		FALSE
4131.62	35991.8	277	5.85145		985.329	1471.87	0.0268437	4.19314		FALSE
4179.52	36197.5	135	2.84709		4987.72	193.713	0.0130827	0.837962		FALSE
4182.67	36211	279	5.88399		1088.39	1237.97	0.0270375	3.84299		FALSE
4344.45	36897	178	3.72803		3598.41	288.447	0.0172497	1.20732		FALSE
4346.47	36905.5	240	5.02655		3588.73	421.684	0.0232581	1.21115		FALSE
4350.66	36923.1	264	5.52921		1792.39	941.91	0.0255839	2.42729		FALSE
4353.14	36933.5	263	5.50827		3191.19	363.528	0.025487	1.36411		FALSE
4363.41	36976.6	2254	47.2077		621.569	19143.5	0.218432	7.02		FALSE
4363.41	36976.6	2236	46.8307		617.677	19143.5	0.216688	7.06423		FALSE
4379.76	37045	108	2.26195		7411.41	135.715	0.0104661	0.590948		FALSE
4382.14	37055	123	2.57611		6834.08	151.168	0.0119198	0.641219		FALSE
4385.3	37068.2	128	2.68083		2382.14	279.499	0.0124043	1.84091		FALSE
4386.45	37073	117	2.45045		6403.23	143.713	0.0113383	0.685037		FALSE
4437.97	37287.7	101	2.10589		4052.11	168.384	0.00978777	1.09523		FALSE
4440.19	37296.9	138	2.87735		5517.56	169.851	0.0133734	0.804737		FALSE
4444.49	37314.8	328	6.83892		1702.63	981.58	0.031786	2.61036		FALSE
4445.49	37319	346	7.21423		8342.54	317.235	0.0335304	0.532871		FALSE
4446.56	37323.4	309	6.44277		1803.52	942.094	0.0299448	2.4655		FALSE
4452.24	37347	111	2.31439		7856.8	122.549	0.0107569	0.566673		FALSE
4502.02	37553	117	2.43949		4275.96	193.526	0.0113383	1.05287		FALSE
4567.41	37821.8	328	6.85187		1016.48	1732.11	0.031786	4.49335		FALSE
4567.41	37821.8	319	6.66386		989.829	1732.11	0.0309138	4.61434		FALSE
4682.85	38291.9	470.75	9.84502		835.76	3185.27	0.0456197	5.6031		FALSE
4734.48	38500.2	111.75	2.33708		3653.8	183.389	0.0108295	1.29577		FALSE
4736.89	38509.9	132.75	2.77626		4001.37	180.823	0.0128646	1.18382		FALSE
4739.4	38520	170.75	3.57098		4065.57	293.465	0.0165471	1.16574		FALSE
4741.88	38530	280.75	5.87146		4442.53	471.045	0.0272071	1.06738		FALSE
4752.25	38571.6	2016.75	42.1773		845.181	16494.2	0.19544	5.62276		FALSE
4761.53	38608.9	2330.75	48.7441		962.767	16407	0.22587	4.94567		FALSE
4770.83	38646.2	415.75	8.69478		4672.99	744.017	0.0402898	1.02094		FALSE
4772.63	38653.4	314.75	6.58252		5771.25	570.479	0.030502	0.826966		FALSE
4775.17	38663.6	228.75	4.78396		3219.35	427.347	0.0221678	1.48327		FALSE
4778	38674.9	195.75	4.09381		4885.93	314.916	0.0189699	0.97791		FALSE
4780.06	38683.2	140.75	2.94357		3160.09	194.941	0.0136399	1.51263		FALSE
4782.5	38693	139.75	2.92266		4515.04	191.659	0.013543	1.05924		FALSE
4784.98	38702.9	105.75	2.2116		3402.84	137.142	0.0102481	1.40617		FALSE
5124.52	40038.9	125	2.59154		4893.69	192.306	0.0121136	1.04717		FALSE
5126.85	40047.9	128	2.65374		4079.73	279.435	0.0124043	1.25666		FALSE
5129.53	40058.3	128	2.65374		5250.46	182.125	0.0124043	0.976968		FALSE
5131.27	40065	127	2.63301		5460.1	124.844	0.0123074	0.939776		FALSE
5148.55	40131.7	1806	37.4426		967.877	14874.1	0.175017	5.31943		FALSE
5164.4	40192.9	1495	30.9949		823.57	12480.5	0.144878	6.27075		FALSE
5172.83	40225.3	191	3.95988		4802.48	327.318	0.0185095	1.07712		FALSE
5175.33	40235	141	2.92326		8710.41	210.922	0.0136641	0.594154		FALSE
5177.62	40243.8	102	2.1147		5032.33	142.249	0.00988468	1.02887		FALSE
5180.01	40253	98	2.03177		5582.02	145.068	0.00949704	0.927981		FALSE
5187.29	40281	113	2.34276		3745.44	130.677	0.0109507	1.38496		FALSE
5302.34	40721	100	2.05843		2784.09	328.875	0.00969086	1.90451		FALSE
5319.18	40785	123	2.53187		7788.13	172.813	0.0119198	0.682986		FALSE
5324.65	40805.8	138	2.84064		5260.17	206.095	0.0133734	1.01226		FALSE
5326.84	40814	146	3.00531		4153.68	225.307	0.0141487	1.28244		FALSE
5337.72	40855.3	626	12.8819		1356.99	4054.49	0.0606648	3.93351		FALSE
5340.26	40865	589	12.1205		6287.98	1375.4	0.0570792	0.849281		FALSE
5342.91	40875	466	9.5894		4746.96	915.691	0.0451594	1.12554		FALSE
5345.53	40884.9	427	8.78686		4748.95	847.708	0.04138	1.12562		FALSE
5348.17	40894.9	460	9.46593		5063.86	697.255	0.044578	1.05614		FALSE
5350.55	40903.9	501	10.3096		4191.65	1013.28	0.0485512	1.27648		FALSE
5352.64	40911.8	554	11.4003		4243.26	1116.65	0.0536874	1.26145		FALSE
5355.57	40922.9	631	12.9848		3711.38	1272.49	0.0611493	1.44301		FALSE
5366.23	40963.3	1727	35.5384		957.838	12589.8	0.167361	5.60244		FALSE
5367.29	40967.3	1692	34.8182		731.83	15240	0.163969	7.33407		FALSE
5380.13	41015.8	9478	195.039		769.959	90912	0.9185	6.98755		FALSE
5392.8	41063.6	707	14.5487		3047.28	1418.52	0.0685144	1.76971		FALSE
5395.29	41073	617	12.6967		4054.25	953.543	0.0597926	1.33077		FALSE
5398.44	41084.9	649	13.3552		4236.62	1285.98	0.0628937	1.27423		FALSE
5401.1	41094.9	751	15.4542		4502.41	1493.13	0.0727784	1.1996		FALSE
5403.05	41102.2	776	15.9686		3896.15	1573.51	0.0752011	1.38677		FALSE
5405.64	41112	753	15.4953		3506.3	1547.98	0.0729722	1.54169		FALSE
5407.92	41120.6	705	14.5076		1714.44	2619.64	0.0683206	3.15433		FALSE
5412.91	41139.4	362	7.44928		4094.05	845.144	0.0350809	1.32214		FALSE
5415.99	41151	306	6.2969		8198.21	538.044	0.029654	0.660631		FALSE
5418.42	41160.1	224	4.6095		4677.9	434.632	0.0217075	1.1583		FALSE
5420.78	41169	199	4.09505		6031.51	297.461	0.0192848	0.898743		FALSE
5423.44	41179	188	3.86869		7462.5	348.44	0.0182188	0.726759		FALSE
5425.86	41188.1	167	3.43655		4404.76	315.192	0.0161837	1.23182		FALSE
5428.55	41198.2	129	2.65458		4383.37	250.527	0.0125012	1.23844		FALSE
5431.42	41209	145	2.98383		5179.27	253.806	0.0140517	1.04868		FALSE
5434.07	41218.9	149	3.06614		4028.47	262.076	0.0144394	1.34892		FALSE
5436.49	41228	117	2.40764		3524.96	208.211	0.0113383	1.54228		FALSE
5660.59	42061.4	253	5.20547		1220.66	1438.98	0.0245179	4.63732		FALSE
5665.02	42077.7	132	2.7159		3640.17	284.128	0.0127919	1.55625		FALSE
6189	43963.6	112	2.25075		3770.12	174.2	0.0108538	1.64159		FALSE
6191.08	43971	158	3.17517		5699.25	316.746	0.0153116	1.0863		FALSE
6193.9	43980.9	186	3.73786		4702.98	482.224	0.018025	1.31702		FALSE
6196.2	43989	208	4.17997		11196.8	335.623	0.020157	0.55339		FALSE
6209.72	44036.5	946	19.0108		958.389	8855.7	0.0916755	6.47933		FALSE
6217.5	44063.9	395	7.95303		4539.41	1090.09	0.0382789	1.36967		FALSE
6221.8	44079	461	9.28189		7920.17	955.144	0.0446749	0.785563		FALSE
6224.55	44088.6	537	10.8121		3798.72	1183.54	0.0520399	1.63859		FALSE
6240.53	44144.7	1923	38.7182		1014.62	17673	0.186355	6.15061		FALSE
6242.88	44153	2119	42.6645		6206.63	4607.03	0.205349	1.00584		FALSE
6254.23	44192.8	10319	207.765		913.113	102462	1	6.84935		FALSE
6277.15	44273	1231	24.7853		1612.03	7446.27	0.119295	3.89395		FALSE
6279.06	44279.7	1248	25.1276		5815.72	2111.58	0.120942	1.07967		FALSE
6281.91	44289.6	1254	25.2484		5433.59	2798.09	0.121523	1.15612		FALSE
6284.14	44297.4	1170	23.5571		1703.86	5629.79	0.113383	3.68817		FALSE
6289.46	44316	970	19.5302		3742.32	1630.78	0.0940014	1.68063		FALSE
6292.33	44326	924	18.6041		5049.04	2020.13	0.0895436	1.24624		FALSE
6294.89	44335	883	17.7786		4107.64	1933.15	0.0855703	1.53248		FALSE
6297.75	44345	830	16.7114		5545.58	1380.25	0.0804342	1.13563		FALSE
6300.61	44355	839	16.8926		5278.12	1818.68	0.0813063	1.19372		FALSE
6303.61	44365.4	819	16.49		4487.82	1824.14	0.0793682	1.4046		FALSE
6306.32	44374.9	895	18.0202		5313.59	1502.37	0.0867332	1.18683		FALSE
6311.84	44394.1	1221	24.5839		1108.4	8829.56	0.118325	5.69453		FALSE
6316.42	44410.1	1004	20.2148		3373.19	1693.2	0.0972962	1.87254		FALSE
6319.53	44420.9	998	20.094		4537.56	1682.75	0.0967148	1.39271		FALSE
6328.93	44453.7	3053	61.4699		905.972	30688.5	0.295862	6.98579		FALSE
6340.74	44494.8	378	7.61075		3455.39	1682.41	0.0366315	1.83503		FALSE
6351.47	44532.1	414	8.33558		1671.35	2691.46	0.0401202	3.80021		FALSE
6354.37	44542.2	402	8.09397		1281.67	3689.2	0.0389573	4.95787		FALSE
6367.83	44588.9	198	4.01448		6940.31	417.37	0.0191879	0.917513		FALSE
6370.73	44599	181	3.6698		3379.16	408.4	0.0175405	1.8853		FALSE
6373.02	44607	177	3.5887		5387.79	281.145	0.0171528	1.18286		FALSE
6375.33	44615	150	3.04127		3723.48	396.44	0.0145363	1.7122		FALSE
6383.4	44643	115	2.33164		6106.62	127.648	0.0111445	1.04532		FALSE
6385.13	44649	128	2.59522		9719.94	134.009	0.0124043	0.656911		FALSE
6389.74	44665	107	2.16944		3461.99	201.824	0.0103692	1.84568		FALSE
6392.05	44673	99	2.00724		9691.46	185.529	0.00959395	0.659555		FALSE
6398.03	44693.7	118	2.39247		3522	284.592	0.0114352	1.81659		FALSE
6400.14	44701	121	2.45329		9591.04	162.849	0.0117259	0.667303		FALSE
6425.56	44789	104	2.10862		7881.74	256.411	0.0100785	0.815247		FALSE
6440.42	44840.3	101	2.04779		4021.5	239.406	0.00978777	1.6015		FALSE
6442.93	44848.9	130	2.63577		5852.83	260.433	0.0125981	1.10082		FALSE
6445.23	44856.9	114	2.31137		5293.67	230.175	0.0110476	1.21754		FALSE
6456.27	44895	134	2.71687		4298.53	257.247	0.0129858	1.50197		FALSE
6458.44	44902.5	181	3.6698		2039.27	703.555	0.0175405	3.16703		FALSE
7069.84	46963	107.5	2.16302		7918.99	193.556	0.0104177	0.89277		FALSE
7072.6	46972.1	128.5	2.58556		3089.68	350.192	0.0124528	2.28911		FALSE
7076.49	46984.9	125.5	2.5252		3935.51	218.09	0.012162	1.79811		FALSE
7078.34	46991	126.5	2.54532		3965.18	288.427	0.0122589	1.78513		FALSE
7088.96	47026	608.5	12.2437		1127.42	5260.81	0.0589689	6.28777		FALSE
7096.56	47051	230.5	4.63791		11673.2	262.832	0.0223374	0.607938		FALSE
7099.61	47061	220.5	4.4367		4167.32	504.204	0.0213683	1.70364		FALSE
7102.65	47071	209.5	4.21537		3740.46	355.802	0.0203024	1.89887		FALSE
7118.42	47122.8	1486.5	29.91		1025.65	12649.8	0.144055	6.94038		FALSE
7146.84	47216.1	133.5	2.68617		3307.78	350.917	0.0129373	2.16062		FALSE
7149.55	47225	123.5	2.48495		5126.21	209.826	0.0119682	1.3947		FALSE
7151.58	47231.6	123.5	2.48495		4687.34	265.735	0.0119682	1.52572		FALSE
7154.67	47241.8	114.5	2.30642		5004.24	243.844	0.011096	1.42972		FALSE
7169.06	47288.9	100.5	2.02442		4221.36	168.181	0.00973932	1.69828		FALSE
7177.29	47315.8	112.5	2.26614		3584.6	253.783	0.0109022	2.00226		FALSE
7180.71	47327	130.5	2.62872		4413.43	275.361	0.0126466	1.62701		FALSE
7182.95	47334.3	140.5	2.83015		4054.1	312.469	0.0136157	1.77177		FALSE
7186.21	47345	142.5	2.87044		4200.21	232.843	0.0138095	1.71092		FALSE
7189.06	47354.3	144.5	2.91073		4423.37	322.107	0.0140033	1.62524		FALSE
7191.11	47361	168.5	3.39417		3927.82	295.581	0.0163291	1.83082		FALSE
7197.07	47380.5	287.5	5.79124		3359.12	1151.44	0.0278612	2.14255		FALSE
7199.4	47388.1	334.5	6.73798		5472.23	762.945	0.0324159	1.31563		FALSE
7202.07	47396.8	330.5	6.65741		4825.36	744.513	0.0320283	1.49254		FALSE
7204.57	47405	294.5	5.93224		5687.15	513.613	0.0285396	1.26682		FALSE
7213.16	47433	390.5	7.86601		7634.02	1077.1	0.0378428	0.94487		FALSE
7216.42	47443.6	438.5	8.8329		3582.79	1002.8	0.0424944	2.01419		FALSE
7227.35	47479.3	1031.5	20.778		1119.5	8549.05	0.0999612	6.4559		FALSE
7230.33	47489	1048.5	21.1204		4250.25	1889.36	0.101609	1.70115		FALSE
7242.08	47527.3	6178.5	124.456		948.368	62922.5	0.59875	7.63636		FALSE
7259.8	47584.9	403.5	8.12788		6075.16	687.322	0.0391026	1.195		FALSE
7264.33	47599.7	425.5	8.57103		1509.46	2234.12	0.0412346	4.81255		FALSE
7269	47614.9	397.5	8.00702		4614.2	920.235	0.0385212	1.57536		FALSE
7271.84	47624.1	357.5	7.20128		2860.11	1048.38	0.0346448	2.54251		FALSE
7274.56	47632.9	325.5	6.55669		5730.45	728.948	0.0315438	1.26946		FALSE
7277.64	47643	289.5	5.83153		6339.96	648.168	0.028055	1.1479		FALSE
7280.7	47652.9	284.5	5.73081		4740.49	638.836	0.0275705	1.53585		FALSE
7283.43	47661.7	285.5	5.75095		4434.93	647.016	0.0276674	1.64229		FALSE
7286.62	47672.1	242.5	4.88478		6119.94	516.176	0.0235003	1.19064		FALSE
7289.35	47681	216.5	4.36105		5794.85	366.896	0.0209807	1.2579		FALSE
7292.42	47690.9	213.5	4.30062		6085.45	459.681	0.02069	1.19834		FALSE
7294.89	47699	191.5	3.85747		6667.54	328.205	0.018558	1.09409		FALSE
7299.86	47715.1	175.5	3.53517		3964.52	310.268	0.0170075	1.8413		FALSE
7313.98	47760.9	162.5	3.27331		6680.01	267.525	0.0157476	1.09491		FALSE
7316.48	47769	143.5	2.90574		6249.16	316.138	0.0139064	1.17079		FALSE
7324.16	47793.8	336.5	6.81381		1144.84	2625.1	0.0326097	6.39752		FALSE
7330.07	47813	151.5	3.06774		6295.36	245.121	0.0146817	1.16436		FALSE
7332.81	47821.9	114.5	2.31852		4149.14	264.424	0.011096	1.76731		FALSE
7336.23	47832.9	113.5	2.29827		4824.1	190.053	0.0109991	1.52075		FALSE
7339.12	47842.3	102.5	2.07553		4391.07	222.077	0.00993313	1.67137		FALSE
7341.19	47849	100.5	2.03503		3660.7	219.896	0.00973932	2.0054		FALSE
7790.49	49280.9	115	2.36334		6511.37	187.702	0.0111445	1.19644		FALSE
7793.07	49289	148	3.04151		5619.49	238.13	0.0143425	1.38679		FALSE
7796.05	49298.3	148	3.04151		3239.65	344.539	0.0143425	2.40645		FALSE
7798.55	49306.2	157	3.22647		4661.53	378.363	0.0152147	1.67296		FALSE
7801.64	49315.9	167	3.43197		6387.17	309.958	0.0161837	1.22145		FALSE
7811.09	49345.5	646	13.2758		989.405	6638.2	0.062603	7.89473		FALSE
7811.1	49345.5	656	13.4813		1003.48	6638.2	0.0635721	7.78402		FALSE
8204.45	50564.2	100	2.1036		5078.77	225.042	0.00969086	1.61544		FALSE
8207.32	50573	113	2.37706		4556.54	188.712	0.0109507	1.80122		FALSE
8215.16	50597	136	2.86089		7761.87	312.056	0.0131796	1.0584		FALSE
8218.04	50605.8	181	3.80751		6766.38	331.08	0.0175405	1.21454		FALSE
8221.05	50615	217	4.5648		9494.26	494.124	0.0210292	0.865897		FALSE
8224.07	50624.2	230	4.83827		4998.89	669.63	0.022289	1.64518		FALSE
8226.93	50633	205	4.31237		5061.19	379.603	0.0198663	1.62549		FALSE
8230.48	50643.8	223	4.69102		4314.74	549.11	0.0216106	1.90753		FALSE
8233.22	50652.2	248	5.21692		4475.03	462.953	0.0240333	1.83981		FALSE
8236.32	50661.6	267	5.6166		4780.99	640.645	0.0258746	1.72272		FALSE
8239.65	50671.8	297	6.24768		4316.77	550.535	0.0287819	1.90875		FALSE
8245.56	50689.9	490	10.3076		3006.04	2346.84	0.0474852	2.743		FALSE
8248.66	50699.3	583	12.264		3899.76	1766.06	0.0564977	2.11517		FALSE
8251.44	50707.8	570	11.9905		4432.24	2442.69	0.0552379	1.86169		FALSE
8265.97	50752.2	1665	35.0249		988.375	19466.1	0.161353	8.36319		FALSE
8281.31	50798.9	246	5.17485		6689.5	589.667	0.0238395	1.23796		FALSE
8283.96	50807	226	4.75413		11078	417.597	0.0219013	0.747782		FALSE
8288.56	50821	258	5.42728		12620.2	313.279	0.0250024	0.656769		FALSE
8290.53	50827	243	5.11174		8294.33	308.28	0.0235488	0.999541		FALSE
8292.48	50832.9	241	5.06967		6885.43	587.173	0.023355	1.20435		FALSE
8303.67	50867	271	5.70074		8073.23	486.852	0.0262622	1.02854		FALSE
8306.33	50875.1	251	5.28003		4101.4	778.189	0.0243241	2.02524		FALSE
8309.59	50885	242	5.0907		7928.58	453.75	0.0234519	1.04806		FALSE
8312.22	50893	243	5.11174		6354.36	460.975	0.0235488	1.30811		FALSE
8314.85	50901	243	5.11174		12640.3	305.221	0.0235488	0.657804		FALSE
8316.43	50905.8	217	4.5648		5124.88	410.032	0.0210292	1.62276		FALSE
8319.46	50915	229	4.81723		12580.5	429.837	0.0221921	0.661298		FALSE
8322.74	50925	256	5.38521		4861.65	924.914	0.0248086	1.71192		FALSE
8325.75	50934.1	229	4.81723		4992.82	579.898	0.0221921	1.66755		FALSE
8328.92	50943.8	225	4.73309		3816.44	574.628	0.0218044	2.18238		FALSE
8332.26	50953.9	204	4.29134		6167.28	500.139	0.0197694	1.35104		FALSE
8335.6	50964	207	4.40448		6539.01	383.811	0.0200601	1.27475		FALSE
8338.72	50973.5	193	4.10659		4381.85	475.871	0.0187034	1.90301		FALSE
8341.84	50983	205	4.36192		3854.99	476.346	0.0198663	2.16391		FALSE
8345.14	50993	236	5.02153		9990.84	521.808	0.0228704	0.835279		FALSE
8348.08	51001.9	279	5.93647		5845.67	520.781	0.0270375	1.42808		FALSE
8351.05	51010.9	307	6.53224		4921.78	920.558	0.0297509	1.69675		FALSE
8354.37	51021	308	6.55352		4543.05	581.811	0.0298479	1.83893		FALSE
8357.88	51031.7	347	7.38335		3878.01	851.942	0.0336273	2.1552		FALSE
8367.57	51061	921	19.5967		1005.93	9950.46	0.0892528	8.31821		FALSE
8380.73	51100.9	120	2.55332		4868.98	222.878	0.011629	1.72125		FALSE
8384.05	51110.9	130	2.7661		6607.46	213.758	0.0125981	1.26888		FALSE
8386.69	51118.9	119	2.53204		6023.59	244.96	0.0115321	1.39231		FALSE
8390	51129	111	2.36182		6810.67	227.328	0.0107569	1.23189		FALSE
8392.65	51137	101	2.14904		6415.99	169.265	0.00978777	1.30808		FALSE
8843.24	52482.9	111.5	2.41753		6156.86	244.895	0.0108053	1.43632		FALSE
8845.98	52491	138.5	3.00295		6828.52	276.237	0.0134218	1.29545		FALSE
8849.11	52500.2	125.5	2.72108		5750.92	235.1	0.012162	1.53873		FALSE
8852.32	52509.7	147.5	3.19808		5732.43	342.173	0.014294	1.54425		FALSE
8855.49	52519	156.5	3.39322		6664.75	276.924	0.0151662	1.3287		FALSE
8858.85	52528.9	157.5	3.4149		4480.47	385.104	0.0152631	1.97722		FALSE
8860.92	52535	144.5	3.13304		6617.23	351.769	0.0140033	1.33907		FALSE
8864.31	52545	152.5	3.30649		13343.5	277.833	0.0147786	0.664317		FALSE
8869.74	52561	167.5	3.66323		3534.27	621.96	0.0162322	2.50964		FALSE
8873.81	52572.9	208.5	4.5599		4934.02	509.806	0.0202054	1.79849		FALSE
8876.54	52581	242.5	5.30348		10254.7	436.517	0.0235003	0.865609		FALSE
8879.49	52589.7	268.5	5.8721		5976.94	656.906	0.02602	1.48563		FALSE
8883.31	52600.9	330.5	7.22804		5717.14	812.264	0.0320283	1.5538		FALSE
8889.41	52618.9	597.5	13.0673		3864.5	3202.9	0.0579029	2.30027		FALSE
8892.13	52626.8	557.5	12.1925		1497.01	4739.33	0.0540266	5.93993		FALSE
8907.14	52671	129.5	2.83217		12561.7	225.142	0.0125497	0.709073		FALSE
8909.87	52679	96.5	2.11046		7366.85	225.607	0.00935168	1.20945		FALSE
8913.26	52689	100.5	2.19794		6436.85	222.653	0.00973932	1.38472		FALSE
8916.67	52699	108.5	2.3729		4788.07	194.869	0.0105146	1.86227		FALSE
8919.16	52706.3	114.5	2.50412		4930.28	267.748	0.011096	1.80906		FALSE
8922.81	52717	118.5	2.5916		4726.63	275.339	0.0114837	1.88778		FALSE
8926.21	52727	132.5	2.89778		8101.23	288.292	0.0128404	1.10183		FALSE
8929.17	52735.6	101.5	2.21981		4367	254.571	0.00983622	2.04469		FALSE
8932.35	52745	99.5	2.17607		12133	229.503	0.00964241	0.736202		FALSE
8943.26	52777	98.5	2.1542		8225.97	149.887	0.0095455	1.0872		FALSE
8946.18	52785.5	108.5	2.3729		4679.91	250.984	0.0105146	1.91161		FALSE
8949.39	52795	105.5	2.30729		5961.89	215.218	0.0102239	1.5011		FALSE
8952.8	52805	106.5	2.32916		5001.46	226.844	0.0103208	1.79004		FALSE
8955.54	52813	93.5	2.04485		5604.85	164.582	0.00906096	1.59782		FALSE
8959.16	52823.6	94.5	2.06672		5457.77	201.011	0.00915786	1.64154		FALSE
8962.37	52833	110.5	2.41664		9644.43	199.775	0.0107084	0.929279		FALSE
8965.78	52843	99.5	2.17607		4550.4	221.12	0.00964241	1.97033		FALSE
8968.76	52851.7	97.5	2.13233		4665.56	235.945	0.00944859	1.92233		FALSE
8972.6	52862.9	100.5	2.19794		4712.6	237.175	0.00973932	1.90396		FALSE
8975.35	52871	92.5	2.02298		4776.33	238.799	0.00896405	1.87913		FALSE
8978.76	52881	116.5	2.54786		4759.63	282.949	0.0112899	1.88644		FALSE
8982.18	52891	116.5	2.54786		7174.01	207.89	0.0112899	1.25204		FALSE
8985.25	52900	135.5	2.96339		6225.46	253.814	0.0131311	1.44331		FALSE
8988.33	52909	134.5	2.94152		7238.86	299.227	0.0130342	1.24168		FALSE
8991.75	52919	118.5	2.5916		3697.64	363.019	0.0114837	2.43175		FALSE
8995.17	52929	134.5	2.94152		6546.8	248.314	0.0130342	1.37398		FALSE
9006.35	52961.7	233.5	5.10665		1144.19	2723.14	0.0226282	7.87135		FALSE
9015.7	52989	100.5	2.19794		8486.45	150.491	0.00973932	1.06236		FALSE
9043.8	53071	93.5	2.04485		8013.41	136.576	0.00906096	1.12858		FALSE
9067.83	53141	104.5	2.30645		8299.07	197.799	0.010127	1.09263		FALSE
9071.7	53152.3	121.5	2.68167		5989.15	365.958	0.0117744	1.51469		FALSE
9075.68	53163.8	134.5	2.96859		6199.74	516.688	0.0130342	1.46388		FALSE
9080.19	53177	144.5	3.18931		7351.06	265.973	0.0140033	1.23522		FALSE
9082.69	53184.2	136.5	3.01274		5198.72	335.279	0.013228	1.7471		FALSE
9085.96	53193.8	162.5	3.58659		6430.15	310.138	0.0157476	1.41302		FALSE
9089.13	53203	159.5	3.52038		6754.04	400.394	0.0154569	1.34573		FALSE
9091.88	53211	168.5	3.71902		4200.55	336.548	0.0163291	2.16445		FALSE
9095.32	53221	197.5	4.35909		5368.79	490.375	0.0191395	1.69411		FALSE
9099.43	53232.9	196.5	4.33702		6613.26	502.544	0.0190425	1.37594		FALSE
9102.19	53241	221.5	4.8888		6299.32	418.263	0.0214653	1.44495		FALSE
9104.94	53248.9	245.5	5.41851		5392.13	623.805	0.0237911	1.68856		FALSE
9108.35	53258.9	266.5	5.88201		5857.26	530.683	0.0258261	1.55505		FALSE
9112.5	53270.9	326.5	7.20629		4505.97	1014.5	0.0316407	2.02231		FALSE
9115.85	53280.7	375.5	8.28779		5503.17	1213.12	0.0363892	1.65647		FALSE
9118.71	53289	425.5	9.39135		6147.31	1360.35	0.0412346	1.48337		FALSE
9121.45	53296.9	407.5	8.99407		4785.49	827.102	0.0394903	1.90606		FALSE
9135.7	53338.3	1262.5	27.8651		1030.12	15840.7	0.122347	8.86861		FALSE
9147.65	53372.9	188.5	4.16045		10000.4	332.656	0.0182673	0.914728		FALSE
9150.77	53382	125.5	2.76995		4721.63	327.973	0.012162	1.93805		FALSE
9153.87	53391	127.5	2.81409		4166.91	319.876	0.0123558	2.1968		FALSE
9157.33	53401	121.5	2.68167		4464.01	308.342	0.0117744	2.05137		FALSE
9161.41	53412.8	108.5	2.39474		3472.97	221.585	0.0105146	2.63792		FALSE
9163.54	53419	114.5	2.52717		3456.98	355.629	0.011096	2.65073		FALSE
9168.69	53433.9	109.5	2.41681		6529.57	260.974	0.0106115	1.40418		FALSE
9171.83	53443	116.5	2.57131		12848.3	252.735	0.0112899	0.713855		FALSE
9174.91	53451.9	120.5	2.6596		5398.62	357.148	0.0116775	1.69949		FALSE
9178.05	53461	111.5	2.46095		4099.71	289.25	0.0108053	2.23871		FALSE
9181.5	53471	110.5	2.43888		4926.16	194.363	0.0107084	1.86382		FALSE
9184.93	53480.9	93.5	2.06367		3455.25	288.66	0.00906096	2.65826		FALSE
9189.08	53492.9	91.5	2.01953		5068.95	160.735	0.00886714	1.81282		FALSE
9192.23	53502	97.5	2.15195		4657.91	217.761	0.00944859	1.97347		FALSE
9195.31	53510.9	92.5	2.0416		6382.18	166.716	0.00896405	1.44078		FALSE
9198.78	53521	107.5	2.37267		7175.62	187.313	0.0104177	1.28195		FALSE
9413.76	54139	95.5	2.13704		7272.32	233.054	0.00925477	1.29446		FALSE
9418.65	54153	123.5	2.78972		6803.13	337.966	0.0119682	1.38446		FALSE
9422.82	54164.9	135.5	3.06079		4737.33	342.881	0.0131311	1.98906		FALSE
9425.65	54173	162.5	3.67068		6584.64	400.978	0.0157476	1.43146		FALSE
9429.15	54183	188.5	4.25799		8018.96	357.657	0.0182673	1.17586		FALSE
9432.38	54192.2	218.5	4.93566		6061.23	543.522	0.0211745	1.55618		FALSE
9435.46	54201	275.5	6.22322		6356.32	650.939	0.0266983	1.48442		FALSE
9438.94	54210.9	323.5	7.30749		7247.74	624.252	0.0313499	1.30233		FALSE
9443.1	54222.8	374.5	8.45952		5314.23	1201.82	0.0362923	1.77695		FALSE
9446.64	54232.9	469.5	10.6055		5054.25	1223.79	0.0454986	1.86905		FALSE
9449.41	54240.8	513.5	11.5994		6228.61	1047.83	0.0497626	1.5171		FALSE
9452.71	54250.2	603.5	13.6324		5109.03	1607.88	0.0584843	1.8502		FALSE
9456.24	54260.3	729.5	16.4786		4461.14	2346.05	0.0706948	2.11969		FALSE
9459.6	54269.9	850.5	19.2118		4760.14	2800.88	0.0824208	1.98725		FALSE
9463.06	54279.7	932.5	21.0641		4542.41	3125.53	0.0903673	2.08327		FALSE
9466.29	54288.9	1046.5	23.6392		5746.59	2764.64	0.101415	1.64729		FALSE
9469.77	54298.9	1153.5	26.0562		5673.36	3099.52	0.111784	1.66917		FALSE
9504.95	54399	5304.5	119.822		666.107	133671	0.514052	14.2694		FALSE
9523.84	54452.7	3965.5	89.576		919.718	62870.7	0.384291	10.3552		FALSE
9538.7	54494.9	1361.5	30.7547		8974.52	3580.3	0.131941	1.06286		FALSE
9541.99	54504.3	1183.5	26.7339		5383.41	3241.64	0.114691	1.77248		FALSE
9545.04	54513	1090.5	24.6331		5132.78	2920.32	0.105679	1.85962		FALSE
9548.55	54522.9	994.5	22.4646		5154.34	3838.57	0.0963756	1.85253		FALSE
9558.44	54551	756.5	17.0884		12414.2	1040.62	0.0733114	0.769963		FALSE
9561.23	54558.9	739.5	16.7044		4244.8	2010	0.0716639	2.25246		FALSE
9563.87	54566.4	675.5	15.2588		2599.4	3513.7	0.0654618	3.67925		FALSE
9569.91	54583.5	538.5	12.1641		4367.79	1416.69	0.0521853	2.19102		FALSE
9573.23	54592.9	454.5	10.2666		5034.15	1236.58	0.044045	1.90166		FALSE
9576.76	54602.9	407.5	9.20495		7130.2	828.594	0.0394903	1.34313		FALSE
9579.6	54611	371.5	8.39175		4095.87	1020.16	0.0360016	2.33884		FALSE
9583.77	54622.8	339.5	7.66891		3892	919.25	0.0329005	2.46243		FALSE
9586.23	54629.7	318.5	7.19454		4714.26	870.589	0.0308654	2.03345		FALSE
9592.75	54648.2	274.5	6.20063		5321.73	555.421	0.0266014	1.80256		FALSE
9598.66	54664.9	245.5	5.54556		6894.48	650.672	0.0237911	1.39222		FALSE
9602.19	54675	251.5	5.68109		7036.49	632.292	0.0243725	1.36463		FALSE
9605.01	54682.9	228.5	5.18349		4921.19	575.551	0.0221436	1.95177		FALSE
9608.54	54692.9	180.5	4.09462		6060.11	358.385	0.017492	1.58554		FALSE
9612.09	54703	165.5	3.75434		4944.06	320.262	0.0160384	1.94417		FALSE
9614.92	54711	155.5	3.52749		7428.75	363.133	0.0150693	1.29428		FALSE
9618.45	54720.9	142.5	3.23259		10021.3	260.962	0.0138095	0.959801		FALSE
9621.57	54729.8	124.5	2.82426		5498.9	309.747	0.0120651	1.74973		FALSE
9624.82	54739	118.5	2.68816		4331.18	287.763	0.0114837	2.22221		FALSE
9628.35	54749	95.5	2.1664		4484.88	183.616	0.00925477	2.14685		FALSE
10223.8	56407	89.5	2.08288		6785.72	173.601	0.00867332	1.50667		FALSE
10227.5	56417	106.5	2.47851		10165.5	217.513	0.0103208	1.0061		FALSE
10230.4	56425	106.5	2.47851		5524.09	200.183	0.0103208	1.85196		FALSE
10234.3	56435.6	126.5	2.94396		4111.71	409.399	0.0122589	2.48906		FALSE
10237.7	56445	135.5	3.15342		4877.58	276.307	0.0131311	2.09893		FALSE
10240.6	56453	150.5	3.5025		7017.7	311.642	0.0145847	1.45925		FALSE
10245	56464.9	177.5	4.13086		6417.8	472.875	0.0172013	1.59634		FALSE
10248.6	56475	223.5	5.20139		11677.9	561.712	0.0216591	0.877614		FALSE
10253.7	56489	267.5	6.22538		2870.65	1070.94	0.0259231	3.57193		FALSE
10255.9	56495	288.5	6.7141		11526.4	607.592	0.0279581	0.889781		FALSE
10259.6	56505	321.5	7.48209		10074.7	657.521	0.0311561	1.01835		FALSE
10261.8	56511	337.5	7.85445		4072.36	1162.43	0.0327067	2.51986		FALSE
10266.8	56524.8	369.5	8.59917		6558.51	786.509	0.0358077	1.56542		FALSE
10270.5	56534.9	438.5	10.205		7270.58	1182.19	0.0424944	1.41261		FALSE
10274.2	56544.9	517.5	12.0435		6112.64	1404.43	0.0501502	1.68081		FALSE
10283.7	56570.9	744.5	17.3263		1605.02	6071.4	0.0721485	6.40722		FALSE
10296.2	56605	1753.5	40.8082		2291.86	13513.2	0.169929	4.49249		FALSE
10298.2	56610.6	1707.5	39.7377		1630.56	12869	0.165471	6.31576		FALSE
10318.8	56666.9	202.5	4.71267		5343.09	422.956	0.019624	1.93124		FALSE
10321.8	56675	188.5	4.38685		5182.95	503.346	0.0182673	1.99148		FALSE
10325.9	56686.2	166.5	3.87486		4398.09	354.133	0.0161353	2.34781		FALSE
10328.6	56693.8	141.5	3.29305		7159.95	298.129	0.0137126	1.44256		FALSE
10333	56705.6	129.5	3.01378		5126.87	498.944	0.0125497	2.01546		FALSE
10338.6	56720.9	138.5	3.22323		7447.61	313.854	0.0134218	1.38818		FALSE
10341.5	56729	124.5	2.89742		6238.62	298.397	0.0120651	1.65766		FALSE
10348.9	56749	89.5	2.08288		5436.76	223.951	0.00867332	1.9035		FALSE
10352.5	56759	93.5	2.17597		10531.8	163.676	0.00906096	0.982978		FALSE
10355.5	56767	86.5	2.01307		8721.49	160.947	0.0083826	1.18735		FALSE

## Sheet: ICDC_EC459-12_0_F12_1
Spectrum: ICDC EC459-12\0_F12\1 1SLin, "Baseline subt." (D:\Data\BioTyperRealTimeProcessing\China CDC\20120925yingouchangganjun\ICDC EC459-12\0_F12\1)
m/z	time	Intens.	SN	Quality Fac.	Res.	Area	Rel. Intens.	FWHM	Chi^2	Bk. Peak
3621.48	33724.5	1641.5	12.6586		766.808	11416.6	0.170603	4.72279		FALSE
3645.23	33833.6	1015.5	7.83113		616.831	8042.5	0.105542	5.9096		FALSE
4109.54	35898.9	718	4.85374		3781.24	1237.39	0.0746226	1.08682		FALSE
4119.88	35943.6	2765	18.6916		614.801	36241.7	0.28737	6.70117		FALSE
4136.44	36014.9	928	6.27336		3216.39	1676.12	0.0964482	1.28605		FALSE
4139.7	36029	855	5.77987		4181.05	1486	0.0888612	0.99011		FALSE
4142.02	36038.9	759	5.1309		3287.56	1343.95	0.0788838	1.25991		FALSE
4144.35	36049	699	4.7253		5536.65	900.651	0.0726479	0.748531		FALSE
4146.66	36058.9	606	4.09661		4614.95	1036	0.0629823	0.898528		FALSE
4148.99	36068.9	527	3.51971		4737.45	931.928	0.0547717	0.875787		FALSE
4163.44	36131	524	3.49968		4545.84	903.41	0.0544599	0.915879		FALSE
4174.17	36177	563	3.76015		4850.61	953.739	0.0585133	0.860544		FALSE
4177.7	36192.1	618	4.12748		4526.94	1097.17	0.0642295	0.922853		FALSE
4184.68	36222	1249	8.34179		1291.07	6101.14	0.12981	3.24126		FALSE
4186.76	36230.9	1020	6.81235		4739.17	1331.82	0.10601	0.883437		FALSE
4188.63	36238.9	772	5.15601		3536.87	1314.44	0.0802349	1.18428		FALSE
4191.15	36249.7	618	4.12748		3444.58	1060.61	0.0642295	1.21674		FALSE
4193.08	36257.9	529	3.53307		3540.51	925.603	0.0549796	1.18431		FALSE
4363.86	36981	834	5.49611		1838.81	2919.61	0.0866786	2.37319		FALSE
4365.31	36987	777.562	5.12418		1288.76	3236.77	0.080813	3.38721		FALSE
4568.97	37831	1316	8.44683		1434.53	6079.9	0.136773	3.185		FALSE
4570.5	37837.2	1315	8.44041		2160.2	4728.84	0.13667	2.11577		FALSE
4575.44	37857.5	765	4.9102		3530.59	1416.31	0.0795074	1.29594		FALSE
4577.76	37867	640	4.10788		5089.28	903.875	0.066516	0.899491		FALSE
4587.04	37905	529	3.39542		6920.21	900.977	0.0549796	0.662848		FALSE
4595.85	37940.9	548	3.51737		3238.03	1009.48	0.0569543	1.41933		FALSE
4601.04	37962.1	859	5.51355		2850.55	2708.54	0.0892769	1.61409		FALSE
4602.82	37969.4	907	5.82164		1531.13	3796.8	0.0942656	3.00617		FALSE
4607.14	37987.1	536	3.44035		7119.09	951.193	0.0557071	0.647154		FALSE
4733.46	38499	599	3.80551		4069.4	1262.61	0.0622548	1.16318		FALSE
4736.43	38511	620	3.93893		3089.76	895.627	0.0644373	1.53295		FALSE
4738.41	38518.9	754	4.79024		5143.03	1055.18	0.0783641	0.921327		FALSE
4742.69	38536.1	1136	7.21713		2888.75	4097.04	0.118066	1.64178		FALSE
4754.07	38581.9	4259	27.0579		738.331	44639.7	0.442643	6.43895		FALSE
4760.32	38607	3074	19.5294		7500.99	4540.04	0.319485	0.634626		FALSE
4763.09	38618.1	3226	20.4951		1189.27	18625.4	0.335282	4.00506		FALSE
4768.85	38641.2	2142	13.6084		4859.78	4075.73	0.222621	0.981289		FALSE
4771.75	38652.9	1916	12.1726		4685.96	3677.09	0.199132	1.01831		FALSE
4773.8	38661	1781	11.3149		1211.81	10781	0.185101	3.93941		FALSE
4781.75	38692.9	1122	7.12818		2237.47	4473.6	0.116611	2.13712		FALSE
4793.75	38740.9	603	3.77924		3182.79	1916.08	0.0626705	1.50615		FALSE
5133.35	40076.3	744.25	4.48022		3273.95	1799.86	0.0773508	1.56794		FALSE
5135.59	40085	788.25	4.74509		3081.5	1553.51	0.0819238	1.66659		FALSE
5138.16	40094.9	844.25	5.0822		5434.64	1266.66	0.0877439	0.945446		FALSE
5140.72	40104.8	1030.25	6.20188		4269.09	2421.72	0.107075	1.20417		FALSE
5142.83	40113	1221.25	7.35166		7319.11	2340.05	0.126926	0.702658		FALSE
5151.03	40144.6	2460.25	14.8102		810.541	23960.6	0.255697	6.35505		FALSE
5156.82	40167	1985.25	11.9508		4736.33	4944.63	0.206329	1.08878		FALSE
5162.96	40190.7	2224.25	13.3895		2998.27	8474.81	0.231169	1.72198		FALSE
5165.1	40198.9	2544.25	15.3158		3643.36	6260.53	0.264427	1.41767		FALSE
5166.81	40205.5	2393.25	14.4068		1327.24	15512.4	0.248733	3.89291		FALSE
5176.76	40243.8	1014.25	6.10556		3398.8	1506.8	0.105412	1.52312		FALSE
5179.37	40253.9	895.25	5.38921		2617.63	3882.9	0.0930444	1.97865		FALSE
5184.84	40274.9	842.25	5.07016		5372.23	1266.53	0.0875361	0.96512		FALSE
5189.18	40291.6	805.25	4.84743		4821.79	1214.24	0.0836906	1.07619		FALSE
5191.22	40299.5	744.25	4.48022		3391.72	1773.47	0.0773508	1.53056		FALSE
5199.4	40330.9	544.25	3.25074		3305.24	830.824	0.0565646	1.57308		FALSE
5203.63	40347.1	531.25	3.17309		2801.96	817.721	0.0552134	1.85714		FALSE
5335.26	40849.5	589.25	3.4608		3834.69	1179.76	0.0612415	1.39132		FALSE
5337.75	40858.9	732.25	4.30067		5477.78	1377.94	0.0761036	0.974436		FALSE
5340.15	40868.1	780.25	4.58259		4514.48	1864.01	0.0810923	1.18289		FALSE
5342.84	40878.2	767.25	4.50623		4700.74	1482.34	0.0797412	1.13659		FALSE
5345.14	40887	795.25	4.67068		6798.09	1149.55	0.0826513	0.786271		FALSE
5347.77	40897	830.25	4.87625		5324.34	1566.06	0.0862889	1.0044		FALSE
5350.24	40906.3	826.25	4.85275		4951.31	1251.45	0.0858732	1.08057		FALSE
5355.54	40926.4	958.25	5.62802		3627.21	1474.08	0.0995921	1.47649		FALSE
5357.81	40934.9	1116.25	6.55599		5008.26	2214.88	0.116013	1.06979		FALSE
5367.02	40969.8	2003.25	11.7655		1036.79	14412.1	0.2082	5.17658		FALSE
5368.9	40976.9	2011.25	11.8125		5477.73	3156.62	0.209032	0.980132		FALSE
5381.62	41025	4653.25	27.3296		621.503	68310.8	0.483618	8.65905		FALSE
5396.99	41083	1380.25	8.10652		4145.88	2874.56	0.143451	1.30177		FALSE
5409.19	41129	1279.25	7.51333		5477.38	1982.67	0.132954	0.98755		FALSE
5413.96	41146.9	1150.25	6.75568		4501.48	2347.33	0.119547	1.20271		FALSE
5416.58	41156.8	1084.25	6.36805		5675.72	1673.33	0.112687	0.954342		FALSE
5418.75	41165	1053.25	6.18598		6650.59	2054.67	0.109466	0.814778		FALSE
5421.39	41174.9	959.25	5.63389		3759.76	1496.28	0.099696	1.44195		FALSE
5424.04	41184.9	976.25	5.73374		3806.66	2460.65	0.101463	1.42488		FALSE
5431.48	41212.8	908.25	5.33436		3538.21	1876.51	0.0943955	1.53509		FALSE
5433.64	41221	997.25	5.85708		1810.5	3998.33	0.103645	3.00118		FALSE
5437.9	41237	973.25	5.71612		3370.87	3239.33	0.101151	1.6132		FALSE
5442.16	41253	799.25	4.69418		6516.57	1539.4	0.083067	0.835126		FALSE
5444.82	41263	668.25	3.92478		7974.04	1276.71	0.069452	0.682818		FALSE
5447.48	41272.9	579.25	3.40207		7368.91	860.515	0.0602021	0.739252		FALSE
5598.26	41835.1	730	4.32401		1554.96	3861.97	0.0758698	3.60025		FALSE
5599.84	41841	709	4.19962		3634.76	1476.32	0.0736872	1.54064		FALSE
5625.91	41937.3	525	3.05841		3834.39	1087.27	0.0545639	1.46722		FALSE
5633.39	41965	606	3.53027		11178.1	909.788	0.0629823	0.503966		FALSE
5642.07	41997	838	4.8818		9018.63	1302.7	0.0870943	0.625601		FALSE
5647.49	42017	1044	6.08186		13931.4	2108.26	0.108504	0.405377		FALSE
5650.19	42027	1152	6.71102		5573.63	2355.32	0.119729	1.01374		FALSE
5652.9	42037	1293	7.53242		4448.97	3268.22	0.134383	1.27061		FALSE
5655.37	42046	1378	8.02759		4540.19	2870.52	0.143217	1.24562		FALSE
5666.12	42085.6	2715	15.8163		606.208	44091.1	0.282173	9.34684		FALSE
5688.24	42167	1037	6.04108		3212.6	4249.81	0.107777	1.7706		FALSE
5698.58	42205	713	4.15361		3916.18	1141.01	0.0741029	1.45514		FALSE
5700.99	42213.8	659	3.83903		3896.04	1327.98	0.0684907	1.46328		FALSE
5703.5	42223	661	3.85068		5591.9	1265.86	0.0686985	1.01996		FALSE
5706.39	42233.6	596	3.47202		3945.04	1187.06	0.061943	1.44647		FALSE
5708.95	42243	582	3.39046		5158.24	853.461	0.060488	1.10676		FALSE
6219.39	44075	531	2.89282		6361.17	850.068	0.0551875	0.977711		FALSE
6226.21	44099	687	3.74268		4626.11	1448.82	0.0714007	1.34588		FALSE
6242.17	44155	1650	8.98898		6413.83	2687.73	0.171486	0.973235		FALSE
6247.3	44173	2135	11.6312		5164.83	8385.38	0.221893	1.20959		FALSE
6255.75	44202.6	4450	24.243		640.812	67985.5	0.462494	9.76223		FALSE
6274.71	44269	1787	9.73533		4322.32	5811.46	0.185725	1.4517		FALSE
6277	44277	1863	10.1494		7170.75	3077.23	0.193624	0.875362		FALSE
6279.85	44287	1900	10.3509		6622.54	5193.54	0.197469	0.948254		FALSE
6282.52	44296.3	1826	9.9478		5844.65	4000.07	0.189778	1.07492		FALSE
6285	44305	1776	9.67541		5957.25	2924.2	0.184582	1.05502		FALSE
6287.58	44314	1642	8.94539		5092.94	3626.9	0.170655	1.23457		FALSE
6290.45	44324	1612	8.78196		5204.43	3533.42	0.167537	1.20867		FALSE
6293.21	44333.7	1561	8.50412		4446.57	2637.75	0.162237	1.4153		FALSE
6295.88	44343	1629	8.87457		7002.79	3447.89	0.169304	0.899053		FALSE
6298.42	44351.9	1563	8.51501		4343.72	3431.51	0.162444	1.45001		FALSE
6301.04	44361	1540	8.38971		5681.78	2544.47	0.160054	1.10899		FALSE
6303.88	44370.9	1502	8.18269		5598.91	3293.44	0.156105	1.12591		FALSE
6307.28	44382.8	1526	8.31344		4030.3	3419.73	0.158599	1.56497		FALSE
6309.59	44390.8	1573	8.56949		4346.94	2674.84	0.163484	1.4515		FALSE
6311.87	44398.8	1663	9.0598		5855.67	2784.11	0.172838	1.07791		FALSE
6314.22	44407	1678	9.14152		1999.59	7286.47	0.174397	3.15776		FALSE
6332.56	44470.9	1668	9.08704		5915.95	2798.23	0.173357	1.07042		FALSE
6334.94	44479.2	1506	8.20448		1666.15	9354.41	0.15652	3.80215		FALSE
6354.4	44546.9	823	4.48359		4078.58	1777.42	0.0855354	1.55799		FALSE
6357.01	44556	782	4.26023		3864.69	1735.88	0.0812742	1.6449		FALSE
6372.84	44611	660	3.57091		6656.48	1397.07	0.0685946	0.957388		FALSE
6379.16	44632.9	624	3.37613		5366.55	1048.21	0.0648531	1.18869		FALSE
6392.2	44678.1	549	2.97034		4884.83	913.642	0.0570582	1.30858		FALSE
6394.72	44686.9	552	2.98658		6258.06	907.315	0.05737	1.02184		FALSE
6397.6	44696.9	556	3.00822		2325.62	1491.7	0.0577857	2.75093		FALSE
6421.59	44779.9	557	3.01363		4970.17	1212.84	0.0578897	1.29203		FALSE
6424.19	44788.9	599	3.24087		4188.2	1326.02	0.0622548	1.53388		FALSE
6441.93	44850.2	1157	6.25991		2855.71	4586.91	0.120248	2.25581		FALSE
6444.24	44858.2	1301	7.03901		3911.03	3589.28	0.135214	1.64771		FALSE
6446.78	44866.9	1243	6.72521		8551.39	2723.54	0.129186	0.753886		FALSE
6449.17	44875.2	1104	5.97315		3317.52	2443.87	0.11474	1.94398		FALSE
6452.36	44886.2	992	5.36718		5238.19	1668.45	0.1031	1.23179		FALSE
6455.03	44895.4	903	4.88565		4197.47	1522.72	0.0938499	1.53784		FALSE
6457.8	44905	953	5.15617		6135.13	1951.12	0.0990464	1.05259		FALSE
6460.69	44914.9	933	5.04796		4964.65	1933.18	0.0969678	1.30134		FALSE
6463.17	44923.5	821	4.44199		5216.89	1364.43	0.0853275	1.23889		FALSE
6466.3	44934.3	721	3.90094		5795.77	1604.67	0.0749344	1.11569		FALSE
6468.77	44942.8	639	3.45729		5980.82	1070.31	0.066412	1.08159		FALSE
6471.68	44952.8	615	3.32744		5274.93	1573.8	0.0639177	1.22687		FALSE
6474.05	44961	526	2.8459		5103.48	868.3	0.0546678	1.26855		FALSE
6479.85	44980.9	527	2.85131		5016.72	1091.78	0.0547717	1.29165		FALSE
6520	45119	586	3.1329		4572.15	1506.27	0.0609037	1.42602		FALSE
7021.87	46810	587.5	3.03207		4255.38	1338.21	0.0610596	1.65012		FALSE
7027.02	46827	742.5	3.83202		9270.97	1619.38	0.0771689	0.75796		FALSE
7036.42	46858.1	947.5	4.89001		4555.8	2205.88	0.0984748	1.5445		FALSE
7056.08	46923	2043.5	10.5464		8085.85	2445.21	0.212383	0.872646		FALSE
7059.28	46933.6	2088.5	10.7787		3325.14	6167.04	0.21706	2.123		FALSE
7062.12	46942.9	2126.5	10.9748		4242.69	3810.95	0.22101	1.66454		FALSE
7076.35	46989.9	3754.5	19.3768		1004.23	40749.2	0.39021	7.04655		FALSE
7079.06	46998.8	3709.5	19.1446		5718.64	8810.12	0.385533	1.23789		FALSE
7081.52	47006.9	3564.5	18.3963		5317.26	8448.32	0.370463	1.3318		FALSE
7085.16	47018.9	3430.5	17.7047		4164.87	8240.3	0.356536	1.70117		FALSE
7087.91	47027.9	3369.5	17.3899		778.834	52063.7	0.350196	9.10067		FALSE
7111.62	47105.9	1773.5	9.15297		2145.06	9183.05	0.184322	3.31534		FALSE
7117.4	47125	1603.5	8.27561		4423.27	3810.85	0.166654	1.60908		FALSE
7122.88	47142.9	1387.5	7.16084		5347.95	3257.74	0.144205	1.33189		FALSE
7125.92	47152.9	1330.5	6.86666		6102.07	2366.74	0.13828	1.16779		FALSE
7128.3	47160.8	1274.5	6.57765		3854.56	3765.5	0.13246	1.84932		FALSE
7131.39	47170.9	1203.5	6.21122		5061.54	2801.32	0.125081	1.40894		FALSE
7134.46	47181	1186.5	6.12348		6020.06	2087.19	0.123314	1.18512		FALSE
7136.9	47189	1132.5	5.84479		4319.36	2651.92	0.117702	1.6523		FALSE
7140.12	47199.5	1112.5	5.74157		3596.42	2599.98	0.115623	1.98534		FALSE
7143.26	47209.9	1028.5	5.30805		4902.66	1851.1	0.106893	1.45702		FALSE
7146.28	47219.8	1023.5	5.28225		5058.08	2416.81	0.106374	1.41285		FALSE
7149.09	47229	1051.5	5.42675		5785.37	2418.05	0.109284	1.23572		FALSE
7152.15	47239	1011.5	5.2944		9179.75	1777.85	0.105126	0.779122		FALSE
7154.58	47247	1035.5	5.42002		4029.14	3011.4	0.107621	1.77571		FALSE
7158.24	47259	1068.5	5.59275		7199.29	1837.88	0.11105	0.994299		FALSE
7160.69	47267	1070.5	5.60322		5188.12	2460.51	0.111258	1.38021		FALSE
7163.74	47277	1148.5	6.01148		6196.41	2560.76	0.119365	1.15611		FALSE
7166.8	47287	1202.5	6.29413		5905.03	2698.4	0.124977	1.21368		FALSE
7169.84	47297	1200.5	6.28366		6277.55	2740.81	0.124769	1.14214		FALSE
7172.88	47306.9	1327.5	6.94841		6120.82	2285.37	0.137969	1.17188		FALSE
7175.35	47315	1349.5	7.06356		6108.42	2958.04	0.140255	1.17467		FALSE
7178.39	47324.9	1332.5	6.97458		5331.7	3061.13	0.138488	1.34636		FALSE
7181.45	47335	1417.5	7.41949		5930.2	3249.96	0.147322	1.211		FALSE
7183.91	47343	1480.5	7.74924		9898.66	3517.6	0.15387	0.725746		FALSE
7186.97	47353	1555.5	8.14181		8943.75	2773.89	0.161665	0.803574		FALSE
7190.02	47363	1649.5	8.63382		7762.29	2931.95	0.171435	0.926276		FALSE
7199.19	47392.9	2150.5	11.2562		4133.39	5114.67	0.223504	1.74171		FALSE
7201.04	47399	2232.5	11.6854		12578.6	4023.59	0.232026	0.572484		FALSE
7205.31	47412.9	2390.5	12.5124		4343.55	8384.31	0.248448	1.65885		FALSE
7208.04	47421.9	2578.5	13.4964		4418.65	6155.78	0.267987	1.63128		FALSE
7213.86	47440.8	3072.5	16.0821		3388.31	13924.6	0.319329	2.12904		FALSE
7216.91	47450.8	3235.5	16.9353		3827.1	7754.58	0.336269	1.88574		FALSE
7219.65	47459.7	3484.5	18.2386		4932.74	8342.07	0.362148	1.46362		FALSE
7222.45	47468.9	3753.5	19.6466		5976.74	8851.71	0.390106	1.20843		FALSE
7225.5	47478.8	4008.5	20.9813		5440.67	9406.45	0.416608	1.32805		FALSE
7228.18	47487.6	4105.5	21.489		5018.66	9809.55	0.42669	1.44026		FALSE
7231.06	47497	4522.5	23.6717		6229.59	10742	0.470029	1.16076		FALSE
7242.98	47535.8	7939.5	41.557		1096.84	79925.6	0.825162	6.60348		FALSE
7245.21	47543.1	7832.5	40.9969		985.533	110931	0.814041	7.35156		FALSE
7275.29	47640.9	2945.5	15.4174		5417.91	7092.58	0.306129	1.34282		FALSE
7286.98	47678.9	2545.5	13.3237		9021.98	4638.39	0.264557	0.807692		FALSE
7289.48	47687.1	2459.5	12.8735		4085.41	6017.32	0.255619	1.78427		FALSE
7292.79	47697.8	2407.5	12.6013		5488.95	5848.76	0.250214	1.32863		FALSE
7295.61	47707	2403.5	12.5804		6942.47	5753.48	0.249799	1.05087		FALSE
7298.06	47714.9	2334.5	12.2193		4246.62	4262.39	0.242627	1.71856		FALSE
7301.13	47724.9	2269.5	11.879		4125.28	5467.22	0.235872	1.76985		FALSE
7303.62	47733	2138.5	11.1933		5510.2	5030.91	0.222257	1.32547		FALSE
7306.44	47742.1	1973.5	10.3297		5268.92	5796.6	0.205108	1.38671		FALSE
7309.78	47752.9	1755.5	9.18865		5300.85	3155.63	0.182451	1.37898		FALSE
7312.26	47761	1649.5	8.63382		6403.47	3870.77	0.171435	1.14192		FALSE
7325.81	47804.9	1226.5	6.38563		5900.3	2884.15	0.127472	1.2416		FALSE
7331.4	47823	1111.5	5.78689		8707.24	1924.78	0.11552	0.841989		FALSE
7334.23	47832.1	1015.5	5.28708		5017.62	2377.1	0.105542	1.46169		FALSE
7337.13	47841.5	951.5	4.95387		5039.87	2221.94	0.0988905	1.45582		FALSE
7340	47850.8	878.5	4.57381		5042.28	2074.68	0.0913036	1.45569		FALSE
7342.64	47859.4	816.5	4.25101		3199.9	1973.76	0.0848598	2.29464		FALSE
7345.92	47870	799.5	4.1625		5508.7	1799.19	0.083093	1.33351		FALSE
7348.89	47879.6	738.5	3.84491		5066.87	1673.38	0.0767532	1.45038		FALSE
7352.03	47889.7	689.5	3.5898		4908.82	1228.6	0.0716606	1.49772		FALSE
7354.63	47898.1	604.5	3.14726		5696.83	1381.2	0.0628264	1.291		FALSE
7357.92	47908.8	584.5	3.04313		5199.72	1305.06	0.0607478	1.41506		FALSE
7361.07	47919	556.5	2.89735		8847.92	923.215	0.0578377	0.831955		FALSE
7801.27	49321	596	3.11159		5482.08	1641.99	0.061943	1.42305		FALSE
7816.57	49369	922	4.88097		3146.18	2848.83	0.0958246	2.48446		FALSE
7823.22	49389.8	786	4.161		4328.26	1954.57	0.0816899	1.80747		FALSE
7826.08	49398.8	743	3.93337		4546.64	1364.31	0.0772209	1.72129		FALSE
7829.3	49408.9	712	3.76925		5545.08	1632	0.073999	1.41194		FALSE
7832.11	49417.7	611	3.23457		4094.66	1458.72	0.063502	1.91276		FALSE
7835.46	49428.2	564	2.98576		3767.37	1347.87	0.0586172	2.07982		FALSE
7838.27	49437	589	3.11811		9129.25	707.277	0.0612155	0.858588		FALSE
8060.09	50127	549	2.9636		5077.2	1332.4	0.0570582	1.58751		FALSE
8063.08	50136.2	574	3.09855		6250	1349.76	0.0596565	1.29009		FALSE
8066.57	50147	565	3.04997		6272.92	1371.88	0.0587211	1.28594		FALSE
8072.43	50165.1	617	3.33067		3372.19	1932.73	0.0641255	2.39382		FALSE
8082.12	50195	811	4.37792		6928.39	2383.2	0.0842882	1.16652		FALSE
8097.68	50243	1190	6.42382		6392.41	4857.43	0.123678	1.26677		FALSE
8112.25	50287.8	1529	8.2538		6165.55	4756.96	0.158911	1.31574		FALSE
8115.87	50299	1552	8.37796		6406.91	4873.25	0.161301	1.26674		FALSE
8122.34	50318.9	1570	8.47513		4796.86	4002.46	0.163172	1.69326		FALSE
8125.28	50327.9	1628	8.78822		3589.57	5183.28	0.1692	2.26358		FALSE
8130.82	50345	1610	8.69105		6313.56	3084.29	0.167329	1.28783		FALSE
8133.43	50353	1605	8.66406		11463.6	3043.08	0.16681	0.7095		FALSE
8137.52	50365.6	1566	8.45353		3198.15	5030.91	0.162756	2.54444		FALSE
8140.13	50373.6	1589	8.57769		5964.46	4012.8	0.165147	1.36477		FALSE
8143.19	50383	1590	8.58309		4304.99	3064.42	0.165251	1.89157		FALSE
8147.05	50394.9	1640	8.853		4496.34	5220.92	0.170447	1.81193		FALSE
8150.99	50407	1715	9.25786		6820.69	4317.83	0.178242	1.19504		FALSE
8186.18	50514.9	2890	15.742		3402.79	14423.2	0.300361	2.40572		FALSE
8239.52	50678.2	8213	44.7366		396.811	278521	0.853587	20.7643		FALSE
8242.27	50686.6	8281	45.107		767.73	135255	0.860654	10.7359		FALSE
8259.47	50739.1	5945	32.3827		2911.91	29866.9	0.617871	2.83644		FALSE
8269.21	50768.8	5180	28.2157		9664.75	10066.4	0.538364	0.855605		FALSE
8271.86	50776.9	5079	27.6656		6120.71	16410.4	0.527867	1.35145		FALSE
8275.14	50786.9	4946	26.9411		10241.3	12770.5	0.514044	0.808015		FALSE
8278.07	50795.8	4768	25.9715		5372.35	12356.8	0.495544	1.54086		FALSE
8281.06	50805	4699	25.5957		7240.59	9110.86	0.488373	1.1437		FALSE
8283.85	50813.5	4553	24.8004		4989.59	11787.8	0.473199	1.66023		FALSE
8286.96	50822.9	4386	23.8908		7543.45	11335.7	0.455842	1.09856		FALSE
8290.01	50832.2	4285	23.3406		4389.25	13828.6	0.445345	1.88871		FALSE
8300.1	50863	3862	21.0365		7907.42	9981.51	0.401382	1.04966		FALSE
8304.99	50877.8	3679	20.0397		3393.09	18846.7	0.382363	2.44762		FALSE
8313.47	50903.7	3434	18.7052		4989.12	8887.46	0.3569	1.66632		FALSE
8316.53	50913	3393	18.4819		7507.08	8674.51	0.352639	1.10783		FALSE
8319.44	50921.8	3316	18.0624		4506.35	8620.97	0.344636	1.84616		FALSE
8322.45	50931	3285	17.8936		4720.38	6416.84	0.341414	1.76309		FALSE
8325.73	50940.9	3256	17.7356		6400.51	8356.41	0.3384	1.30079		FALSE
8328.73	50950	3221	17.545		5677.44	8275.48	0.334762	1.46699		FALSE
8331.67	50959	3230	18.574		7775.92	8202.65	0.335698	1.07147		FALSE
8334.97	50969	3216	18.4935		9598.7	6155.25	0.334243	0.868344		FALSE
8337.83	50977.7	3153	18.1312		5899.69	6157.7	0.327695	1.41327		FALSE
8340.89	50987	3131	18.0047		6414.44	6102.6	0.325409	1.30033		FALSE
8344.16	50996.9	3108	17.8725		6481.53	8014.06	0.323018	1.28738		FALSE
8346.82	51005	3105	17.8552		8445.57	6038.54	0.322706	0.988308		FALSE
8350.09	51014.9	3048	17.5274		4579.45	9893.54	0.316782	1.82338		FALSE
8353.41	51025	2983	17.1537		4419.82	5821.19	0.310027	1.88999		FALSE
8356.68	51034.9	3049	17.5332		4302.85	7879.62	0.316886	1.94213		FALSE
8360	51045	3037	17.4642		6222.67	7831.53	0.315639	1.34347		FALSE
8363.95	51057	3094	17.792		6288.59	9993.54	0.321563	1.33002		FALSE
8367.01	51066.2	3177	18.2693		6268.65	8215.78	0.330189	1.33474		FALSE
8368.89	51072	3151	18.1197		5620.21	6212.11	0.327487	1.48907		FALSE
8371.52	51079.9	3140	18.0565		4483.15	8199.87	0.326344	1.86733		FALSE
8387.69	51128.9	2296	13.2031		7298.76	5794.96	0.238626	1.14919		FALSE
8390.63	51137.8	2087	12.0012		5504.87	5332.69	0.216904	1.52422		FALSE
8393.65	51146.9	1925	11.0697		6041.67	4884.95	0.200068	1.38929		FALSE
8396.96	51157	1848	10.6269		5414.45	3521.13	0.192065	1.55084		FALSE
8399.93	51166	1712	9.84481		4944.15	4295.01	0.17793	1.69897		FALSE
8403.17	51175.8	1559	8.96499		5485.89	3936.16	0.162029	1.53178		FALSE
8406.22	51185	1510	8.68322		4751.78	2906.22	0.156936	1.76907		FALSE
8409.46	51194.8	1445	8.30944		3780.39	4528.26	0.150181	2.22449		FALSE
8412.17	51203	1336	7.68263		7140.64	3373.81	0.138852	1.17807		FALSE
8415.47	51213	1251	7.19384		5753.51	3924.08	0.130018	1.46267		FALSE
8419.6	51225.5	1143	6.57279		3738.31	2936.41	0.118793	2.25225		FALSE
8422.92	51235.5	1042	5.992		5373.8	2630.76	0.108296	1.56741		FALSE
8426	51244.8	971	5.58371		4784.17	2492.21	0.100917	1.76122		FALSE
8429.37	51255	961	5.52621		9697.14	2313.38	0.0998779	0.869264		FALSE
8432.2	51263.5	892	5.12942		6133.17	2134.46	0.0927066	1.37485		FALSE
8435.33	51273	835	4.80165		4652.7	1998.06	0.0867825	1.813		FALSE
8438.64	51283	787	4.52562		5706.45	1421.61	0.0817939	1.47879		FALSE
8441.56	51291.8	702	4.03683		4838.24	1706.19	0.0729597	1.74476		FALSE
8445.22	51302.8	634	3.6458		4827.72	1192.26	0.0658924	1.74932		FALSE
8448.14	51311.7	602	3.46179		4521.7	1446.53	0.0625666	1.86836		FALSE
8451.22	51321	581	3.34103		6131.99	1279.14	0.060384	1.37822		FALSE
8454.52	51330.9	525	3.019		6122.74	1121.97	0.0545639	1.38084		FALSE
8853.56	52520.8	531.75	3.23616		6742.2	1332.37	0.0552654	1.31316		FALSE
8856.33	52529	605.75	3.68651		7264.44	1466.39	0.0629563	1.21914		FALSE
8859.72	52539	609.75	3.71085		3901.97	1563.67	0.063372	2.27057		FALSE
8862.89	52548.3	683.75	4.16121		6810.03	1330.93	0.071063	1.30145		FALSE
8866.08	52557.7	724.75	4.55198		6410.27	1835.63	0.0753241	1.38311		FALSE
8869.17	52566.8	731.75	4.59594		5244.98	1896.51	0.0760517	1.69098		FALSE
8872.23	52575.8	783.75	4.92254		5072.64	1545.31	0.0814561	1.74903		FALSE
8875.33	52585	892.75	5.60714		7051.79	2160.43	0.0927846	1.25859		FALSE
8878.48	52594.2	904.75	5.68251		4808.56	2331.34	0.0940318	1.84639		FALSE
8881.76	52603.9	946.75	5.94631		5173.24	1883.99	0.0983969	1.71687		FALSE
8885.18	52613.9	999.75	6.27919		5517.84	2580.96	0.103905	1.61026		FALSE
8888.25	52623	1108.75	6.96379		6296.14	2767.75	0.115234	1.4117		FALSE
8891.62	52632.9	1133.75	7.12081		5498.29	2213.61	0.117832	1.61716		FALSE
8894.37	52641	1190.75	7.47881		5856.98	3045.93	0.123756	1.51859		FALSE
8897.91	52651.4	1205.75	7.57302		4361.97	3200.9	0.125315	2.03988		FALSE
8900.44	52658.8	1182.75	7.42856		4433.67	2367.32	0.122925	2.00747		FALSE
8909.67	52686	1069.75	6.71884		3516.46	2809.62	0.11118	2.5337		FALSE
8919.17	52713.9	993.75	6.2415		3519.1	2633.17	0.103282	2.5345		FALSE
8922.91	52724.9	992.75	6.23522		5854.61	2613.48	0.103178	1.52408		FALSE
8925.67	52733	1030.75	6.47389		14340.3	1953.97	0.107127	0.622417		FALSE
8928.36	52740.9	988.75	6.2101		4396.44	1977.51	0.102762	2.03082		FALSE
8930.45	52747	976.75	6.13473		4319.4	3202.32	0.101515	2.06752		FALSE
8937.7	52768.3	956.75	6.00911		4482.18	1924.63	0.0994362	1.99405		FALSE
8944.06	52787	953.75	5.99027		5602.82	1904.83	0.0991244	1.59635		FALSE
8947.47	52796.9	985.75	6.19125		4530.36	2572.43	0.10245	1.975		FALSE
8949.82	52803.8	924.75	5.80813		5551.55	1862.51	0.0961104	1.61213		FALSE
8953.12	52813.5	950.75	5.97143		4313	2541.68	0.0988126	2.07584		FALSE
8956.99	52824.8	987.75	6.20382		4696.07	2601.02	0.102658	1.90734		FALSE
8959.08	52831	970.75	6.09704		5793.04	1930.03	0.100891	1.54652		FALSE
8962.46	52840.9	979.75	6.15357		3480.79	2596.9	0.101827	2.57484		FALSE
8968.24	52857.8	1000.75	6.28547		6252.3	3302.53	0.104009	1.43439		FALSE
8972.05	52869	1087.75	6.83189		4810.58	3475.49	0.113051	1.86507		FALSE
8976.15	52881	1058.75	6.64975		4287.16	2113.65	0.110037	2.09373		FALSE
8978.57	52888.1	1079.75	6.78165		4621.84	2882.45	0.11222	1.94264		FALSE
8982.27	52898.9	1106.75	6.95123		6761.17	2215.58	0.115026	1.32851		FALSE
8985.71	52909	1169.75	7.34691		9127.76	2257.59	0.121574	0.984439		FALSE
8988.45	52917	1183.75	7.43484		6198.3	2336.63	0.123029	1.45015		FALSE
8991.87	52927	1208.75	7.59186		8332.89	3088.95	0.125627	1.07908		FALSE
8995.25	52936.9	1182.75	7.42856		5160.49	3150.52	0.122925	1.7431		FALSE
8998.38	52946	1183.75	7.43484		5063.79	3175.58	0.123029	1.777		FALSE
9002.1	52956.9	1223.75	7.68607		5023.04	3246.69	0.127186	1.79216		FALSE
9004.86	52965	1240.75	7.79285		11733.4	2432.13	0.128953	0.767457		FALSE
9008.25	52974.9	1217.75	7.64839		6728.87	2458.93	0.126562	1.33875		FALSE
9012.38	52987	1233.75	7.74888		6555.82	3291.72	0.128225	1.37471		FALSE
9018.89	53006	1181.75	7.42228		4684.7	2404.96	0.122821	1.92518		FALSE
9021.55	53013.8	1172.75	7.36576		3610.73	3146.79	0.121885	2.49854		FALSE
9025.13	53024.2	1178.75	7.40344		6974.43	3049.27	0.122509	1.29403		FALSE
9028.52	53034.1	1163.75	7.30923		6527.5	2319.92	0.12095	1.38315		FALSE
9031.55	53043	1172.75	7.36576		5958.55	3014.57	0.121885	1.51573		FALSE
9034.72	53052.2	1190.75	7.47881		5455.83	2363.36	0.123756	1.65598		FALSE
9037.97	53061.7	1140.75	7.16477		5293.63	3734.88	0.11856	1.70733		FALSE
9041.44	53071.8	1170.75	7.35319		6752.21	2353.2	0.121677	1.33904		FALSE
9044.56	53080.9	1242.75	7.80541		6318.06	2457.42	0.12916	1.43154		FALSE
9047.52	53089.5	1230.75	7.81259		4534.85	3296.87	0.127913	1.99511		FALSE
9050.42	53098	1250.75	7.93955		5149.24	2526.93	0.129992	1.75762		FALSE
9054.13	53108.8	1328.75	8.43468		4943.48	3484.06	0.138099	1.83153		FALSE
9057.61	53119	1377.75	8.74572		7372.2	3590.34	0.143191	1.22862		FALSE
9060.75	53128.1	1398.75	8.87903		5731.65	4627.85	0.145374	1.58083		FALSE
9064.01	53137.6	1431.75	9.08851		8451.8	2898.95	0.148803	1.07244		FALSE
9067.21	53147	1501.75	9.53286		5066.32	4034.43	0.156079	1.78971		FALSE
9070.63	53156.9	1597.75	10.1422		6711.45	4223.16	0.166056	1.35152		FALSE
9078.2	53179	1810.75	11.4943		4877.94	4800.72	0.188193	1.86107		FALSE
9081.39	53188.2	1871.75	11.8816		5675.44	4973.44	0.194533	1.60012		FALSE
9084.64	53197.7	1915.75	12.1609		4601.57	5166.31	0.199106	1.97425		FALSE
9087.54	53206.1	1973.75	12.529		4431.34	4029.92	0.205134	2.05074		FALSE
9090.73	53215.4	2069.75	13.1384		4819.61	5569.44	0.215112	1.8862		FALSE
9094.17	53225.4	2146.75	13.6272		4716.07	5825.87	0.223114	1.92834		FALSE
9097.43	53234.9	2226.75	14.135		6667.81	4532.79	0.231429	1.36438		FALSE
9100.2	53243	2387.75	15.157		6327.99	6341.16	0.248162	1.43809		FALSE
9110.37	53272.5	2656.75	16.8646		1750.74	22344.3	0.276119	5.20374		FALSE
9113.96	53283	2846.75	18.0707		9099.15	9435.66	0.295866	1.00163		FALSE
9118.06	53294.9	2960.75	18.7943		4509.24	9991.91	0.307714	2.02208		FALSE
9132.54	53336.9	3812.75	24.2027		1628.78	46529	0.396264	5.60699		FALSE
9135.31	53345	3980.75	25.2691		8610.44	8093.4	0.413724	1.06096		FALSE
9138.35	53353.8	4071.75	25.8468		4513.46	11139.8	0.423182	2.02469		FALSE
9142.2	53365	4134.75	26.2467		8459.37	13989.3	0.42973	1.08072		FALSE
9145.62	53374.9	4053.75	25.7325		5782.66	10988.2	0.421311	1.58156		FALSE
9148.4	53383	3934.75	24.9771		7385.97	7967.33	0.408943	1.23862		FALSE
9151.49	53391.9	3705.75	23.5235		6602.45	9991.16	0.385143	1.38608		FALSE
9153.97	53399.1	3512.75	22.2983		2300.59	22986.1	0.365084	3.97896		FALSE
9161.12	53419.9	3086.75	19.5942		4958.75	8346.61	0.32081	1.84746		FALSE
9164.91	53430.8	2984.75	18.9467		6703.78	8144.37	0.310209	1.36713		FALSE
9167.72	53439	2900.75	18.4135		6582.96	7889.54	0.301478	1.39264		FALSE
9174.62	53459	2833.75	17.9882		7572.18	7662.37	0.294515	1.21162		FALSE
9178.08	53469	2832.75	17.9818		9278.06	5760.11	0.294411	0.989224		FALSE
9182.91	53483	2824.75	17.931		5112.73	11478.6	0.29358	1.79609		FALSE
9185.97	53491.8	2780.75	17.6517		3587.34	7613.25	0.289007	2.56066		FALSE
9189.12	53501	2844.75	18.058		4824.64	7721.06	0.295658	1.90462		FALSE
9196.05	53521	2939.75	18.661		11444.4	9853.45	0.305532	0.80354		FALSE
9199.04	53529.6	2943.75	18.6864		6860.88	8002.17	0.305947	1.3408		FALSE
9202.26	53538.9	2918.75	18.5277		3752.96	7955.77	0.303349	2.452		FALSE
9205.72	53549	2857.75	18.1405		6992.22	5849.91	0.297009	1.31656		FALSE
9211.9	53566.8	2634.75	16.7249		6147.27	7002.71	0.273833	1.49853		FALSE
9214.98	53575.7	2437.75	15.4744		1611.9	19718.6	0.253358	5.71684		FALSE
9233.41	53629	1511.75	9.74748		8886.23	4008.75	0.157118	1.03907		FALSE
9236.85	53638.9	1434.75	9.25099		5091.69	3758.99	0.149115	1.81411		FALSE
9240.34	53649	1316.75	8.49015		6928.33	2619.2	0.136851	1.3337		FALSE
9243.77	53658.9	1226.75	7.90985		4805.99	4086.25	0.127498	1.92339		FALSE
9247.24	53668.9	1173.75	7.56812		5947.3	3133.85	0.121989	1.55486		FALSE
9249.7	53676	1082.75	6.98137		6078.55	2221.12	0.112532	1.5217		FALSE
9252.74	53684.7	1027.75	6.62674		4302.31	3462.48	0.106815	2.15065		FALSE
9263.4	53715.5	898.75	5.79497		4905.28	2368.74	0.0934082	1.88845		FALSE
9266.69	53725	834.75	5.38231		4646.41	2199.6	0.0867566	1.99437		FALSE
9270.45	53735.8	758.75	4.89228		4386.49	1568.99	0.0788578	2.11341		FALSE
9279.88	53763	706.75	4.55699		9421.44	1396.89	0.0734534	0.984975		FALSE
9283.12	53772.3	696.75	4.49251		5833.56	1799.53	0.0724141	1.59133		FALSE
9289.6	53790.9	606.75	3.91221		7689.18	1594.72	0.0630603	1.20814		FALSE
9292.79	53800.1	593.75	3.82839		5000.32	1205.25	0.0617091	1.85844		FALSE
9295.44	53807.8	576.75	3.71877		4979.75	1518.58	0.0599423	1.86665		FALSE
9298.64	53817	581.75	3.75101		6992.22	1120.93	0.060462	1.32986		FALSE
9349.77	53963.9	530.75	3.42217		5048.09	1401.89	0.0551615	1.85214		FALSE
9354.29	53976.9	528.75	3.40928		4646.99	1417.83	0.0549536	2.01298		FALSE
9362.92	54001.6	594.75	3.83483		5832.91	1222.06	0.0618131	1.60519		FALSE
9366.89	54013	640.75	4.13143		4828.71	1708.52	0.0665939	1.93983		FALSE
9372.17	54028.1	668.75	4.31197		5565.2	1783.93	0.069504	1.68407		FALSE
9377.34	54042.9	658.75	4.24749		5248.18	1778.01	0.0684647	1.78678		FALSE
9387.56	54072.2	699.75	4.51185		4850.32	1892.29	0.0727259	1.93545		FALSE
9396.55	54097.9	755.75	4.87293		6292.69	1557.29	0.078546	1.49325		FALSE
9417.86	54158.9	1189.75	7.87733		4705.57	3225.05	0.123652	2.00143		FALSE
9420.22	54165.6	1250.75	8.28121		4939.32	3395.81	0.129992	1.90719		FALSE
9427.3	54185.9	1466.75	9.71135		4453.99	3034.22	0.152441	2.1166		FALSE
9433.48	54203.5	1741.75	11.5321		4961.63	10085.4	0.181022	1.90129		FALSE
9436.78	54213	1906.75	12.6246		7620.48	3879.75	0.198171	1.23834		FALSE
9447.99	54245	2470.75	16.3588		1724.39	22889.7	0.256788	5.47903		FALSE
9451.43	54254.8	2600.75	17.2196		6851.78	5399.4	0.270299	1.37941		FALSE
9461	54282.1	3414.75	22.6091		1864.59	29926.5	0.354899	5.07404		FALSE
9464.37	54291.7	3676.75	24.3438		5022.86	10092	0.382129	1.88426		FALSE
9468.02	54302.1	4019.75	26.6148		4706.79	13586.9	0.417777	2.01157		FALSE
9508.2	54416.6	9366.75	62.0172		555.926	261079	0.973498	17.1034		FALSE
9510.73	54423.8	9556.75	63.2752		5449.65	26691.1	0.993244	1.7452		FALSE
9514.07	54433.3	9621.75	63.7056		2146.43	66287.8	1	4.43251		FALSE
9520.32	54451.1	9166.75	60.693		540.534	268402	0.952711	17.6128		FALSE
9561.5	54568	4425.75	29.3029		2986.29	23705.6	0.459973	3.2018		FALSE
9567.66	54585.5	3950.75	26.1579		4637.11	10914.2	0.410606	2.06328		FALSE
9571.08	54595.2	3758.75	24.8867		817.676	67456.8	0.390651	11.7052		FALSE
9594.24	54660.8	2411.75	15.9682		6991.48	6592.61	0.250656	1.37228		FALSE
9597.09	54668.9	2239.75	14.8294		8844.2	4598.09	0.23278	1.08513		FALSE
9599.47	54675.7	2091.75	13.8495		4408.32	7148.49	0.217398	2.17758		FALSE
9604.14	54688.9	1919.75	12.9324		5389.54	4000.16	0.199522	1.782		FALSE
9609.4	54703.8	1648.75	11.1068		2070.91	9879.67	0.171357	4.64018		FALSE
9620.41	54734.9	1292.75	8.7086		4983.21	2691.99	0.134357	1.93057		FALSE
9622.63	54741.2	1186.75	7.99453		2599.13	5562.01	0.12334	3.70226		FALSE
9628.27	54757.2	1017.75	6.85606		4397.95	3452.12	0.105776	2.18926		FALSE
9632.42	54768.9	953.75	6.42493		6301.08	2567.92	0.0991244	1.52869		FALSE
9635.96	54778.9	904.75	6.09484		6476.48	2962.56	0.0940318	1.48784		FALSE
9638.81	54786.9	778.75	5.24604		6949.19	2094.04	0.0809364	1.38704		FALSE
9651.96	54824.1	549.75	3.70339		7139.53	1137.63	0.0571362	1.3519		FALSE
10233.6	56443	662.875	4.78606		7760.2	1795.72	0.0688934	1.31873		FALSE
10237.3	56453	729.875	5.26981		8604.13	1483.37	0.0758568	1.18981		FALSE
10240.9	56462.9	765.875	5.52973		7312.04	2098.73	0.0795983	1.40055		FALSE
10247.9	56482.2	936.875	6.76438		6574.76	2000.12	0.0973705	1.55867		FALSE
10251.1	56491	1033.88	7.46474		8178.42	2826.38	0.107452	1.25343		FALSE
10254.8	56501	1138.88	8.22285		8413.52	3130.15	0.118365	1.21884		FALSE
10257.7	56509	1176.88	8.49722		9657.43	3301.78	0.122314	1.06216		FALSE
10261.3	56519	1248.88	9.01707		8715.32	2652.38	0.129797	1.17739		FALSE
10264.6	56528	1332.88	9.62356		5005.77	3818.61	0.138527	2.05055		FALSE
10267.9	56536.9	1421.88	10.2662		6668.13	5040.06	0.147777	1.53985		FALSE
10271.5	56546.9	1500.88	10.8365		7324.53	3231.59	0.155988	1.40235		FALSE
10278	56564.7	1677.88	12.1145		3241.4	9349.5	0.174384	3.17086		FALSE
10281.7	56574.7	1808.88	13.0604		4757.39	7673.65	0.187999	2.1612		FALSE
10285	56583.7	1972.88	14.2445		8113.09	4241.79	0.205043	1.2677		FALSE
10288.4	56593	2089.88	15.0892		8230.93	4443.86	0.217203	1.24996		FALSE
10292	56603	2196.88	15.8618		6356.17	6193.14	0.228324	1.61922		FALSE
10296	56613.8	2335.88	16.8654		5737.32	8327.32	0.24277	1.79456		FALSE
10299.7	56624.1	2419.88	17.4719		4694.35	6999.31	0.251501	2.19407		FALSE
10303	56633	2527.88	18.2516		6893.26	7135.37	0.262725	1.49465		FALSE
10306.2	56641.7	2486.88	17.9556		4860.48	5416.79	0.258464	2.1204		FALSE
10309.6	56651	2488.88	17.9701		5943.19	7098.61	0.258672	1.73469		FALSE
10313.2	56660.9	2399.88	17.3275		5761.12	6814.89	0.249422	1.79014		FALSE
10316.5	56669.9	2280.88	16.4683		5853.69	6475.12	0.237054	1.76239		FALSE
10319.8	56678.9	2193.88	15.8401		7193.74	6112.6	0.228012	1.43455		FALSE
10323.1	56687.9	2045.88	14.7715		6271.23	5710.76	0.21263	1.6461		FALSE
10327.1	56698.9	1897.88	13.7029		6541.69	5296.62	0.197248	1.57866		FALSE
10330.6	56708.3	1754.88	12.6705		5783.99	4937.17	0.182386	1.78606		FALSE
10333.9	56717.5	1590.88	11.4864		4047.23	6647.21	0.165342	2.55333		FALSE
10339.6	56733	1444.88	10.4322		8379.32	3064.8	0.150168	1.23394		FALSE
10342.5	56741	1318.88	9.52248		7357.97	2861.03	0.137072	1.40562		FALSE
10345.4	56748.8	1263.88	9.12537		5474.98	2735.27	0.131356	1.88958		FALSE
10352.3	56767.6	1182.88	8.54054		4810.15	3238.86	0.122938	2.15218		FALSE
10356.1	56777.9	1134.88	8.19397		4561.47	3105.37	0.117949	2.27034		FALSE
10360.1	56788.9	988.875	7.13983		4848.63	2123.99	0.102775	2.13671		FALSE
10362.3	56795	986.875	7.12539		5670.78	2725.01	0.102567	1.82732		FALSE
10366	56805	874.875	6.31673		4692.96	3046.56	0.0909268	2.20884		FALSE
10377	56835	701.875	5.19787		4810.95	1961.29	0.0729467	2.15696		FALSE
10380.9	56845.7	603.875	4.47211		7019.79	1294.91	0.0627615	1.47881		FALSE
10384	56853.9	569.875	4.22032		4834.39	1613.28	0.0592278	2.14793		FALSE
10388	56864.9	536.875	3.97593		6053.1	1762.42	0.0557981	1.71615		FALSE
10743.5	57825	530.375	3.98394		6455.15	1104.91	0.0551225	1.66434		FALSE
10862.6	58143	620.375	4.72248		10255.1	2128.7	0.0644763	1.05924		FALSE
10870.1	58162.9	625.375	4.76054		3275.44	2688.85	0.064996	3.31867		FALSE
10874.6	58175	663.375	5.04981		5434.43	1884.15	0.0689454	2.00106		FALSE
10876.9	58181	620.375	4.72248		10635.3	1324.74	0.0644763	1.02272		FALSE
10879.9	58189	646.375	4.9204		8447.92	1337.6	0.0671785	1.28788		FALSE
10883.6	58199	641.375	4.88233		7298.2	1664.86	0.0666589	1.49128		FALSE
10887.4	58208.9	539.375	4.10588		7849.78	1423.93	0.0560579	1.38697		FALSE
11190.2	59009	562.375	4.37672		5041.85	1231.53	0.0584483	2.21946		FALSE
11194	59018.9	571.375	4.44676		6555.62	1246.56	0.0593837	1.70754		FALSE
11202.4	59041	610.375	4.75028		3905.54	2602.64	0.063437	2.86834		FALSE
11207.7	59055	577.375	4.49345		8610.61	1264.52	0.0600073	1.30162		FALSE
11215.4	59075	538.375	4.18993		13818.2	1165.63	0.055954	0.811635		FALSE

## Sheet: ICDC_EC478-1_0_C1_1
Spectrum: ICDC EC478-1\0_C1\1 1SLin, "Baseline subt." (D:\Data\BioTyperRealTimeProcessing\China CDC\20120925yingouchangganjun\ICDC EC478-1\0_C1\1)
m/z	time	Intens.	SN	Quality Fac.	Res.	Area	Rel. Intens.	FWHM	Chi^2	Bk. Peak
2816.91	29791	127	2.81489		4929.59	134.384	0.0123385	0.571429		FALSE
2818.45	29799	200	4.43289		5405.95	188.961	0.0194307	0.52136		FALSE
2819.83	29806.2	167	3.70147		2408.3	283.343	0.0162246	1.17088		FALSE
2821.87	29816.8	101	2.23861		7574.63	119.948	0.00981249	0.372542		FALSE
3012.37	30792.8	114.125	2.50318		3276.4	199.968	0.0110876	0.919415		FALSE
3014.14	30801.8	161.125	3.53406		3291.56	257.851	0.0156538	0.915718		FALSE
3015.97	30811	147	3.22425		5788.63	178.28	0.0142816	0.521017		FALSE
3017.73	30819.8	97	2.12756		3095.77	118.574	0.00942388	0.974789		FALSE
3126.12	31361	100	2.19263		7158.27	97.746	0.00971534	0.436715		FALSE
3137.84	31418.9	664	14.559		643.561	3978.34	0.0645099	4.87574		FALSE
3147.58	31467	96	2.10492		3008.07	106.144	0.00932673	1.04638		FALSE
3150.82	31483	92	2.01722		2380.69	154.366	0.00893811	1.32349		FALSE
3280.25	32114.6	184	4.0488		1203.72	539.051	0.0178762	2.72509		FALSE
3281.98	32123	170	3.74074		4070.31	188.344	0.0165161	0.806323		FALSE
3283.86	32132	121	2.66252		3110.34	175.3	0.0117556	1.05579		FALSE
3619.12	33711.8	224	4.90559		2824.24	591.937	0.0217624	1.28145		FALSE
3620.49	33718.1	218	4.77419		1299.38	743.515	0.0211794	2.78632		FALSE
3644.12	33826.6	151	3.30689		951.58	711.899	0.0146702	3.82955		FALSE
3646.8	33838.9	125	2.73749		5497.2	142.365	0.0121442	0.663393		FALSE
4135.59	36008.9	102	2.16484		4620.67	123.175	0.00990965	0.895019		FALSE
4137.46	36017	183	3.88399		7244.16	252.72	0.0177791	0.571144		FALSE
4139.46	36025.6	239	5.07253		2961.93	581.897	0.0232197	1.39755		FALSE
4141.63	36034.9	209	4.43581		4125.62	437.95	0.0203051	1.00388		FALSE
4149.55	36069	235	4.95419		6784.29	393.383	0.0228311	0.611641		FALSE
4154.51	36090.3	481	10.1403		2637.88	1492.24	0.0467308	1.57494		FALSE
4162.31	36123.8	3338	70.3706		823.475	24589.9	0.324298	5.05457		FALSE
4171.22	36162	745	15.7058		1584.95	3428.46	0.0723793	2.63177		FALSE
4177.52	36189	464	9.78189		6709.85	631.931	0.0450792	0.622594		FALSE
4182.2	36209	621	13.0917		2156.21	2434.01	0.0603323	1.93961		FALSE
4183.66	36215.3	605	12.7544		1917.46	1887.85	0.0587778	2.18188		FALSE
4188.27	36235	269	5.67097		6329.61	510.598	0.0261343	0.661694		FALSE
4191.07	36247	233	4.91203		5120.52	286.939	0.0226367	0.818485		FALSE
4192.94	36255	200	4.21633		5195.9	250.338	0.0194307	0.806971		FALSE
4194.81	36263	175	3.68929		2720.98	358.143	0.0170018	1.54165		FALSE
4197.62	36275	144	3.03576		8440.57	124.972	0.0139901	0.497315		FALSE
4200.9	36289	119	2.50872		6610.72	152.058	0.0115613	0.635468		FALSE
4202.77	36297	128	2.69845		6118.43	161.049	0.0124356	0.686902		FALSE
4206.52	36313	107	2.25574		2386.18	226.598	0.0103954	1.76287		FALSE
4211.21	36333	101	2.12925		2844.61	197.538	0.00981249	1.48042		FALSE
4213.08	36341	106	2.23466		4895.28	127.49	0.0102983	0.860641		FALSE
4256.32	36524.9	205	4.32174		1722.64	582.798	0.0199164	2.47081		FALSE
4258.69	36535	135	2.84602		6061.03	142.141	0.0131157	0.702635		FALSE
4541.85	37717	103	2.08793		5956.18	117.745	0.0100068	0.762544		FALSE
4543.31	37723	103	2.08793		3110.31	199.482	0.0100068	1.46073		FALSE
4565.24	37812.9	105	2.12847		4765.37	143.504	0.0102011	0.958004		FALSE
4567.48	37822.1	130	2.63525		3341.62	222.253	0.0126299	1.36684		FALSE
4569.14	37828.9	133	2.69606		3595.99	168.27	0.0129214	1.27062		FALSE
4741.63	38528.9	120	2.42461		5334.42	149.763	0.0116584	0.888874		FALSE
4743.46	38536.3	132	2.66707		4638.95	182.066	0.0128242	1.02253		FALSE
4746.08	38546.9	195	3.93999		4624.68	386.926	0.0189449	1.02625		FALSE
4752.67	38573.3	1025	20.7102		919.083	6836.16	0.0995822	5.1711		FALSE
4761.67	38609.5	651	13.1535		979.715	3526.13	0.0632469	4.86026		FALSE
4766.12	38627.3	290	5.85947		3337.71	706.92	0.0281745	1.42796		FALSE
4770.76	38645.9	161	3.25301		4679.78	228.984	0.0156417	1.01944		FALSE
4772.99	38654.8	145	2.92973		4224.86	420.667	0.0140872	1.12974		FALSE
4783.51	38697	127	2.56604		6753.25	169.444	0.0123385	0.708326		FALSE
4785.73	38705.9	100	2.02051		4114.99	168.842	0.00971534	1.163		FALSE
5048.83	39745	145	2.91932		6988.4	178.574	0.0140872	0.722459		FALSE
5050.84	39752.8	126	2.53679		2017.76	375.479	0.0122413	2.50319		FALSE
5064.97	39807.8	173	3.43401		4172.52	292.045	0.0168075	1.21389		FALSE
5067.31	39816.9	169	3.35461		4491.14	337.447	0.0164189	1.12829		FALSE
5069.88	39827	112	2.22318		6630.89	161.897	0.0108812	0.764586		FALSE
5103.03	39955.7	105	2.08423		3518.88	208.222	0.0102011	1.45018		FALSE
5104.94	39963.1	128	2.54077		1410.13	469.657	0.0124356	3.62018		FALSE
5148.96	40133.3	358	7.10623		1071.51	2224.3	0.0347809	4.80532		FALSE
5369.69	40976.3	117.062	2.27557		4374.17	207.504	0.011373	1.22759		FALSE
5372.09	40985.4	150.062	2.91705		2822.1	361.375	0.0145791	1.90358		FALSE
5380.66	41017.8	654.062	12.7143		836.013	4951.31	0.0635444	6.43609		FALSE
5402.72	41101	103.062	2.00342		3567.61	206.663	0.0100129	1.51438		FALSE
5433.85	41218.1	159.062	3.092		3019.51	541.065	0.0154535	1.79958		FALSE
5435.88	41225.8	135.062	2.62547		5120.47	232.373	0.0131218	1.0616		FALSE
5595.46	41820.9	253.062	4.88723		2960.15	718.411	0.0245859	1.89026		FALSE
5597.07	41826.9	270.062	5.21554		2425.9	904.42	0.0262375	2.30722		FALSE
5602.45	41846.8	171.062	3.30362		4042.55	260.319	0.0166193	1.38587		FALSE
5604.85	41855.7	161.062	3.1105		3935.91	317.473	0.0156478	1.42403		FALSE
5606.82	41863	178.062	3.43881		3359.79	274.624	0.0172994	1.6688		FALSE
5609.85	41874.2	178.062	3.43881		3666.51	359.888	0.0172994	1.53002		FALSE
5612.22	41883	198.062	3.82505		4698.47	304.357	0.0192424	1.19448		FALSE
5614.39	41891	221.062	4.26924		8168.55	323.284	0.021477	0.687318		FALSE
5617.06	41900.8	244.062	4.71342		4949.51	473.436	0.0237115	1.13487		FALSE
5626.79	41936.8	552.062	10.5582		1445.66	2927.09	0.0536348	3.89221		FALSE
5629.23	41945.8	581.062	11.1128		3873.5	1202.34	0.0564522	1.45327		FALSE
5631.43	41953.9	607.062	11.6101		4476.2	966.054	0.0589782	1.25808		FALSE
5642.32	41994.1	3378.06	64.6055		854.947	29998	0.32819	6.59961		FALSE
5654.5	42039	563.062	10.7686		5236.48	1181.45	0.0547034	1.07983		FALSE
5656.67	42047	601.062	11.4953		3537.52	2116.33	0.0583953	1.59905		FALSE
5663.16	42070.9	544.062	10.4052		3160.72	1981.66	0.0528575	1.79173		FALSE
5665.91	42081	505.062	9.65933		6023.36	541.013	0.0490685	0.940656		FALSE
5667.78	42087.9	493.062	9.42983		1641.43	2339.13	0.0479027	3.45295		FALSE
5673.13	42107.6	348.062	6.65671		4995.49	541.962	0.0338155	1.13565		FALSE
5675.14	42115	254.062	4.85895		3705.81	510.599	0.024683	1.53142		FALSE
5678.41	42127	241.062	4.61033		5217.16	457.258	0.02342	1.08841		FALSE
5680.59	42135	241.062	4.61033		5043.34	357.433	0.02342	1.12636		FALSE
5683.02	42143.9	219.062	4.18958		3112.74	444.439	0.0212827	1.82573		FALSE
5685.49	42153	211.062	4.03658		3486.92	424.776	0.0205054	1.63052		FALSE
5688.21	42163	178.062	3.40545		3635.34	390.734	0.0172994	1.5647		FALSE
5691.48	42175	140.062	2.6787		8519.76	135.335	0.0136075	0.668033		FALSE
6204.15	44017	108.875	2.03514		5562.72	169.724	0.0105776	1.11531		FALSE
6206.67	44025.8	156.875	2.93237		2977.88	472.887	0.0152409	2.08426		FALSE
6209.27	44035	164.875	3.08191		6045.56	255.554	0.0160182	1.02708		FALSE
6211.77	44043.8	139.875	2.62346		3971.02	287.914	0.0135893	1.56427		FALSE
6214.62	44053.8	125.875	2.36088		3355.56	208.07	0.0122292	1.85204		FALSE
6217.23	44063	145.875	2.73599		4878.14	276.042	0.0141723	1.27451		FALSE
6220.05	44072.8	131.875	2.47341		3261.83	215.841	0.0128121	1.90692		FALSE
6222.34	44080.9	142.875	2.67972		3278.15	287.468	0.0138808	1.89813		FALSE
6225.74	44092.8	154.875	2.90479		3794.14	326.644	0.0150466	1.64088		FALSE
6227.68	44099.7	177.875	3.33617		5841.53	285.195	0.0172812	1.0661		FALSE
6230.9	44111	213.875	4.01138		5145.95	539.188	0.0207787	1.21084		FALSE
6235.07	44125.6	315.875	5.92446		2261.88	1233.63	0.0306883	2.75658		FALSE
6240.58	44144.9	399.875	7.49994		4690.16	1776.25	0.0388492	1.33057		FALSE
6242.31	44151	413.875	7.76252		5858.8	695.758	0.0402094	1.06546		FALSE
6248.58	44173	610.875	11.4574		4027.9	2815.93	0.0593486	1.55133		FALSE
6254.15	44192.5	1470.88	27.5873		2135.56	6194.69	0.142901	2.92858		FALSE
6255.77	44198.2	1474.88	27.6623		3696.28	6843.59	0.143289	1.69245		FALSE
6261.5	44218.2	1233.88	23.1422		5057.41	2714.94	0.119875	1.23808		FALSE
6263.59	44225.5	1152.88	21.623		4659.46	2556.76	0.112006	1.34427		FALSE
6266.85	44237	1067.88	20.0288		3751.61	2401.09	0.103748	1.67045		FALSE
6279	44279.4	6011.88	112.757		899.704	59210	0.584074	6.97896		FALSE
6292.59	44327	736.875	13.8206		8600.68	1980.95	0.0715899	0.731639		FALSE
6295.46	44337	665.875	12.489		7435.45	1113.67	0.064692	0.846682		FALSE
6304.42	44368.2	846.875	15.8837		679.856	10977.5	0.0822768	9.27316		FALSE
6313.2	44398.9	509.875	9.56307		7507.93	855.152	0.0495361	0.840871		FALSE
6315.22	44405.9	467.875	8.77533		4569.7	1056.24	0.0454556	1.38198		FALSE
6318.36	44416.9	495.875	9.30049		5171.72	1086.39	0.0481759	1.22171		FALSE
6320.69	44425	507.875	9.52556		7112.96	822.549	0.0493418	0.888617		FALSE
6323.28	44434	474.875	8.90662		4543.99	1028.13	0.0461357	1.39157		FALSE
6326.15	44444	446.875	8.38146		3352	760.232	0.0434154	1.88728		FALSE
6328.71	44452.9	492.875	9.24422		3154.89	1327.89	0.0478845	2.006		FALSE
6331.05	44461.1	435.875	8.17515		3806.27	1132.62	0.0423467	1.66332		FALSE
6334.11	44471.7	323.875	6.07451		4990.41	848.853	0.0314656	1.26926		FALSE
6337.47	44483.4	265.875	4.98668		2832.03	734.478	0.0258307	2.23778		FALSE
6340.22	44493	255.875	4.79912		3803.56	565.06	0.0248591	1.66692		FALSE
6343.64	44504.9	236.875	4.44276		5322.9	391.088	0.0230132	1.19176		FALSE
6345.95	44512.9	239.875	4.49903		5955.96	600.774	0.0233047	1.06548		FALSE
6349.03	44523.6	193.875	3.63626		4934.79	420.75	0.0188356	1.28659		FALSE
6351.85	44533.5	190.875	3.58		5262.28	309.802	0.0185442	1.20705		FALSE
6354.76	44543.6	179.875	3.37368		4786.08	376.244	0.0174755	1.32776		FALSE
6357.47	44553	201.875	3.78631		8592.19	377.301	0.0196128	0.739913		FALSE
6360.06	44562	193.875	3.63626		5557.94	321.656	0.0188356	1.14432		FALSE
6363.18	44572.8	216.875	4.02761		5934.79	450.567	0.0210701	1.07218		FALSE
6365.53	44581	202.875	3.76762		5943.38	421.59	0.01971	1.07103		FALSE
6368.4	44590.9	199.875	3.71191		5695.31	324.667	0.0194185	1.11818		FALSE
6370.72	44599	244.875	4.54761		6863.29	381.116	0.0237904	0.92823		FALSE
6373.59	44609	311.875	5.79187		6846.69	630.213	0.0302997	0.930902		FALSE
6375.89	44616.9	309.875	5.75473		2658.96	840.436	0.0301054	2.39789		FALSE
6378.78	44627	275.875	5.12331		6120.64	449.689	0.0268022	1.04218		FALSE
6381.01	44634.7	243.875	4.52903		3744.24	408.686	0.0236933	1.70422		FALSE
6382.82	44641	228.875	4.25047		5343.02	798.674	0.022236	1.19461		FALSE
6388.68	44661.3	225.875	4.19475		3856.6	593.872	0.0219445	1.65656		FALSE
6394.63	44681.9	413.875	7.68613		1995.86	1684.59	0.0402094	3.20394		FALSE
6397.21	44690.9	478.875	8.89325		4038.82	1040.94	0.0465243	1.58393		FALSE
6399.11	44697.4	471.875	8.76325		1687.58	2364.76	0.0458443	3.79188		FALSE
6407.64	44727	225.875	4.19475		5584.34	357.96	0.0219445	1.14743		FALSE
6409.95	44735	235.875	4.38047		4786.89	378.18	0.0229161	1.33906		FALSE
6414.58	44751	158.875	2.95049		4846.2	255.607	0.0154352	1.32363		FALSE
6416.89	44759	132.875	2.46764		3362.73	351.655	0.0129093	1.90824		FALSE
6457.96	44900.8	107.875	2.00336		3937.49	211.876	0.0104804	1.64012		FALSE
7156.94	47249.2	337	6.2271		1229.08	2833.08	0.0327407	5.82299		FALSE
7170.93	47295	117	2.16193		4203.49	197.076	0.0113669	1.70595		FALSE
7176.41	47312.9	111	2.05106		5571.16	189.128	0.010784	1.28814		FALSE
7179.47	47322.9	131	2.42062		6203.16	282.023	0.0127271	1.15739		FALSE
7182.54	47333	142	2.62388		8431.54	238.067	0.0137958	0.851866		FALSE
7185.6	47343	144	2.66084		3105.47	406.424	0.0139901	2.31385		FALSE
7192.32	47364.9	156	2.88257		4337.21	339.473	0.0151559	1.65828		FALSE
7194.72	47372.8	190	3.51083		4187.63	428.152	0.0184591	1.71809		FALSE
7200.61	47392	215	3.97278		4150.25	497.55	0.020888	1.73498		FALSE
7203.35	47401	241	4.4532		6317.38	485.732	0.023414	1.14024		FALSE
7206.4	47411	228	4.21299		5014.12	381.109	0.022151	1.43722		FALSE
7209.43	47420.8	250	4.61951		4993.75	544.413	0.0242884	1.44369		FALSE
7211.93	47429	256	4.73037		6684.8	560.407	0.0248713	1.07886		FALSE
7214.38	47437	273	5.0445		7905.3	326.084	0.0265229	0.912601		FALSE
7217.45	47447	314	5.8021		10368	699.117	0.0305062	0.696127		FALSE
7232.59	47496.4	926	17.1107		1475.96	8297.2	0.0899641	4.90028		FALSE
7234.62	47503	972	17.9606		9665.13	1743.76	0.0944331	0.748528		FALSE
7242.13	47527.4	2446	45.1973		1011.06	23052.4	0.237637	7.16288		FALSE
7254.27	47567	310	5.72819		6518.34	660.132	0.0301176	1.1129		FALSE
7257.32	47576.9	242	4.47168		4668.51	431.549	0.0235111	1.55453		FALSE
7259.8	47585	262	4.84124		5042.83	587.751	0.0254542	1.43963		FALSE
7263.15	47595.8	262	4.84124		5232.14	609.796	0.0254542	1.38818		FALSE
7264.98	47601.8	264	4.8782		4023.04	621.378	0.0256485	1.80584		FALSE
7268.2	47612.3	228	4.21299		4612.28	520.996	0.022151	1.57584		FALSE
7271.07	47621.6	201	3.71408		5446.76	351.434	0.0195278	1.33493		FALSE
7278.52	47645.8	137	2.53149		5751.49	244.258	0.01331	1.2655		FALSE
7281.34	47655	141	2.6054		8714.69	295.211	0.0136986	0.835525		FALSE
7284.42	47665	144	2.66084		5940.99	294.371	0.0139901	1.22613		FALSE
7286.89	47673	118	2.18041		5828.85	203.284	0.0114641	1.25014		FALSE
7664.31	48883	112	2.10529		6702.11	181.925	0.0108812	1.14357		FALSE
7667.45	48892.9	119.25	2.24156		4798.43	207.188	0.0115855	1.59791		FALSE
7670.63	48903	129.25	2.42954		8149.4	339.788	0.0125571	0.94125		FALSE
7676.92	48922.9	165	3.10154		3531.31	388.6	0.0160303	2.17396		FALSE
7686.1	48951.9	1387	26.0717		1058.44	12090.8	0.134752	7.26173		FALSE
7694.72	48979.2	270	5.07524		4341.82	481.837	0.0262314	1.77223		FALSE
7699.08	48992.9	228	4.28576		8232.86	660.615	0.022151	0.935165		FALSE
7701.62	49001	213	4.0038		13176.5	369.229	0.0206937	0.584495		FALSE
7704.78	49011	209	3.92861		4656.35	488.716	0.0203051	1.65468		FALSE
7707.59	49019.8	194	3.64665		4559.19	474.739	0.0188478	1.69056		FALSE
7710.49	49029	216	4.06019		10525.4	369.679	0.0209851	0.732557		FALSE
7713.65	49039	265	4.98125		4149.88	615.589	0.0257457	1.85876		FALSE
7716.19	49047	330	6.20307		4263.56	754.811	0.0320606	1.8098		FALSE
7718.08	49052.9	365	6.86097		1424.08	2298.32	0.035461	5.4197		FALSE
7719.39	49057.1	345	6.48503		1360.63	2298.32	0.0335179	5.6734		FALSE
7728.92	49087.1	122	2.29326		2756.17	430.523	0.0118527	2.80422		FALSE
7779.65	49246.8	130	2.44363		5748.41	213.107	0.0126299	1.35336		FALSE
7782.24	49255	140	2.63161		4658.92	282.773	0.0136015	1.6704		FALSE
7785.39	49264.8	116	2.18047		4619.93	235.465	0.0112698	1.68517		FALSE
7809.35	49340.1	109	2.04889		2207.04	490.779	0.0105897	3.53839		FALSE
7811.54	49346.9	116	2.18047		3047.22	372.141	0.0112698	2.56349		FALSE
8099.18	50241	136	2.61183		6736.78	353.253	0.0132129	1.20223		FALSE
8102.73	50251.9	158	3.03433		4416.79	378.927	0.0153502	1.83453		FALSE
8105.02	50259	170	3.26478		5038.94	295.443	0.0165161	1.60848		FALSE
8108.02	50268.2	134	2.57342		5808.81	291.174	0.0130186	1.39581		FALSE
8110.88	50277	108	2.0741		6644.35	187.612	0.0104926	1.22072		FALSE
8113.91	50286.3	105	2.01648		4315.19	233.051	0.0102011	1.88031		FALSE
8119.97	50305	109	2.0933		10286.4	165.039	0.0105897	0.78939		FALSE
8131.66	50340.9	116	2.22773		6012.18	192.724	0.0112698	1.35253		FALSE
8134.92	50350.9	126	2.41978		7721.97	252.804	0.0122413	1.05348		FALSE
8137.51	50358.9	153	2.93831		4627.53	322.328	0.0148645	1.7585		FALSE
8140.79	50369	148	2.84228		9654.3	228.713	0.0143787	0.84323		FALSE
8144.02	50378.9	143	2.74626		5518.86	304.823	0.0138929	1.47567		FALSE
8146.65	50387	148	2.84228		7373.22	234.9	0.0143787	1.1049		FALSE
8149.87	50396.9	133	2.55421		4735.03	303.369	0.0129214	1.72118		FALSE
8152.04	50403.5	147	2.82308		4380.95	335.505	0.0142816	1.8608		FALSE
8155.12	50413	129	2.47739		5746.62	226.721	0.0125328	1.41912		FALSE
8158.34	50422.9	129	2.47739		5029.36	293.459	0.0125328	1.62214		FALSE
8160.98	50431	125	2.41534		5994.6	289.142	0.0121442	1.36139		FALSE
8164.24	50441	130	2.51196		12524.7	210.219	0.0126299	0.651849		FALSE
8167.5	50451	137	2.64722		6891.31	358.49	0.01331	1.18519		FALSE
8170.11	50459	149	2.87909		6867.78	257.496	0.0144759	1.18963		FALSE
8173.37	50469	160	3.09164		7331.67	333.179	0.0155445	1.1148		FALSE
8176.63	50479	157	3.03367		7434.13	344.698	0.0152531	1.09988		FALSE
8179.57	50488	176	3.4008		5315.98	418.857	0.017099	1.53868		FALSE
8182.9	50498.2	163	3.14961		6317.3	402.524	0.015836	1.29532		FALSE
8189.32	50517.9	233	4.5022		6723.29	673.075	0.0226367	1.21805		FALSE
8192.88	50528.8	264	5.10121		3079.1	827.468	0.0256485	2.6608		FALSE
8196.18	50538.9	289	5.58427		3384.17	902.961	0.0280773	2.42192		FALSE
8198.61	50546.3	261	5.04324		6435.47	498.48	0.025357	1.27397		FALSE
8205.35	50567	228	4.40559		5679.94	560.861	0.022151	1.44462		FALSE
8209.04	50578.2	212	4.09642		3437.39	537.732	0.0205965	2.38816		FALSE
8211.89	50587	241	4.65678		4404.01	704.874	0.023414	1.86464		FALSE
8215.54	50598.1	235	4.54085		4661.78	447.5	0.0228311	1.76232		FALSE
8218.43	50607	264	5.10121		5442.38	630.717	0.0256485	1.51008		FALSE
8221.69	50617	281	5.42969		5445.12	688.521	0.0273001	1.50992		FALSE
8224.71	50626.2	296	5.71953		6543.96	556.68	0.0287574	1.25684		FALSE
8227.59	50635	320	6.18328		5998.43	767.987	0.0310891	1.37162		FALSE
8230.86	50645	368	7.11077		5365.77	666.342	0.0357525	1.53396		FALSE
8233.44	50652.9	395	7.63249		5812.34	975.782	0.0383756	1.41654		FALSE
8236.73	50662.9	430	8.30878		6597.2	808.732	0.041776	1.24852		FALSE
8240.01	50672.9	492	9.50679		5804.92	1180.06	0.0477995	1.41949		FALSE
8242.65	50681	534	10.3183		10283	1235.6	0.0518799	0.801579		FALSE
8245.9	50690.9	516	9.97054		4879.03	1313.82	0.0501312	1.69007		FALSE
8253.08	50712.8	671	12.9656		2022.44	3842.65	0.0651899	4.08075		FALSE
8254.82	50718.2	739	14.2795		6431.19	1426.31	0.0717964	1.28356		FALSE
8262.87	50742.7	982	18.9749		2230.37	6155.42	0.0954046	3.7047		FALSE
8268.63	50760.3	1202	23.2259		3079.77	6539.6	0.116778	2.68483		FALSE
8281.96	50800.9	2236	43.2057		1672.91	19997.9	0.217235	4.95063		FALSE
8283.92	50806.8	2326	44.9447		5888.9	6018.89	0.225979	1.4067		FALSE
8287.52	50817.8	2306	44.5583		5486.71	6005.81	0.224036	1.51047		FALSE
8290.25	50826.1	2295	44.3457		5749.33	4485.1	0.222967	1.44195		FALSE
8293.32	50835.5	2439	47.1282		4651.54	6303.13	0.236957	1.78292		FALSE
8311.52	50890.9	4530	87.532		994.393	61114	0.440105	8.35839		FALSE
8327.73	50940.1	10293	198.889		734.304	202016	1	11.341		FALSE
8346.66	50997.6	2992	57.968		6470.34	5881.37	0.290683	1.28999		FALSE
8349.4	51005.9	2976	57.658		4015.73	7802.89	0.289129	2.07917		FALSE
8352.47	51015.2	2925	56.6699		2211.58	13108.3	0.284174	3.77669		FALSE
8357.9	51031.7	2727	52.8338		4088	8844.32	0.264937	2.04449		FALSE
8361.62	51043	2680	51.9232		12020.3	5222.24	0.260371	0.695624		FALSE
8365.31	51054.2	2732	52.9306		5826.63	8840.9	0.265423	1.4357		FALSE
8368.34	51063.4	2875	55.7012		1093.02	34741.9	0.279316	7.65616		FALSE
8382.76	51107	1635	31.677		5509.07	4192.21	0.158846	1.52163		FALSE
8385.55	51115.5	1534	29.7202		2642.3	5928.33	0.149033	3.17358		FALSE
8389.96	51128.8	1443	27.9571		2288.31	8916.94	0.140192	3.66645		FALSE
8396.66	51149.1	1238	23.9854		2893.7	7553.68	0.120276	2.9017		FALSE
8403.89	51171	1049	20.3237		4389.93	3377.52	0.101914	1.91436		FALSE
8407.86	51183	1024	19.8393		4832.2	2008.46	0.0994851	1.73997		FALSE
8410.72	51191.6	1053	20.4012		6475.08	2707.23	0.102303	1.29894		FALSE
8413.9	51201.2	1019	19.7424		2558.2	4462.52	0.0989993	3.28899		FALSE
8423.25	51229.5	878	17.0107		4747.83	2263.74	0.0853007	1.77413		FALSE
8426.36	51238.9	941	18.2312		5058.81	2407.27	0.0914214	1.66568		FALSE
8429.01	51246.9	901	17.4563		5278.12	1760.63	0.0875352	1.59697		FALSE
8442.25	51286.9	541	10.4815		6035.58	1370.32	0.05256	1.39875		FALSE
8448.92	51307	512	9.91965		7841.35	981.678	0.0497425	1.07748		FALSE
8452.21	51316.9	534	10.3459		3819.41	1678.61	0.0518799	2.21296		FALSE
8455.31	51326.3	548	10.6171		5595.7	1055.4	0.0532401	1.51104		FALSE
8457.8	51333.8	525	10.1715		5201.04	1323.04	0.0510055	1.62617		FALSE
8461.51	51345	491	9.51279		5174.61	1233.17	0.0477023	1.6352		FALSE
8471.48	51375	568	11.0046		2200.02	2817.38	0.0551831	3.85064		FALSE
8473.46	51381	582	11.2759		7347.23	2162.31	0.0565433	1.15329		FALSE
8476.82	51391.1	504	9.76466		4430.13	1270.37	0.0489653	1.91344		FALSE
8480.11	51401	435	8.42783		4927.06	1080.86	0.0422617	1.72113		FALSE
8483.43	51411	389	7.53661		6720.28	740.493	0.0377927	1.26236		FALSE
8487.86	51424.3	368	7.12975		3451.97	1186.39	0.0357525	2.45884		FALSE
8490.74	51433	412	7.98222		6231.13	979.46	0.0400272	1.36263		FALSE
8494.05	51442.9	442	8.56345		6779.44	820.706	0.0429418	1.25291		FALSE
8497.02	51451.9	476	9.22218		3231.43	1473.78	0.046245	2.62949		FALSE
8500.05	51461	474	9.18343		4772.84	1195.63	0.0460507	1.78092		FALSE
8503.37	51471	458	8.87344		6192.03	876.061	0.0444963	1.37328		FALSE
8515.37	51507	1271	24.844		930.256	17100.3	0.123482	9.15379		FALSE
8529.61	51549.8	298	5.82495		4854.26	743.497	0.0289517	1.75714		FALSE
8532.81	51559.4	243	4.74987		3263.73	631.429	0.0236083	2.61443		FALSE
8536.67	51571	259	5.06262		4788.43	486.103	0.0251627	1.78277		FALSE
8539.08	51578.2	274	5.35583		5112.88	655.794	0.02662	1.67011		FALSE
8542	51587	268	5.23854		4726.99	639.772	0.0260371	1.80707		FALSE
8545.33	51597	267	5.219		7713.45	576.481	0.02594	1.10785		FALSE
8548.44	51606.3	236	4.61305		5872.78	537.465	0.0229282	1.4556		FALSE
8551.34	51615	202	3.94846		7188.52	354.207	0.019625	1.18958		FALSE
8554.67	51625	190	3.71389		5917.87	414.361	0.0184591	1.44557		FALSE
8557.34	51633	169	3.30341		6190.88	372.858	0.0164189	1.38225		FALSE
8560.68	51643	140	2.73655		12826.7	161.957	0.0136015	0.667408		FALSE
8563.98	51652.9	112	2.18924		3176.67	307.363	0.0108812	2.6959		FALSE
8604.06	51772.8	104	2.03287		5080.88	205.752	0.010104	1.69342		FALSE
8890.15	52621	108.125	2.14261		4484.15	279.378	0.0105047	1.98257		FALSE
8892.86	52629	138.125	2.73709		4857.52	259.403	0.0134193	1.83074		FALSE
8895.58	52637	147.125	2.91543		4190.1	420.855	0.0142937	2.123		FALSE
8899.63	52648.9	105.125	2.08316		5797.68	246.451	0.0102133	1.53503		FALSE
9115.28	53279	108.125	2.17174		4901.23	248.332	0.0105047	1.8598		FALSE
9121.8	53297.9	103.125	2.07131		5289.46	250.069	0.0100189	1.72452		FALSE
9125.59	53308.9	107.125	2.15165		7427.41	191.96	0.0104076	1.22864		FALSE
9129.05	53319	133.125	2.67388		9420.79	285.192	0.0129335	0.969032		FALSE
9135.49	53337.7	278.125	5.58627		2658.71	1324.29	0.0270208	3.43606		FALSE
9138.14	53345.4	278.125	5.58627		2450.22	1401.04	0.0270208	3.72952		FALSE
9246.3	53658.2	118.125	2.41972		6634.09	213.505	0.0114762	1.39376		FALSE
9249.34	53667	172.125	3.52588		5507.75	388.329	0.0167225	1.67933		FALSE
9252.81	53677	184.125	3.77169		7275.2	404.248	0.0178884	1.27183		FALSE
9255.74	53685.4	135.125	2.76796		4365.74	339.131	0.0131279	2.12009		FALSE
9259.76	53697	132.125	2.7065		10646.3	229.272	0.0128364	0.869761		FALSE
9262.12	53703.8	120.125	2.46069		6262.25	228.784	0.0116706	1.47904		FALSE
9265.3	53713	131.125	2.68602		6842.09	281.11	0.0127392	1.35416		FALSE
9275.77	53743.1	460.125	9.4254		1077.74	5109.68	0.0447027	8.60671		FALSE
9291.7	53789	98.125	2.01003		6201.62	188.221	0.00953318	1.49827		FALSE
9295.16	53798.9	98.125	2.01003		4852.69	192.422	0.00953318	1.91547		FALSE
9298.64	53808.9	112.125	2.29682		6296.15	259.163	0.0108933	1.47688		FALSE
9305.37	53828.3	98.125	2.01003		5095.67	242.13	0.00953318	1.82613		FALSE
9307.68	53834.9	100.125	2.051		4501.67	260.874	0.00972748	2.06761		FALSE
9311.18	53845	137.125	2.80893		9329.3	230.687	0.0133222	0.998057		FALSE
9313.97	53853	149.125	3.05474		4522.89	351.722	0.014488	2.0593		FALSE
9317.2	53862.3	155.125	3.17765		2552.59	583.324	0.0150709	3.65009		FALSE
9320.91	53873	138.125	2.82941		5512.21	475.14	0.0134193	1.69096		FALSE
9417.23	54148.9	116.125	2.37875		7548.86	219.918	0.0112819	1.2475		FALSE
9424.21	54168.9	117.125	2.42613		6429.49	229.187	0.0113791	1.46578		FALSE
9426.36	54175	124.125	2.57113		10317.7	238.673	0.0120592	0.913607		FALSE
9430.54	54187	146.125	3.02684		4781.01	369.514	0.0141965	1.9725		FALSE
9433.35	54195	161.125	3.33755		4609.53	312.559	0.0156538	2.04649		FALSE
9439.66	54213	210.125	4.35254		6736.18	416.46	0.0204144	1.40134		FALSE
9443.52	54224	225.125	4.66325		6009.31	569.577	0.0218717	1.57148		FALSE
9445.97	54231	231.125	4.78753		6852.76	464.96	0.0224546	1.37842		FALSE
9450.11	54242.8	251.125	5.20181		4856.32	659.372	0.0243976	1.94594		FALSE
9462.09	54277	428.125	8.8682		5170.81	1123.65	0.0415938	1.82991		FALSE
9469.02	54296.7	503.125	10.4218		7826.67	1033.87	0.0488803	1.20984		FALSE
9474	54310.9	604.125	12.5139		5578.07	2735.63	0.0586928	1.69844		FALSE
9506.44	54403.3	3200.12	66.2875		631.858	79072.6	0.310903	15.0452		FALSE
9506.45	54403.3	3203.12	66.3497		632.535	79072.6	0.311195	15.0291		FALSE
9521.11	54445	1682.12	34.8436		8882.02	3499.79	0.163424	1.07195		FALSE
9524.61	54454.9	1726.12	35.755		6364.46	4720.06	0.167699	1.49653		FALSE
9527.14	54462.1	1671.12	34.6157		2177.06	13265	0.162355	4.37615		FALSE
9537.3	54491	1003.12	20.7788		9066.03	2636.5	0.097457	1.05198		FALSE
9540.79	54500.9	867.125	17.9617		7223.85	2304.1	0.0842441	1.32073		FALSE
9543.9	54509.7	749.125	15.5174		4808.46	1997.94	0.07278	1.98481		FALSE
9554.92	54541	600.125	12.431		6463.2	1613.25	0.0583042	1.47836		FALSE
9558.44	54551	566.125	11.7267		17937.2	1856.61	0.055001	0.532883		FALSE
9561.96	54561	545.125	11.2917		9808.54	1085.25	0.0529608	0.974862		FALSE
9564.79	54569	544.125	11.271		5753.4	1091.5	0.0528636	1.66246		FALSE
9568.31	54579	530.125	10.981		5882.02	1053.08	0.0515034	1.6267		FALSE
9571.53	54588.1	487.125	10.0903		6828.46	1232.84	0.0473259	1.40171		FALSE
9574.66	54597	446.125	9.24105		9692.19	1369.31	0.0433426	0.987874		FALSE
9578.16	54606.9	370.125	7.66678		7749.09	961.741	0.0359589	1.23604		FALSE
9581.01	54615	337.125	6.98322		8977.8	636.602	0.0327528	1.06719		FALSE
9583.82	54622.9	261.125	5.40895		4557.44	709.034	0.0253692	2.10289		FALSE
9587.36	54633	237.125	4.91182		6684.54	483.237	0.0230375	1.43426		FALSE
9590.89	54642.9	230.125	4.76682		8211.65	463.447	0.0223574	1.16796		FALSE
9593.01	54649	225.125	4.66325		7175.48	446.827	0.0218717	1.33692		FALSE
9596.55	54659	223.125	4.62182		4006.16	559.306	0.0216774	2.39545		FALSE
9602.43	54675.6	211.125	4.37325		2910.55	847.868	0.0205115	3.29918		FALSE
9606.44	54687	194.125	4.07961		9260.25	366.562	0.0188599	1.03738		FALSE
9609.55	54695.8	152.125	3.19696		6837.65	305.647	0.0147795	1.40539		FALSE
9613.05	54705.7	136.125	2.86072		3132.25	424.475	0.013225	3.06905		FALSE
9616.34	54715	127.125	2.67158		7770.71	307.108	0.0123506	1.23751		FALSE
10293.8	56598.7	169	3.71625		5925.28	435.344	0.0164189	1.73727		FALSE
10297.6	56609	247	5.43144		3663.84	1093.64	0.0239969	2.8106		FALSE
10300.5	56617	221	4.85971		6854.7	545.922	0.0214709	1.5027		FALSE
10303.5	56625.2	143	3.14452		7747.8	322.938	0.0138929	1.32987		FALSE
10307.8	56637	95	2.08902		13518.6	165.245	0.00922957	0.762491		FALSE

## Sheet: ICDC_EC485-1_0_H1_1
Spectrum: ICDC EC485-1\0_H1\1 1SLin, "Baseline subt." (D:\Data\BioTyperRealTimeProcessing\China CDC\20120925yingouchangganjun\ICDC EC485-1\0_H1\1)
m/z	time	Intens.	SN	Quality Fac.	Res.	Area	Rel. Intens.	FWHM	Chi^2	Bk. Peak
2687.81	29111.2	631	6.22531		654.235	3066.06	0.0577033	4.10832		FALSE
2850.66	29967.6	1243	11.7585		501.778	7639.66	0.113669	5.68111		FALSE
3125.09	31357.3	891	8.29058		1790.62	2111.95	0.0814796	1.74525		FALSE
3126.3	31363.3	901	8.38362		1986.87	2330.6	0.0823941	1.57348		FALSE
3161.74	31538.2	368	3.42417		3381.46	506.385	0.0336526	0.93502		FALSE
3163.23	31545.5	381	3.54513		2320.24	575.6	0.0348415	1.36332		FALSE
3543.22	33362.6	344	3.07877		1375.83	997.985	0.0314579	2.57534		FALSE
3620.24	33718.8	756	6.73394		759.908	4852.8	0.0691342	4.76405		FALSE
3644.32	33829.4	1020	9.08548		603.71	7429.38	0.0932763	6.03654		FALSE
4118.53	35937.7	778	6.34408		881.088	5173.14	0.0711461	4.67437		FALSE
4123.92	35961	356	2.90295		4669.73	591.158	0.0325553	0.883117		FALSE
4183.59	36217.4	805	6.4563		742.48	7382.29	0.0736151	5.63462		FALSE
4191.43	36250.9	362	2.90333		3951.01	603.534	0.033104	1.06085		FALSE
4335.75	36863	338	2.68673		3473.14	582.726	0.0309092	1.24837		FALSE
4337.66	36871	378	3.00469		3384.25	683.838	0.0345671	1.28172		FALSE
4340.7	36883.8	456	3.6247		3092.36	833.709	0.0417	1.40368		FALSE
4345.75	36905	847	6.73272		1649.66	2930.39	0.0774559	2.63433		FALSE
4347.77	36913.5	1024	8.13968		3241.21	2284.42	0.0936421	1.3414		FALSE
4350.03	36923	1078	8.56892		3549.11	2961.73	0.0985803	1.22567		FALSE
4354.79	36943	1256	9.98383		3225.04	3824.49	0.114858	1.35031		FALSE
4363.67	36980.2	4761	37.8447		633.818	45377.7	0.435381	6.88473		FALSE
4385.14	37070.1	1116	8.87098		527.424	14398.8	0.102055	8.31425		FALSE
4399	37128	484	3.82201		2388.91	1101.57	0.0442605	1.84143		FALSE
4401.15	37137	522	4.12209		8033.34	680.938	0.0477355	0.547861		FALSE
4403.5	37146.8	456	3.60091		6288.38	857.41	0.0417	0.70026		FALSE
4405.46	37155	474	3.74305		3929.32	1022.12	0.0433461	1.12118		FALSE
4407.86	37165	428	3.3798		2388.92	1253.04	0.0391395	1.84512		FALSE
4412.11	37182.7	327	2.58223		3054.77	607.687	0.0299033	1.44433		FALSE
4423.53	37230.3	326	2.57433		4517.79	590.194	0.0298118	0.979134		FALSE
4431.39	37263	338	2.66909		4859.44	728.102	0.0309092	0.911913		FALSE
4445.65	37322.3	761	6.00941		1586.35	3346.17	0.0695915	2.80243		FALSE
4447.83	37331.3	746	5.89096		2683.91	2714	0.0682197	1.65722		FALSE
4452.56	37351	511	4.03523		5354.23	691.933	0.0467296	0.831596		FALSE
4454.68	37359.8	445	3.51404		2614.24	827.958	0.0406941	1.704		FALSE
4456.9	37369	483	3.81412		4746.97	831.911	0.0441691	0.938895		FALSE
4458.84	37377	529	4.17737		11334	719.218	0.0483757	0.393403		FALSE
4499.92	37547	443	3.49825		9440.67	931.354	0.0405112	0.476653		FALSE
4503.61	37562.2	616	4.86438		894.567	4351.34	0.0563316	5.0344		FALSE
4511.02	37592.8	338	2.66909		4931.4	461.629	0.0309092	0.914755		FALSE
4563.12	37807	393	3.09576		4501.98	374.323	0.0359388	1.01358		FALSE
4568.2	37827.8	844	6.6484		940.736	5765.51	0.0771816	4.85598		FALSE
4574.61	37854.1	367	2.89095		3519.96	678.287	0.0335612	1.29962		FALSE
4579.21	37872.9	351	2.76491		4658.98	695.104	0.032098	0.982878		FALSE
4734.44	38502.9	381	2.9571		4477.86	505.48	0.0348415	1.0573		FALSE
4736.59	38511.6	444	3.44607		4512.27	735.2	0.0406026	1.04971		FALSE
4739.4	38522.9	510	3.95833		4277.64	905.309	0.0466382	1.10795		FALSE
4741.6	38531.7	652	5.06045		3780.87	1212.5	0.0596237	1.2541		FALSE
4752.92	38577.2	2437	18.9146		766.069	22996.5	0.222857	6.20429		FALSE
4761.81	38613	2431	18.868		2553.31	8406.84	0.222309	1.86496		FALSE
4763.02	38617.8	2467	19.1474		1870.58	12983.6	0.225601	2.54628		FALSE
4770.5	38647.8	1337	10.377		4492.8	1973.89	0.122265	1.06181		FALSE
4772.49	38655.8	1317	10.2218		1412.72	8739.8	0.120436	3.37824		FALSE
4785.72	38708.8	607	4.71119		1956.75	2103.81	0.0555086	2.44575		FALSE
4790.26	38727	455	3.46127		3485.3	854.087	0.0416086	1.37442		FALSE
4792.76	38737	445	3.3852		3616.2	802.205	0.0406941	1.32536		FALSE
4795.26	38747	377	2.86791		3733.38	682.868	0.0344757	1.28443		FALSE
4797.76	38757	342	2.60166		7321.03	441.145	0.031275	0.65534		FALSE
5121.62	40031	328	2.51632		4972.02	584.594	0.0299947	1.03009		FALSE
5124.38	40041.7	363	2.78483		3278.82	719.801	0.0331954	1.56287		FALSE
5126.43	40049.6	423	3.24513		4905.22	627.687	0.0386822	1.0451		FALSE
5128.86	40059	468	3.59036		6267.17	676.869	0.0427974	0.818369		FALSE
5131.22	40068.1	486	3.72845		4606.56	954.669	0.0444434	1.11389		FALSE
5133.52	40077	553	4.24246		8891.26	1030.98	0.0505704	0.577367		FALSE
5149.69	40139.5	2043	15.6733		892.221	19954.7	0.186827	5.77177		FALSE
5153.72	40155	1598	12.2594		9413.57	3163.76	0.146133	0.547478		FALSE
5156.3	40165	1524	11.6917		4943.75	2314.7	0.139366	1.04299		FALSE
5164.62	40197.1	2652	20.3454		663.613	33355	0.242518	7.78258		FALSE
5180.7	40259	673	5.16306		8740.51	982.736	0.0615441	0.592722		FALSE
5186.52	40281.4	734	5.63104		1202.85	4591.16	0.0671224	4.31188		FALSE
5196.85	40321.1	430	3.24622		3464.28	653.245	0.0393224	1.50012		FALSE
5210.88	40375	370	2.79326		3711.83	516.905	0.0338355	1.40386		FALSE
5212.6	40381.6	339	2.55923		3603.31	506.059	0.0310007	1.44661		FALSE
5293.02	40689	350	2.64227		5706.88	552.326	0.0320066	0.92748		FALSE
5295.63	40698.9	363	2.74041		4485.4	614.71	0.0331954	1.18064		FALSE
5298.01	40708	372	2.80836		4765.33	529.28	0.0340184	1.11178		FALSE
5300.38	40717	471	3.55574		4046.61	748.395	0.0430717	1.30983		FALSE
5303	40727	533	4.0238		5662.33	902.739	0.0487415	0.936541		FALSE
5305.46	40736.3	490	3.69918		4876.35	914.969	0.0448092	1.088		FALSE
5307.9	40745.6	486	3.66898		4024.66	923.961	0.0444434	1.31884		FALSE
5310.59	40755.8	461	3.48025		3778.41	701.347	0.0421572	1.40551		FALSE
5312.99	40765	519	3.91811		4022.88	979.079	0.0474612	1.3207		FALSE
5315.87	40775.9	520	3.92566		3575.6	785.543	0.0475526	1.48671		FALSE
5317.95	40783.8	601	4.53715		3732.91	1200.76	0.0549599	1.42461		FALSE
5320.37	40793	670	5.05806		2968.77	1335.79	0.0612697	1.79211		FALSE
5325.61	40812.9	770	5.81299		1785.98	2993.87	0.0704145	2.9819		FALSE
5328.05	40822.2	820	6.19046		3418.96	1685.16	0.0749869	1.55839		FALSE
5337.34	40857.4	1564	11.3675		1515.82	8313.9	0.143024	3.52109		FALSE
5339.34	40865	1583	11.5056		3964.55	3223.29	0.144761	1.34677		FALSE
5344.62	40885	1473	10.7061		4570.8	2286.82	0.134702	1.1693		FALSE
5346.86	40893.5	1521	11.055		3828.82	3155.04	0.139091	1.39648		FALSE
5349.37	40903	1642	11.9344		8021.99	4139.07	0.150157	0.666838		FALSE
5352	40913	1790	13.0101		5301.83	3580.47	0.163691	1.00946		FALSE
5354.63	40922.9	1917	13.9332		4670.82	3868.41	0.175305	1.1464		FALSE
5364.81	40961.4	3298	23.9706		1135.23	26081.4	0.301593	4.72573		FALSE
5366.79	40968.9	3442	25.0172		4867.5	5388.04	0.314762	1.10258		FALSE
5380.54	41020.9	10254	74.5283		670.003	139934	0.937701	8.03062		FALSE
5394.55	41073.8	2355	17.1167		5347.28	3688.1	0.215359	1.00884		FALSE
5402.45	41103.6	2837	20.6199		627.794	40003.6	0.259436	8.60545		FALSE
5414.5	41148.9	1641	11.9272		8791.03	3346.21	0.150065	0.615911		FALSE
5416.61	41156.9	1534	11.1495		4071.56	3144.46	0.14028	1.33035		FALSE
5419.27	41166.9	1432	10.4081		5827.13	3658.79	0.130953	0.930006		FALSE
5421.9	41176.8	1349	9.80483		1009.48	9323.61	0.123363	5.37098		FALSE
5442.16	41253	570	4.14289		3484.04	1159.19	0.052125	1.56203		FALSE
5445.35	41265	508	3.69226		6158.93	951.674	0.0464553	0.88414		FALSE
5450.27	41283.4	355	2.58022		3426.44	689.349	0.0324638	1.59065		FALSE
5664.89	42081.1	1808.5	12.7815		746.506	21222.8	0.165383	7.58854		FALSE
5675.72	42120.9	549.5	3.88357		8854.83	1094.11	0.0502503	0.640975		FALSE
5686.35	42160	503.5	3.55847		4178.88	1053.47	0.0460438	1.36073		FALSE
5688.24	42167	537.5	3.79876		2914.53	1368.03	0.049153	1.95168		FALSE
5691.77	42179.9	486.5	3.43832		4503.9	1201.34	0.0444892	1.26374		FALSE
5694.43	42189.7	397.5	2.80932		4252.63	818.381	0.0363503	1.33904		FALSE
6181.63	43942.1	368.25	2.49197		5328.42	604.702	0.0336755	1.16012		FALSE
6184.15	43951	441.25	2.98596		6732.75	884.803	0.0403512	0.918517		FALSE
6188.87	43967.6	486.25	3.29048		5189.46	1047.24	0.0444663	1.19258		FALSE
6191.77	43977.8	560.25	3.79124		3938.51	1227.45	0.0512334	1.57211		FALSE
6194.36	43986.9	649.25	4.39351		5504.48	1369.77	0.0593722	1.12533		FALSE
6196.64	43995	754.25	5.10405		5095.43	1555.9	0.0689742	1.21612		FALSE
6199.64	44005.5	769.25	5.20555		4183.81	1678.49	0.0703459	1.48182		FALSE
6202.28	44014.8	879.25	5.94993		5382.67	1863.36	0.0804051	1.15227		FALSE
6204.4	44022.3	954.25	6.45746		5604.96	1585.07	0.0872637	1.10695		FALSE
6210.8	44044.8	1348.25	9.12368		1587.77	7342.48	0.123294	3.91165		FALSE
6254.55	44198.4	10935.2	73.9994		578.687	234904	1	10.8082		FALSE
6276.93	44276.8	4447.25	30.0948		1574.67	34893.2	0.406689	3.9862		FALSE
6279.84	44286.9	4314.25	29.1947		4850.16	12088.4	0.394527	1.29477		FALSE
6282.23	44295.3	4121.25	27.8887		3865.84	20152.2	0.376878	1.62506		FALSE
6288.08	44315.7	3707.25	25.0871		5344.75	8312.08	0.339018	1.1765		FALSE
6290.93	44325.7	3569.25	24.1533		4079.09	8095.19	0.326399	1.54224		FALSE
6293.59	44335	3564.25	24.1195		5428.72	6031.43	0.325941	1.15931		FALSE
6296.24	44344.2	3481.25	23.5578		3939.01	7840.28	0.318351	1.59843		FALSE
6298.99	44353.8	3398.25	22.9961		4616.46	7634.36	0.310761	1.36446		FALSE
6313.51	44404.5	3314.25	22.4277		1741.07	14995.5	0.303079	3.62622		FALSE
6316.52	44415	3195.25	21.6224		3817.19	5477.13	0.292197	1.65476		FALSE
6321.67	44433	3242.25	21.9405		6459.8	7253.27	0.296495	0.978618		FALSE
6329.55	44460.4	4457.25	30.1624		768.884	58947.8	0.407604	8.23213		FALSE
6340.29	44497.8	2246.25	15.2005		4597.54	4977.39	0.205414	1.37906		FALSE
6342.91	44507	2021.25	13.6779		5688.86	4392.87	0.184838	1.11497		FALSE
6345.79	44517	1857.25	12.5681		5880.71	3110.48	0.169841	1.07909		FALSE
6348.66	44527	1797.25	12.1621		4640.96	4045.23	0.164354	1.36796		FALSE
6351.54	44537	1853.25	12.541		5954.76	4112.59	0.169475	1.06663		FALSE
6354.2	44546.2	1814.25	12.2771		4452.77	4029.56	0.165908	1.42702		FALSE
6356.39	44553.8	1688.25	11.4245		4208.71	3808.46	0.154386	1.5103		FALSE
6364.76	44582.9	1339.25	9.03776		4320.47	3721.23	0.122471	1.47316		FALSE
6370.53	44603	1228.25	8.28869		3994.69	2763.74	0.11232	1.59475		FALSE
6378.89	44632	991.25	6.68932		3929.06	3268.14	0.0906472	1.62351		FALSE
6382.62	44644.9	907.25	6.12246		11624.8	1530.15	0.0829656	0.549051		FALSE
6390.13	44671	768.25	5.18444		3740.68	1297.21	0.0702545	1.70828		FALSE
6391.87	44677	772.25	5.21143		4987.97	1272.78	0.0706202	1.28146		FALSE
6394.75	44687	742.25	5.00898		6596.49	1591.1	0.0678768	0.969416		FALSE
6397.41	44696.2	721.25	4.86726		3898.88	1613.41	0.0659564	1.64083		FALSE
6399.95	44705	700.25	4.72555		5200.88	1159.49	0.064036	1.23055		FALSE
6403.4	44717	663.25	4.47586		3708.97	1764.53	0.0606525	1.72646		FALSE
6408.03	44733	552.25	3.72679		3794.72	1136.66	0.0505018	1.68867		FALSE
6410.34	44741	526.25	3.55133		5397.64	1148.01	0.0481242	1.18762		FALSE
6413.23	44751	533.25	3.59857		9534.81	854.262	0.0487643	0.672612		FALSE
6416.11	44761	496.25	3.34888		4414.29	1093.16	0.0453808	1.45349		FALSE
6419.57	44772.9	495.25	3.34213		4083.91	1345.34	0.0452893	1.57192		FALSE
6429.71	44808	481.25	3.24765		4723.61	1065.51	0.0440091	1.36118		FALSE
6432.5	44817.6	483.25	3.26115		5190.06	805.828	0.0441919	1.23939		FALSE
6435.21	44827	491.25	3.31514		4863.61	1038.88	0.0449235	1.32313		FALSE
6438.68	44839	547.25	3.69305		4333.15	1157.28	0.0500446	1.48591		FALSE
6441.25	44847.9	630.25	4.25316		4669.53	1376.29	0.0576347	1.37942		FALSE
6443.88	44856.9	720.25	4.86051		4475.4	1558.45	0.065865	1.43985		FALSE
6446.19	44864.9	631.25	4.25991		4807.63	1671.22	0.0577262	1.34083		FALSE
6449.67	44876.9	543.25	3.66605		12941.3	900.971	0.0496788	0.498379		FALSE
6455.08	44895.6	555.25	3.74703		5046.03	1164.29	0.0507762	1.27924		FALSE
6458.06	44905.9	596.25	4.02372		4365.49	1295.42	0.0545255	1.47934		FALSE
6460.67	44914.9	614.25	4.14519		4040.64	1282.15	0.0561716	1.59892		FALSE
6463.55	44924.8	508.25	3.42986		4512.23	1044.37	0.0464781	1.43245		FALSE
6465.92	44933	425.25	2.86974		4263.95	883.319	0.038888	1.51641		FALSE
6468.82	44943	361.25	2.43785		4633.58	580.882	0.0330354	1.39607		FALSE
7007.63	46762.8	330	2.3034		4446.82	746.404	0.0301776	1.57587		FALSE
7010.1	46771	394	2.75012		10373.4	637.644	0.0360303	0.675773		FALSE
7027.02	46827	614	4.28571		9365.5	1698.39	0.0561487	0.750309		FALSE
7041.38	46874.4	975	6.80549		2096.46	8582.88	0.0891612	3.3587		FALSE
7049.88	46902.5	1462	10.2047		1521.15	10594.7	0.133696	4.63459		FALSE
7052.81	46912.2	1528	10.6654		5379.57	3602.93	0.139732	1.31103		FALSE
7055.96	46922.6	1557	10.8678		2998.14	4664.53	0.142384	2.35344		FALSE
7059.11	46933	1608	11.2238		9164.34	2841.18	0.147047	0.770279		FALSE
7061.53	46941	1657	11.5658		7059.59	2933.73	0.151528	1.00027		FALSE
7073.84	46981.6	3014	21.0377		1542.88	25950.2	0.275622	4.58481		FALSE
7076.08	46989	3207	22.3848		6456.06	7470.44	0.293272	1.09604		FALSE
7078.79	46997.9	3067	21.4076		5665.97	7281.6	0.280469	1.24935		FALSE
7082.13	47008.9	3057	21.3378		6313.77	5501.71	0.279555	1.1217		FALSE
7088.18	47028.8	3740	26.1052		1773.38	23024.5	0.342013	3.99698		FALSE
7090.15	47035.3	3650	25.477		1448.4	32323	0.333783	4.89514		FALSE
7101.74	47073.4	1931	13.4784		4216.05	4562.92	0.176585	1.68445		FALSE
7104.8	47083.5	1747	12.194		4339.03	4156.36	0.159759	1.63742		FALSE
7108.27	47094.9	1680	11.7264		4674.13	3997.38	0.153632	1.52077		FALSE
7111.06	47104.1	1636	11.4193		4649.41	2952.9	0.149608	1.52946		FALSE
7113.75	47112.9	1624	11.3355		7182.03	3757.98	0.148511	0.990493		FALSE
7115.97	47120.3	1507	10.5188		3967.37	5232.12	0.137811	1.79362		FALSE
7125.52	47151.6	1193	8.32713		6455.71	2154.14	0.109097	1.10375		FALSE
7132.02	47173	1136	7.92927		7348.7	2661.63	0.103884	0.970515		FALSE
7134.46	47181	1094	7.63611		7617.51	1929.97	0.100043	0.936587		FALSE
7137.49	47190.9	1042	7.27315		6724.78	2426.53	0.0952882	1.06137		FALSE
7140.14	47199.6	1011	7.05677		5265.15	2360.69	0.0924533	1.35611		FALSE
7143.25	47209.8	951	6.63797		4686.24	2209.65	0.0869665	1.5243		FALSE
7146.04	47219	956	6.67287		7192.09	2110.45	0.0874237	0.993598		FALSE
7149.04	47228.8	909	6.34481		6122.74	1601.57	0.0831257	1.16762		FALSE
7151.53	47237	905	6.44925		6905.63	2026.91	0.0827599	1.03561		FALSE
7154.58	47247	904	6.44212		6514.04	1565.58	0.0826684	1.09833		FALSE
7157.24	47255.7	840	5.98604		4307.15	2482.44	0.0768158	1.66171		FALSE
7160.68	47266.9	840	5.98604		6786.1	1485.43	0.0768158	1.0552		FALSE
7176.55	47318.9	889	6.33523		6204.05	1593.63	0.0812967	1.15675		FALSE
7185.13	47347	970	6.91245		4369.53	2290.71	0.088704	1.64437		FALSE
7188.18	47357	1023	7.29015		6370.74	2355.53	0.0935507	1.12831		FALSE
7191.24	47367	1052	7.49681		4641.7	2495.8	0.0962026	1.54927		FALSE
7198.78	47391.6	1305	9.29975		5001.69	3828.91	0.119339	1.43927		FALSE
7204.1	47409	1383	9.85559		3525.51	2504.86	0.126472	2.04342		FALSE
7213.32	47439.1	1714	12.2144		2102.03	8906.79	0.156741	3.4316		FALSE
7219.34	47458.7	1867	13.3047		3229.27	8789.96	0.170732	2.23559		FALSE
7221.49	47465.8	1991	14.1883		5386.48	4753.01	0.182072	1.34067		FALSE
7242.08	47532.9	4810	34.2772		1324.42	58078.3	0.439862	5.46812		FALSE
7243.6	47537.8	4856	34.605		1183.05	50465.6	0.444068	6.12284		FALSE
7259.26	47588.8	2002	14.2667		11072.8	3649.39	0.183078	0.655595		FALSE
7262.1	47598.1	1963	13.9888		3031.57	5897.61	0.179511	2.39549		FALSE
7264.61	47606.2	1916	13.6539		5019.91	4621.46	0.175213	1.44716		FALSE
7267.53	47615.7	1818	12.9555		5186.15	4387.59	0.166251	1.40133		FALSE
7275.29	47641	1686	12.0148		11666.4	3055.56	0.15418	0.623608		FALSE
7277.14	47647	1629	11.6086		5609.89	2964	0.148968	1.2972		FALSE
7281.45	47661	1613	11.4946		8195.29	2906.93	0.147505	0.888492		FALSE
7293.12	47698.9	1556	11.0884		2214.3	7382.81	0.142292	3.29365		FALSE
7296.22	47708.9	1638	11.6728		6466.02	3895.94	0.149791	1.12839		FALSE
7298.68	47716.9	1603	11.4234		4582.85	3821.65	0.14659	1.59261		FALSE
7301.28	47725.4	1482	10.5611		1629.76	12597	0.135525	4.47998		FALSE
7314.73	47769	912	6.48612		8866.38	1637.34	0.0834	0.824996		FALSE
7317.2	47777	889	6.32254		5110.06	2106.68	0.0812967	1.43192		FALSE
7320.28	47787	839	5.96695		8028.79	1490.99	0.0767244	0.911754		FALSE
7323.02	47795.9	798	5.67535		4236.71	1933.59	0.072975	1.72847		FALSE
7325.21	47803	778	5.53312		4247.73	1846.04	0.0711461	1.7245		FALSE
7331.68	47823.9	686	4.87881		5639.01	2018.77	0.0627329	1.30017		FALSE
7334.48	47833	658	4.67968		6749.66	1171.1	0.0601724	1.08664		FALSE
7342.52	47859	582	4.13917		8835.49	1346.86	0.0532224	0.831026		FALSE
7345.6	47869	551	3.9187		6044.8	1248.57	0.0503875	1.21519		FALSE
7348.7	47879	511	3.63422		7094.78	881.663	0.0467296	1.03579		FALSE
7351.79	47889	486	3.45642		8464.04	832.876	0.0444434	0.868591		FALSE
7354.25	47896.9	425	3.02259		6135.93	977.013	0.0388651	1.19856		FALSE
7772.62	49230.9	333	2.49144		5794.15	577.991	0.030452	1.34146		FALSE
7774.86	49238	349	2.61115		6174.48	634.366	0.0319151	1.25919		FALSE
7777.99	49247.8	395	2.95531		5906.13	1116.51	0.0361217	1.31694		FALSE
7780.9	49257	454	3.39674		8711.91	778.485	0.0415171	0.893134		FALSE
7784.08	49267	481	3.59875		5776.29	1096.33	0.0439862	1.34759		FALSE
7787.27	49277	531	3.97284		11020.2	1173.46	0.0485586	0.706637		FALSE
7795.95	49304.3	671	5.02029		1650.07	4820.54	0.0613612	4.7246		FALSE
7798.72	49313	734	5.49165		6237.69	1753.98	0.0671224	1.25026		FALSE
7801.48	49321.6	848	6.34457		5622.27	1956.48	0.0775474	1.38761		FALSE
7807.95	49341.9	1131	8.46192		3425.28	5639.77	0.103427	2.2795		FALSE
7810.61	49350.3	1279	9.56923		5332.88	3059.12	0.116961	1.46461		FALSE
7813.35	49358.9	1230	9.20262		4137.06	3060.83	0.11248	1.88862		FALSE
7815.93	49367	1171	9.05855		5595.86	2813.5	0.107085	1.39673		FALSE
7818.5	49375	989	7.65065		2434.26	7021.35	0.0904415	3.21186		FALSE
7835.91	49429.6	553	4.27786		4949.86	1029.72	0.0505704	1.58306		FALSE
7838.26	49437	518	4.00711		5639.96	1260.65	0.0473697	1.38977		FALSE
7842.08	49448.9	505	3.90655		4872.36	1497.13	0.0461809	1.6095		FALSE
7849.09	49470.9	463	3.58165		4217.06	1153.16	0.0423401	1.86127		FALSE
7851.04	49477	434	3.35731		4556.23	1984.94	0.0396882	1.72314		FALSE
7863.82	49517	334	2.58374		5985.89	712.413	0.0305434	1.31373		FALSE
7867.03	49527	346	2.67657		9085.43	536.39	0.0316408	0.865895		FALSE
8111.98	50287	386	3.07015		4895.11	930.756	0.0352987	1.65716		FALSE
8115.6	50298.1	375	2.98266		6481.2	690.43	0.0342928	1.25218		FALSE
8118.47	50307	366	2.91108		5741.25	869.925	0.0334697	1.41406		FALSE
8121.38	50315.9	347	2.75996		4834.66	839.97	0.0317322	1.67982		FALSE
8124.97	50327	376	2.99062		3202.15	1047.42	0.0343842	2.53735		FALSE
8136.01	50360.9	358	2.84745		5360.6	872.243	0.0327382	1.51774		FALSE
8140.58	50375	390	3.10197		4321.7	1154.65	0.0356645	1.88365		FALSE
8147.74	50397	414	3.29286		8199.81	977.515	0.0378592	0.99365		FALSE
8150.98	50406.9	441	3.50761		4675.45	1057.16	0.0403283	1.74336		FALSE
8154.23	50416.9	468	3.72236		4398.51	1138.72	0.0427974	1.85386		FALSE
8157.08	50425.7	483	3.90635		4352.37	1212.21	0.0441691	1.87417		FALSE
8178.1	50490.2	691	5.58859		1530.03	4558.88	0.0631901	5.34504		FALSE
8182.93	50505	768	6.21134		2627.55	2845.14	0.0702316	3.11429		FALSE
8188.15	50521	939	7.59434		7360.08	2316.17	0.0858691	1.11251		FALSE
8195.98	50545	1115	9.01777		5839.21	4101.58	0.101964	1.40361		FALSE
8201.51	50561.9	1197	9.68096		4549.48	3088.76	0.109463	1.80274		FALSE
8204.62	50571.4	1291	10.4412		4504.77	3319.64	0.118059	1.82132		FALSE
8207.71	50580.9	1422	11.5007		6250.7	3533.56	0.130038	1.31309		FALSE
8210.95	50590.8	1525	12.3337		5644.95	3847.14	0.139457	1.45457		FALSE
8213.92	50599.9	1641	13.2719		5072.76	4163.79	0.150065	1.61922		FALSE
8216.86	50608.9	1778	14.3799		5619.55	5609.4	0.162593	1.46219		FALSE
8220.13	50618.9	1937	15.6659		6628.9	3703.86	0.177134	1.24004		FALSE
8223.14	50628.1	2018	16.321		5862.03	5122.03	0.184541	1.40278		FALSE
8226.04	50637	2111	17.0731		5145.21	5371.29	0.193045	1.59878		FALSE
8229.04	50646.2	2252	18.2135		5887.4	5693.49	0.20594	1.39774		FALSE
8233.17	50658.8	2548	20.6074		5433.16	7877.08	0.233008	1.51536		FALSE
8238.58	50675.3	2998	24.2469		1701.3	16808.2	0.274159	4.84252		FALSE
8241.25	50683.5	2974	24.0528		1173	37234	0.271965	7.02582		FALSE
8257.45	50732.9	1828	14.7843		5498.62	4675.38	0.167166	1.50173		FALSE
8260.73	50742.9	1775	14.3556		4847.05	4547.77	0.162319	1.70428		FALSE
8263.65	50751.9	1731	13.9998		5431.28	4422.48	0.158295	1.52149		FALSE
8266.64	50761	1720	13.9108		6286.18	3297.16	0.157289	1.31505		FALSE
8270.14	50771.7	1684	13.6197		4783.47	4299.08	0.153997	1.7289		FALSE
8273.19	50781	1697	13.7248		7451.5	4231.13	0.155186	1.11027		FALSE
8275.82	50789	1660	13.4256		6591.19	3188.77	0.151803	1.25559		FALSE
8279.1	50799	1625	13.1425		10045	4085.71	0.148602	0.824201		FALSE
8281.73	50807	1596	12.908		6202.87	4073.27	0.14595	1.33514		FALSE
8285	50817	1578	12.7624		5674.83	4008.38	0.144304	1.45996		FALSE
8288.28	50827	1463	11.8323		6624.83	2853.13	0.133788	1.25109		FALSE
8300.11	50863	1399	11.3147		10417.4	2692.3	0.127935	0.796751		FALSE
8302.74	50871	1377	11.1367		7269.92	2671.29	0.125923	1.14207		FALSE
8305.36	50879	1382	11.1772		7033.25	3531.31	0.12638	1.18087		FALSE
8308.61	50888.8	1354	10.9507		7501.01	2624.07	0.12382	1.10767		FALSE
8314.57	50907	1344	10.8699		9423.22	1747.29	0.122905	0.882349		FALSE
8317.19	50914.9	1341	10.8456		4259.71	3470.21	0.122631	1.95253		FALSE
8320.48	50924.9	1349	10.9103		6992.31	2622.48	0.123363	1.18995		FALSE
8323.49	50934.1	1376	11.1287		4791.36	3570.58	0.125832	1.73719		FALSE
8326.1	50942	1370	11.0801		6507.69	2673.99	0.125283	1.27942		FALSE
8329.34	50951.9	1397	11.2985		5757.4	3587.06	0.127752	1.44672		FALSE
8332.34	50961	1425	11.7673		9783.14	3587.61	0.130313	0.851703		FALSE
8338.9	50980.9	1458	12.0398		3896.59	4666.01	0.13333	2.14005		FALSE
8341.55	50989	1486	12.271		6759.18	2868.41	0.135891	1.23411		FALSE
8344.19	50997	1471	12.1472		6020.43	2864.91	0.134519	1.38598		FALSE
8350.78	51017	1556	12.8491		4782.3	3978.4	0.142292	1.74619		FALSE
8353.39	51024.9	1540	12.717		6109.19	3995.88	0.140829	1.36735		FALSE
8356.43	51034.1	1614	13.328		4337.43	4200.86	0.147596	1.92659		FALSE
8367.88	51068.9	1940	16.0201		1249.19	20080.1	0.177408	6.69865		FALSE
8371.2	51078.9	1909	15.7641		5670.59	4836.16	0.174573	1.47625		FALSE
8374.15	51087.9	1743	14.3933		1760.27	14473.5	0.159393	4.75731		FALSE
8390.34	51136.9	995	8.21647		8933.79	3678.98	0.0909901	0.93917		FALSE
8396.92	51156.9	837	6.91174		4365.97	2626.47	0.0765415	1.92327		FALSE
8400.27	51167	783	6.46583		10929	1932.32	0.0716033	0.76862		FALSE
8403.57	51177	721	5.95384		4817.67	1390.86	0.0659336	1.74432		FALSE
8412.38	51203.6	598	4.93814		5606.95	1492.71	0.0546855	1.50035		FALSE
8417.45	51219	525	4.33532		11451.1	996.553	0.0480099	0.735076		FALSE
8428.7	51253	425	3.50955		9538.4	1251.79	0.0388651	0.88366		FALSE
8431.36	51261	403	3.32788		6083.01	933.582	0.0368533	1.38605		FALSE
8434.67	51271	375	3.09666		12670.6	858.12	0.0342928	0.665691		FALSE
8437.98	51281	331	2.73332		12353	566.335	0.0302691	0.68307		FALSE
8842.06	52486.9	441.5	3.8159		2800.67	2118.46	0.040374	3.15712		FALSE
8850.45	52511.7	522.5	4.51599		5529.39	2340.22	0.0477813	1.60062		FALSE
8856.54	52529.6	608.5	5.25929		2807.39	2671.08	0.0556457	3.15473		FALSE
8859.26	52537.6	632.5	5.46672		4642.54	1681.15	0.0578405	1.90828		FALSE
8861.76	52545	665.5	5.75194		6913.56	1316.88	0.0608582	1.28179		FALSE
8865.46	52555.9	706.5	6.23982		4926.04	1858.44	0.0646076	1.79971		FALSE
8867.87	52563	722.5	6.38113		9535.45	1443.87	0.0660707	0.92999		FALSE
8871.26	52573	764.5	6.75208		3886.66	2520.99	0.0699115	2.28249		FALSE
8874.67	52583	834.5	7.37032		9680.66	1660.16	0.0763128	0.916742		FALSE
8878.01	52592.9	878.5	7.75893		7210.52	1740.91	0.0803365	1.23126		FALSE
8880.78	52601	919.5	8.12104		3867.42	2422.76	0.0840859	2.2963		FALSE
8883.92	52610.3	976.5	8.62447		6726.52	1964.74	0.0892984	1.32073		FALSE
8893.69	52639	1124.5	9.9316		4496.26	3020.47	0.102833	1.97802		FALSE
8899.81	52657	1062.5	9.38402		3557.68	4076.48	0.0971628	2.50158		FALSE
8904.56	52671	940.5	8.30651		6123.16	2448.93	0.0860063	1.45424		FALSE
8910.31	52687.9	845.5	7.46747		6572.42	2776.05	0.0773188	1.35571		FALSE
8914.1	52699	836.5	7.38798		7947.64	1643.65	0.0764957	1.1216		FALSE
8916.82	52707	815.5	7.20251		5184.02	2150.13	0.0745753	1.72006		FALSE
8920.23	52717	791.5	6.99054		10336.6	1592.63	0.0723806	0.862979		FALSE
8923.62	52727	841.5	7.43214		6361.54	2189.85	0.076953	1.40275		FALSE
8927.04	52737	831.5	7.34382		4600.97	2700.08	0.0760385	1.94025		FALSE
8931.08	52748.9	814.5	7.19368		3083.94	2741.29	0.0744839	2.896		FALSE
8941.55	52779.6	808.5	7.14069		6549.54	1626.46	0.0739352	1.36522		FALSE
8944.73	52788.9	810.5	7.15835		7751.74	1624.15	0.0741181	1.1539		FALSE
8951.28	52808.1	823.5	7.27317		6762.8	1660.07	0.0753069	1.32361		FALSE
8956.35	52823	865.5	7.64411		3669.67	2299.12	0.0791477	2.44064		FALSE
8964.54	52847	913.5	8.06805		12312	1837.44	0.0835372	0.728115		FALSE
8967.94	52857	943.5	8.33301		7346.42	3124.88	0.0862806	1.22072		FALSE
8978.2	52887	1010.5	8.92475		4388.8	2658.39	0.0924076	2.0457		FALSE
8994.6	52935	1166.5	10.3025		4594.04	3099.52	0.106673	1.95788		FALSE
8997.08	52942.2	1189.5	10.5057		6761.13	2408.98	0.108777	1.33071		FALSE
9000.07	52951	1226.5	10.8325		10467.4	2468.59	0.11216	0.85982		FALSE
9002.51	52958.1	1253.5	11.0709		5093.3	2551.05	0.114629	1.76752		FALSE
9006.21	52968.9	1317.5	11.6362		6211.79	4364.92	0.120482	1.44986		FALSE
9008.97	52977	1316.5	11.6274		6114.65	3505.29	0.12039	1.47334		FALSE
9012.66	52987.8	1259.5	11.1239		5283.74	3348.1	0.115178	1.70574		FALSE
9015.81	52997	1203.5	10.6293		6631.18	3123.95	0.110057	1.35961		FALSE
9018.96	53006.2	1096.5	9.68431		4363.5	2940.29	0.100272	2.06691		FALSE
9021.97	53015	1047.5	9.25154		4733.73	2785.5	0.0957911	1.90589		FALSE
9025.38	53024.9	972.5	8.58914		6213.41	1940.46	0.0889326	1.45256		FALSE
9028.58	53034.3	947.5	8.36834		5764.37	2480.25	0.0866464	1.56627		FALSE
9032.22	53044.9	932.5	8.23586		6619.52	2467.81	0.0852747	1.36448		FALSE
9034.99	53053	950.5	8.39483		9362.93	2476.01	0.0869207	0.964975		FALSE
9038.65	53063.7	897.5	7.92674		4496.2	2426	0.082074	2.01029		FALSE
9041.84	53073	928.5	8.20053		7487.63	1850.7	0.0849089	1.20757		FALSE
9045.27	53083	923.5	8.34782		8621.2	2430.54	0.0844517	1.04919		FALSE
9054.18	53109	920.5	8.3207		3998.02	3675.87	0.0841773	2.26467		FALSE
9058.98	53123	922.5	8.33878		5867.77	2464.97	0.0843602	1.54385		FALSE
9076.81	53174.9	1092.5	9.87547		7357.05	2851.18	0.0999063	1.23376		FALSE
9080.27	53185	1105.5	9.99298		3662.25	2948.5	0.101095	2.47942		FALSE
9090.13	53213.7	1171.5	10.5896		6943.11	2381.14	0.107131	1.30923		FALSE
9094.99	53227.8	1220.5	11.0325		5701.86	3286.3	0.111612	1.59509		FALSE
9097.39	53234.8	1254.5	11.3398		6850.75	2552.48	0.114721	1.32794		FALSE
9100.21	53243	1309.5	11.837		4640.34	3497.24	0.11975	1.96111		FALSE
9108	53265.6	1440.5	13.0212		3840.13	6699.56	0.13173	2.37179		FALSE
9113.96	53283	1578.5	14.2686		6212.85	3187.61	0.14435	1.46695		FALSE
9117.38	53292.9	1623.5	14.6754		5200.6	4368.07	0.148465	1.75314		FALSE
9133.17	53338.8	2191.5	19.8097		1696.48	23967.7	0.200407	5.3836		FALSE
9141.93	53364.2	2257.5	20.4063		1582.15	25045.9	0.206442	5.77816		FALSE
9155.97	53404.9	1566.5	14.1601		6149.57	4194.29	0.143252	1.48888		FALSE
9158.92	53413.5	1468.5	13.2743		4978.11	3947.12	0.13429	1.83984		FALSE
9162.2	53423	1430.5	12.9308		6067.11	3778.96	0.130815	1.51014		FALSE
9165.93	53433.8	1360.5	12.298		5658.83	3648.31	0.124414	1.61976		FALSE
9169.1	53443	1323.5	11.9636		5715.15	2699.49	0.121031	1.60435		FALSE
9172.54	53452.9	1345.5	12.1624		6967.15	3522.97	0.123042	1.31654		FALSE
9175.73	53462.2	1277.5	11.5477		6597.44	2593.71	0.116824	1.3908		FALSE
9179.42	53472.9	1312.5	11.8641		5838.88	4238.47	0.120025	1.57212		FALSE
9182.22	53481	1298.5	11.7376		6974.6	2556.08	0.118744	1.31652		FALSE
9185.42	53490.2	1245.5	11.2585		5044.77	3259.57	0.113898	1.82078		FALSE
9188.88	53500.2	1202.5	10.8698		5809.74	2420.89	0.109965	1.58163		FALSE
9191.89	53509	1176.5	10.6348		5614.39	3100.75	0.107588	1.6372		FALSE
9195.58	53519.6	1145.5	10.3546		4565.24	3080.19	0.104753	2.01426		FALSE
9198.79	53528.9	1132.5	10.237		5499.38	3012.4	0.103564	1.6727		FALSE
9202	53538.2	1157.5	10.463		5833.02	3063.64	0.10585	1.57757		FALSE
9205.03	53547	1118.5	10.1105		9352.09	2200.26	0.102284	0.984275		FALSE
9207.52	53554.2	1027.5	9.28791		4341.25	4056.39	0.0939622	2.12094		FALSE
9212.39	53568.2	957.5	8.65516		7134.61	1938.76	0.0875609	1.29122		FALSE
9214.69	53574.9	872.5	7.88682		2864.26	4432.88	0.0797878	3.21713		FALSE
9220.94	53593	745.5	6.73882		6888.93	1963.43	0.068174	1.33852		FALSE
9224.4	53602.9	692.5	6.25974		4538.42	3041.04	0.0633273	2.03251		FALSE
9236.62	53638.2	543.5	5.0379		5436.83	1394.79	0.0497017	1.6989		FALSE
9239.65	53647	491.5	4.55589		4917.34	1291.07	0.0449464	1.87899		FALSE
9245.89	53665	448.5	4.15731		4219.15	1193.75	0.0410142	2.19141		FALSE
9249.35	53675	436.5	4.04608		10672.8	1095.52	0.0399168	0.866631		FALSE
9252.82	53685	388.5	3.60115		8895.63	750.478	0.0355273	1.04015		FALSE
9256.24	53694.9	366.5	3.39722		3914.73	931.62	0.0335155	2.36447		FALSE
9259.74	53704.9	342.5	3.17476		3951.74	913.944	0.0313207	2.34321		FALSE
9263.86	53716.8	356.5	3.30453		4500.64	925.74	0.032601	2.05834		FALSE
9266.45	53724.3	329.5	3.05426		4657.01	871.66	0.0301319	1.98978		FALSE
9386.43	54069	337.5	3.12841		6657.68	848.404	0.0308635	1.40986		FALSE
9389.23	54077	347.5	3.2211		11029.4	894.197	0.031778	0.851292		FALSE
9392.72	54087	391.5	3.62896		9536.19	740.901	0.0358017	0.984956		FALSE
9396.2	54096.9	416.5	3.86069		7406.05	805.211	0.0380878	1.26872		FALSE
9399.7	54106.9	464.5	4.30562		8031.61	1140.26	0.0424773	1.17034		FALSE
9402.44	54114.8	458.5	4.25		6394.78	917.139	0.0419286	1.47033		FALSE
9406	54125	522.5	4.84324		7519.07	1671.78	0.0477813	1.25095		FALSE
9408.8	54133	570.5	5.28817		10214.2	1142.19	0.0521707	0.92115		FALSE
9412.29	54143	637.5	5.90922		7000.26	1263.78	0.0582977	1.34456		FALSE
9422.43	54172	807.5	7.62318		1836.45	6841.9	0.0738438	5.13078		FALSE
9429.79	54193	1013.5	9.56792		12905.3	2737.53	0.0926819	0.730694		FALSE
9433.98	54205	1115.5	10.5308		6881.29	2243.49	0.10201	1.37096		FALSE
9440.82	54224.5	1317.5	12.4378		2583.02	7704.08	0.120482	3.65496		FALSE
9443.78	54232.9	1443.5	13.6273		6740.79	3887.78	0.132004	1.40099		FALSE
9446.96	54242	1573.5	14.8546		4653.15	3232.56	0.143892	2.03023		FALSE
9450.09	54251	1767.5	16.686		5497.12	4719.99	0.161633	1.7191		FALSE
9453.25	54260	1919.5	18.121		5356.69	5208.93	0.175533	1.76476		FALSE
9457.04	54270.8	2041.5	19.2727		4579.05	4221.27	0.18669	2.06529		FALSE
9459.54	54277.9	2252.5	21.2647		5849.56	6115.17	0.205985	1.61714		FALSE
9462.98	54287.8	2410.5	22.7563		5865.75	6598.04	0.220434	1.61326		FALSE
9466.75	54298.5	2568.5	24.2478		4549.57	6978.5	0.234883	2.0808		FALSE
9469.34	54305.9	2792.5	26.3625		5130.65	7665.76	0.255367	1.84564		FALSE
9479.38	54334.5	3434.5	32.4233		2185.95	28198.7	0.314076	4.3365		FALSE
9510.18	54422.2	6498.5	61.3489		594.449	161591	0.594271	15.9983		FALSE
9513.24	54430.9	6429.5	60.6975		6244.99	17903.8	0.587961	1.52334		FALSE
9516.33	54439.7	6301.5	59.4891		1122.64	86278.2	0.576256	8.47675		FALSE
9530.88	54481.1	5284.5	49.8882		1279.01	76772.6	0.483254	7.45174		FALSE
9547.93	54529.5	3789.5	35.7747		2552.19	22831.8	0.34654	3.74107		FALSE
9554.75	54548.9	3359.5	31.7153		6555.73	9262.16	0.307217	1.45746		FALSE
9557.9	54557.8	3190.5	30.1198		2299.5	27079.3	0.291763	4.15651		FALSE
9568.17	54586.9	2763.5	26.0887		11364.7	7589.78	0.252715	0.841919		FALSE
9574.11	54603.8	2428.5	22.9262		4397.02	6666.81	0.22208	2.17741		FALSE
9577.65	54613.8	2291.5	21.6328		1834.56	22053.4	0.209552	5.22068		FALSE
9588.23	54643.8	1891.5	17.8566		1832.43	18903.6	0.172973	5.23253		FALSE
9599.64	54676.1	1446.5	13.6556		8185.38	3988.6	0.132279	1.17278		FALSE
9602.75	54684.9	1356.5	13.0776		17025.1	4627.8	0.124048	0.564033		FALSE
9606.26	54694.9	1274.5	12.2871		9087.91	3465.86	0.11655	1.05704		FALSE
9609.12	54703	1183.5	11.4098		7434.31	3182.82	0.108228	1.29254		FALSE
9612.64	54712.9	1100.5	10.6096		8861.4	3694.32	0.100638	1.08478		FALSE
9616.16	54722.9	1003.5	9.67447		6278.92	3366.94	0.0917674	1.5315		FALSE
9621.68	54738.5	863.5	8.32477		2181	4523.33	0.0789648	4.41158		FALSE
9628.21	54757	724.5	6.98471		10285.4	1922.22	0.0662536	0.936102		FALSE
9631.75	54767	677.5	6.53159		14393.7	1382.86	0.0619556	0.669166		FALSE
9634.14	54773.7	644.5	6.21345		4502.49	1763.29	0.0589378	2.13973		FALSE
9640.51	54791.8	561.5	5.41327		5896.86	1503.49	0.0513477	1.63485		FALSE
9643.78	54801	527.5	5.08548		6178.28	1406.7	0.0482385	1.56092		FALSE
9651.53	54822.9	413.5	3.98644		3082.09	1145.56	0.0378135	3.13149		FALSE
9654.4	54831	407.5	3.9286		8101.06	795.177	0.0372648	1.19175		FALSE
9657.48	54839.7	361.5	3.48512		3119.52	1221.19	0.0330582	3.09582		FALSE
9662.19	54853	365.5	3.52369		9604.98	897.576	0.033424	1.00596		FALSE
10226.8	56424.3	331	3.40651		5135.09	694.446	0.0302691	1.99155		FALSE
10230.7	56434.9	399	4.10633		5606.61	1041.17	0.0364875	1.82475		FALSE
10233.6	56443	430	4.42537		8250.86	1116.98	0.0393224	1.24031		FALSE
10237.3	56453	456	4.69295		6496.57	943.068	0.0417	1.57579		FALSE
10243.8	56470.9	567	5.83531		2314.11	3379.91	0.0518507	4.42666		FALSE
10248.2	56483	659	6.78214		8758.34	2223.29	0.0602638	1.17011		FALSE
10255.5	56502.9	813	8.36704		5409.12	2759.81	0.0743467	1.89596		FALSE
10258.9	56512.2	843	8.67578		6758.4	1796.71	0.0770901	1.51794		FALSE
10262.1	56521	910	9.36532		9905.74	2484.64	0.0832171	1.03597		FALSE
10265.7	56531	983	10.1166		7613.72	2704.62	0.0898928	1.34832		FALSE
10268.9	56539.6	1006	10.3533		6428.92	2152.79	0.0919961	1.59729		FALSE
10272.7	56550	1070	11.012		6396.06	2958.23	0.0978487	1.60609		FALSE
10275.9	56559	1145	11.7838		5931.07	3202.88	0.104707	1.73256		FALSE
10280	56570	1246	12.8233		5313.27	3499.22	0.113943	1.93477		FALSE
10283.2	56578.9	1288	13.2555		6864.22	2745.9	0.117784	1.49809		FALSE
10287.6	56590.9	1413	14.542		5166.7	4896.7	0.129215	1.99113		FALSE
10290.6	56599	1532	15.7667		9659.21	3237.3	0.140097	1.06536		FALSE
10294.2	56608.8	1623	16.7032		6767.33	4574.31	0.148419	1.52116		FALSE
10297.1	56617	1758	18.0926		7519.1	4936.86	0.160765	1.36946		FALSE
10300.8	56627	1802	18.5454		9085.85	5078.29	0.164788	1.13372		FALSE
10303.9	56635.5	1765	18.1646		6665.06	5013.24	0.161405	1.54596		FALSE
10307.5	56645.3	1667	17.156		7907.85	4669.72	0.152443	1.30345		FALSE
10311	56654.9	1536	15.8078		5249.19	3298.24	0.140463	1.9643		FALSE
10314.1	56663.4	1429	14.7066		5047.99	4945.68	0.130678	2.04321		FALSE
10335.6	56722.1	816	8.39791		2868.66	2922.04	0.0746211	3.60294		FALSE
10339.6	56733	798	8.21266		6032.96	2661.78	0.072975	1.71385		FALSE
10343.3	56743	772	7.94508		7951.73	1569.91	0.0705974	1.30076		FALSE
10346.9	56753	729	7.50255		6663.95	1941.43	0.0666651	1.55267		FALSE
10349.9	56761	627	6.45281		6490.54	1333.97	0.0573375	1.59461		FALSE
10352.8	56769	603	6.20581		7299.61	1267.34	0.0551428	1.41827		FALSE
10357.1	56780.8	562	5.78386		4794.92	1934.36	0.0513934	2.16002		FALSE
10367.5	56809	445	4.73761		7560.16	916.569	0.0406941	1.37133		FALSE
10370.4	56817	419	4.46081		4037.34	1427.26	0.0383165	2.56862		FALSE
10378.2	56838.2	333	3.54523		4485.21	1121.47	0.030452	2.31387		FALSE

## Sheet: ICDC_EC486-1_0_E1_1
Spectrum: ICDC EC486-1\0_E1\1 1SLin, "Baseline subt." (D:\Data\BioTyperRealTimeProcessing\China CDC\20120925yingouchangganjun\ICDC EC486-1\0_E1\1)
m/z	time	Intens.	SN	Quality Fac.	Res.	Area	Rel. Intens.	FWHM	Chi^2	Bk. Peak
2687.91	29111.8	470	4.91218		1952.33	1135.4	0.0470332	1.37677		FALSE
2689.4	29119.8	409	4.27464		2199.33	857.82	0.0409289	1.22283		FALSE
2851.1	29969.9	1437	14.1658		551.311	8435.71	0.143802	5.1715		FALSE
3126.45	31364	798	7.78342		965.499	3525.49	0.0798564	3.23817		FALSE
3128.29	31373.2	657	6.40815		3276.45	988.418	0.0657464	0.954781		FALSE
3130.28	31383	529	5.15968		4320.98	621.975	0.0529374	0.724437		FALSE
3132.54	31394.2	541	5.27673		3595.82	838.127	0.0541382	0.871162		FALSE
3137.84	31420.4	1379	13.4503		677.21	8752.4	0.137997	4.63349		FALSE
3143.62	31448.9	538	5.24747		5573.08	793.405	0.053838	0.564073		FALSE
3145.25	31457	469	4.57446		3419.75	707.103	0.0469331	0.919733		FALSE
3147.28	31467	424	4.13555		4187	485.91	0.04243	0.751678		FALSE
3161.89	31539	365	3.56008		5541.12	401.521	0.0365258	0.570623		FALSE
3615.9	33698.8	365	3.47581		3064.32	554.831	0.0365258	1.18		FALSE
3618.08	33708.9	562	5.35179		5230.95	866.141	0.0562397	0.691668		FALSE
3619.99	33717.7	856	8.15148		2600.28	1681.87	0.0856605	1.39215		FALSE
3621.39	33724.1	899	8.56096		1488.96	2779.86	0.0899635	2.43215		FALSE
3627.67	33753	431	4.10431		5303.34	523.339	0.0431305	0.684035		FALSE
3629.84	33763	420	3.99956		3741.42	696.741	0.0420297	0.970178		FALSE
3632.44	33774.9	416	3.96147		2784.06	862.864	0.0416294	1.30473		FALSE
3634.36	33783.7	400	3.8091		2977.21	675.168	0.0400283	1.22073		FALSE
3636.37	33792.9	403	3.83767		4978.75	500.246	0.0403285	0.730378		FALSE
3645.03	33832.7	1152	10.9702		662.242	8263.47	0.115281	5.50407		FALSE
4163.6	36131.7	1330.5	11.4254		613.251	14115.7	0.133144	6.78939		FALSE
4170.9	36163	742.5	6.37608		9899.35	986.738	0.0743025	0.421331		FALSE
4174.16	36177	713.5	6.12705		3032	1292.99	0.0714004	1.3767		FALSE
4177.9	36193	679.5	5.83508		4213.33	624.038	0.067998	0.991593		FALSE
4183.26	36216	970.5	8.33399		1150.98	4719.66	0.0971186	3.63452		FALSE
4184.94	36223.1	937.5	8.05061		2054.29	4208.8	0.0938163	2.03717		FALSE
4191.91	36253	440.5	3.78271		4973.44	740.739	0.0440811	0.84286		FALSE
4194.25	36263	365.5	3.13867		8551.11	617.705	0.0365758	0.490492		FALSE
4348.13	36915	460.5	3.88548		5979.28	808.55	0.0460825	0.7272		FALSE
4350.96	36926.9	487.5	4.11329		3240	881.837	0.0487845	1.34289		FALSE
4364.38	36983.2	2296.5	19.3768		615.837	21085.9	0.229812	7.08691		FALSE
4372.07	37015.4	521.5	4.40016		5921.12	655.111	0.0521869	0.738385		FALSE
4374.53	37025.7	371.5	3.13454		3522.2	644.948	0.0371763	1.24199		FALSE
4381.52	37054.9	373.5	3.15141		4897.04	643.934	0.0373764	0.894729		FALSE
4386.02	37073.7	380.5	3.21047		3159.45	688.584	0.0380769	1.38822		FALSE
4445.82	37323	470.5	3.94231		3146.26	804.365	0.0470833	1.41305		FALSE
4447.85	37331.4	444.5	3.72445		3494.65	791.927	0.0444814	1.27276		FALSE
4450.13	37340.9	364.5	3.05413		4378.07	754.278	0.0364758	1.01646		FALSE
4528.34	37664.1	402.5	3.27061		2302.96	1346.94	0.0402784	1.96631		FALSE
4530	37671	403.5	3.27874		3161.52	895.143	0.0403785	1.43285		FALSE
4568.84	37830.5	520.5	4.22945		949.469	2986.27	0.0520868	4.812		FALSE
4571.96	37843.2	412.5	3.35187		2777.43	1287.62	0.0412792	1.64611		FALSE
4743.07	38537.7	561	4.54688		2927.88	1782.79	0.0561396	1.61997		FALSE
4753.22	38578.5	1897	15.3751		954.639	16146	0.189834	4.97908		FALSE
4757.82	38596.9	1368	11.0876		7942.37	1347.63	0.136897	0.599043		FALSE
4762.71	38616.6	1676	13.5839		901.275	11176.3	0.167718	5.28442		FALSE
4766.83	38633.1	1215	9.84752		4154.63	2249.74	0.121586	1.14735		FALSE
4769.41	38643.4	953	7.72402		4492.12	1803.23	0.0953674	1.06173		FALSE
4771.78	38653	883	7.15667		5250.55	1261.88	0.0883624	0.908816		FALSE
4774.05	38662.1	820	6.64606		3522.97	1888.9	0.082058	1.35512		FALSE
4776.73	38672.8	672	5.44653		6095.31	1266.89	0.0672475	0.783673		FALSE
4779.27	38683	604	4.89539		2885.12	1372.53	0.0604427	1.65652		FALSE
4781.77	38693	522	4.23079		5707.74	733.275	0.0522369	0.837769		FALSE
4784.26	38702.9	527	4.27131		6153.46	904.897	0.0527372	0.777491		FALSE
4786.26	38711	463	3.75259		5185.93	632.267	0.0463327	0.922932		FALSE
5105.21	39967.4	1063.5	8.42495		705.305	10529.2	0.106425	7.23829		FALSE
5128.86	40059	400.5	3.17273		1940.75	1331.91	0.0400783	2.64272		FALSE
5132.14	40071.7	398.5	3.15688		4548.67	773.926	0.0398782	1.12827		FALSE
5134.03	40079	431.5	3.4183		5799.44	633.202	0.0431805	0.885264		FALSE
5136.62	40089	480.5	3.80648		7807.73	877.65	0.048084	0.657889		FALSE
5139.21	40099	548.5	4.34517		7103.78	987.317	0.0548888	0.723447		FALSE
5141.77	40108.9	576.5	4.56698		4706.84	1095.82	0.0576907	1.0924		FALSE
5149.06	40137	1130.5	8.95572		1512.62	6032.39	0.11313	3.40406		FALSE
5150.82	40143.8	1113.5	8.82105		1651.18	4485.42	0.111429	3.11948		FALSE
5155.75	40162.9	727.5	5.76319		1313.77	4588.2	0.0728014	3.92439		FALSE
5164.84	40197.9	420.5	3.33116		4242.67	633.91	0.0420797	1.21735		FALSE
5303.52	40729	363.5	2.86506		4058.96	703.375	0.0363757	1.30662		FALSE
5306.15	40739	399.5	3.14881		5601.49	738.768	0.0399782	0.947276		FALSE
5308.53	40748	365.5	2.88083		5155.15	539.467	0.0365758	1.02975		FALSE
5310.89	40757	395.5	3.11728		5546.02	697.618	0.039578	0.957604		FALSE
5313.52	40767	409.5	3.22763		6693.08	573.058	0.0409789	0.793882		FALSE
5316.1	40776.8	423.5	3.33797		4633.01	812.834	0.0423799	1.14744		FALSE
5318.51	40785.9	444.5	3.50349		4296.8	884.118	0.0444814	1.23778		FALSE
5320.89	40795	509.5	4.01582		6341.37	748.412	0.050986	0.839076		FALSE
5323.17	40803.6	523.5	4.12616		3865.71	1053.76	0.052387	1.37702		FALSE
5326.15	40815	565.5	4.4572		5112.86	1102.39	0.05659	1.04172		FALSE
5337.11	40856.5	1093.5	8.33655		1423.75	8217.96	0.109427	3.74862		FALSE
5339.08	40864	1147.5	8.74823		3214.87	2947.63	0.114831	1.66075		FALSE
5341.45	40873	1103.5	8.41279		7867.64	1678.04	0.110428	0.678913		FALSE
5344.07	40882.9	1080.5	8.23744		5138.79	2173.56	0.108126	1.03995		FALSE
5346.73	40893	1083.5	8.26031		7481.61	1647.11	0.108427	0.714649		FALSE
5349.18	40902.3	1172.5	8.93882		3661.93	2387.97	0.117333	1.46075		FALSE
5352.01	40913	1257.5	9.58684		6066.76	2497.32	0.125839	0.882185		FALSE
5354.12	40921	1314.5	10.0214		7235.77	2673.1	0.131543	0.739951		FALSE
5356.99	40931.9	1467.5	11.1878		3543.67	3714.07	0.146854	1.51171		FALSE
5364.61	40960.7	2316.5	17.6604		1281.2	14290.8	0.231814	4.18717		FALSE
5366.79	40968.9	2500.5	19.0631		4430.1	5103.38	0.250227	1.21144		FALSE
5369.56	40979.4	2583.5	19.6959		3659.62	5348.72	0.258533	1.46725		FALSE
5380.98	41022.5	7002.5	53.3852		596.239	97273.4	0.700745	9.02487		FALSE
5397.85	41086.2	1462.5	11.1497		3912.43	3021.9	0.146353	1.37967		FALSE
5400.37	41095.7	1547.5	11.7977		3139.33	3993.31	0.154859	1.72023		FALSE
5402.81	41104.9	1632.5	12.4457		4724.65	2539.55	0.163365	1.14354		FALSE
5404.94	41112.9	1576.5	12.0188		4623.7	3266.37	0.157761	1.16896		FALSE
5407.56	41122.8	1499.5	11.4318		4180.88	3068.56	0.150056	1.2934		FALSE
5410.04	41132.1	1392.5	10.616		4940.44	2736.27	0.139348	1.09505		FALSE
5412.15	41140.1	1166.5	8.89308		3506.58	2308.93	0.116732	1.54343		FALSE
5415.03	41151	1024.5	7.81051		4504.18	1574.56	0.102522	1.20222		FALSE
5417.66	41160.8	969.5	7.39121		4771.34	1897.89	0.0970185	1.13546		FALSE
5419.64	41168.3	852.5	6.49923		4164.3	2135.03	0.0853103	1.30145		FALSE
5429.92	41207	605.5	4.61617		3992.96	1188.46	0.0605928	1.35987		FALSE
5432.39	41216.3	531.5	4.05201		5236.94	1048.72	0.0531876	1.03732		FALSE
5434.71	41225	512.5	3.90716		7047.03	1429.12	0.0512862	0.771205		FALSE
5439.5	41243	432.5	3.29726		5789.41	651.084	0.0432806	0.939561		FALSE
5442.16	41253	436.5	3.32776		6009.45	824.536	0.0436808	0.905601		FALSE
5444.83	41263	395.5	3.01519		8586.07	761.832	0.039578	0.634147		FALSE
5446.96	41271	406.5	3.09905		7706.46	610.97	0.0406787	0.706804		FALSE
5452.28	41291	404.5	3.0838		4942.36	620.662	0.0404786	1.10317		FALSE
5585.8	41788.9	369.5	2.81379		5384.14	894.001	0.0369761	1.03746		FALSE
5587.97	41797	404.5	3.08032		4157.13	617.146	0.0404786	1.34419		FALSE
5590.13	41805	457.5	3.48392		3540.97	717.442	0.0457823	1.5787		FALSE
5597.93	41833.9	751.5	5.72277		3502.2	1580.46	0.0752031	1.5984		FALSE
5600.18	41842.2	781.5	5.95122		3098.22	2058.44	0.0782052	1.80755		FALSE
5602.55	41851	805.5	6.13398		7523.5	1258.84	0.0806069	0.744674		FALSE
5607.41	41869	873.5	6.65181		6212.76	1365.54	0.0874117	0.902564		FALSE
5611.72	41884.9	1019.5	7.76362		5208.26	2088.05	0.102022	1.07747		FALSE
5619.74	41914.6	1280.5	9.5945		5141.12	2643.75	0.12814	1.0931		FALSE
5642.92	42000.1	4335.5	32.4849		570.795	87725.2	0.433856	9.88607		FALSE
5661.06	42067	1631.5	12.2245		9476.1	2592.65	0.163265	0.597404		FALSE
5663.94	42077.6	1616.5	12.1121		4440.14	3466.17	0.161764	1.27562		FALSE
5680.61	42138.9	888.5	6.65733		5162.1	1815.63	0.0889128	1.10044		FALSE
5683.33	42148.9	797.5	5.97549		3681.33	1665.17	0.0798064	1.54382		FALSE
5688.74	42168.8	678.5	5.08385		3211.21	2023.81	0.067898	1.77153		FALSE
5694.78	42191	493.5	3.69768		7146.31	979.44	0.0493849	0.796883		FALSE
5697.5	42201	433.5	3.24812		15085.9	660.525	0.0433806	0.377671		FALSE
6166.56	43888.9	389.938	2.81771		4908.33	922.898	0.0390213	1.25635		FALSE
6169.05	43897.7	398.938	2.88274		5638.45	623.117	0.0399219	1.0941		FALSE
6171.67	43907	421.938	3.04894		5874.62	826.413	0.0422236	1.05056		FALSE
6174.78	43918	436.938	3.15733		3493.9	952.69	0.0437246	1.7673		FALSE
6177.29	43926.8	452.938	3.27295		4109.44	967.654	0.0453258	1.5032		FALSE
6179.89	43936	517.938	3.74264		4090.41	845.339	0.0518304	1.51082		FALSE
6182.45	43945	522.938	3.77877		6718.37	1091.15	0.0523307	0.92023		FALSE
6185.27	43954.9	572.938	4.14007		5843.93	1217.17	0.0573342	1.05841		FALSE
6195.83	43992.1	832.938	6.01885		4612.27	1839.55	0.0833526	1.34334		FALSE
6210.77	44044.7	1480.94	10.7013		1127.05	12786.7	0.148198	5.51064		FALSE
6213.12	44053	1538.94	11.1204		7021.72	2577.72	0.154003	0.884843		FALSE
6215.78	44062.3	1612.94	11.6552		3406.36	3614.23	0.161408	1.82475		FALSE
6218.62	44072.3	1690.94	12.2188		4847.25	4686.76	0.169213	1.28292		FALSE
6224.49	44092.9	1963.94	14.1915		4075.99	4393.31	0.196533	1.52711		FALSE
6241.01	44150.9	4012.94	28.9977		912.533	46353.3	0.401577	6.83922		FALSE
6255.5	44201.7	8527.94	61.6233		542.751	173749	0.853396	11.5255		FALSE
6269	44249	6242.94	45.1118		7267.11	7120.95	0.624735	0.862654		FALSE
6280.15	44288	9992.94	72.2094		554.746	198209	1	11.3208		FALSE
6298.73	44352.9	4536.94	32.7841		3614.77	12840.9	0.454014	1.7425		FALSE
6304	44371.3	4395.94	31.7653		4114.56	12501	0.439904	1.53212		FALSE
6307.33	44382.9	4342.94	31.3823		7702.1	12283.4	0.434601	0.81891		FALSE
6310.17	44392.9	4232.94	30.5874		9149.77	11878.2	0.423593	0.689654		FALSE
6312.69	44401.6	4066.94	29.3879		1708.63	30410.8	0.406981	3.69458		FALSE
6323.97	44441	3461.94	25.0161		6160.99	5928.5	0.346438	1.02645		FALSE
6329.54	44460.4	3661.94	26.4613		736.96	56317.2	0.366453	8.58871		FALSE
6345.98	44517.6	1803.94	13.0353		2840.55	7925.81	0.180521	2.23407		FALSE
6353.27	44543	1585.94	11.4601		4335.54	3553.79	0.158706	1.46539		FALSE
6356.68	44554.8	1508.94	10.9037		2077.33	9704.73	0.151	3.06002		FALSE
6363.61	44578.9	1291.94	9.56323		4798.07	2892.24	0.129285	1.32629		FALSE
6372.27	44609	1047.94	7.75709		6061.4	1761.74	0.104868	1.05129		FALSE
6379.18	44633	957.938	7.09088		6160.54	2083.25	0.0958615	1.03549		FALSE
6392.44	44679	806.938	5.97315		7259.69	1329.2	0.0807508	0.88054		FALSE
6395.14	44688.3	788.938	5.83991		5872.64	1326.41	0.0789495	1.08897		FALSE
6398.19	44698.9	882.938	6.53572		5118.01	2341.07	0.0883562	1.25013		FALSE
6401.04	44708.8	852.938	6.31365		5390.12	1883.45	0.085354	1.18755		FALSE
6403.39	44716.9	793.938	5.87692		7983.43	1753.74	0.0794499	0.802085		FALSE
6405.91	44725.7	708.938	5.24773		4948.48	1521.34	0.0709439	1.29452		FALSE
6412.04	44746.9	566.938	4.19661		3623.58	1236.58	0.0567338	1.76953		FALSE
6414.55	44755.6	532.938	3.94493		5193.12	885.874	0.0533314	1.2352		FALSE
6417.27	44765	520.938	3.85611		6775.33	1067.26	0.0521306	0.947152		FALSE
6420.16	44775	480.938	3.56002		5555.17	1238.82	0.0481277	1.15571		FALSE
6423.06	44785	437.938	3.24172		7243.29	694.969	0.0438247	0.88676		FALSE
6425.9	44794.8	401.938	2.97524		2889.06	858.114	0.0402222	2.22422		FALSE
6428.26	44803	400.938	2.96784		5359.29	846.836	0.0401221	1.19946		FALSE
6458.93	44908.9	376.938	2.79018		2267.48	1537.36	0.0377204	2.8485		FALSE
7137.5	47191	502	3.98237		3912.58	1136.49	0.0502355	1.82425		FALSE
7140.25	47200	544	4.31555		4581.62	1259.92	0.0544384	1.55846		FALSE
7142.99	47209	621	4.9264		5673.78	1427.84	0.0621439	1.25895		FALSE
7158.08	47258.4	1536	12.5227		610.067	28070.7	0.153709	11.7333		FALSE
7181.46	47335	871	7.10108		4326.93	2084.49	0.0871616	1.65971		FALSE
7184.52	47345	891	7.26414		8638.84	1599.16	0.089163	0.831653		FALSE
7191.25	47367	1004	8.1854		3198.26	4021.39	0.100471	2.24849		FALSE
7201.03	47399	1212	9.88119		4004.74	4325.1	0.121286	1.79813		FALSE
7204.1	47409	1224	9.97902		8774.1	2194.19	0.122487	0.821064		FALSE
7209.21	47425.7	1272	10.3704		3417.47	5247.01	0.12729	2.10951		FALSE
7226.15	47481	2019	16.4605		1145.68	22645.8	0.202043	6.3073		FALSE
7228.84	47489.7	2097	17.0964		4179.45	5076.58	0.209848	1.72962		FALSE
7243	47535.9	4392	35.8071		543.162	87130.5	0.43951	13.3349		FALSE
7258.68	47586.9	1854	15.1153		6275.14	4382.4	0.185531	1.15674		FALSE
7261.76	47597	1756	14.3163		5833.23	4208.33	0.175724	1.2449		FALSE
7264.83	47607	1693	13.8027		6482.03	3041.51	0.16942	1.12077		FALSE
7267.89	47616.9	1584	12.914		3697.52	4745.98	0.158512	1.96561		FALSE
7270.35	47624.9	1467	11.9601		4075.71	3550.62	0.146804	1.78382		FALSE
7273.69	47635.8	1372	11.1856		1853.3	11308.6	0.137297	3.92472		FALSE
7283.29	47667	1099	8.95992		7262.33	1970.44	0.109978	1.00289		FALSE
7285.76	47675	1059	8.63381		8029.24	2501.21	0.105975	0.907403		FALSE
7288.82	47684.9	1005	8.19356		3915.15	2382.12	0.100571	1.8617		FALSE
7292.53	47697	937	7.63917		5829.75	1668.07	0.0937662	1.25092		FALSE
7298.69	47717	807	6.5793		4425.01	1438.82	0.080757	1.64942		FALSE
7301.15	47724.9	765	6.23689		5312.27	1793.72	0.0765541	1.37439		FALSE
7304.24	47735	782	6.37548		8561.51	1669.62	0.0782553	0.853149		FALSE
7307.27	47744.8	663	5.4053		5216.24	1530.61	0.0663469	1.40087		FALSE
7310.02	47753.7	603	4.91613		5746.71	1080.33	0.0603426	1.27204		FALSE
7312.87	47763	554	4.53423		3248.18	1295.98	0.0554392	2.25137		FALSE
7315.96	47773	530	4.3378		6070.83	1195.28	0.0530375	1.2051		FALSE
7318.43	47781	464	3.79762		6550.73	1062.34	0.0464328	1.11719		FALSE
7325.4	47803.6	387	3.16741		5485.24	690.642	0.0387274	1.33547		FALSE
7646.6	48833	367	3.20248		3525.42	1060.98	0.0367259	2.16899		FALSE
7649.76	48843	398	3.47299		6196.9	883.888	0.0398281	1.23445		FALSE
7652.91	48853	386	3.36827		3921.53	1120.32	0.0386273	1.95151		FALSE
7656.7	48865	384	3.35082		4977.21	1113.32	0.0384271	1.53835		FALSE
7659.86	48875	405	3.53407		6637.24	731.25	0.0405286	1.15407		FALSE
7662.39	48883	434	3.78713		7554.94	758.834	0.0434307	1.01422		FALSE
7665.82	48893.9	443	3.86566		3321.72	1310.87	0.0443313	2.30779		FALSE
7668.69	48903	468	4.08381		7408.32	825.673	0.0468331	1.03515		FALSE
7671.59	48912.1	518	4.52012		4319.05	1237.12	0.0518366	1.77622		FALSE
7674.72	48922	545	4.75572		5346.18	1287.89	0.0545385	1.43555		FALSE
7677.54	48931	673	5.87267		6259.81	1182.82	0.0673476	1.22648		FALSE
7681.26	48942.7	934	8.15018		4565.77	2601.74	0.093466	1.68236		FALSE
7683.87	48951	1260	10.9949		6975.69	2830.55	0.126089	1.10152		FALSE
7686.39	48959	1442	12.583		5386.13	3449.89	0.144302	1.42707		FALSE
7689.54	48968.9	1482	12.9321		6606.53	3508.13	0.148305	1.16393		FALSE
7692.28	48977.6	1327	11.5795		4863.93	3147.38	0.132794	1.58149		FALSE
7695.24	48986.9	1136	9.91285		5214.89	2604.38	0.11368	1.47563		FALSE
7698.2	48996.3	942	8.21999		4770.43	2250.26	0.0942666	1.61374		FALSE
7701.56	49006.9	850	7.41719		7462.87	1957.61	0.0850601	1.03198		FALSE
7704.26	49015.5	724	6.3177		5789.06	1347.76	0.0724512	1.33083		FALSE
7707.28	49025	737	6.43114		10985.3	1713.13	0.0737521	0.701599		FALSE
7710.43	49034.9	724	6.3177		8300.81	1321.42	0.0724512	0.928877		FALSE
7712.98	49043	775	6.76273		7077.13	1821.22	0.0775548	1.08985		FALSE
7715.35	49050.5	756	6.59693		4248.23	1894.27	0.0756534	1.81613		FALSE
7718.05	49059	814	7.10305		4643.33	1487.5	0.0814575	1.66218		FALSE
7720.85	49067.8	794	6.92852		6158.28	1474.91	0.0794561	1.25374		FALSE
7723.94	49077.6	777	6.78018		5375.09	2328.16	0.0777549	1.43699		FALSE
7726.92	49087	734	6.40496		6997.53	1763.78	0.0734519	1.10423		FALSE
7730.08	49097	699	6.09954		9687.44	1603.14	0.0699494	0.797949		FALSE
7732.62	49105	629	5.48872		6778.87	1460.83	0.0629445	1.14069		FALSE
7735.8	49115	573	5.00006		11303.6	1022.66	0.0573405	0.684369		FALSE
7738.55	49123.7	524	4.57248		3896.04	1594.14	0.052437	1.98626		FALSE
7742.14	49135	508	4.43286		4839.65	915.506	0.0508359	1.59973		FALSE
7749.76	49159	453	3.95292		5051.14	836.938	0.045332	1.53426		FALSE
7752.93	49169	466	4.06636		8599.37	1055.98	0.0466329	0.90157		FALSE
7755.72	49177.8	439	3.83076		5508.52	806.757	0.043931	1.40795		FALSE
7764.45	49205.2	420	3.66496		4333.23	1016.25	0.0420297	1.79184		FALSE
7767.91	49216.1	425	3.70859		3398.57	1038.98	0.04253	2.28564		FALSE
7770.51	49224.3	449	3.91802		3746.96	1076.12	0.0449317	2.07382		FALSE
7773.61	49234	419	3.65624		4215.42	785.977	0.0419296	1.84409		FALSE
7788.53	49280.9	492	4.29324		3978.37	1190.47	0.0492348	1.95772		FALSE
7791.96	49291.7	502	4.3805		4050.11	1234.04	0.0502355	1.92389		FALSE
7794.27	49299	533	4.65101		4069.34	996.684	0.0533377	1.91536		FALSE
7796.82	49307	572	4.99133		9337.72	1386.77	0.0572404	0.834981		FALSE
7802.32	49324.3	623	5.43636		2555.99	3001.17	0.062344	3.05256		FALSE
7811.43	49352.9	834	7.27757		1406.61	6122.71	0.0834589	5.55337		FALSE
7813.38	49359	846	7.4595		12255.9	1048.3	0.0846598	0.63752		FALSE
7832.51	49419	416	3.66803		9118.13	977.898	0.0416294	0.859004		FALSE
8195.95	50544.9	372	3.39117		4329.12	938.278	0.0372263	1.89321		FALSE
8199.24	50555	422	3.84698		7669.34	975.932	0.0422298	1.06909		FALSE
8211	50591	428	3.90167		8878.48	1502.75	0.0428302	0.92482		FALSE
8217.74	50611.6	416	3.79228		4591.09	1055.15	0.0416294	1.78993		FALSE
8223.37	50628.8	476	4.33924		2213.42	2035.27	0.0476336	3.71524		FALSE
8226.69	50639	526	4.79505		9223.66	1269.2	0.0526372	0.891912		FALSE
8229.96	50649	546	4.97737		5239.5	1364.38	0.0546386	1.57075		FALSE
8232.83	50657.7	604	5.5061		4410.31	1502.55	0.0604427	1.86672		FALSE
8236.29	50668.3	640	5.83428		5291.5	1594.49	0.0640452	1.55651		FALSE
8239.76	50678.9	739	6.73677		6500.8	1772.1	0.0739522	1.2675		FALSE
8242.39	50687	751	6.84616		6058.56	1397.42	0.0751531	1.36045		FALSE
8245.28	50695.8	751	6.84616		3849.75	1894.31	0.0751531	2.14177		FALSE
8249.55	50708.8	823	7.50251		3814.9	2570.39	0.0823582	2.16246		FALSE
8252.22	50717	895	8.15887		5727.58	1692.29	0.0895633	1.44079		FALSE
8255.47	50726.9	981	8.94285		5715.48	2433.21	0.0981693	1.44441		FALSE
8258.11	50735	1029	9.38042		4383.75	1965.66	0.102973	1.8838		FALSE
8261.36	50744.9	1114	10.1553		4799.14	2806.56	0.111479	1.72142		FALSE
8264.65	50754.9	1182	10.7752		5411.83	2996.17	0.118284	1.52715		FALSE
8267.64	50764	1275	11.623		5118.96	3238.51	0.12759	1.6151		FALSE
8270.57	50773	1382	12.5984		6470.09	3509.58	0.138298	1.27828		FALSE
8273.85	50783	1491	13.592		11112.2	3740.22	0.149205	0.744572		FALSE
8276.85	50792.1	1597	14.5583		4477.93	4105.86	0.159813	1.84837		FALSE
8296.14	50850.9	2327	21.2131		886.976	36357.1	0.232864	9.35328		FALSE
8305.22	50878.5	2889	26.3363		1972.99	22274.9	0.289104	4.20945		FALSE
8326.63	50943.7	4464	40.6941		1156.71	55630.1	0.446715	7.19852		FALSE
8328.9	50950.6	4468	40.7305		767.729	77647.2	0.447116	10.8488		FALSE
8349.42	51012.9	3062	28.3125		7142.21	7966.91	0.306416	1.16903		FALSE
8351.42	51018.9	2984	27.5913		5615.52	7801.42	0.298611	1.4872		FALSE
8355.35	51030.9	2976	27.5173		7567.94	5822.15	0.29781	1.10405		FALSE
8358.03	51039	2980	27.5543		6058.93	7731.13	0.298211	1.37946		FALSE
8361.02	51048.1	3001	27.7485		5484.38	7817.98	0.300312	1.52451		FALSE
8364.61	51059	3038	28.0906		5402.93	5935.65	0.304015	1.54816		FALSE
8367.25	51067	3076	28.442		5103.68	9937.49	0.307817	1.63945		FALSE
8370.77	51077.6	3020	27.9242		1022.26	41994.5	0.302213	8.18853		FALSE
8387.1	51127.1	2021	18.687		6626.16	3973.5	0.202243	1.26576		FALSE
8395.64	51153	1728	15.9778		5060.12	5479.75	0.172922	1.65918		FALSE
8399.13	51163.5	1588	14.6833		3865.89	5139.45	0.158912	2.17263		FALSE
8406.2	51184.9	1427	13.1946		10022.2	3639.92	0.142801	0.83876		FALSE
8409.1	51193.7	1377	12.7323		5193.71	3523.83	0.137797	1.61909		FALSE
8412.81	51204.9	1345	12.4364		5924.47	3351.35	0.134595	1.42001		FALSE
8415.47	51213	1248	11.5395		6381.57	2425.57	0.124888	1.31871		FALSE
8418.77	51222.9	1207	11.1604		4754.41	6036.21	0.120785	1.77073		FALSE
8427.39	51249	1078	9.96764		4457.46	2787.83	0.107876	1.89063		FALSE
8445.27	51303	805	7.44337		9208.94	1522.06	0.0805569	0.917073		FALSE
8448.56	51312.9	783	7.23995		6042.73	1503.66	0.0783553	1.39814		FALSE
8451.23	51321	818	7.56357		5447.4	2441.07	0.0818578	1.55142		FALSE
8454.53	51330.9	767	7.092		6473.35	1868.23	0.0767542	1.30605		FALSE
8457.2	51339	745	6.88858		6398.79	1850.65	0.0745527	1.32169		FALSE
8460.52	51349	755	6.98105		8833.46	1397.82	0.0755534	0.957781		FALSE
8463.83	51359	715	6.61119		10005.3	1341.08	0.0715505	0.845932		FALSE
8466.83	51368	670	6.1951		4656.09	1743.6	0.0670474	1.81844		FALSE
8469.81	51377	709	6.55571		3886.13	2204.48	0.0709501	2.17949		FALSE
8475.11	51393	698	6.454		7217.02	1781.51	0.0698493	1.17432		FALSE
8481.09	51411	686	6.34304		7486.79	1306.13	0.0686485	1.13281		FALSE
8487.07	51429	643	5.94545		5277.02	1240.57	0.0643454	1.60831		FALSE
8490.38	51439	665	6.14887		6573.27	1566.39	0.066547	1.29165		FALSE
8493.37	51447.9	658	6.08415		5259.59	1623.75	0.0658465	1.61483		FALSE
8496.73	51458.1	673	6.22284		6576.17	1273.4	0.0673476	1.29205		FALSE
8499.69	51467	696	6.43551		6357.48	1671.39	0.0696492	1.33696		FALSE
8503.01	51477	696	6.43551		7822.63	1290.31	0.0696492	1.08698		FALSE
8506.32	51486.9	750	6.93482		6332.21	1817.75	0.075053	1.34334		FALSE
8509	51495	839	7.89983		6547.23	2025.83	0.0839593	1.29963		FALSE
8512.32	51504.9	911	8.57777		4614.13	2807.47	0.0911644	1.84484		FALSE
8515.65	51515	981	9.23687		6854.57	2409.94	0.0981693	1.24233		FALSE
8518.56	51523.7	929	8.74725		6271.48	2306.97	0.0929657	1.3583		FALSE
8521.64	51533	865	8.14464		6596.38	2102.72	0.0865611	1.29187		FALSE
8524.97	51543	745	7.01475		9615.54	1746.89	0.0745527	0.886582		FALSE
8528.3	51553	638	6.00726		11138.6	1494.96	0.0638451	0.765654		FALSE
8531.16	51561.6	516	4.85854		6248.53	1274.04	0.0516365	1.36531		FALSE
8534.29	51571	456	4.29359		6832.93	870.55	0.0456322	1.24899		FALSE
8536.96	51579	414	3.89813		5381.73	793.985	0.0414293	1.58628		FALSE
8540.24	51588.8	393	3.7004		5139.94	1193.77	0.0393278	1.66154		FALSE
8857.26	52531.7	400	3.87984		4386.03	1539.73	0.0400283	2.01943		FALSE
8873.02	52578.2	542	5.35145		6341.76	1054.1	0.0542383	1.39914		FALSE
8883.95	52610.3	628	6.20058		3320.35	2448.29	0.0628444	2.67561		FALSE
8886.21	52617	677	6.68438		5790.58	1346.72	0.0677478	1.5346		FALSE
8891.62	52632.9	715	7.05957		5316.61	1434.53	0.0715505	1.67242		FALSE
8894.48	52641.3	726	7.16818		4484.96	1951.05	0.0726513	1.98318		FALSE
8897.59	52650.5	729	7.1978		4153.61	1954.99	0.0729515	2.14213		FALSE
8910.01	52687	547	5.40082		8197.01	1069.57	0.0547387	1.08698		FALSE
8918.62	52712.3	500	4.93676		6732.49	984.784	0.0500353	1.32471		FALSE
8920.91	52719	490	4.83803		7129.47	969.355	0.0490346	1.25127		FALSE
8927.94	52739.6	497	4.90714		4536.57	1598.89	0.0497351	1.96799		FALSE
8931.42	52749.9	504	4.97626		6485.18	996.224	0.0504356	1.37721		FALSE
8934.51	52758.9	500	4.93676		5405.68	1306.73	0.0500353	1.6528		FALSE
8937.94	52769	539	5.32183		10265.1	1008.58	0.0539381	0.870715		FALSE
8941.34	52779	539	5.32183		6241.84	1359.05	0.0539381	1.43249		FALSE
8944.41	52788	558	5.50943		5493.88	1415.45	0.0558394	1.62807		FALSE
8947.47	52797	569	5.61804		5347.35	1094.53	0.0569402	1.67325		FALSE
8950.21	52805	562	5.54892		3883.79	1441.19	0.0562397	2.3045		FALSE
8953.64	52815	580	5.72665		4625.14	1535.18	0.058041	1.93586		FALSE
8956.71	52824	578	5.7069		4624.59	1161.38	0.0578409	1.93676		FALSE
8959.75	52833	603	5.95374		7034.03	1517.29	0.0603426	1.27377		FALSE
8962.5	52841	601	5.93399		9311.23	1169.45	0.0601425	0.962547		FALSE
8965.9	52851	608	6.00311		8673.32	1186.27	0.060843	1.03373		FALSE
8967.95	52857	593	5.855		5373.4	1568.96	0.0593419	1.66895		FALSE
8973.35	52872.8	609	6.01298		3245.48	2398.25	0.060943	2.76488		FALSE
8980.93	52895	621	6.13146		8850.07	830.349	0.0621439	1.01479		FALSE
8984.02	52904	649	6.40792		6179.78	1691.75	0.0649459	1.45378		FALSE
8987.08	52913	683	6.74362		10402.5	1318.37	0.0683483	0.863932		FALSE
8990.18	52922.1	669	6.60539		5532.36	1771.01	0.0669473	1.62502		FALSE
8993.23	52931	717	7.07932		6375.95	1827.37	0.0717507	1.41049		FALSE
8996.42	52940.3	724	7.14843		5909.27	1871.48	0.0724512	1.52243		FALSE
8999.38	52949	688	6.79299		5812.23	1358.3	0.0688486	1.54835		FALSE
9002.79	52958.9	662	6.53628		6759.64	1666.08	0.0662468	1.33185		FALSE
9005.81	52967.8	616	6.08209		6272.35	1574.86	0.0616435	1.4358		FALSE
9009.16	52977.6	554	5.46993		5308.94	1110.87	0.0554392	1.69698		FALSE
9012.63	52987.7	528	5.21322		5082.45	1703.95	0.0528373	1.77329		FALSE
9020.78	53011.5	467	4.61094		6051.98	1240.14	0.046733	1.49055		FALSE
9023.34	53019	505	4.98613		5148.35	1298.12	0.0505357	1.75267		FALSE
9026.76	53029	483	4.76891		7833.89	944.455	0.0483341	1.15227		FALSE
9029.96	53038.3	474	4.68005		5962.85	1252.17	0.0474335	1.51437		FALSE
9034	53050.1	498	4.91702		5046.52	1623.35	0.0498352	1.79014		FALSE
9037.01	53058.9	511	5.04537		6166.65	1292.44	0.0511361	1.46546		FALSE
9039.78	53067	531	5.24284		6186.96	1020.99	0.0531375	1.4611		FALSE
9042.85	53075.9	536	5.29221		4661.8	1391.87	0.0536379	1.93978		FALSE
9045.96	53085	592	5.95301		6649.56	1125.74	0.0592418	1.36038		FALSE
9049.38	53095	601	6.04352		7391.68	1450.02	0.0601425	1.22426		FALSE
9052.13	53103	599	6.0234		9677.88	1528.18	0.0599423	0.935342		FALSE
9055.56	53113	621	6.24463		7737.39	1184.73	0.0621439	1.17036		FALSE
9058.97	53122.9	641	6.44575		6910.52	1235.6	0.0641453	1.3109		FALSE
9061.73	53131	663	6.66697		6228.3	1649.05	0.0663469	1.45493		FALSE
9065.16	53141	658	6.61669		6939.95	1657.2	0.0658465	1.30623		FALSE
9068.26	53150	692	6.95859		5484.21	1381.45	0.0692489	1.65352		FALSE
9071.34	53159	714	7.17982		7150.33	1784.28	0.0714505	1.26866		FALSE
9074.73	53168.9	688	6.91837		5945.13	1370.59	0.0688486	1.52641		FALSE
9077.87	53178	698	7.01893		4679.04	1867.07	0.0698493	1.94011		FALSE
9080.95	53186.9	711	7.14965		5927.04	1423.87	0.0711502	1.53212		FALSE
9084.16	53196.3	730	7.34071		3864.92	1956.78	0.0730516	2.35041		FALSE
9087.13	53205	775	7.79322		6360.82	2040.53	0.0775548	1.42861		FALSE
9090.57	53215	839	8.43679		7602.59	2161	0.0839593	1.19572		FALSE
9093.33	53223	846	8.50718		16568.2	1701.25	0.0846598	0.548842		FALSE
9096.76	53233	885	8.89935		4709.96	2368.2	0.0885625	1.93139		FALSE
9100.19	53242.9	921	9.26136		4921.66	2456.73	0.0921651	1.84901		FALSE
9102.95	53251	952	9.57309		6309.7	2547.22	0.0952673	1.44269		FALSE
9106.39	53261	966	9.71387		6562	1957.02	0.0966683	1.38775		FALSE
9109.82	53270.9	1019	10.2468		4643.17	2705.05	0.101972	1.96198		FALSE
9113.27	53281	1039	10.4479		5477.66	3459.98	0.103973	1.66372		FALSE
9116.33	53289.9	1081	10.8703		4763.96	2893.2	0.108176	1.91361		FALSE
9119.73	53299.7	1122	11.2826		4721.28	3043.33	0.112279	1.93162		FALSE
9123.58	53310.9	1166	11.725		4550.48	3170.57	0.116682	2.00497		FALSE
9126.36	53319	1241	12.4792		9809.59	2487.3	0.124188	0.93035		FALSE
9130.05	53329.7	1325	13.3239		4502.09	4428.97	0.132594	2.02796		FALSE
9133.24	53339	1486	14.9429		7885.43	3859.15	0.148705	1.15824		FALSE
9136.69	53349	1503	15.1138		4365.82	5046.91	0.150406	2.09277		FALSE
9139.45	53357	1511	15.1943		4927.94	4079.94	0.151207	1.85462		FALSE
9142.87	53366.9	1470	14.782		6312.83	3879.17	0.147104	1.4483		FALSE
9146.29	53376.8	1359	13.6658		7957.24	3598.94	0.135996	1.14943		FALSE
9149.46	53386	1219	12.258		7170	3228.47	0.121986	1.27607		FALSE
9152.65	53395.3	1082	10.8803		4379.51	2872.44	0.108276	2.08988		FALSE
9155.99	53405	988	9.9351		7769.53	1943.24	0.0988698	1.17845		FALSE
9159.43	53415	909	9.14069		6618.54	2338.02	0.0909642	1.38391		FALSE
9162.56	53424	808	8.12506		6081.06	2116.74	0.0808571	1.50674		FALSE
9166.34	53435	799	8.03456		7049.77	2048.98	0.0799565	1.30023		FALSE
9170.43	53446.8	719	7.2301		4471.02	1959.65	0.0719508	2.05108		FALSE
9173.19	53454.8	728	7.3206		5960.83	1940.13	0.0728515	1.53891		FALSE
9176.01	53463	724	7.28038		6013.28	1896.6	0.0724512	1.52596		FALSE
9179.46	53473	678	6.81781		5489.3	1790.5	0.0678479	1.67225		FALSE
9182.91	53483	647	6.50608		5041.07	1298.42	0.0647457	1.82162		FALSE
9187.03	53494.9	638	6.41558		5027.68	1668.39	0.0638451	1.82729		FALSE
9190.5	53504.9	602	6.05357		5957.96	1943.82	0.0602425	1.54256		FALSE
9193.49	53513.6	561	5.64129		6834.9	1127.3	0.0561396	1.34508		FALSE
9196.74	53523	551	5.54073		6633.32	1408.7	0.0551389	1.38645		FALSE
9200.19	53533	541	5.44017		9243.68	1335.43	0.0541382	0.995296		FALSE
9203.29	53541.9	506	5.08822		6284.55	1016.89	0.0506358	1.46443		FALSE
9207.09	53552.9	492	4.94744		3967.71	1606.62	0.0492348	2.32051		FALSE
9210.3	53562.2	470	4.72621		6656.35	946.441	0.0470332	1.38369		FALSE
9212.64	53569	474	4.76643		4522.01	1252.94	0.0474335	2.03729		FALSE
9216.78	53580.9	447	4.49493		4977.63	1192.45	0.0447316	1.85164		FALSE
9219.92	53590	445	4.47482		5497.39	1172.98	0.0445315	1.67715		FALSE
9223.02	53599	438	4.40443		5545.03	873.118	0.043831	1.66329		FALSE
9226.78	53609.8	444	4.46476		4902.09	1160.79	0.0444314	1.88222		FALSE
9229.94	53619	460	4.71242		5579.96	1165.07	0.0460325	1.65412		FALSE
9233.18	53628.3	464	4.7534		6077.76	911.241	0.0464328	1.51917		FALSE
9236.83	53638.8	475	4.86609		4993.75	1224.89	0.0475336	1.84968		FALSE
9239.95	53647.9	469	4.80462		6087.35	1233.99	0.0469331	1.51789		FALSE
9243.11	53657	527	5.3988		6365.17	1333.84	0.0527372	1.45214		FALSE
9245.89	53665	518	5.3066		7613.05	1022.36	0.0518366	1.21448		FALSE
9249.29	53674.8	529	5.41929		3877.23	1412.46	0.0529374	2.38554		FALSE
9252.79	53684.9	568	5.81882		6570.44	1429.92	0.0568401	1.40825		FALSE
9255.91	53693.9	530	5.42953		5955.88	1390.66	0.0530375	1.55408		FALSE
9259.06	53703	518	5.3066		6949.91	1967.68	0.0518366	1.33226		FALSE
9263.92	53717	473	4.8456		7141.42	943.472	0.0473334	1.29721		FALSE
9266.69	53725	464	4.7534		5139.38	1190.49	0.0464328	1.80308		FALSE
9273.39	53744.3	428	4.3846		4801.75	1099.71	0.0428302	1.93125		FALSE
9276.81	53754.1	382	3.91336		5483.2	764.97	0.038227	1.69186		FALSE
9279.84	53762.9	375	3.84165		5918.09	968.633	0.0375265	1.56805		FALSE
9283.34	53772.9	393	4.02605		6162.08	959.83	0.0393278	1.50653		FALSE
9395.93	54096.2	371	3.80067		4141.61	955.363	0.0371262	2.26866		FALSE
9399.68	54106.9	395	4.04654		4782.24	1000.33	0.0395279	1.96554		FALSE
9402.71	54115.6	425	4.35387		5228.06	1076.03	0.04253	1.79851		FALSE
9405.97	54124.9	461	4.72267		5528.12	909.706	0.0461326	1.70148		FALSE
9409.47	54134.9	534	5.47051		5113.81	1339.36	0.0534377	1.84001		FALSE
9412.53	54143.7	516	5.28611		4724.38	1376.16	0.0516365	1.99233		FALSE
9415.38	54151.8	564	5.86829		4803.31	1496.86	0.0564399	1.96018		FALSE
9418.91	54161.9	587	6.1076		5575.8	1583.1	0.0587415	1.68925		FALSE
9422.78	54173	659	6.85674		7138.85	2163.08	0.0659466	1.31993		FALSE
9430.11	54193.9	777	8.0845		4518.47	2627.84	0.0777549	2.08701		FALSE
9443.09	54231	1171	12.184		7373.57	3145.08	0.117183	1.28067		FALSE
9446.89	54241.8	1271	13.2245		4125.37	4315.11	0.12719	2.28995		FALSE
9450.08	54250.9	1386	14.421		4855.99	3744.03	0.138698	1.94606		FALSE
9464.58	54292.3	1949	20.2789		1456.96	23441.7	0.195038	6.4961		FALSE
9471.82	54313	2309	24.0246		2959.41	13376.8	0.231063	3.20057		FALSE
9473.93	54319	2484	25.8454		7867.53	5097.61	0.248576	1.20418		FALSE
9477.44	54329	2720	28.301		9221.72	7285.94	0.272192	1.02773		FALSE
9480.95	54339	2923	30.4131		7718.95	7851.7	0.292507	1.22827		FALSE
9484.21	54348.3	3117	32.4316		5460.2	8525.57	0.31192	1.73697		FALSE
9511.07	54424.7	5343	55.5926		629.151	117013	0.534678	15.1173		FALSE
9514.43	54434.3	5326	55.4158		3137.98	32401.5	0.532976	3.03202		FALSE
9520.55	54451.7	4934	51.3371		1140.25	72496.8	0.493749	8.34955		FALSE
9537.38	54499.5	3616	37.6236		1584.7	40440	0.361856	6.01843		FALSE
9550.67	54537.3	2782	28.946		834.585	55387.9	0.278397	11.4436		FALSE
9575.94	54609	1930	20.0812		6455.28	5240.47	0.193136	1.48343		FALSE
9579.46	54619	1804	18.7702		7371.7	3699.93	0.180527	1.29949		FALSE
9582.93	54628.8	1664	17.3135		6509.55	4519.05	0.166518	1.47213		FALSE
9585.81	54636.9	1541	16.0337		6023.44	3185.87	0.154209	1.59142		FALSE
9589.3	54646.8	1428	14.858		5224.55	3860.45	0.142901	1.83543		FALSE
9592.16	54655	1299	13.5158		5978.35	3478.92	0.129992	1.60448		FALSE
9595.68	54664.9	1195	12.4337		4559.51	3196.04	0.119584	2.10454		FALSE
9599.52	54675.8	1066	11.0915		4683.8	2913.76	0.106675	2.04951		FALSE
9602.72	54684.9	973	10.4317		5233.55	1999.87	0.0973688	1.83484		FALSE
9605.85	54693.7	928	9.94924		5407.01	2503.9	0.0928656	1.77655		FALSE
9612.7	54713.1	720	7.71924		5589.78	2432.69	0.0720509	1.71969		FALSE
9616.84	54724.8	640	6.86154		5495.48	1725.87	0.0640452	1.74996		FALSE
9621.13	54737	562	6.02529		5062.64	1498.71	0.0562397	1.90042		FALSE
9623.97	54745	523	5.60717		4557.51	1065.43	0.052337	2.11167		FALSE
9630.26	54762.8	427	4.57794		5018.32	1151.19	0.0427302	1.91902		FALSE
9633.85	54772.9	383	4.1062		8614.61	972.957	0.0383271	1.11832		FALSE
10243.1	56469	372.875	4.19356		3550.2	1051.52	0.0373139	2.88522		FALSE
10247.5	56481	412.875	4.64342		4018.95	1169.8	0.0413167	2.54979		FALSE
10254	56499	512.875	5.76808		4163.22	1771.02	0.0513237	2.463		FALSE
10258.8	56512	542.875	6.10548		3829.47	1543.51	0.0543259	2.6789		FALSE
10262.1	56521	595.875	6.70155		6763.28	1251.36	0.0596296	1.51732		FALSE
10268.9	56539.8	642.875	7.23013		3904.26	1813.35	0.0643329	2.63019		FALSE
10275.5	56557.7	741.875	8.34354		5033.13	2118.2	0.0742399	2.04157		FALSE
10288.3	56592.8	930.875	10.4691		5711.67	2021.28	0.0931533	1.80128		FALSE
10291.3	56601	1035.88	11.65		7378.14	2905.8	0.103661	1.39483		FALSE
10299	56621.9	1142.88	12.8534		5495.55	4071.66	0.114368	1.87405		FALSE
10301.2	56628.1	1137.88	12.7972		6127.99	3261.9	0.113868	1.68101		FALSE
10304.9	56638.2	1117.88	12.5723		5408.81	3933.59	0.111867	1.9052		FALSE
10308.4	56647.7	1022.88	11.5038		5521.72	2894.96	0.10236	1.86688		FALSE
10311.3	56655.7	915.875	10.3004		5013.23	2514.62	0.0916522	2.05682		FALSE
10315.4	56666.8	797.875	8.97335		5144.33	2188.42	0.0798439	2.00519		FALSE
10318.5	56675.3	687.875	7.73623		5344.69	2368.31	0.0688361	1.9306		FALSE
10322.7	56686.8	603.875	6.79152		8334.05	1662.4	0.0604302	1.23862		FALSE
10326.4	56696.9	528.875	5.94803		6832.12	1462.89	0.0529249	1.51145		FALSE
10328.6	56703	483.875	5.44193		7509.06	1034.06	0.0484217	1.37548		FALSE
10335.7	56722.3	426.875	4.80088		4710.32	1474.72	0.0427177	2.19426		FALSE
10339.6	56733	397.875	4.47473		5390.72	1097.99	0.0398156	1.91804		FALSE

## Sheet: ICDC_EC489-1_0_E1_1
Spectrum: ICDC EC489-1\0_E1\1 1SLin, "Baseline subt." (D:\Data\BioTyperRealTimeProcessing\China CDC\20120925yingouchangganjun\ICDC EC489-1\0_E1\1)
m/z	time	Intens.	SN	Quality Fac.	Res.	Area	Rel. Intens.	FWHM	Chi^2	Bk. Peak
2687.93	29110.8	222	5.4878		756.626	846.18	0.0190493	3.55253		FALSE
3134.19	31400.9	537	12.8623		742.706	2688.86	0.0460786	4.21996		FALSE
3620.52	33718.2	772.125	18.1043		832.444	4009.81	0.0662541	4.34926		FALSE
3627.33	33749.5	92.125	2.16009		3677	109.349	0.00790501	0.98649		FALSE
3643.3	33822.9	246.125	5.77099		2106.37	574.619	0.0211194	1.72966		FALSE
3644.42	33828	256.125	6.00546		1184.82	922.33	0.0219774	3.07592		FALSE
4009.88	35463.6	230.5	5.05107		2246.44	595.992	0.0197786	1.78499		FALSE
4011.29	35469.8	186.5	4.08687		4144.58	255.841	0.0160031	0.967842		FALSE
4147.41	36059.8	840.5	18.3643		874.61	5898.24	0.0721212	4.74201		FALSE
4157	36101	183.5	3.97116		7718.49	161.166	0.0157457	0.538577		FALSE
4161.66	36121	171.5	3.71147		1609.18	476.895	0.014716	2.5862		FALSE
4165.39	36137	143.5	3.10551		8149.88	125.115	0.0123134	0.511099		FALSE
4166.32	36141	126.5	2.73761		4668.35	166.13	0.0108546	0.89246		FALSE
4168.19	36149	110.5	2.39135		5920.06	139.755	0.00948172	0.704079		FALSE
4174.72	36177	154.5	3.34356		7903.61	133.501	0.0132573	0.528204		FALSE
4176.59	36185	174.5	3.77639		6763.75	216.749	0.0149734	0.617496		FALSE
4183.21	36213.4	1266.5	27.4086		908.656	7377.53	0.108675	4.60373		FALSE
4191.54	36249	132.5	2.86746		4734.31	169.086	0.0113695	0.885354		FALSE
4193.72	36258.3	127.5	2.75925		3827.16	186.62	0.0109404	1.09578		FALSE
4363.31	36976.1	924	19.7029		702.267	6530.02	0.0792861	6.21317		FALSE
4446.59	37323.5	413	8.75303		816.951	2791.58	0.0354385	5.4429		FALSE
4453.2	37351	95	2.01341		5756.6	108.643	0.00815171	0.773581		FALSE
4494.27	37521	124	2.62803		9025.31	131.114	0.0106401	0.497963		FALSE
4502.47	37554.8	160	3.391		1988.52	387.462	0.0137292	2.26423		FALSE
4503.46	37558.9	181	3.83607		2791.72	487.363	0.0155311	1.61315		FALSE
4568.02	37824.3	394	8.20977		974.291	2145.67	0.0338081	4.68855		FALSE
4572.2	37841.5	142	2.95885		2995.44	175.659	0.0121847	1.52639		FALSE
4602.86	37966.8	99	2.06286		3327.63	208.077	0.00849494	1.38322		FALSE
4732.19	38491	98	2.00268		3076.89	160.218	0.00840913	1.53798		FALSE
4737.16	38511	140	2.86097		6137.5	168.522	0.012013	0.771839		FALSE
4742.06	38530.7	306	6.25327		1835.63	1023.85	0.0262571	2.58334		FALSE
4744.37	38540	390	7.96985		3193.28	555.18	0.0334649	1.48573		FALSE
4752.18	38571.4	2678	54.7263		1026.63	18345.8	0.229792	4.62892		FALSE
4762.24	38611.7	3253	66.4767		959.327	24031.5	0.279132	4.96414		FALSE
4776.51	38669	238	4.86365		5741.2	557.646	0.0204222	0.831971		FALSE
4779.78	38682.1	153	3.12663		5469.75	218.713	0.0131285	0.873858		FALSE
4783.95	38698.8	98	2.00268		1987.41	262.201	0.00840913	2.40713		FALSE
5024.74	39651	99	2.01476		5836.01	147.76	0.00849494	0.860989		FALSE
5114.55	40000.3	584	11.7597		889.233	3983.77	0.0501115	5.75165		FALSE
5120.92	40025	150	3.02048		9909.12	144.7	0.0128711	0.516788		FALSE
5124.53	40038.9	117	2.35597		5979.13	160.903	0.0100395	0.85707		FALSE
5127.12	40048.9	163	3.28225		4696.77	340.356	0.0139866	1.09163		FALSE
5129.43	40057.9	164	3.30239		3469.99	307.588	0.0140724	1.47823		FALSE
5131.77	40066.9	202	4.06757		4320.57	364.847	0.0173331	1.18775		FALSE
5134.35	40076.9	223	4.49044		5147.91	316.487	0.0191351	0.997366		FALSE
5136.44	40085	234	4.71194		7286.17	331.495	0.0200789	0.704958		FALSE
5139.29	40096	326	6.5645		3776.62	733.321	0.0279732	1.36082		FALSE
5141.61	40104.9	467	9.40375		4945.58	657.109	0.0400721	1.03964		FALSE
5149.29	40134.6	1983	39.9307		983.794	14540.4	0.170156	5.23412		FALSE
5158.2	40169	354	7.12832		15343.9	515.988	0.0303758	0.336172		FALSE
5160.27	40176.9	305	6.14163		3077.76	559.131	0.0261713	1.67663		FALSE
5162.87	40187	241	4.8529		3180.58	525.814	0.0206796	1.62325		FALSE
5165.47	40197	175	3.52389		9952.3	167.298	0.0150163	0.519022		FALSE
5167.02	40203	146	2.93993		3166.74	220.363	0.0125279	1.63165		FALSE
5169.1	40211	132	2.65802		3387.58	251.906	0.0113266	1.5259		FALSE
5171.7	40221	108	2.17474		4499.64	147.039	0.0092672	1.14936		FALSE
5337.62	40854.9	361	6.94497		1293.52	2017.83	0.0309765	4.12644		FALSE
5340.26	40865	314	6.04078		12858.2	475.311	0.0269435	0.41532		FALSE
5342.37	40872.9	277	5.32897		5388.06	549.029	0.0237687	0.991521		FALSE
5344.49	40881	260	5.00192		5926.21	383.266	0.0223099	0.901839		FALSE
5347.13	40891	266	5.11735		3164.35	514.893	0.0228248	1.68981		FALSE
5349.76	40901	304	5.8484		5270.46	445.232	0.0260855	1.01505		FALSE
5352.37	40910.8	335	6.44478		3627.08	670.149	0.0287455	1.47567		FALSE
5354.52	40919	396	7.6183		4728.95	744.925	0.0339797	1.13228		FALSE
5365.36	40960	1146	22.0469		855.961	9269.83	0.0983353	6.26823		FALSE
5380.24	41016.2	7770	149.48		762.72	74392.2	0.666724	7.05402		FALSE
5393.13	41064.8	415	7.98383		4635.54	621.251	0.0356101	1.16343		FALSE
5397.94	41083	388	7.4644		6295.51	933.311	0.0332933	0.857427		FALSE
5402.37	41099.7	555	10.6772		1829.63	2057.61	0.0476231	2.95272		FALSE
5405.08	41109.9	540	10.3886		2803.69	1113.12	0.046336	1.92785		FALSE
5407.44	41118.8	535	10.2924		1633.71	2764.36	0.045907	3.30991		FALSE
5414.93	41147	212	4.07849		6593.95	299.293	0.0181912	0.821197		FALSE
5419.72	41165	165	3.17429		6041.67	169.755	0.0141582	0.897056		FALSE
5421.6	41172.1	159	3.05886		5274.35	245.238	0.0136434	1.02792		FALSE
5424.5	41183	189	3.63601		9013.75	260.266	0.0162176	0.601803		FALSE
5426.63	41191	163	3.13582		5219.4	357.256	0.0139866	1.0397		FALSE
5429.82	41203	123	2.36629		6086.99	176.19	0.0105543	0.892037		FALSE
5607.9	41867	129	2.45647		5280.15	239.149	0.0110692	1.06207		FALSE
5611.14	41879	210	3.9989		3472.45	544.855	0.0180196	1.6159		FALSE
5612.72	41884.8	203	3.86561		1637.46	911.099	0.0174189	3.4277		FALSE
5617.63	41903	136	2.58977		7034.37	199.688	0.0116698	0.798598		FALSE
5620.34	41913	119	2.26605		3073.11	241	0.0102111	1.82888		FALSE
5622.62	41921.4	120	2.24673		3521.7	237.857	0.0102969	1.59656		FALSE
5627.91	41940.9	118	2.20929		5350.62	212.347	0.0101253	1.05182		FALSE
5630.62	41950.9	112	2.09695		3720.95	218.875	0.00961043	1.51322		FALSE
5634.43	41965	145	2.7148		3378.56	299.185	0.0124421	1.6677		FALSE
5647.19	42012	417	7.80739		1387.9	2355.21	0.0357817	4.06886		FALSE
5649.59	42020.9	428	8.01334		4788.78	673.817	0.0367256	1.17975		FALSE
5651.78	42029	471	8.81842		5235.95	737.657	0.0404153	1.07942		FALSE
5653.94	42036.9	518	9.69839		5297.48	823.304	0.0444483	1.06729		FALSE
5661.91	42066.3	2046	38.3068		699.21	20629.2	0.175562	8.09758		FALSE
5673.62	42109.4	312	5.8415		3875.51	616.407	0.0267719	1.46397		FALSE
5676.54	42120.1	259	4.8492		5413.99	384.123	0.0222241	1.04849		FALSE
5678.95	42129	271	5.07387		5149.13	473.444	0.0232538	1.10289		FALSE
5681.67	42139	242	4.53091		4778.34	442.184	0.0207654	1.18905		FALSE
5684.4	42149	274	5.13004		8255.51	432.684	0.0235112	0.688558		FALSE
5687.09	42158.9	235	4.39985		5866.33	347.515	0.0201648	0.969446		FALSE
5689.3	42167	212	3.96923		5171.58	409.32	0.0181912	1.10011		FALSE
5691.7	42175.8	165	3.08926		4604.6	317.223	0.0141582	1.23609		FALSE
5694.7	42186.8	127	2.37779		5825.66	190.015	0.0108975	0.977519		FALSE
5696.92	42195	108	2.02206		5154.77	205.51	0.0092672	1.10517		FALSE
6149.69	43825	199	3.60784		2130.93	736.755	0.0170757	2.88591		FALSE
6152.46	43834.8	176	3.19086		2317.8	613.996	0.0151021	2.65445		FALSE
6217.81	44065	128	2.30998		6694.48	199.709	0.0109834	0.928796		FALSE
6220.09	44073	123	2.21974		3543.24	193.86	0.0105543	1.75548		FALSE
6229.42	44105.8	426	7.6879		880.199	4008.41	0.036554	7.07729		FALSE
6235.74	44127.9	297	5.35987		5515.52	493.584	0.0254848	1.13058		FALSE
6241.4	44147.8	434	7.83227		3551.61	1832.1	0.0372404	1.75735		FALSE
6243.22	44154.2	485	8.75265		5638.72	801.453	0.0416166	1.10721		FALSE
6246.87	44167	598	10.7919		7299.34	1804.91	0.0513129	0.855813		FALSE
6260.54	44214.9	2072	37.3928		901.126	17731.3	0.177793	6.94746		FALSE
6272.45	44256.5	11654	210.316		853.006	120303	1	7.35334		FALSE
6295.2	44336.1	1265	22.8291		1258.74	8502.92	0.108546	5.00121		FALSE
6295.48	44337	1278	23.0637		1285.44	8502.92	0.109662	4.89752		FALSE
6298.24	44346.7	1269	22.9013		2996.28	3452.09	0.10889	2.10202		FALSE
6301.28	44357.3	1121	20.2304		3897.44	2992.17	0.0961901	1.61678		FALSE
6304.03	44366.9	917	16.5488		5708.27	1545.58	0.0786854	1.10437		FALSE
6307.07	44377.5	887	16.0074		3803.09	1989.17	0.0761112	1.65841		FALSE
6312.24	44395.5	966	17.4331		1585.79	4772.13	0.08289	3.98051		FALSE
6315.47	44406.8	937	16.9098		4432.73	2056.73	0.0804016	1.42473		FALSE
6318.38	44416.9	860	15.5202		3634.15	1903.98	0.0737944	1.73861		FALSE
6320.69	44425	812	14.6539		6414.12	926.072	0.0696756	0.985434		FALSE
6329.05	44454.1	1968	35.5159		877.443	19836.7	0.168869	7.21306		FALSE
6340.21	44492.9	354	6.38853		4392.4	998.108	0.0303758	1.44345		FALSE
6349.42	44525	252	4.54777		5167.09	651.679	0.0216235	1.22882		FALSE
6354.56	44542.9	257	4.638		3542.3	694.188	0.0220525	1.79391		FALSE
6357.47	44553	259	4.6741		6647.07	424.102	0.0222241	0.956432		FALSE
6359.2	44559	232	4.18684		6798.29	377.55	0.0199073	0.935411		FALSE
6364.38	44577	248	4.42659		6086.43	407.073	0.0212802	1.04567		FALSE
6366.68	44585	248	4.42659		5126.31	511.711	0.0212802	1.24196		FALSE
6368.97	44592.9	191	3.40919		4211.61	409.54	0.0163892	1.51224		FALSE
6372.44	44605	179	3.195		3816.48	288.252	0.0153595	1.66972		FALSE
6374.17	44611	145	2.58813		3838.99	308.836	0.0124421	1.66038		FALSE
6377.62	44623	117	2.08835		3357.01	248.57	0.0100395	1.89979		FALSE
6379.93	44631	115	2.05265		6239.24	167.783	0.00986786	1.02255		FALSE
6418.63	44765	126	2.24899		6139.81	196.265	0.0108117	1.04541		FALSE
6439.38	44836.7	176	3.14145		5527.51	587.296	0.0151021	1.16497		FALSE
6443.42	44850.6	377	6.72913		1065.82	2439.76	0.0323494	6.04552		FALSE
6449.61	44872	126	2.24899		4031.08	239.026	0.0108117	1.59997		FALSE
6458.55	44902.8	200	3.56983		1720.36	752.648	0.0171615	3.75418		FALSE
6460.27	44908.8	200	3.56983		2569.65	667.088	0.0171615	2.51407		FALSE
7139.79	47193	166	2.91274		7381.04	223.634	0.014244	0.967315		FALSE
7142.58	47202.1	167	2.93029		4631.93	387.402	0.0143298	1.54203		FALSE
7145.67	47212.2	187	3.28122		5512.36	305.394	0.016046	1.2963		FALSE
7148.33	47221	218	3.82517		8963.86	334.048	0.018706	0.797461		FALSE
7157.01	47249.4	1188	20.9168		988.305	10737.8	0.101939	7.24171		FALSE
7167.22	47282.8	232	4.08477		6344.27	470.805	0.0199073	1.12971		FALSE
7169.71	47291	198	3.48614		5434.34	331.806	0.0169899	1.31933		FALSE
7172.37	47299.7	171	3.01076		6161.19	297.484	0.0146731	1.16412		FALSE
7175.81	47311	179	3.15161		7119.37	402.333	0.0153595	1.00793		FALSE
7178.26	47319	195	3.43332		6421.12	323.278	0.0167325	1.11791		FALSE
7181.31	47329	221	3.8911		6676.69	475.706	0.0189634	1.07558		FALSE
7184.35	47338.9	228	4.01434		4071.92	522.617	0.0195641	1.76436		FALSE
7186.49	47345.9	215	3.78545		5107.51	386.557	0.0184486	1.40704		FALSE
7189.52	47355.8	247	4.34887		5020.52	562.031	0.0211944	1.43203		FALSE
7191.72	47363	305	5.37006		12429.1	500.763	0.0261713	0.578619		FALSE
7200.42	47391.4	647	11.3916		1894.99	4002.39	0.0555174	3.79971		FALSE
7202.72	47398.9	616	10.8458		3741.97	2804.72	0.0528574	1.92485		FALSE
7208.25	47417	569	10.0182		7387.46	1357.46	0.0488244	0.975741		FALSE
7227.6	47480.1	1559	27.4489		591.249	22650.7	0.133774	12.2243		FALSE
7230.94	47491	1514	26.6566		3927.9	2775.59	0.129912	1.84092		FALSE
7243.39	47531.6	8144	143.389		848.545	93219	0.698816	8.53625		FALSE
7264.68	47600.8	724	12.7473		2044.81	3188.43	0.0621246	3.55274		FALSE
7267.18	47609	705	12.4128		6350.4	2005.02	0.0604943	1.14437		FALSE
7269.89	47617.8	625	11.0042		2021.01	4142.35	0.0536297	3.59715		FALSE
7277.78	47643.4	385	6.7786		5404.25	908.157	0.0330359	1.34668		FALSE
7281.01	47653.9	373	6.56732		5388.36	671.478	0.0320062	1.35125		FALSE
7283.53	47662.1	347	6.10955		4753.28	812.453	0.0297752	1.53232		FALSE
7286.24	47670.9	307	5.40528		4378.93	550.921	0.0263429	1.66393		FALSE
7292.39	47690.8	231	4.06716		4067.03	544.474	0.0198215	1.79305		FALSE
7295.07	47699.6	205	3.60939		4774.62	362.412	0.0175905	1.52789		FALSE
7297.36	47707	202	3.55657		5394.37	350.452	0.0173331	1.35277		FALSE
7299.83	47715	189	3.32768		6177.24	422.499	0.0162176	1.18173		FALSE
7302.91	47725	168	2.95794		5848	372.868	0.0144157	1.24879		FALSE
7795.94	49298	127	2.27836		5485.84	276.446	0.0108975	1.4211		FALSE
7810.61	49344	572	10.2616		1012.08	5986.66	0.0490819	7.71741		FALSE
7819.84	49373	151	2.74568		8730.7	221.315	0.0129569	0.895671		FALSE
7982.74	49881	154	2.80023		7552.38	267.343	0.0132143	1.05698		FALSE
7984.87	49887.6	165	3.00025		6702.83	295.429	0.0141582	1.19127		FALSE
7986.61	49893	188	3.45695		12387.1	224.804	0.0161318	0.644754		FALSE
7988.87	49900	200	3.67761		4329.59	485.362	0.0171615	1.84518		FALSE
8004.66	49949	443	8.14591		1778.58	3317.59	0.0380127	4.50058		FALSE
8008.51	49960.9	459	8.44012		4465.59	1146	0.0393856	1.79338		FALSE
8022.25	50003.4	2254	41.4467		834.761	27440.6	0.19341	9.61023		FALSE
8038.91	50055	216	3.97182		9077.61	363.859	0.0185344	0.885575		FALSE
8041.84	50064	197	3.62245		5544.36	357.854	0.0169041	1.45045		FALSE
8044.74	50073	253	4.65218		6519.54	518.275	0.0217093	1.23394		FALSE
8047.96	50082.9	281	5.16704		7273.81	483.704	0.0241119	1.10643		FALSE
8051.17	50092.9	278	5.11188		4329.37	799.252	0.0238545	1.85966		FALSE
8053.8	50101	241	4.43152		6146.36	429.265	0.0206796	1.31034		FALSE
8056.77	50110.2	212	3.89827		5662.42	502.001	0.0181912	1.42285		FALSE
8059.88	50119.8	183	3.36501		5097.92	422.504	0.0157028	1.58101		FALSE
8062.87	50129	165	3.03403		9664.27	196.718	0.0141582	0.834297		FALSE
8065.82	50138.1	148	2.72143		2868.83	364.445	0.0126995	2.81154		FALSE
8068.05	50145	159	2.9237		10596	376.757	0.0136434	0.761422		FALSE
8082.31	50189	129	2.37206		3204.04	319.025	0.0110692	2.52253		FALSE
8215.82	50599	126	2.32903		7402.29	217.505	0.0108117	1.1099		FALSE
8219.09	50609	124	2.29206		10630.7	270.592	0.0106401	0.77315		FALSE
8221.97	50617.8	139	2.56933		6174.3	253.643	0.0119272	1.33164		FALSE
8225.31	50628	161	2.97599		5245.79	375.051	0.013815	1.56798		FALSE
8228.24	50637	225	4.15899		5340.74	513.157	0.0193067	1.54066		FALSE
8231.51	50647	274	5.06472		5870.47	483.025	0.0235112	1.40219		FALSE
8234.78	50656.9	307	5.67471		4891.93	710.833	0.0263429	1.68334		FALSE
8237.4	50665	321	5.93349		5193.98	774.351	0.0275442	1.58595		FALSE
8240.9	50675.7	374	6.91316		4110.73	701.362	0.032092	2.00473		FALSE
8243.95	50684.9	455	8.4104		4804.49	1089.6	0.0390424	1.71588		FALSE
8253.69	50714.7	785	14.5102		1363.09	6365.84	0.0673588	6.05512		FALSE
8256.39	50722.9	814	15.0463		6927.67	1561.86	0.0698473	1.1918		FALSE
8260.65	50735.9	859	15.8781		6323.73	1655.97	0.0737086	1.30629		FALSE
8266.24	50753	986	18.2256		6812.5	2489.72	0.0846061	1.21339		FALSE
8282.41	50802.3	1914	35.3791		1010.84	23159.5	0.164235	8.19363		FALSE
8296.67	50845.7	4641	85.7861		787.78	78244.6	0.398232	10.5317		FALSE
8312.88	50895	1402	25.9151		5864.29	2706.27	0.120302	1.41754		FALSE
8315.83	50904	1336	24.6952		6346.54	2614.19	0.114639	1.31029		FALSE
8322.34	50923.8	1464	27.0612		2927.78	8262.34	0.125622	2.84254		FALSE
8325.36	50932.9	1555	28.7432		6057.85	3900.48	0.133431	1.37431		FALSE
8328	50941	1514	27.9854		4610.87	3873.36	0.129912	1.80617		FALSE
8331.3	50951	1483	27.4124		4637.28	3808.4	0.127252	1.79659		FALSE
8334.8	50961.6	1418	26.5692		3347.6	3695.31	0.121675	2.48978		FALSE
8338.54	50973	1391	26.0633		4206.7	2711.8	0.119358	1.98221		FALSE
8341.83	50982.9	1370	25.6698		4716.95	3556.1	0.117556	1.76848		FALSE
8344.54	50991.2	1392	26.0821		4485.79	3623.34	0.119444	1.86022		FALSE
8347.12	50999	1458	27.3187		11469.9	2831.93	0.125107	0.727739		FALSE
8351.04	51010.9	1573	29.4735		5736.54	4961.8	0.134975	1.45576		FALSE
8353.84	51019.4	1617	30.2979		4404.54	4148.93	0.138751	1.89664		FALSE
8356.75	51028.2	1684	31.5533		4510.76	4298.09	0.1445	1.85262		FALSE
8360.3	51039	1874	35.1133		7328.76	4650.06	0.160803	1.14075		FALSE
8368.37	51063.4	3147	58.9657		821.538	44888.2	0.270036	10.1862		FALSE
8386.03	51116.9	617	11.5608		6708.39	1187.12	0.0529432	1.25008		FALSE
8389.04	51126.1	602	11.2797		5487.61	1507.75	0.0516561	1.52873		FALSE
8392.25	51135.8	561	10.5115		5209.95	1090.4	0.048138	1.61081		FALSE
8394.63	51143	545	10.2117		4091.47	1385.58	0.0467651	2.05174		FALSE
8397.93	51153	492	9.21866		1796.88	3306.41	0.0422173	4.67361		FALSE
8407.15	51180.8	354	6.63294		5065.76	849.332	0.0303758	1.6596		FALSE
8409.84	51189	309	5.78977		5018.1	757.644	0.0265145	1.6759		FALSE
8412.48	51196.9	267	5.00281		6054.47	658.866	0.0229106	1.38946		FALSE
8416.11	51207.9	243	4.55312		6494	461.094	0.0208512	1.29598		FALSE
8419.1	51217	246	4.60933		5298.31	701.977	0.0211086	1.58902		FALSE
8422.42	51227	216	4.04722		5995.3	275.181	0.0185344	1.40484		FALSE
8424.74	51234	201	3.76616		4613.42	500.686	0.0172473	1.82614		FALSE
8427.97	51243.8	189	3.54131		6478.89	358.853	0.0162176	1.30084		FALSE
8430.62	51251.8	168	3.14783		4156.09	485.14	0.0144157	2.0285		FALSE
8434.53	51263.6	140	2.6232		3319.36	426.801	0.012013	2.54101		FALSE
8445.6	51297	114	2.13603		7687.77	218.295	0.00978205	1.09858		FALSE
8841.24	52477	106.625	2.0687		8070.11	240.754	0.00914922	1.09555		FALSE
8844.63	52487	136.625	2.65075		3399.61	388.13	0.0117234	2.60166		FALSE
8848.23	52497.6	155.625	3.01938		7113.52	292.591	0.0133538	1.24386		FALSE
8851.38	52506.9	203.625	3.95065		5404.6	484.399	0.0174725	1.63775		FALSE
8854.13	52515	211.625	4.10587		6931.85	402.896	0.018159	1.27731		FALSE
8857.51	52524.9	224.625	4.35809		3724.91	557.968	0.0192745	2.37791		FALSE
8860.93	52535	227.625	4.41629		3628.49	599.416	0.0195319	2.44204		FALSE
8863.64	52543	225.625	4.37749		3404.92	584.56	0.0193603	2.60318		FALSE
8867.32	52553.9	257.625	5.04562		4691.79	672.425	0.0221061	1.88997		FALSE
8871.1	52565	298.625	5.84861		7431.73	567.069	0.0256242	1.19368		FALSE
8875.18	52577	360.625	7.06288		9557.21	676.001	0.0309443	0.928637		FALSE
8880.59	52592.9	429.625	8.41426		7020.35	842.899	0.036865	1.26498		FALSE
8891.41	52624.7	920.625	18.0306		1796.11	7198.64	0.0789965	4.95036		FALSE
8894.2	52632.9	948.625	18.5789		5602.56	3047.46	0.0813991	1.58753		FALSE
8906.5	52669.1	277.625	5.43732		5570.54	695.54	0.0238223	1.59886		FALSE
8909.86	52679	214.625	4.20346		4779.47	557.751	0.0184164	1.86419		FALSE
8913.55	52689.8	193.625	3.79217		6544.87	380.484	0.0166145	1.36191		FALSE
8916.67	52699	197.625	3.87051		8086.33	366.241	0.0169577	1.10268		FALSE
8920.07	52709	174.625	3.42005		6262.77	342.042	0.0149841	1.4243		FALSE
8922.81	52717	218.625	4.2818		8631.45	508.657	0.0187597	1.03376		FALSE
8926.17	52726.8	210.625	4.12512		6986.29	413.709	0.0180732	1.27767		FALSE
8927.58	52731	217.625	4.26221		4763.53	560.392	0.0186738	1.87415		FALSE
8933.7	52748.9	192.625	3.77258		9627.89	376.047	0.0165287	0.927898		FALSE
8937.12	52759	187.625	3.67466		2845.86	580.955	0.0160996	3.14039		FALSE
8940.03	52767.5	176.625	3.45922		6955.93	341.409	0.0151557	1.28524		FALSE
8943.26	52777	190.625	3.73341		2960.86	576.831	0.016357	3.0205		FALSE
8946.21	52785.6	186.625	3.65507		4641.98	469.702	0.0160138	1.92724		FALSE
8949.4	52795	193.625	3.79217		4581.77	482.891	0.0166145	1.95326		FALSE
8953.48	52807	178.625	3.49839		6279.67	340.632	0.0153274	1.42579		FALSE
8956.2	52814.9	193.625	3.79217		5612.5	463.672	0.0166145	1.59576		FALSE
8962.36	52833	193.625	3.79217		5203.66	370.77	0.0166145	1.72232		FALSE
8965.77	52842.9	204.625	4.00761		4878.22	612.899	0.0175583	1.83792		FALSE
8969.2	52853	200.625	3.92927		10626.4	359.383	0.0172151	0.844045		FALSE
8972.6	52863	231.625	4.5364		8023.07	494.882	0.0198752	1.11835		FALSE
8975.66	52871.9	212.625	4.16429		5378.29	413.318	0.0182448	1.66887		FALSE
8978.96	52881.6	246.625	4.83018		6186.91	576.093	0.0211623	1.45128		FALSE
8982.44	52891.7	269.625	5.28064		4876.95	677.399	0.0231358	1.84181		FALSE
8985.59	52901	304.625	5.96612		6379.41	577.876	0.0261391	1.40853		FALSE
8988.96	52910.8	340.625	6.67118		5792.96	843.624	0.0292282	1.5517		FALSE
8991.83	52919.2	327.625	6.41658		4551.2	863.569	0.0281127	1.9757		FALSE
8994.82	52928	307.625	6.02487		4631.26	809.221	0.0263965	1.9422		FALSE
8998.58	52938.9	350.625	6.86703		6563.61	678.094	0.0300862	1.37098		FALSE
9002.01	52949	449.625	8.80596		10100	1043.37	0.0385812	0.891285		FALSE
9004.75	52957	499.625	9.78522		6225.25	1245.15	0.0428715	1.44649		FALSE
9007.93	52966.3	515.625	10.0986		1784.12	3745.86	0.0442445	5.04894		FALSE
9018.65	52997.6	181.625	3.55715		5448.32	351.644	0.0155848	1.65531		FALSE
9022.25	53008.1	149.625	2.93042		7091.42	297.749	0.0128389	1.27228		FALSE
9025.29	53017	174.625	3.42005		9354.31	379.539	0.0149841	0.964827		FALSE
9028.28	53025.7	162.625	3.18503		5547.87	308.9	0.0139544	1.62734		FALSE
9031.42	53034.9	162.625	3.18503		4915.46	389.113	0.0139544	1.83735		FALSE
9034.88	53045	175.625	3.43964		4802.18	385.681	0.0150699	1.88141		FALSE
9037.64	53053	177.625	3.47881		4327.33	331.176	0.0152415	2.0885		FALSE
9041.18	53063.3	174.625	3.42005		4703.5	424.918	0.0149841	1.92223		FALSE
9044.12	53071.9	165.625	3.24379		4673.03	321.515	0.0142119	1.93538		FALSE
9046.89	53080	159.625	3.12628		5829.68	312.302	0.013697	1.55187		FALSE
9050.36	53090.1	151.625	2.98775		3813.2	495.027	0.0130106	2.37343		FALSE
9053.41	53099	171.625	3.38184		10968.5	220.457	0.0147267	0.825404		FALSE
9056.82	53108.9	190.625	3.75624		4765.06	477.099	0.016357	1.90067		FALSE
9059.57	53116.9	204.625	4.0321		5005.66	518.743	0.0175583	1.80986		FALSE
9062.33	53125	193.625	3.81535		6513.75	383.893	0.0166145	1.39126		FALSE
9065.08	53133	230.625	4.54443		4422.23	592.229	0.0197893	2.04989		FALSE
9069.46	53145.8	232.625	4.58384		3461.7	610.382	0.019961	2.61995		FALSE
9076.07	53165	351.625	6.92872		3302.49	1776.3	0.030172	2.74825		FALSE
9078.38	53171.7	358.625	7.06665		5639.75	920.188	0.0307727	1.60971		FALSE
9081.13	53179.7	306.625	6.042		5596	624.751	0.0263107	1.62279		FALSE
9085.69	53193	288.625	5.68731		4165.19	759.973	0.0247662	2.18134		FALSE
9090.09	53205.8	287.625	5.66761		4005.98	759.139	0.0246804	2.26913		FALSE
9093.01	53214.3	286.625	5.6479		5335.1	569.703	0.0245946	1.70437		FALSE
9095.31	53221	313.625	6.17993		8087.05	599.172	0.0269114	1.12468		FALSE
9098.76	53231	319.625	6.29816		4520.82	633.102	0.0274262	2.01264		FALSE
9102.87	53242.9	370.625	7.30311		5782.26	712.956	0.0318024	1.57428		FALSE
9105.3	53250	402.625	7.93366		5178.74	795.647	0.0345482	1.75821		FALSE
9108.86	53260.4	428.625	8.44599		3607.4	1132.98	0.0367792	2.52505		FALSE
9111.15	53267	482.625	9.51005		4530.69	953.91	0.0414128	2.01099		FALSE
9115.27	53279	587.625	11.5791		4633.3	1825.58	0.0504226	1.96734		FALSE
9118.49	53288.3	632.625	12.4658		4586.84	1674.63	0.0542839	1.98797		FALSE
9121.45	53296.9	680.625	13.4116		5538.8	1750.07	0.0584027	1.64683		FALSE
9124.92	53307	694.625	13.6875		8876.2	1343.41	0.059604	1.02802		FALSE
9136.62	53341	1667.62	32.8603		806.727	25788.9	0.143095	11.3255		FALSE
9158.02	53403	270.625	5.33262		4552.39	716.441	0.0232216	2.01169		FALSE
9161.7	53413.7	277.625	5.47056		5353.56	547.77	0.0238223	1.71133		FALSE
9164.46	53421.6	253.625	4.99764		6418.01	499.178	0.0217629	1.42793		FALSE
9171.09	53440.8	233.625	4.60354		6983.19	466.713	0.0200468	1.31331		FALSE
9173.62	53448.2	223.625	4.4065		3618.38	730.4	0.0191887	2.53528		FALSE
9177.35	53459	202.625	3.99269		5761.39	276.534	0.0173867	1.59291		FALSE
9180.1	53466.9	222.625	4.38679		6159.6	565.805	0.0191029	1.49037		FALSE
9183.06	53475.5	217.625	4.28827		4797.26	433.853	0.0186738	1.91423		FALSE
9186.32	53484.9	211.625	4.17004		6848.51	506.671	0.018159	1.34136		FALSE
9189.1	53493	230.625	4.54443		4950.58	553.656	0.0197893	1.85617		FALSE
9193.24	53505	203.625	4.0124		5824.38	394.926	0.0174725	1.57841		FALSE
9196.25	53513.7	235.625	4.64295		9298.79	576.93	0.0202184	0.988973		FALSE
9202.92	53532.9	421.625	8.30805		3995.55	1841.56	0.0361786	2.30329		FALSE
9205.15	53539.4	490.625	9.66769		1887.27	3206.27	0.0420993	4.8775		FALSE
9215.38	53568.9	175.625	3.46066		11034.7	399.586	0.0150699	0.835124		FALSE
9218.16	53577	126.625	2.49513		6029	233.699	0.0108654	1.52897		FALSE
9221.37	53586.2	105.625	2.08132		4621.7	317.344	0.00906341	1.99523		FALSE
9431.25	54189	206.625	4.21635		2757.97	1063.4	0.01773	3.41963		FALSE
9433.58	54195.6	242.625	4.95095		7026.87	633.93	0.020819	1.3425		FALSE
9447.33	54234.9	458.625	9.35861		2174.13	4084.82	0.0393534	4.34533		FALSE
9464.81	54284.7	1164.62	23.7651		1099.01	14231.1	0.0999335	8.61214		FALSE
9467.7	54293	1280.62	26.1322		7012.77	2607.35	0.109887	1.35007		FALSE
9505.39	54400.3	6992.62	142.69		615.488	182567	0.600019	15.4437		FALSE
9524.99	54456	5355.62	109.286		809.407	99989.8	0.459553	11.7679		FALSE
9542.97	54507.1	1743.62	35.58		2155.48	14749.9	0.149616	4.42731		FALSE
9553.45	54536.8	1253.62	25.5812		7635.93	2577.14	0.10757	1.25112		FALSE
9556.3	54544.9	1160.62	23.6835		3091.53	6786.96	0.0995903	3.09112		FALSE
9566.96	54575.1	881.625	17.9903		1961.3	7492.44	0.07565	4.87786		FALSE
9577.61	54605.3	541.625	11.0523		1954.05	4237.69	0.0464755	4.9014		FALSE
9588.07	54635	397.625	8.11385		3564.1	1344.48	0.0341192	2.69018		FALSE
9590.61	54642.2	367.625	7.50168		4483.44	1139.38	0.031545	2.13912		FALSE
9595.84	54657	304.625	6.21611		5645.09	822.506	0.0261391	1.69986		FALSE
9600.08	54669	279.625	5.70597		4582.14	764.502	0.0239939	2.09511		FALSE
9601.7	54673.6	258.625	5.27745		7221.49	527.597	0.022192	1.3296		FALSE
9605.41	54684.1	227.625	4.74633		3913.12	876.451	0.0195319	2.45467		FALSE
9609.96	54696.9	186.625	3.89142		7590.64	572.34	0.0160138	1.26603		FALSE
9613.5	54707	141.625	2.9531		9607.97	279.72	0.0121525	1.00058		FALSE
9616.48	54715.4	120.625	2.51522		4649.21	325.453	0.0103505	2.06841		FALSE
9619.87	54725	124.625	2.59862		4372.43	444.172	0.0106938	2.20012		FALSE
9624.12	54737	108.625	2.265		4981.7	268.181	0.00932083	1.93189		FALSE
10049.6	55927	110	2.34038		8154.19	159.662	0.00943882	1.23245		FALSE
10218	56391	93	2.00535		11096.7	284.451	0.00798009	0.920811		FALSE
10224.6	56409	101	2.17786		4808.28	330.724	0.00866655	2.12645		FALSE
10228.6	56420.1	120	2.58755		7081.81	247.742	0.0102969	1.44435		FALSE
10239.2	56449	202	4.35572		2221.38	1150.92	0.0173331	4.60938		FALSE
10243.5	56460.8	236	5.08886		10277.2	500.486	0.0202506	0.996721		FALSE
10254.8	56491.8	416	8.97019		4876.2	884.873	0.0356959	2.10303		FALSE
10257.6	56499.4	470	10.1346		5197.29	1330.44	0.0403295	1.97364		FALSE
10260.6	56507.6	496	10.6952		6265.87	1404.51	0.0425605	1.63753		FALSE
10264.7	56518.9	556	11.989		5948.07	1180.05	0.0477089	1.72571		FALSE
10279.3	56559	924	19.9242		1760.12	9884.65	0.0792861	5.84012		FALSE
10299.1	56613.2	2443	52.6783		632.248	58200.4	0.209628	16.2897		FALSE
10323.9	56680.8	427	9.20738		4607.14	1428.67	0.0366398	2.24085		FALSE
10327.6	56691	356	7.67641		11128	981.61	0.0305475	0.928078		FALSE
10330.8	56699.7	319	6.87858		6465.12	1494.5	0.0273726	1.59793		FALSE
10336.4	56714.9	279	6.01606		6592.74	964.395	0.0239403	1.56784		FALSE
10340.4	56725.8	255	5.49855		4919.99	839.346	0.0218809	2.10171		FALSE
10344.5	56737	223	4.80854		6293.78	578.987	0.0191351	1.6436		FALSE
10348.1	56747	212	4.57135		5322	537.723	0.0181912	1.94441		FALSE
10351.8	56756.9	167	3.60101		5101.05	431.891	0.0143298	2.02935		FALSE
10356.2	56769	153	3.29913		9158.58	374.414	0.0131285	1.13077		FALSE
10359.1	56777	129	2.78162		7122.04	264.173	0.0110692	1.45452		FALSE
10362.8	56786.9	121	2.60912		7164.35	241.367	0.0103827	1.44644		FALSE
10373.1	56815	92	2.04043		7370.44	246.911	0.00789429	1.40739		FALSE
11285.9	59249	87	2.05403		6749.79	164.539	0.00746525	1.67203		FALSE
11289.7	59258.9	88	2.07764		7063.02	186.496	0.00755106	1.59842		FALSE
11293.5	59268.9	87	2.05403		7620.43	162.292	0.00746525	1.482		FALSE
11296.6	59276.9	100	2.36096		7519.68	213.655	0.00858074	1.50227		FALSE
11326.4	59354.9	116	2.73871		5091.63	544.326	0.00995366	2.22452		FALSE
11333.3	59372.9	168	3.96641		3440.44	943.826	0.0144157	3.29415		FALSE
11336.5	59381	160	3.77753		7221.66	427.834	0.0137292	1.56979		FALSE
11340.3	59391	124	2.92759		15351.4	259.626	0.0106401	0.738714		FALSE
17810.7	74367	69	2.05196		10343.1	131.185	0.00592071	1.72199		FALSE
17815.6	74377	80	2.37909		13172.8	116.344	0.0068646	1.35245		FALSE
17820.3	74387	69	2.05196		12333.2	97.8693	0.00592071	1.44491		FALSE

[truncated: 1 more sheets: ICDC_EC521-1_0_F1_1]
