# Supplementary material for: The Construction and Evaluation of Reference Spectra for the Identification of Human Pathogenic Microorganisms by MALDI-TOF MS
Source: PLoS One. 2014 Sep 2;9(9):e106312. doi: 10.1371/journal.pone.0106312 (PMC4152241; doi:10.1371/journal.pone.0106312)
Supplement: File S1 — The original peak lists of the strains used in this study (excluding the highly pathogenic organisms. (ZIP) [file pone.0106312.s001.zip › File S1, Supplementary Material S1/peak list/enterococcus faecium.xlsx]

## Sheet: ICDC_efm01-1_0_A1_1
Spectrum: ICDC efm01-1\0_A1\1 1SLin, "Baseline subt." (D:\Data\BioTyperRealTimeProcessing\China CDC\20121108shichangqiujun\ICDC efm01-1\0_A1\1)
m/z	time	Intens.	SN	Quality Fac.	Res.	Area	Rel. Intens.	FWHM	Chi^2	Bk. Peak
2487.55	27999	542	2.00177		2502.43	737.666	0.0236061	0.994054		FALSE
2525.74	28210.5	831	3.10017		727.541	3352.26	0.0361932	3.47162		FALSE
2985.54	30641	1273.5	4.82213		584.256	8761.32	0.0554657	5.10999		FALSE
2992.61	30676.8	534.5	2.02389		3201.78	777.924	0.0232795	0.934674		FALSE
3005.66	30742.9	577.5	2.18671		3610.46	843.901	0.0251523	0.832488		FALSE
3025.45	30842.8	1463.5	5.54157		549.338	13180.6	0.0637409	5.50745		FALSE
3040.85	30920.3	850.5	3.22043		1549.26	2342.63	0.0370425	1.96277		FALSE
3169.29	31559.3	1153.5	4.37541		1318.37	2934.24	0.0502393	2.40395		FALSE
3170.73	31566.4	1157.25	4.38964		1199.86	3603.24	0.0504026	2.64258		FALSE
3443.47	32881.5	1291	5.04479		652.352	8942.21	0.0562279	5.27855		FALSE
3616.07	33687	517	2.0368		3787.96	798.946	0.0225173	0.954622		FALSE
3618.38	33697.6	586	2.30864		3183.07	939.693	0.0255225	1.13676		FALSE
3620.39	33706.9	680	2.67897		3863.48	1350.49	0.0296166	0.937081		FALSE
3622.55	33716.9	755	2.97444		4407.55	942.776	0.0328831	0.821897		FALSE
3624.51	33725.9	814	3.20688		2557.94	1358.55	0.0354528	1.41696		FALSE
3626.76	33736.2	959	3.77813		3519.11	1553.85	0.0417681	1.03059		FALSE
3643.34	33812.5	8718	34.346		736.688	74704.9	0.379702	4.94557		FALSE
3649.06	33838.7	7426	29.2559		809.048	64907.6	0.32343	4.51031		FALSE
3671.56	33941.8	5370	21.4245		690.445	49510.7	0.233884	5.31767		FALSE
3684.06	33999	1986	7.92347		4493	2546.97	0.0864978	0.819956		FALSE
3686.02	34007.9	1922	7.66814		2996.29	3278.74	0.0837103	1.23019		FALSE
3687.99	34016.9	1770	7.06171		3784.97	2925.7	0.0770902	0.974377		FALSE
3690.3	34027.4	1593	6.35554		3087.08	2672.88	0.0693812	1.1954		FALSE
3692.16	34035.9	1464	5.84087		3453.92	2995.78	0.0637627	1.06898		FALSE
3694.55	34046.8	1212	4.83547		6020.25	2014.39	0.0527872	0.613687		FALSE
3704.68	34093	1061	4.23303		3150.56	1784.83	0.0462105	1.17588		FALSE
3723.01	34176.4	5692	22.7092		528.905	53775.4	0.247908	7.03909		FALSE
3759.49	34341.7	557	2.22224		2968.71	1141.4	0.0242594	1.26637		FALSE
3761.73	34351.8	547	2.18235		3068.38	906.103	0.0238239	1.22596		FALSE
3835.34	34682.9	538	2.14227		4384.19	868.935	0.0234319	0.874812		FALSE
3837.14	34691	562	2.23783		5212.31	716.46	0.0244772	0.736168		FALSE
3839.37	34701	598	2.38118		4816.91	968.255	0.0260452	0.79706		FALSE
3841.59	34710.9	610	2.42897		4347.09	968.115	0.0265678	0.883717		FALSE
3843.39	34719	528	2.10245		5065.29	652.3	0.0229964	0.758771		FALSE
3845.63	34729	523	2.08254		4808.23	831.743	0.0227786	0.799802		FALSE
3854.13	34767	1681	6.69359		661.506	14768	0.0732139	5.8263		FALSE
3866.57	34822.5	1508	6.00472		1457.29	6314.43	0.0656791	2.65326		FALSE
3868.02	34828.9	1553	6.18391		3204	2725.12	0.067639	1.20725		FALSE
3870.1	34838.2	1498	5.9649		4032.93	1989.04	0.0652435	0.959624		FALSE
3882.43	34893.1	18647	74.2507		550.729	168835	0.812147	7.04962		FALSE
3898.87	34966.2	3011	11.9895		446.403	37339.3	0.13114	8.73398		FALSE
4377.74	37030.6	685.125	2.72805		3223.1	2350.44	0.0298398	1.35824		FALSE
4384.29	37058	1160.12	4.61942		3513.16	2587.81	0.0505278	1.24796		FALSE
4386.4	37066.8	1259.12	5.01362		4068.53	1761.39	0.0548396	1.07813		FALSE
4392.95	37094.3	1707.12	6.79748		1308.19	10093.7	0.0743517	3.35803		FALSE
4402.35	37133.6	1516.12	5.99203		3816.63	2820.8	0.066033	1.15347		FALSE
4426.95	37236.2	22960.1	90.7431		543.066	289450	1	8.15178		FALSE
4443.27	37304.1	4040.12	15.9674		475.204	52694	0.175963	9.35023		FALSE
4459.37	37371	2337.12	9.23679		5098.33	3333.35	0.101791	0.874671		FALSE
4463.96	37390.1	2618.12	10.3474		4246.85	4898.32	0.114029	1.05112		FALSE
4465.97	37398.4	2655.12	10.4936		827.165	23397.3	0.115641	5.39913		FALSE
4489.37	37495.3	1643.12	6.49396		1359.56	9296.16	0.0715643	3.30208		FALSE
4491.18	37502.8	1553.12	6.13827		4534.18	2789.84	0.0676444	0.990516		FALSE
4498.14	37531.6	998.125	3.94479		3267.72	1872.14	0.0434721	1.37654		FALSE
4500.69	37542.1	980.125	3.87365		3635.18	1829.77	0.0426881	1.23809		FALSE
4502.83	37551	1012.12	4.00012		3264.7	1435.76	0.0440819	1.37925		FALSE
4505.41	37561.6	1047.12	4.13845		3787.64	1948.18	0.0456062	1.1895		FALSE
4507.82	37571.6	1073.12	4.24121		3154.47	2496.26	0.0467386	1.42902		FALSE
4510.09	37581	1029.12	4.06731		5437.81	1416.02	0.0448223	0.829395		FALSE
4512.34	37590.2	916.125	3.62071		2775.23	1703.58	0.0399007	1.62593		FALSE
4517.19	37610.2	843.125	3.3322		4339.77	1188.88	0.0367213	1.04088		FALSE
4529.84	37662.4	2251.12	9.13929		711.457	24246.3	0.098045	6.36699		FALSE
4537.75	37695	1256.12	5.09971		4583.82	1771.4	0.054709	0.98995		FALSE
4539.96	37704	1146.12	4.65313		3338.41	2611.36	0.0499181	1.35992		FALSE
4544.56	37723	930.125	3.77619		4591.96	1686.71	0.0405105	0.989679		FALSE
4582.08	37876.9	539.125	2.18878		3957.53	942.331	0.0234809	1.15781		FALSE
4584.53	37887	516.125	2.0954		4884.23	890.192	0.0224792	0.938639		FALSE
4586.49	37895	508.125	2.06293		5871.41	691.904	0.0221308	0.781157		FALSE
4589.08	37905.6	507.125	2.05887		3727.51	708.036	0.0220872	1.23114		FALSE
4593.81	37924.9	495.125	2.01015		4562.94	690.04	0.0215646	1.00677		FALSE
4595.78	37933	547.125	2.22126		4217.71	963.22	0.0238294	1.08964		FALSE
4600.89	37953.9	498.125	2.02233		4156.36	944.219	0.0216952	1.10695		FALSE
4616.34	38017	498.125	2.02233		4615.03	704.634	0.0216952	1.00028		FALSE
4775.15	38659.4	1494.12	6.03132		708.24	14260.2	0.0650748	6.74227		FALSE
5111.4	39985.3	684.5	2.82614		790.747	6473.86	0.0298126	6.46401		FALSE
5931.19	43045.5	1645.5	8.29622		862.068	20964.6	0.0716677	6.88019		FALSE
5941.55	43082.8	1915.5	9.65749		1500.24	14363.9	0.0834272	3.96041		FALSE
5951.22	43117.6	1808.5	9.11803		3918.64	3979.65	0.078767	1.51869		FALSE
5956.61	43136.9	1709.5	8.61889		4877.77	2794.26	0.0744552	1.22117		FALSE
5969.69	43183.9	6872.5	34.6495		766.437	80640.5	0.299323	7.78889		FALSE
5989.71	43255.6	2424.5	12.2238		1270.63	19153.2	0.105596	4.71395		FALSE
5992.32	43265	2468.5	12.4456		1706.63	12202.8	0.107512	3.5112		FALSE
5997.35	43283	2402.5	12.1128		5467.47	3974.37	0.104638	1.09691		FALSE
6005.47	43312	2448.5	12.3448		4313.28	11725.5	0.106641	1.39232		FALSE
6007.02	43317.6	2484.5	12.5263		1210.83	22896.2	0.108209	4.96109		FALSE
6050.04	43471.1	4022.5	20.2805		691.195	58564.5	0.175195	8.75301		FALSE
6064.31	43522	1339.5	7.01758		4394.78	2917.83	0.0583403	1.37989		FALSE
6066.84	43531	1264.5	6.62466		4996.52	2095.62	0.0550737	1.21421		FALSE
6069.64	43540.9	1251.5	6.55655		6545.38	2657.88	0.0545075	0.927317		FALSE
6072.07	43549.6	1184.5	6.20554		5585.8	1945.74	0.0515894	1.08706		FALSE
6074.7	43558.9	1106.5	5.7969		4731.6	2411.59	0.0481922	1.28386		FALSE
6077.49	43568.9	1045.5	5.47732		5527.56	2770.19	0.0455355	1.09949		FALSE
6100.29	43649.8	623.5	3.26649		5219.61	1032.82	0.0271558	1.16872		FALSE
6102.85	43658.9	600.5	3.14599		5486.78	1255.42	0.026154	1.11228		FALSE
6105.67	43668.9	544.5	2.85261		4510.53	1154.3	0.023715	1.35365		FALSE
6108.32	43678.3	538.5	2.82118		4344.9	888.837	0.0234537	1.40586		FALSE
6113.57	43697	656.5	3.43937		5884.44	1348.65	0.028593	1.03894		FALSE
6116.37	43706.9	602.5	3.15647		5137.69	989.717	0.0262411	1.19049		FALSE
6118.46	43714.3	591.5	3.09884		4015.16	1276.16	0.0257621	1.52384		FALSE
6120.91	43723	541.5	2.83689		4123.09	1395.56	0.0235844	1.48454		FALSE
6126.56	43743	422.5	2.21346		3594.6	693.218	0.0184015	1.70438		FALSE
6283.22	44294.2	418.5	2.20749		4146.71	829.179	0.0182273	1.51523		FALSE
6285.7	44302.9	455.5	2.40266		4397.25	949.907	0.0198387	1.42946		FALSE
6288.56	44312.9	482.5	2.54508		4911.81	788.13	0.0210147	1.2803		FALSE
6291.16	44322	536.5	2.82992		4962.05	1136.57	0.0233666	1.26786		FALSE
6294	44331.9	622.5	3.28355		4642.96	1339.47	0.0271122	1.3556		FALSE
6338.95	44488.7	6230.5	32.8645		755.343	82670.9	0.271362	8.39215		FALSE
6357.72	44554	2107.5	11.1166		2046.01	12037	0.0917896	3.10738		FALSE
6359.87	44561.4	2020.5	10.6577		1093.11	19820.9	0.0880004	5.81815		FALSE
6394.85	44682.9	535.5	2.88613		4230.95	1168.27	0.023323	1.51144		FALSE
6625.86	45476.4	1475.25	8.1381		1685.43	7579.48	0.0642527	3.93125		FALSE
6627.27	45481.2	1490	8.21947		1598.76	8242.97	0.0648951	4.14526		FALSE
6636	45510.9	469.5	2.58996		5410.58	965.621	0.0204485	1.22649		FALSE
6638.94	45521	387.5	2.13761		4293.59	643.372	0.0168771	1.54624		FALSE
6694.62	45710	2041	11.3253		795.241	22426.7	0.0888932	8.41835		FALSE
6836.14	46186.9	369	2.07972		5796.04	786.396	0.0160713	1.17945		FALSE
6843.61	46211.9	537	3.02659		3825.02	1524.02	0.0233884	1.78917		FALSE
6851.96	46239.8	589	3.31967		2528.85	4311.79	0.0256532	2.70952		FALSE
6857.08	46257	480.75	2.70956		5337.62	838.675	0.0209385	1.28467		FALSE
6860.06	46267	549.25	3.09563		5746.56	928.303	0.0239219	1.19377		FALSE
6863.04	46276.9	650.5	3.66629		5775.43	1423.24	0.0283317	1.18832		FALSE
6865.95	46286.7	765.25	4.31303		4265.72	1742.85	0.0333295	1.60957		FALSE
6885.17	46350.9	2990.5	16.8548		762.689	38561.8	0.130248	9.02749		FALSE
6896.56	46388.9	938.5	5.28949		6002.31	2017.06	0.0408752	1.14898		FALSE
6899.73	46399.5	762.5	4.29753		4578.16	1701.89	0.0332097	1.5071		FALSE
6902.56	46408.9	699.5	3.94246		4447.47	1189.98	0.0304659	1.55202		FALSE
6905.53	46418.9	607.5	3.42394		5911.49	1314.68	0.0264589	1.16815		FALSE
6908.53	46428.9	554.5	3.12522		4825.09	1193.84	0.0241506	1.43179		FALSE
6911.53	46438.9	492.5	2.77578		4009.26	1066.15	0.0214502	1.72389		FALSE
6914.21	46447.8	448.5	2.5278		5278.13	755.127	0.0195339	1.30997		FALSE
6917.12	46457.5	421.5	2.37562		4920.82	1076.18	0.0183579	1.40569		FALSE
6919.96	46467	404.5	2.27981		7012.4	647.402	0.0176175	0.986818		FALSE
6922.96	46477	403.5	2.27417		6194.11	808.323	0.0175739	1.11767		FALSE
7009.09	46763	377.5	2.19076		5703.99	779.324	0.0164415	1.2288		FALSE
7012.24	46773.4	399.5	2.31843		4532.5	879.985	0.0173997	1.5471		FALSE
7015.13	46783	411.5	2.38807		6316.26	670.856	0.0179224	1.11065		FALSE
7017.85	46792	411.5	2.38807		5128.16	911.412	0.0179224	1.36849		FALSE
7020.87	46802	462.5	2.68404		5298.6	993.248	0.0201436	1.32504		FALSE
7023.86	46811.8	647.5	3.75766		5105.71	1386.55	0.0282011	1.37569		FALSE
7026.61	46820.9	888.5	5.15626		5176.78	1908.21	0.0386975	1.35733		FALSE
7029.18	46829.5	953.5	5.53348		1687.59	5681.19	0.0415285	4.16522		FALSE
7137.1	47184.9	462.5	2.68404		4468.19	1033.28	0.0201436	1.59731		FALSE
7139.75	47193.5	518.5	3.00903		4172.47	1210.68	0.0225826	1.71116		FALSE
7145.07	47211	562.5	3.26437		5761.79	1288	0.024499	1.24008		FALSE
7151.12	47230.8	707.5	4.10586		5124.18	1619.76	0.0308143	1.39556		FALSE
7153.91	47240	787.5	4.66485		4418.81	1839.69	0.0342986	1.61897		FALSE
7156.94	47249.9	921.5	5.45861		5024.46	2130.99	0.0401348	1.42442		FALSE
7168.01	47286.2	2084.5	12.3478		645.647	33325.1	0.0907878	11.1021		FALSE
7183.92	47338.2	1129.5	6.69073		6152.55	2036.91	0.049194	1.16763		FALSE
7189.93	47357.9	1113.5	6.59595		4799.51	2019.19	0.0484971	1.49806		FALSE
7192.71	47367	1173.5	6.95136		6306.39	2787	0.0511103	1.14054		FALSE
7195.78	47377	1221.5	7.2357		6001	2889.75	0.0532009	1.1991		FALSE
7198.82	47386.9	1275.5	7.55557		5302.33	2286.49	0.0555528	1.35767		FALSE
7201.29	47395	1330.5	7.88137		9388.2	2330.75	0.0579483	0.767058		FALSE
7207.4	47414.9	1449.5	8.58628		5558.35	3463.5	0.0631312	1.29668		FALSE
7210.12	47423.8	1526.5	9.0424		5089.65	3634.55	0.0664848	1.41662		FALSE
7212.93	47433	1606.5	9.51629		4997.09	3821.68	0.0699691	1.44343		FALSE
7215.98	47442.9	1711.5	10.1383		5471.57	4024.61	0.0745423	1.31881		FALSE
7291.01	47687.1	19805.5	117.32		380.142	555532	0.862604	19.1797		FALSE
7293.15	47694.1	19883.5	117.782		5989.78	36722.2	0.866001	1.2176		FALSE
7295.07	47700.3	19909.5	117.936		546.22	457210	0.867134	13.3556		FALSE
7326.28	47801.5	10035.5	61.0886		6342.31	30777.2	0.437084	1.15515		FALSE
7329.35	47811.4	9877.5	60.1268		4590.46	24315.9	0.430202	1.59665		FALSE
7332.46	47821.4	9780.5	59.5364		5568.18	18097.2	0.425978	1.31685		FALSE
7335.41	47831	9872.5	60.0964		7874.57	18198	0.429985	0.931531		FALSE
7344.73	47861.2	11205.5	68.2107		387.168	426559	0.488042	18.9704		FALSE
7413.44	48082.8	2247.5	13.6811		6718.55	5477.66	0.0978871	1.10343		FALSE
7428.4	48131	1961.5	11.9401		9478.98	3602.4	0.0854307	0.783671		FALSE
7433.38	48147	1965.5	11.9645		7419.66	3623.36	0.0856049	1.00185		FALSE
7442.65	48176.8	2226.5	13.5533		2075.53	16649.6	0.0969725	3.58591		FALSE
7444.96	48184.2	2273.5	13.8394		934.768	27414.4	0.0990195	7.9645		FALSE
7459.22	48230	1410.5	8.58607		4560.96	3415.8	0.0614326	1.63545		FALSE
7462.64	48241	1279.5	7.78864		8846.79	3073.71	0.055727	0.843543		FALSE
7465.14	48249	1221.5	7.43558		8856.87	2881.42	0.0532009	0.842864		FALSE
7471.38	48269	1097.5	6.68076		10085.2	2585.02	0.0478003	0.740827		FALSE
7481.37	48301	907.5	5.81719		6948.45	1637.52	0.039525	1.0767		FALSE
7484.21	48310.1	862.5	5.52873		3881.94	2590.98	0.0375651	1.92796		FALSE
7487.6	48320.9	823.5	5.27874		4161.32	1513.16	0.0358665	1.79933		FALSE
7490.52	48330.3	800.5	5.1313		4757.81	1902.17	0.0348648	1.57436		FALSE
7493.47	48339.8	734.5	4.70824		4798.31	1714.43	0.0319902	1.56169		FALSE
7496.35	48349	668.5	4.28517		6567.45	1501.96	0.0291157	1.14144		FALSE
7502.12	48367.4	476.5	3.05442		4742.57	1097.44	0.0207534	1.58187		FALSE
7505.1	48377	426.5	2.73392		7435.41	744.571	0.0185757	1.00937		FALSE
7507.92	48386	382.5	2.45187		5814.76	690.298	0.0166593	1.29118		FALSE
8120.62	50307.3	356	2.64431		2476.08	1570.48	0.0155051	3.27963		FALSE
8287.84	50819	264	2.02657		9704	494.709	0.0114982	0.854065		FALSE
8312.81	50894.9	551	4.22969		5546.85	1393.77	0.0239981	1.49865		FALSE
8324.85	50931.5	1324	10.1635		1744.07	9130.13	0.0576652	4.77322		FALSE
8333.26	50957.1	727	5.68564		6804.69	1340.75	0.0316636	1.22464		FALSE
8340.23	50978.2	442	3.45675		6028.77	1030.35	0.0192508	1.3834		FALSE
8343.5	50988.2	384	3.00315		5298.61	900.767	0.0167246	1.57466		FALSE
8346.63	50997.7	342	2.67468		6301.77	634.909	0.0148954	1.32449		FALSE
8349.68	51006.9	318	2.48698		4027.11	810.003	0.0138501	2.07337		FALSE
8353.01	51017	333	2.60429		9130.86	741.394	0.0145034	0.914811		FALSE
8359.6	51037	315	2.46352		9894.37	929.397	0.0137194	0.844884		FALSE
8368.83	51064.9	259	2.02556		6419.27	754.175	0.0112804	1.3037		FALSE
8979.01	52880.9	323	2.6961		1999.74	2427.68	0.0140679	4.49008		FALSE
8982.11	52890	312	2.60428		6703.06	605.816	0.0135888	1.34		FALSE
8985.11	52898.8	320	2.67106		5688.19	783.219	0.0139372	1.57961		FALSE
8988.6	52909	295	2.46238		7594.51	705.947	0.0128484	1.18357		FALSE
8992.14	52919.3	280	2.33717		4439.29	730.537	0.0121951	2.02558		FALSE
8995.44	52929	287	2.3956		6707.24	716.226	0.0124999	1.34115		FALSE
8998.18	52937	290	2.42064		9273.94	550.917	0.0126306	0.970265		FALSE
9001.57	52946.9	300	2.50412		6143.46	759.839	0.0130661	1.46523		FALSE
9004.75	52956.2	328	2.73783		5315.03	839.847	0.0142856	1.69421		FALSE
9007.77	52965	351	2.92981		6813.07	890.661	0.0152874	1.32213		FALSE
9011.12	52974.8	393	3.28039		4527.48	1039.75	0.0171166	1.99032		FALSE
9013.94	52983	427	3.56419		6071.03	837.892	0.0185975	1.48475		FALSE
9017.36	52993	489	4.08171		5718.09	1211.4	0.0212978	1.57699		FALSE
9020.78	53002.9	526	4.39055		5598.17	1621.34	0.0229093	1.61138		FALSE
9027.41	53022.3	580	4.84129		5011.21	1508.65	0.0252612	1.80144		FALSE
9036.77	53049.6	706	5.89302		4421.62	3891.97	0.030749	2.04377		FALSE
9042.74	53067	796	6.64425		11030.8	1602.8	0.0346688	0.819768		FALSE
9046.43	53077.7	852	7.11169		6234.33	2802.19	0.0371078	1.45107		FALSE
9049.57	53086.9	986	8.6554		6059.78	2545.85	0.042944	1.49338		FALSE
9059.01	53114.4	1697	14.8968		686.199	33263.9	0.0739107	13.2017		FALSE
9082.58	53183	533	4.67883		11877.7	1323.37	0.0232142	0.764675		FALSE
9088.48	53200.1	472	4.14336		6485.65	1213.07	0.0205574	1.40132		FALSE
9092.18	53210.9	450	3.95023		7590.36	894.911	0.0195992	1.19786		FALSE
9094.97	53219	432	3.79223		7207.91	865.14	0.0188152	1.2618		FALSE
9113.56	53273	297	2.60715		10118.3	537.388	0.0129355	0.9007		FALSE
9116.55	53281.7	259	2.27358		4695.27	673.429	0.0112804	1.94164		FALSE
9123.88	53302.9	246	2.15946		8036.03	464.004	0.0107142	1.13537		FALSE
9235.91	53627	212	2.00227		10373	388.303	0.0092334	0.890381		FALSE
9498.53	54379	217	2.06869		7900.66	391.944	0.00945117	1.20225		FALSE
9501.35	54387	237	2.25935		6687.02	559.086	0.0103222	1.42087		FALSE
9504.86	54397	279	2.65974		6578.28	680.991	0.0121515	1.44489		FALSE
9508.38	54407	327	3.11733		9426.92	757.243	0.0142421	1.00864		FALSE
9511.89	54416.9	362	3.45099		7412.17	861.96	0.0157665	1.28328		FALSE
9514.72	54425	375	3.57492		7861.71	738.382	0.0163327	1.21026		FALSE
9518.24	54435	423	4.03251		10180.6	1042.4	0.0184232	0.934939		FALSE
9521.75	54445	478	4.55683		8149.69	928.767	0.0208187	1.16836		FALSE
9528.1	54463	628	5.9868		9954.74	1969.39	0.0273518	0.957142		FALSE
9531.61	54473	686	6.53972		6486.12	1813.08	0.0298779	1.46954		FALSE
9548.54	54521	1616	15.4055		1956.09	14502	0.0703829	4.88143		FALSE
9550.87	54527.6	1638	15.6153		1042.04	20563.2	0.0713411	9.16552		FALSE
9571.12	54585	423	4.03251		8304.44	1101.6	0.0184232	1.15253		FALSE
9574.65	54595	396	3.77512		11187.6	988.553	0.0172473	0.855825		FALSE
9578.16	54604.9	382	3.64165		6356.73	979.822	0.0166375	1.50677		FALSE
9581.32	54613.9	351	3.34613		5831.22	722.938	0.0152874	1.64311		FALSE
9584.54	54623	372	3.54632		8297.96	905.287	0.016202	1.15505		FALSE
9587.57	54631.6	352	3.35566		6331.46	707.808	0.0153309	1.51428		FALSE
9590.89	54641	336	3.20313		5747.76	677.458	0.0146341	1.66863		FALSE
9594.42	54651	313	2.98387		8239.91	949.2	0.0136323	1.16438		FALSE
9597.94	54660.9	256	2.44048		6403.22	667.632	0.0111498	1.49893		FALSE
9601.46	54670.9	251	2.39281		6574.71	603.009	0.010932	1.46036		FALSE
9767.93	55139.6	198	2.00695		8764.48	397.476	0.00862365	1.11449		FALSE
10198.2	56333	189	2.01038		7282.03	346.008	0.00823166	1.40045		FALSE
10205.4	56352.9	194	2.06356		5018.78	489.123	0.00844943	2.03345		FALSE
10208.5	56361.4	193	2.05293		5368.42	507.326	0.00840588	1.90158		FALSE
10212	56370.9	191	2.03165		5484.99	511.046	0.00831877	1.8618		FALSE
10215.6	56381	243	2.58477		6781.75	476.236	0.0105836	1.50634		FALSE
10222.9	56401	331	3.52082		5455.01	868.982	0.0144163	1.87405		FALSE
10225.9	56409	335	3.56337		7636.42	1089.95	0.0145905	1.33909		FALSE
10232.8	56427.9	233	2.4784		7058.5	478.833	0.010148	1.44971		FALSE
12686.6	62789	137	2.02248		9883.18	300.904	0.00596687	1.28366		FALSE
12690.7	62798.9	148	2.18486		4518.1	448.828	0.00644596	2.80885		FALSE
12693.2	62805	157	2.31773		4267.51	367.47	0.00683794	2.97437		FALSE
12698	62816.9	170	2.50964		5302.31	523.532	0.00740414	2.39481		FALSE
12701.3	62825	222	3.2773		7683.79	619.496	0.00966894	1.653		FALSE
12705.4	62835	232	3.42492		8742.45	679.62	0.0101045	1.45329		FALSE
12708.9	62843.8	264	3.89733		7505.08	769.576	0.0114982	1.69338		FALSE
12713	62853.8	300	4.42878		5945.55	898.826	0.0130661	2.13824		FALSE
12716.7	62863	324	4.78308		8826.87	733.16	0.0141114	1.44068		FALSE
12720.4	62871.9	316	4.66498		7211.84	966.235	0.013763	1.76382		FALSE
12723.7	62880.1	308	4.54688		5644.25	930.093	0.0134146	2.25428		FALSE
12727.9	62890.3	264	3.89733		6089.46	778.996	0.0114982	2.09014		FALSE
12732.1	62900.8	228	3.36587		5220.23	676.391	0.00993026	2.439		FALSE
12736.3	62910.9	176	2.59822		4754.57	533.749	0.00766546	2.67874		FALSE
12740.3	62920.9	174	2.56869		10974	376.086	0.00757836	1.16096		FALSE
12744	62929.8	149	2.19963		6217.1	442.536	0.00648951	2.04982		FALSE
12748.4	62940.8	142	2.09629		7974.88	405.699	0.00618464	1.59857		FALSE

## Sheet: ICDC_efm02-1_0_B1_1
Spectrum: ICDC efm02-1\0_B1\1 1SLin, "Baseline subt." (D:\Data\BioTyperRealTimeProcessing\China CDC\20121108shichangqiujun\ICDC efm02-1\0_B1\1)
m/z	time	Intens.	SN	Quality Fac.	Res.	Area	Rel. Intens.	FWHM	Chi^2	Bk. Peak
2985.86	30654.9	215	2.11879		3211.47	287.148	0.0179766	0.929747		FALSE
3021.9	30836.9	241	2.37502		4116.22	268.029	0.0201505	0.734144		FALSE
3025.4	30854.5	331	3.26195		857.269	1871.1	0.0276756	3.52912		FALSE
3163.87	31543.4	316	3.10385		622.324	1896.87	0.0264214	5.08396		FALSE
3254.04	31983.9	253.5	2.41718		1184.68	875.719	0.0211957	2.74676		FALSE
3255.65	31991.7	274.5	2.61742		1415.02	943.352	0.0229515	2.30079		FALSE
3340.41	32400.2	225.5	2.10774		3227.82	324.94	0.0188545	1.03488		FALSE
3342.25	32409	287	2.68258		4143.3	474.673	0.0239967	0.806663		FALSE
3444.14	32893.1	692	6.38018		1145.69	2603.64	0.0578595	3.00618		FALSE
3444.5	32894.8	693	6.3894		649.572	4737.2	0.0579431	5.30271		FALSE
3449.63	32919	289	2.66455		5256.66	311.802	0.0241639	0.65624		FALSE
3451.75	32929	218	2.00994		5327.3	303.115	0.0182274	0.647937		FALSE
3515.95	33230	413.25	3.81013		1330.2	1486.02	0.0345527	2.64317		FALSE
3517.47	33237.1	433	3.99222		1725.11	1446.49	0.036204	2.03899		FALSE
3638.9	33799	280	2.53131		4453.02	405.121	0.0234114	0.817175		FALSE
3641.08	33809	351	3.17317		4330.16	504.805	0.0293478	0.840864		FALSE
3643.01	33817.8	456	4.12241		3459.09	718.477	0.0381271	1.05317		FALSE
3651.99	33859	2675	24.183		573.964	24245.3	0.223662	6.36275		FALSE
3664.66	33917	852	7.7024		7349.19	1085.38	0.0712375	0.498648		FALSE
3666.41	33925	837	7.5668		4704.49	1419.82	0.0699833	0.779343		FALSE
3673.06	33955.4	1517	13.4108		798.876	10730.3	0.126839	4.59779		FALSE
3679	33982.5	1272	11.2449		1101.33	7435.69	0.106355	3.34052		FALSE
3687.24	34020	685	6.05564		1074.43	3382.38	0.0572742	3.43179		FALSE
3694.03	34051	337	2.9792		8701.5	412.037	0.0281773	0.424528		FALSE
3695.79	34059	302	2.66979		6607.1	470.018	0.0252508	0.559366		FALSE
3697.96	34068.9	275	2.4311		4195.96	436.196	0.0229933	0.881313		FALSE
3700.03	34078.3	240	2.12168		3714.85	387.47	0.0200669	0.996012		FALSE
3740.05	34259.9	1765	15.6032		568.583	14015.6	0.147575	6.57784		FALSE
3871.5	34849.7	828	7.28866		617.035	6814.13	0.0692308	6.27435		FALSE
3883.02	34901	502	4.41897		1493.79	1839.72	0.0419732	2.59944		FALSE
3884.83	34909	522	4.59502		8240.28	671.635	0.0436455	0.471444		FALSE
3899.72	34975.1	8683	76.4341		533.144	78300.6	0.726003	7.31458		FALSE
3915.49	35044.9	828	7.10813		3430.65	1423.83	0.0692308	1.14133		FALSE
3917.48	35053.7	780	6.69607		3198.07	1340.02	0.0652174	1.22495		FALSE
3919.24	35061.5	691	5.93203		2665.96	1464.46	0.0577759	1.47011		FALSE
3921.51	35071.5	587	5.03922		2911.55	1017.35	0.0490803	1.34688		FALSE
3923.65	35081	487	4.18075		4439.41	782.085	0.0407191	0.883821		FALSE
3928.6	35102.8	305	2.61833		3066.67	512.494	0.0255017	1.28106		FALSE
3932.88	35121.7	277	2.37796		2661.12	368.205	0.0231605	1.4779		FALSE
4388.28	37077	362.5	2.85558		2994.93	642.098	0.0303094	1.46524		FALSE
4390.67	37087	398.5	3.13917		5654.89	661.761	0.0333194	0.776438		FALSE
4401.86	37133.7	385.5	2.97733		3367.5	701.732	0.0322324	1.30716		FALSE
4428.85	37246.1	11573.5	89.3854		542.44	125210	0.967684	8.16468		FALSE
4442.51	37302.9	1159.5	8.95515		4941.17	1643.01	0.0969482	0.899081		FALSE
4446.45	37319.3	1204.5	9.30269		3261.21	2832.87	0.100711	1.36343		FALSE
4448.46	37327.6	1157.5	8.9397		4509.07	2176.41	0.0967809	0.986558		FALSE
4457.46	37365	680.5	5.25569		7081.73	1224.47	0.056898	0.629431		FALSE
4459.86	37374.9	618.5	4.77685		5983.51	871.406	0.051714	0.745358		FALSE
4462.27	37384.9	662.5	5.11667		5284.27	1178.56	0.055393	0.844443		FALSE
4464.21	37393	716.5	5.53373		5125.57	1250.61	0.059908	0.870968		FALSE
4466.61	37402.9	781.5	6.03574		3474.89	1762.28	0.0653428	1.2854		FALSE
4468.56	37411	802.5	6.19793		3471.29	1474.34	0.0670987	1.28729		FALSE
4470.97	37421	732.5	5.6573		3635.28	1336.18	0.0612458	1.22988		FALSE
4473.39	37431	667.5	5.15529		6830.26	888.345	0.055811	0.654937		FALSE
4475.32	37439	576.5	4.45247		3765.27	1267.77	0.0482023	1.18858		FALSE
4477.97	37450	488.5	3.77282		3693.46	895.525	0.0408445	1.21241		FALSE
4480.16	37459	479.5	3.70331		3143.5	891.577	0.040092	1.42521		FALSE
4482.58	37469	484.5	3.74193		8937.89	684.309	0.04051	0.501525		FALSE
4491.8	37507.1	1129.5	8.72345		664.25	11835	0.0944398	6.76221		FALSE
4502.41	37550.9	454.5	3.51023		3526.41	1511.33	0.0380017	1.27677		FALSE
4506.61	37568.3	379.5	2.93099		3354.78	530.997	0.0317308	1.34334		FALSE
4509.2	37578.9	425.5	3.28626		3202.95	751.435	0.0355769	1.40783		FALSE
4511.14	37586.9	397.5	3.07		3890.34	690.178	0.0332358	1.15957		FALSE
4513.74	37597.7	362.5	2.79969		3332.77	653.782	0.0303094	1.35435		FALSE
4516.01	37607	366.5	2.83058		6039.21	556.956	0.0306438	0.747781		FALSE
4518.43	37617	360.5	2.78424		4817.05	466.861	0.0301421	0.938008		FALSE
4520.82	37626.8	407.5	3.14724		4478.72	669.193	0.0340719	1.0094		FALSE
4522.81	37635	507.5	3.91957		5683.79	805.87	0.0424331	0.795737		FALSE
4525.24	37645	611.5	4.72279		5358.27	1042.47	0.0511288	0.844533		FALSE
4527.66	37655	826.5	6.38329		4829.7	1387.93	0.0691054	0.937463		FALSE
4530.06	37664.9	1125.5	8.57429		3515.18	1963.71	0.0941054	1.28871		FALSE
4532.06	37673	1176.5	8.96282		1585.71	4289.5	0.0983696	2.85806		FALSE
4536.4	37690.9	662.5	5.04706		4168.91	1189.67	0.055393	1.08815		FALSE
4538.85	37701	575.5	4.38428		3854.17	1026.71	0.0481187	1.17764		FALSE
4541.03	37710	497.5	3.79006		2679.04	1136.33	0.041597	1.69502		FALSE
4543.96	37722	405.5	3.08918		4750.25	891.849	0.0339047	0.956574		FALSE
4551.5	37752.9	267.5	2.03787		5084.48	456.643	0.0223662	0.895175		FALSE
4555.9	37771	285.5	2.175		4250.07	472.381	0.0238712	1.07196		FALSE
4558.34	37781	269.5	2.05311		5207.36	440.924	0.0225334	0.875364		FALSE
4563.21	37800.9	264.5	2.01502		3898.61	452.74	0.0221154	1.17047		FALSE
4565.17	37809	279.5	2.12929		6612.01	360.381	0.0233696	0.690436		FALSE
4573.67	37843.8	476.5	3.63008		650.194	4147.89	0.0398411	7.03431		FALSE
4619.23	38029.9	471.5	3.59198		791.192	4007.21	0.0394231	5.83832		FALSE
4767.74	38630.1	380.5	2.87498		4527.61	603.466	0.0318144	1.05304		FALSE
4770.14	38639.7	520.5	3.93279		6100.38	880.723	0.0435201	0.781942		FALSE
4777.45	38669	1693.5	12.7957		757.248	14707.9	0.141597	6.30897		FALSE
4786.01	38703.3	387.5	2.92787		3610.4	864.427	0.0323997	1.32562		FALSE
4788.92	38714.9	291.5	2.20251		9168.3	498.176	0.0243729	0.522335		FALSE
4801.42	38764.9	267.5	2.01159		2551.03	697.886	0.0223662	1.88215		FALSE
4823.48	38853	299.5	2.25223		4695.59	499.457	0.0250418	1.02724		FALSE
4825.98	38862.9	327.5	2.46279		3212.06	634.059	0.0273829	1.50246		FALSE
4828.24	38871.9	397.5	2.98919		3300.03	580.432	0.0332358	1.46309		FALSE
4830.51	38881	450.5	3.38775		6994.56	791.828	0.0376672	0.690609		FALSE
4833.01	38891	496.5	3.73367		5181.67	692.928	0.0415134	0.932714		FALSE
4835.19	38899.7	532.5	4.00439		5046.54	996.509	0.0445234	0.958121		FALSE
4844.72	38937.6	2360.5	17.7509		605.141	25073.6	0.197366	8.00594		FALSE
4862.65	39008.8	269.5	2.02663		3792.98	392.284	0.0225334	1.28201		FALSE
4864.94	39017.9	295.5	2.22215		4411.75	547.657	0.0247074	1.10272		FALSE
4867.21	39026.9	304.5	2.28983		5446.58	663.18	0.0254599	0.893627		FALSE
5108.99	39975	304.5	2.24548		8725.13	510.426	0.0254599	0.58555		FALSE
5114.23	39995.3	560.5	4.13331		902.662	4284.63	0.0468645	5.66572		FALSE
5192.95	40299	473.5	3.49174		4246.12	853.458	0.0395903	1.22299		FALSE
5195.21	40307.6	618.5	4.56102		5107.48	1145.2	0.051714	1.01718		FALSE
5197.17	40315.1	645.5	4.76012		1519.11	2831.37	0.0539716	3.42119		FALSE
5202.33	40335	435.5	3.18746		7746.19	610.643	0.036413	0.671599		FALSE
5207.24	40353.8	449.5	3.28993		4186.21	877.994	0.0375836	1.24391		FALSE
5209.38	40362	406.5	2.97521		2789.3	987.999	0.0339883	1.86763		FALSE
5246.85	40505.5	385.5	2.82151		3487.29	923.696	0.0322324	1.50456		FALSE
5249.1	40514.1	385.5	2.82151		4922.76	704.911	0.0322324	1.06629		FALSE
5929.23	43035	344.25	2.58926		4741.62	834.289	0.0287834	1.25047		FALSE
5932.01	43045	370	2.78294		5287.87	749.053	0.0309365	1.12182		FALSE
5934.5	43053.9	399.25	3.00294		4681.62	641.199	0.0333821	1.26762		FALSE
5937.03	43063	435.25	3.27372		3446.35	889.695	0.0363921	1.7227		FALSE
5944.82	43091	955	7.183		2157.97	4750.44	0.0798495	2.75483		FALSE
5947.35	43100.1	1023.25	7.69634		2872.15	2765.31	0.085556	2.07069		FALSE
5956.81	43134	710	5.34024		3599.69	1876.05	0.0593645	1.65481		FALSE
5959.84	43144.9	654	4.91904		5209.11	1378.35	0.0546823	1.14412		FALSE
5962.09	43153	645	4.85134		5635.88	1015.27	0.0539298	1.05788		FALSE
5973.24	43193	2925	22.0003		689.483	36976.8	0.244565	8.66336		FALSE
5987.75	43245	880	6.61889		4596.14	1438.16	0.0735786	1.30278		FALSE
5993.33	43264.9	1038	7.80728		5020.75	2194.81	0.0867893	1.19371		FALSE
5995.27	43271.9	1045	7.85993		4269.78	1735.48	0.0873746	1.40412		FALSE
5997.8	43280.9	1074	8.07805		3982.65	2330.87	0.0897993	1.50598		FALSE
6000.6	43290.9	1063	7.99531		5860.98	1730.96	0.0888796	1.02382		FALSE
6008.22	43318.2	1310	9.85312		3460.2	5251.3	0.109532	1.73638		FALSE
6010.9	43327.7	1353	10.1765		4104.7	2946.93	0.113127	1.46439		FALSE
6013.03	43335.4	1279	9.61995		4148.16	2746.86	0.10694	1.44957		FALSE
6026.92	43384.9	911	6.85205		4244.4	1996.53	0.0761706	1.41997		FALSE
6038.05	43424.6	1686	12.6812		1323.47	13322.5	0.14097	4.5623		FALSE
6040.16	43432.1	1676	12.606		3451.42	4545.14	0.140134	1.75005		FALSE
6043.19	43442.9	1529	11.5003		4138.3	2532.37	0.127843	1.46031		FALSE
6052.09	43474.6	2333	17.5476		1802.31	14573.1	0.195067	3.35796		FALSE
6053.4	43479.3	2365	17.7883		1032.76	20192.4	0.197742	5.86139		FALSE
6077.46	43564.9	441	3.34258		6284.76	726.298	0.0368729	0.967015		FALSE
6093.81	43623	267	2.02374		7131.49	513.272	0.0223244	0.854494		FALSE
6134.85	43768.3	376	2.84991		4677.7	726.302	0.0314381	1.31151		FALSE
6137.27	43776.9	432	3.27436		4015.78	1039.83	0.0361204	1.52829		FALSE
6139.93	43786.3	334	2.53157		4977.87	635.124	0.0279264	1.23344		FALSE
6289.42	44311.6	289.5	2.18529		4339.84	465.715	0.0242057	1.44923		FALSE
6292.31	44321.7	284	2.14378		4437.22	583.342	0.0237458	1.41807		FALSE
6294.94	44330.9	329	2.48346		4294.61	661.974	0.0275084	1.46578		FALSE
6297.83	44341	362.5	2.73634		5777.25	546.422	0.0303094	1.09011		FALSE
6300.13	44349	370.5	2.79672		5122.69	732.491	0.0309783	1.22985		FALSE
6302.99	44359	399	3.01186		4800.12	815.296	0.0333612	1.31309		FALSE
6305.82	44368.8	471.25	3.55724		4057.51	769.225	0.0394022	1.55411		FALSE
6308.44	44378	563.25	4.2517		4769.19	1183.38	0.0470945	1.32275		FALSE
6311.01	44386.9	638.75	4.82161		4515.8	1385.65	0.0534072	1.39754		FALSE
6313.84	44396.8	664.75	5.01787		5118.82	1108.85	0.0555811	1.23346		FALSE
6316.19	44405	722.5	5.4538		8896.43	1526.29	0.0604097	0.709969		FALSE
6328.33	44447.3	4079	30.7904		594.478	57213.5	0.341054	10.6452		FALSE
6346.67	44511.1	610.5	4.60837		5517.23	1040.91	0.0510452	1.15034		FALSE
6349.49	44520.9	633.5	4.78198		6168.57	1046.22	0.0529682	1.02933		FALSE
6354.69	44539	638	4.81595		5537.25	1396.57	0.0533445	1.14763		FALSE
6357.8	44549.8	651	4.91408		4528.01	1435.77	0.0544314	1.4041		FALSE
6360.42	44558.9	665.25	5.02165		5475.01	1430.68	0.0556229	1.16172		FALSE
6365.62	44577	520	3.89942		5553.45	1077.75	0.0434783	1.14625		FALSE
6368.31	44586.3	443	3.32201		4340.74	944.718	0.0370401	1.4671		FALSE
6370.77	44594.9	345	2.58712		4489.46	726.663	0.0288462	1.41905		FALSE
6493.16	45017.6	511	3.83193		1656.82	3076.48	0.0427258	3.91905		FALSE
6495.89	45027	576	4.31936		6392.45	1230.79	0.0481605	1.01618		FALSE
6498.79	45037	618	4.63432		6617.33	1337.63	0.0516722	0.982086		FALSE
6510.33	45076.6	2666	19.9921		1720.02	16511.2	0.22291	3.78504		FALSE
6511.83	45081.8	2693	20.1945		1203.7	21827.8	0.225167	5.40987		FALSE
6525.59	45129	649	4.92313		5150.67	1410.55	0.0542642	1.26694		FALSE
6536.84	45167.6	857	6.50095		1398.01	6095.11	0.0716555	4.67583		FALSE
6547.55	45204.2	335	2.54121		6538.31	561.225	0.02801	1.00141		FALSE
6660.41	45589	265	2.01021		6200.39	549.693	0.0221572	1.07419		FALSE
6666.3	45609	384.5	2.91671		5889.09	625.832	0.0321488	1.13198		FALSE
6668.82	45617.5	445.25	3.37754		4980.2	945.23	0.0372283	1.33907		FALSE
6671.61	45627	488.75	3.70752		5113.93	1058.64	0.0408654	1.30459		FALSE
6684.1	45669.3	2361	17.9424		807.282	29301.7	0.197408	8.27976		FALSE
6698.11	45716.8	1477.5	11.2282		2127.46	8239.31	0.123537	3.14841		FALSE
6699.98	45723.1	1374	10.4417		1061.84	12505.3	0.114883	6.30977		FALSE
6719.44	45788.9	429	3.26017		8594.73	941.402	0.0358696	0.78181		FALSE
6721.23	45795	386	2.9334		5785.1	842.064	0.0322742	1.16182		FALSE
6727.15	45815	317.75	2.41473		4532.3	650.364	0.0265677	1.48427		FALSE
6730.09	45824.9	264.75	2.01196		5031.24	539.296	0.0221363	1.33766		FALSE
6826.1	46148	417	3.16898		4635	914.899	0.0348662	1.47273		FALSE
6828.77	46157	499	3.79214		5556.27	1074.73	0.0417224	1.22902		FALSE
6831.75	46167	497	3.77694		5392.01	1063.29	0.0415552	1.26701		FALSE
6834.73	46176.9	452	3.45678		6453.2	950.794	0.0377926	1.05912		FALSE
6837.71	46186.9	450	3.44148		5989.7	751.201	0.0376254	1.14158		FALSE
6840.12	46195	468	3.57914		6499.71	1030.06	0.0391304	1.05237		FALSE
6843.1	46205	549.25	4.20052		5134.92	1198.57	0.0459239	1.33266		FALSE
6845.72	46213.7	588.5	4.50069		5183.33	1002.39	0.0492057	1.32072		FALSE
6848.48	46223	566.75	4.33435		6304.71	1225.16	0.0473871	1.08625		FALSE
6851.46	46233	536.5	4.10301		4791.99	1214.12	0.0448579	1.42977		FALSE
6854.41	46242.8	596	4.55805		6101.34	1007.15	0.0498328	1.12343		FALSE
6857.42	46252.9	626	4.78748		5782.59	1401.7	0.0523411	1.18587		FALSE
6859.83	46261	685	5.2387		5897.71	1518.73	0.0572742	1.16314		FALSE
6888.77	46357.7	3919	29.9715		627.485	64727.9	0.327676	10.9784		FALSE
6907.98	46421.8	789	6.03406		5265.21	1749.28	0.0659699	1.312		FALSE
6911.32	46432.9	686	5.24635		5288.97	1563.8	0.0573579	1.30674		FALSE
6913.74	46441	621	4.74924		4479.42	1419.73	0.0519231	1.54345		FALSE
6916.74	46451	570	4.35921		5637.53	1258.68	0.0476589	1.22691		FALSE
6919.75	46461	535	4.09154		4392.22	1193.68	0.0447324	1.57545		FALSE
6923.31	46472.8	472	3.60973		5300.76	818.035	0.0394649	1.3061		FALSE
6925.75	46481	459	3.51031		4989.89	1022.28	0.0383779	1.38796		FALSE
6928.75	46490.9	447	3.41854		6565.38	948.074	0.0373746	1.05535		FALSE
6931.36	46499.7	358	2.73789		4718.22	628.996	0.0299331	1.46906		FALSE
6934.15	46508.9	355	2.71495		3582.58	949.225	0.0296823	1.93552		FALSE
6937.17	46519	328	2.50846		4124.93	714.04	0.0274247	1.68177		FALSE
6946.79	46551	283	2.16431		5651.05	468.366	0.0236622	1.22929		FALSE
6949.8	46561	333	2.5467		8761.74	645.981	0.0278428	0.793199		FALSE
6952.76	46570.8	308	2.3555		4761.92	801.802	0.0257525	1.46007		FALSE
6955.48	46579.9	315	2.40904		5808.77	528.493	0.0263378	1.19741		FALSE
6958.23	46589	358	2.73789		7706.42	668.392	0.0299331	0.902913		FALSE
6961.2	46598.9	275	2.10313		4571.4	606.06	0.0229933	1.52277		FALSE
6964.24	46608.9	302	2.30962		5620.06	494.026	0.0252508	1.23918		FALSE
6966.66	46617	330	2.52375		7849.96	519.191	0.027592	0.887478		FALSE
6969.67	46627	317	2.42433		4259.98	839.885	0.026505	1.63608		FALSE
6972.67	46636.9	322	2.46257		6127.96	544.728	0.0269231	1.13785		FALSE
6975.66	46646.8	335	2.56199		5576.27	753.359	0.02801	1.25095		FALSE
6980.5	46662.9	369	2.82201		6325	631.876	0.0308528	1.10364		FALSE
6982.94	46671	437	3.34206		8269.04	947.381	0.0365385	0.844468		FALSE
6985.96	46681	528	4.03801		5558.11	1460.6	0.0441472	1.25689		FALSE
6991.37	46698.9	593	4.53511		3717.56	1374.64	0.0495819	1.88063		FALSE
6994.18	46708.2	583	4.51394		4270.24	1346.47	0.0487458	1.63789		FALSE
6997.41	46718.9	622	4.8159		4927.29	1076.21	0.0520067	1.42013		FALSE
6999.82	46726.9	666	5.15658		4655.16	1508.41	0.0556856	1.50367		FALSE
7003.41	46738.8	663	5.13335		4134.93	1532.57	0.0554348	1.69372		FALSE
7005.87	46747	723	5.59791		4904.87	1225.26	0.0604515	1.42835		FALSE
7008.65	46756.1	712	5.51274		4444.8	1608.72	0.0595318	1.57682		FALSE
7011.6	46765.9	760	5.88438		4994.64	1757	0.0635452	1.40382		FALSE
7014.53	46775.6	882	6.82898		3919.9	2521.96	0.0737458	1.78947		FALSE
7017.36	46785	996	7.71164		6837.71	2241.67	0.0832776	1.02627		FALSE
7019.18	46791	986	7.63421		7113.7	2300.5	0.0824415	0.986713		FALSE
7031.86	46832.9	2149	16.6389		1793.47	13026.2	0.179682	3.92082		FALSE
7033.31	46837.7	2185	16.9176		976.393	23057.9	0.182692	7.20337		FALSE
7053.92	46905.7	485	3.75517		5404.4	1096.07	0.0405518	1.30522		FALSE
7056.12	46913	448	3.46869		6206.45	1034.26	0.0374582	1.1369		FALSE
7059.74	46924.9	419	3.24415		11640.3	732.778	0.0350334	0.606491		FALSE
7062.41	46933.7	409	3.16673		5151.35	931.839	0.0341973	1.37098		FALSE
7068.25	46953	324	2.50861		8635.06	536.393	0.0270903	0.818553		FALSE
7070.68	46961	286	2.21439		5934.46	625.92	0.023913	1.19146		FALSE
7218.32	47445	282	2.19102		5489.51	566.661	0.0235786	1.31493		FALSE
7221.14	47454.2	298	2.31533		4358.12	516.599	0.0249164	1.65694		FALSE
7224.12	47463.9	327	2.54065		4177.05	719.647	0.0273411	1.72948		FALSE
7227.2	47473.9	370	2.87474		4654.82	814.868	0.0309365	1.55263		FALSE
7230.55	47484.9	423	3.28653		3821.91	978.237	0.0353679	1.89187		FALSE
7233.36	47494	456	3.54292		4167.67	1066.48	0.0381271	1.73559		FALSE
7236.34	47503.7	520	4.04018		4030.35	1230.93	0.0434783	1.79546		FALSE
7239.76	47514.9	593	4.60736		4255.11	1388.05	0.0495819	1.70143		FALSE
7242.2	47522.8	654	5.0813		3559.94	1538.35	0.0546823	2.03436		FALSE
7245.52	47533.6	769	5.9748		3372.27	1786.47	0.0642977	2.14856		FALSE
7248.17	47542.2	864	6.71291		5006.66	2027.61	0.0722408	1.44771		FALSE
7251.16	47552	1007	7.82396		5075.45	2878.47	0.0841973	1.42867		FALSE
7257.59	47572.9	1324	10.2869		2086.66	5772.66	0.110702	3.47809		FALSE
7260.07	47580.9	1535	11.9263		5174.09	4523.85	0.128344	1.40316		FALSE
7263.44	47591.9	1730	13.4414		4556.06	5032.14	0.144649	1.59424		FALSE
7266.23	47601	1929	14.9875		7039.52	3418.34	0.161288	1.0322		FALSE
7269.44	47611.4	2162	16.7978		4274.34	6359.35	0.180769	1.70072		FALSE
7272.7	47622	2430	18.8801		5372.01	5662.2	0.203177	1.35381		FALSE
7304.69	47725.8	11960	92.9241		509.392	342592	1	14.34		FALSE
7329.69	47806.8	5839	45.3383		4709.88	14340.4	0.488211	1.55624		FALSE
7345.55	47858.1	8158	63.3447		1438.47	103508	0.682107	5.10648		FALSE
7347.26	47863.7	8121	63.0575		3854.19	24888	0.679013	1.9063		FALSE
7350.76	47875	7918	61.4812		6631.83	14638.9	0.66204	1.10841		FALSE
7359.06	47901.8	9522	73.9359		447.816	236314	0.796154	16.4332		FALSE
7394.76	48017	2304	17.89		6296.95	5494.83	0.192642	1.17434		FALSE
7397.86	48026.9	2127	16.5156		9730.84	5095.66	0.177843	0.760249		FALSE
7406.11	48053.5	1683	13.0681		4289.45	4084.2	0.140719	1.72659		FALSE
7412.14	48072.9	1513	11.7481		5359.7	3631.11	0.126505	1.38294		FALSE
7414.81	48081.5	1416	10.9949		4354.43	3428.42	0.118395	1.70282		FALSE
7420.83	48100.9	1199	9.30992		4517.4	2817.77	0.100251	1.64272		FALSE
7423.55	48109.6	1077	8.36262		4512.91	2595.45	0.0900502	1.64496		FALSE
7437.93	48155.9	677	5.25673		5608.79	1630.22	0.0566054	1.32612		FALSE
7443.85	48174.9	611	4.74426		7140.97	1454.59	0.051087	1.04241		FALSE
7446.37	48183	569	4.41814		5613.06	1045.18	0.0475753	1.32662		FALSE
7449.49	48193	611	4.74426		8588.44	1376.4	0.051087	0.867385		FALSE
7452.22	48201.7	556	4.3172		4622.04	1313.33	0.0464883	1.61232		FALSE
7455.09	48211	543	4.21625		5064.27	966.8	0.0454013	1.4721		FALSE
7458.2	48221	504	3.91343		6292.75	1140.26	0.0421405	1.18521		FALSE
7461.3	48230.9	476	3.69602		5933.93	1016.01	0.0397993	1.2574		FALSE
7464.38	48240.8	415	3.22237		4661.21	727.921	0.034699	1.60138		FALSE
7466.93	48249	406	3.15248		6583.76	828.565	0.0339465	1.13414		FALSE
7469.72	48257.9	340	2.64001		5606.23	600.941	0.0284281	1.3324		FALSE
7473.13	48268.8	366	2.84189		5892.81	799.958	0.030602	1.26818		FALSE
7475.67	48277	401	3.11366		6663.81	754.415	0.0335284	1.12183		FALSE
7478.56	48286.2	352	2.73319		4170.71	760.256	0.0294314	1.79311		FALSE
7481.67	48296.2	374	2.93025		5635.2	610.312	0.0312709	1.32767		FALSE
7484.64	48305.7	320	2.50717		5563.82	636.861	0.0267559	1.34523		FALSE
7487.71	48315.5	286	2.24078		6072.08	580.922	0.023913	1.23314		FALSE
7490.64	48324.9	300	2.35047		6102.47	580.596	0.0250836	1.22748		FALSE
7493.77	48334.9	280	2.19377		6022.96	561.028	0.0234114	1.2442		FALSE
7496.46	48343.5	269	2.10759		4978.57	456.959	0.0224916	1.50574		FALSE
7548.65	48510.3	372.75	2.92046		3907.06	1119.81	0.0311664	1.93206		FALSE
7553.88	48527	322	2.52284		4638.86	730.352	0.0269231	1.62839		FALSE
7557	48536.9	261.5	2.04883		5329.92	550.686	0.0218645	1.41785		FALSE
8117.22	50291	266	2.2296		5629.85	471.029	0.0222408	1.44182		FALSE
8120.1	50299.8	310	2.5984		5406.01	718.061	0.0259197	1.50205		FALSE
8123.07	50308.9	319	2.67384		5277.57	736.036	0.0266722	1.53917		FALSE
8126	50318	252	2.11225		4610.28	585.55	0.0210702	1.76258		FALSE
8937.87	52754.9	348	3.26983		6471.02	899.18	0.029097	1.38121		FALSE
8950.13	52790.9	489	4.59468		4496.6	2647.09	0.0408863	1.99042		FALSE
8952.91	52799	499	4.68864		6475.01	979.726	0.0417224	1.38269		FALSE
8956.31	52808.9	574	5.39335		6312.86	1446.31	0.0479933	1.41874		FALSE
8959.06	52817	642	6.03228		5962.45	1258.69	0.0536789	1.50258		FALSE
8962.46	52827	698	6.55846		6072.44	1758.63	0.0583612	1.47593		FALSE
8965.88	52837	781	7.33833		5965.07	1977.27	0.065301	1.50306		FALSE
8969.28	52846.9	858	8.06183		6664.5	1677.27	0.0717391	1.34583		FALSE
8981.46	52882.6	1562	14.6767		802.114	27189.7	0.130602	11.1972		FALSE
8992.59	52915.1	1121	10.533		2242.34	6334.53	0.0937291	4.01035		FALSE
8999.11	52934.2	893	8.39069		4791.35	2858.95	0.0746656	1.8782		FALSE
9003.45	52946.9	784	7.36652		2734.33	3985.38	0.0655518	3.29274		FALSE
9009.87	52965.6	675	6.34235		3487.16	1823.31	0.0564381	2.58373		FALSE
9019.45	52993.6	721	6.77457		3771.68	1937.72	0.0602843	2.39136		FALSE
9035.26	53039.7	859	8.07123		5981.02	2270.16	0.0718227	1.51066		FALSE
9045.97	53070.9	1077	10.1196		3134.59	9170.91	0.0900502	2.88586		FALSE
9049.41	53081	1171	11.0028		6537.44	3059.1	0.0979097	1.38424		FALSE
9059.18	53109.4	2059	20.3148		1904.03	16892.7	0.172157	4.75789		FALSE
9061.4	53115.9	2044	20.1669		986.437	29856.2	0.170903	9.18599		FALSE
9082.49	53177.3	808	7.97202		6005.95	2580.3	0.0675585	1.51225		FALSE
9089.26	53197	643	6.34407		5152.7	1659.21	0.0537625	1.76398		FALSE
9092.69	53206.9	564	5.56463		4953.61	1475.39	0.0471572	1.83557		FALSE
9096.13	53216.9	530	5.22917		4040.96	1388	0.0443144	2.25098		FALSE
9098.9	53225	510	5.03185		9574.21	990.228	0.0426421	0.950355		FALSE
9102.28	53234.8	478	4.71612		6975.41	1238.93	0.0399666	1.30491		FALSE
9105.08	53242.9	451	4.44973		2911.98	2514.09	0.037709	3.12676		FALSE
9120.25	53287	333	3.2855		8612.07	644.645	0.0278428	1.05901		FALSE
9123.69	53297	305	3.00924		4647.84	607.791	0.0255017	1.963		FALSE
9129.89	53315	295	2.91058		7175.97	724.369	0.0246656	1.27229		FALSE
9133.3	53324.9	252	2.48632		4387.58	505.207	0.0210702	2.08163		FALSE
9136.74	53334.8	266	2.62445		6500.48	655.259	0.0222408	1.40555		FALSE
9139.51	53342.9	251	2.47646		5361.08	601.582	0.0209866	1.70479		FALSE
9143	53353	244	2.40739		6601.16	564.813	0.0204013	1.38506		FALSE
9146.43	53362.9	234	2.30873		7018.24	438.557	0.0195652	1.30324		FALSE
9149.4	53371.6	231	2.27913		4821.27	589.233	0.0193144	1.89772		FALSE
9152.66	53381	263	2.59485		7499.37	551.122	0.02199	1.22046		FALSE
9156.11	53391	264	2.60472		8213.41	552.422	0.0220736	1.11478		FALSE
9159.53	53400.9	267	2.63432		6888.1	484.957	0.0223244	1.32976		FALSE
9162.59	53409.7	257	2.53566		5806.46	613.933	0.0214883	1.578		FALSE
9166.03	53419.7	269	2.65405		5713.96	633.695	0.0224916	1.60415		FALSE
9169.21	53428.9	286	2.82178		6538.35	639.091	0.023913	1.40237		FALSE
9172.63	53438.8	298	2.94018		6615.4	549.82	0.0249164	1.38656		FALSE
9175.45	53447	295	2.91058		6049.27	696.96	0.0246656	1.51679		FALSE
9178.89	53456.9	307	3.02897		7208.05	560.633	0.0256689	1.27342		FALSE
9182.35	53466.9	321	3.1671		6750.39	762.27	0.0268395	1.36027		FALSE
9185.43	53475.9	307	3.02897		5801.15	760.845	0.0256689	1.58338		FALSE
9188.57	53484.9	332	3.27563		5229.41	808.595	0.0277592	1.7571		FALSE
9192.03	53494.9	345	3.4039		5301.04	837.09	0.0288462	1.73401		FALSE
9195.49	53505	341	3.36443		6045.41	648.564	0.0285117	1.52107		FALSE
9198.63	53514	354	3.49269		4607.6	915.945	0.0295987	1.9964		FALSE
9201.73	53523	345	3.4039		4525.46	922.297	0.0288462	2.03333		FALSE
9204.79	53531.8	355	3.50256		4846.27	721.32	0.0296823	1.89936		FALSE
9208.36	53542.1	386	3.80842		4950.1	1008.45	0.0322742	1.86024		FALSE
9212.07	53552.9	409	4.03534		5742.82	1042.55	0.0341973	1.6041		FALSE
9214.87	53560.9	459	4.52866		6267.68	1115.02	0.0383779	1.47022		FALSE
9218.3	53570.8	437	4.3116		5842.84	868.07	0.0365385	1.57771		FALSE
9221.51	53580.1	460	4.53853		5704.66	1193.14	0.0384615	1.61649		FALSE
9224.57	53588.9	509	5.02198		5033.12	1290.8	0.0425585	1.83277		FALSE
9228.02	53598.9	527	5.19957		6218.98	1054.6	0.0440635	1.48385		FALSE
9231.23	53608.2	638	6.29474		5424.03	1653.08	0.0533445	1.70191		FALSE
9234.28	53617	780	7.69576		5820.47	1517.7	0.0652174	1.58652		FALSE
9237.41	53626	775	7.91708		4881.56	2506.41	0.0647993	1.89231		FALSE
9240.52	53635	714	7.29393		6974.95	1398.63	0.059699	1.32481		FALSE
9243.94	53644.8	669	6.83423		4985.84	1726.27	0.0559365	1.85404		FALSE
9247.45	53655	601	6.13957		7528.54	1446.4	0.0502508	1.22832		FALSE
9250.89	53664.9	494	5.0465		7236.96	1224.69	0.0413043	1.27828		FALSE
9253.69	53672.9	422	4.31098		5095.71	834.884	0.0352843	1.81598		FALSE
9256.72	53681.7	330	3.37114		6276.85	671.027	0.027592	1.47474		FALSE
9260.63	53692.9	289	2.9523		4361.89	915.47	0.0241639	2.12307		FALSE
9264.08	53702.9	246	2.51303		3811.76	1125.33	0.0205686	2.4304		FALSE
9481.46	54325.4	222	2.29589		5257.33	569.63	0.0185619	1.80347		FALSE
9484.57	54334.2	259	2.67853		6325.8	514.005	0.0216555	1.49935		FALSE
9488.02	54344.1	306	3.1646		4500.94	798.015	0.0255853	2.10801		FALSE
9491.15	54353	383	3.96092		8290.01	721.587	0.0320234	1.14489		FALSE
9493.97	54361	420	4.34357		10385.3	1031.24	0.0351171	0.914175		FALSE
9497.94	54372.3	485	5.01579		5178.73	1535.38	0.0405518	1.83403		FALSE
9501	54381	554	5.72937		10933	1377.95	0.0463211	0.869024		FALSE
9504.17	54390	593	6.1327		6506.8	1560.19	0.0495819	1.46065		FALSE
9507.63	54399.8	660	6.82561		5276.02	1779.97	0.0551839	1.80204		FALSE
9510.82	54408.9	727	7.51851		7437.98	1472.36	0.060786	1.27868		FALSE
9514.35	54419	818	8.45961		5502.57	2677.57	0.0683946	1.72908		FALSE
9517.49	54427.9	902	9.32833		6223.98	2404.32	0.0754181	1.52916		FALSE
9520.35	54436	970	10.0316		6698.42	2014.22	0.0811037	1.42128		FALSE
9524.93	54449	1120	11.5828		4820.55	4438.39	0.0936455	1.9759		FALSE
9534.32	54475.7	1638	16.9399		2099.02	12733.1	0.136957	4.54228		FALSE
9537.59	54485	1807	18.6877		5402.14	4950.33	0.151087	1.76552		FALSE
9552.31	54526.7	3724	38.513		473.103	109424	0.311371	20.1908		FALSE
9552.32	54526.7	3718	38.4509		471.941	109424	0.31087	20.2405		FALSE
9589.8	54633	800	8.27346		6422.5	2110.02	0.0668896	1.49316		FALSE
9593.01	54642.1	706	7.30133		4648.29	2831.4	0.0590301	2.06377		FALSE
9597.57	54655	653	6.75321		9548.83	1317.15	0.0545987	1.0051		FALSE
9600.39	54663	611	6.31886		7155.2	1615.77	0.051087	1.34174		FALSE
9603.93	54673	557	5.7604		7461.16	1130.42	0.0465719	1.28719		FALSE
9607.45	54682.9	546	5.70556		6761.65	1408.68	0.0456522	1.42087		FALSE
9610.74	54692.2	494	5.16218		7076.53	1004.3	0.0413043	1.35812		FALSE
9613.84	54701	479	5.00543		6092.86	1233.45	0.0400502	1.57789		FALSE
9617.36	54711	449	4.69194		6893.08	1099.7	0.0375418	1.39522		FALSE
9620.9	54721	410	4.2844		7768.97	990.245	0.0342809	1.23838		FALSE
9624.05	54729.9	381	3.98135		5941.86	961.298	0.0318562	1.6197		FALSE
9627.49	54739.6	334	3.49022		6482.54	661.715	0.0279264	1.48514		FALSE
9630.97	54749.4	292	3.05133		4494.66	793.477	0.0244147	2.14276		FALSE
9633.65	54757	272	2.84233		6301.71	699.559	0.0227425	1.52874		FALSE
9637.19	54767	243	2.53929		5115.13	634.471	0.0203177	1.88405		FALSE
9640.74	54777	231	2.41389		8770.8	439.855	0.0193144	1.09919		FALSE
9643.84	54785.7	206	2.15265		3645.32	667.292	0.0172241	2.64554		FALSE
10138.8	56165.6	191.5	2.04193		6521.77	446.672	0.0160117	1.5546		FALSE
10142.2	56175	221.5	2.36181		8928.81	459.372	0.0185201	1.13589		FALSE
10145.8	56184.9	198.5	2.11657		7696.81	368.615	0.016597	1.31818		FALSE
10148.7	56193	207.5	2.21253		7864.82	460.619	0.0173495	1.29039		FALSE
10152.3	56203	231.5	2.46844		8943.61	406.616	0.0193562	1.13515		FALSE
10155.7	56212.3	218.5	2.32982		5781.45	532.291	0.0182692	1.7566		FALSE
10158.9	56221	230.5	2.45778		6769.89	541.626	0.0192726	1.5006		FALSE
10162.5	56231	261.5	2.78832		8878.55	454.264	0.0218645	1.14461		FALSE
10166.1	56240.8	272.5	2.90561		6610.26	628.778	0.0227843	1.53792		FALSE
10169.1	56249	258.5	2.75633		7280.22	596.561	0.0216137	1.39681		FALSE
10172.7	56259	255.5	2.72435		7728.5	607.755	0.0213629	1.31626		FALSE
10176.3	56269	274.5	2.92694		9107.17	515.688	0.0229515	1.1174		FALSE
10179.2	56277	268.5	2.88548		10432.5	666.557	0.0224498	0.975723		FALSE
10182.9	56287	278.5	2.99295		11899.9	554.064	0.023286	0.855708		FALSE
10188	56301	293.5	3.15415		4861.59	603.362	0.0245401	2.09561		FALSE
10191.6	56311	333.5	3.58402		8356.28	859.16	0.0278846	1.21963		FALSE
10195.3	56321	345.5	3.71298		11925.1	684.669	0.028888	0.854942		FALSE
10202.1	56339.7	369.5	3.9709		4910.44	1044.6	0.0308946	2.07762		FALSE
10205	56347.9	413.5	4.44375		5817.72	878.734	0.0345736	1.75413		FALSE
10208.4	56357	452.5	4.86287		7293.29	1194.64	0.0378344	1.39969		FALSE
10212.2	56367.6	473.5	5.08855		5257.37	1326.92	0.0395903	1.94246		FALSE
10225.4	56403.8	817.5	8.7854		1291.61	8257.05	0.0683528	7.91684		FALSE
10235.7	56431.9	727.5	7.8182		4752.81	2062.3	0.0608278	2.15361		FALSE
10239	56441	671.5	7.21639		6853.78	1871.73	0.0561455	1.49392		FALSE
10242.3	56449.9	610.5	6.56084		6311.86	2121.92	0.0510452	1.6227		FALSE
10246.3	56460.9	562.5	6.045		7439.66	1183.6	0.0470318	1.37725		FALSE
10249.2	56469	505.5	5.43244		5557.31	1407.88	0.0422659	1.84427		FALSE
10253.1	56479.5	442.5	4.7554		5228.92	1241.44	0.0369983	1.96084		FALSE
10257.2	56491	420.5	4.51898		5448.96	871.639	0.0351589	1.88242		FALSE
10259.4	56497	386.5	4.15359		4232.02	1101.21	0.0323161	2.42424		FALSE
10263.1	56507	369.5	3.9709		4885.29	1034.6	0.0308946	2.10081		FALSE
10267.2	56518.3	341.5	3.66999		4467.32	963.519	0.0285535	2.2983		FALSE
10270.4	56527	320.5	3.44431		9078.85	663.351	0.0267977	1.13124		FALSE
10274	56536.9	319.5	3.43356		5993.02	862.806	0.026714	1.71433		FALSE
10277.4	56546.1	306.5	3.29385		6849.6	787.009	0.0256271	1.50044		FALSE
10280.6	56555	265.5	2.85324		6777.71	711.707	0.022199	1.51683		FALSE
10284.3	56565	278.5	2.99295		9809.43	536.797	0.023286	1.04841		FALSE
10287.9	56575	257.5	2.76727		8544.46	802.169	0.0215301	1.20405		FALSE
10291.6	56584.8	219.5	2.35889		6082.29	590.11	0.0183528	1.69205		FALSE
10294.5	56593	219.5	2.35889		8525.54	458.577	0.0183528	1.20749		FALSE
10308	56629.8	198.5	2.13321		4897.59	685.133	0.016597	2.10471		FALSE
10318	56657	214.5	2.30516		10539.4	529.386	0.0179348	0.978991		FALSE
10321.6	56666.9	200.5	2.15471		7718.38	414.097	0.0167642	1.33728		FALSE
10324.6	56675	215.5	2.31591		7687.68	557.892	0.0180184	1.343		FALSE
10328.2	56685	242.5	2.60607		10124.8	568.254	0.0202759	1.02009		FALSE
10331.9	56695	254.5	2.73503		8205.48	619.411	0.0212793	1.25915		FALSE
10335.4	56704.7	239.5	2.57383		4518.14	670.36	0.0200251	2.28754		FALSE
10338.8	56713.8	246.5	2.64905		5793.48	516.754	0.0206104	1.78455		FALSE
10342.2	56723	273.5	2.93921		9453.81	897.119	0.0228679	1.09397		FALSE
10348.8	56741	300.5	3.22937		8154.61	800.77	0.0251254	1.26907		FALSE
10352.8	56751.9	298.5	3.20788		7097.96	635.987	0.0249582	1.45856		FALSE
10356.1	56761	346.5	3.72372		10595.3	878.367	0.0289716	0.977423		FALSE
10360.8	56773.8	347.5	3.73447		3959.31	1208.49	0.0290552	2.61682		FALSE
10364.9	56785	373.5	4.01388		4907.55	1046.22	0.0312291	2.11203		FALSE
10368.3	56794.3	400.5	4.30404		6733.17	1109.95	0.0334866	1.53989		FALSE
10370.8	56801	429.5	4.6157		8996.58	617.96	0.0359114	1.15275		FALSE
10386.9	56844.9	704.5	7.82599		2837.01	4760.04	0.0589047	3.66122		FALSE
10390.3	56854.1	738.5	8.20369		4958.21	2124.26	0.0617475	2.09558		FALSE
10392.8	56861	746.5	8.29255		5238.54	2120.06	0.0624164	1.98392		FALSE
10397.2	56873	709.5	7.88154		7848.57	1962.23	0.0593227	1.32473		FALSE
10400.5	56881.9	636.5	7.07061		4941.99	1818.99	0.0532191	2.10452		FALSE
10404.6	56892.9	603.5	6.70403		7706.41	1651.28	0.0504599	1.35012		FALSE
10407.1	56899.8	532.5	5.91532		4269.69	1534.51	0.0445234	2.43744		FALSE
10410.7	56909.6	481.5	5.34878		6053.44	1316.48	0.0402592	1.7198		FALSE
10414.6	56920.2	422.5	4.69337		5241.48	1150.69	0.0353261	1.98696		FALSE
10417.8	56929	384.5	4.27125		4780.71	808.038	0.0321488	2.17914		FALSE
10421.5	56939	334.5	3.71582		4786.38	921.373	0.0279682	2.17733		FALSE
10425.1	56948.6	302.5	3.36035		4822.28	831.429	0.0252926	2.16185		FALSE
10428.2	56957	309.5	3.43811		4359.65	799.001	0.0258779	2.39197		FALSE
10431.8	56967	273.5	3.0382		4266.32	572.662	0.0228679	2.44516		FALSE
10435.5	56976.9	312.5	3.47143		6127.63	734.094	0.0261288	1.70302		FALSE
10438.7	56985.7	277.5	3.08263		4746.67	735.76	0.0232023	2.19917		FALSE
10442.5	56995.8	275.5	3.06041		5604.3	565.206	0.0230351	1.86329		FALSE
10445.8	57004.9	282.5	3.13817		6254.72	690.816	0.0236204	1.67007		FALSE
10449.2	57014.1	254.5	2.82713		4843.6	694.213	0.0212793	2.15732		FALSE
10452.5	57023	267.5	2.97154		5711.42	531.194	0.0223662	1.8301		FALSE
10455.8	57032.1	250.5	2.7827		6266.63	631.073	0.0209448	1.66849		FALSE
10459.1	57041	241.5	2.68272		5363.18	617.217	0.0201923	1.95017		FALSE
10462.8	57051	253.5	2.81602		7942.95	473.08	0.0211957	1.31724		FALSE
10466.5	57061	223.5	2.48277		8482.54	529.493	0.0186873	1.23389		FALSE
10469.4	57069	215.5	2.3939		6327.24	431.996	0.0180184	1.65466		FALSE
10473.1	57079	232.5	2.58274		7741.25	568.566	0.0194398	1.3529		FALSE
10476.4	57087.9	232.5	2.58274		5795.49	607.183	0.0194398	1.80769		FALSE
10479.8	57097	250.5	2.7827		9015.18	489.521	0.0209448	1.16246		FALSE
10483.5	57107	264.5	2.93822		7772.3	678.106	0.0221154	1.34883		FALSE
10487.2	57117	299.5	3.32702		7746.91	603.789	0.0250418	1.35372		FALSE
10490.1	57125	334.5	3.71582		7106.12	860.335	0.0279682	1.47621		FALSE
10493.8	57134.9	334.5	3.71582		6017.24	914.927	0.0279682	1.74395		FALSE
10497.2	57144.3	316.5	3.51587		5381.76	682.227	0.0264632	1.95052		FALSE
10500.1	57152	302.5	3.36035		5134	844.167	0.0252926	2.04521		FALSE
10504.1	57162.9	294.5	3.27148		6191.8	787.118	0.0246237	1.69646		FALSE
10507.8	57173	264.5	2.93822		5583.71	552.537	0.0221154	1.88187		FALSE
10510.7	57180.8	240.5	2.67161		5624.3	640.501	0.0201087	1.86881		FALSE
10514.2	57190.2	211.5	2.34946		5768.55	556.534	0.0176839	1.82268		FALSE
10930.5	58305	177	2.0166		4886.55	374.634	0.0147993	2.23685		FALSE
10934.2	58315	221	2.5179		5021.55	564.836	0.0184783	2.17746		FALSE
10937.9	58324.9	228	2.59765		3931.98	652.189	0.0190635	2.78179		FALSE
10941.4	58334	229	2.60904		6426.59	641.806	0.0191472	1.70252		FALSE
10944.8	58343	231	2.63183		12293.9	453.813	0.0193144	0.890265		FALSE
10948.5	58353	217	2.47233		8004.91	563.292	0.0181438	1.36773		FALSE
13398.7	64521	177	2.37721		8559.3	458.004	0.0147993	1.5654		FALSE
13402.9	64530.9	193	2.5921		8023.16	493.678	0.0161371	1.67052		FALSE

## Sheet: ICDC_efm03-1_0_C1_1
Spectrum: ICDC efm03-1\0_C1\1 1SLin, "Baseline subt." (D:\Data\BioTyperRealTimeProcessing\China CDC\20121108shichangqiujun\ICDC efm03-1\0_C1\1)
m/z	time	Intens.	SN	Quality Fac.	Res.	Area	Rel. Intens.	FWHM	Chi^2	Bk. Peak
2210.11	26432.3	680	6.29744		999.253	2111.39	0.0468481	2.21176		FALSE
2211.49	26440.4	669	6.19557		838.895	2358.68	0.0460903	2.63619		FALSE
2522.62	28210.5	222.25	2.08084		1167.79	598.653	0.0153117	2.16017		FALSE
2981.9	30634.9	219	2.04903		2243.13	502.08	0.0150878	1.32935		FALSE
3015.96	30807	297	2.77882		4927.08	490.357	0.0204616	0.612119		FALSE
3019.53	30825	317	2.96594		2681.13	357.132	0.0218395	1.12622		FALSE
3021.51	30835	424	3.96707		2793.27	585.779	0.0292112	1.08171		FALSE
3023.24	30843.7	520	4.86527		851.354	2549.37	0.035825	3.5511		FALSE
3167.15	31559.5	234	2.18041		2664.58	332.713	0.0161213	1.18861		FALSE
3168.84	31567.8	239.5	2.23166		3438.87	338.382	0.0165002	0.921478		FALSE
3252.87	31978.2	304.125	2.80265		1013.74	1161.37	0.0209525	3.20877		FALSE
3254.65	31986.8	293.125	2.70128		4403.01	662.922	0.0201946	0.739188		FALSE
3298.39	32198.3	522.125	4.81161		652.784	3160.76	0.0359714	5.0528		FALSE
3441.9	32882.5	893	8.34331		1266.02	3152.35	0.0615226	2.71867		FALSE
3442.86	32887.1	866	8.09105		1260.49	3267.55	0.0596624	2.73138		FALSE
3514.25	33222.1	496	4.63414		615.345	3418.1	0.0341715	5.71102		FALSE
3622.36	33723	320	3.01534		4828.45	398.92	0.0220462	0.750211		FALSE
3625.18	33736	364	3.42995		2617.63	734.67	0.0250775	1.38491		FALSE
3633.6	33774.7	971	9.14967		1184.48	4919.52	0.0668963	3.06767		FALSE
3635.27	33782.3	1173	11.0531		3752.45	1916.06	0.080813	0.968774		FALSE
3642.15	33813.9	5229	49.2725		611.673	51548.3	0.360248	5.95441		FALSE
3658.11	33887	873	8.22622		2704.59	1119.31	0.0601447	1.35255		FALSE
3659.85	33895	842	7.93411		3847.19	1429.67	0.058009	0.951305		FALSE
3664.65	33916.9	717	6.75624		3444	925.284	0.0493972	1.06407		FALSE
3670.55	33943.9	1476	13.8089		748.668	12295.7	0.101688	4.90278		FALSE
3683.5	34003	584	5.46368		3128.52	1432.89	0.0402342	1.17739		FALSE
3685.66	34012.8	579	5.4169		3680.46	1820.06	0.0398898	1.00141		FALSE
3689.64	34031	362	3.38673		3879.77	452.469	0.0249397	0.950995		FALSE
3691.64	34040.1	339	3.17155		3764.12	539.153	0.0233551	0.980744		FALSE
3693.57	34048.9	272	2.54473		2763.19	535.717	0.0187392	1.33671		FALSE
3696.2	34060.9	215	2.01146		4325.57	266.865	0.0148123	0.8545		FALSE
3704.14	34097	214	2.0021		3620.69	311.707	0.0147434	1.02305		FALSE
3706.33	34107	236	2.20793		5027.97	324.076	0.016259	0.737144		FALSE
3710.73	34126.9	221	2.06759		3733.17	256.824	0.0152256	0.993989		FALSE
3714.92	34146	280	2.61957		3361.93	437.32	0.0192904	1.105		FALSE
3722.1	34178.6	1413	13.2195		551.921	11099.8	0.0973476	6.74391		FALSE
3729.66	34212.9	329	3.078		4937.7	364.224	0.0226662	0.755344		FALSE
3851.83	34762.1	270.5	2.52698		3073.73	475.199	0.0186359	1.25315		FALSE
3853.63	34770.2	328.5	3.06881		3904.85	501.223	0.0226318	0.986884		FALSE
3855.6	34779	255.5	2.38685		4845.68	373.487	0.0176025	0.795678		FALSE
3881.53	34894.3	3178.5	29.6932		541.099	27057.8	0.21898	7.17341		FALSE
3893.39	34947	215.5	2.01318		5879.83	261.543	0.0148467	0.66216		FALSE
3897.66	34965.9	219.5	2.05055		2724.94	377.931	0.0151223	1.43037		FALSE
3899.69	34974.9	232.5	2.17199		3683.66	382.592	0.0160179	1.05865		FALSE
4380.31	37043.7	254	2.29542		3325.8	507.998	0.0174991	1.31707		FALSE
4384.82	37062.5	355	3.20817		1210.3	1175.37	0.0244575	3.62292		FALSE
4387.14	37072.2	398	3.59676		3344.72	718.846	0.0274199	1.31166		FALSE
4393.53	37098.9	571	5.16018		2637.11	1275.9	0.0393386	1.66604		FALSE
4395.61	37107.6	535	4.83484		3701.88	962.938	0.0368584	1.1874		FALSE
4397.86	37117	487	4.40106		5841.83	849.772	0.0335515	0.752822		FALSE
4413.59	37182.6	1308	11.6738		715.835	9736.01	0.0901137	6.16565		FALSE
4426.86	37237.9	11046	98.5848		593.204	108507	0.761006	7.46262		FALSE
4440.58	37294.9	899	8.02351		4147.18	1269.54	0.0619359	1.07075		FALSE
4442.75	37304	987	8.80891		3840.13	1822.74	0.0679986	1.15693		FALSE
4444.92	37312.9	1028	9.17483		5482.82	1431.8	0.0708233	0.8107		FALSE
4447.01	37321.6	1027	9.1659		4037.74	2355.81	0.0707544	1.10136		FALSE
4449.26	37330.9	967	8.63041		4616.76	1739.19	0.0666207	0.963718		FALSE
4451.65	37340.9	818	7.30059		4957.58	1438.97	0.0563555	0.897949		FALSE
4453.78	37349.7	681	6.07788		3096.04	1276.55	0.046917	1.43854		FALSE
4456.01	37359	625	5.57808		3152.07	1177.58	0.0430589	1.41368		FALSE
4458.43	37369	617	5.50668		2824.28	875.109	0.0425078	1.57861		FALSE
4461.36	37381.2	688	6.14035		2879.8	1260.28	0.0473992	1.54919		FALSE
4473.11	37429.8	534	4.76591		3934.82	739.595	0.0367895	1.1368		FALSE
4482.87	37470.2	578	5.15861		3602.01	1057.2	0.0398209	1.24455		FALSE
4489.7	37498.5	1343	11.9862		830.614	11479	0.092525	5.40528		FALSE
4499.22	37537.8	445	3.97159		4374.99	627.053	0.0306579	1.0284		FALSE
4507.92	37573.7	433	3.8645		3827.43	805.519	0.0298312	1.17779		FALSE
4516.49	37609	347	3.09695		2750.58	486.445	0.0239063	1.64202		FALSE
4523.76	37638.9	647	5.77443		1432.67	3083.23	0.0445746	3.15758		FALSE
4529.22	37661.4	1478	13.1616		855.177	11622.4	0.101826	5.29625		FALSE
4536.9	37693	573	5.10256		5173.62	792.616	0.0394764	0.876931		FALSE
4538.85	37701	531	4.72855		4597.47	738.949	0.0365828	0.987248		FALSE
4541	37709.8	439	3.90929		2870.29	832.732	0.0302446	1.58207		FALSE
4543.44	37719.8	387	3.44623		3442.54	716.959	0.0266621	1.31979		FALSE
4545.67	37729	341	3.0366		4008.92	476.685	0.0234929	1.13389		FALSE
4548.09	37738.9	324	2.88522		2652.27	737.668	0.0223217	1.71479		FALSE
4560.74	37790.8	235	2.09267		3116.52	434.167	0.0161901	1.46341		FALSE
4562.73	37799	247	2.19953		5660.18	413.79	0.0170169	0.80611		FALSE
4567.61	37819	318	2.83179		4107.71	953.061	0.0219084	1.11196		FALSE
4569.82	37828.1	379	3.37499		3782.21	692.603	0.0261109	1.20824		FALSE
4571.99	37836.9	441	3.9271		3456.17	1140	0.0303824	1.32285		FALSE
4574.43	37846.9	341	3.0366		2596.9	920.486	0.0234929	1.7615		FALSE
4612.63	38003	250	2.22625		5477.16	334.818	0.0172236	0.842158		FALSE
4617.23	38021.7	382	3.40171		1248.7	1493.78	0.0263176	3.69763		FALSE
4775.05	38659.4	914	8.2026		900.281	6266.41	0.0629693	5.30395		FALSE
4876.29	39063	283.5	2.56356		4602.61	443.868	0.0195315	1.05946		FALSE
5116.22	40003	275.5	2.49146		4585.81	518.245	0.0189804	1.11566		FALSE
5118.99	40013.7	293.5	2.65425		4370.95	565.521	0.0202205	1.17114		FALSE
5125.7	40039.6	714.5	6.46153		901.414	5751.21	0.0492249	5.68628		FALSE
5133.53	40069.9	270.5	2.44625		4013.31	496.887	0.0186359	1.27913		FALSE
5135.85	40078.9	227.5	2.05738		4324.72	415.418	0.0156734	1.18756		FALSE
5194.48	40304.8	660.5	5.97318		890.243	5776.41	0.0455047	5.83489		FALSE
5245.07	40498.7	600.5	5.44624		1063.94	4082.04	0.041371	4.92984		FALSE
5921.62	43007.6	227.25	2.2771		4333.89	408.114	0.0156562	1.36635		FALSE
5924.39	43017.6	237.25	2.37731		4827.84	443.629	0.0163452	1.22713		FALSE
5926.83	43026.3	275.25	2.75808		5030.58	423.366	0.0189631	1.17816		FALSE
5930.11	43038.1	357.75	3.58475		3416.21	697.744	0.0246469	1.73587		FALSE
5932.01	43044.9	444.25	4.4515		3921.79	903.049	0.0306063	1.51258		FALSE
5934.24	43053	398.25	3.99057		4232.49	792.896	0.0274371	1.40207		FALSE
5943.21	43085.2	585.5	5.86686		1001.74	4794.15	0.0403376	5.93288		FALSE
5950.94	43113	403.5	4.04317		4197.11	655.047	0.0277988	1.41787		FALSE
5953.56	43122.4	408.5	4.09327		3671.89	892.027	0.0281433	1.62139		FALSE
5970.96	43184.8	1958.5	19.6247		795.573	19456.9	0.134929	7.50523		FALSE
5987.2	43243	515.5	5.16544		6861.19	1096.79	0.035515	0.872619		FALSE
5989.99	43253	608.5	6.09733		6821.27	1259.94	0.0419221	0.878134		FALSE
5995.34	43272.1	732.5	7.33984		1586.1	3417.66	0.050465	3.77993		FALSE
5997.99	43281.6	724.5	7.25968		4656.76	1582.31	0.0499139	1.28802		FALSE
6000.62	43291	750.5	7.5202		5488.5	1600.31	0.0517051	1.09331		FALSE
6003.42	43301	790.5	7.92101		8526.1	1272.56	0.0544609	0.704122		FALSE
6008.72	43319.9	1075.5	10.7768		913.524	10104.3	0.0740958	6.57751		FALSE
6019.79	43359.5	652.5	6.53822		3125.78	1440.25	0.0449535	1.92585		FALSE
6022.44	43369	664.5	6.65846		5857.33	1408.28	0.0457802	1.02819		FALSE
6028.6	43390.9	739.5	7.40998		4065.9	1582.97	0.0509473	1.48272		FALSE
6036.37	43418.6	1236.5	12.39		1647.39	7290.67	0.0851877	3.6642		FALSE
6038.29	43425.5	1194.5	11.9692		1646.5	5628.55	0.0822942	3.66735		FALSE
6044.63	43448.1	1084.5	10.867		4605.21	2344.08	0.0747158	1.31256		FALSE
6051.33	43472	2036.5	20.4063		819.232	21564.2	0.140303	7.38659		FALSE
6069.56	43536.8	366.5	3.73631		3816.38	955.667	0.0252497	1.5904		FALSE
6072.37	43546.8	381.5	3.88922		3831.33	802.119	0.0262832	1.58492		FALSE
6078.04	43566.9	360.5	3.67514		4866.57	571.398	0.0248364	1.24894		FALSE
6080.4	43575.3	321.5	3.27755		4171.17	674.55	0.0221495	1.45772		FALSE
6082.7	43583.5	305.5	3.11444		3585.39	633.057	0.0210472	1.69653		FALSE
6085.93	43595	276.5	2.81879		3030.12	448.416	0.0190493	2.00848		FALSE
6087.62	43601	280.5	2.85957		8773.42	568.872	0.0193248	0.693871		FALSE
6090.43	43610.9	247.5	2.52315		3635.46	522.496	0.0170513	1.67528		FALSE
6304.9	44365.6	213	2.17944		4933.53	436.717	0.0146745	1.27797		FALSE
6307.36	44374.2	208	2.12828		3999.4	452.755	0.01433	1.57708		FALSE
6309.87	44383	218	2.2306		7946.99	337.059	0.0150189	0.793995		FALSE
6312.74	44393	224.25	2.29455		5696.35	438.306	0.0154495	1.10821		FALSE
6315.76	44403.5	227	2.32269		2954.54	495.832	0.015639	2.13765		FALSE
6318.47	44413	243.75	2.49408		7648.24	384.404	0.016793	0.826134		FALSE
6320.78	44421	291.25	2.98011		6096.91	573.683	0.0200654	1.03672		FALSE
6323.64	44431	328.5	3.36125		6123.42	659.253	0.0226318	1.0327		FALSE
6326.49	44440.9	348	3.56078		5515.97	707.548	0.0239752	1.14694		FALSE
6328.81	44449	372	3.80635		4573	778.93	0.0256287	1.38395		FALSE
6331.69	44459	455.5	4.66073		5833.91	723.646	0.0313813	1.08533		FALSE
6340.06	44488.1	2064.25	21.1217		917.368	18236.7	0.142215	6.91114		FALSE
6351.04	44526.3	337.5	3.45334		5222.51	691.226	0.0232518	1.21609		FALSE
6354.08	44536.9	306	3.13103		3835.77	508.977	0.0210816	1.65653		FALSE
6359.47	44555.6	591.25	6.04975		1750.61	2668.18	0.0407337	3.63271		FALSE
6362.15	44564.9	515	5.26955		5308.46	1040.09	0.0354805	1.19849		FALSE
6365.05	44575	376	3.83802		7367.07	590.541	0.0259042	0.863987		FALSE
6402.37	44704.4	241	2.46001		1910.76	864.002	0.0166035	3.3507		FALSE
6404.77	44712.7	215	2.19461		3296.34	397.011	0.0148123	1.94299		FALSE
6473.79	44951	197	2.01088		5238.21	399.122	0.0135722	1.23588		FALSE
6484.83	44989	218.5	2.23034		4144.25	437.683	0.0150534	1.56477		FALSE
6487.71	44998.9	288.5	2.94486		5467.8	550.872	0.019876	1.18653		FALSE
6490.35	45008	359.5	3.6696		4436.88	744.859	0.0247675	1.46282		FALSE
6492.98	45017	424.5	4.33308		5624.01	848.287	0.0292456	1.15451		FALSE
6495.88	45027	435.5	4.44537		5973.39	882.971	0.0300034	1.08747		FALSE
6498.79	45037	507	5.1752		6525.27	800.451	0.0349294	0.995942		FALSE
6509.23	45072.8	1996	20.3742		788.564	22434.2	0.137513	8.25453		FALSE
6534.46	45159.4	587	6.07022		956.543	5624.38	0.0404409	6.83133		FALSE
6541.93	45185	317	3.27813		6681.03	491.366	0.0218395	0.97918		FALSE
6544.41	45193.5	246	2.54391		3827.73	526.332	0.016948	1.70974		FALSE
6547.19	45203	224	2.31641		5976.76	342.823	0.0154323	1.09544		FALSE
6550.11	45213	206	2.13027		6907.59	418.597	0.0141922	0.948249		FALSE
6553.02	45223	209	2.16129		7765.94	328.281	0.0143989	0.843816		FALSE
6555.47	45231.3	227	2.34743		3703.33	487.659	0.015639	1.77016		FALSE
6558.29	45241	234	2.41982		7016.58	435.149	0.0161213	0.934684		FALSE
6585.15	45332.8	435	4.49838		1390.26	2723.64	0.029969	4.73663		FALSE
6588.12	45342.9	497	5.13953		6050.34	827.502	0.0342404	1.08888		FALSE
6600.37	45384.7	3665	37.9001		824.093	39453.7	0.252497	8.00925		FALSE
6617.47	45443	349	3.60904		8970.97	566.419	0.0240441	0.737654		FALSE
6623.34	45463	333	3.44359		6425.78	540.451	0.0229418	1.03075		FALSE
6628.64	45481	302	3.12301		5168.95	800.96	0.0208061	1.2824		FALSE
6696.88	45712.6	838	8.71431		1556.06	4412.13	0.0577334	4.30374		FALSE
6699.16	45720.4	764	7.94479		1582.11	4136.98	0.0526352	4.23433		FALSE
6826.17	46148.2	420	4.36756		1628.28	3262.36	0.0289356	4.19225		FALSE
6831.74	46166.9	313	3.28954		5649.59	543.153	0.0215639	1.20925		FALSE
6834.74	46177	295.5	3.10562		7084.3	498.939	0.0203583	0.964772		FALSE
6837.97	46187.8	345.5	3.6311		4183.17	917.657	0.023803	1.63464		FALSE
6840.71	46197	433	4.5507		6705.22	705.804	0.0298312	1.02021		FALSE
6843.7	46207	509	5.34944		4345.65	1382.58	0.0350672	1.57484		FALSE
6845.48	46213	483.25	5.07881		4534.77	851.773	0.0332931	1.50956		FALSE
6849.08	46225	458.25	4.81607		4490.63	1052.59	0.0315708	1.52519		FALSE
6852.06	46235	460	4.83446		11467.2	797.504	0.0316914	0.597536		FALSE
6870.39	46296.3	1070	11.2454		1655.83	8544.17	0.0737168	4.14921		FALSE
6872.98	46305	1156	12.1492		3616.8	2683.93	0.0796417	1.90029		FALSE
6876.2	46315.7	1215	12.7693		3666.27	3503.25	0.0837065	1.87553		FALSE
6887.38	46353	3741	39.3168		797.881	46589.6	0.257733	8.63208		FALSE
6901.12	46398.9	670	7.0415		9045.76	1529.41	0.0461591	0.762912		FALSE
6903.52	46406.9	600	6.30582		6532.81	1040.92	0.0413365	1.05675		FALSE
6908.94	46425	485	5.09721		7178.11	837.47	0.0334137	0.962501		FALSE
6917.31	46452.9	406	4.26694		9474.21	707.366	0.0279711	0.73012		FALSE
6920.15	46462.3	389	4.08827		4832.81	886.721	0.0267999	1.43191		FALSE
6922.74	46470.9	384	4.03573		4680.92	851.836	0.0264554	1.47893		FALSE
6925.12	46478.9	355	3.73094		5362.05	790.471	0.0244575	1.29151		FALSE
6927.55	46487	342	3.59432		4433.49	744.202	0.0235618	1.56255		FALSE
6932.96	46505	259	2.72201		4058.52	545.819	0.0178436	1.70825		FALSE
6936.57	46517	227	2.3857		4142.14	371.307	0.015639	1.67463		FALSE
6938.57	46523.6	207	2.17551		3407.55	455.197	0.0142611	2.03624		FALSE
6941.38	46533	231	2.42774		4924.43	470.825	0.0159146	1.40958		FALSE
6958.22	46589	214	2.24908		7311.35	434.577	0.0147434	0.951702		FALSE
6966.64	46616.9	228	2.39621		3691.44	508.271	0.0157079	1.88724		FALSE
6969.65	46626.9	250	2.62743		4850.19	553.668	0.0172236	1.43699		FALSE
6974.19	46642	236	2.48029		4530.26	534.215	0.016259	1.53947		FALSE
6976.91	46651	234	2.45927		3881.91	405.86	0.0161213	1.79729		FALSE
6987.11	46684.8	462	4.85548		793.956	5261.75	0.0318291	8.80038		FALSE
6996.81	46716.9	375	3.99866		3713.77	668.384	0.0258353	1.88401		FALSE
6998.63	46723	388	4.13728		4378.16	905.977	0.026731	1.59853		FALSE
7005.23	46744.8	384	4.09463		4173.12	679.661	0.0264554	1.67865		FALSE
7007.69	46753	447	4.76641		7646.05	729.404	0.0307957	0.916512		FALSE
7010.71	46763	546	5.82205		5117.61	1201.72	0.0376163	1.36992		FALSE
7013.38	46771.8	638	6.80306		4895.89	1439.69	0.0439545	1.4325		FALSE
7016.15	46781	697	7.43218		5305.24	1564.98	0.0480193	1.32249		FALSE
7018.79	46789.7	683	7.2829		3709.73	1564.93	0.0470548	1.892		FALSE
7021.9	46800	668	7.12295		5013.19	1175.87	0.0460214	1.40069		FALSE
7030.82	46829.5	1663	17.7327		1796.07	9773.06	0.114571	3.91456		FALSE
7032.58	46835.3	1599	17.0503		1608.49	9683.8	0.110162	4.37217		FALSE
7044	46873	306	3.26291		7131.31	647.037	0.0210816	0.987756		FALSE
7049.77	46892	221	2.35654		5861.59	487.795	0.0152256	1.2027		FALSE
7052.48	46901	244	2.6018		4213.6	412.817	0.0168102	1.67374		FALSE
7055.22	46910	230	2.45251		4148.05	527.327	0.0158457	1.70085		FALSE
7058.54	46921	272	2.90036		4980.12	565.524	0.0187392	1.41734		FALSE
7061.23	46929.8	213	2.27124		5285.08	372.577	0.0146745	1.33607		FALSE
7063.98	46938.9	188	2.00466		6305.62	400.7	0.0129521	1.12027		FALSE
7067.02	46948.9	189	2.01533		4645.23	391.536	0.013021	1.52135		FALSE
7168.07	47280.8	195	2.10665		5190.21	434.768	0.0134344	1.38107		FALSE
7171.17	47291	237	2.56039		4439.34	531.893	0.0163279	1.61537		FALSE
7174.22	47300.9	240	2.5928		3539.19	553.091	0.0165346	2.02708		FALSE
7176.32	47307.8	229	2.47397		4433.31	523.067	0.0157768	1.61873		FALSE
7184.02	47333	227	2.45236		6748.58	387.956	0.015639	1.06452		FALSE
7190.72	47354.9	241	2.60361		5967.45	423.927	0.0166035	1.20499		FALSE
7196.25	47372.9	334	3.60832		6849.37	724.887	0.0230107	1.05064		FALSE
7201.57	47390.3	362	3.91081		4550.69	653.258	0.0249397	1.58252		FALSE
7204.21	47399	426	4.60223		5907.04	737.913	0.0293489	1.2196		FALSE
7210.31	47418.8	502	5.42328		5456	889.685	0.0345849	1.32154		FALSE
7216.07	47437.7	614	6.63325		4252.91	1099.25	0.0423011	1.69674		FALSE
7225.62	47468.8	920	9.93908		3990.1	2667.39	0.0633827	1.81089		FALSE
7288.95	47674.8	14515	156.811		351.211	517099	1	20.7537		FALSE
7317.77	47768.2	4197	45.4124		5482.88	12794.5	0.289149	1.33466		FALSE
7321.08	47778.9	4123	44.6117		7218.48	10083	0.284051	1.01421		FALSE
7323.85	47787.9	4098	44.3412		4338.72	10034.3	0.282329	1.68802		FALSE
7327	47798.1	4025	43.5513		5517.66	9831.98	0.277299	1.32792		FALSE
7329.78	47807.1	3953	42.7723		4405.69	11942.1	0.272339	1.66371		FALSE
7333.11	47817.9	3779	40.8895		5849.42	9170.11	0.260351	1.25365		FALSE
7335.62	47826	3645	39.4396		4635.85	6734.32	0.25112	1.58237		FALSE
7346.44	47861	4686	50.7035		580.761	93742.3	0.322838	12.6497		FALSE
7373.26	47947.6	2089	22.6034		2109.3	13393.8	0.14392	3.4956		FALSE
7376.11	47956.8	2100	22.7224		1373.03	15687.8	0.144678	5.37215		FALSE
7384.44	47983.7	1421	15.3755		4245.08	3441.97	0.0978987	1.73953		FALSE
7387.42	47993.3	1284	13.8931		4408.71	3095.89	0.0884602	1.67564		FALSE
7390.53	48003.3	1169	12.6488		4259.29	2798.11	0.0805374	1.73515		FALSE
7393.57	48013.1	1032	11.1664		4086.75	2413.54	0.0710989	1.80916		FALSE
7396.37	48022.1	912	9.86803		4167.38	2674.56	0.0628316	1.77482		FALSE
7399.73	48033	845	9.14307		6157.83	1498.49	0.0582156	1.20168		FALSE
7402.83	48043	852	9.21881		7727.68	1893.41	0.0586979	0.957963		FALSE
7405.94	48053	822	8.89421		7375.04	1827.41	0.0566311	1.00419		FALSE
7408.8	48062.2	768	8.30992		5631.62	1368.68	0.0529108	1.31557		FALSE
7411.65	48071.4	683	7.3902		3290.04	1660.47	0.0470548	2.25276		FALSE
7414.64	48081	703	7.6066		6362.85	1609.05	0.0484327	1.1653		FALSE
7417.72	48090.9	669	7.23872		4052.07	1561.42	0.0460903	1.8306		FALSE
7420.55	48100	651	7.04395		5057.26	1180.91	0.0448502	1.46731		FALSE
7423.13	48108.3	611	6.61114		5700.7	1105.09	0.0420944	1.30214		FALSE
7426.03	48117.6	575	6.22162		3647.76	1400.24	0.0396142	2.03578		FALSE
7428.93	48126.9	584	6.319		4836.94	1386.18	0.0402342	1.53587		FALSE
7431.44	48135	605	6.54622		6961.63	1470.29	0.041681	1.06749		FALSE
7437.27	48153.7	606	6.55704		3605.99	1463.53	0.0417499	2.06248		FALSE
7439.74	48161.7	533	5.76717		4951.6	945.989	0.0367206	1.50249		FALSE
7442.93	48171.9	526	5.69143		5301.4	1233.74	0.0362384	1.40395		FALSE
7446.36	48183	507	5.48584		7561.83	1163.86	0.0349294	0.984731		FALSE
7448.85	48190.9	482	5.21534		8080.92	1083.71	0.033207	0.921783		FALSE
7451.53	48199.6	386	4.1766		4313.4	919.893	0.0265932	1.72753		FALSE
7454.47	48209	365	3.94937		4281.42	655.724	0.0251464	1.74112		FALSE
7457.56	48218.9	381	4.1225		6534.19	657.471	0.0262487	1.14131		FALSE
7460.67	48228.9	395	4.27398		5989.73	1130.93	0.0272132	1.24558		FALSE
7463.18	48236.9	402	4.34972		2203.4	1994.95	0.0276955	3.38713		FALSE
7476.26	48278.8	223	2.41291		4447.71	531.233	0.0153634	1.68092		FALSE
7478.38	48285.7	214	2.31552		4867.53	500.273	0.0147434	1.53638		FALSE
7538.21	48477	261	2.86369		9222.8	451.004	0.0179814	0.817345		FALSE
7541.59	48487.8	329.75	3.61801		5566.75	910.844	0.0227179	1.35476		FALSE
7544.46	48496.9	434	4.76184		5643.1	959.319	0.0299001	1.33693		FALSE
7546.77	48504.3	444	4.87156		3894.22	1299.15	0.030589	1.93794		FALSE
7549.54	48513.1	369	4.04866		3193.03	1527.65	0.025422	2.36438		FALSE
7749.58	49147	207	2.33074		6595.75	431.39	0.0142611	1.17494		FALSE
7752.75	49156.9	246.125	2.77127		4400.6	666.073	0.0169566	1.76175		FALSE
7755.3	49165	202.625	2.28148		6863.78	343.144	0.0139597	1.12989		FALSE
8343.36	50981.9	167.125	2.05098		5705.2	313.903	0.011514	1.46241		FALSE
8355.7	51019.3	500.125	6.13761		2040.29	2252.95	0.0344557	4.09536		FALSE
8362.18	51038.9	228.125	2.79958		5936.66	460.04	0.0157165	1.40857		FALSE
8925.61	52719	171	2.25917		6394.94	314.652	0.0117809	1.39573		FALSE
8928.35	52727	196	2.58946		4269.41	456.943	0.0135033	2.09124		FALSE
8935.55	52748.1	278	3.67281		5984.85	694.117	0.0191526	1.49303		FALSE
8938.87	52757.8	309	4.08236		4536.18	800.84	0.0212883	1.97057		FALSE
8941.95	52766.9	322	4.25411		4082.09	640.621	0.0221839	2.19053		FALSE
8944.71	52775	349	4.61082		5776.76	673.495	0.0240441	1.5484		FALSE
8948.08	52784.9	340	4.49192		5742.57	883.497	0.023424	1.5582		FALSE
8951.53	52795	374	4.94111		4748.02	972.709	0.0257664	1.88532		FALSE
8955.63	52806.9	439	5.79986		6311.9	1100.16	0.0302446	1.41885		FALSE
8981.35	52882.3	1317	17.3996		642.057	31792.3	0.0907337	13.9884		FALSE
8998.7	52933	478	6.31511		6920.03	952.447	0.0329315	1.30038		FALSE
9002.13	52943	480	6.34153		4183.4	947.202	0.0330692	2.15187		FALSE
9005.48	52952.8	473	6.24905		4255.32	1273.63	0.032587	2.11629		FALSE
9008.66	52962.1	509	6.72467		5726.59	1331.64	0.0350672	1.57313		FALSE
9011.67	52970.9	550	7.26634		5459.71	1098.72	0.0378918	1.65058		FALSE
9014.66	52979.6	604	7.97976		6189.8	1545.72	0.0416121	1.45637		FALSE
9017.88	52989	626	8.27042		7604.89	1622.26	0.0431278	1.1858		FALSE
9021.27	52998.9	679	8.97063		6304.48	1754.83	0.0467792	1.43093		FALSE
9024.04	53007	660	8.71961		6938.11	1307.18	0.0454702	1.30065		FALSE
9027.47	53017	683	9.02348		5938.91	1754.09	0.0470548	1.52005		FALSE
9030.87	53026.9	698	9.22165		5357.63	1821.64	0.0480882	1.68561		FALSE
9034.51	53037.5	725	9.57836		4968.48	1905.04	0.0499483	1.81836		FALSE
9037.42	53046	764	10.0936		4208.2	1551.94	0.0526352	2.14757		FALSE
9040.84	53056	849	11.2166		4434.14	2244.17	0.0584912	2.03892		FALSE
9044.6	53066.9	905	11.9564		4518.26	2422.16	0.0623493	2.00179		FALSE
9048.04	53077	950	12.551		4861.46	2513.99	0.0654495	1.86118		FALSE
9060.59	53113.5	1909	25.5291		700.252	35931.5	0.131519	12.939		FALSE
9079.72	53169.2	452	6.04461		4914.32	1201.66	0.0311402	1.8476		FALSE
9082.63	53177.7	416	5.56318		4683.35	1111.08	0.02866	1.93935		FALSE
9091.02	53202.1	393	5.2556		6130.22	1044.93	0.0270754	1.48298		FALSE
9095.44	53214.9	396	5.29572		5172.82	1054.67	0.0272821	1.75831		FALSE
9097.52	53221	404	5.40271		4649.03	1055.97	0.0278333	1.95686		FALSE
9100.97	53231	379	5.06838		7349.27	749.789	0.0261109	1.23835		FALSE
9106.47	53247	325	4.34624		9808.83	829.1	0.0223906	0.928395		FALSE
9109.91	53257	313	4.18576		9534.87	766.364	0.0215639	0.955432		FALSE
9116.12	53275	304	4.0654		9410.9	718.063	0.0209439	0.968676		FALSE
9119.56	53285	273	3.65084		4999.1	685.098	0.0188081	1.82424		FALSE
9123	53295	260	3.47699		7914.25	613.904	0.0179125	1.15273		FALSE
9125.76	53303	235	3.14266		7566.29	451.258	0.0161901	1.20611		FALSE
9129.21	53313	242	3.23627		11225.2	555.167	0.0166724	0.813279		FALSE
9132.65	53323	239	3.19616		11506.8	423.75	0.0164657	0.793672		FALSE
9135.41	53331	184	2.46064		3499.47	546.77	0.0126765	2.61051		FALSE
9138.86	53341	184	2.46064		7996.04	332.09	0.0126765	1.14292		FALSE
9142.31	53351	178	2.3804		8981.24	501.122	0.0122632	1.01793		FALSE
9153.35	53383	156	2.08619		4688.44	391.485	0.0107475	1.95232		FALSE
9156.75	53392.8	151	2.01933		5923.5	365.879	0.010403	1.54583		FALSE
9191.35	53493	155	2.07282		4184.47	387.28	0.0106786	2.19654		FALSE
9194.81	53503	155	2.07282		6324.58	291.593	0.0106786	1.45382		FALSE
9197.83	53511.7	159	2.12631		3497.01	410.229	0.0109542	2.6302		FALSE
9201.65	53522.8	171	2.28679		4575.08	454.536	0.0117809	2.01125		FALSE
9205.52	53533.9	184	2.46064		5319.7	473.694	0.0126765	1.73046		FALSE
9208.65	53543	192	2.56762		3794.21	483.875	0.0132277	2.42702		FALSE
9223.89	53587	243	3.24965		9042.4	476.533	0.0167413	1.02007		FALSE
9233.29	53614.1	356	4.7608		4085.78	1856.35	0.0245264	2.25986		FALSE
9236.7	53624	418	5.91253		2414.48	1636.13	0.0287978	3.82554		FALSE
9505.22	54393	160	2.27989		8292.32	392.577	0.0110231	1.14627		FALSE
9508.73	54403	203	2.89261		7752.7	384.603	0.0139855	1.22651		FALSE
9511.55	54411	212	3.02085		9689.64	534.543	0.0146056	0.981621		FALSE
9514.7	54419.9	215	3.0636		6760.8	443.574	0.0148123	1.40733		FALSE
9521.4	54439	291	4.14655		6331.18	749.903	0.0200482	1.50389		FALSE
9525.36	54450.2	339	4.83051		5007.34	899.612	0.0233551	1.90228		FALSE
9528.44	54459	403	5.74247		9841.18	1067.87	0.0277644	0.968221		FALSE
9536.18	54480.9	543	7.73737		4863.72	1464.15	0.0374096	1.96067		FALSE
9538.3	54487	602	8.57808		4280.85	1601.86	0.0414743	2.22813		FALSE
9552.24	54526.5	1343	19.1368		676.537	24325.9	0.092525	14.1193		FALSE
9571.88	54582.2	211	3.0066		6702.96	526.853	0.0145367	1.42801		FALSE
9581.33	54609	168	2.39388		4250.31	329.397	0.0115742	2.25427		FALSE
9588.4	54629	190	2.70737		12970.8	346.481	0.0130899	0.739229		FALSE
9591.68	54638.3	170	2.42238		3713.21	546.618	0.011712	2.58313		FALSE
9595.4	54648.8	158	2.25139		7079.14	384.533	0.0108853	1.35545		FALSE
9743.7	55066.9	166	2.38706		7157.94	403.069	0.0114364	1.36124		FALSE
9751.41	55088.6	277	3.98323		2093.39	1723.86	0.0190837	4.65818		FALSE
9753.66	55094.9	292	4.19893		4252.09	967.808	0.0201171	2.29385		FALSE
9765.09	55127	177	2.54524		14141.1	318.628	0.0121943	0.690549		FALSE
9768.65	55137	165	2.37268		7185.54	523.306	0.0113676	1.35949		FALSE
9772.16	55146.8	174	2.5021		7831.02	341.739	0.0119876	1.24788		FALSE
9775.05	55155	160	2.30078		3273.78	459.964	0.0110231	2.98587		FALSE
10199.6	56333	146	2.14637		8711.94	305.849	0.0100586	1.17076		FALSE
10203.3	56343	155	2.27868		9767.71	332.941	0.0106786	1.04459		FALSE
10206.9	56352.9	139	2.04346		7482.09	273.805	0.0095763	1.36417		FALSE
10210.5	56363	155	2.27868		6709.07	397.021	0.0106786	1.5219		FALSE
10213.8	56371.9	170	2.49919		5279.84	457.868	0.011712	1.93449		FALSE
10217.4	56381.9	173	2.5433		4110.94	484.001	0.0119187	2.48542		FALSE
10220	56389	196	2.88142		6314.33	405.514	0.0135033	1.61855		FALSE
10223.7	56399	198	2.91083		9017.46	530.41	0.0136411	1.13376		FALSE
10236.1	56432.9	297	4.36624		7603.58	626.65	0.0204616	1.34622		FALSE
10238.2	56438.9	309	4.54265		7591.14	656.547	0.0212883	1.34871		FALSE
10252.7	56478.5	560	8.23264		1273.21	5378.34	0.0385808	8.05262		FALSE
10255.7	56486.8	576	8.46786		2159.88	4300.71	0.0396831	4.74829		FALSE
10276.3	56543	181	2.66091		11655.1	368.236	0.0124699	0.881696		FALSE
10290.2	56581	188	2.76381		8984.51	376.978	0.0129521	1.14532		FALSE
10293.8	56590.9	198	2.91083		5073.42	532.426	0.0136411	2.02897		FALSE
10304	56618.9	179	2.6315		4980.12	486.94	0.0123321	2.06904		FALSE
10307	56626.9	180	2.64621		4150.28	461.25	0.012401	2.48344		FALSE
10310.6	56637	174	2.558		4181.74	446.457	0.0119876	2.46563		FALSE
10314.3	56646.9	188	2.76381		5226.03	489.102	0.0129521	1.97364		FALSE
10317.6	56655.9	163	2.39629		5513.77	440.348	0.0112298	1.87124		FALSE
10320.9	56665	175	2.5727		8027.46	331.377	0.0120565	1.2857		FALSE
10324.5	56674.9	174	2.558		5578.54	433.682	0.0119876	1.85076		FALSE
10327.5	56682.9	181	2.66091		6218.75	438.969	0.0124699	1.6607		FALSE
10331.2	56693	178	2.6168		8152.63	334.84	0.0122632	1.26722		FALSE
10334.4	56701.9	191	2.80792		5627.62	461.629	0.0131588	1.83638		FALSE
10338.5	56712.9	205	3.01373		6114.76	497.888	0.0141233	1.69074		FALSE
10341.7	56721.8	211	3.10194		6867.12	519.067	0.0145367	1.50598		FALSE
10345.1	56730.9	224	3.29306		7416.58	436.299	0.0154323	1.39486		FALSE
10348.5	56740.2	236	3.46947		6517.93	594.2	0.016259	1.5877		FALSE
10351.7	56749	266	3.9105		9340.94	595.836	0.0183259	1.10821		FALSE
10355.4	56759	248	3.64588		7611.42	612.283	0.0170858	1.3605		FALSE
10359	56769	248	3.64588		9058.94	770.245	0.0170858	1.14351		FALSE
10363	56779.8	226	3.32246		5260.03	484.315	0.0155701	1.97014		FALSE
10366.4	56789	261	3.837		5126.18	713.915	0.0179814	2.02224		FALSE
10369.7	56798.1	280	4.11632		4050.29	786.9	0.0192904	2.56024		FALSE
10373	56807	311	4.57206		17867.5	635.512	0.0214261	0.580551		FALSE
10376.7	56817	343	5.21632		8944.98	926.974	0.0236307	1.16005		FALSE
10380.3	56827	380	5.77901		3459.36	1300.16	0.0261798	3.00065		FALSE
10384	56836.9	430	6.53941		7483.71	911.986	0.0296245	1.38754		FALSE
10387	56845	502	7.63438		14509.2	1361.94	0.0345849	0.715889		FALSE
10390.6	56855	546	8.30352		6933.4	1890.95	0.0376163	1.49863		FALSE
10393.6	56863	543	8.2579		7002.58	1481.5	0.0374096	1.48425		FALSE
10397.2	56872.9	469	7.13251		6854.45	1245.01	0.0323114	1.51686		FALSE
10400.9	56882.8	359	5.45964		8216.41	728.493	0.024733	1.26587		FALSE
10404.3	56892	286	4.34947		6262.52	753.934	0.0197038	1.66135		FALSE
10408.3	56903	223	3.39137		8963.24	721.474	0.0153634	1.16122		FALSE
10412	56913	192	2.91992		11195.9	392.163	0.0132277	0.92998		FALSE
10415	56921.3	176	2.67659		4911.25	467.378	0.0121254	2.12064		FALSE
10418.1	56929.6	173	2.63097		5471.95	454.502	0.0119187	1.90391		FALSE
10422.3	56940.9	191	2.90471		6480.03	449.445	0.0131588	1.60836		FALSE
10425.9	56951	202	3.072		7009.95	373.648	0.0139166	1.48731		FALSE
10429.2	56959.9	182	2.76784		6088.33	541.255	0.0125388	1.71299		FALSE
10433.1	56970.3	175	2.66139		7564.84	345.047	0.0120565	1.37915		FALSE
10436.3	56979	191	2.90471		6986.78	440.905	0.0131588	1.49372		FALSE
10439.9	56989	184	2.79826		7878.24	436.167	0.0126765	1.32516		FALSE
10443.6	56998.9	186	2.82867		7564.18	446.79	0.0128143	1.38067		FALSE
10446.6	57007	191	2.90471		7539.86	368.773	0.0131588	1.38551		FALSE
10450.3	57017	189	2.8743		9086.1	453.421	0.013021	1.15014		FALSE
10454	57027.2	159	2.41806		3981.04	452.714	0.0109542	2.62595		FALSE
10457.6	57036.9	180	2.73743		5630.29	460.399	0.012401	1.85738		FALSE
10462.1	57049	156	2.37244		5080.2	429.595	0.0107475	2.05938		FALSE
10465.8	57059	167	2.53972		13349.9	424.162	0.0115053	0.783954		FALSE
10469.1	57068	165	2.50931		5973.32	444.965	0.0113676	1.75264		FALSE
10491.6	57129	386	5.87026		3083.68	2721.53	0.0265932	3.4023		FALSE
10494	57135.5	372	5.65735		5115.86	1063.25	0.0256287	2.05127		FALSE
10497	57143.5	331	5.03382		3984.79	1290.11	0.022804	2.63426		FALSE
10501.9	57156.9	249	3.78677		4235.43	633.332	0.0171547	2.47954		FALSE
10504.2	57163	172	2.61576		5492.96	431.402	0.0118498	1.91229		FALSE

## Sheet: ICDC_efm04-1_0_D1_1
Spectrum: ICDC efm04-1\0_D1\1 1SLin, "Baseline subt." (D:\Data\BioTyperRealTimeProcessing\China CDC\20121108shichangqiujun\ICDC efm04-1\0_D1\1)
m/z	time	Intens.	SN	Quality Fac.	Res.	Area	Rel. Intens.	FWHM	Chi^2	Bk. Peak
2209.86	26430.8	419.25	4.45942		1473.69	803.355	0.0264591	1.49954		FALSE
2211.03	26437.7	503.25	5.3529		2773.53	625.204	0.0317604	0.79719		FALSE
2212.59	26446.9	429.25	4.56578		1834.81	798.631	0.0270902	1.20589		FALSE
3023.88	30846.9	368.5	3.87545		1249.41	989.929	0.0232563	2.42024		FALSE
3025.48	30854.9	294.5	3.09721		1495.86	848.867	0.0185861	2.02257		FALSE
3253.42	31980.9	203.5	2.14469		1102.61	573.686	0.012843	2.95067		FALSE
3312.11	32264.4	231.5	2.43978		2012.46	557.521	0.0146101	1.6458		FALSE
3313.56	32271.3	256.5	2.70325		1323.15	650.1	0.0161879	2.50429		FALSE
3442.7	32886.3	757	7.93824		629.981	5346.86	0.0477748	5.46477		FALSE
3514.53	33223.4	303	3.17739		711.824	1724.57	0.0191225	4.93736		FALSE
3621.92	33721	201	2.1188		4383.54	300.718	0.0126852	0.826255		FALSE
3624.06	33730.8	208	2.19259		2027.01	337.753	0.013127	1.78789		FALSE
3642.62	33816	4667	49.1963		561.632	52595.2	0.294537	6.48577		FALSE
3658.18	33887.3	767	8.08519		3810.71	1270.82	0.0484059	0.959973		FALSE
3660.73	33899	728	7.67407		3484.19	932.712	0.0459445	1.05067		FALSE
3662.91	33908.9	706	7.44217		4293.62	1191.51	0.0445561	0.853105		FALSE
3664.66	33917	686	7.23134		4323.94	1164.43	0.0432939	0.847528		FALSE
3671.07	33946.3	1610	16.8565		700.345	12000.4	0.101608	5.24181		FALSE
3679.69	33985.6	389	4.07277		3051.71	500.999	0.02455	1.20578		FALSE
3681.31	33993	373	3.90526		3492.98	603.346	0.0235403	1.05391		FALSE
3683.69	34003.8	393	4.11465		3673.61	630.639	0.0248025	1.00274		FALSE
3685.8	34013.5	366	3.83197		3508.06	571.044	0.0230985	1.05067		FALSE
3687.87	34022.9	296	3.09908		4085.47	463.978	0.0186808	0.90268		FALSE
3689.64	34031	265	2.77451		4521.98	314.704	0.0167243	0.815935		FALSE
3691.99	34041.7	213	2.23008		2702.92	430.129	0.0134426	1.36592		FALSE
3716.17	34151.6	233	2.43948		3978.45	369.173	0.0147048	0.934074		FALSE
3722.53	34180.5	1207	12.6371		563.892	8959.22	0.0761745	6.6015		FALSE
3882.16	34897.1	2870	29.9668		541.04	23027.6	0.181128	7.17537		FALSE
4386.99	37071.6	305	3.05851		3350.53	643.745	0.0192487	1.30934		FALSE
4391.14	37089	420	4.21172		3725.05	713.503	0.0265065	1.17882		FALSE
4393.51	37098.8	476	4.77328		3089.63	847.589	0.0300407	1.42202		FALSE
4395.44	37106.9	479	4.80337		3599.32	839.983	0.03023	1.22118		FALSE
4397.83	37116.9	428	4.29194		4456.94	708.477	0.0270114	0.986737		FALSE
4400.24	37126.9	365	3.61087		5497.9	470.975	0.0230354	0.800349		FALSE
4402.45	37136.1	352	3.48226		4065.55	590.944	0.0222149	1.08287		FALSE
4404.77	37145.9	403	3.9868		3436.32	697.325	0.0254336	1.28183		FALSE
4409.59	37165.9	820	8.11209		2046.38	2398.33	0.0517507	2.15482		FALSE
4411.43	37173.6	1013	10.0214		4088.43	1801.25	0.0639311	1.079		FALSE
4413.88	37183.8	1136	11.2382		3654.3	2066.93	0.0716937	1.20786		FALSE
4427.6	37240.9	10413	103.014		567.503	104679	0.657171	7.80189		FALSE
4441.56	37299	826	8.17145		7564.02	1130.31	0.0521294	0.587196		FALSE
4444.11	37309.6	870	8.60673		2162.97	2431.76	0.0549063	2.05464		FALSE
4446.27	37318.5	864	8.54738		1059.95	5278.75	0.0545276	4.19478		FALSE
4455.53	37357	481	4.75843		3507.12	876.485	0.0303562	1.27042		FALSE
4458.12	37367.7	484	4.78811		4143.36	869.776	0.0305456	1.07597		FALSE
4460.36	37377	517	5.11458		6173.02	693.108	0.0326282	0.722557		FALSE
4462.97	37387.8	570	5.63889		4097.7	997.476	0.0359731	1.08914		FALSE
4465.01	37396.3	681	6.73699		4313.99	1228.75	0.0429783	1.03501		FALSE
4467.4	37406.2	666	6.5886		3666.01	1209.21	0.0420317	1.2186		FALSE
4469.52	37415	589	5.82686		4693.21	988.353	0.0371722	0.952336		FALSE
4471.9	37424.8	465	4.60015		3335.92	991.028	0.0293464	1.34053		FALSE
4474.35	37434.9	359	3.55151		3119.43	495.955	0.0226567	1.43435		FALSE
4476.29	37443	355	3.51194		4258.2	620.807	0.0224043	1.05122		FALSE
4479.65	37456.9	329	3.25473		3795.58	596.525	0.0207634	1.18023		FALSE
4482.09	37467	397	3.92744		3619.55	706.15	0.0250549	1.2383		FALSE
4490.29	37500.9	1124	11.1195		933.198	8532.29	0.0709364	4.81172		FALSE
4495.64	37523	427	4.22422		6742.48	723.213	0.0269482	0.666763		FALSE
4497.86	37532.2	340	3.36355		4228	594.737	0.0214576	1.06383		FALSE
4500.47	37542.9	312	3.08655		4546.07	518.373	0.0196905	0.989968		FALSE
4502.43	37551	318	3.14591		6057.95	392.439	0.0200692	0.743226		FALSE
4505.02	37561.7	280	2.76998		3617.77	578.261	0.017671	1.24525		FALSE
4507.51	37572	287	2.83923		3821.57	395.744	0.0181128	1.17949		FALSE
4509.67	37580.9	270	2.67105		3859.35	482.122	0.0170399	1.16851		FALSE
4511.64	37589	256	2.53256		3232.17	458.636	0.0161563	1.39586		FALSE
4518.44	37617	267	2.64138		16919.5	372.378	0.0168505	0.267055		FALSE
4529.65	37663.1	1395	13.6736		820.239	12273.6	0.0880393	5.52235		FALSE
4537.87	37696.9	418	4.09718		4783.05	777.618	0.0263802	0.948739		FALSE
4539.33	37703	371	3.63649		3330.93	664.974	0.023414	1.36278		FALSE
4542.74	37717	281	2.75432		2958.6	615.052	0.0177341	1.53543		FALSE
4544.68	37724.9	227	2.22502		3921.78	378.231	0.0143261	1.15883		FALSE
4570.29	37830	276	2.70531		4362.3	434.894	0.0174185	1.04768		FALSE
4572.48	37839	345	3.38164		4787.1	507.925	0.0217732	0.955167		FALSE
4574.92	37848.9	271	2.6563		3508.18	431.95	0.017103	1.30407		FALSE
4617.28	38021.9	331	3.24442		932.767	2126.35	0.0208896	4.95009		FALSE
4775.66	38661.8	1701	16.6234		836.865	12714.2	0.107351	5.7066		FALSE
5112.16	39987.3	784.875	7.56009		993.563	4801.48	0.049534	5.14528		FALSE
5116.78	40005.2	308.875	2.97515		3809.25	410.351	0.0194933	1.34325		FALSE
5119.8	40016.8	224.875	2.16604		3982.3	406.497	0.014192	1.28564		FALSE
5195.23	40307.7	456.875	4.40072		990.833	3418.78	0.0288337	5.2433		FALSE
5244.61	40497	224.875	2.16521		4421.81	359.347	0.014192	1.18608		FALSE
5246.65	40504.8	219.875	2.11707		2751.8	412.765	0.0138765	1.90663		FALSE
5699.64	42200.9	267.5	2.65453		3555.25	854.254	0.0168821	1.60316		FALSE
5701.81	42208.9	244.5	2.42629		5609.38	553.86	0.0154306	1.01648		FALSE
5933.97	43052	245.5	2.44373		4593.17	523.082	0.0154937	1.29191		FALSE
5936.47	43061	257.5	2.56318		5730.59	402.649	0.016251	1.03593		FALSE
5943.86	43087.6	552.5	5.49965		1428.69	3157.09	0.0348686	4.16036		FALSE
5946.46	43096.9	522.5	5.20102		8911.37	1033.4	0.0329753	0.667289		FALSE
5948.32	43103.6	415	4.13096		3716.67	869.022	0.0261909	1.60044		FALSE
5951.5	43115	349	3.47398		5735.08	691.283	0.0220256	1.03774		FALSE
5954.28	43125	353	3.5138		8720.56	529.427	0.0222781	0.682786		FALSE
5957.05	43134.9	333	3.31472		5951.07	793.715	0.0210158	1.00101		FALSE
5959.48	43143.6	308	3.06587		5570.38	482.014	0.0194381	1.06985		FALSE
5962.08	43153	336	3.34458		7129.35	498.831	0.0212052	0.836273		FALSE
5972.02	43188.6	1867	18.5843		830.387	17356.6	0.117828	7.19186		FALSE
5981.35	43222	437	4.34995		3897.82	896.883	0.0275794	1.53454		FALSE
5983.85	43231	388	3.86219		4559.94	621.661	0.0244869	1.31226		FALSE
5986.62	43240.9	406	4.04137		4536.64	824.164	0.0256229	1.31961		FALSE
5989.43	43251	465	4.62866		3903.29	729.209	0.0293464	1.53446		FALSE
5991.89	43259.8	499	4.9671		3150.57	1046.48	0.0314922	1.90184		FALSE
5995.02	43271	575	5.72361		3563.46	1188.79	0.0362886	1.68236		FALSE
5997.54	43280	577	5.74352		4006.08	1223.51	0.0364148	1.49711		FALSE
6000.31	43289.9	562	5.59421		2959.63	1210.92	0.0354682	2.02739		FALSE
6002.86	43299	636	6.33081		5639.48	1310.9	0.0401384	1.06443		FALSE
6010.87	43327.6	937	9.327		1877.26	4024.71	0.0591347	3.20195		FALSE
6015.96	43345.8	623	6.20141		4762.7	1309.24	0.0393179	1.26314		FALSE
6018.53	43355	609	6.06205		5788.01	961.437	0.0384344	1.03983		FALSE
6021.33	43365	611	6.08196		8529.72	1191.39	0.0385606	0.705923		FALSE
6023.87	43374	590	5.87292		5521.95	948.181	0.0372353	1.09089		FALSE
6026.62	43383.9	610	6.07201		4854.94	1270.41	0.0384975	1.24134		FALSE
6029.46	43394	650	6.47017		3910.76	1397.33	0.0410219	1.54176		FALSE
6031.97	43403	788	7.84384		5508.53	1642.68	0.0497312	1.09503		FALSE
6034.77	43412.9	957	9.52608		5613.59	1922.3	0.0603969	1.07503		FALSE
6037.2	43421.6	1042	10.3722		5102.3	2197.43	0.0657613	1.18323		FALSE
6039.82	43430.9	1008	10.0337		3760.94	2222.9	0.0636155	1.60593		FALSE
6042.63	43441	986	9.81475		5955.72	1617.66	0.0622271	1.01459		FALSE
6052.09	43474.7	2287	22.765		759.25	26858.4	0.144334	7.97115		FALSE
6066.78	43526.9	399	3.93864		9760.36	640.252	0.0251811	0.621574		FALSE
6069.05	43535	392	3.86954		3368.13	963.545	0.0247394	1.8019		FALSE
6072.3	43546.5	339	3.34636		3730.77	744.706	0.0213945	1.62762		FALSE
6074.67	43555	366	3.61289		8286.95	565.121	0.0230985	0.73304		FALSE
6076.93	43563	351	3.46482		3299.07	706.934	0.0221518	1.84201		FALSE
6079.74	43573	331	3.26739		8451.64	825.728	0.0208896	0.719356		FALSE
6082.55	43583	304	3.00087		9190.02	607.726	0.0191856	0.661865		FALSE
6085.08	43592	304	3.00087		5422.57	493.594	0.0191856	1.12218		FALSE
6087.62	43601	321	3.16868		5936.59	673.854	0.0202585	1.02544		FALSE
6094.95	43627	260	2.56653		6054.8	412.831	0.0164088	1.00663		FALSE
6105.48	43664.3	789	7.78843		953.329	6898.53	0.0497943	6.40438		FALSE
6113.56	43693	289	2.8528		8725.08	396.519	0.018239	0.700689		FALSE
6116.36	43702.9	216	2.13219		5601.36	401.963	0.0136319	1.09194		FALSE
6119.2	43712.9	229	2.26052		6773.63	318.75	0.0144523	0.903386		FALSE
6121.47	43721	204	2.01374		6027.6	343.434	0.0128746	1.01557		FALSE
6316.75	44407	231.5	2.29845		6006.68	399.017	0.0146101	1.05162		FALSE
6319.38	44416.1	228	2.2637		4547.49	449.128	0.0143892	1.38964		FALSE
6322.21	44426	247	2.45234		5098.05	395.558	0.0155883	1.24012		FALSE
6324.8	44435	320.25	3.17961		7880.19	585.527	0.0202112	0.80262		FALSE
6327.65	44444.9	351.25	3.48739		4672.1	720.753	0.0221676	1.35435		FALSE
6329.96	44453	435	4.31891		6429.92	821.797	0.0274531	0.984455		FALSE
6341.3	44492.4	2584	25.6553		860.189	24954.5	0.163078	7.37199		FALSE
6360.26	44558.3	527.5	5.2373		1387.17	4213.51	0.0332909	4.58506		FALSE
6403.38	44707.9	203.5	2.02334		4420.99	330.813	0.012843	1.4484		FALSE
6510.2	45076.2	1666.25	16.567		765.33	17897.4	0.105158	8.50639		FALSE
6612.36	45425.6	220	2.20149		1831.76	954.062	0.0138843	3.60983		FALSE
6614.87	45434.1	268	2.68181		5442.65	563.409	0.0169137	1.21538		FALSE
6617.46	45443	300	3.00203		5594.34	498.13	0.0189332	1.18289		FALSE
6629.44	45483.7	2326	23.2757		834.82	22592	0.146795	7.94116		FALSE
6638.68	45515.2	317	3.17214		7053.74	498.522	0.0200061	0.941157		FALSE
6641.57	45525	228	2.28154		6407.19	485.11	0.0143892	1.03658		FALSE
6644.68	45535.6	203	2.03137		5645.79	342.927	0.0128115	1.17693		FALSE
6652.75	45563	214	2.14145		4915.1	428.658	0.0135057	1.35353		FALSE
6655.47	45572.2	239	2.39161		5899.75	380.965	0.0150834	1.12809		FALSE
6658.05	45581	222	2.2215		6352.12	447.074	0.0140106	1.04816		FALSE
6660.68	45589.9	209	2.09141		5271.2	342.231	0.0131901	1.2636		FALSE
6666.29	45608.9	207	2.0714		4675.59	401.166	0.0130639	1.42577		FALSE
6679.86	45655	218	2.17722		6337.73	366.068	0.0137581	1.05398		FALSE
6682.78	45664.9	239	2.38695		5295.23	451.861	0.0150834	1.26204		FALSE
6685.18	45673	215	2.14726		5177.55	336.665	0.0135688	1.29119		FALSE
6688.13	45683	245	2.44687		6680.61	449.444	0.0154621	1.00113		FALSE
6696.83	45712.4	1270	12.6838		1829.02	5696.91	0.0801505	3.66143		FALSE
6698.82	45719.2	1277	12.7537		1284.52	7691.03	0.0805923	5.21506		FALSE
6823.96	46140.8	214	2.13727		5105.57	352.416	0.0135057	1.33657		FALSE
6826.69	46150	263	2.62664		4047.23	699.454	0.0165981	1.68676		FALSE
6829.55	46159.6	261	2.60667		4891.46	435.565	0.0164719	1.39622		FALSE
6831.76	46167	233	2.36995		6542.83	362.25	0.0147048	1.04416		FALSE
6834.9	46177.5	218	2.21738		5360.09	432.364	0.0137581	1.27515		FALSE
6837.89	46187.5	233	2.36995		4396.27	483.9	0.0147048	1.55538		FALSE
6840.7	46196.9	310	3.15315		5682.36	630.986	0.0195643	1.20385		FALSE
6846.08	46215	384.75	3.91347		4672.66	857.584	0.0242818	1.46514		FALSE
6848.88	46224.3	336	3.41761		3912.88	776.92	0.0212052	1.75034		FALSE
6855.05	46245	390.75	3.9745		9362.57	644.95	0.0246605	0.732177		FALSE
6858.61	46256.9	458.188	4.66044		3251.28	1276.13	0.0289165	2.10951		FALSE
6865.02	46278.3	598.188	6.08444		4297.3	992.534	0.037752	1.59752		FALSE
6873.43	46306.5	1090.19	11.0888		1443.97	7324.72	0.0688024	4.76009		FALSE
6876.54	46316.9	1115.19	11.3431		3889.7	2629.82	0.0703802	1.76789		FALSE
6888.2	46355.8	3748.19	38.1245		768.759	48130.2	0.236551	8.96016		FALSE
6903.54	46407	638.188	6.4913		3638.78	1430.27	0.0402764	1.89721		FALSE
6908.56	46423.7	452.188	4.59941		5357.94	761.529	0.0285378	1.28941		FALSE
6922.75	46471	269.188	2.73803		6011.97	451.229	0.0169886	1.15149		FALSE
6924.83	46477.9	260.188	2.64649		4515.63	588.872	0.0164206	1.53353		FALSE
6928.15	46489	257.188	2.61597		5298.58	667.836	0.0162313	1.30755		FALSE
6931.14	46498.9	203.188	2.06671		8166.73	418.025	0.0128233	0.848704		FALSE
6936.57	46517	197.188	2.00568		10461.1	357.949	0.0124446	0.663086		FALSE
6978.72	46657	201.188	2.04637		11573.1	211.281	0.0126971	0.603013		FALSE
6981.35	46665.7	230.188	2.34134		5313.12	460.084	0.0145273	1.31398		FALSE
6984.69	46676.8	323.188	3.28729		4709.86	687.944	0.0203966	1.48299		FALSE
6987.16	46685	425.188	4.32478		8892.67	871.703	0.0268339	0.785721		FALSE
6990.17	46695	395.188	4.01963		7637.25	862.581	0.0249405	0.915273		FALSE
6992.58	46702.9	339.188	3.47544		6342.79	568.951	0.0214063	1.10245		FALSE
6995.58	46712.9	315.188	3.22952		6073.34	520.829	0.0198917	1.15185		FALSE
6998.26	46721.7	306.188	3.13731		4418.2	675.23	0.0193237	1.58396		FALSE
7001.02	46730.9	325.188	3.33199		4950.09	545.944	0.0205228	1.41432		FALSE
7003.41	46738.8	313.188	3.20903		3837.94	709.211	0.0197655	1.82479		FALSE
7006.71	46749.7	310.188	3.17829		4133.4	706.544	0.0195761	1.69514		FALSE
7009.5	46758.9	354.188	3.62913		4552.07	615.165	0.022353	1.53985		FALSE
7011.92	46767	435.188	4.45909		6780.4	735.855	0.027465	1.03415		FALSE
7014.93	46776.9	562.188	5.76037		4391.21	1252.48	0.03548	1.59749		FALSE
7017.36	46785	595.188	6.0985		4802.51	1347.67	0.0375627	1.46119		FALSE
7020.13	46794.1	579.188	5.93456		4449.1	1310.73	0.0365529	1.57788		FALSE
7023.08	46803.9	574.188	5.88333		5215.36	1009.12	0.0362373	1.34662		FALSE
7032.21	46834	1573.19	16.1194		844.685	17227.7	0.0992849	8.32524		FALSE
7044.6	46875	300.188	3.07583		10381.9	622.073	0.018945	0.678545		FALSE
7050.6	46894.8	221.188	2.26637		5532.06	466.559	0.0139593	1.2745		FALSE
7053.09	46903	211.188	2.1639		6146.57	451.571	0.0133282	1.14748		FALSE
7056.12	46913	234.188	2.39957		5920.62	474.115	0.0147797	1.19179		FALSE
7059.15	46923	230.188	2.35858		7811.09	340.8	0.0145273	0.903735		FALSE
7062.17	46932.9	208.188	2.13316		4990.81	401.993	0.0131388	1.41503		FALSE
7158.34	47248.9	209.188	2.15183		5458.06	316.603	0.013202	1.31152		FALSE
7163.84	47267	199.188	2.04897		4874.83	403.726	0.0125709	1.46956		FALSE
7166.9	47277	274.188	2.82046		6164.57	524.831	0.0173041	1.1626		FALSE
7169.76	47286.3	337.188	3.46852		4086.02	883.418	0.0212801	1.7547		FALSE
7172.58	47295.6	368.188	3.78741		5017.71	625.479	0.0232366	1.42945		FALSE
7175.21	47304.2	315.188	3.24221		4213.06	716.637	0.0198917	1.70309		FALSE
7178.21	47314	276.188	2.84104		5614.13	600.294	0.0174304	1.2786		FALSE
7181.27	47324	251.188	2.58387		5559.8	438.452	0.0158526	1.29164		FALSE
7184.01	47333	256.188	2.6353		4387.31	563.656	0.0161682	1.63745		FALSE
7187.06	47342.9	220.188	2.26499		5134.55	381.254	0.0138962	1.39974		FALSE
7193.19	47362.9	278.188	2.86161		5703.26	747.242	0.0175566	1.26124		FALSE
7201.49	47390.1	363.188	3.73597		3987.82	847.035	0.022921	1.80587		FALSE
7207.29	47409	433.188	4.45604		8045.92	767.397	0.0273387	0.895769		FALSE
7212.8	47427	530.188	5.45384		6034.11	936.845	0.0334605	1.19534		FALSE
7289.13	47675.4	15845.2	162.993		430.077	514828	1	16.9484		FALSE
7316.15	47763	4316.19	44.399		4431.21	7953.41	0.272397	1.65105		FALSE
7318.83	47771.7	4254.19	43.6777		3808.32	10456.8	0.268485	1.9218		FALSE
7322.05	47782.1	4244.19	43.575		6033.74	7821.16	0.267853	1.21352		FALSE
7325.09	47791.9	4261.19	43.7495		3131.55	15653.4	0.268926	2.33913		FALSE
7328.23	47802.1	4234.19	43.4723		1733.84	32667	0.267222	4.22658		FALSE
7346.74	47862	6090.19	62.5279		679.386	107498	0.384356	10.8138		FALSE
7362.52	47913	1917.19	19.6837		5821.77	3458.26	0.120995	1.26465		FALSE
7365.42	47922.3	1777.19	18.2464		4741.97	4296.74	0.112159	1.55324		FALSE
7368.7	47932.9	1697.19	17.425		5534.56	3134.54	0.107111	1.3314		FALSE
7374.08	47950.3	1835.19	18.8418		812.983	24172.4	0.11582	9.07041		FALSE
7395.99	48020.9	843.188	8.65699		6011.21	1961.19	0.0532141	1.23037		FALSE
7399.11	48031	779.188	7.99991		8991.01	1369.56	0.049175	0.822946		FALSE
7402.01	48040.3	733.188	7.52762		4534.3	1759.44	0.0462719	1.63245		FALSE
7404.7	48049	710.188	7.29148		5573.97	1283.44	0.0448204	1.32844		FALSE
7407.8	48059	712.188	7.31202		5015.55	1674.74	0.0449466	1.47697		FALSE
7410.56	48067.8	666.188	6.83974		5185.66	1589.92	0.0420435	1.42905		FALSE
7413.72	48078	646.188	6.6344		4687.68	1559.24	0.0407813	1.58153		FALSE
7416.51	48087	640.188	6.57279		7601.24	1150.43	0.0404026	0.975697		FALSE
7419.4	48096.3	614.188	6.30585		3806.36	1503.93	0.0387618	1.94921		FALSE
7422.1	48105	591.188	6.06971		3797.81	3059.11	0.0373102	1.95431		FALSE
7432.67	48139	625.188	6.41879		7260.75	2113.95	0.039456	1.02368		FALSE
7435.15	48146.9	614.188	6.30585		7168.26	1124.99	0.0387618	1.03723		FALSE
7441.39	48167	555.188	5.7001		6744.19	1010.86	0.0350382	1.10338		FALSE
7444.51	48177	572.188	5.87464		6520.56	1358.2	0.0361111	1.1417		FALSE
7446.9	48184.7	584.188	5.99784		1671.14	4022.41	0.0368684	4.45618		FALSE
7461.92	48232.9	369.188	3.79044		1074.67	3061.3	0.0232997	6.94346		FALSE
7467.82	48251.8	286.188	2.93828		5688.16	499.24	0.0180615	1.31287		FALSE
7470.68	48261	254.188	2.60974		5490.37	430.799	0.0160419	1.36069		FALSE
7473.8	48271	298.188	3.06149		6257.77	583.744	0.0188188	1.19432		FALSE
7476.9	48280.9	296.188	3.04095		4580.88	633.178	0.0186926	1.6322		FALSE
7480.03	48290.9	294.188	3.02042		6191.65	572.081	0.0185664	1.20808		FALSE
7482.8	48299.8	206.188	2.1386		6044.16	349.43	0.0130126	1.23802		FALSE
7485.66	48309	203.188	2.10748		4238.53	379.964	0.0128233	1.7661		FALSE
7537.83	48475.8	224.188	2.3253		6394.81	390.42	0.0141486	1.17874		FALSE
7541.93	48488.9	304.188	3.15507		4693.77	809.575	0.0191975	1.6068		FALSE
7546.25	48502.7	433.188	4.49307		1057.57	3876.07	0.0273387	7.13547		FALSE
8326.24	50929.9	414	4.51888		2374.4	2085.06	0.0261278	3.50668		FALSE
8329.19	50938.8	391	4.26783		3618.34	1066.09	0.0246763	2.30194		FALSE
8332.51	50948.9	221	2.41225		8970.09	345.566	0.0139475	0.928921		FALSE
8935.85	52749	201.5	2.33033		4479.4	444.979	0.0127168	1.99488		FALSE
8939.24	52758.9	224.5	2.59632		7638.2	401.607	0.0141683	1.17033		FALSE
8945.39	52776.9	222.5	2.57319		7173.14	543.295	0.0140421	1.24707		FALSE
8948.81	52787	241.5	2.79292		5930.41	566.575	0.0152412	1.50897		FALSE
8952.21	52796.9	250.5	2.89701		7493.89	468.709	0.0158092	1.1946		FALSE
8955.95	52807.9	282.5	3.26708		4575.72	878.056	0.0178288	1.95727		FALSE
8962.2	52826.2	394.5	4.56235		5342.94	1020.38	0.0248971	1.67739		FALSE
8981.57	52882.9	1329.5	15.3755		758.079	24230.3	0.0839056	11.8478		FALSE
8999.38	52935	366.5	4.23854		9396.62	925.311	0.0231301	0.957726		FALSE
9002.13	52943	339.5	3.92628		10088	848.849	0.0214261	0.892359		FALSE
9005.55	52953	344.5	3.98411		7119.9	894.136	0.0217416	1.26484		FALSE
9008.93	52962.8	373.5	4.31949		6807.99	736.221	0.0235718	1.32329		FALSE
9011.98	52971.8	411.5	4.75896		5910.3	1055.04	0.02597	1.52479		FALSE
9015.42	52981.8	468.5	5.41816		4521.86	1503.91	0.0295673	1.99374		FALSE
9018.54	52990.9	506.5	5.85762		4906.81	1330.78	0.0319655	1.83796		FALSE
9021.31	52999	513.5	5.93858		4076.01	1390.09	0.0324073	2.21327		FALSE
9025.74	53011.9	531.5	6.14675		4656.07	1754.24	0.0335433	1.93849		FALSE
9029.52	53023	565.5	6.53995		6708.18	1446.55	0.0356891	1.34605		FALSE
9032.94	53032.9	585.5	6.77125		7527.75	1146.55	0.0369513	1.19995		FALSE
9035.93	53041.7	631.5	7.30324		3752.87	2048.98	0.0398544	2.40774		FALSE
9039.13	53051	715.5	8.27469		16838.4	1834.64	0.0451557	0.536817		FALSE
9042.56	53061	785.5	9.08423		8435.54	2038.38	0.0495734	1.07196		FALSE
9045.98	53071	832.5	9.62778		5375.7	2203.59	0.0525396	1.68275		FALSE
9048.73	53079	898.5	10.3911		5152.55	1790.16	0.0567049	1.75617		FALSE
9060.63	53113.7	2016.5	23.6378		702.677	35017.4	0.127263	12.8945		FALSE
9081.7	53175	326.5	3.8273		5844.58	840.078	0.0206056	1.55387		FALSE
9085.15	53185	297.5	3.48736		10245.7	391.511	0.0187754	0.886731		FALSE
9092.01	53205	285.5	3.34669		10482.1	738.407	0.0180181	0.867381		FALSE
9094.78	53213	321.5	3.76869		11075.1	584.386	0.0202901	0.821194		FALSE
9098.21	53223	303.5	3.55769		12504.9	874.382	0.0191541	0.727569		FALSE
9101.23	53231.8	266.5	3.12397		6682.72	510.528	0.016819	1.36191		FALSE
9104.37	53240.9	255.5	2.99502		3995.5	614.931	0.0161248	2.27866		FALSE
9107.85	53251	230.5	2.70197		5077.5	405.103	0.014547	1.79377		FALSE
9110.6	53259	198.5	2.32686		6584.61	363.342	0.0125275	1.38362		FALSE
9114.19	53269.4	178.5	2.09241		4332.02	434.497	0.0112653	2.10392		FALSE
9117.49	53279	180.5	2.11586		7352.97	316.71	0.0113915	1.23997		FALSE
9207.24	53538.9	187.5	2.19791		6397.79	441.55	0.0118332	1.43913		FALSE
9222.51	53583	178.5	2.09241		3993.27	472.77	0.0112653	2.30951		FALSE
9227.32	53596.9	195.5	2.29169		5398.09	491.4	0.0123381	1.70937		FALSE
9237.05	53625	348.5	4.18484		8144.49	908.371	0.0219941	1.13415		FALSE
9489.05	54347	168.5	2.05201		10488	396.286	0.0106341	0.904757		FALSE
9492.57	54357	197.5	2.40517		4935.98	481.267	0.0124644	1.92314		FALSE
9497.47	54370.9	199.5	2.42953		4338.02	524.255	0.0125906	2.18936		FALSE
9500.53	54379.6	234.5	2.85576		4212.92	604.635	0.0147994	2.25509		FALSE
9507.33	54399	348.5	4.24406		11542.1	856.799	0.0219941	0.82371		FALSE
9510.85	54409	371.5	4.52416		9308.13	947.943	0.0234456	1.02178		FALSE
9513.66	54417	392.5	4.7799		3998.83	1040.71	0.0247709	2.37911		FALSE
9517.83	54428.8	440.5	5.36445		3644.28	1445.33	0.0278002	2.61171		FALSE
9520.7	54437	521.5	6.35087		10007.6	1006.72	0.0329122	0.951342		FALSE
9524.21	54447	573.5	6.98414		6012.75	1517.02	0.036194	1.584		FALSE
9538.26	54486.8	1136.5	13.8404		1295.76	12173.6	0.0717252	7.36111		FALSE
9552.51	54527.3	2820.5	34.3483		714.974	51682.2	0.178004	13.3606		FALSE
9571.41	54580.9	449.5	5.47405		8289.73	891.614	0.0283682	1.15461		FALSE
9574.54	54589.8	362.5	4.41456		6011.43	925.234	0.0228776	1.59272		FALSE
9578.5	54601	348.5	4.24406		10010.7	667.699	0.0219941	0.956826		FALSE
9581.33	54609	345.5	4.20753		5002.07	675.476	0.0218047	1.91547		FALSE
9584.85	54619	380.5	4.63376		8160.88	1137.42	0.0240136	1.17449		FALSE
9588.09	54628.1	358.5	4.36585		6511.39	724.197	0.0226252	1.47251		FALSE
9591.91	54638.9	343.5	4.18317		8727.35	910.823	0.0216785	1.09906		FALSE
9594.75	54647	330.5	4.02486		7801.23	1027.58	0.0208581	1.2299		FALSE
9601.55	54666.2	241.5	2.94101		3735.77	777.629	0.0152412	2.57017		FALSE
9606.76	54681	214.5	2.63214		8078.76	427.947	0.0135372	1.18914		FALSE
9613.07	54698.8	192.5	2.36218		3769.65	402.082	0.0121488	2.55013		FALSE
10191.9	56311.7	167.25	2.12561		3776.52	416.749	0.0105553	2.69875		FALSE
10195.6	56322	180.25	2.29083		3655.48	582.213	0.0113757	2.78914		FALSE
10198.9	56331	205.25	2.60856		5424.81	386.784	0.0129535	1.88005		FALSE
10202.5	56341	227.25	2.88817		4682.89	610.127	0.0143419	2.17868		FALSE
10205.7	56349.8	241.25	3.0661		3685.56	647.575	0.0152254	2.76911		FALSE
10212.7	56369	329.25	4.1845		8622.25	870.043	0.0207792	1.18446		FALSE
10216.4	56378.9	374.25	4.75642		6523.66	978.028	0.0236192	1.56605		FALSE
10223.6	56398.8	617.25	7.84476		2696.5	3721.1	0.038955	3.79144		FALSE
10225.9	56405.2	694.25	8.82336		1616.87	6591.62	0.0438146	6.32452		FALSE
10376	56815.3	158.25	2.06985		4826.91	448.76	0.00998726	2.14963		FALSE
10384	56837	227.25	2.97235		7596.1	716.252	0.0143419	1.36702		FALSE
10387.3	56845.9	273.25	3.57401		3983.27	927.732	0.017245	2.60773		FALSE
10390.6	56854.9	323.25	4.22799		6344.13	878.731	0.0204005	1.63783		FALSE
10393.7	56863.4	320.25	4.18875		5739.5	858.649	0.0202112	1.81091		FALSE
10397.2	56872.8	272.25	3.56093		7267.51	686.221	0.0171819	1.43064		FALSE
10400.2	56881	196.25	2.56688		12198.8	452.204	0.0123855	0.852555		FALSE

## Sheet: ICDC_efm05-1_0_E1_1
Spectrum: ICDC efm05-1\0_E1\1 1SLin, "Baseline subt." (D:\Data\BioTyperRealTimeProcessing\China CDC\20121108shichangqiujun\ICDC efm05-1\0_E1\1)
m/z	time	Intens.	SN	Quality Fac.	Res.	Area	Rel. Intens.	FWHM	Chi^2	Bk. Peak
2209.8	26430.5	457	5.48355		938.025	1372.9	0.0351972	2.3558		FALSE
2211.26	26439.1	419	5.02758		1617.01	839.028	0.0322705	1.3675		FALSE
3015.56	30805	167	2.00811		6078.26	122.508	0.012862	0.496123		FALSE
3021.52	30835	235	2.82579		5269.93	310.891	0.0180992	0.573351		FALSE
3022.97	30842.3	249	2.99414		1512.87	742.031	0.0191774	1.99816		FALSE
3250.12	31964.9	170.75	2.04437		3047.22	220.595	0.0131508	1.06658		FALSE
3251.79	31973	237.75	2.84655		3493.07	309.824	0.018311	0.930926		FALSE
3253.85	31983	232.75	2.78669		6033.08	250.025	0.0179259	0.539335		FALSE
3297.79	32195.4	430.75	5.15731		710.353	2436.19	0.0331754	4.64247		FALSE
3436.49	32857	177.25	2.14312		8112.17	131.711	0.0136514	0.423621		FALSE
3441.38	32880.1	509	6.23737		704.834	3113.24	0.0392021	4.88253		FALSE
3446.24	32903	199	2.43858		3488.57	287.75	0.0153266	0.987866		FALSE
3513.66	33219.3	324	3.97035		1156.87	1287.85	0.0249538	3.03721		FALSE
3515.56	33228.2	253	3.1003		6072.57	359.773	0.0194855	0.578925		FALSE
3517.61	33237.7	171	2.09546		3765.67	229.206	0.0131701	0.934126		FALSE
3617.73	33701.7	265.25	3.26317		3758.53	401.205	0.020429	0.962537		FALSE
3619.71	33710.8	273.25	3.36158		2637.24	349.032	0.0210451	1.37254		FALSE
3621.48	33719	304.25	3.74295		3430.14	491.268	0.0234327	1.05578		FALSE
3623.94	33730.2	337.25	4.14893		3070.92	548.002	0.0259743	1.18008		FALSE
3625.86	33739.1	386.25	4.75174		2870.48	487.358	0.0297482	1.26315		FALSE
3627.58	33747	431.25	5.30534		6832.22	523.216	0.033214	0.530952		FALSE
3631.93	33767	796.25	9.79565		2114.08	2411.09	0.0613255	1.71797		FALSE
3633.94	33776.2	942.25	11.5918		3038	1911.54	0.0725701	1.19616		FALSE
3641.04	33808.8	4565.25	56.1628		583.45	49415	0.351606	6.24052		FALSE
3657.87	33885.9	896.25	11.0259		4185.03	1162.09	0.0690273	0.874036		FALSE
3660.27	33896.9	909.25	11.1858		2393.05	1934.65	0.0700285	1.52954		FALSE
3662.04	33905	871.25	10.7183		4518.41	1409.44	0.0671018	0.810469		FALSE
3664.06	33914.2	754.25	9.27896		3681.93	1270.19	0.0580907	0.995146		FALSE
3668.92	33936.4	1185.25	14.4556		2041.59	3890.69	0.0912854	1.79709		FALSE
3670.37	33943	1226.25	14.9557		1296.47	5295.6	0.0944432	2.83104		FALSE
3676.9	33972.9	568.25	6.93054		4543.58	692.04	0.0437654	0.809251		FALSE
3678.82	33981.6	505.25	6.16217		3606.28	828.001	0.0389133	1.02012		FALSE
3680.87	33991	558.25	6.80858		4594.79	874.717	0.0429952	0.801096		FALSE
3683.05	34001	660.25	8.0526		4111.86	1233.03	0.050851	0.895714		FALSE
3685	34009.8	555.25	6.77199		3707.82	869.906	0.0427642	0.993845		FALSE
3687	34018.9	455.25	5.55236		3550.25	557.94	0.0350624	1.03852		FALSE
3689.2	34029	393.25	4.79619		3629.91	610.911	0.0302873	1.01633		FALSE
3691.13	34037.8	330.25	4.02782		3555.4	535.327	0.0254352	1.03818		FALSE
3693.49	34048.5	265.25	3.23506		2811.39	455.739	0.020429	1.31376		FALSE
3699.94	34077.9	234.25	2.85698		2233.26	469.673	0.0180414	1.65674		FALSE
3704.33	34097.9	274.25	3.34483		4084.4	537.69	0.0211222	0.906946		FALSE
3706.34	34107	285.25	3.47899		3895.22	457.188	0.0219693	0.951508		FALSE
3713.13	34137.8	308.25	3.75951		3224.68	516.926	0.0237408	1.15147		FALSE
3721.34	34175.1	2070.25	25.2494		530.864	17551	0.159446	7.00997		FALSE
3735.57	34239.6	201.25	2.4545		3999.87	308.689	0.0154998	0.933922		FALSE
3737.63	34249	186.25	2.27156		2965.91	222.302	0.0143446	1.2602		FALSE
3741.58	34266.8	180.25	2.19838		1178.46	600.782	0.0138825	3.17498		FALSE
3849.33	34751	192.25	2.33202		4429.89	212.816	0.0148067	0.868945		FALSE
3851.13	34759	262.25	3.18113		4776.99	401.444	0.0201979	0.806183		FALSE
3853.17	34768.1	266.25	3.22965		3777.42	429.722	0.020506	1.02005		FALSE
3855.13	34776.8	215.25	2.61101		3589.63	411.06	0.0165781	1.07396		FALSE
3863.66	34814.9	206.25	2.50184		3505.03	323.492	0.0158849	1.10232		FALSE
3865.49	34823	235.25	2.85361		2677.17	385.537	0.0181185	1.44387		FALSE
3867.73	34833	240.25	2.91426		5845.01	298.077	0.0185035	0.661716		FALSE
3869.96	34842.9	228.25	2.7687		2643.1	485.605	0.0175793	1.46417		FALSE
3871.99	34851.9	263.25	3.19326		4101.07	340.566	0.020275	0.944141		FALSE
3880.76	34890.9	4185.25	50.7676		539.189	35073	0.322339	7.1974		FALSE
3893.38	34946.9	360.25	4.36988		4780.21	446.14	0.0277457	0.814478		FALSE
3895.19	34955	402.25	4.87935		5625.06	687.213	0.0309804	0.692471		FALSE
3897.87	34966.8	446.25	5.41307		3364.71	1114.89	0.0343692	1.15845		FALSE
3899.75	34975.2	395.25	4.79443		1727.35	1262.93	0.0304413	2.25765		FALSE
3915.06	35043	225.25	2.70321		8965.92	416.2	0.0173483	0.43666		FALSE
3917.32	35053	304.25	3.65129		5276	571.353	0.0234327	0.742479		FALSE
3919.11	35060.9	295.25	3.54328		2052.31	736.974	0.0227395	1.90961		FALSE
4160.01	36110.3	210.375	2.4672		1726.52	697.714	0.0162026	2.40948		FALSE
4383.93	37058.8	311	3.62483		1125.81	1457.03	0.0239526	3.89404		FALSE
4392.69	37095.4	442	5.15169		2336.1	1007.27	0.0340419	1.88035		FALSE
4394.93	37104.8	429	5.00017		3451.18	965.702	0.0330407	1.27346		FALSE
4397.83	37116.9	392	4.56892		4399.77	548.093	0.030191	0.999559		FALSE
4402.64	37137	437	4.95859		5185.97	591.889	0.0336568	0.848953		FALSE
4411.63	37174.4	1107	12.561		851.138	7057.1	0.0852588	5.18321		FALSE
4426.17	37235	8913	101.135		593.905	88897	0.68646	7.45265		FALSE
4442.61	37303.3	987	11.1994		2050.54	3545.63	0.0760166	2.16655		FALSE
4444.55	37311.4	982	11.1426		3010.79	1855.47	0.0756315	1.47621		FALSE
4446.83	37320.9	947	10.7455		1391.99	3658.2	0.0729359	3.19459		FALSE
4451.66	37340.9	723	8.20379		5727.22	977.47	0.0556839	0.777282		FALSE
4453.85	37350	609	6.91025		4356.43	1095.83	0.0469039	1.02236		FALSE
4456.46	37360.8	587	6.66062		4493.22	814.657	0.0452095	0.991819		FALSE
4458.43	37369	600	6.80813		8089.59	1038.4	0.0462107	0.551131		FALSE
4460.83	37378.9	687	7.79531		5008.26	1184.38	0.0529113	0.890695		FALSE
4463.24	37389	844	9.57677		4221.78	1497.96	0.0650031	1.05719		FALSE
4465.12	37396.7	862	9.78101		1462.16	3308.33	0.0663894	3.05378		FALSE
4469.49	37414.8	574	6.51311		4324.53	1002.11	0.0442083	1.03352		FALSE
4474.18	37434.3	373	4.23239		5158.37	674.844	0.0287277	0.867364		FALSE
4476.29	37443	336	3.81255		6232.24	458.907	0.025878	0.718247		FALSE
4479.15	37454.8	331	3.75582		2597.23	623.286	0.0254929	1.72459		FALSE
4482.85	37470.1	412	4.67491		2008.36	1259.74	0.0317314	2.23209		FALSE
4488.56	37493.7	780	8.85057		776.582	6226.05	0.0600739	5.77989		FALSE
4498.07	37533	302	3.42676		3358.05	419.868	0.0232594	1.33949		FALSE
4500.75	37544.1	318	3.60831		3877.46	712.569	0.0244917	1.16075		FALSE
4503.09	37553.7	329	3.73312		3247.5	610.818	0.0253389	1.38663		FALSE
4505.61	37564.1	345	3.91467		3454.44	484.21	0.0265712	1.3043		FALSE
4507.59	37572.3	360	4.08488		3751.18	621.825	0.0277264	1.20165		FALSE
4509.96	37582	303	3.4381		3029.93	536.804	0.0233364	1.48847		FALSE
4512.32	37591.8	299	3.39272		4015.5	499.377	0.0230283	1.12372		FALSE
4514.72	37601.7	282	3.19982		3861.03	378.225	0.021719	1.1693		FALSE
4516.98	37611	322	3.6537		4730.01	482.47	0.0247998	0.954961		FALSE
4519.21	37620.2	359	4.07353		4783.14	476.015	0.0276494	0.94482		FALSE
4521.82	37630.9	432	4.90185		5024.84	712.592	0.0332717	0.899892		FALSE
4528.36	37657.8	934	10.5872		836.488	7044.29	0.0719347	5.41354		FALSE
4535.24	37686.2	339	3.84267		4072.7	630.818	0.0261091	1.11357		FALSE
4537.39	37695	319	3.61596		3459.82	583.818	0.0245687	1.31145		FALSE
4540.3	37706.9	270	3.06053		3306.85	710.559	0.0207948	1.373		FALSE
4545.17	37727	209	2.36908		4854.27	362.541	0.0160967	0.936326		FALSE
4547.57	37736.8	188	2.13104		3079.3	420.647	0.0144794	1.47682		FALSE
4613.84	38007.9	218	2.4711		3958.36	389.674	0.0167899	1.16559		FALSE
4616.53	38018.9	236	2.67513		4104.91	387.42	0.0181762	1.12464		FALSE
4774.05	38655.4	1462	16.5067		813.691	12136.6	0.1126	5.86716		FALSE
4783.41	38692.9	242	2.7323		1854.11	1009.92	0.0186383	2.57989		FALSE
5110.56	39981.1	545.25	6.07347		961.197	3393.34	0.041994	5.31687		FALSE
5115.46	40000	226.25	2.52017		4440.81	408.99	0.0174253	1.15192		FALSE
5191.6	40293.7	198.25	2.20828		3841.74	275.72	0.0152688	1.35137		FALSE
5193.47	40300.9	276.25	3.07711		3850.37	582.59	0.0212762	1.34882		FALSE
5196.04	40310.8	206.25	2.29739		5478.82	373.585	0.0158849	0.948388		FALSE
5925.35	43021	180	2.11974		14503.4	267	0.0138632	0.40855		FALSE
5931.62	43043.6	291.75	3.43574		3886.67	714.901	0.02247	1.52615		FALSE
5934.25	43053	278.25	3.27676		10169.2	527.699	0.0214302	0.58355		FALSE
5937.03	43063	290.5	3.42102		7872.56	444.012	0.0223737	0.754142		FALSE
5939.99	43073.7	418	4.9225		4423.48	1001.53	0.0321935	1.34283		FALSE
5942.58	43082.9	479	5.64086		5975.98	918.943	0.0368916	0.994411		FALSE
5945.02	43091.7	418	4.9225		5026.03	824.163	0.0321935	1.18285		FALSE
5947.6	43101	384	4.52211		5196.32	590.024	0.0295749	1.14458		FALSE
5950.38	43111	394	4.63987		6613.55	737.247	0.030345	0.899725		FALSE
5952.91	43120.1	374	4.40435		5472.34	590.169	0.0288047	1.08782		FALSE
5955.4	43129	372	4.38079		7401.6	711.183	0.0286506	0.804609		FALSE
5957.96	43138.2	356	4.19237		4497.61	568.942	0.0274184	1.32469		FALSE
5960.96	43148.9	365	4.29836		4128.01	749.396	0.0281115	1.44403		FALSE
5969.27	43178.7	1526	17.9707		2775.68	6601.07	0.117529	2.15056		FALSE
5970.76	43184.1	1550	18.2533		1537.01	8445	0.119378	3.88466		FALSE
5979.38	43215	493	5.80573		8413.35	535.992	0.0379698	0.710702		FALSE
5981.75	43223.5	469	5.5231		4129.97	1017.19	0.0361214	1.44838		FALSE
5984.41	43233	490	5.7704		2814.58	1301.31	0.0377388	2.12622		FALSE
5995.03	43271	679	7.99612		3984.55	1110.09	0.0522951	1.50457		FALSE
5997.99	43281.6	685	8.06678		3985.86	1487.13	0.0527572	1.50482		FALSE
6008.16	43318	1088	12.8126		789.199	14483.3	0.0837954	7.61299		FALSE
6018.29	43354.1	637	7.50152		4036.52	1391.12	0.0490604	1.49096		FALSE
6021.33	43365	656	7.72527		5786.96	1063.1	0.0505237	1.0405		FALSE
6024.13	43375	700	8.24343		5444.7	1493.67	0.0539125	1.10642		FALSE
6026.92	43384.9	696	8.19632		3859.7	1531.68	0.0536044	1.5615		FALSE
6036.19	43418	1076	12.6713		828.308	12656.5	0.0828712	7.28738		FALSE
6043.74	43444.9	844	9.93922		5748.68	1391.11	0.0650031	1.05133		FALSE
6050.28	43468.2	1409	16.5928		800.808	15496.2	0.108518	7.55523		FALSE
6063.4	43514.9	355	4.25148		5392.48	578.513	0.0273413	1.12442		FALSE
6068.47	43532.9	329	3.9401		6165.38	535.094	0.0253389	0.984281		FALSE
6074.1	43552.9	305	3.65268		7883.48	632.891	0.0234904	0.770485		FALSE
6079.74	43573	249	2.98202		6951.86	393.316	0.0191774	0.874549		FALSE
6082.45	43582.6	232	2.77843		3631.86	505.667	0.0178681	1.67475		FALSE
6085.36	43592.9	201	2.40718		4535.09	423.202	0.0154806	1.34184		FALSE
6296.67	44336.9	173.75	2.08921		3106.95	367.719	0.0133819	2.02664		FALSE
6298.97	44344.9	187.25	2.25153		3400.35	378.523	0.0144216	1.85245		FALSE
6301.47	44353.7	172.5	2.07418		5335.67	275.365	0.0132856	1.18101		FALSE
6307.55	44374.9	192.25	2.31165		3914.23	405.673	0.0148067	1.61144		FALSE
6310.44	44385	229	2.75354		4811.21	460.963	0.0176371	1.31161		FALSE
6313.31	44395	284.75	3.42389		6077.89	553.158	0.0219308	1.03873		FALSE
6315.85	44403.8	288.75	3.47199		4877.85	475.832	0.0222389	1.2948		FALSE
6319.02	44414.9	360.75	4.33773		5680.96	709.86	0.0277842	1.11232		FALSE
6321.35	44423	439.25	5.28163		5801.04	856.679	0.0338301	1.08969		FALSE
6324.22	44433	421.75	5.07121		5821.93	859.863	0.0324823	1.08628		FALSE
6326.84	44442.1	409.75	4.92692		4341.25	843.757	0.0315581	1.45738		FALSE
6329.39	44451	404	4.85778		4191.94	667.458	0.0311152	1.5099		FALSE
6339.31	44485.5	2285.25	27.4783		927.486	21224.1	0.176005	6.83494		FALSE
6348.46	44517.4	729.5	8.77166		1808.4	3161.63	0.0561845	3.51055		FALSE
6354.65	44538.9	329.5	3.96198		6148.04	666.8	0.0253774	1.03361		FALSE
6357.56	44549	329.5	3.96198		6540.86	484.779	0.0253774	0.971977		FALSE
6360.43	44558.9	340	4.08823		4287.84	809.723	0.0261861	1.48336		FALSE
6363.31	44568.9	341	4.10026		6281.04	518.092	0.0262631	1.0131		FALSE
6365.88	44577.9	325	3.97308		4740.77	636.485	0.0250308	1.34279		FALSE
6368.5	44587	329	4.02198		6481.29	549.615	0.0253389	0.982598		FALSE
6371.37	44596.9	253	3.09289		6291.38	437.607	0.0194855	1.01271		FALSE
6373.87	44605.6	225	2.7506		5480.2	425.997	0.017329	1.16307		FALSE
6376.57	44615	213	2.6039		7869.02	391.322	0.0164048	0.810339		FALSE
6399.87	44695.7	213	2.6039		5088.58	394.223	0.0164048	1.25769		FALSE
6402.32	44704.2	275	3.36184		5268.81	511.175	0.0211799	1.21514		FALSE
6404.56	44712	183	2.23715		4002.56	371.42	0.0140943	1.60012		FALSE
6467.4	44929	176	2.15158		5045.8	293.647	0.0135551	1.28174		FALSE
6469.73	44937	172	2.10268		3656.54	346.026	0.0132471	1.76936		FALSE
6483.67	44985	172	2.10268		6863.81	239.351	0.0132471	0.944617		FALSE
6486.56	44994.9	200	2.44497		5745.14	389.937	0.0154036	1.12905		FALSE
6488.91	45003	261	3.19069		8064.52	489.818	0.0201017	0.804624		FALSE
6494.72	45023	315	3.85084		11163.1	342.1	0.0242606	0.581803		FALSE
6508.57	45070.6	1458	17.8239		767.097	16809.3	0.112292	8.48467		FALSE
6517.51	45101.3	385	4.70658		5407.67	804.551	0.0296519	1.20523		FALSE
6520.34	45111	320	3.91808		10115.3	503.237	0.0246457	0.644605		FALSE
6522.67	45119	285	3.48954		3825.41	630.265	0.0219501	1.70509		FALSE
6526.17	45131	283	3.46505		6927.33	461.015	0.0217961	0.94209		FALSE
6533.62	45156.5	624	7.64025		931.445	6382.3	0.0480591	7.0145		FALSE
6546.02	45199	217	2.65695		5889.82	360.974	0.0167129	1.11141		FALSE
6548.5	45207.5	192	2.35085		4708.44	415.988	0.0147874	1.3908		FALSE
6551.83	45218.9	185	2.26514		6016.42	310.282	0.0142483	1.08899		FALSE
6560.05	45247	290	3.55076		8699.25	733.364	0.0223352	0.754093		FALSE
6565.89	45267	218	2.66919		9058.35	446.423	0.0167899	0.724844		FALSE
6580.49	45316.9	369	4.51804		3007.21	1577.02	0.0284196	2.18824		FALSE
6582.86	45324.9	483	5.91385		4878.9	1045.95	0.0371996	1.34925		FALSE
6585.56	45334.2	502	6.14649		4704.15	855.475	0.038663	1.39995		FALSE
6588.7	45344.9	559	6.84439		5526.76	1200.67	0.043053	1.19215		FALSE
6591.32	45353.8	686	8.39938		4459.05	1500.34	0.0528343	1.47819		FALSE
6599.77	45382.7	3352	41.0419		888.567	31882.6	0.258164	7.42743		FALSE
6612.77	45427	404	4.94658		5899.25	796.067	0.0311152	1.12095		FALSE
6615.71	45437	327	4.00379		5463.04	523.846	0.0251848	1.21099		FALSE
6618.36	45446	325	3.9793		4385.23	700.88	0.0250308	1.50924		FALSE
6621	45455	374	4.57926		5487.32	605.34	0.0288047	1.2066		FALSE
6623.92	45464.9	373	4.56701		5739.53	758.319	0.0287277	1.15409		FALSE
6626.57	45474	342	4.18745		5318.3	710.766	0.0263401	1.24599		FALSE
6629.22	45483	338	4.13847		10344.6	509.389	0.026032	0.640839		FALSE
6632.16	45493	328	4.01603		8520.39	514.555	0.0252619	0.778387		FALSE
6635.06	45502.8	333	4.07725		5230.87	711.781	0.025647	1.26844		FALSE
6637.45	45511	392	4.79965		6496.62	790.642	0.030191	1.02168		FALSE
6640.39	45521	371	4.54252		8297.77	704.742	0.0285736	0.800262		FALSE
6642.73	45528.9	290	3.55076		4546.74	572.938	0.0223352	1.46099		FALSE
6645.66	45538.9	223	2.73041		4987.41	433.345	0.017175	1.33249		FALSE
6648.6	45548.9	174	2.13046		5636.26	274.591	0.0134011	1.17961		FALSE
6651.56	45558.9	169	2.06924		3719.39	352.354	0.013016	1.78834		FALSE
6696.73	45712.1	751	9.20283		813.69	7154.73	0.0578404	8.23008		FALSE
6704.96	45740	191	2.34053		4406.18	283.3	0.0147104	1.52172		FALSE
6820.09	46127.9	176	2.15672		4167.05	373.977	0.0135551	1.63667		FALSE
6822.99	46137.6	234	2.86746		3731.38	393.303	0.0180222	1.82854		FALSE
6825.19	46145	305	3.7375		3425.55	642.78	0.0234904	1.99244		FALSE
6827.85	46153.9	271	3.32086		3752.49	724.872	0.0208718	1.81955		FALSE
6831.16	46165	227	2.78168		6150.83	366.821	0.0174831	1.11061		FALSE
6836.53	46183	235	2.89851		8262.05	390.564	0.0180992	0.827462		FALSE
6841.31	46199	328	4.04557		4088.7	730.231	0.0252619	1.67323		FALSE
6844.04	46208.1	346.75	4.27684		4464.02	778.381	0.0267059	1.53316		FALSE
6847.25	46218.9	322.5	3.97774		6016.69	550.296	0.0248383	1.13804		FALSE
6849.67	46227	320.25	3.94998		8695.34	698.717	0.024665	0.78774		FALSE
6852.66	46237	346	4.26759		6607.48	739.093	0.0266482	1.03711		FALSE
6855.33	46245.9	362	4.46493		5509.18	628.908	0.0278805	1.24435		FALSE
6859.21	46258.9	403	4.97063		3559.5	1138.69	0.0310382	1.92701		FALSE
6861.03	46265	469	5.78468		7425.67	791.072	0.0361214	0.923961		FALSE
6864.02	46275	540	6.6604		7055.41	1196.22	0.0415896	0.972873		FALSE
6871.12	46298.7	773	9.53423		2897.69	4366.82	0.0595348	2.37124		FALSE
6875.97	46314.9	846	10.4346		4860.12	1957.02	0.0651571	1.41477		FALSE
6886.64	46350.6	2341	28.874		851.372	29165.1	0.180299	8.08888		FALSE
6906.23	46415.9	454	5.59967		2293.99	2131.4	0.0349661	3.01057		FALSE
6911.95	46435	380	4.68695		6282.12	641.404	0.0292668	1.10026		FALSE
6914.94	46445	369	4.55127		5562.51	810.7	0.0284196	1.24313		FALSE
6917.94	46455	350	4.31692		6544.22	749.662	0.0269563	1.05711		FALSE
6920.74	46464.3	318	3.92223		5167.09	726.791	0.0244917	1.33939		FALSE
6923.93	46474.9	342	4.21825		5646.11	738.32	0.0263401	1.22632		FALSE
6926.35	46483	322	3.97157		5809.97	680.509	0.0247998	1.19215		FALSE
6929.36	46493	285	3.51521		8317.27	556.258	0.0219501	0.833128		FALSE
6932.32	46502.8	237	2.92317		5600.1	473.999	0.0182532	1.23789		FALSE
6934.77	46511	206	2.54082		8874.14	325.962	0.0158657	0.781458		FALSE
6937.77	46521	205	2.52848		6948.17	401.526	0.0157887	0.998503		FALSE
6940.36	46529.6	201	2.47915		6098.92	318.873	0.0154806	1.13797		FALSE
6943.47	46539.9	174	2.14613		4053.58	387.489	0.0134011	1.71292		FALSE
6946.19	46549	211	2.60249		6580.97	398.507	0.0162508	1.0555		FALSE
6948.6	46557	186	2.29414		3757.76	392.28	0.0143253	1.84913		FALSE
6951.6	46567	177	2.18313		7094.08	273.083	0.0136322	0.979916		FALSE
6954.36	46576.1	193	2.38047		4200.96	481.331	0.0148644	1.65542		FALSE
6957.02	46585	179	2.2078		3594.45	375.845	0.0137862	1.93549		FALSE
6960.04	46595	168	2.07212		3802.46	273.483	0.012939	1.83041		FALSE
6962.45	46603	169	2.08446		6486.54	262.689	0.013016	1.07337		FALSE
6965.46	46613	201	2.47915		5346.61	402.139	0.0154806	1.30278		FALSE
6968.44	46622.9	225	2.77516		4876.68	468.854	0.017329	1.42893		FALSE
6971.43	46632.8	212	2.61482		5160.56	465.179	0.0163278	1.3509		FALSE
6974.49	46643	239	2.94784		6504.03	388.141	0.0184073	1.07233		FALSE
6976.87	46650.9	229	2.8245		4562.79	392.955	0.0176371	1.52908		FALSE
6984.49	46676.1	469	5.78468		2682.27	2376.14	0.0361214	2.60394		FALSE
6986.29	46682.1	476	5.87102		3032.3	1384.98	0.0366605	2.30396		FALSE
6992.73	46703.4	364	4.49832		3987.13	637.199	0.0280345	1.75382		FALSE
6995.58	46712.9	324	4.004		4487.91	739.434	0.0249538	1.55876		FALSE
6998.03	46721	334	4.12758		3563.63	586.043	0.025724	1.96374		FALSE
7001.04	46731	335	4.13994		4490.06	751.532	0.025801	1.55923		FALSE
7004.05	46740.9	320	3.95457		4530.49	558.633	0.0246457	1.54598		FALSE
7006.79	46750	355	4.3871		4757.54	798.577	0.0273413	1.47278		FALSE
7009.82	46760	407	5.02971		4383.79	904.387	0.0313463	1.59903		FALSE
7015.27	46778.1	514	6.35202		4806.26	1199.33	0.0395872	1.45961		FALSE
7030.44	46828.2	1133	14.0016		846.448	13401.8	0.0872612	8.30582		FALSE
7044.59	46874.9	275	3.39846		9966.68	468.685	0.0211799	0.706814		FALSE
7047.25	46883.7	249	3.07715		2494.42	695.527	0.0191774	2.8252		FALSE
7050.05	46893	232	2.86706		5253.1	393.427	0.0178681	1.34208		FALSE
7053.08	46903	225	2.78055		8490.26	449.13	0.017329	0.830726		FALSE
7056.12	46913	246	3.04007		9391.95	424.65	0.0189464	0.751294		FALSE
7058.76	46921.7	190	2.34802		5429.52	401.155	0.0146334	1.30007		FALSE
7061.57	46931	179	2.21209		6060.01	346.592	0.0137862	1.16527		FALSE
7067.64	46951	166	2.05143		7314.04	241.439	0.012785	0.966311		FALSE
7156.52	47243	166	2.06281		6547.48	330.197	0.012785	1.09302		FALSE
7159.56	47252.9	178	2.21193		4381.55	297.047	0.0137092	1.63402		FALSE
7162.01	47261	181	2.24921		3457.32	369.77	0.0139402	2.07155		FALSE
7165.28	47271.7	205	2.54745		4454.98	443.275	0.0157887	1.60838		FALSE
7168.12	47281	259	3.21848		7229.68	415.701	0.0199476	0.991485		FALSE
7170.56	47289	269	3.34275		4048.67	731.597	0.0207178	1.77109		FALSE
7173.62	47299	256	3.1812		5054.12	431.465	0.0197166	1.41936		FALSE
7184.02	47333	236	2.93267		6118.66	497.342	0.0181762	1.17412		FALSE
7186.47	47341	227	2.82083		3998.04	531.388	0.0174831	1.7975		FALSE
7190.14	47353	262	3.25576		5053.62	447.091	0.0201787	1.42277		FALSE
7193.18	47362.9	299	3.71554		4239.15	681.827	0.0230283	1.69684		FALSE
7195.29	47369.8	336	4.17533		4197.82	597.418	0.025878	1.71405		FALSE
7201.46	47390	414	5.1446		4662.3	742.84	0.0318854	1.54461		FALSE
7204.83	47401	459	5.7038		5950.84	1052.96	0.0353512	1.21072		FALSE
7207.46	47409.5	500	6.21328		3957.33	1196.95	0.0385089	1.82129		FALSE
7213.98	47430.8	615	7.64234		3303.05	3053.99	0.047366	2.18404		FALSE
7216.71	47439.7	686	8.52463		5764.7	2005.86	0.0528343	1.25188		FALSE
7222.59	47458.9	879	10.923		2968.49	4305.96	0.0676987	2.43308		FALSE
7225.07	47467	1011	12.5633		8881.86	2873.01	0.0778651	0.813464		FALSE
7228.13	47477	1107	13.7562		7119.58	2600.94	0.0852588	1.01525		FALSE
7231.18	47486.9	1210	15.0361		6076.44	2820.76	0.0931916	1.19004		FALSE
7233.66	47495	1369	17.012		12794.8	3195.69	0.105437	0.565359		FALSE
7240.42	47517	1816	22.5666		2882.56	8832.47	0.139864	2.5118		FALSE
7288.14	47672.1	12984	161.347		388.276	449409	1	18.7705		FALSE
7314.48	47757.5	4451	55.3107		5059.73	10864.9	0.342807	1.44562		FALSE
7317.97	47768.9	4313	53.7943		7527.45	7949.8	0.332178	0.972171		FALSE
7320.43	47776.8	4276	53.3329		5530.26	10450	0.329328	1.3237		FALSE
7322.95	47785	4249	52.9961		6364.76	7825.87	0.327249	1.15055		FALSE
7325.56	47793.5	4237	52.8464		1393.1	35060.6	0.326325	5.25845		FALSE
7334.04	47820.9	3780	47.1464		4762.92	9231.73	0.291128	1.53982		FALSE
7337.77	47833	3669	45.762		3301.17	6798.7	0.282579	2.22278		FALSE
7345.12	47856.7	4232	52.7841		698.811	80287	0.32594	10.5109		FALSE
7373.18	47947.4	2099	26.18		817.215	29972.3	0.161661	9.02232		FALSE
7384.84	47985	1433	17.8732		4347.8	3445.84	0.110367	1.69852		FALSE
7388.19	47995.8	1292	16.1146		5228.39	3091.58	0.0995071	1.41309		FALSE
7391.11	48005.2	1164	14.5181		5136.22	2757.55	0.0896488	1.43902		FALSE
7394.14	48015	1045	13.0339		8566.1	1838.66	0.0804837	0.863186		FALSE
7397.19	48024.8	936	11.6744		6006.94	2207.43	0.0720887	1.23144		FALSE
7400.35	48035	888	11.0757		8209.92	2062.28	0.0683919	0.901391		FALSE
7402.84	48043	833	10.3897		5947.32	1508.82	0.0641559	1.24474		FALSE
7405.94	48053	826	10.3024		5247.12	1960.53	0.0636168	1.41143		FALSE
7409	48062.8	766	9.55401		5325.05	1819.34	0.0589957	1.39135		FALSE
7417.75	48091	680	8.48137		10785.5	1205.14	0.0523722	0.687749		FALSE
7420.39	48099.5	655	8.16956		4378.66	1951.48	0.0504467	1.69467		FALSE
7423.32	48108.9	616	7.68312		6062.25	1461.27	0.047443	1.22451		FALSE
7426.4	48118.8	599	7.47109		4561.7	1443.33	0.0461337	1.62799		FALSE
7429.52	48128.8	618	7.70807		5080.08	1121.41	0.047597	1.46248		FALSE
7431.73	48135.9	593	7.39625		4177.72	1092.2	0.0456716	1.7789		FALSE
7434.2	48143.9	609	7.59582		3201.15	1827.86	0.0469039	2.32235		FALSE
7437.65	48155	570	7.10938		7546.65	1344.41	0.0439002	0.985557		FALSE
7443.86	48174.9	559	6.97219		3551.36	1659.31	0.043053	2.09606		FALSE
7446.36	48182.9	530	6.61048		3933.49	1248.33	0.0408195	1.89307		FALSE
7449.28	48192.3	450	5.61267		2440.34	1949.37	0.034658	3.05257		FALSE
7459.74	48225.9	359	4.47766		5038.67	1067.55	0.0276494	1.4805		FALSE
7472.23	48266	225	2.80634		2618.33	539.08	0.017329	2.85381		FALSE
7475.26	48275.7	234	2.91859		6196.14	413.725	0.0180222	1.20644		FALSE
7483.78	48303	162	2.06139		5145.87	454.454	0.0124769	1.45433		FALSE
7540.09	48483	157.5	2.00413		4003.91	278.968	0.0121303	1.88318		FALSE
7543.82	48494.9	209.75	2.66899		3915.6	464.098	0.0161545	1.92661		FALSE
8312.78	50889	155.625	2.03502		6779.78	343.904	0.0119859	1.22611		FALSE
8316.07	50899	165.625	2.16578		9340.95	274.891	0.0127561	0.890281		FALSE
8322.36	50918.1	385.625	5.0426		5578.37	855.532	0.0297	1.4919		FALSE
8325.24	50926.8	518.625	6.78176		4235.35	1499.32	0.0399434	1.96565		FALSE
8328.09	50935.5	437.625	5.72257		4127.19	1753.45	0.0337049	2.01786		FALSE
8334.5	50955	184.625	2.44847		7528.22	289.283	0.0142194	1.1071		FALSE
8947.45	52783	168	2.32874		6306.42	345.658	0.012939	1.41878		FALSE
8950.85	52793	159	2.20398		6986.14	344.904	0.0122458	1.28123		FALSE
8954.25	52802.9	166	2.30101		6217.4	400.527	0.012785	1.44019		FALSE
8957.01	52811	213	2.95251		9217.77	383.836	0.0164048	0.971711		FALSE
8960.42	52821	235	3.25746		10131.8	417.191	0.0180992	0.88439		FALSE
8963.38	52829.7	232	3.21587		6653.25	581.204	0.0178681	1.34722		FALSE
8966.56	52839	262	3.63172		7656.91	497.52	0.0201787	1.17104		FALSE
8969.68	52848.1	278	3.85351		6158.37	693.826	0.021411	1.4565		FALSE
8973.11	52858.2	374	5.18421		5826.75	900.352	0.0288047	1.53999		FALSE
8979.5	52876.8	625	8.66346		2181.96	2906.41	0.0481362	4.11533		FALSE
8999.02	52933.9	210	2.91092		6627.7	410.135	0.0161738	1.35779		FALSE
9002.46	52944	206	2.85548		5735.8	518.784	0.0158657	1.56952		FALSE
9005.91	52954	211	2.92478		4209.12	682.035	0.0162508	2.13962		FALSE
9008.98	52963	228	3.16043		13124.2	441.697	0.0175601	0.686442		FALSE
9012.37	52972.9	252	3.49311		6692.42	637.896	0.0194085	1.34665		FALSE
9015.8	52982.9	281	3.89509		5939.8	704.601	0.021642	1.51786		FALSE
9018.54	52990.9	318	4.40797		6250.88	976.124	0.0244917	1.44276		FALSE
9022.22	53001.7	291	4.03371		4952.07	590.039	0.0224122	1.82191		FALSE
9028.82	53020.9	312	4.3248		4690.09	806.135	0.0240296	1.92509		FALSE
9031.85	53029.7	315	4.36638		6733.95	627.891	0.0242606	1.34124		FALSE
9035.02	53039	346	4.79609		7576.58	875.324	0.0266482	1.19249		FALSE
9039.06	53050.8	380	5.26738		5698.65	983.985	0.0292668	1.58618		FALSE
9041.87	53059	417	5.78026		5148.55	1097.16	0.0321165	1.7562		FALSE
9044.62	53067	437	6.05749		8037.8	862.202	0.0336568	1.12526		FALSE
9048.05	53077	494	6.8476		11420.9	1240.88	0.0380468	0.792233		FALSE
9058.9	53108.6	1038	14.5217		836.442	15418.7	0.0799445	10.8303		FALSE
9059.35	53109.9	1035	14.4798		1587.23	8229.51	0.0797135	5.70766		FALSE
9072.77	53149	295	4.12708		6179.77	571.846	0.0227203	1.46814		FALSE
9075.52	53157	256	3.58147		6645.86	635.426	0.0197166	1.36559		FALSE
9078.96	53167	239	3.34364		9354.94	443.143	0.0184073	0.970499		FALSE
9082.09	53176.1	207	2.89595		5719.68	529.117	0.0159427	1.58787		FALSE
9088.82	53195.7	197	2.75605		6995.75	382.25	0.0151725	1.29919		FALSE
9091.34	53203	193	2.70009		6419.11	378.18	0.0148644	1.41629		FALSE
9100.33	53229.1	171	2.39231		4617.43	339.651	0.0131701	1.97086		FALSE
9231.8	53609.8	145	2.02857		5667.95	342.484	0.0111676	1.62877		FALSE
9234.94	53618.9	161	2.34253		4898.77	390.645	0.0123999	1.88516		FALSE
9238.4	53628.9	139	2.02243		5974.27	318.694	0.0107055	1.54636		FALSE
9495.32	54364.8	166	2.42859		4790.14	439.877	0.012785	1.98226		FALSE
9507.31	54398.9	332	4.85718		4064.53	860.455	0.0255699	2.33909		FALSE
9511.51	54410.9	362	5.29608		4834.88	968.676	0.0278805	1.96727		FALSE
9514.32	54418.9	390	5.70573		6849.73	1049.04	0.030037	1.38901		FALSE
9517.83	54428.8	425	6.21778		5077.8	873.555	0.0327326	1.8744		FALSE
9521.15	54438.3	489	7.1541		5510.75	1298.34	0.0376617	1.72774		FALSE
9524.89	54448.9	563	8.23673		5905.59	1485.79	0.0433611	1.61286		FALSE
9527.74	54457	687	10.0509		8776.88	1768.97	0.0529113	1.08555		FALSE
9534.73	54476.8	884	12.933		2439.63	4908.02	0.0680838	3.90826		FALSE
9538.08	54486.3	922	13.4889		5763.9	1892.1	0.0710105	1.6548		FALSE
9551.02	54523.1	1977	28.9236		762.228	34699.9	0.152264	12.5304		FALSE
9567.9	54570.9	424	6.20315		9102.83	1350.47	0.0326556	1.05109		FALSE
9572.85	54585	365	5.33997		12102.4	725.995	0.0281115	0.790985		FALSE
9574.97	54591	330	4.82792		4355.23	914.071	0.0254159	2.1985		FALSE
9579.18	54602.9	335	4.90107		5087.89	691.551	0.025801	1.88274		FALSE
9582.72	54612.9	335	4.90107		4720.18	909.353	0.025801	2.03016		FALSE
9585.57	54621	355	5.19367		9330.87	707.936	0.0273413	1.0273		FALSE
9589.1	54631	379	5.5448		11019.4	995.988	0.0291898	0.870201		FALSE
9592.63	54641	357	5.22293		11193.9	905.015	0.0274954	0.856952		FALSE
9596.12	54650.9	322	4.71088		6409.19	817.586	0.0247998	1.49724		FALSE
9598.99	54659	295	4.31587		7488.83	569.306	0.0227203	1.28177		FALSE
9602.52	54669	262	3.83308		9752.69	630.861	0.0201787	0.984603		FALSE
9605.58	54677.6	235	3.43807		6011.44	468.481	0.0180992	1.59788		FALSE
9608.87	54686.9	208	3.0535		4522.97	424.533	0.0160197	2.12446		FALSE
9612.42	54697	213	3.12691		4287.32	553.619	0.0164048	2.24206		FALSE
9615.9	54706.8	183	2.6865		4779.16	468.334	0.0140943	2.01205		FALSE
9618.55	54714.3	162	2.37821		3916.79	420.624	0.0124769	2.45572		FALSE
9622.32	54725	166	2.43693		8757.11	295.338	0.012785	1.0988		FALSE
10202.5	56341	151.125	2.32409		5082.68	458.455	0.0116393	2.00732		FALSE
10206.2	56351	167.125	2.57014		4083.6	425.652	0.0128716	2.49931		FALSE
10209.5	56360.2	172.125	2.64704		7204.55	358.292	0.0132567	1.41709		FALSE
10216.4	56378.9	243.125	3.73891		5828.68	620.254	0.018725	1.75277		FALSE
10220	56389	285.125	4.38481		4378.56	765.381	0.0219597	2.33411		FALSE
10224	56399.8	359.125	5.52283		3778.75	1236.59	0.027659	2.70565		FALSE
10225.8	56404.9	371.125	5.70737		2584.66	2232.58	0.0285833	3.95637		FALSE
10239	56440.9	139.125	2.13954		8204.18	359.056	0.0107151	1.24802		FALSE
10252.1	56477	137.125	2.10879		6994.9	299.24	0.0105611	1.46566		FALSE
10262.4	56505	130.125	2.00114		9779.38	295.174	0.010022	1.04939		FALSE
10266	56515	130.125	2.00114		6385.23	291.556	0.010022	1.60778		FALSE
10371.5	56803	146.125	2.24719		9165.3	287.518	0.0112542	1.13161		FALSE
10374.9	56812.1	132.125	2.0814		6879.69	309.901	0.010176	1.50804		FALSE
10378.1	56821	165.125	2.60125		11556.4	297.03	0.0127176	0.898042		FALSE
10381.8	56831	150.125	2.36495		9601.96	382.739	0.0115623	1.08122		FALSE
10385.5	56841	179.125	2.8218		9557.83	442.816	0.0137958	1.08659		FALSE
10389.7	56852.4	181.125	2.8533		1149.3	1590.24	0.0139499	9.03998		FALSE
12696.4	62815	126	2.24319		8354.23	286.076	0.00970425	1.51976		FALSE
14544.3	67211	108.5	2.04701		9825.63	205.957	0.00835644	1.48024		FALSE

## Sheet: ICDC_efm06-1_0_F1_1
Spectrum: ICDC efm06-1\0_F1\1 1SLin, "Baseline subt." (D:\Data\BioTyperRealTimeProcessing\China CDC\20121108shichangqiujun\ICDC efm06-1\0_F1\1)
m/z	time	Intens.	SN	Quality Fac.	Res.	Area	Rel. Intens.	FWHM	Chi^2	Bk. Peak
2210.38	26433.9	870.75	4.60247		1084.12	2368.84	0.0473745	2.03887		FALSE
2211.28	26439.2	850.75	4.49676		800.275	2980.6	0.0462864	2.76315		FALSE
2983.74	30644.2	653.125	3.27505		1158.32	2197.8	0.0355343	2.57593		FALSE
2984.76	30649.3	637.125	3.19482		1552.98	1830.95	0.0346638	1.92196		FALSE
3018.74	30821	399.125	2.00139		4279.01	433.798	0.021715	0.705475		FALSE
3024.04	30847.7	584.125	2.92906		1242.48	1738.17	0.0317803	2.43387		FALSE
3168.75	31567.4	543.125	2.71974		1158.69	1817.44	0.0295496	2.73478		FALSE
3170.43	31575.6	450.375	2.25529		2253.35	1116.04	0.0245034	1.40699		FALSE
3312.15	32264.6	620.25	3.02672		1965.03	1528.16	0.0337457	1.68555		FALSE
3313.54	32271.2	696.25	3.39759		1150.17	2547.06	0.0378806	2.88092		FALSE
3442.62	32885.9	972.75	4.83687		663.573	6703.88	0.052924	5.18801		FALSE
3514.73	33224.3	840	4.17679		990.833	4335.14	0.0457015	3.54724		FALSE
3516.98	33234.8	649	3.22707		2635.05	1680.99	0.0353099	1.33469		FALSE
3621.17	33717.5	431.125	2.1078		3694.77	676.642	0.023456	0.98008		FALSE
3625.4	33737	523.125	2.5576		4711.81	636.938	0.0284614	0.769427		FALSE
3627.56	33746.9	581.125	2.84117		3931.16	931.551	0.031617	0.922773		FALSE
3642.55	33815.7	6047.12	29.5649		735.467	56086	0.329003	4.95271		FALSE
3648.95	33845	3832.12	18.7356		1076.68	24160.7	0.208493	3.38907		FALSE
3660.28	33896.9	1727.12	8.44405		3565.98	3631.4	0.093967	1.02645		FALSE
3662.03	33905	1749.12	8.55161		4756.48	3603.31	0.0951639	0.769904		FALSE
3666.42	33925	1630.12	7.96981		6423.65	2053.64	0.0886895	0.570769		FALSE
3670.93	33945.6	3192.12	15.2487		772.038	23083.6	0.173673	4.75485		FALSE
3682.81	33999.9	1172.12	5.5992		4270.49	1521.05	0.0637713	0.862387		FALSE
3684.8	34008.9	1220.12	5.8285		2851.23	2073.8	0.0663828	1.29235		FALSE
3689.19	34029	990.125	4.72979		2827.28	1655.32	0.0538693	1.30486		FALSE
3690.95	34036.9	944.125	4.51005		4147.83	1567.66	0.0513666	0.88985		FALSE
3692.85	34045.6	807.125	3.85561		2859.7	1662.45	0.0439129	1.29134		FALSE
3694.89	34054.9	686.125	3.2776		3896.15	1122.51	0.0373297	0.948344		FALSE
3697.1	34065	641.125	3.06263		4984.53	794.473	0.0348814	0.741716		FALSE
3699.3	34075	666.125	3.18206		3651.98	1090.13	0.0362416	1.01296		FALSE
3701.49	34085	757.125	3.61676		5014.23	921.011	0.0411926	0.738197		FALSE
3703.26	34093	771.125	3.68364		2924.79	1596.68	0.0419543	1.26616		FALSE
3705.88	34104.9	821.125	3.92249		3107.74	1365.01	0.0446746	1.19247		FALSE
3707.65	34113	823.125	3.93204		4572.2	1328.35	0.0447834	0.810913		FALSE
3709.42	34121	769.125	3.67408		4347.22	1241.37	0.0418455	0.853285		FALSE
3711.62	34131	767.125	3.66453		5563.46	956.652	0.0417367	0.667143		FALSE
3713.82	34141	845.125	4.03713		7663.61	1347.37	0.0459804	0.484605		FALSE
3722.39	34179.9	6940.12	33.1527		542.751	57838.5	0.377589	6.85838		FALSE
3734.54	34235	610.125	2.91455		3319.35	776.078	0.0331948	1.12508		FALSE
3736.75	34245	691.125	3.30148		4413.95	1371.13	0.0376018	0.846576		FALSE
3738.96	34255	718.125	3.43046		5475.86	1172.63	0.0390707	0.682807		FALSE
3740.73	34263	721.125	3.44479		4058.41	1184.31	0.039234	0.921722		FALSE
3742.93	34272.9	768.125	3.66931		3825.44	1242.85	0.0417911	0.97843		FALSE
3744.82	34281.5	667.125	3.18683		3158.72	1095.01	0.036296	1.18555		FALSE
3747.13	34291.9	567.125	2.70914		3897.67	881.859	0.0308553	0.961376		FALSE
3749.13	34301	488.125	2.33176		4561.72	570.569	0.0265572	0.821866		FALSE
3755.76	34330.9	419.125	2.00215		4674.19	510.603	0.0228032	0.803509		FALSE
3757.82	34340.2	568.125	2.71391		4188.33	856.454	0.0309097	0.897212		FALSE
3759.9	34349.7	693.125	3.31103		3212.58	1136.65	0.0377106	1.17037		FALSE
3761.73	34357.9	657.125	3.13906		2823.28	1341.71	0.0357519	1.3324		FALSE
3763.91	34367.7	519.125	2.47984		3346.89	852.763	0.0282438	1.1246		FALSE
3853.89	34771.3	1372.12	6.54584		979.6	7669.51	0.0746526	3.93414		FALSE
3855.64	34779.1	1217.12	5.8064		2981.25	2476.88	0.0662196	1.29329		FALSE
3858.28	34790.9	923.125	4.40385		5994.63	1513.03	0.0502241	0.643623		FALSE
3860.54	34801	812.125	3.87431		4108.45	1053.83	0.044185	0.939659		FALSE
3864.9	34820.3	1248.12	5.95429		1386.24	3799.38	0.0679062	2.78805		FALSE
3866.82	34828.9	1407.12	6.71281		3498.48	2981.68	0.0765569	1.10529		FALSE
3868.63	34837	1358.12	6.47905		4796.31	2398.92	0.073891	0.806585		FALSE
3882.02	34896.5	18380.1	87.684		556.829	160348	1	6.97167		FALSE
3899.26	34973	2316.12	11.0493		553.111	21084.8	0.126012	7.04969		FALSE
3911.44	35027	967.125	4.53186		4729.12	1274.82	0.052618	0.827098		FALSE
3920.08	35065.2	1979.12	9.274		526.817	21384.6	0.107677	7.44107		FALSE
3942.22	35162.9	648.125	3.03706		2640.11	1611.35	0.0352623	1.4932		FALSE
3944.59	35173.4	590.125	2.76527		1571.64	2412.82	0.0321067	2.50985		FALSE
4384.93	37063	474.25	2.14853		4585.4	811.221	0.0258023	0.95628		FALSE
4397.84	37116.9	636	2.88132		5195.62	1394.69	0.0346026	0.846452		FALSE
4427.04	37238.6	12127	54.7317		549.379	144972	0.659789	8.05826		FALSE
4443	37305	1591	7.18052		5457.31	4380.66	0.0865609	0.814139		FALSE
4447.53	37323.8	1558	7.03158		4096.96	3679.99	0.0847655	1.08557		FALSE
4449.34	37331.3	1495	6.74725		2067.38	5818.64	0.0813379	2.15217		FALSE
4454.08	37351	1209	5.45647		5056.92	1675.42	0.0657776	0.88079		FALSE
4456.49	37361	1155	5.21276		4697.98	2112.62	0.0628396	0.948597		FALSE
4458.9	37370.9	1133	5.11347		5657.49	1583.99	0.0616427	0.78814		FALSE
4466.31	37401.7	1605	7.2437		572.302	20228.1	0.0873226	7.80411		FALSE
4481.61	37465	995	4.49064		6679.41	1817.27	0.0541346	0.670959		FALSE
4490.15	37500.3	2055	9.27464		748.753	21324.2	0.111806	5.99684		FALSE
4499.19	37537.6	802	3.61959		3757.52	1493.06	0.0436341	1.19738		FALSE
4501.93	37549	755	3.40747		3012.37	1063.61	0.041077	1.49448		FALSE
4503.86	37556.9	730	3.29464		4597.99	1012.57	0.0397168	0.979528		FALSE
4510.67	37585	699	3.15473		6164.81	948.247	0.0380302	0.73168		FALSE
4529.77	37663.6	1770	7.87676		819.649	15786.8	0.0962997	5.52647		FALSE
4541.27	37710.9	691	3.07505		3979.08	1243.67	0.037595	1.14129		FALSE
4617.63	38023.3	655	2.91485		1357.33	3487.51	0.0356363	3.402		FALSE
4775.89	38662.8	2483	10.9757		714.968	25940.8	0.135092	6.67987		FALSE
5103.64	39954.3	580.5	2.55953		3642	1131.13	0.031583	1.40133		FALSE
5112.29	39987.8	1552.5	6.84525		768.842	16634.9	0.0844662	6.64934		FALSE
5195.58	40309	1243.5	5.48281		723.887	13065.7	0.0676546	7.17733		FALSE
5205.45	40347	460.5	2.05538		2122.7	1802.82	0.0250542	2.45228		FALSE
5501.92	41469.2	1512.5	6.99856		726.424	14158.2	0.08229	7.57398		FALSE
5943.05	43084.7	1716	8.34091		1537.66	10711.8	0.0933617	3.865		FALSE
5945.18	43092.3	1677	8.15134		5701.22	3632	0.0912399	1.04279		FALSE
5971.65	43187.3	4659	22.6459		720.969	58670.4	0.25348	8.28281		FALSE
5985.53	43237	1571	7.63611		5844.45	2584.61	0.0854728	1.02414		FALSE
5993.95	43267.1	1815	8.82212		1393	9746.09	0.098748	4.30292		FALSE
6009.1	43321.3	2099	10.2025		776.352	25715.5	0.114199	7.74018		FALSE
6026.57	43383.7	1257	6.10986		4720.33	2746.86	0.0683891	1.27673		FALSE
6037.01	43420.9	1789	8.69574		5009.85	5724.93	0.0973334	1.20503		FALSE
6039.51	43429.8	1693	8.22911		4069.02	3716.48	0.0921104	1.48427		FALSE
6042.08	43439	1611	7.83054		5616.76	2669.57	0.087649	1.07572		FALSE
6051.67	43473.2	2385	11.5927		682.002	30598	0.12976	8.8734		FALSE
6072.42	43547	768	3.8437		6913.15	1975.47	0.0417843	0.878387		FALSE
6085.93	43595	597	2.98787		3530.21	1304.19	0.0324807	1.72396		FALSE
6088.75	43605	607	3.03792		7377.49	965.068	0.0330248	0.825315		FALSE
6091.12	43613.4	576	2.88277		3858.55	1508.23	0.0313382	1.5786		FALSE
6094.38	43625	496	2.48239		9084.05	795.575	0.0269857	0.670887		FALSE
6096.62	43632.9	448	2.24216		5287.47	927.988	0.0243742	1.15303		FALSE
6098.89	43641	411	2.05698		4376.86	860.71	0.0223611	1.39344		FALSE
6115.8	43700.9	403	2.01694		4920.26	988.376	0.0219259	1.24298		FALSE
6298.98	44345	443	2.22687		8941.22	677.919	0.0241021	0.704488		FALSE
6304.14	44363	479	2.40784		6054.7	788.232	0.0260608	1.0412		FALSE
6307.01	44373	510.5	2.56618		4978.51	1338.67	0.0277746	1.26685		FALSE
6310.18	44384.1	490.75	2.4669		4680.81	814.398	0.0267	1.3481		FALSE
6315.87	44403.9	486.25	2.44428		5554.55	815.25	0.0264552	1.13706		FALSE
6321.89	44424.9	588.25	2.95702		4815.34	1264.16	0.0320047	1.31286		FALSE
6323.9	44431.9	615.25	3.09274		3911.87	1043.77	0.0334737	1.61659		FALSE
6327.07	44442.9	650.75	3.27119		4078.22	1774.23	0.0354051	1.55143		FALSE
6329.91	44452.8	688.75	3.46221		5015.71	1150	0.0374725	1.26202		FALSE
6340.69	44490.3	3221.5	16.1938		714.569	39598.6	0.175271	8.87344		FALSE
6356.97	44546.9	602	3.02613		6129.03	1001.35	0.0327528	1.03719		FALSE
6361.59	44563	748	3.76005		4435.91	1624.17	0.0406961	1.43411		FALSE
6366.19	44579	633	3.18817		4402.56	1642.75	0.0344394	1.44602		FALSE
6369.62	44590.8	524	2.63918		5252.16	1119.4	0.0285091	1.21276		FALSE
6371.95	44599	423	2.13049		4694.32	895.425	0.023014	1.35737		FALSE
6509.23	45072.8	1502	7.56499		668.026	18109.8	0.0817187	9.74397		FALSE
6611.47	45422.5	509.5	2.61339		1909.23	2096.78	0.0277202	3.4629		FALSE
6613.91	45430.9	581.5	2.9827		4864.74	1284.6	0.0316374	1.35956		FALSE
6628.78	45481.5	3286.5	16.8575		688.901	45644.3	0.178807	9.62226		FALSE
6644.51	45535	662.5	3.39818		4989.15	1451.78	0.0360444	1.33179		FALSE
6653.29	45564.8	606.5	3.11094		4064.01	1360.77	0.0329976	1.63713		FALSE
6655.7	45573	596.5	3.05964		3971.28	1351.38	0.0324535	1.67596		FALSE
6662.17	45595	562.5	2.88525		6200.5	1239.35	0.0306037	1.07446		FALSE
6678.69	45651	663.5	3.4158		7819.04	1780.2	0.0360988	0.854157		FALSE
6696.39	45710.9	2145.5	11.0454		1637.7	12562.5	0.116729	4.0889		FALSE
6698.88	45719.4	2181.5	11.2307		1431.23	15996.4	0.118688	4.68051		FALSE
6707.05	45747	1216.5	6.26274		3500.14	5149.31	0.0661856	1.91622		FALSE
6712.92	45766.9	728.5	3.75043		6887.35	1191.08	0.0396352	0.974675		FALSE
6715.62	45776	581.5	2.99366		5298.06	1256.54	0.0316374	1.26756		FALSE
6718.27	45785	525.5	2.70536		5923.85	1086.74	0.0285907	1.13411		FALSE
6721.23	45795	428.5	2.20599		6578.15	710.87	0.0233132	1.02175		FALSE
6840.12	46195	447.5	2.39488		3949.83	918.376	0.024347	1.73175		FALSE
6842.89	46204.3	517.5	2.7695		5260.09	1153.45	0.0281554	1.30091		FALSE
6845.83	46214.1	517.5	2.7695		5054.55	1180.2	0.0281554	1.35439		FALSE
6848.48	46223	541.5	2.89794		9229.46	904.377	0.0294612	0.742023		FALSE
6851.44	46232.9	540	2.88991		6745.18	915.405	0.0293796	1.01575		FALSE
6854.13	46241.9	551	2.94878		5536.92	1218.22	0.029978	1.2379		FALSE
6856.84	46251	600.5	3.21369		7439.99	1313.96	0.0326712	0.921619		FALSE
6859.8	46260.9	624	3.33945		6205.47	1069.87	0.0339497	1.10544		FALSE
6862.76	46270.8	668.5	3.5776		4914.03	1514.64	0.0363708	1.39656		FALSE
6865.81	46281	767.5	4.10742		4824.19	1696.15	0.0417571	1.4232		FALSE
6874.1	46308.7	1164.38	6.23137		1481.51	7737.62	0.0633497	4.63992		FALSE
6887.77	46354.4	3179.38	17.015		670.147	48637.7	0.172979	10.278		FALSE
6900.08	46395.4	1011.38	5.41257		4401.1	2760.17	0.0550255	1.56781		FALSE
6903.52	46406.9	841.375	4.50278		5850.89	1842.8	0.0457763	1.17991		FALSE
6906.33	46416.3	744.375	3.98366		5677.9	1550.12	0.0404989	1.21635		FALSE
6909.29	46426.1	668.375	3.57694		4663.16	1404.29	0.036364	1.48168		FALSE
6911.94	46435	632.375	3.38427		5637.4	1001.04	0.0344054	1.22609		FALSE
6914.93	46444.9	604.375	3.23443		5340.72	1150.95	0.032882	1.29476		FALSE
6917.94	46454.9	542.375	2.90262		5680.54	848.114	0.0295088	1.21783		FALSE
6920.89	46464.8	483.375	2.58687		5073.93	1013.61	0.0262988	1.36401		FALSE
6923.34	46473	494.375	2.64574		5168.78	999.436	0.0268973	1.33945		FALSE
6926.05	46482	444.375	2.37816		4855.06	950.145	0.0241769	1.42656		FALSE
6928.76	46491	437.375	2.3407		5458.2	832.145	0.0237961	1.26942		FALSE
6984.75	46677	528.375	2.8277		3377.52	1195.31	0.0287471	2.06801		FALSE
6987.32	46685.5	630.375	3.37357		4895.7	1391.14	0.0342966	1.42724		FALSE
6990.18	46695	636.375	3.40568		4699.17	1425.15	0.034623	1.48753		FALSE
6993.18	46704.9	599.375	3.33465		4645.2	1359.14	0.03261	1.50546		FALSE
7001.42	46732.2	601.375	3.34578		5870.73	1064.53	0.0327188	1.1926		FALSE
7007.09	46751	712.375	3.96333		6423.66	2000.36	0.0387579	1.09082		FALSE
7010.1	46760.9	818.375	4.55307		5515.57	1829.31	0.044525	1.27096		FALSE
7013.12	46770.9	914.375	5.08717		5680.05	2066.28	0.049748	1.23469		FALSE
7015.55	46779	1013.38	5.63796		5780.86	2295.37	0.0551343	1.21358		FALSE
7018.56	46788.9	1002.38	5.57676		4721.84	2334.4	0.0545358	1.4864		FALSE
7021.57	46798.9	1032.38	5.74367		4508.58	1828.82	0.056168	1.55738		FALSE
7030.17	46827.3	1915.38	10.6563		1677.38	12402.5	0.104209	4.19116		FALSE
7032.42	46834.8	1941.38	10.8009		1052.2	18786.1	0.105624	6.68354		FALSE
7052.11	46899.8	478.375	2.66146		6109.46	829.691	0.0260268	1.15429		FALSE
7068.85	46955	372.375	2.07173		7202.03	788.505	0.0202597	0.981508		FALSE
7093.76	47037	405.375	2.25532		7191.57	818.262	0.0220551	0.986399		FALSE
7096.78	47046.9	402.375	2.23863		6569.1	852.836	0.0218919	1.08033		FALSE
7099.23	47055	383.375	2.13292		6592.59	630.16	0.0208581	1.07685		FALSE
7102.27	47065	371.375	2.06616		6236.35	756.322	0.0202052	1.13885		FALSE
7108.35	47085	381.375	2.1218		5950.02	616.164	0.0207493	1.19468		FALSE
7167.26	47278.2	438.375	2.45851		3718.98	961.968	0.0238505	1.92721		FALSE
7169.95	47287	517.375	2.90156		5727.86	1128.93	0.0281486	1.25177		FALSE
7173.01	47297	531.375	2.98008		4814.74	1191.47	0.0289103	1.4898		FALSE
7175.68	47305.7	489.375	2.74453		5061.03	1090.13	0.0266252	1.41783		FALSE
7178.68	47315.5	414.375	2.32391		4213.65	938.342	0.0225447	1.70367		FALSE
7181.98	47326.3	368.375	2.06593		3644.4	851.953	0.020042	1.97069		FALSE
7184.63	47335	378.375	2.12202		5260.82	818.792	0.0205861	1.36569		FALSE
7187.97	47345.9	358.375	2.00985		5209.22	798.133	0.019498	1.37985		FALSE
7191.31	47356.8	365.375	2.04911		5597.7	630.524	0.0198788	1.28469		FALSE
7194.03	47365.7	389.375	2.18371		3989.51	887.905	0.0211846	1.80324		FALSE
7196.87	47375	463.375	2.59872		6136.79	774.278	0.0252107	1.17274		FALSE
7199.32	47383	463.375	2.59872		4732.69	1054.53	0.0252107	1.52119		FALSE
7202.54	47393.5	520.375	2.91839		4139.04	1210.23	0.0283118	1.74015		FALSE
7205.09	47401.8	626.375	3.51286		4933.29	1097.77	0.0340789	1.4605		FALSE
7207.9	47411	684.375	3.83814		6694.23	1508.57	0.0372345	1.07673		FALSE
7211.21	47421.8	731.375	4.10172		4617.54	1696.39	0.0397916	1.5617		FALSE
7214.01	47430.9	835.375	4.68498		6101.37	1457.29	0.0454499	1.18236		FALSE
7216.81	47440.1	897.375	5.03269		4234.98	2111.89	0.0488231	1.7041		FALSE
7220.15	47450.9	1067.38	5.98609		4613.32	2461.2	0.0580722	1.56507		FALSE
7222.89	47459.9	1191.38	6.68151		4226.82	2805.97	0.0648187	1.70882		FALSE
7225.94	47469.8	1288.38	7.22551		3884.39	2318.71	0.0700961	1.86025		FALSE
7228.91	47479.5	1468.38	8.23499		5229.62	4262.65	0.0798893	1.3823		FALSE
7244.1	47529	2705.38	15.1724		1086.65	29957.2	0.14719	6.66644		FALSE
7247.15	47538.9	3038.38	17.0399		5342.19	7159.1	0.165308	1.35659		FALSE
7250.07	47548.4	3311.38	18.571		4540.26	5959.37	0.180161	1.59684		FALSE
7291.95	47684.5	16323.4	91.5453		264.827	683374	0.888099	27.5348		FALSE
7321.24	47779.5	7522.38	42.2064		5063.13	18396.8	0.409267	1.44599		FALSE
7324.4	47789.7	7394.38	41.4882		6152.35	13637.8	0.402303	1.1905		FALSE
7327.06	47798.3	7317.38	41.0562		4761.16	17982.3	0.398113	1.53893		FALSE
7330.36	47809	7303.38	40.9777		6731.25	17836.5	0.397352	1.089		FALSE
7332.83	47817	7208.38	40.4446		6388.07	13301.1	0.392183	1.1479		FALSE
7346.65	47861.7	8538.38	47.907		526.081	188845	0.464544	13.9649		FALSE
7366.96	47927.3	4035.38	22.6416		5135.01	9843.92	0.219551	1.43465		FALSE
7369.96	47937	3909.38	21.9347		4960.45	7220.46	0.212696	1.48574		FALSE
7373.02	47946.9	3918.38	21.9852		4449.55	9581.2	0.213185	1.65703		FALSE
7375.76	47955.7	3849.38	21.598		5014.09	9330.17	0.209431	1.47101		FALSE
7378.6	47964.8	3666.38	20.5712		5572.86	11000	0.199475	1.32402		FALSE
7381.17	47973.2	3396.38	19.0563		1634.41	25082.4	0.184785	4.51612		FALSE
7389.63	48000.4	2745.38	15.4037		4199.24	6571.87	0.149367	1.75975		FALSE
7392.25	48008.9	2489.38	13.9673		4790.91	5969.9	0.135438	1.54297		FALSE
7395.41	48019.1	2237.38	12.5534		4078.81	11337.5	0.121728	1.81313		FALSE
7401.57	48038.9	1896.38	10.6402		5679.52	4546.55	0.103175	1.3032		FALSE
7404.27	48047.6	1814.38	10.1801		3903.8	4386.93	0.098714	1.89668		FALSE
7407.18	48057	1720.38	9.65265		7756.12	3127.08	0.0935997	0.955012		FALSE
7409.67	48065	1702.38	9.55166		6519.65	4058.38	0.0926204	1.13651		FALSE
7412.77	48075	1595.38	8.9513		5964.33	3824.68	0.0867989	1.24285		FALSE
7418.98	48095	1432.38	8.03675		4487.82	3485.84	0.0779306	1.65314		FALSE
7439.17	48159.9	1202.38	6.74627		5580.24	2924.99	0.0654171	1.33313		FALSE
7442.59	48170.8	1190.38	6.67894		4439.93	2920.73	0.0647642	1.67629		FALSE
7463.8	48238.9	761.375	4.27191		7566.91	1393.58	0.0414238	0.986374		FALSE
7469.53	48257.3	670.375	3.76133		4540	1606.92	0.0364728	1.64527		FALSE
7471.93	48265	616.375	3.45835		4987.15	1123.94	0.0335349	1.49824		FALSE
7475.21	48275.5	622.375	3.49201		4434.08	1472.68	0.0338613	1.68586		FALSE
7477.83	48283.9	576.375	3.23392		5370.91	1375.53	0.0313586	1.39228		FALSE
7483.79	48303	551.375	3.18604		6263.43	944.066	0.0299984	1.19484		FALSE
7486.9	48312.9	519.375	3.00113		4593.7	1179.49	0.0282574	1.62982		FALSE
7489.8	48322.2	509.375	2.94335		5240.42	1141.34	0.0277134	1.42924		FALSE
7492.53	48331	513.375	2.96646		6085.96	1079.49	0.027931	1.23112		FALSE
7495.82	48341.5	423.375	2.44641		5204.55	741.181	0.0230344	1.44024		FALSE
7498.77	48351	375.375	2.16905		5228.94	820.29	0.0204229	1.43409		FALSE
7522.5	48426.8	358.375	2.07081		5738.25	770.447	0.019498	1.31094		FALSE
7525.05	48435	374.375	2.16327		8529.75	803.636	0.0203685	0.882213		FALSE
7528.18	48445	395.375	2.28461		8645.76	642.035	0.021511	0.870737		FALSE
7531.31	48455	461.375	2.66598		7404.92	741.265	0.0251018	1.01707		FALSE
7534.44	48465	456.375	2.63709		7109.52	978.062	0.0248298	1.05977		FALSE
7537.15	48473.6	513.375	2.96646		5893.9	1118.06	0.027931	1.2788		FALSE
7540.08	48483	562.375	3.2496		4989.68	1000.67	0.0305969	1.51114		FALSE
7543.14	48492.7	686.375	3.96611		5268.17	1595.97	0.0373433	1.43183		FALSE
7545.72	48501	860.375	4.97154		5189.95	2426.32	0.0468101	1.45391		FALSE
7548.85	48510.9	842.375	4.86753		4591.87	2015.81	0.0458308	1.64396		FALSE
7551.01	48517.8	749.375	4.33015		5955.41	1341.55	0.0407709	1.26792		FALSE
7554.18	48527.9	635.375	3.67142		4902.6	1471.31	0.0345686	1.54085		FALSE
8313.44	50891	288.125	2.02692		9171.75	645.046	0.0156759	0.906419		FALSE
8316.08	50899	297.125	2.09023		3350.29	736.102	0.0161656	2.48219		FALSE
8323.25	50920.8	465.125	3.27209		5503.06	1699.95	0.0253059	1.51248		FALSE
8325.91	50928.9	567.125	3.98965		3641.11	1768.75	0.0308553	2.28664		FALSE
8328.97	50938.2	566.125	3.98261		4594.66	1403.61	0.0308009	1.81275		FALSE
8331.42	50945.6	499.125	3.51128		2243.27	3165.08	0.0271557	3.71396		FALSE
8922.88	52711	294.5	2.37153		4385.34	912.019	0.0160227	2.03471		FALSE
8926.03	52720.2	310.5	2.50037		6812.37	605.042	0.0168932	1.31027		FALSE
8929.67	52730.9	361.5	2.91106		5910.81	895.104	0.019668	1.51074		FALSE
8933.11	52741	405.5	3.26538		7013.29	988.952	0.0220619	1.27374		FALSE
8936.46	52750.8	432.5	3.48281		6239.42	1102.32	0.0235309	1.43226		FALSE
8954.23	52802.8	610.5	4.91619		5873.2	1216.58	0.0332152	1.52459		FALSE
8957.61	52812.8	670.5	5.39936		4299.25	1757.82	0.0364796	2.08353		FALSE
8960.42	52821	760.5	6.1241		9164.89	1981.25	0.0413762	0.97769		FALSE
8963.83	52831	822.5	6.62337		6076.37	2687.25	0.0447494	1.4752		FALSE
8967.22	52840.9	915.5	7.37228		6323.19	2343.53	0.0498092	1.41815		FALSE
8969.98	52849	1034.5	8.33055		8693.15	2610.41	0.0562836	1.03184		FALSE
8973.62	52859.6	1183.5	9.53041		6084.22	3068.39	0.0643902	1.4749		FALSE
8976.8	52868.9	1397.5	11.2537		6123.6	3550.98	0.0760332	1.46594		FALSE
8980	52878.3	1565.5	12.6066		4985.1	4093.64	0.0851735	1.80137		FALSE
8982.96	52887	1649.5	13.283		6607.83	4268.8	0.0897437	1.35944		FALSE
8986.1	52896.1	1490.5	12.0026		5791.91	3912.49	0.081093	1.55149		FALSE
8989.11	52904.9	1342.5	10.8108		5956.23	3422.35	0.0730409	1.50919		FALSE
8992.52	52914.9	1120.5	9.02309		6429.9	2822.97	0.0609626	1.39855		FALSE
8995.92	52924.9	952.5	7.67023		5230.31	2482.2	0.0518223	1.71996		FALSE
8999.34	52934.9	857.5	6.90522		6910.55	2193.36	0.0466537	1.30226		FALSE
9002.11	52942.9	757.5	6.09995		4981.95	2003.4	0.041213	1.80694		FALSE
9018.54	52990.9	834.5	6.72001		6601.75	2761.44	0.0454023	1.36608		FALSE
9028.16	53019	891.5	7.17901		11673.3	2371.58	0.0485035	0.773404		FALSE
9038.47	53049.1	967.5	7.79102		5508.61	3840.01	0.0526384	1.64079		FALSE
9041.19	53057	1010.5	8.13729		7069.75	2043.91	0.0549779	1.27886		FALSE
9044.59	53066.9	1073.5	8.64461		4300.57	2872.9	0.0584055	2.10311		FALSE
9048.05	53077	1139.5	9.17609		9177.47	2969.77	0.0619963	0.985898		FALSE
9052.09	53088.8	1260.5	10.305		6924.52	3265.85	0.0685795	1.30725		FALSE
9054.9	53097	1492.5	12.2017		6611.55	3842.4	0.0812018	1.36956		FALSE
9058.33	53106.9	1730.5	14.1474		5370.89	4534.15	0.0941506	1.68656		FALSE
9061.04	53114.8	1863.5	15.2347		6746.36	4995.73	0.101387	1.3431		FALSE
9063.97	53123.4	1842.5	15.0631		1142.37	23121.3	0.100244	7.93436		FALSE
9083.75	53180.9	702.5	5.74318		5926.26	1411.53	0.0382206	1.5328		FALSE
9094.33	53211.7	585.5	4.78666		5049.59	1558.8	0.0318551	1.801		FALSE
9098.17	53222.9	561.5	4.59045		4058.53	1143.18	0.0305493	2.24174		FALSE
9100.68	53230.2	535.5	4.3779		4336.58	1427.24	0.0291347	2.09858		FALSE
9104.07	53240	498.5	4.07541		4590.9	1332.21	0.0271217	1.98307		FALSE
9107.16	53249	459.5	3.75657		6141.26	1473.91	0.0249998	1.48295		FALSE
9111.29	53261	427.5	3.49496		12418.8	833.598	0.0232588	0.73367		FALSE
9114.04	53269	403.5	3.29875		4462.43	1261.32	0.0219531	2.04239		FALSE
9120.24	53287	351.5	2.87363		4183.37	946.547	0.0191239	2.18012		FALSE
9166.47	53421	260.5	2.12968		7985.89	479.975	0.0141729	1.14783		FALSE
9169.92	53431	262.5	2.14603		11967.8	459.325	0.0142817	0.766218		FALSE
9173.32	53440.8	259.5	2.1215		6105.56	619.744	0.0141185	1.50245		FALSE
9176.14	53449	258.5	2.11333		3971.22	618.662	0.0140641	2.31066		FALSE
9179.59	53459	267.5	2.1869		4622.6	680.87	0.0145538	1.98581		FALSE
9183.04	53468.9	311.5	2.54662		7321.36	734.953	0.0169477	1.25428		FALSE
9192.37	53495.9	283.5	2.31771		5664.45	727.344	0.0154243	1.62282		FALSE
9195.5	53505	294.5	2.40764		4328.79	571.773	0.0160227	2.12426		FALSE
9198.5	53513.7	311.5	2.54662		4571.52	787.125	0.0169477	2.01213		FALSE
9201.42	53522.1	318.5	2.60385		5810.37	618.418	0.0173285	1.58362		FALSE
9204.48	53530.9	322.5	2.63655		5671.01	1008.41	0.0175461	1.62308		FALSE
9207.96	53541	335.5	2.74283		8855.6	629.291	0.0182534	1.03979		FALSE
9211.41	53551	302.5	2.47304		8402.24	584.47	0.016458	1.0963		FALSE
9214.88	53561	339.5	2.77553		7718.75	1014.09	0.018471	1.19383		FALSE
9217.66	53569	357.5	2.92268		12446.3	649.881	0.0194504	0.740595		FALSE
9221.11	53579	336.5	2.751		10587.9	858.113	0.0183078	0.870909		FALSE
9227.63	53597.8	382.5	3.12707		6235.25	764.831	0.0208105	1.47991		FALSE
9231.13	53607.9	443.5	3.62576		6474.99	1110.28	0.0241293	1.42566		FALSE
9242.11	53639.5	463.5	3.931		4406.24	1484.96	0.0252175	2.0975		FALSE
9249.7	53661.4	293.5	2.48921		3677.42	1336.01	0.0159683	2.51527		FALSE
9484.82	54334.9	237.5	2.0544		6075.26	611.491	0.0129216	1.56122		FALSE
9493.27	54359	342.5	2.96267		7597.92	467.881	0.0186343	1.24946		FALSE
9496.08	54367	404.5	3.49897		7936.24	1031.48	0.0220075	1.19655		FALSE
9499.59	54377	438.5	3.79308		7742.16	1437.55	0.0238573	1.227		FALSE
9503.09	54386.9	505.5	4.37264		6874.7	1011.86	0.0275025	1.38233		FALSE
9512.49	54413.7	680.5	5.88641		7886.69	1406.03	0.0370237	1.20614		FALSE
9531.84	54468.6	1259.5	10.8948		1684.59	11866.8	0.0685251	5.65825		FALSE
9535.06	54477.8	1429.5	12.3653		4790.21	4809.74	0.0777742	1.99053		FALSE
9538.26	54486.9	1566.5	13.5504		6413.05	4243.68	0.0852279	1.48732		FALSE
9551.66	54524.9	2693.5	23.2991		1668.18	28335.9	0.146544	5.72579		FALSE
9554.09	54531.8	2710.5	23.4462		847.148	43489.8	0.147469	11.2779		FALSE
9591.21	54637	690.5	5.97291		8840.19	1400.44	0.0375678	1.08496		FALSE
9594.03	54644.9	683.5	5.91236		7447.62	1799.74	0.0371869	1.2882		FALSE
9601.1	54665	572.5	4.95219		8437.21	1497.71	0.0311478	1.13795		FALSE
9604.17	54673.7	499.5	4.32074		5810.03	1355.24	0.0271761	1.65303		FALSE
9607.66	54683.5	467.5	4.11165		5187.41	963.846	0.0254351	1.85211		FALSE
9610.64	54691.9	460.5	4.05008		4629.2	1238.01	0.0250542	2.07609		FALSE
9614.48	54702.8	409.5	3.60154		5895.52	836.582	0.0222795	1.63081		FALSE
9617.35	54710.9	395.5	3.47841		6024.84	1258.09	0.0215178	1.59628		FALSE
9621.55	54722.8	353.5	3.10902		6614.42	895.462	0.0192327	1.45463		FALSE
9624.45	54731	285.5	2.51096		4330.16	586.778	0.0155331	2.22265		FALSE
9627.57	54739.8	278.5	2.4494		4896.61	736.105	0.0151522	1.96617		FALSE
9630.82	54749	254.5	2.23832		5441.56	507.062	0.0138465	1.76987		FALSE
10150.5	56197.9	240	2.15758		5421.77	504.688	0.0130576	1.87217		FALSE
10153.8	56206.9	276	2.48122		6778.11	695.056	0.0150162	1.49802		FALSE
10157.4	56216.9	284	2.55314		5326.86	757.826	0.0154515	1.90682		FALSE
10160.3	56225	323	2.90375		6744.13	651.623	0.0175733	1.50654		FALSE
10164	56235	338	3.0386		9005.66	840.74	0.0183894	1.12862		FALSE
10167.6	56245	367	3.29931		8679.97	903.309	0.0199672	1.17139		FALSE
10170.9	56254.1	386	3.47011		5292.53	1021.41	0.0210009	1.92175		FALSE
10174.8	56264.8	417	3.7488		4928.32	1107.76	0.0226875	2.06456		FALSE
10177.8	56273	459	4.12638		6044.29	1180.24	0.0249726	1.68387		FALSE
10180.7	56281	479	4.35754		4576.54	983.321	0.0260608	2.22454		FALSE
10184.7	56291.9	484	4.40303		5246.94	1326.49	0.0263328	1.94107		FALSE
10188	56300.9	497	4.52129		4198.22	1399.75	0.0270401	2.42673		FALSE
10191.8	56311.5	538	4.89427		4861.81	1501.94	0.0292707	2.09629		FALSE
10195.2	56321	572	5.20358		6875.45	1195.92	0.0311206	1.48285		FALSE
10198.2	56329	608	5.53107		6948.97	1669.44	0.0330792	1.46758		FALSE
10201.8	56339	648	5.89496		5519.43	1365.13	0.0352555	1.84834		FALSE
10209.1	56359	728	6.62273		7004.38	1543.53	0.039608	1.45753		FALSE
10211.8	56366.3	804	7.31412		5754.19	1714.57	0.0437429	1.77467		FALSE
10215.6	56376.9	879	7.99641		6316.79	2425.61	0.0478234	1.61722		FALSE
10219.6	56387.8	1000	9.09716		4260.54	3495.06	0.0544066	2.39866		FALSE
10222.9	56396.9	1129	10.2707		6287.63	3127.55	0.061425	1.62588		FALSE
10225.9	56405	1229	11.1804		7997.02	2578.93	0.0668657	1.27871		FALSE
10228.7	56412.7	1173	10.671		4080.73	4212.42	0.0638189	2.50658		FALSE
10248.9	56468	619	5.63114		5276.49	1768.87	0.0336777	1.94236		FALSE
10258.7	56494.9	551	5.01254		5904.54	1557.54	0.029978	1.73743		FALSE
10262.4	56505	560	5.09441		7045.11	1535.44	0.0304677	1.45667		FALSE
10266	56514.8	528	4.8033		7578.43	1119.2	0.0287267	1.35463		FALSE
10268.5	56521.7	519	4.72143		4473.43	1466.8	0.028237	2.29543		FALSE
10272.6	56532.9	497	4.52129		5093.08	1065	0.0270401	2.01696		FALSE
10275.7	56541.4	489	4.44851		5126.22	1363.65	0.0266048	2.00453		FALSE
10279.2	56551	456	4.14831		7709.2	1225.79	0.0248094	1.33336		FALSE
10282.8	56560.9	429	3.90268		5899.41	914.683	0.0233404	1.74302		FALSE
10285.9	56569.3	414	3.76622		5212.05	1166.88	0.0225243	1.97348		FALSE
10288.7	56577	393	3.57518		6072.39	828.277	0.0213818	1.69434		FALSE
10291.9	56585.8	375	3.41144		6491.71	1055.35	0.0204025	1.58539		FALSE
10295.3	56595	395	3.59338		5473.7	1058.85	0.0214906	1.88086		FALSE
10298.9	56605	357	3.24769		7148.81	741.398	0.0194232	1.44065		FALSE
10302.6	56615	360	3.27498		7347.54	963.369	0.0195864	1.40218		FALSE
10305.5	56623	370	3.36595		5274.06	991.491	0.0201304	1.954		FALSE
10309.9	56634.9	353	3.2113		4870.38	978.291	0.0192055	2.11685		FALSE
10313.5	56644.8	343	3.12033		5260.22	961.535	0.0186615	1.96066		FALSE
10317.2	56655	381	3.46602		9665.13	756.867	0.0207289	1.06747		FALSE
10324.3	56674.3	370	3.36595		4751.34	1047.25	0.0201304	2.17292		FALSE
10330.6	56691.5	387	3.5206		5587.12	825	0.0210554	1.84901		FALSE
10334.1	56701	417	3.79352		7815.67	1117.57	0.0226875	1.32223		FALSE
10337.8	56711	450	4.09372		7448.12	1176.04	0.024483	1.38797		FALSE
10341.7	56721.6	442	4.02095		5682.3	1199.56	0.0240477	1.81998		FALSE
10345.4	56731.8	475	4.32115		6553.94	1265.79	0.0258431	1.5785		FALSE
10348.8	56741	484	4.40303		6506.72	1299.57	0.0263328	1.59047		FALSE
10352.4	56751	499	4.53948		9038.51	1334.6	0.0271489	1.14537		FALSE
10356.1	56760.9	492	4.4758		7187.95	1040.68	0.026768	1.44076		FALSE
10359	56769	532	4.83969		5989.2	1448.92	0.0289443	1.72962		FALSE
10362.7	56779	586	5.33094		10581.4	1483.12	0.0318823	0.979329		FALSE
10366.4	56789	583	5.30365		9260.2	1197.88	0.031719	1.11946		FALSE
10370	56798.9	636	5.78579		6908.49	1700.46	0.0346026	1.50106		FALSE
10373.7	56808.8	643	5.84948		5656.74	1776.87	0.0349834	1.83386		FALSE
10376.6	56816.9	648	6.22186		4069.49	1861.91	0.0352555	2.54986		FALSE
10380.3	56826.8	717	6.88438		7541.04	1519.71	0.0390095	1.3765		FALSE
10383.7	56836	747	7.17242		4437.09	2145.73	0.0406417	2.3402		FALSE
10386.9	56845	819	7.86374		7102.74	2857.04	0.044559	1.46239		FALSE
10390.6	56855	875	8.40143		7066.65	2424.67	0.0476058	1.47037		FALSE
10393.9	56863.8	878	8.43024		1303.36	10816.4	0.047769	7.97468		FALSE
10412.7	56915	496	4.76241		9885.88	1340.52	0.0269857	1.05329		FALSE
10416.4	56924.9	457	4.38795		6994.34	1216.96	0.0248638	1.48926		FALSE
10419.3	56933	400	3.84066		6442.09	846.747	0.0217626	1.61738		FALSE
10423.4	56944.1	359	3.44699		4982.81	1034.34	0.019532	2.09188		FALSE
10429.9	56961.8	343	3.29336		7192.31	730.6	0.0186615	1.45015		FALSE
10439.9	56989	316	3.03412		3944.99	1047.89	0.0171925	2.64638		FALSE
10445	57002.8	296	2.84209		6469.95	623.865	0.0161044	1.61439		FALSE
10465	57057	228	2.18917		7736.51	461.233	0.0124047	1.35268		FALSE
10468.6	57066.8	227	2.17957		3785.45	776.201	0.0123503	2.76549		FALSE
10473.1	57079	225	2.16037		7275.24	443.696	0.0122415	1.43956		FALSE
10480.5	57099	215	2.06435		6479.48	571.49	0.0116974	1.61749		FALSE
10483.5	57107	216	2.07395		6488.88	443.084	0.0117518	1.61561		FALSE
10487.2	57117	245	2.3524		9137.75	584.506	0.0133296	1.14767		FALSE
10490.8	57127	257	2.46762		7024.65	635.103	0.0139825	1.49343		FALSE
10493.8	57134.9	236	2.26599		5521.53	635.29	0.01284	1.90052		FALSE
10497.8	57145.9	222	2.13156		7151.37	463.609	0.0120783	1.46795		FALSE
10501.2	57154.9	224	2.15077		6311.13	452.035	0.0121871	1.66392		FALSE
13367.4	64445.8	167	2.09709		8066.84	381.585	0.0090859	1.65708		FALSE
13371.2	64455	164	2.05942		13570.5	452.387	0.00892268	0.985313		FALSE
13374.5	64463	172	2.15988		5979.25	622.826	0.00935793	2.23683		FALSE
13378.7	64473	183	2.29801		11064.1	395.819	0.00995641	1.2092		FALSE
13382.6	64482.2	169	2.12221		8337.21	393.681	0.00919471	1.60516		FALSE
13386.2	64491	200	2.51149		9717.99	567.356	0.0108813	1.37747		FALSE
13390.4	64501	219	2.75008		12319.8	600.956	0.011915	1.0869		FALSE
13394.6	64511	225	2.82542		12488.3	499.277	0.0122415	1.07257		FALSE
13398.2	64519.6	244	3.06401		7509.84	720.785	0.0132752	1.78408		FALSE
13402.1	64528.9	238	2.98867		5790.33	559.808	0.0129488	2.31456		FALSE
13405.6	64537.4	247	3.10169		6550.34	745.651	0.0134384	2.04655		FALSE
13409.6	64547	260	3.26493		8563.2	740.536	0.0141457	1.56595		FALSE
13413.7	64556.9	239	3.00123		8512.8	700.207	0.0130032	1.57571		FALSE
13417.5	64566	225	2.82542		7315.2	666.286	0.0122415	1.8342		FALSE
13421.3	64575	236	2.96355		11889.1	665.313	0.01284	1.12887		FALSE
13425.4	64585	204	2.56172		10633.8	542.903	0.0110989	1.26253		FALSE
13429.3	64594.2	164	2.05942		4501.52	520.082	0.00892268	2.98328		FALSE
15092.5	68461	154	2.05161		6018.89	499.05	0.00837862	2.50753		FALSE

## Sheet: ICDC_efm07-1_0_G1_1
Spectrum: ICDC efm07-1\0_G1\1 1SLin, "Baseline subt." (D:\Data\BioTyperRealTimeProcessing\China CDC\20121108shichangqiujun\ICDC efm07-1\0_G1\1)
m/z	time	Intens.	SN	Quality Fac.	Res.	Area	Rel. Intens.	FWHM	Chi^2	Bk. Peak
3441.88	32882.4	304.875	3.91669		825.499	1532.64	0.0152095	4.16945		FALSE
3513.59	33219	203.875	2.61916		2993.31	472.101	0.0101709	1.17381		FALSE
3628.86	33752.9	219.375	2.79776		3210.56	338.688	0.0109441	1.13029		FALSE
3641.96	33813	2912.38	37.1424		609.677	28625.3	0.145292	5.97359		FALSE
3670.04	33941.6	392.375	4.99497		1473.61	1414.51	0.0195747	2.49052		FALSE
3671.76	33949.4	326.375	4.15479		4372.57	401.313	0.0162821	0.839725		FALSE
3721.89	34177.6	896.375	11.4109		567.075	6162.07	0.0447181	6.56331		FALSE
3853.36	34768.9	181.375	2.29603		3972.33	307.549	0.00904839	0.97005		FALSE
3881.38	34893.7	4203.38	53.2106		537.06	34115.1	0.209697	7.22709		FALSE
3894.91	34953.7	226.375	2.86568		3225.44	350.061	0.0112933	1.20756		FALSE
3896.99	34962.9	313.375	3.96702		3908.02	440.127	0.0156336	0.997176		FALSE
3899.11	34972.3	301.375	3.81511		4198.55	442.177	0.0150349	0.92868		FALSE
3901.06	34981	318.375	4.03031		4630.04	365.369	0.015883	0.842553		FALSE
3903.31	34991	289.375	3.6632		4386.18	390.848	0.0144363	0.88991		FALSE
3905.55	35000.9	237.375	2.93948		4800.69	283.994	0.0118421	0.81354		FALSE
4379.67	37041	178.5	2.18606		6617.05	278.729	0.00890496	0.661877		FALSE
4382.05	37050.9	224.5	2.74941		5340.45	283.509	0.0111998	0.82054		FALSE
4383.98	37059	272.5	3.33726		5184.78	425.93	0.0135944	0.845547		FALSE
4386.37	37069	310.5	3.80264		6487.9	501.298	0.0154901	0.676084		FALSE
4388.76	37079	324.5	3.97409		6537.51	558.918	0.0161886	0.67132		FALSE
4390.86	37087.7	345.5	4.23128		3212.32	632.848	0.0172362	1.36688		FALSE
4393.07	37097	415.5	5.08856		6222.75	538.281	0.0207284	0.705968		FALSE
4395.09	37105.4	393.5	4.81913		3162.73	725.384	0.0196308	1.38965		FALSE
4397.14	37114	378.5	4.63542		3340.39	671.863	0.0188825	1.31635		FALSE
4399.76	37124.9	352.5	4.31701		4425.2	591.098	0.0175854	0.994252		FALSE
4401.89	37133.8	356.5	4.20056		4491.02	485.454	0.017785	0.980156		FALSE
4404.32	37144	438.5	5.16675		3769.02	757.564	0.0218758	1.16856		FALSE
4406.96	37155	629.5	7.41726		6731.96	1104.59	0.0314043	0.654633		FALSE
4408.86	37162.9	893.5	10.5279		4593.93	1497.86	0.0445747	0.959715		FALSE
4410.98	37171.7	1048.5	12.3543		3760.66	1876.29	0.0523073	1.17293		FALSE
4413.2	37181	1162.5	13.6975		5557.35	2038.36	0.0579945	0.794119		FALSE
4415.59	37190.9	1257.5	14.8169		4831	1722.65	0.0627338	0.914012		FALSE
4426.91	37238.1	9252.5	109.02		582.027	89361.7	0.461586	7.60602		FALSE
4439.34	37289.8	661.5	7.79431		4099.27	942.17	0.0330007	1.08296		FALSE
4441.56	37299	724.5	8.53663		5750.06	1305.55	0.0361437	0.772436		FALSE
4443.96	37309	773.5	9.11399		4259.22	1750.21	0.0385882	1.04337		FALSE
4446.08	37317.8	742.5	8.74872		3171.52	1386.19	0.0370417	1.40188		FALSE
4448.74	37328.8	671.5	7.91214		4752.33	1233.71	0.0334996	0.936118		FALSE
4450.44	37335.9	561.5	6.61604		2183.08	2032.52	0.028012	2.03861		FALSE
4455.53	37357	410.5	4.83683		4294.66	723.698	0.0204789	1.03746		FALSE
4457.94	37367	359.5	4.23591		6535.27	481.662	0.0179346	0.682136		FALSE
4460.35	37377	380.5	4.48335		6400.65	497.509	0.0189823	0.696858		FALSE
4462.29	37385	397.5	4.68366		7435.05	519.875	0.0198304	0.600169		FALSE
4464.93	37396	414.5	4.88397		2731.9	1130.31	0.0206785	1.63437		FALSE
4467.2	37405.4	396.5	4.67188		2766.05	1286.62	0.0197805	1.61501		FALSE
4473.38	37430.9	259.5	3.05763		4559.04	342.8	0.0129459	0.981211		FALSE
4475.81	37441	250.5	2.95159		7949.04	316.963	0.0124969	0.563062		FALSE
4477.74	37449	254.5	2.99872		4404.54	421.423	0.0126964	1.01662		FALSE
4480.32	37459.7	241.5	2.84554		4601.4	402.778	0.0120479	0.973686		FALSE
4482.57	37469	294.5	3.47003		7124.99	431.946	0.0146919	0.629134		FALSE
4484.99	37479	332.5	3.91778		5465.77	416.881	0.0165877	0.820559		FALSE
4489.34	37496.9	642.5	7.57044		1537.33	2298.38	0.0320529	2.92022		FALSE
4491.73	37506.8	468.5	5.52024		6635.94	761.699	0.0233724	0.676878		FALSE
4494.01	37516.2	299.5	3.52894		4558.3	471.585	0.0149414	0.985896		FALSE
4496.13	37525	246.5	2.90446		5484.98	302.253	0.0122973	0.819716		FALSE
4498.55	37535	232.5	2.7395		5611.27	320.567	0.0115989	0.801698		FALSE
4500.97	37545	239.5	2.82198		6786.66	301.376	0.0119481	0.663209		FALSE
4503.39	37555	225.5	2.65702		6465.19	300.873	0.0112497	0.69656		FALSE
4505.77	37564.8	215.5	2.53919		4604.51	335.133	0.0107508	0.978556		FALSE
4507.98	37573.9	220.5	2.5981		4661.21	289.003	0.0110002	0.967126		FALSE
4510.18	37583	206.5	2.43315		6247.15	299.785	0.0103018	0.721959		FALSE
4512.6	37593	204.5	2.40958		5965.07	259.468	0.010202	0.756504		FALSE
4514.81	37602	196.5	2.31532		4163.14	289.114	0.00980294	1.08447		FALSE
4517.14	37611.6	191.5	2.2564		3675.14	246.695	0.0095535	1.22911		FALSE
4519.4	37621	228.5	2.69237		5072.32	323.466	0.0113994	0.890993		FALSE
4521.9	37631.3	224.5	2.64524		3504.41	388.88	0.0111998	1.29035		FALSE
4524.26	37641	288.5	3.39933		4148.4	365.677	0.0143926	1.0906		FALSE
4526.68	37650.9	369.5	4.35374		4445.45	592.904	0.0184335	1.01827		FALSE
4529.08	37660.8	448.5	5.21832		3350.16	951.663	0.0223747	1.3519		FALSE
4530.63	37667.2	340.5	3.96174		4762.07	602.029	0.0169868	0.951399		FALSE
4533	37676.9	251.5	2.92622		3672.2	423.097	0.0125468	1.23441		FALSE
4535.93	37689	222.5	2.5888		5109.69	337.588	0.0111	0.887711		FALSE
4538.06	37697.7	181.5	2.11176		3876.55	240.146	0.00905463	1.17064		FALSE
4613.16	38005.1	194.5	2.26302		3221.64	267.868	0.00970317	1.43193		FALSE
4615.64	38015.2	283.5	3.29854		2721.41	601.828	0.0141432	1.69605		FALSE
4617.34	38022.2	278.5	3.24036		3433.65	479.413	0.0138937	1.34473		FALSE
4619.63	38031.5	189.5	2.20484		3830.31	303.988	0.00945373	1.20607		FALSE
4774.58	38657.5	570.5	6.61298		930.857	3517.8	0.028461	5.12923		FALSE
5035.55	39689.4	357	4.0426		1216.18	1807.45	0.0178099	4.14047		FALSE
5110.58	39981.1	216	2.40974		2739.49	698.008	0.0107758	1.86552		FALSE
5190.36	40289	188	2.09736		4098.01	256.767	0.0093789	1.26656		FALSE
5194.51	40304.9	282	3.14604		2794.1	882.618	0.0140683	1.8591		FALSE
5245.1	40498.9	364	4.02751		1369.01	1849.53	0.0181591	3.83132		FALSE
5929.4	43035.6	185	2.08192		4385.1	350.453	0.00922923	1.35217		FALSE
5931.99	43044.9	226	2.54332		3256.29	452.913	0.0112746	1.8217		FALSE
5933.87	43051.6	199	2.23947		3031.98	415.93	0.00992766	1.95709		FALSE
5937.04	43063	219	2.46455		3573.91	464.986	0.0109254	1.66122		FALSE
5940.17	43074.3	284	3.19603		3246.34	592.74	0.0141681	1.82981		FALSE
5942.58	43083	333	3.74746		6560.21	816.161	0.0166126	0.905853		FALSE
5945.35	43092.9	291	3.27481		9574.17	461.597	0.0145173	0.620978		FALSE
5947.86	43101.9	268	3.01598		1790.04	1116.84	0.0133699	3.32275		FALSE
5953.17	43121	267	3.00472		3885.19	673.138	0.01332	1.53227		FALSE
5955.55	43129.5	263	2.95971		5691.01	412.274	0.0131205	1.04649		FALSE
5960.97	43149	284	3.19603		9369.08	427.291	0.0141681	0.636239		FALSE
5970.79	43184.2	1380	15.53		840.933	13985.1	0.0688451	7.1002		FALSE
5982.17	43225	398	4.47895		3671.95	640.603	0.0198553	1.62915		FALSE
5984.96	43235	457	5.14291		5127.79	1120.99	0.0227987	1.16716		FALSE
5987.55	43244.2	474	5.33423		4867.08	983.345	0.0236468	1.23021		FALSE
5990.21	43253.7	560	6.30204		4857.44	1153.33	0.0279371	1.2332		FALSE
5992.79	43263	638	7.17982		5109.86	1311.05	0.0318284	1.17279		FALSE
5995.56	43272.9	637	7.16857		5645.71	1345.02	0.0317785	1.06197		FALSE
5997.98	43281.5	609	6.85347		4407.7	1004.03	0.0303816	1.36079		FALSE
6000.61	43290.9	643	7.23609		4186.89	1384.4	0.0320778	1.43319		FALSE
6003.39	43300.9	726	8.17014		3605.79	1909.5	0.0362185	1.66493		FALSE
6008.95	43320.8	1029	11.58		878.618	10986.8	0.0513345	6.8391		FALSE
6017.97	43353	686	7.72		3869.97	1484.55	0.034223	1.55504		FALSE
6020.96	43363.7	667	7.50618		5647.08	1102.8	0.0332751	1.06621		FALSE
6024.69	43377	732	8.23767		3881.84	1610.08	0.0365178	1.55202		FALSE
6037.09	43421.2	1430	16.0927		870.946	15014.4	0.0713395	6.93165		FALSE
6041.2	43435.8	1134	12.7616		3867.34	1853.08	0.0565727	1.56211		FALSE
6051.02	43470.8	1989	22.3835		825.181	20298.3	0.0992267	7.33296		FALSE
6065.07	43520.8	345	3.84421		5918.77	727.114	0.0172113	1.02472		FALSE
6067.63	43529.9	333	3.7105		4221.42	541.396	0.0166126	1.43734		FALSE
6069.98	43538.3	321	3.57679		4700.95	663.763	0.016014	1.29123		FALSE
6072.98	43549	321	3.57679		3666	623.355	0.016014	1.65657		FALSE
6075.49	43557.9	297	3.30937		4060.64	622.548	0.0148167	1.49619		FALSE
6078.26	43567.7	263	2.93052		3572.3	546.508	0.0131205	1.7015		FALSE
6080.86	43577	283	3.15337		4576.38	397.995	0.0141182	1.32875		FALSE
6083.48	43586.3	225	2.5071		4015.8	444.418	0.0112247	1.51488		FALSE
6086.17	43595.8	219	2.44024		4277.83	424.44	0.0109254	1.42272		FALSE
6088.75	43605	206	2.29539		5877.56	289.235	0.0102769	1.03593		FALSE
6297.26	44339	191	2.12286		3969.93	379.354	0.00952856	1.58624		FALSE
6303.34	44360.2	191.5	2.12841		3714.83	398.968	0.0095535	1.6968		FALSE
6305.85	44369	226.75	2.5202		4399.61	454.733	0.011312	1.43328		FALSE
6308.15	44377	221	2.45629		6144.49	344.056	0.0110252	1.02664		FALSE
6311.01	44386.9	203.5	2.26179		4394.18	336.162	0.0101522	1.43622		FALSE
6313.85	44396.9	241.75	2.68691		5038.58	481.422	0.0120604	1.2531		FALSE
6316.17	44404.9	247.25	2.74804		4660.34	399.611	0.0123347	1.3553		FALSE
6319.05	44415	278	3.08981		5181.56	566.355	0.0138688	1.21953		FALSE
6321.34	44423	325	3.61219		4762.25	669.383	0.0162135	1.32739		FALSE
6327.08	44442.9	389	4.32351		5483.03	807.591	0.0194063	1.15394		FALSE
6329.39	44451	433.75	4.82088		5395.33	926.848	0.0216388	1.17312		FALSE
6339.83	44487.3	2402	26.6969		869.542	23199.3	0.11983	7.291		FALSE
6353.54	44535	274.75	3.05369		6222.12	449.522	0.0137067	1.02112		FALSE
6357.38	44548.3	437.75	4.86534		3671.03	1020.9	0.0218384	1.73177		FALSE
6359.25	44554.8	538	5.97956		1818.74	2284.73	0.0268396	3.49651		FALSE
6365.04	44575	307.5	3.40517		6193.97	631.14	0.0153405	1.02762		FALSE
6369.66	44591	220.5	2.44176		4818.58	423.686	0.0110002	1.3219		FALSE
6403.03	44706.7	390.5	4.32429		939.86	2781.75	0.0194812	6.81275		FALSE
6461.23	44907.7	199.5	2.20921		5500.49	370.672	0.00995261	1.17467		FALSE
6463.92	44917	262.5	2.90686		5449.02	542.559	0.0130955	1.18625		FALSE
6466.53	44926	325.5	3.6045		4733.82	714.395	0.0162385	1.36603		FALSE
6469.68	44936.8	354.5	3.92564		3261.43	774.61	0.0176852	1.98369		FALSE
6472.05	44945	337.5	3.73739		3900.07	752.119	0.0168371	1.65947		FALSE
6475.71	44957.6	326.5	3.61557		5323.66	723.628	0.0162884	1.2164		FALSE
6478.22	44966.2	338.5	3.74846		3204.05	754.443	0.016887	2.02189		FALSE
6481.35	44977	367.5	4.0696		8063.47	582.576	0.0183337	0.803791		FALSE
6492.55	45015.5	756.5	8.37728		1428.03	5172.75	0.0377401	4.54652		FALSE
6495.3	45025	815.5	9.03063		4745.92	2262.26	0.0406835	1.36861		FALSE
6509.05	45072.2	3794.5	42.0193		752.387	44717.7	0.189299	8.6512		FALSE
6519.76	45109	674.5	7.44159		5093.87	1454.02	0.0336493	1.27992		FALSE
6522.67	45119	559.5	6.17282		5359.5	1216.94	0.0279122	1.21703		FALSE
6534.32	45158.9	946.5	10.4425		744.317	13139.5	0.0472188	8.77894		FALSE
6553.03	45223	384.5	4.24209		5429.16	1000.93	0.0191818	1.20701		FALSE
6555.93	45232.9	403.5	4.45172		6034.97	667.008	0.0201297	1.08632		FALSE
6558.87	45242.9	423.5	4.67237		6513.93	905.872	0.0211275	1.0069		FALSE
6561.21	45251	419.5	4.62824		5479.23	889.724	0.0209279	1.19747		FALSE
6563.76	45259.7	354.5	3.91111		4689.92	751.233	0.0176852	1.39955		FALSE
6567.06	45271	331.5	3.65736		4286.6	541.867	0.0165378	1.532		FALSE
6569.4	45279	325.5	3.59116		5009.91	678.046	0.0162385	1.31128		FALSE
6572.62	45290	321.5	3.54703		3411.76	722.051	0.0160389	1.92646		FALSE
6575.64	45300.3	358.5	3.95524		3911.97	795.659	0.0178848	1.6809		FALSE
6577.6	45307	410.5	4.52894		8160.96	889.505	0.0204789	0.805984		FALSE
6583.39	45326.8	585.5	6.45968		2573.2	2600.7	0.0292093	2.55844		FALSE
6586.04	45335.8	651.5	7.18784		4073.59	1443.63	0.0325019	1.61677		FALSE
6600.3	45384.5	4134.5	45.6149		811.852	44204.3	0.206261	8.12993		FALSE
6612.77	45427	527.5	5.81978		5417.12	1096.44	0.0263158	1.22072		FALSE
6616.1	45438.3	444.5	4.90406		3533.44	754.174	0.0221751	1.87243		FALSE
6618.61	45446.9	463.5	5.11368		5210.06	920.036	0.023123	1.27035		FALSE
6621.25	45455.9	443.5	4.89303		4814.96	940.864	0.0221252	1.37514		FALSE
6624.27	45466.1	414.5	4.57308		4388.26	916.631	0.0206785	1.50954		FALSE
6627.11	45475.8	419.5	4.62824		4783.1	707.645	0.0209279	1.38553		FALSE
6629.99	45485.6	389.5	4.29726		4808.58	847.114	0.0194313	1.37878		FALSE
6632.75	45495	386.5	4.26416		8239.3	784.247	0.0192816	0.805013		FALSE
6635.29	45503.6	366.5	4.0435		5532.34	617.67	0.0182839	1.19936		FALSE
6638.04	45513	354.5	3.91111		5175.64	782.286	0.0176852	1.28256		FALSE
6640.39	45521	347.5	3.83388		5733.48	700.929	0.017336	1.15818		FALSE
6643.69	45532.2	283.5	3.12778		3134.41	721.97	0.0141432	2.1196		FALSE
6649.21	45550.9	200.5	2.21207		9109.35	313.675	0.0100025	0.729933		FALSE
6652.17	45561	217.5	2.39962		7114.04	351.955	0.0108506	0.935076		FALSE
6654.52	45569	242.5	2.67544		8112.83	360.628	0.0120978	0.820246		FALSE
6656.88	45577	204.5	2.2562		5975.7	377.808	0.010202	1.11399		FALSE
6696.03	45709.8	460.5	5.07339		2107.39	1929.68	0.0229733	3.17741		FALSE
6697.74	45715.5	445.5	4.90814		4241.39	977.542	0.022225	1.57914		FALSE
6700	45723.2	346.5	3.81744		2736.77	1262.44	0.0172861	2.44814		FALSE
6804.93	46077	192.5	2.1208		6771.96	373.819	0.00960339	1.00487		FALSE
6807.32	46085	256.5	2.8259		5595.16	514.883	0.0127962	1.21664		FALSE
6810.29	46094.9	276.5	3.04624		5152.6	603.029	0.013794	1.32172		FALSE
6815.34	46111.9	349.25	3.84774		5197.22	768.365	0.0174233	1.31134		FALSE
6818.01	46120.9	407	4.48398		5778.35	687.984	0.0203043	1.17992		FALSE
6820.78	46130.1	507.5	5.5912		4435.36	1110.94	0.025318	1.53782		FALSE
6823.95	46140.8	687.75	7.57704		4713.48	1817.91	0.0343103	1.44775		FALSE
6825.79	46147	796.75	8.77791		3978.7	2179.43	0.0397481	1.71558		FALSE
6828.76	46156.9	688.25	7.58255		5615.28	1470.1	0.0343352	1.2161		FALSE
6831.19	46165.1	499.75	5.50582		10466.5	1097.75	0.0249314	0.652669		FALSE
6834.72	46176.9	434.75	4.87063		5338.26	966.212	0.0216887	1.28033		FALSE
6840.89	46197.6	544	6.09459		3235.22	2231.78	0.0271389	2.11451		FALSE
6843.68	46206.9	640	7.1701		3872.28	1797.61	0.0319282	1.76735		FALSE
6846.08	46215	628	7.03566		5693.05	1095.06	0.0313295	1.20253		FALSE
6852.06	46235	649	7.27093		7148.78	1448.14	0.0323772	0.958493		FALSE
6855.73	46247.3	680	7.61823		3373.65	1928.14	0.0339237	2.03214		FALSE
6857.44	46253	740	8.29043		6048.6	1283.36	0.0369169	1.13372		FALSE
6860.43	46263	787	8.81698		6762.43	1791.39	0.0392617	1.01449		FALSE
6863.42	46273	861	9.64603		9328.71	1459.46	0.0429534	0.735731		FALSE
6866.39	46282.9	1058	11.8531		5203.07	2341.72	0.0527812	1.31968		FALSE
6871.79	46301	1451	16.256		2018.56	7537.12	0.0723871	3.40431		FALSE
6874.76	46310.9	1482	16.6033		5192.75	3456.27	0.0739336	1.32392		FALSE
6887.19	46352.4	4110	46.0455		791.107	54274.5	0.205039	8.70576		FALSE
6901.94	46401.6	875	9.80287		5528.43	1515.98	0.0436518	1.24844		FALSE
6904.74	46411	821	9.19789		6377.89	1775.81	0.0409578	1.08261		FALSE
6907.74	46421	715	8.01035		6667.35	1542.67	0.0356697	1.03605		FALSE
6910.39	46429.8	634	7.10288		5483.81	1391.7	0.0316288	1.26014		FALSE
6913.14	46439	555	6.21782		4445.54	1258.44	0.0276877	1.55507		FALSE
6916.15	46449	533	5.97135		10109.9	900.713	0.0265902	0.684098		FALSE
6918.54	46457	516	5.78089		4031.17	1174.2	0.0257421	1.71626		FALSE
6921.55	46467	473	5.29915		6489.93	1042.81	0.0235969	1.06651		FALSE
6924.55	46477	452	5.06388		4548.99	1010.57	0.0225493	1.52222		FALSE
6927.55	46487	442	4.95185		3908.49	955.08	0.0220504	1.77244		FALSE
6933.16	46505.6	333	3.73069		4355	728.864	0.0166126	1.592		FALSE
6935.97	46515	320	3.58505		9753.27	514.687	0.0159641	0.711143		FALSE
6942.07	46535.3	275	3.0809		4081.84	481.079	0.0137191	1.70072		FALSE
6944.98	46544.9	295	3.30497		5654.8	500.112	0.0147169	1.22816		FALSE
6947.4	46553	298	3.33858		7558.65	658.087	0.0148666	0.919132		FALSE
6950.38	46562.9	312	3.49542		6393.55	533.253	0.015565	1.08709		FALSE
6952.81	46571	345	3.86513		5987.21	733.164	0.0172113	1.16128		FALSE
6955.46	46579.8	314	3.51783		4901.51	543.393	0.0156648	1.41904		FALSE
6958.21	46588.9	323	3.61866		4584.44	701.389	0.0161137	1.51779		FALSE
6960.95	46598	343	3.84273		4628.49	728.224	0.0171115	1.50393		FALSE
6964.24	46608.9	372	4.16762		4781.67	608.102	0.0185582	1.45644		FALSE
6966.66	46617	425	4.76139		5496.91	818.458	0.0212023	1.26738		FALSE
6969.83	46627.5	428	4.795		4507.8	913.152	0.021352	1.54617		FALSE
6972.66	46636.9	437	4.89583		5949.74	724.195	0.0218009	1.17193		FALSE
6975.48	46646.3	451	5.05268		5140.17	961.682	0.0224994	1.35705		FALSE
6978.34	46655.7	483	5.41119		5257.23	1009.03	0.0240958	1.32738		FALSE
6981.13	46665	553	6.19541		4478.92	925.466	0.0275879	1.55866		FALSE
6984.13	46674.9	715	8.01035		4337.81	1542.38	0.0356697	1.61006		FALSE
6986.56	46683	808	9.05225		3728.96	2278.92	0.0403093	1.87359		FALSE
6989.29	46692	777	8.70495		4308.5	2169.69	0.0387628	1.62221		FALSE
6992.57	46702.9	676	7.56295		5006.79	1561.61	0.0337241	1.39662		FALSE
6995.01	46711	622	6.95881		8960.28	1083.31	0.0310302	0.780669		FALSE
6997.6	46719.6	651	7.28326		4704.23	1865.29	0.0324769	1.48751		FALSE
7003.45	46738.9	666	7.45107		7258.7	1157.09	0.0332252	0.964836		FALSE
7006.48	46749	690	7.71958		4934.56	1973.93	0.0344225	1.41988		FALSE
7017.32	46784.8	1041	11.6465		1055.86	9251.69	0.0519332	6.64606		FALSE
7020.38	46795	967	10.8186		3901.11	1737.26	0.0482415	1.79959		FALSE
7023.4	46804.9	1017	11.378		6656.9	1803.57	0.0507358	1.05506		FALSE
7031.2	46830.7	2316	25.9109		851.136	27370.3	0.11554	8.26095		FALSE
7045.81	46879	475	5.3142		5030.12	829.983	0.0236967	1.40072		FALSE
7048.22	46886.9	476	5.32539		4773.37	1083.9	0.0237466	1.47657		FALSE
7050.66	46895	446	4.98976		3793.14	1042.57	0.0222499	1.8588		FALSE
7053.7	46905	407	4.55343		4082.4	722.947	0.0203043	1.72783		FALSE
7057.33	46917	426	4.766		3905.07	1432.52	0.0212522	1.80722		FALSE
7060.36	46927	394	4.40799		13719.5	671.629	0.0196558	0.514623		FALSE
7062.78	46935	370	4.13948		3564.89	647.858	0.0184585	1.9812		FALSE
7064.61	46941	357	3.99404		2961.38	1131.74	0.0178099	2.38558		FALSE
7069.45	46956.9	291	3.25565		4124.11	494.771	0.0145173	1.71418		FALSE
7074.3	46972.9	214	2.39419		3633.55	467.694	0.010676	1.94694		FALSE
7106.53	47079	180	2.0138		4618.07	425.259	0.0089798	1.53886		FALSE
7130.49	47157.7	230	2.57319		5911.77	370.051	0.0114742	1.20615		FALSE
7133.32	47167	199	2.22637		5023.4	408.156	0.00992766	1.42002		FALSE
7136.16	47176.3	201	2.24875		4667.91	415.937	0.0100274	1.52877		FALSE
7139.17	47186.1	220	2.46132		6091.46	348.089	0.0109753	1.172		FALSE
7142.06	47195.6	203	2.27112		5691.89	385.383	0.0101272	1.25478		FALSE
7144.92	47205	211	2.36063		5721.28	388.394	0.0105263	1.24883		FALSE
7147.36	47213	216	2.41656		4177.47	442.663	0.0107758	1.71093		FALSE
7150.69	47223.9	194	2.17043		4231.9	327.541	0.00967822	1.68971		FALSE
7154.05	47234.9	225	2.51725		3308.32	606.126	0.0112247	2.16244		FALSE
7156.88	47244.2	248	2.77457		3326.54	438.281	0.0123722	2.15144		FALSE
7159.81	47253.8	256	2.86408		3934.69	588.137	0.0127713	1.81966		FALSE
7162.63	47263	234	2.61794		4109.5	542.839	0.0116737	1.74294		FALSE
7165.89	47273.7	293	3.27802		4068.91	645.796	0.0146171	1.76113		FALSE
7169.15	47284.3	334	3.73672		3220.19	783.017	0.0166625	2.22631		FALSE
7171.18	47291	351	3.92692		5474.88	811.979	0.0175106	1.30983		FALSE
7174.23	47301	346	3.87098		7923.72	786.906	0.0172612	0.905412		FALSE
7177.89	47312.9	334	3.73672		4932.2	763.049	0.0166625	1.45531		FALSE
7180.96	47323	302	3.37871		4098.42	521.58	0.0150661	1.75213		FALSE
7184	47332.9	353	3.94929		4729.17	771.554	0.0176104	1.51908		FALSE
7186.47	47341	357	3.99404		9395.79	751.402	0.0178099	0.76486		FALSE
7189.53	47351	388	4.34087		11096.3	823.535	0.0193564	0.64792		FALSE
7192.57	47360.9	437	4.88907		6230.19	962.452	0.0218009	1.15447		FALSE
7198.26	47379.5	514	5.75053		4774.55	1464.59	0.0256423	1.50763		FALSE
7206.67	47407	700	7.83146		6317.59	2654.55	0.0349214	1.14073		FALSE
7210.97	47421	827	9.25231		3025.86	3221.76	0.0412572	2.38312		FALSE
7214.27	47431.8	898	10.0466		4564.35	2115.9	0.0447992	1.58057		FALSE
7217.42	47442	978	10.9417		4032.04	1755.36	0.0487902	1.79001		FALSE
7223.14	47460.7	1236	13.8281		2203.25	6236.7	0.0616613	3.2784		FALSE
7225.34	47467.9	1390	15.551		5567.45	3260.11	0.069344	1.29778		FALSE
7228.68	47478.8	1548	17.3187		3682.07	3666.36	0.0772262	1.96321		FALSE
7231.2	47487	1765	19.7465		8034.75	4090.37	0.0880519	0.899991		FALSE
7234.49	47497.7	1935	21.6484		4169.62	5676.78	0.0965328	1.73505		FALSE
7243.43	47526.8	2860	31.9971		1547.75	21034.2	0.142679	4.67997		FALSE
7246.39	47536.4	3139	35.1185		5650.01	7447.34	0.156598	1.28254		FALSE
7249	47544.9	3456	38.665		5528.82	8171.23	0.172412	1.31113		FALSE
7251.85	47554.2	3708	41.4844		5097.29	8802.37	0.184984	1.42269		FALSE
7258.23	47574.9	4550	50.9045		3712.69	20472.3	0.226989	1.95498		FALSE
7289.05	47675.1	20045	224.259		492.938	569206	1	14.7869		FALSE
7314.97	47759.1	5442	60.884		3722.78	13332.7	0.271489	1.96492		FALSE
7317.88	47768.6	5318	59.3326		3889.59	13036.2	0.265303	1.8814		FALSE
7321.03	47778.8	5176	57.7483		4429.37	15699.2	0.258219	1.65284		FALSE
7324.77	47790.9	4998	55.7623		5819.26	15168.5	0.249339	1.25871		FALSE
7327.42	47799.5	4797	53.5198		4497.61	11704.2	0.239312	1.62918		FALSE
7330.31	47808.8	4615	51.4892		3712.7	21640.4	0.230232	1.97439		FALSE
7336.19	47827.8	4123	46		5247.39	10040.6	0.205687	1.39807		FALSE
7339.58	47838.8	4154	46.3459		5740.17	7640.34	0.207234	1.27863		FALSE
7345.3	47857.3	4775	53.2743		1768.78	25305.8	0.238214	4.15275		FALSE
7347.12	47863.2	4663	52.0248		1598.44	37845.8	0.232627	4.59643		FALSE
7359.47	47903.1	2054	22.9163		2502.08	11894.8	0.102469	2.94134		FALSE
7366.38	47925.4	1820	20.3056		6191	3343.1	0.0907957	1.18985		FALSE
7369.71	47936.2	1845	20.5845		4321.48	4490.15	0.0920429	1.70537		FALSE
7372.44	47945	2010	22.4254		5415.8	4753.55	0.100274	1.36128		FALSE
7375.15	47953.7	1924	21.4659		3512.07	9527.11	0.095984	2.09994		FALSE
7380.79	47971.9	1444	16.1106		3892.21	3454.34	0.0720379	1.8963		FALSE
7383.85	47981.8	1314	14.6602		3348.66	3175.57	0.0655525	2.20502		FALSE
7386.85	47991.5	1211	13.511		5346.35	2918.04	0.0604141	1.38166		FALSE
7389.23	47999.1	1119	12.4846		5527.44	2639.7	0.0558244	1.33683		FALSE
7392.41	48009.4	974	10.8669		3036.22	4746.31	0.0485907	2.43474		FALSE
7399.11	48031	762	8.50158		8186.78	1795.91	0.0380145	0.903787		FALSE
7405.89	48052.8	680	7.58671		3722.97	1617.52	0.0339237	1.98924		FALSE
7408.67	48061.7	645	7.19622		4529.8	1523.46	0.0321776	1.63554		FALSE
7411.54	48071	615	6.86151		8811.56	1081.19	0.030681	0.841115		FALSE
7414.92	48081.9	571	6.37061		5965.31	1375.68	0.0284859	1.24301		FALSE
7417.75	48091	586	6.53796		6982.68	1011.2	0.0292342	1.06231		FALSE
7420.21	48098.9	564	6.29251		4457.24	1583.95	0.0281367	1.66475		FALSE
7423.66	48110	501	5.58962		4994.21	1181.71	0.0249938	1.48645		FALSE
7426.45	48119	482	5.37764		7570.1	854.589	0.0240459	0.981023		FALSE
7428.94	48127	499	5.56731		6263.21	1120.64	0.024894	1.18612		FALSE
7432.04	48136.9	504	5.62309		4565.53	1178.81	0.0251434	1.62786		FALSE
7435.15	48146.9	486	5.42227		5514.12	879.825	0.0242454	1.34839		FALSE
7437.78	48155.4	481	5.36648		5424.71	1138.48	0.023996	1.37109		FALSE
7440.77	48165	445	4.96483		9255.82	1003.49	0.0222	0.803902		FALSE
7443.87	48175	462	5.1545		6551.19	1075.83	0.0230481	1.13626		FALSE
7445.77	48181.1	439	4.89789		1737.17	2697.46	0.0219007	4.28615		FALSE
7454.46	48209	223	2.488		4576.51	402.408	0.011125	1.62885		FALSE
7456.94	48216.9	222	2.47684		6883.79	391.007	0.0110751	1.08326		FALSE
7462.57	48235	266	2.96774		10631.5	682.397	0.0132701	0.701928		FALSE
7465.06	48243	217	2.42105		5865.21	417.238	0.0108256	1.27277		FALSE
7538.21	48477	184.25	2.06926		11384.5	287.648	0.00919182	0.662149		FALSE
7541.33	48487	270.438	3.03721		5452.99	567.349	0.0134915	1.38297		FALSE
7544.47	48497	342.5	3.84652		6735.25	862.749	0.0170866	1.12015		FALSE
7546.97	48505	257.5	2.89191		4262.88	628.394	0.0128461	1.77039		FALSE
8305.55	50867	177.75	2.03637		6425.21	521.475	0.00886755	1.29265		FALSE
8308.84	50877	199.75	2.28841		12632.2	242.82	0.00996508	0.657752		FALSE
8312.12	50887	204.75	2.34569		10228.1	472.707	0.0102145	0.812674		FALSE
8314.74	50894.9	202.75	2.32277		4056.12	381.707	0.0101147	2.04992		FALSE
8325.58	50927.9	692.75	7.93638		979.116	7450.31	0.0345597	8.50316		FALSE
8335.16	50957	186.75	2.16471		6610.08	303.871	0.00931654	1.26098		FALSE
8923.57	52713	181.75	2.19005		7373.61	296.02	0.0090671	1.2102		FALSE
8926.96	52722.9	177.75	2.14185		5543.6	327.341	0.00886755	1.61032		FALSE
8930.38	52732.9	219.75	2.64794		6626.33	343.372	0.0109628	1.34771		FALSE
8933.32	52741.6	223.75	2.69614		6319.73	438.231	0.0111624	1.41356		FALSE
8936.52	52751	225.75	2.72024		5828.08	469.958	0.0112622	1.53336		FALSE
8939.92	52760.9	245.75	2.96124		4940.55	534.474	0.0122599	1.8095		FALSE
8943.32	52770.9	229.75	2.76844		4181.78	527.054	0.0114617	2.13864		FALSE
8946.75	52780.9	239.75	2.88894		4651.04	434.019	0.0119606	1.9236		FALSE
8950.14	52790.9	232.75	2.80459		4055.85	563.549	0.0116114	2.20672		FALSE
8953.36	52800.3	255.75	3.08174		4738.41	637.443	0.0127588	1.88953		FALSE
8956.33	52809	269.75	3.25043		4060.09	537.69	0.0134572	2.20594		FALSE
8959.9	52819.5	316.75	3.81678		3858.38	793.029	0.0158019	2.32219		FALSE
8963.13	52828.9	360.75	4.34697		4870.23	918.188	0.017997	1.84039		FALSE
8966.07	52837.5	392.75	4.73256		6350.48	991.9	0.0195934	1.41187		FALSE
8969.55	52847.7	454.75	5.47965		4695.86	886.293	0.0226865	1.9101		FALSE
8972.36	52855.9	579.75	6.98587		5765.35	1441.15	0.0289224	1.55626		FALSE
8979.24	52876.1	1004.75	12.107		2019.68	5686.18	0.0501247	4.44587		FALSE
8981.16	52881.7	989.75	11.9263		1974.69	6681.84	0.0493764	4.54815		FALSE
8990.73	52909.7	321.75	3.87702		4411.79	616.74	0.0160514	2.03789		FALSE
8994.35	52920.2	265.75	3.20224		6660.55	511.892	0.0132577	1.35039		FALSE
8998.01	52931	249.75	3.00944		8341.83	757.679	0.0124595	1.07866		FALSE
9001.42	52940.9	222.75	2.68409		4795.21	442.267	0.0111125	1.87717		FALSE
9010.1	52966.3	269.75	3.25043		6881.97	510.797	0.0134572	1.30923		FALSE
9013.08	52975	294.75	3.55168		6714.1	711.051	0.0147044	1.34241		FALSE
9016.78	52985.8	298.75	3.59988		6775.82	741.025	0.014904	1.33073		FALSE
9019.93	52995	327.75	3.94932		8652.05	617.445	0.0163507	1.04252		FALSE
9022.67	53003	328.75	3.96137		6375.39	803.898	0.0164006	1.41523		FALSE
9026.06	53012.9	310.75	3.74448		4941.31	792.381	0.0155026	1.82665		FALSE
9029.19	53022	324.75	3.91317		5996.98	635.252	0.016201	1.50562		FALSE
9032.92	53032.9	341.75	4.11802		6586.8	839.736	0.0170491	1.37137		FALSE
9035.7	53041	401.75	4.84101		10446.1	700.794	0.0200424	0.86498		FALSE
9039.12	53051	394.75	4.75666		5500.77	989.153	0.0196932	1.64325		FALSE
9042.33	53060.3	436.75	5.26275		5956.52	1089.44	0.0217885	1.51806		FALSE
9045.29	53069	463.75	5.5881		7419.36	886.937	0.0231354	1.21915		FALSE
9049.11	53080.1	482.75	5.81704		5801.53	1226.03	0.0240833	1.55978		FALSE
9059.47	53110.3	1127.75	13.659		877.704	15560.4	0.0562609	10.3218		FALSE
9060.03	53111.9	1123.75	13.6106		1911.26	7784.88	0.0560614	4.74033		FALSE
9073.44	53150.9	320.75	3.88485		9691.06	581.641	0.0160015	0.93627		FALSE
9076.57	53160	252.75	3.06125		6338.56	620.14	0.0126091	1.43196		FALSE
9079.64	53169	257.75	3.1218		9202.73	526.7	0.0128586	0.986625		FALSE
9083.08	53179	211.75	2.56466		4769.55	466.046	0.0105637	1.90439		FALSE
9086.28	53188.3	204.75	2.47988		6682.16	375.745	0.0102145	1.35978		FALSE
9089.27	53197	231.75	2.8069		6412.91	496.929	0.0115615	1.41734		FALSE
9092.71	53207	211.75	2.56466		9792.3	437.583	0.0105637	0.928558		FALSE
9096.13	53216.9	204.75	2.47988		7786.96	365.881	0.0102145	1.16812		FALSE
9098.9	53225	200.75	2.43143		9632.55	512.53	0.010015	0.944599		FALSE
9217.62	53568.9	322.75	3.90907		6599.1	1401.11	0.0161013	1.3968		FALSE
9220.43	53577	343.75	4.16342		12898.3	653.076	0.0171489	0.714854		FALSE
9223.86	53586.9	366.75	4.44199		6834.32	930.252	0.0182963	1.34964		FALSE
9227.35	53597	434.75	5.26559		7591.45	1060.18	0.0216887	1.21549		FALSE
9230.44	53605.9	555.75	6.73111		6436.31	1383.28	0.0277251	1.43412		FALSE
9233.59	53615	700.75	8.48731		8272.33	2115.2	0.0349588	1.1162		FALSE
9236.65	53623.8	640.75	8.06525		2121.55	3929.04	0.0319656	4.35373		FALSE
9494.66	54362.9	190	2.40417		7609.85	365.605	0.00947867	1.24768		FALSE
9497.49	54371	221	2.79643		12431.9	543.148	0.0110252	0.763962		FALSE
9501.32	54381.9	267	3.37849		4873.51	830.865	0.01332	1.94959		FALSE
9504.52	54391	324	4.09974		7311.73	794.534	0.0161636	1.2999		FALSE
9508.03	54401	368	4.6565		9319.18	921.576	0.0183587	1.02027		FALSE
9511.54	54411	406	5.13733		6990.04	799.395	0.0202544	1.36073		FALSE
9514.96	54420.7	419	5.30183		4173.49	1121.03	0.020903	2.27986		FALSE
9517.88	54429	468	5.92185		9808.29	1233.59	0.0233475	0.970392		FALSE
9521.4	54439	546	6.90883		7650.28	1395.95	0.0272387	1.24458		FALSE
9524.88	54448.8	642	8.12357		12190.6	1696.71	0.0320279	0.781329		FALSE
9534.48	54476.1	1019	12.8939		2191.01	7706.86	0.0508356	4.35164		FALSE
9550.61	54521.9	2503	31.6718		755.903	46069	0.124869	12.6347		FALSE
9568.33	54572.1	406	5.13733		4374.07	1343.91	0.0202544	2.18751		FALSE
9572.15	54583	363	4.59323		10754.3	922.09	0.0181093	0.890073		FALSE
9575.67	54592.9	335	4.23893		10758.5	663.1	0.0167124	0.890054		FALSE
9579.19	54602.9	344	4.35281		6429.34	879.723	0.0171614	1.48992		FALSE
9582.29	54611.7	327	4.1377		5769.71	862.528	0.0163133	1.66079		FALSE
9585.2	54619.9	316	3.99852		4002.72	662.381	0.0157645	2.39467		FALSE
9588.38	54629	361	4.56792		4295.54	918.098	0.0180095	2.23217		FALSE
9591.22	54637	319	4.03648		4619.09	850.817	0.0159142	2.07643		FALSE
9594.75	54647	314	3.97321		5490.55	772.802	0.0156648	1.7475		FALSE
9598.28	54657	237	2.99889		4630.41	622.358	0.0118234	2.07288		FALSE
9602.52	54669	229	2.89766		4615.55	439.503	0.0114243	2.08047		FALSE
9605.74	54678.1	213	2.6952		4940.28	532.888	0.0106261	1.94437		FALSE
9609.04	54687.4	183	2.32965		5241.98	476.005	0.00912946	1.83309		FALSE
9612.42	54697	205	2.60972		9588.11	444.093	0.010227	1.00254		FALSE
10028.4	55860.9	203	2.63047		5094.32	625.797	0.0101272	1.96855		FALSE
10035.6	55880.8	255	3.30428		5372.07	672.724	0.0127214	1.8681		FALSE
10038.3	55888.2	304	3.93922		4840.56	634.964	0.0151659	2.07378		FALSE
10045	55906.9	410	5.31277		2828.63	2289.86	0.020454	3.55121		FALSE
10049.4	55918.9	490	6.34941		8697.3	999.698	0.024445	1.15546		FALSE
10055.8	55936.8	663	8.59114		4114.31	3406.26	0.0330756	2.44411		FALSE
10071.2	55979.3	1705	22.0933		752.469	34075.7	0.0850586	13.3842		FALSE
10093.5	56041	321	4.15951		9671.49	659.27	0.016014	1.04364		FALSE
10096.4	56049	307	3.9781		3446.25	847.938	0.0153155	2.9297		FALSE
10100.5	56060.1	306	3.96514		7132.62	642.63	0.0152657	1.4161		FALSE
10104.4	56071	327	4.23726		4305.11	906.666	0.0163133	2.34707		FALSE
10106.6	56077	336	4.35388		9928.18	686.615	0.0167623	1.01797		FALSE
10110.2	56086.9	329	4.26317		3704.47	1143.66	0.0164131	2.72919		FALSE
10114.1	56097.7	327	4.23726		6139.93	689.582	0.0163133	1.64727		FALSE
10116.8	56105	316	4.09472		4808.37	868.489	0.0157645	2.10399		FALSE
10120.8	56116.2	315	4.08176		5138.34	849.003	0.0157146	1.96967		FALSE
10124.7	56127	289	3.74485		7375.1	935.345	0.0144176	1.37283		FALSE
10128.4	56137	291	3.77077		10298.4	689.059	0.0145173	0.983486		FALSE
10131.7	56146.1	265	3.43386		5583.71	678.371	0.0132203	1.8145		FALSE
10135.6	56156.9	276	3.5764		7634.46	636.02	0.013769	1.32761		FALSE
10138.8	56165.7	253	3.27837		6691.18	500.315	0.0126216	1.51525		FALSE
10142.2	56175	223	2.88963		5662.5	566.331	0.011125	1.79111		FALSE
10145.8	56185	225	2.91554		6346.21	542.763	0.0112247	1.59871		FALSE
10149.1	56194.2	204	2.64343		5846.97	509.496	0.0101771	1.7358		FALSE
10152.3	56203	187	2.42314		5702.11	478.965	0.00932901	1.78045		FALSE
10185.1	56293	178	2.33794		5182.05	475.561	0.00888002	1.96545		FALSE
10188.7	56303	183	2.40361		5331.07	357.115	0.00912946	1.91119		FALSE
10192.3	56312.8	178	2.33794		7410.22	360.717	0.00888002	1.37543		FALSE
10195.3	56321	199	2.61376		7161.46	494.523	0.00992766	1.42363		FALSE
10199.6	56333	226	2.96839		7226.95	560.915	0.0112746	1.41133		FALSE
10202.5	56341	258	3.3887		11010.4	597.148	0.012871	0.926627		FALSE
10206.2	56350.9	259	3.40183		5549.83	667.951	0.0129209	1.839		FALSE
10209.8	56360.9	291	3.82213		6027.4	742.602	0.0145173	1.6939		FALSE
10213.2	56370.2	286	3.75646		4911.4	599.446	0.0142679	2.07948		FALSE
10216.4	56379	348	4.5708		6008.98	897.949	0.0173609	1.70019		FALSE
10220	56389	459	6.02873		8096.07	1179.63	0.0228985	1.26234		FALSE
10223.4	56398.3	532	6.98754		6410.18	1707.07	0.0265403	1.59487		FALSE
10226.6	56407	480	6.30455		4909.76	1315.33	0.0239461	2.08291		FALSE
10230.2	56416.9	392	5.14872		7410.45	963.233	0.019556	1.38051		FALSE
10233.9	56426.9	299	3.92721		6224.2	766.302	0.0149164	1.6442		FALSE
10237.5	56436.8	229	3.0078		6918.81	586.974	0.0114243	1.47966		FALSE
10342.2	56723	183	2.40361		4626.06	491.244	0.00912946	2.23563		FALSE
10345.6	56732.2	214	2.81078		6410.9	520.706	0.010676	1.61375		FALSE
10348.8	56741	190	2.49555		6591.38	383.56	0.00947867	1.57005		FALSE
10352.2	56750.4	200	2.6269		4970.24	549.02	0.00997755	2.08284		FALSE
10355.4	56759	211	2.77137		12876.2	283.552	0.0105263	0.804228		FALSE
10359	56768.9	239	3.13914		7267.37	680.406	0.0119232	1.42542		FALSE
10362	56777	251	3.29675		7462.19	615.238	0.0125218	1.3886		FALSE
10365.6	56787	244	3.20481		10145.6	470.338	0.0121726	1.02169		FALSE
10369.3	56797	277	3.63825		6320.92	689.728	0.0138189	1.64048		FALSE
10373	56807	303	3.97975		4036.58	759	0.015116	2.56975		FALSE
10376.6	56816.9	320	4.25538		7552.68	850.432	0.0159641	1.3739		FALSE
10379.6	56825	346	4.60113		5567.59	700.745	0.0172612	1.86429		FALSE
10387.6	56846.8	474	6.30329		2446.46	2682.23	0.0236468	4.24599		FALSE
10389.9	56853	514	6.83521		4869.23	1411.68	0.0256423	2.13378		FALSE
10393.3	56862.3	446	5.93094		2406.5	2151.89	0.0222499	4.31885		FALSE
10400.2	56880.9	264	3.51069		8130.16	667.854	0.0131704	1.27921		FALSE
10403.9	56891	206	2.7394		5355.44	416.577	0.0102769	1.94267		FALSE
10407.5	56900.8	199	2.64632		5698.01	472.936	0.00992766	1.82651		FALSE
10424.5	56947	188	2.50004		10977.4	315.356	0.0093789	0.94963		FALSE
10441.4	56993	184	2.44685		7226.21	406.03	0.00917935	1.44494		FALSE
10445.1	57002.9	190	2.52663		6923.99	441.22	0.00947867	1.50854		FALSE
10448.4	57011.8	190	2.52663		7327.25	384.835	0.00947867	1.42596		FALSE
10468	57065	212	2.81919		2494.27	706.443	0.0105762	4.19681		FALSE
10478.3	57093	336	4.46815		8234.01	647.832	0.0167623	1.27256		FALSE
10482	57102.9	373	4.96018		7711.16	944.611	0.0186081	1.35933		FALSE
10485.3	57111.9	449	5.97084		6466.98	1189.44	0.0223996	1.62136		FALSE
10488.6	57121	576	7.65969		6824.6	1496.04	0.0287353	1.53689		FALSE
10492.3	57130.9	581	7.72618		5069.61	1927.99	0.0289848	2.06964		FALSE
10495.7	57140	475	6.31659		5995.32	1239.18	0.0236967	1.75065		FALSE
10499.2	57149.7	307	4.08251		5440	793.649	0.0153155	1.93001		FALSE
10502.7	57158.9	194	2.57983		6400.52	368.926	0.00967822	1.64091		FALSE
12712.6	62854.8	204	2.93647		7175.7	584.816	0.0101771	1.77162		FALSE
12715.8	62862.7	190	2.73495		5265.65	600.479	0.00947867	2.41486		FALSE
12720	62873	204	2.93647		9983.94	518.979	0.0101771	1.27404		FALSE

## Sheet: ICDC_efm08-1_0_H1_1
Spectrum: ICDC efm08-1\0_H1\1 1SLin, "Baseline subt." (D:\Data\BioTyperRealTimeProcessing\China CDC\20121108shichangqiujun\ICDC efm08-1\0_H1\1)
m/z	time	Intens.	SN	Quality Fac.	Res.	Area	Rel. Intens.	FWHM	Chi^2	Bk. Peak
2210.56	26435	401	4.03148		3169.35	488.317	0.0285444	0.697481		FALSE
2212.25	26444.9	348	3.49864		2501.08	496.179	0.0247717	0.884515		FALSE
2213.95	26454.9	214	2.15146		3308.97	226.961	0.0152331	0.669077		FALSE
3021.91	30837	292.75	2.85238		1772.12	829.874	0.0208388	1.70525		FALSE
3023.88	30846.9	314.75	3.06674		1417.8	1056.67	0.0224048	2.1328		FALSE
3167.56	31561.5	231	2.24378		1499.75	596.213	0.0164433	2.11205		FALSE
3312.1	32264.3	318.125	3.10524		1322.18	1003.21	0.0226451	2.50503		FALSE
3313.46	32270.9	318.125	3.10524		1819.05	833.426	0.0226451	1.82154		FALSE
3441.36	32880	665.75	6.36246		2135.83	1818.63	0.04739	1.61126		FALSE
3442.81	32886.8	642.25	6.13788		2616.46	1599.77	0.0457172	1.31582		FALSE
3446.92	32906.2	233	2.22674		3502.81	339.076	0.0165856	0.984045		FALSE
3514.12	33221.4	439	4.19545		719.804	2586.4	0.0312493	4.88204		FALSE
3620.62	33715	239	2.25602		4465.6	459.93	0.0170127	0.81078		FALSE
3623.01	33726	259	2.44481		3692.71	412.676	0.0184364	0.981127		FALSE
3625.16	33735.9	300	2.83182		3375.21	487.744	0.0213549	1.07406		FALSE
3629.28	33754.8	433	4.08727		1542.36	1288.92	0.0308222	2.35307		FALSE
3641.66	33811.6	4224	39.8721		597.494	45359.3	0.300677	6.09488		FALSE
3654.6	33870.9	1034	9.76035		5613.48	1657.16	0.0736031	0.651041		FALSE
3656.65	33880.3	893	8.42939		4437.32	1456.91	0.0635664	0.824066		FALSE
3658.97	33890.9	829	7.82527		4767.11	1061.59	0.0590106	0.767544		FALSE
3660.72	33899	867	8.18397		4182.55	1747.86	0.0617156	0.875236		FALSE
3662.91	33909	811	7.65536		5159.26	983.334	0.0577294	0.709969		FALSE
3665.1	33919	748	7.06068		4122.42	1214.67	0.0532448	0.889064		FALSE
3669.79	33940.4	1383	12.6849		901.307	8638.82	0.098446	4.07163		FALSE
3675.6	33966.9	644	5.90678		6471.72	1008.85	0.0458418	0.567948		FALSE
3677.49	33975.6	522	4.78779		3496.82	855.194	0.0371575	1.05167		FALSE
3679.69	33985.6	482	4.42091		3379.76	794.764	0.0343102	1.08874		FALSE
3681.75	33995	512	4.69607		3861.13	636.793	0.0364457	0.953541		FALSE
3683.91	34004.9	509	4.66856		3503.54	828.97	0.0362321	1.05148		FALSE
3685.69	34013	485	4.44843		4434.24	744.63	0.0345237	0.831189		FALSE
3687.88	34023	389	3.56791		6665.55	628.341	0.0276902	0.553275		FALSE
3689.79	34031.7	334	3.06345		3728.68	538.966	0.0237751	0.989569		FALSE
3692.12	34042.3	282	2.58651		4258.13	440.543	0.0200736	0.867075		FALSE
3694.02	34050.9	236	2.1646		5726.99	289.677	0.0167992	0.645019		FALSE
3695.35	34057	229	2.10039		6548.08	348.271	0.0163009	0.564341		FALSE
3699.3	34075	220	2.01784		4532.38	351.29	0.0156602	0.816195		FALSE
3701.5	34085	240	2.20128		7540.27	286.193	0.0170839	0.490898		FALSE
3703.7	34095	271	2.48562		6107.4	392.833	0.0192906	0.606427		FALSE
3705.87	34104.9	273	2.50396		3810.33	415.665	0.0194329	0.972585		FALSE
3707.66	34113	253	2.32052		5456.67	400.652	0.0180093	0.679473		FALSE
3709.86	34123	246	2.25632		6625.29	203.328	0.017511	0.559954		FALSE
3712.04	34132.9	287	2.63237		3892.56	428.198	0.0204295	0.953623		FALSE
3713.82	34141	309	2.83415		5852.23	362.775	0.0219955	0.634599		FALSE
3721.51	34175.9	2134	19.5731		513.058	18080.9	0.151904	7.25359		FALSE
3852.12	34763.4	545	4.97501		1299.77	1977.26	0.0387947	2.9637		FALSE
3854.24	34772.8	549	5.01152		3817.17	875.313	0.0390794	1.00971		FALSE
3856.06	34781	440	4.01652		4165.1	669.884	0.0313205	0.925801		FALSE
3860.54	34800.9	329	3.00326		5221.19	397.965	0.0234192	0.739399		FALSE
3862.75	34810.8	403	3.67877		3704.75	780.21	0.0286867	1.04265		FALSE
3864.8	34819.9	456	4.16258		4302.1	587.353	0.0324594	0.898351		FALSE
3866.83	34829	507	4.62813		4804.89	798.961	0.0360897	0.804771		FALSE
3868.63	34837	484	4.41817		5343.13	791.701	0.0344525	0.724039		FALSE
3880.9	34891.5	7353	67.1216		531.67	62923.5	0.523408	7.29945		FALSE
3896.23	34959.6	603	5.50446		2987.91	1255.93	0.0429233	1.304		FALSE
3898.34	34968.9	598	5.45882		4241.49	796.251	0.0425674	0.919095		FALSE
3900.17	34977	612	5.58662		1229.78	2509.86	0.043564	3.17144		FALSE
3904.64	34996.9	451	4.11693		5990.66	723.487	0.0321035	0.651789		FALSE
3911.9	35029	285	2.51808		5410.39	456.752	0.0202871	0.723034		FALSE
3914.14	35038.9	305	2.69479		3722.75	502.485	0.0217108	1.05141		FALSE
3916.94	35051.3	433	3.82572		2351.06	1190.58	0.0308222	1.66603		FALSE
3918.77	35059.4	458	4.0466		831.764	2682.64	0.0326018	4.71139		FALSE
4385.41	37065	346	2.95111		7463.43	574.468	0.0246293	0.587586		FALSE
4390.19	37085	439	3.74432		3800.28	1578.35	0.0312493	1.15523		FALSE
4392.28	37093.7	464	3.95755		3235.64	838.368	0.0330289	1.35747		FALSE
4394.56	37103.2	459	3.91491		3215.02	845.745	0.032673	1.36688		FALSE
4396.87	37112.9	436	3.71874		3483.7	777.763	0.0310358	1.26213		FALSE
4399.57	37124.1	370	3.15581		3349.46	685.299	0.0263377	1.31352		FALSE
4401.67	37132.9	405	3.36817		3795.11	732.006	0.0288291	1.15983		FALSE
4411.24	37172.8	1062	8.83209		870.411	6482.79	0.0755963	5.06799		FALSE
4413.2	37181	1146	9.53067		7336.32	1590.45	0.0815756	0.601555		FALSE
4426.36	37235.8	9182	76.3618		582.556	93605	0.653602	7.59817		FALSE
4443.47	37306.9	941	7.82579		2231.09	3785.81	0.0669831	1.99161		FALSE
4446.58	37319.8	906	7.53472		3430.91	1710.58	0.0644917	1.29603		FALSE
4453.46	37348.4	621	5.16453		3160.58	872.286	0.0442046	1.40907		FALSE
4456.01	37359	620	5.15621		6689.61	1074.3	0.0441334	0.666109		FALSE
4457.94	37367	590	4.90672		5158.68	824.417	0.0419979	0.864164		FALSE
4460.63	37378.1	657	5.46392		3789.24	1196.12	0.0467672	1.17718		FALSE
4462.77	37387	769	6.39536		6427.7	1402.19	0.0547397	0.694302		FALSE
4465.18	37397	868	7.21869		5131.17	1921.37	0.0617868	0.870206		FALSE
4467.1	37405	825	6.86108		4518.61	1439.57	0.0587259	0.988601		FALSE
4469.5	37414.9	671	5.58035		6347.21	1180.62	0.0477637	0.704168		FALSE
4471.93	37424.9	578	4.80692		7501.49	1007.44	0.0411437	0.596139		FALSE
4476.29	37443	459	3.81726		8379.77	423.051	0.032673	0.534178		FALSE
4478.7	37453	518	4.30793		5961.49	882.984	0.0368728	0.751272		FALSE
4480.88	37462	499	4.14992		4447.99	896.91	0.0355203	1.00739		FALSE
4483.33	37472.1	540	4.49089		4169.3	981.825	0.0384388	1.07532		FALSE
4488.96	37495.4	1092	9.08158		800.819	9937.28	0.0777318	5.60546		FALSE
4499.2	37537.7	344	2.86086		2455.04	1039.88	0.0244869	1.83264		FALSE
4519.4	37621	322	2.6779		5076.38	550.556	0.0229209	0.89028		FALSE
4522.01	37631.7	364	3.02719		3041.32	813.982	0.0259106	1.48686		FALSE
4528.63	37658.9	816	6.71307		823.192	6232.34	0.0580853	5.5013		FALSE
4535.92	37689	362	2.9781		2654.6	653.944	0.0257682	1.7087		FALSE
4572.98	37841	250	2.0567		6704.93	495.398	0.0177957	0.682033		FALSE
4615.57	38015	359	2.95342		2697.57	1564.02	0.0255547	1.71101		FALSE
4616.55	38019	373	3.0686		4149.72	532.464	0.0265512	1.1125		FALSE
4618.48	38026.8	340	2.79711		2300.75	974.636	0.0242022	2.00738		FALSE
4764.25	38616.1	292	2.36661		4606.52	481.754	0.0207854	1.03424		FALSE
4766.68	38625.9	400	3.24194		3998.75	711.269	0.0284732	1.19204		FALSE
4774.46	38657.1	1485	12.0357		863.567	11917.4	0.105707	5.52877		FALSE
4782.93	38691	326	2.64218		7660.56	452.191	0.0232056	0.624358		FALSE
4882.85	39089	258.5	2.11583		4348.56	454.176	0.0184008	1.12287		FALSE
5097.64	39931	266.5	2.15465		7816.97	403.013	0.0189702	0.652125		FALSE
5100.19	39940.9	293.5	2.37294		4944.25	507.188	0.0208922	1.03154		FALSE
5102.53	39950	336.5	2.7206		3984.21	623.653	0.0239531	1.28069		FALSE
5104.86	39959	388.5	3.14102		6806.89	701.076	0.0276546	0.749955		FALSE
5110.51	39980.9	838.5	6.77926		2217.59	3224.96	0.0596869	2.30454		FALSE
5111.72	39985.5	842.5	6.8116		1406.29	5562.4	0.0599716	3.6349		FALSE
5185.16	40269	277.5	2.24358		6632.31	504.84	0.0197533	0.781803		FALSE
5194.68	40305.6	657.5	5.31588		1805.85	2880.13	0.0468028	2.87658		FALSE
5932.37	43046.2	348.25	2.96805		2737.3	927.023	0.0247895	2.16723		FALSE
5954.83	43126.9	517.5	4.41053		6653.05	1047.87	0.0368372	0.895053		FALSE
5957.07	43135	478.5	4.07815		5517.01	778.268	0.034061	1.07977		FALSE
5970.06	43181.6	2319.5	19.7686		758.216	25654.7	0.165109	7.87382		FALSE
5982.46	43226	625.5	5.33099		5443.93	1019.69	0.0445249	1.09892		FALSE
5985.48	43236.8	629.5	5.36508		3689.55	1362.45	0.0448097	1.62228		FALSE
5988.05	43246	692.5	5.90202		4747.28	1470.84	0.0492942	1.26136		FALSE
5990.96	43256.4	782.5	6.66907		5058.48	1267.01	0.0557006	1.18434		FALSE
5993.34	43265	878.5	7.48725		6698.44	1852.81	0.0625342	0.894737		FALSE
5995.58	43273	844.5	7.19748		5202.97	1369.85	0.060114	1.15234		FALSE
6006.52	43312.1	1062.5	9.05544		2809.81	5209.53	0.0756319	2.1377		FALSE
6008.39	43318.8	1105.5	9.42192		1784.51	5158.56	0.0786927	3.36697		FALSE
6021.33	43365	771.5	6.57532		3722.91	1282.92	0.0549176	1.61737		FALSE
6027.46	43386.9	854.5	7.28271		8271.7	1864.73	0.0608258	0.728684		FALSE
6029.18	43393	943.5	8.04123		3760.67	2018.57	0.0671611	1.60322		FALSE
6033.05	43406.8	1132.5	9.65204		6783.93	3495.94	0.0806147	0.889314		FALSE
6035.16	43414.3	1253.5	10.6833		4121.65	2719.9	0.0892278	1.46426		FALSE
6037.83	43423.8	1264.5	10.777		3383.18	3436.3	0.0900108	1.78466		FALSE
6040.35	43432.8	1196.5	10.1975		5556.66	2594.59	0.0851704	1.08705		FALSE
6050.68	43469.6	2302.5	19.6237		836.306	26213.9	0.163899	7.235		FALSE
6058.94	43499	861.5	7.34237		4828.43	1763.72	0.0613241	1.25485		FALSE
6061.69	43508.8	677.5	5.79708		4969.12	1417.67	0.0482264	1.21987		FALSE
6063.98	43517	585.5	5.00987		3849.95	1254.57	0.0416776	1.57508		FALSE
6067.31	43528.8	529.5	4.5307		3270.94	1146.38	0.0376914	1.85492		FALSE
6070.17	43539	514.5	4.40236		5969.47	838.508	0.0366236	1.01687		FALSE
6072.1	43545.8	504.5	4.31679		3634.05	1117.45	0.0359118	1.67089		FALSE
6078.6	43569	465.5	3.98308		7268.13	1001.16	0.0331357	0.836337		FALSE
6080.86	43577	449.5	3.84618		3983.51	1191.02	0.0319967	1.52651		FALSE
6089.28	43606.9	466.5	3.99164		3693.96	1024.64	0.0332068	1.64844		FALSE
6090.69	43611.9	450.5	3.85473		3900.94	958.89	0.0320679	1.56134		FALSE
6093.53	43621.9	406.5	3.47825		5431.9	667.245	0.0289359	1.1218		FALSE
6099.46	43643	543.5	4.6505		3806.38	1361.1	0.0386879	1.60243		FALSE
6103.91	43658.8	863.5	7.3886		958.449	7144.38	0.0614665	6.36853		FALSE
6111.5	43685.7	381.5	3.26433		4214.25	790.284	0.0271563	1.4502		FALSE
6116.94	43705	266.5	2.28033		6104.11	523.78	0.0189702	1.0021		FALSE
6119.72	43714.8	246.5	2.10919		4271.51	497.491	0.0175466	1.43268		FALSE
6293.59	44326.2	234.75	2.00697		4359.04	472.112	0.0167102	1.4438		FALSE
6296.68	44337	275.75	2.35749		5000.12	563.853	0.0196287	1.25931		FALSE
6299.52	44346.9	282	2.41093		4803.09	612.009	0.0200736	1.31156		FALSE
6302.06	44355.7	278.5	2.381		4286.42	597.024	0.0198244	1.47024		FALSE
6304.7	44364.9	307.25	2.6268		4888.81	488.193	0.021871	1.28962		FALSE
6309.88	44383	327	2.79565		6732.05	535.189	0.0232768	0.937289		FALSE
6313.01	44393.9	368.5	3.15045		4908.84	791.488	0.0262309	1.28605		FALSE
6315.61	44403	397.25	3.39624		6098.45	853.86	0.0282774	1.03561		FALSE
6318.45	44412.9	437.75	3.74249		5568.72	718.935	0.0311603	1.13463		FALSE
6320.77	44421	487.25	4.16569		4333.68	1048.5	0.0346839	1.45852		FALSE
6323.41	44430.2	519.25	4.43927		5151.29	1114.99	0.0369617	1.22754		FALSE
6326.5	44440.9	584.5	4.99711		4362.49	1246.01	0.0416064	1.4502		FALSE
6329.03	44449.7	714.5	6.10853		4784.3	1505.67	0.0508602	1.32287		FALSE
6339.2	44485.2	2654.5	22.6943		809.741	30418.8	0.188955	7.82868		FALSE
6357.18	44547.6	843.5	7.2114		3150.71	3562.94	0.0600428	2.0177		FALSE
6359.25	44554.9	894.5	7.64742		1889.68	4436.76	0.0636731	3.36525		FALSE
6364.67	44573.7	615.5	5.25151		5937.21	1028.59	0.0438131	1.072		FALSE
6370.23	44593	450.5	3.84371		4260.33	966.375	0.0320679	1.49524		FALSE
6382.33	44635	275.5	2.35059		9173.59	451.598	0.0196109	0.695729		FALSE
6497.39	45032.1	259.125	2.21088		5110.56	548.735	0.0184453	1.27136		FALSE
6499.93	45040.9	354.188	3.02196		5189.17	731.22	0.0252121	1.2526		FALSE
6508.28	45069.6	1051.25	8.96937		706.434	11576.6	0.0748311	9.21285		FALSE
6608.67	45413	255	2.17076		5239.36	619.25	0.0181516	1.26135		FALSE
6627.46	45477	2324	19.7838		756.564	27571.4	0.165429	8.75994		FALSE
6640.16	45520.2	404	3.43917		6678.2	856.698	0.0287579	0.994303		FALSE
6643.32	45530.9	336	2.8603		6203.69	554.26	0.0239175	1.07087		FALSE
6645.68	45539	300	2.55384		5143.53	663.49	0.0213549	1.29205		FALSE
6648.63	45549	346	2.94543		4495.56	726.974	0.0246293	1.47893		FALSE
6651.56	45558.9	351	2.98799		3894.73	777.794	0.0249852	1.70784		FALSE
6654.52	45569	352	2.99651		7392.6	577.912	0.0250564	0.900159		FALSE
6656.86	45576.9	344	2.9284		5610.43	718.286	0.0244869	1.18651		FALSE
6659.53	45586	295	2.51128		4831.4	644.056	0.020999	1.37838		FALSE
6662.76	45597	319	2.71558		5682.91	661.301	0.0227074	1.17242		FALSE
6665.13	45605	320	2.7241		4220.47	698.171	0.0227785	1.57924		FALSE
6668.47	45616.3	290	2.46871		2104.89	1225.36	0.020643	3.16809		FALSE
6681.64	45661	305	2.59953		7098.75	650.249	0.0217108	0.941241		FALSE
6696.27	45710.6	1236	10.5345		628.463	16873.7	0.0879821	10.655		FALSE
6840.11	46195	409	3.53148		3056.38	1546.24	0.0291138	2.23797		FALSE
6842.64	46203.4	434	3.74735		4153.13	1001.96	0.0308934	1.64759		FALSE
6845.49	46213	440.75	3.80563		7296.51	996.374	0.0313739	0.938187		FALSE
6848.03	46221.5	419.5	3.62215		5094.97	736.554	0.0298612	1.34408		FALSE
6857.09	46251.8	516.5	4.45969		3327.29	1465.04	0.036766	2.06086		FALSE
6859.83	46261	577.25	4.98423		9735.3	960.915	0.0410903	0.704635		FALSE
6872.12	46302.1	1077.31	9.30199		1344.36	9710.23	0.0766863	5.1118		FALSE
6875.17	46312.3	1159.31	10.01		5368.34	2672	0.0825233	1.28069		FALSE
6886.36	46349.7	3171.31	27.3825		701.614	45697.5	0.225743	9.81504		FALSE
6904.14	46409	586.312	5.06248		5115.79	1315.26	0.0417354	1.34957		FALSE
6910.13	46428.9	475.312	4.10406		5698.58	1058.84	0.0338341	1.21261		FALSE
6915.83	46447.9	393.312	3.39603		5726.72	877.9	0.0279971	1.20764		FALSE
6918.55	46457	393.312	3.39603		8318.25	634.165	0.0279971	0.831731		FALSE
6921.53	46466.9	375.312	3.24061		5461.86	789.389	0.0267158	1.26725		FALSE
6924.23	46475.9	352.312	3.04202		5205.61	755.519	0.0250786	1.33015		FALSE
6926.95	46485	341.312	2.94704		6379.66	535.193	0.0242956	1.08579		FALSE
6929.96	46495	292.312	2.52395		6749.93	571.056	0.0208077	1.02667		FALSE
6932.95	46504.9	267.312	2.30809		6142.75	517.751	0.0190281	1.12864		FALSE
6935.58	46513.7	259.312	2.23902		4504.11	523.072	0.0184586	1.53983		FALSE
6971.48	46633	243.312	2.10087		3711.42	657.556	0.0173197	1.87839		FALSE
6985.7	46680.1	538.312	4.64803		1599.43	3919.7	0.0383187	4.36762		FALSE
6987.76	46687	521.312	4.50124		4132.98	1216.35	0.0371085	1.69073		FALSE
6993.51	46706	471.312	4.12716		4228.81	1107.5	0.0335494	1.65378		FALSE
6996.82	46717	482.312	4.22348		6515.4	1089.92	0.0343324	1.07389		FALSE
7002.25	46735	512.312	4.48618		5721.78	1170.74	0.0364679	1.22379		FALSE
7005.28	46745	556.312	4.87148		6175.89	1260.57	0.0396	1.13429		FALSE
7007.69	46753	631.312	5.52823		8576.25	1392.43	0.0449387	0.817104		FALSE
7011.08	46764.2	708.312	6.2025		4090.76	1993.87	0.0504198	1.71388		FALSE
7013.45	46772	796.312	6.97309		5249.38	1822.81	0.0566839	1.33605		FALSE
7016.51	46782.2	821.312	7.19201		3925.96	1935.82	0.0584634	1.78721		FALSE
7019.17	46790.9	826.312	7.23579		6155.37	1438.11	0.0588193	1.14033		FALSE
7022.2	46801	882.312	7.72617		5321.36	2013.59	0.0628056	1.31962		FALSE
7030.1	46827.1	1633.31	14.3025		774.838	20374.5	0.116264	9.07299		FALSE
7041.56	46865	538.312	4.71386		3945.74	1440.98	0.0383187	1.7846		FALSE
7050.66	46895	359.312	3.1464		4113.59	817.601	0.0255769	1.71399		FALSE
7054.06	46906.2	339.312	2.97127		3296.5	796.571	0.0241533	2.13987		FALSE
7056.91	46915.6	337.312	2.95375		4288.77	586.781	0.0240109	1.64544		FALSE
7059.44	46923.9	304.312	2.66478		3325.63	716.822	0.0216619	2.12274		FALSE
7062.18	46933	299.312	2.621		4069	673.567	0.0213059	1.7356		FALSE
7067.82	46951.6	245.312	2.14813		4136.21	550.838	0.0174621	1.70877		FALSE
7070.68	46961	246.312	2.15689		4409.96	510.569	0.0175332	1.60334		FALSE
7161.62	47259.7	245.312	2.17082		4787.21	541.115	0.0174621	1.49599		FALSE
7163.85	47267	306.312	2.71062		4669.1	532.092	0.0218042	1.53431		FALSE
7169.75	47286.3	415.312	3.67518		5143.7	1131.22	0.0295632	1.39389		FALSE
7178.51	47315	297.312	2.63097		7550.58	634.793	0.0211636	0.950723		FALSE
7184.02	47333	273.312	2.41859		10111.8	456.881	0.0194552	0.710459		FALSE
7187.32	47343.8	275.312	2.43629		3355.89	786.593	0.0195975	2.1417		FALSE
7198.1	47379	397.312	3.51589		3871.63	702.81	0.0282819	1.85919		FALSE
7203.61	47397	512.312	4.53355		4143.42	1158.7	0.0364679	1.73857		FALSE
7207.28	47409	550.312	4.86982		4484.53	1282.33	0.0391729	1.60714		FALSE
7210.13	47418.3	628.312	5.56005		3396.73	1467.26	0.0447251	2.12267		FALSE
7213.03	47427.7	701.312	6.20604		4921.95	1625.12	0.0499215	1.46548		FALSE
7215.85	47436.9	793.312	7.02017		4550.72	1849.03	0.0564703	1.58565		FALSE
7218.91	47446.9	904.312	8.00243		5792.34	2029.18	0.0643716	1.24629		FALSE
7221.69	47456	1002.31	8.86965		4669.73	2320.97	0.0713475	1.54649		FALSE
7224.45	47465	1138.31	10.0731		4789.73	2629.49	0.0810284	1.50832		FALSE
7227.52	47475	1279.31	11.3209		5281.26	2959.71	0.0910652	1.36852		FALSE
7230.57	47484.9	1403.31	12.4182		5419.68	3244.31	0.0998919	1.33413		FALSE
7233.62	47494.9	1593.31	14.0995		4250.06	3723.37	0.113417	1.70201		FALSE
7236.33	47503.7	1789.31	15.834		6923.02	4190.27	0.127369	1.04526		FALSE
7239.18	47513	2065.31	18.2763		6316.04	5986.94	0.147015	1.14616		FALSE
7288.58	47673.6	14048.3	124.316		305.332	556280	1	23.871		FALSE
7320.44	47776.9	4935.31	43.6866		6536	12093.9	0.35131	1.12002		FALSE
7323.25	47786	4893.31	43.3149		5310.59	12006.9	0.34832	1.37899		FALSE
7328.73	47803.7	4710.31	41.695		2308.81	22803.4	0.335294	3.17425		FALSE
7334.66	47822.9	4520.31	40.0131		6629.49	8319.84	0.321769	1.10637		FALSE
7345.3	47857.3	5266.31	46.6166		551.618	115471	0.374872	13.3159		FALSE
7365.22	47921.7	2229.31	19.7335		4451.5	5476.66	0.158689	1.65455		FALSE
7371.53	47942.1	2179.31	19.2909		4130.47	5359.53	0.15513	1.78467		FALSE
7374.03	47950.1	2183.31	19.3263		763.244	31775.4	0.155415	9.66144		FALSE
7391.76	48007.3	1296.31	11.4748		3466.28	7195.43	0.0922753	2.13248		FALSE
7398.48	48028.9	1051.31	9.30606		8970.59	2485.2	0.0748355	0.824749		FALSE
7400.97	48037	985.312	8.72184		4801.03	2354.57	0.0701374	1.54154		FALSE
7404.65	48048.8	922.312	8.16417		5362.92	2227.84	0.0656529	1.38071		FALSE
7407.18	48057	907.312	8.03139		9868.49	1630.45	0.0645852	0.750589		FALSE
7417.42	48089.9	767.312	6.79213		3109.09	2339.09	0.0546195	2.38572		FALSE
7420.86	48101	747.312	6.6151		9397.94	1755.76	0.0531959	0.789626		FALSE
7432.29	48137.7	666.312	5.8981		3653.55	2028.42	0.0474301	2.03426		FALSE
7435.16	48147	667.312	5.90695		5355.5	1206.95	0.0475013	1.38832		FALSE
7437.89	48155.7	638.312	5.65025		4672.79	1528.72	0.045437	1.59174		FALSE
7441.33	48166.8	653.312	5.78302		6272.21	1513.71	0.0465047	1.1864		FALSE
7444.24	48176.1	599.312	5.30502		6641.27	1095.56	0.0426608	1.12091		FALSE
7446.98	48184.9	583.312	5.16339		5879.36	1340.91	0.0415219	1.26663		FALSE
7449.72	48193.7	505.312	4.47295		5030.85	1157.73	0.0359696	1.48081		FALSE
7452.85	48203.8	417.312	3.69399		5304.5	969.599	0.0297055	1.40501		FALSE
7455.7	48212.9	381.312	3.37532		5586.09	880.547	0.0271429	1.33469		FALSE
7458.8	48222.9	393.312	3.48154		6624.14	679.615	0.0279971	1.126		FALSE
7461.33	48231	380.312	3.36647		6382.85	872.822	0.0270718	1.16896		FALSE
7470.02	48258.8	271.312	2.40162		5828.41	595.551	0.0193128	1.28166		FALSE
7532.53	48458.9	248.312	2.21658		4755.88	567.801	0.0176756	1.58384		FALSE
7541.3	48486.8	456.312	4.07331		4639.08	1260.03	0.0324817	1.6256		FALSE
7544.44	48496.9	544.312	4.85885		3939.69	1317.25	0.0387458	1.91498		FALSE
7546.55	48503.6	548.312	4.89455		4465.51	1292.22	0.0390305	1.68996		FALSE
7549.11	48511.8	473.312	4.22506		4208.75	1100.73	0.0336918	1.79367		FALSE
7552.23	48521.7	355.312	3.17172		4547.33	811.657	0.0252922	1.66081		FALSE
7555.13	48531	301.312	2.68969		5323.78	627.827	0.0214483	1.41913		FALSE
7558.27	48541	229.312	2.04697		4877.93	378.011	0.0163231	1.54948		FALSE
8300.29	50851	206.125	2.01716		9305.66	394.807	0.0146726	0.891961		FALSE
8303.56	50860.9	208.125	2.03673		5212.83	477.181	0.0148149	1.59291		FALSE
8306.47	50869.8	223.125	2.18352		5807.88	411.614	0.0158827	1.43021		FALSE
8309.75	50879.7	245.125	2.39881		4900.71	583.21	0.0174487	1.69562		FALSE
8312.78	50889	270.125	2.64347		7928.69	606.863	0.0192283	1.04844		FALSE
8323.32	50921	567.125	5.54993		3858.97	2509.66	0.0403696	2.15688		FALSE
8325.27	50926.9	664.125	6.49918		4761.28	2006.82	0.0472744	1.74854		FALSE
8328.29	50936.1	565.125	5.53036		1968.71	3233.15	0.0402273	4.23034		FALSE
8337.79	50964.9	208.125	2.06458		5272.49	489.216	0.0148149	1.58138		FALSE
8930.37	52732.9	243	2.61724		6495.03	475.042	0.0172975	1.37496		FALSE
8936.52	52751	302	3.2527		5644.14	760.645	0.0214972	1.58333		FALSE
8940.15	52761.6	305	3.28501		5057.69	785.318	0.0217108	1.76763		FALSE
8943.34	52770.9	344	3.70506		7103.1	654.998	0.0244869	1.25908		FALSE
8946.75	52780.9	338	3.64044		5673.96	873.147	0.0240598	1.57681		FALSE
8949.84	52790	364	3.92047		5529.35	949.787	0.0259106	1.61861		FALSE
8953.55	52800.9	424	4.5667		5457.42	1073.73	0.0301816	1.64062		FALSE
8956.95	52810.8	458	4.9329		4888.69	1191.95	0.0326018	1.83218		FALSE
8959.27	52817.6	510	5.49297		4385.2	1021.04	0.0363033	2.04307		FALSE
8966.28	52838.1	623	6.71004		5571.76	1622.3	0.044347	1.60924		FALSE
8979.9	52878	1180	12.7092		656.566	23499.5	0.0839959	13.6771		FALSE
9012.4	52973	481	5.18062		11884.9	933.39	0.034239	0.758305		FALSE
9024.73	53009	518	5.57913		6864.29	1330.29	0.0368728	1.31474		FALSE
9028.15	53019	517	5.56836		4821.39	1335.99	0.0368016	1.87252		FALSE
9031.58	53029	513	5.52528		8814.47	1003.51	0.0365168	1.02463		FALSE
9034.97	53038.9	519	5.5899		5205.02	1370.77	0.0369439	1.73582		FALSE
9038.16	53048.2	571	6.14997		5887.73	1486.83	0.0406455	1.53508		FALSE
9041.18	53057	614	6.6131		6388.68	1203.15	0.0437063	1.41519		FALSE
9044.59	53066.9	605	6.51617		4935.84	1606.63	0.0430657	1.83243		FALSE
9058.92	53108.7	1134	12.3858		620.189	22982.9	0.0807214	14.6067		FALSE
9080.46	53171.4	330	3.60433		5788.93	656.388	0.0234904	1.56859		FALSE
9083.34	53179.7	304	3.32036		4989.47	782.748	0.0216396	1.8205		FALSE
9086.82	53189.9	279	3.0473		5429.34	560.931	0.01986	1.67365		FALSE
9089.59	53197.9	271	2.95992		4603.78	721.17	0.0192906	1.97437		FALSE
9096.15	53217	255	2.78517		5237.81	507.039	0.0181516	1.73663		FALSE
9102.34	53235	230	2.51211		3551.12	719.431	0.0163721	2.56323		FALSE
9203.06	53526.8	206	2.24998		5109.91	512.737	0.0146637	1.80102		FALSE
9205.89	53535	199	2.17352		4167.87	395.6	0.0141654	2.20878		FALSE
9209.32	53544.9	223	2.43566		5499.48	560.05	0.0158738	1.67458		FALSE
9212.77	53554.9	248	2.70871		5621.31	484.8	0.0176534	1.6389		FALSE
9215.57	53563	298	3.25482		6363.55	689.179	0.0212125	1.44818		FALSE
9218.67	53571.9	266	2.90531		3713.95	694.725	0.0189347	2.48218		FALSE
9222.11	53581.8	304	3.32036		5450.2	599.627	0.0216396	1.69207		FALSE
9225.67	53592.1	330	3.60433		5819.19	831.669	0.0234904	1.58539		FALSE
9228.74	53601	385	4.20506		8237.33	725.359	0.0274054	1.12035		FALSE
9231.9	53610.1	427	4.66379		4994.36	1105.7	0.0303951	1.84846		FALSE
9234.98	53619	469	5.31495		5969.57	1447.01	0.0333848	1.54701		FALSE
9238.4	53628.9	436	4.94098		5623.73	1108.64	0.0310358	1.64275		FALSE
9244.64	53646.8	256	2.90112		3476.55	1251.31	0.0182228	2.65914		FALSE
9481.33	54325	227	2.59542		6611.03	454.133	0.0161585	1.43417		FALSE
9485.22	54336.1	266	3.04133		4756.7	689.015	0.0189347	1.99408		FALSE
9488.61	54345.7	278	3.17853		4949.35	735.864	0.0197889	1.91714		FALSE
9491.39	54353.6	299	3.41864		4837.5	810.247	0.0212837	1.96204		FALSE
9494.68	54363	346	3.95602		4847.03	699.338	0.0246293	1.95887		FALSE
9498.52	54373.9	369	4.21899		4927.27	980.096	0.0262665	1.92774		FALSE
9501.97	54383.7	416	4.75637		4913.69	1114.88	0.0296121	1.93377		FALSE
9505.22	54393	457	5.22514		5086.31	926.252	0.0325306	1.86878		FALSE
9508.72	54402.9	504	5.76252		6032.66	1335.88	0.0358762	1.57621		FALSE
9512.24	54412.9	563	6.4371		5402.87	1493.59	0.040076	1.76059		FALSE
9515.36	54421.8	604	6.90588		5430.79	1627.97	0.0429945	1.75211		FALSE
9550.15	54520.6	2362	27.0061		879.984	45024.9	0.168134	10.8526		FALSE
9553.24	54529.4	2252	25.7484		1203.38	23774.4	0.160304	7.93866		FALSE
9570.03	54577	722	8.25504		5702.45	1897.43	0.0513941	1.67823		FALSE
9573.55	54586.9	630	7.20315		7856.06	1232.93	0.0448452	1.21862		FALSE
9576.62	54595.7	560	6.4028		5366.59	1512.45	0.0398624	1.78449		FALSE
9579.92	54605	546	6.24273		6348.24	1111.27	0.0388659	1.50907		FALSE
9583.61	54615.4	571	6.52857		4945.63	1502.31	0.0406455	1.93779		FALSE
9586.68	54624.1	532	6.08266		5958.46	1405.74	0.0378693	1.60892		FALSE
9590.22	54634.2	514	5.87686		5063.1	1371.39	0.036588	1.89414		FALSE
9593.34	54643	501	5.72822		5840.01	1013.75	0.0356626	1.64269		FALSE
9596.17	54651	438	5.00791		5126.85	1177.08	0.0311781	1.87175		FALSE
9600.07	54662	388	4.43623		5681.12	1045.08	0.027619	1.68982		FALSE
9603.23	54671	367	4.19612		7409.7	742.011	0.0261241	1.29604		FALSE
9606.3	54679.6	344	4.00132		5937.04	712.425	0.0244869	1.61803		FALSE
9609.3	54688.2	324	3.76869		4285.67	892.298	0.0230633	2.24219		FALSE
9613.13	54699	308	3.58258		8405.84	992.103	0.0219243	1.14363		FALSE
9616.66	54709	293	3.4081		8641.19	565.583	0.0208566	1.11289		FALSE
9620.2	54719	254	2.95446		10200.7	503.052	0.0180805	0.943089		FALSE
9622.55	54725.6	231	2.68693		6877.29	477.65	0.0164433	1.39918		FALSE
9632.23	54753	191	2.22166		12788.9	710.67	0.0135959	0.753171		FALSE
9765.03	55126.8	179	2.08208		6613.48	435.981	0.0127417	1.47654		FALSE
9767.65	55134.2	200	2.32635		5783	405.827	0.0142366	1.68903		FALSE
10153	56204.9	182.75	2.16159		5420.24	456.985	0.0130087	1.87317		FALSE
10156.7	56215	200.75	2.3745		9634.23	376.718	0.01429	1.05423		FALSE
10160.3	56224.8	203.75	2.40998		7095.01	507.217	0.0145035	1.43203		FALSE
10163.2	56233	208.75	2.46912		4912.39	535.81	0.0148594	2.0689		FALSE
10166.9	56243	219.75	2.59923		6347.44	569.813	0.0156424	1.60173		FALSE
10170.5	56252.9	254.75	3.01321		7737.64	499.72	0.0181339	1.31442		FALSE
10174.1	56262.9	261.75	3.09601		6393	686.172	0.0186321	1.59145		FALSE
10177.1	56271	283.75	3.35623		8042.65	742.467	0.0201982	1.26539		FALSE
10180.4	56280.1	303.75	3.6265		6795.29	630.691	0.0216218	1.49815		FALSE
10183.6	56289	347.75	4.15182		9051.24	844.607	0.0247539	1.12511		FALSE
10187.2	56299	343.75	4.10407		4270.87	920.114	0.0244691	2.38529		FALSE
10190.9	56309	381.75	4.55775		8221.79	993.574	0.0271741	1.2395		FALSE
10194.8	56319.6	388.75	4.64133		4294.13	1094.19	0.0276724	2.37412		FALSE
10197.4	56327	410.75	4.90399		12372.5	1154.11	0.0292384	0.824202		FALSE
10239.4	56442	466.75	5.57258		5144.5	1268.73	0.0332246	1.99036		FALSE
10243.6	56453.6	397.75	4.74878		4843.06	854.93	0.028313	2.11511		FALSE
10247	56462.9	358.75	4.28315		7030.79	1000.77	0.0255369	1.45745		FALSE
10250.7	56473	347.75	4.15182		9559.21	718.01	0.0247539	1.07234		FALSE
10254.3	56482.9	357.75	4.27122		6284.87	931.691	0.0254657	1.63158		FALSE
10257.6	56492.1	330.75	3.94886		6632.19	913.449	0.0235438	1.54665		FALSE
10260.9	56501	333.75	3.98468		8199.95	685.786	0.0237573	1.25134		FALSE
10264.5	56511	302.75	3.61456		4046.35	855.866	0.0215506	2.53674		FALSE
10267.8	56519.8	298.75	3.56681		7119.79	625.161	0.0212659	1.44215		FALSE
10274.8	56538.9	251.75	3.00567		6079.75	524.487	0.0179203	1.69		FALSE
10278.7	56549.7	227.75	2.71913		4379.88	647.568	0.0162119	2.3468		FALSE
10281.7	56557.8	233.75	2.79077		5070.17	645.959	0.016639	2.02787		FALSE
10285	56567	225.75	2.69525		8102.74	467.143	0.0160695	1.26933		FALSE
10288.7	56577	218.75	2.61168		12388.4	563.022	0.0155713	0.830512		FALSE
10293	56588.9	216.75	2.5878		3632.08	871.463	0.0154289	2.83392		FALSE
10303.3	56617	231.75	2.76689		4576.52	638.673	0.0164966	2.25135		FALSE
10307.7	56628.9	210.75	2.51617		5921.39	579.684	0.0150018	1.74076		FALSE
10314.3	56647	224.75	2.68331		8101.34	454.069	0.0159984	1.27316		FALSE
10317.5	56655.8	207.75	2.48035		7128.43	437.101	0.0147883	1.44738		FALSE
10321.2	56665.8	207.75	2.48035		5507.13	706.255	0.0147883	1.87415		FALSE
10324.6	56675	227.75	2.71913		6222.75	465.837	0.0162119	1.65917		FALSE
10328.2	56684.9	213.75	2.55198		6485.31	578.564	0.0152154	1.59256		FALSE
10353.2	56753	260.75	3.11312		8207.66	711.585	0.0185609	1.2614		FALSE
10367.1	56791	318.75	3.80559		5490.09	879.893	0.0226896	1.88833		FALSE
10370.1	56799	344.75	4.11601		8028.73	722.436	0.0245403	1.29162		FALSE
10381.1	56828.9	460.75	5.72894		5159.41	1276.15	0.0327975	2.01206		FALSE
10387.2	56845.5	526.75	6.54958		2653.36	2853.85	0.0374956	3.91471		FALSE
10389.9	56853	547.75	6.81069		4812.81	1570.21	0.0389904	2.1588		FALSE
10393.8	56863.7	512.75	6.3755		2037.4	3074.6	0.036499	5.10151		FALSE
10400.9	56883	398.75	4.95803		7293.19	1058.64	0.0283842	1.42611		FALSE
10404.3	56892.1	323.75	4.02549		6837.22	866.429	0.0230455	1.52171		FALSE
10407.9	56901.8	286.75	3.56543		5981.91	758.237	0.0204117	1.73989		FALSE
10411.5	56911.8	244.75	3.04321		6072.96	644.936	0.017422	1.71441		FALSE
10414.9	56921	223.75	2.78209		5957.61	570.819	0.0159272	1.74817		FALSE
10418.6	56931	204.75	2.54585		6672.6	497.61	0.0145747	1.5614		FALSE
10421.5	56939	185.75	2.3096		5085.17	492.233	0.0132222	2.0494		FALSE
10425.2	56949	183.75	2.28474		7947.51	354.313	0.0130799	1.31176		FALSE
10428.9	56958.9	161.75	2.01119		5287.4	401.81	0.0115138	1.9724		FALSE
12646.1	62690.9	165	2.44233		8568.56	421.228	0.0117452	1.47587		FALSE
12649.7	62699.7	151	2.23511		5223.38	446.483	0.0107486	2.42174		FALSE
12653.7	62709.6	190	2.81239		5890.04	530.388	0.0135248	2.14832		FALSE
12657.2	62718.2	203	3.00481		7157.29	564.678	0.0144501	1.76843		FALSE
12661.2	62728.1	219	3.24164		6891.38	495.833	0.0155891	1.83725		FALSE
12665	62737.6	207	3.06402		5534.06	751.869	0.0147349	2.28856		FALSE
12668.8	62747	213	3.15283		11196.4	454.91	0.015162	1.13151		FALSE
12672.9	62756.9	199	2.9456		5612.95	591.208	0.0141654	2.25779		FALSE
12676.7	62766.3	197	2.916		7062.47	563.306	0.014023	1.79494		FALSE
12680.7	62776.2	205	3.03442		6549.35	465.465	0.0145925	1.93618		FALSE
12684.6	62785.9	214	3.16763		5897.23	756.179	0.0152331	2.15095		FALSE
12688.7	62795.9	204	3.01961		6169.2	478.708	0.0145213	2.05678		FALSE
12692.4	62805.1	215	3.18244		5701.97	646.021	0.0153043	2.22597		FALSE
12696.4	62815	249	3.6857		8309.72	675.403	0.0177245	1.5279		FALSE
12699.7	62823	249	3.6857		7541.79	564.834	0.0177245	1.68391		FALSE
12703.7	62833	273	4.04095		7755.41	778.554	0.0194329	1.63805		FALSE
12707.8	62842.9	271	4.01135		7969.26	832.675	0.0192906	1.5946		FALSE
12711.4	62851.8	319	4.72185		7904.05	738.208	0.0227074	1.60821		FALSE
12715.5	62862	300	4.44061		6772.84	931.834	0.0213549	1.87743		FALSE
12719.2	62871	306	4.52942		8447.52	898.593	0.021782	1.50567		FALSE
12723.2	62881	280	4.14457		6303.32	642.199	0.0199312	2.0185		FALSE
12726.5	62889	232	3.43407		5216.09	713.847	0.0165144	2.43986		FALSE
12730.6	62898.9	196	2.9012		6908.01	562.013	0.0139519	1.84287		FALSE

## Sheet: ICDC_efm09-1_0_A1_1
Spectrum: ICDC efm09-1\0_A1\1 1SLin, "Baseline subt." (D:\Data\BioTyperRealTimeProcessing\China CDC\20121108shichangqiujun\ICDC efm09-1\0_A1\1)
m/z	time	Intens.	SN	Quality Fac.	Res.	Area	Rel. Intens.	FWHM	Chi^2	Bk. Peak
2209.88	26439.4	1763	9.1804		420.295	12530.2	0.087715	5.25792		FALSE
2364.71	27334.6	458	2.40319		2095.26	744.245	0.022787	1.1286		FALSE
2366.18	27343	465	2.43992		2903.88	468.855	0.0231353	0.814836		FALSE
2367.67	27351.4	382	2.00441		2280.04	573.853	0.0190057	1.03843		FALSE
2522.9	28219.5	928	4.86758		431.803	6207.87	0.046171	5.84271		FALSE
2983	30646.7	572	3.02781		1674.59	1378.74	0.0284589	1.78133		FALSE
2984.35	30653.6	578	3.05957		1321.95	1536.21	0.0287574	2.25755		FALSE
3016.3	30814.9	440	2.32909		3350.84	612.954	0.0218914	0.900163		FALSE
3017.91	30823	485	2.56729		4110.3	676.74	0.0241303	0.73423		FALSE
3020.27	30834.9	574	3.0384		3959.82	811.499	0.0285584	0.76273		FALSE
3023.67	30852	972	5.14516		683.948	5522.95	0.0483602	4.42091		FALSE
3167.84	31568.8	534.5	2.86247		1128.16	1781.39	0.0265931	2.80798		FALSE
3313.04	32274.5	662	3.58262		554.967	4551.28	0.0329367	5.9698		FALSE
3442.75	32892	1282	7.09475		656.773	8485.1	0.0637837	5.24192		FALSE
3449.31	32922.9	380	2.10297		4795.61	562.019	0.0189062	0.719264		FALSE
3514.87	33230.4	535	2.96076		732.967	2999.31	0.026618	4.79541		FALSE
3618.9	33712.3	451.5	2.54688		4297.24	560.881	0.0224636	0.842144		FALSE
3626.4	33746.8	672.5	3.79353		3514.66	1352.74	0.0334591	1.03179		FALSE
3642.65	33821.4	8321.5	46.941		723.186	73415.7	0.414022	5.03695		FALSE
3648.27	33847.2	5543.5	31.2705		1110.49	29885	0.275807	3.28529		FALSE
3656.15	33883.3	2183.5	12.317		4053.57	3644.57	0.108636	0.901958		FALSE
3658.7	33894.9	1965.5	11.0873		4123.36	2512.27	0.09779	0.887311		FALSE
3660.88	33904.9	1821.5	10.275		3951.82	3102.34	0.0906256	0.926379		FALSE
3662.76	33913.5	1737.5	9.80112		3273.13	2947.16	0.0864463	1.11904		FALSE
3670.94	33950.9	2589.5	14.9469		740.913	22962.3	0.128836	4.95462		FALSE
3682.79	34005	1134.5	6.54847		4570.75	1427.11	0.0564451	0.80573		FALSE
3684.73	34013.8	1215.5	7.01601		2458.35	2561.45	0.0604751	1.49886		FALSE
3691.13	34042.9	698.5	4.03183		4350.07	1124.92	0.0347526	0.84852		FALSE
3693.03	34051.6	587.5	3.39112		2936.18	956.311	0.02923	1.25776		FALSE
3695.09	34061	515.5	2.97553		3349.36	644.346	0.0256478	1.10322		FALSE
3701.24	34089	509.5	2.94089		4417.24	820.314	0.0253493	0.837908		FALSE
3703.44	34099	486.5	2.80814		2688.62	810.802	0.024205	1.37745		FALSE
3705.63	34108.9	471.5	2.72155		4564.52	767.841	0.0234587	0.811833		FALSE
3721.88	34182.7	2436.5	14.0638		1200.95	11026.8	0.121224	3.09912		FALSE
3723.1	34188.2	2411.5	13.9195		1109.18	11020.4	0.11998	3.35661		FALSE
3731.8	34227.7	412.5	2.381		3792.22	524.996	0.0205232	0.984068		FALSE
3733.84	34236.9	358.5	2.0693		3607.47	583.246	0.0178365	1.03503		FALSE
3736.06	34247	443.5	2.55993		4129.61	680.466	0.0220656	0.9047		FALSE
3738.27	34257	416.5	2.40409		4817.65	517.808	0.0207222	0.775952		FALSE
3740.3	34266.2	393.5	2.27133		3275.78	769.097	0.0195779	1.1418		FALSE
3853.13	34772.9	426.5	2.47228		4120.23	789.892	0.0212198	0.935174		FALSE
3854.92	34780.9	440.5	2.55344		3112.97	856.488	0.0219163	1.23834		FALSE
3863.91	34821	435.5	2.52446		4480.73	646.725	0.0216675	0.862339		FALSE
3867.95	34839	606.5	3.51569		4983.75	1022.24	0.0301753	0.776112		FALSE
3882.32	34902.9	11053.5	64.0736		552.701	93933.4	0.549948	7.02427		FALSE
3893.14	34950.9	917.5	5.31846		3956.6	1204.09	0.0456486	0.983961		FALSE
3895.56	34961.6	844.5	4.8953		3283.86	1450.31	0.0420166	1.18628		FALSE
3897.45	34970	953.5	5.52714		2736.75	1610.67	0.0474397	1.42411		FALSE
3899.67	34979.8	1019.5	5.90972		3227.55	1767.63	0.0507234	1.20824		FALSE
3901.53	34988.1	973.5	5.64307		3301.01	1685.7	0.0484348	1.18192		FALSE
3903.66	34997.5	856.5	4.9497		4075.12	1435.44	0.0426137	0.957925		FALSE
3905.78	35006.9	726.5	4.19843		5077.84	1159.94	0.0361457	0.769183		FALSE
3908.03	35016.9	583.5	3.37204		4932.5	973.592	0.029031	0.792302		FALSE
3909.97	35025.4	474.5	2.74213		3871.01	799.184	0.0236079	1.01007		FALSE
3912.57	35037	467.5	2.70168		4875.88	754.717	0.0232596	0.802434		FALSE
3917.37	35058.2	587.5	3.39515		2894.49	1395.1	0.02923	1.35339		FALSE
3919.64	35068.2	701.5	4.05396		2342.27	1469.25	0.0349019	1.67343		FALSE
3921.26	35075.4	646.5	3.73611		1488	2176.44	0.0321655	2.63526		FALSE
4162.27	36124.8	422.75	2.45878		836.592	2129.86	0.0210332	4.97527		FALSE
4256.95	36528.8	682.125	3.96734		1200.4	2983.51	0.0339379	3.54627		FALSE
4258.57	36535.6	694.375	4.03859		1251.91	2898.2	0.0345474	3.40165		FALSE
4385.63	37070.6	664.375	3.87394		2736.1	1193.77	0.0330548	1.60288		FALSE
4427.59	37245.7	19090.4	111.013		546.302	219787	0.949808	8.10466		FALSE
4443.62	37312.3	2110.38	12.2721		4084.96	4852.43	0.104998	1.0878		FALSE
4479.96	37462.9	750.375	4.36353		4454.88	1354.64	0.0373336	1.00563		FALSE
4482.4	37473	753.375	4.38098		5626.01	1383.94	0.0374829	0.796727		FALSE
4490.72	37507.4	1180.38	6.86404		803.041	10262.7	0.0587275	5.59215		FALSE
4502.39	37555.6	594.375	3.45637		3443.18	1104.77	0.0295721	1.30763		FALSE
4530.36	37670.8	1459.38	8.52008		782.938	14904.3	0.0726087	5.78636		FALSE
4539.64	37709	625.375	3.65105		6476.39	1380.43	0.0311144	0.700952		FALSE
4572.41	37843.4	574.375	3.3533		1014.98	2959.15	0.028577	4.50493		FALSE
4592.93	37927.3	685.375	4.00134		778.108	6459.15	0.0340996	5.90268		FALSE
4776.39	38669.5	830.125	4.89434		828.912	5933.96	0.0413014	5.76224		FALSE
5112.82	39994.6	659.125	4.09421		774.109	5615.48	0.0327936	6.60478		FALSE
5700.15	42208	301.125	2.11605		2815.14	710.62	0.0149819	2.02482		FALSE
5701.51	42213	330.125	2.31984		3591.89	733.86	0.0164248	1.58733		FALSE
5919.41	43005	278	2.08236		8020.23	456.052	0.0138314	0.738059		FALSE
5921.93	43014.1	273	2.04491		3738.74	572.369	0.0135826	1.58394		FALSE
5924.94	43024.9	358	2.6816		5036.55	544.026	0.0178117	1.17639		FALSE
5927.18	43033	413	3.09358		5267.47	793.037	0.0205481	1.12524		FALSE
5929.96	43043	542	4.05985		5008.39	1042.93	0.0269663	1.18401		FALSE
5932.73	43052.9	663.75	4.97182		4711.35	1307.67	0.0330237	1.25924		FALSE
5935.11	43061.5	648	4.85385		4270.85	1363.86	0.0322401	1.38968		FALSE
5937.74	43071	605.25	4.53363		5569.43	1270.94	0.0301132	1.06613		FALSE
5943.21	43090.6	769.25	5.76207		1816.31	3050.98	0.0382727	3.27213		FALSE
5945.52	43098.9	797.25	5.97181		4575.99	1719.62	0.0396658	1.29929		FALSE
5947.76	43107	794.25	5.94933		5925.73	1278.8	0.0395165	1.00372		FALSE
5950.32	43116.2	734.25	5.4999		4446.83	1579.88	0.0365313	1.3381		FALSE
5952.95	43125.6	696	5.21339		5050.74	1140.39	0.0346283	1.17863		FALSE
5960.77	43153.7	603.5	4.52052		5185.8	982.252	0.0300261	1.14944		FALSE
5972.92	43197.3	3607.5	27.022		724.072	38611.2	0.179485	8.24907		FALSE
5987.36	43249	821.5	6.15345		8847.06	1679.36	0.0408723	0.676762		FALSE
5990.15	43259	905.5	6.78265		6707.37	1431.27	0.0450516	0.893069		FALSE
5992.93	43268.9	1017.5	7.62159		5205.79	2135.43	0.0506239	1.1512		FALSE
5995.35	43277.6	1084.5	8.12345		5560.99	2309.1	0.0539574	1.07811		FALSE
5997.95	43286.9	1109.5	8.31072		2858.77	3025.52	0.0552012	2.09808		FALSE
6000.73	43296.9	1127.5	8.44555		5839.58	2381.71	0.0560968	1.0276		FALSE
6003	43305	1085.5	8.13094		8917.83	1195.14	0.0540072	0.673146		FALSE
6006.03	43315.8	1155.5	8.65528		3681.16	3118.64	0.0574899	1.63156		FALSE
6008.2	43323.6	1250.5	9.36688		4384.71	2714.92	0.0622164	1.37026		FALSE
6010.8	43332.8	1313.5	9.83878		3426.75	3533.47	0.0653509	1.75408		FALSE
6013.12	43341.2	1222.5	9.15714		3162.42	2608	0.0608234	1.90143		FALSE
6015.66	43350.2	1072.5	8.03357		3828.37	1753.72	0.0533604	1.57133		FALSE
6018.32	43359.7	1009.5	7.56167		4335.86	2185.07	0.0502259	1.38803		FALSE
6020.91	43369	1003.5	7.51672		3762.39	1634.31	0.0499274	1.60029		FALSE
6023.9	43379.7	1008.5	7.55418		3801.28	2190.36	0.0501762	1.5847		FALSE
6026.51	43389	1033.5	7.74144		4752.57	1696.35	0.05142	1.26805		FALSE
6037.52	43428.2	1723.5	12.9099		1347.6	14519.2	0.0857497	4.48019		FALSE
6039.39	43434.9	1747.5	13.0897		3726.81	3851.75	0.0869438	1.62053		FALSE
6041.65	43443	1691.5	12.6702		5362.15	3681.37	0.0841576	1.12672		FALSE
6052.85	43482.9	3103.5	23.2468		700.232	42355.4	0.154409	8.64405		FALSE
6066.92	43533	770.5	6.01277		8425.9	1235.49	0.0383349	0.720033		FALSE
6069.97	43543.8	720.5	5.62258		3853.77	1969.05	0.0358472	1.57507		FALSE
6072.55	43553	741.5	5.78646		7643.25	1194.51	0.036892	0.794499		FALSE
6075.36	43563	723.5	5.646		6279.39	1545.03	0.0359965	0.967507		FALSE
6077.61	43571	708.5	5.52894		5183.69	1147.52	0.0352502	1.17245		FALSE
6088.27	43608.8	600.5	4.68614		4799.73	1601.43	0.0298768	1.26846		FALSE
6093.74	43628.2	563.5	4.3974		3769.52	1239.08	0.028036	1.61658		FALSE
6099.37	43648.2	738.5	5.76305		1477.29	3770.73	0.0367428	4.12875		FALSE
6102.03	43657.7	694.5	5.41969		4370.55	1786.55	0.0345536	1.39617		FALSE
6105.21	43668.9	557.5	4.35058		12488.9	1126.47	0.0277374	0.48885		FALSE
6107.45	43676.9	430.5	3.3595		5723.25	844.196	0.0214188	1.06713		FALSE
6110.09	43686.3	320.5	2.50109		5489.36	661.802	0.0159459	1.11308		FALSE
6112.79	43695.8	285.5	2.22796		3888.35	607.176	0.0142046	1.57208		FALSE
6115.37	43705	284.5	2.22016		3129.09	463.134	0.0141548	1.95436		FALSE
6118.32	43715.4	285.5	2.22796		3668.58	604.669	0.0142046	1.66776		FALSE
6120.45	43723	285.5	2.22796		4118.63	595.093	0.0142046	1.48604		FALSE
6123.27	43733	294.5	2.2982		6646.56	670.133	0.0146523	0.92127		FALSE
6296.03	44340.5	268	2.13052		3566.62	578.237	0.0133339	1.76526		FALSE
6299.59	44352.9	331	2.63136		3894.53	693.618	0.0164683	1.61755		FALSE
6302.31	44362.4	445.25	3.53961		4592.22	907.034	0.0221526	1.37239		FALSE
6304.43	44369.8	593.5	4.71816		3792.27	1296.91	0.0295286	1.66244		FALSE
6306.86	44378.3	655.75	5.21303		3912.74	1398.41	0.0326257	1.61188		FALSE
6309.18	44386.4	570	4.53134		3787.69	924.525	0.0283594	1.6657		FALSE
6312.19	44396.9	494.25	3.92915		4661.35	1017.1	0.0245905	1.35416		FALSE
6314.88	44406.3	445.75	3.54359		4105.64	938.51	0.0221775	1.5381		FALSE
6317.62	44415.8	435	3.45813		4344.7	717.846	0.0216427	1.4541		FALSE
6320.78	44426.8	476.5	3.78804		4301.21	977.257	0.0237074	1.46954		FALSE
6323.11	44435	534.5	4.24912		4857.93	1123.03	0.0265931	1.30161		FALSE
6325.97	44444.9	642	5.10372		6200.9	1010.08	0.0319416	1.02017		FALSE
6328.28	44453	700.25	5.56679		5889	1416.78	0.0348397	1.07459		FALSE
6331.16	44463	733	5.82714		9218.27	1492.67	0.0364691	0.686806		FALSE
6341.92	44500.4	3040	24.1671		774.218	36006.5	0.15125	8.19139		FALSE
6355.56	44547.9	730	5.80329		5605.6	1236.29	0.0363199	1.13379		FALSE
6361.36	44568.1	1041	8.27566		979.618	8435.38	0.0517931	6.49372		FALSE
6366.8	44586.9	785	6.33162		7235.22	1253.17	0.0390563	0.879973		FALSE
6369.67	44596.9	647	5.21855		7589.87	1375.23	0.0321904	0.839233		FALSE
6372.53	44606.9	571	4.60555		4277.66	1184.52	0.0284091	1.48973		FALSE
6374.86	44614.9	532	4.29098		5764.6	1056.64	0.0264687	1.10586		FALSE
6377.74	44624.9	498	4.01675		4454.38	999.033	0.0247771	1.43179		FALSE
6380.37	44634	432	3.48441		4827.73	881.986	0.0214934	1.32161		FALSE
6382.94	44643	381	3.07305		6104.13	589.424	0.018956	1.04568		FALSE
6385.83	44653	320	2.58104		6038.71	623.747	0.015921	1.05748		FALSE
6388.71	44663	286	2.30681		8808.91	494.162	0.0142294	0.725256		FALSE
6399.67	44701	259	2.08903		3280.17	523.171	0.0128861	1.95102		FALSE
6402.52	44710.8	355	2.86334		3791.67	755.864	0.0176624	1.68857		FALSE
6405.4	44720.8	417	3.36342		4118.74	847.753	0.0207471	1.55518		FALSE
6407.7	44728.8	289	2.331		3482.36	564.675	0.0143787	1.84005		FALSE
6479.54	44976.8	385	3.10532		2954.26	1546.99	0.019155	2.19329		FALSE
6481.34	44983	437	3.52474		5552.21	708.525	0.0217422	1.16734		FALSE
6483.88	44991.7	376	3.03272		4630.34	955.828	0.0187072	1.4003		FALSE
6486.92	45002.2	291	2.34714		5323.56	626.683	0.0144782	1.21853		FALSE
6489.47	45011	307	2.47619		4839.87	494.663	0.0152742	1.34084		FALSE
6492.38	45021	344	2.77462		6835.95	677.021	0.0171151	0.949741		FALSE
6494.9	45029.6	360	2.90367		5903.5	585.373	0.0179112	1.10018		FALSE
6497.96	45040.2	384	3.09725		5093.64	813.853	0.0191052	1.2757		FALSE
6510.57	45083.5	1565	12.6229		650.763	21233.8	0.0778638	10.0045		FALSE
6535.69	45169.7	753	6.13856		1463.21	4746.86	0.0374642	4.46668		FALSE
6537.89	45177.3	657	5.35596		1835.74	3564.91	0.0326879	3.56144		FALSE
6546.55	45206.9	308	2.51086		3610.04	517.601	0.015324	1.81343		FALSE
6559.39	45250.9	295	2.40488		4800.83	582.768	0.0146772	1.3663		FALSE
6561.99	45259.8	337	2.74727		3612.21	731.087	0.0167668	1.81661		FALSE
6564.34	45267.8	336	2.73912		4322.79	869.257	0.0167171	1.51854		FALSE
6567.38	45278.2	265	2.16032		6599	548.372	0.0131846	0.995208		FALSE
6630.08	45492.1	2726	22.2227		693.388	34406.2	0.135627	9.56187		FALSE
6630.09	45492.2	2752	22.4347		698.67	34406.2	0.136921	9.48959		FALSE
6644.6	45541.5	393	3.20379		4288.3	881.429	0.019553	1.54947		FALSE
6647.38	45551	350	2.85325		3443.9	609.381	0.0174136	1.93019		FALSE
6650.3	45560.9	354	2.88586		3830.21	808.209	0.0176127	1.73628		FALSE
6652.68	45569	398	3.24455		3680.7	872.712	0.0198018	1.80745		FALSE
6655.78	45579.5	378	3.08151		4202.18	646.182	0.0188067	1.58389		FALSE
6658.28	45588	405	3.30162		5575.35	676.326	0.0201501	1.19424		FALSE
6660.91	45597	375	3.05705		4973.44	816.728	0.0186575	1.3393		FALSE
6663.86	45607	400	3.26086		7915.67	788.554	0.0199013	0.841857		FALSE
6666.47	45615.8	389	3.17118		5090.57	656.194	0.019354	1.30957		FALSE
6668.86	45623.9	351	2.8614		4078.11	784.228	0.0174634	1.63528		FALSE
6672.07	45634.9	350	2.85325		4363.08	737.482	0.0174136	1.52921		FALSE
6674.47	45643	277	2.28469		6845.64	437.951	0.0137817	0.974996		FALSE
6677.42	45653	283	2.33418		8263.73	433.831	0.0140802	0.80804		FALSE
6680.13	45662.2	288	2.37542		5244.17	589.236	0.0143289	1.27382		FALSE
6682.71	45670.9	260	2.14448		4754.8	539.078	0.0129358	1.40547		FALSE
6685.67	45681	274	2.25995		6325.09	512.972	0.0136324	1.05701		FALSE
6688.04	45689	270	2.22696		10028.3	449.238	0.0134334	0.666914		FALSE
6698.07	45723	1373	11.3245		1474.05	7489.75	0.0683112	4.544		FALSE
6699.29	45727.1	1364	11.2503		1374.69	8632.09	0.0678634	4.87332		FALSE
6842.33	46208.9	434.5	3.64688		6021.69	947.423	0.0216178	1.13628		FALSE
6844.96	46217.7	477.5	4.00779		3027.14	1363.55	0.0237572	2.2612		FALSE
6847.71	46227	488.5	4.10012		4188.16	845.335	0.0243045	1.63502		FALSE
6860.49	46269.7	610.188	5.12147		5005.83	1387.63	0.0303588	1.3705		FALSE
6875.01	46318.3	1299.19	10.9044		1043	13398.8	0.0646388	6.59156		FALSE
6888.81	46364.4	3848.19	32.2989		677.514	58826.2	0.19146	10.1678		FALSE
6903.35	46413	948.188	7.9584		5540.33	2130.79	0.0471754	1.24602		FALSE
6906.31	46422.9	839.188	7.04353		4243.98	1882.06	0.0417523	1.62732		FALSE
6909.03	46431.9	717.188	6.01955		3770.15	1657.9	0.0356824	1.83256		FALSE
6911.75	46441	645.188	5.41524		5503.16	1457.93	0.0321002	1.25596		FALSE
6915.01	46451.8	570.188	4.78574		4348.15	1317.81	0.0283687	1.59033		FALSE
6917.74	46460.9	533.188	4.47519		4178.06	932.471	0.0265278	1.65573		FALSE
6920.15	46469	512.188	4.29893		4113.4	1172.29	0.025483	1.68234		FALSE
6923.15	46479	478.188	4.01356		4156.98	1077.5	0.0237914	1.66543		FALSE
6926.15	46489	461.188	3.87087		4009.3	998.468	0.0229456	1.72752		FALSE
6929.37	46499.7	387.188	3.24977		3778.95	842.947	0.0192638	1.83368		FALSE
6932.75	46510.9	327.188	2.74618		4026.62	563.306	0.0162786	1.72173		FALSE
6937.57	46527	263.188	2.20901		5307.53	709.677	0.0130944	1.30712		FALSE
6943.58	46547	244.188	2.04953		4746.55	522.202	0.0121491	1.46287		FALSE
6946.58	46557	263.188	2.20901		6226.07	528.595	0.0130944	1.11572		FALSE
6948.99	46565	243.188	2.04114		5078.42	529.054	0.0120994	1.36834		FALSE
6954.41	46583	248.188	2.08311		2945.16	665.247	0.0123481	2.3613		FALSE
6957.41	46593	256.188	2.15025		7597.01	393.479	0.0127462	0.91581		FALSE
6963.43	46613	254.188	2.13347		7957.31	513.638	0.0126467	0.875098		FALSE
6989.05	46698	413.188	3.468		5301.88	947.906	0.0205574	1.31822		FALSE
6995.08	46718	362.188	3.08503		3161.46	1197.99	0.01802	2.21261		FALSE
7000.44	46735.8	332.188	2.8295		2593	1137.81	0.0165274	2.69974		FALSE
7006.25	46755	376.188	3.20428		8555.15	813.127	0.0187166	0.818951		FALSE
7032.3	46841.2	1251.19	10.6573		663.524	18207.5	0.0622507	10.5984		FALSE
7049.77	46898.9	255.188	2.17363		5102.55	675.478	0.0126964	1.38162		FALSE
7058.53	46927.8	239.188	2.03735		2907.64	758.673	0.0119004	2.42758		FALSE
7141.56	47201	263.188	2.24177		6473.3	556.048	0.0130944	1.10323		FALSE
7144.81	47211.7	288.188	2.45472		4015.39	657.854	0.0143383	1.77936		FALSE
7147.05	47219	313.188	2.66766		4253.33	715.869	0.0155821	1.68034		FALSE
7150.42	47230.1	346.188	2.94875		5818.36	608.64	0.017224	1.22894		FALSE
7153.14	47239	389.188	3.36492		6143.08	876.549	0.0193633	1.16442		FALSE
7156.15	47248.8	453.188	3.91827		4218.16	790.127	0.0225476	1.69651		FALSE
7158.99	47258.1	497.188	4.29869		4254.92	1147.17	0.0247367	1.68252		FALSE
7162.29	47268.9	560.188	4.84339		4408.09	1300.15	0.0278712	1.62481		FALSE
7170.39	47295.5	1128.19	9.75434		1697.54	7355.11	0.056131	4.22398		FALSE
7172.66	47302.9	1148.19	9.92726		3451.21	5622.92	0.0571261	2.0783		FALSE
7178.15	47320.9	890.188	7.69658		10651.5	2042.22	0.0442897	0.673912		FALSE
7180.86	47329.7	765.188	6.61583		4906.93	1765.26	0.0380706	1.46341		FALSE
7183.69	47339	733.188	6.33916		6571.7	1258.98	0.0364785	1.09312		FALSE
7186.74	47349	749.188	6.47749		5846.47	1664.22	0.0372745	1.22924		FALSE
7189.77	47358.9	738.188	6.38239		5800.51	1290.66	0.0367272	1.23951		FALSE
7192.25	47367	750.188	6.48614		5867.36	1729.79	0.0373243	1.22581		FALSE
7195.31	47377	865.188	7.48043		8393.13	2356.61	0.0430459	0.857286		FALSE
7198.36	47386.9	910.188	7.8695		5880.37	1609.32	0.0452848	1.22413		FALSE
7201.13	47396	979.188	8.46608		5924.53	1764.16	0.0487178	1.21548		FALSE
7203.88	47405	1183.19	10.2299		7552.93	2651.72	0.0588674	0.953786		FALSE
7206.94	47415	1332.19	11.5181		5349.02	3076.46	0.0662807	1.34734		FALSE
7209.39	47423	1404.19	12.1406		7611.65	3284.55	0.0698629	0.947153		FALSE
7212.46	47433	1405.19	12.1493		7686.83	4146.63	0.0699127	0.938288		FALSE
7218.38	47452.3	1369.19	11.838		5262.1	3313.21	0.0681215	1.37177		FALSE
7221.59	47462.8	1397.19	12.0801		3244.84	3370.04	0.0695146	2.22556		FALSE
7292.07	47692.2	20040.2	173.268		463.549	491683	0.997065	15.731		FALSE
7293.89	47698.1	20099.2	173.778		528.367	434473	1	13.8046		FALSE
7328.06	47808.9	7407.19	64.5235		2063.56	53093	0.368532	3.55118		FALSE
7335.66	47833.5	6958.19	60.6123		4920.19	12873.4	0.346192	1.49093		FALSE
7345.2	47864.4	7536.19	65.6472		2779.59	57601.8	0.37495	2.64255		FALSE
7347.43	47871.6	7669.19	66.8057		717.326	117399	0.381567	10.2428		FALSE
7366.47	47933.1	3854.19	33.5736		4040.65	9350.06	0.191758	1.82309		FALSE
7370.15	47945	3801.19	33.1119		5272.4	6988.44	0.189121	1.39787		FALSE
7373.24	47955	3845.19	33.4952		5883.75	9357.99	0.191311	1.25315		FALSE
7376.32	47964.9	3818.19	33.26		929.21	45427.6	0.189967	7.93827		FALSE
7389.99	48009	2247.19	19.5751		2001.92	15807.1	0.111805	3.69144		FALSE
7399.26	48038.9	1720.19	14.9844		3239.3	5201.05	0.0855849	2.28422		FALSE
7403.58	48052.8	1622.19	14.1308		4492.51	2981.69	0.0807091	1.64798		FALSE
7405.64	48059.5	1554.19	13.5384		3186.83	3834.23	0.0773259	2.32382		FALSE
7408.68	48069.3	1507.19	13.129		5587.76	3656.31	0.0749875	1.32588		FALSE
7411.97	48079.9	1508.19	13.1377		5467.61	2757.76	0.0750372	1.35561		FALSE
7414.77	48088.9	1446.19	12.5976		3989.07	3519.6	0.0719525	1.85877		FALSE
7417.88	48098.9	1411.19	12.2928		5341.08	3395.46	0.0702112	1.38884		FALSE
7421.01	48109	1426.19	12.4234		6645.95	3347.45	0.0709575	1.11662		FALSE
7423.9	48118.3	1352.19	11.7788		5242.73	3241.21	0.0672757	1.41604		FALSE
7426.92	48128	1316.19	11.4652		4908.89	2411.3	0.0654846	1.51295		FALSE
7429.88	48137.5	1285.19	11.1952		4184.35	3817.96	0.0639423	1.77564		FALSE
7433.13	48147.9	1295.19	11.2823		5049.87	2376.15	0.0644398	1.47195		FALSE
7435.93	48157	1339.19	11.6656		5231.03	3206.68	0.0666289	1.4215		FALSE
7439.3	48167.8	1387.19	12.0837		4258.11	3377.6	0.0690171	1.74709		FALSE
7442.14	48176.9	1505.19	13.1116		5990.89	2733.17	0.074888	1.24224		FALSE
7444.95	48186	1625.19	14.1569		4250.58	3915.01	0.0808584	1.75151		FALSE
7447.69	48194.7	1676.19	14.6011		1150.3	15725.9	0.0833958	6.47459		FALSE
7462.03	48240.8	897.188	7.81534		3764.43	2707.44	0.044638	1.98225		FALSE
7467.69	48259	769.188	6.70034		4848.87	1842.73	0.0382696	1.54009		FALSE
7473.59	48277.9	669.188	5.82924		4793.81	1611.88	0.0332943	1.55901		FALSE
7476.71	48287.9	640.188	5.57663		3269.11	1564.61	0.0318514	2.28707		FALSE
7479.54	48297	617.188	5.49133		5086.3	1476.35	0.0307071	1.47053		FALSE
7493.89	48343	389.188	3.46273		2181.81	2329.16	0.0193633	3.43472		FALSE
7507.64	48387	232.188	2.06585		6291.94	413.098	0.0115521	1.19322		FALSE
7539.55	48489	225.188	2.00357		8426.4	372.395	0.0112038	0.894754		FALSE
7542.68	48499	267.188	2.37726		8965.22	531.815	0.0132934	0.841327		FALSE
7545.57	48508.2	279.188	2.48403		5286.99	494.716	0.0138905	1.4272		FALSE
7548.52	48517.6	294.188	2.61749		5324.57	683.587	0.0146368	1.41768		FALSE
8306.46	50879	249	2.53128		9564.9	542.036	0.0123886	0.868431		FALSE
8309.47	50888.1	249	2.53128		4531.97	614.705	0.0123886	1.83352		FALSE
8312.76	50898.2	279	2.83626		3780.31	699.21	0.0138812	2.19897		FALSE
8315.66	50907	309	3.14123		4071.57	562.941	0.0153738	2.04237		FALSE
8328.21	50945.1	878	8.92557		875.902	11443.2	0.0436834	9.50815		FALSE
8340.66	50983	273	2.81953		13987.8	779.375	0.0135826	0.59628		FALSE
8343.96	50993	253	2.61297		14044.9	429.279	0.0125876	0.594092		FALSE
8347.2	51002.8	204	2.1069		4078.85	500.05	0.0101497	2.04646		FALSE
8349.85	51010.9	197	2.03461		5071.96	433.643	0.00980139	1.64628		FALSE
8967.66	52852.9	192	2.13047		5473.73	454.263	0.00955262	1.63831		FALSE
8970.67	52861.7	216	2.39677		5810.1	409.159	0.0107467	1.54398		FALSE
8974.19	52872	254	2.81843		5072.7	612.975	0.0126373	1.76911		FALSE
8977.36	52881.3	336	3.72832		5040.92	821.307	0.0167171	1.7809		FALSE
8980.64	52890.9	387	4.29422		4832.27	947.646	0.0192545	1.85847		FALSE
8983.34	52898.9	400	4.43847		4954.4	1021.74	0.0199013	1.81321		FALSE
8986.4	52907.8	376	4.17216		4889.07	955.227	0.0187072	1.83806		FALSE
8989.54	52917	310	3.43982		6033.04	599.777	0.0154235	1.49005		FALSE
8992.27	52925	255	2.82953		4733.58	646.311	0.0126871	1.89968		FALSE
8995.7	52935	206	2.28581		4363.83	409.987	0.0102492	2.06142		FALSE
8999.73	52946.8	210	2.3302		4394.43	540.855	0.0104482	2.04799		FALSE
9003.21	52957	214	2.37458		10012.9	527.855	0.0106472	0.899164		FALSE
9005.27	52963	227	2.51883		12066.9	426.878	0.011294	0.746279		FALSE
9008.69	52973	278	3.08474		12706.9	774.373	0.0138314	0.70896		FALSE
9018.26	53001	341	3.7838		5831.71	874.039	0.0169659	1.54642		FALSE
9027.86	53029	390	4.32751		11489.1	936.907	0.0194038	0.785775		FALSE
9034.71	53049	459	5.09315		11720.5	864.904	0.0228367	0.770848		FALSE
9038.12	53058.9	461	5.11534		7470.79	902.559	0.0229363	1.20979		FALSE
9041.56	53069	541	6.00303		8700.23	1340.4	0.0269165	1.03923		FALSE
9044.31	53077	560	6.21386		4185.6	1460.48	0.0278618	2.16081		FALSE
9047.73	53087	602	6.76753		14379.9	1565.05	0.0299515	0.629191		FALSE
9051.16	53097	717	8.06033		9019.55	1788.79	0.0356731	1.0035		FALSE
9058	53116.9	1106	12.4334		4694.65	5607.98	0.0550271	1.92943		FALSE
9060.7	53124.8	1305	14.6705		6049.27	3334.16	0.064928	1.49782		FALSE
9063.68	53133.5	1284	14.4344		4795.61	4170.87	0.0638832	1.89		FALSE
9066.41	53141.4	1083	12.1748		4432.69	5323.83	0.0538828	2.04535		FALSE
9073.1	53160.9	606	6.8125		6412.08	1168.26	0.0301505	1.415		FALSE
9076.29	53170.2	453	5.09251		5219.65	1127.19	0.0225382	1.73887		FALSE
9079.95	53180.9	362	4.06951		6185.84	879.169	0.0180107	1.46786		FALSE
9082.73	53189	341	3.83344		6863.17	801.652	0.0169659	1.3234		FALSE
9086.82	53200.9	296	3.32756		7282.77	559.68	0.014727	1.24772		FALSE
9089.59	53208.9	303	3.40625		5894.17	733.2	0.0150752	1.54213		FALSE
9093.03	53218.9	303	3.40625		6986.4	735.049	0.0150752	1.30153		FALSE
9095.79	53227	298	3.35004		7480.95	558.941	0.0148265	1.21586		FALSE
9098.54	53235	278	3.12521		4022.67	1015.1	0.0138314	2.26182		FALSE
9103.35	53249	258	2.90037		9965.9	477.396	0.0128363	0.913449		FALSE
9111.29	53272	204	2.29332		6936.14	397.879	0.0101497	1.3136		FALSE
9114.36	53281	212	2.38325		4323.31	496.964	0.0105477	2.10819		FALSE
9120.56	53299	198	2.22587		6596.24	484.772	0.00985114	1.38269		FALSE
9123.99	53309	210	2.36077		7310.11	485.658	0.0104482	1.24813		FALSE
9127.44	53319	188	2.11345		7229.16	436.837	0.00935361	1.26259		FALSE
9130.87	53328.9	217	2.43946		6413.58	387.966	0.0107965	1.42368		FALSE
9133.92	53337.8	186	2.09096		4845.71	465.031	0.00925411	1.88495		FALSE
9137.08	53347	205	2.30456		4801.56	477.704	0.0101994	1.90294		FALSE
9139.85	53355	202	2.27083		4758.55	384.549	0.0100502	1.92072		FALSE
9143.7	53366.2	215	2.41698		5018.33	413.83	0.0106969	1.82206		FALSE
9146.73	53375	206	2.3158		4955.85	508.595	0.0102492	1.84564		FALSE
9150.36	53385.5	214	2.40573		5040.87	534.525	0.0106472	1.81524		FALSE
9153.57	53394.8	241	2.70926		5464.15	604.356	0.0119905	1.67521		FALSE
9156.66	53403.8	248	2.78795		6581.35	489.396	0.0123388	1.39131		FALSE
9160.17	53413.9	278	3.12521		4310.04	732.727	0.0138314	2.12531		FALSE
9163.29	53423	325	3.65357		7302.33	795.336	0.0161698	1.25485		FALSE
9166.74	53433	340	3.82219		9551.32	655.028	0.0169161	0.959735		FALSE
9170.19	53443	356	4.00206		11910.5	710.31	0.0177122	0.769928		FALSE
9173.64	53453	396	4.45173		11072.8	765.823	0.0197023	0.828487		FALSE
9184.35	53484	676	7.59942		1853.3	5500.82	0.0336332	4.95567		FALSE
9187.24	53492.3	737	8.28517		1561.19	5842.28	0.0366681	5.88476		FALSE
9196.43	53519	405	4.55291		5947.48	987.949	0.0201501	1.54627		FALSE
9203.35	53539	267	3.00155		7136.83	497.9	0.0132841	1.28956		FALSE
9206.12	53547	232	2.60809		6893.05	567.363	0.0115428	1.33557		FALSE
9210.26	53559	188	2.11345		4861.88	366.029	0.00935361	1.89438		FALSE
9212.35	53565	196	2.20338		4908.3	479.209	0.00975164	1.87689		FALSE
9215.8	53575	186	2.09096		4897.17	363.037	0.00925411	1.88186		FALSE
9219.25	53584.9	185	2.07972		7095.31	444.55	0.00920435	1.29934		FALSE
9222.04	53593	186	2.09096		8818.79	350.439	0.00925411	1.04573		FALSE
9225.49	53603	203	2.28207		8841.33	468.762	0.0100999	1.04345		FALSE
9228.93	53612.9	219	2.46194		6434.3	502.117	0.010896	1.43433		FALSE
9231.73	53621	223	2.65148		10631.4	397.11	0.011095	0.868342		FALSE
9234.86	53630	227	2.69904		6135.53	441.071	0.011294	1.50514		FALSE
9238.21	53639.7	250	2.97251		6327.01	696.55	0.0124383	1.46012		FALSE
9241.43	53649	227	2.69904		7661.37	414.728	0.011294	1.20624		FALSE
9244.89	53659	179	2.12832		11278.6	332.406	0.00890583	0.81968		FALSE
9382.28	54054	194	2.30667		4273.46	494.909	0.00965213	2.19548		FALSE
9385.41	54063	269	3.19842		4913.11	676.024	0.0133836	1.91028		FALSE
9388.85	54072.8	315	3.74536		5935.43	612.838	0.0156723	1.58183		FALSE
9391.66	54080.9	288	3.42433		5197.58	726.849	0.0143289	1.80693		FALSE
9395.18	54090.9	271	3.2222		6219.75	641.222	0.0134831	1.51054		FALSE
9397.99	54099	237	2.81794		5693	569.66	0.0117915	1.6508		FALSE
9401.48	54109	203	2.41368		7508.25	383.422	0.0100999	1.25215		FALSE
9404.94	54118.9	177	2.10454		7271.38	409.765	0.00880633	1.29342		FALSE
9522.76	54454.9	167	2.00745		5319.18	497.095	0.00830879	1.79027		FALSE
9526.29	54465	200	2.40413		7899.66	371.684	0.00995065	1.20591		FALSE
9532.61	54483	311	3.73842		3984.48	1360.05	0.0154733	2.39244		FALSE
9535.78	54491.9	320	3.84661		6598.95	843.082	0.015921	1.44504		FALSE
9538.96	54501	372	4.47168		5176.73	1213.99	0.0185082	1.84266		FALSE
9542.47	54511	486	5.84204		7628.31	1222.79	0.0241801	1.25093		FALSE
9553.72	54542.9	949	11.4076		747.841	15279	0.0472158	12.7751		FALSE
10217.1	56394.9	238	2.98039		7368.45	775.44	0.0118413	1.3866		FALSE
10220.3	56403.6	301	3.76932		4913.49	1009.39	0.0149757	2.08004		FALSE
10223	56411	361	4.52068		13293.7	705.666	0.0179609	0.769007		FALSE
10225.9	56419	395	4.94645		4790.82	1060.57	0.0196525	2.13447		FALSE
10229.3	56428.4	374	4.68347		4313.79	1246.09	0.0186077	2.3713		FALSE
10233.2	56439	309	3.8695		7829.49	748.418	0.0153738	1.307		FALSE
10236.8	56449	230	2.88021		7722.88	445.895	0.0114432	1.32552		FALSE
10240.4	56458.9	184	2.30417		8203.47	424.527	0.0091546	1.2483		FALSE
10266	56529	160	2.00362		8727.04	387.091	0.00796052	1.17634		FALSE
10269.6	56539	168	2.10381		12522.6	369.44	0.00835855	0.82009		FALSE
12691.7	62824.9	154	2.38161		7492.7	350.335	0.007662	1.69388		FALSE
12695.4	62834	141	2.18057		6775.3	307.837	0.00701521	1.87378		FALSE
12699.8	62844.8	161	2.48987		7783.65	398.178	0.00801027	1.6316		FALSE
12703.1	62853	206	3.18579		7964.99	477.145	0.0102492	1.59486		FALSE
12707.1	62862.9	199	3.07754		7115.57	497.741	0.0099009	1.78582		FALSE
12711.2	62873	252	3.89718		8328.19	494.602	0.0125378	1.52628		FALSE
12714.9	62882.2	248	3.83532		7252.57	640.975	0.0123388	1.75316		FALSE
12718.7	62891.5	230	3.55695		6328.07	615.491	0.0114432	2.00989		FALSE
12722.6	62901	237	3.66521		8405.14	544.993	0.0117915	1.51366		FALSE
12726.3	62910.1	189	2.92289		7163.69	437.981	0.00940337	1.7765		FALSE
12730.2	62919.7	146	2.25789		7053.37	305.818	0.00726398	1.80484		FALSE
12733.9	62929	133	2.05685		7056.17	311.811	0.00661718	1.80465		FALSE
12738	62939	133	2.05685		7628.82	240.095	0.00661718	1.66972		FALSE

## Sheet: ICDC_efm10-1_0_B1_1
Spectrum: ICDC efm10-1\0_B1\1 1SLin, "Baseline subt." (D:\Data\BioTyperRealTimeProcessing\China CDC\20121108shichangqiujun\ICDC efm10-1\0_B1\1)
m/z	time	Intens.	SN	Quality Fac.	Res.	Area	Rel. Intens.	FWHM	Chi^2	Bk. Peak
2209.89	26439.5	916	9.12849		439.248	5564.32	0.0570199	5.03107		FALSE
2424.59	27672.9	277	2.80339		723.359	1069.29	0.0172429	3.35185		FALSE
2523.17	28220.9	256	2.60626		2536.2	412.776	0.0159357	0.994864		FALSE
2982.23	30642.8	473	4.79838		2014.18	1032.16	0.0294437	1.48062		FALSE
2983.83	30650.9	482	4.88968		1212.42	1319.91	0.0300039	2.46105		FALSE
3013.94	30803	243	2.46513		6223.6	299.196	0.0151265	0.484275		FALSE
3015.91	30812.9	301	3.05351		2914.24	425.026	0.0187369	1.03489		FALSE
3017.71	30822	302	3.06366		1926.26	462.586	0.0187991	1.56662		FALSE
3023.28	30850	532	5.39691		650.864	3569.65	0.0331164	4.64502		FALSE
3167.04	31564.9	386	3.9269		2024.02	865.231	0.024028	1.56473		FALSE
3168.41	31571.6	423.5	4.3084		2120.67	1189.77	0.0263624	1.49406		FALSE
3253.45	31986.8	219.5	2.25934		2925.3	349.406	0.0136636	1.11218		FALSE
3312.25	32270.7	646.5	6.65449		1933.87	1473.16	0.0402439	1.71275		FALSE
3312.51	32271.9	656.5	6.75742		792.315	3369.85	0.0408663	4.18079		FALSE
3442.24	32889.6	856.25	8.89513		731.881	4941.11	0.0533005	4.70328		FALSE
3448.47	32919	230.25	2.39194		2996.67	339.252	0.0143328	1.15077		FALSE
3450.17	32927	193.25	2.00757		3729.02	221.797	0.0120296	0.925221		FALSE
3513.83	33225.5	442.25	4.5943		1256.61	1402.95	0.0275295	2.79629		FALSE
3515.22	33232	423.25	4.39692		2618.24	1043.27	0.0263468	1.34259		FALSE
3615.56	33697	192	2.01162		3327.89	286.103	0.0119518	1.08644		FALSE
3617.59	33706.3	240	2.51452		2804.66	386.98	0.0149397	1.28985		FALSE
3621.65	33725	333	3.4889		2503.07	809.42	0.0207289	1.44689		FALSE
3626.84	33748.8	449	4.70425		2497.48	1479.63	0.0279497	1.4522		FALSE
3642.08	33818.8	6639	69.558		819.837	50798.5	0.41327	4.44244		FALSE
3647.84	33845.2	3628	38.0112		1031.17	24019.5	0.225839	3.53759		FALSE
3660.86	33904.8	1088	11.3992		1523.94	4750.87	0.0677267	2.40224		FALSE
3670.56	33949.1	1647	17.1181		776.252	11485.7	0.102524	4.72857		FALSE
3677.53	33981	551	5.72683		3139.49	1125.49	0.0342991	1.17138		FALSE
3683.74	34009.3	636	6.61028		1087.05	4117.17	0.0395902	3.38875		FALSE
3692.45	34048.9	314	3.26356		1499.69	885.225	0.0195461	2.46215		FALSE
3696.84	34069	216	2.245		2788.26	361.135	0.0134457	1.32586		FALSE
3698.61	34077	211	2.19303		4117.76	260.597	0.0131345	0.898208		FALSE
3700.61	34086.1	213	2.21382		3102.06	341.394	0.013259	1.19295		FALSE
3703.42	34098.9	204	2.12028		3222.73	324.179	0.0126988	1.14916		FALSE
3705.25	34107.2	195	2.02674		2667.71	324.097	0.0121385	1.38893		FALSE
3707.12	34115.7	212	2.20343		3134.07	328.514	0.0131967	1.18284		FALSE
3721.82	34182.5	1282	13.3245		585.338	10067.9	0.079803	6.35842		FALSE
3853.44	34774.3	397	4.1305		956.62	1845.44	0.0247128	4.02818		FALSE
3854.54	34779.2	375	3.9016		4216.73	1132.76	0.0233433	0.914104		FALSE
3861.38	34809.7	234	2.4346		4257.3	442.95	0.0145662	0.907003		FALSE
3867.02	34834.8	441	4.58829		873.338	2339.29	0.0274517	4.42786		FALSE
3881.58	34899.5	10083	104.906		583.327	80113.5	0.627655	6.6542		FALSE
3894.79	34958.2	664	6.90844		3843.02	1105.83	0.0413332	1.01347		FALSE
3896.89	34967.5	825	8.58353		4160.64	1686.02	0.0513553	0.93661		FALSE
3898.65	34975.3	839	8.72919		2966.27	1476.17	0.0522268	1.31433		FALSE
3900.64	34984.1	787	8.18817		3037.15	1367.08	0.0489898	1.28431		FALSE
3902.77	34993.6	678	7.0541		1323.91	2454.45	0.0422047	2.94791		FALSE
3907.6	35014.9	386	3.99813		9466.43	486.834	0.024028	0.412785		FALSE
3911.67	35033	292	3.02449		2888.22	457.061	0.0181767	1.35436		FALSE
3918.46	35063	645	6.68081		1530.33	2517.32	0.0401505	2.56054		FALSE
3919.87	35069.2	645	6.68081		1061.85	2864.64	0.0401505	3.69154		FALSE
4384.72	37066.8	320	3.21348		3160.79	568.9	0.0199196	1.38722		FALSE
4386.66	37075	362	3.63524		2412.63	662.283	0.0225341	1.81821		FALSE
4391.45	37095	485	4.87042		4805.17	1042.31	0.0301907	0.913902		FALSE
4393.84	37105	505	5.07127		5570.67	1110.03	0.0314357	0.788745		FALSE
4395.99	37114	445	4.46874		3954.96	810.957	0.0277007	1.11151		FALSE
4398.15	37123	421	4.22773		4889.7	717.35	0.0262068	0.899472		FALSE
4400.55	37133	372	3.71242		4857.49	516.149	0.0231566	0.905931		FALSE
4403.15	37143.8	397	3.96191		4076.4	726.249	0.0247128	1.08016		FALSE
4410.44	37174.2	1073	10.7081		1456.04	4700.81	0.066793	3.02907		FALSE
4412.06	37181	1221	12.1851		4849.32	2233.35	0.0760058	0.90983		FALSE
4414.46	37191	1290	12.8737		8081.59	2406.64	0.080301	0.546237		FALSE
4427.39	37244.8	12342	123.168		616.151	114466	0.768275	7.18555		FALSE
4442.78	37308.8	1069	10.6682		2593.82	3720.9	0.066544	1.71283		FALSE
4444.54	37316.1	1122	11.1971		3177.92	2598.62	0.0698432	1.39857		FALSE
4446.89	37325.9	1083	10.8079		853.322	8247.32	0.0674155	5.21127		FALSE
4465.88	37404.6	852	8.50263		653.843	8285.58	0.053036	6.83021		FALSE
4479.01	37459	284	2.83421		4461.84	500.7	0.0176787	1.00385		FALSE
4490.17	37505.1	631	6.29714		921.362	4525.06	0.039279	4.8734		FALSE
4500.8	37549	241	2.40509		3399.28	339.496	0.015002	1.32404		FALSE
4502.73	37557	256	2.55478		5015.94	349.384	0.0159357	0.897684		FALSE
4507.58	37577	255	2.5448		4999.52	355.028	0.0158734	0.901602		FALSE
4509.81	37586.2	244	2.43503		4018.58	426.328	0.0151887	1.12224		FALSE
4511.94	37595	218	2.17556		4125.83	284.413	0.0135702	1.09359		FALSE
4523.36	37642	317	3.16354		3779.49	569.135	0.0197329	1.19682		FALSE
4529.67	37668	984	9.81657		986.693	6400.65	0.0612528	4.59076		FALSE
4537.18	37698.8	344	3.43181		3764.06	754.871	0.0214136	1.20539		FALSE
4539.48	37708.3	298	2.9729		4255.65	524.673	0.0185501	1.0667		FALSE
4541.64	37717.2	230	2.29452		3584.5	411.801	0.0143172	1.26702		FALSE
4573.28	37846.9	309	3.08264		2544.32	944.849	0.0192349	1.79745		FALSE
4615.66	38020.1	248	2.4741		3966.18	391.764	0.0154377	1.16376		FALSE
4617.84	38028.9	270	2.69357		3785.11	523.251	0.0168072	1.22		FALSE
4775.37	38665.4	519	5.18759		1007.37	2877.29	0.0323071	4.74043		FALSE
5111.61	39989.9	472.062	4.83944		1199.61	2384.47	0.0293853	4.26106		FALSE
5353.87	40917.6	575.062	6.07138		757.409	4805.47	0.035797	7.06867		FALSE
5921.81	43013.6	211.375	2.3858		4866.98	364.737	0.0131578	1.21673		FALSE
5924.52	43023.4	250.375	2.826		3766.86	477.153	0.0155855	1.5728		FALSE
5927.18	43033	302.375	3.41293		5052.16	449.307	0.0188225	1.1732		FALSE
5929.63	43041.8	384.125	4.33564		5134.46	749.281	0.0239113	1.15487		FALSE
5932.17	43050.9	515.375	5.81707		4211.02	1038.19	0.0320815	1.40872		FALSE
5934.63	43059.8	507.125	5.72395		4296.29	1022.72	0.0315679	1.38134		FALSE
5937.19	43069	452.375	5.10599		5806.63	701.668	0.0281598	1.02248		FALSE
5940.47	43080.8	494.375	5.58004		4846.48	995.226	0.0307743	1.22573		FALSE
5942.75	43089	581.125	6.5592		3723.71	1479.64	0.0361743	1.59592		FALSE
5944.98	43097	570.375	6.43786		6495.42	911.783	0.0355052	0.915258		FALSE
5948.11	43108.2	549.875	6.20648		4804.83	1176.9	0.0342291	1.23794		FALSE
5954.99	43133	540.125	6.09643		2659.07	1447.4	0.0336221	2.2395		FALSE
5960.02	43151	465.375	5.25272		8889.37	741.042	0.028969	0.670465		FALSE
5962.8	43161	497.375	5.6139		6568.77	783.614	0.030961	0.90775		FALSE
5971.7	43192.9	3497.38	39.4751		822.606	33016.5	0.217707	7.2595		FALSE
5983.23	43234.2	589.375	6.65231		4241.28	1258.28	0.0366879	1.41071		FALSE
5986.22	43244.9	606.375	6.84419		4149.76	971.114	0.0377461	1.44255		FALSE
5989	43254.9	673.375	7.60043		4969.31	1364.84	0.0419168	1.2052		FALSE
5991.58	43264.1	784.375	8.85329		4165.63	1641.51	0.0488264	1.43834		FALSE
5994.04	43272.9	892.375	10.0723		4893.06	1436.14	0.0555493	1.22501		FALSE
5996.13	43280.4	872.375	9.84655		3605.28	1908.53	0.0543043	1.66315		FALSE
5999.07	43290.9	842.375	9.50794		4532.67	1786.91	0.0524368	1.32352		FALSE
6001.66	43300.2	772.375	8.71785		4397	1272.03	0.0480794	1.36494		FALSE
6007.86	43322.4	948.375	10.7044		3040.59	4120.24	0.0590352	1.97588		FALSE
6009.59	43328.5	1010.38	11.4042		1441.85	6261.5	0.0628946	4.16798		FALSE
6022.59	43375	656.375	7.40855		5683.27	1407.36	0.0408586	1.05971		FALSE
6024.84	43383	678.375	7.65686		11183.6	1098.23	0.042228	0.538723		FALSE
6027.89	43393.9	711.375	8.02934		4569.99	1902.93	0.0442823	1.31902		FALSE
6030.44	43403	816.375	9.21448		5533.03	1308.04	0.0508184	1.0899		FALSE
6038.02	43430	1345.38	15.1853		919.01	11957.2	0.083748	6.57014		FALSE
6043.34	43449	1016.38	11.4719		6082.95	1660.48	0.0632681	0.993487		FALSE
6051.97	43479.8	2052.38	23.1653		783.115	22273.5	0.127758	7.72808		FALSE
6065.22	43526.9	398.375	4.57006		4635.38	819.364	0.0247984	1.30846		FALSE
6068	43536.8	361.375	4.14561		3662.21	779.919	0.0224952	1.65692		FALSE
6070.3	43545	351.375	4.03089		4013.75	751.103	0.0218727	1.51238		FALSE
6073.4	43556	355.375	4.07678		4295.73	741.45	0.0221217	1.41382		FALSE
6075.9	43564.9	323.375	3.70968		4408.2	678.673	0.0201297	1.37832		FALSE
6083.79	43592.9	240.375	2.75753		6695.75	472.279	0.0149631	0.908605		FALSE
6086.6	43602.9	261.375	2.99843		4436.83	489.958	0.0162703	1.37184		FALSE
6089.15	43612	242.375	2.78047		3743.73	485.213	0.0150876	1.62649		FALSE
6091.68	43621	211.375	2.42484		3632.62	319.427	0.0131578	1.67694		FALSE
6094.49	43630.9	189.375	2.17247		4244.17	348.202	0.0117884	1.43597		FALSE
6097.3	43640.9	189.375	2.17247		5361.78	309.929	0.0117884	1.13718		FALSE
6102.4	43659	174.375	2.00039		7261.05	217.576	0.0108546	0.84043		FALSE
6305.9	44374.9	213.5	2.44971		3076.96	530.923	0.0132901	2.04939		FALSE
6307.91	44381.9	222	2.54724		3734.71	462.484	0.0138192	1.68899		FALSE
6310.5	44391	205.5	2.35792		4325.84	334.863	0.0127921	1.45879		FALSE
6313.37	44401	219.5	2.51855		6833.68	442.388	0.0136636	0.92386		FALSE
6315.66	44409	246.5	2.82835		7816.66	384.254	0.0153443	0.807974		FALSE
6321.4	44429	324	3.71759		6374.78	659.863	0.0201686	0.991626		FALSE
6324.25	44438.9	400.25	4.59249		4773.68	825.01	0.0249151	1.32482		FALSE
6326.56	44447	419	4.80763		6364.98	890.611	0.0260823	0.993965		FALSE
6330.01	44459	508	5.82882		4273.08	1076.43	0.0316224	1.48137		FALSE
6340.85	44496.8	3134.5	35.9654		873.146	31863.5	0.195119	7.26208		FALSE
6359.94	44563.1	1057.5	12.1338		1013.63	12004.6	0.0658281	6.27442		FALSE
6376.6	44621	323.5	3.75442		5152.99	688.205	0.0201375	1.23746		FALSE
6379.48	44631	319.5	3.708		5286.78	672.09	0.0198885	1.20669		FALSE
6382.36	44641	269.5	3.12772		4172.27	610.342	0.0167761	1.52971		FALSE
6385.24	44651	184.5	2.14124		11687.4	291.942	0.0114849	0.546337		FALSE
6403.81	44715.3	293.5	3.40625		1114.51	2274.31	0.01827	5.74586		FALSE
6501.1	45051	254.5	2.95363		7051.4	365.697	0.0158423	0.921959		FALSE
6510.12	45082	1074.5	12.4702		866.631	9844.7	0.0668864	7.51199		FALSE
6517.39	45106.9	354.5	4.16979		6014.37	553.616	0.0220672	1.08364		FALSE
6528.48	45145	200.5	2.35837		9870.65	376.216	0.0124809	0.661404		FALSE
6535.01	45167.4	569.5	6.69872		949.804	5026.58	0.0354507	6.88038		FALSE
6562.25	45260.6	292.5	3.44052		1962.96	1212.38	0.0182078	3.34303		FALSE
6564.27	45267.6	270.5	3.18174		2068.57	1101.98	0.0168383	3.17333		FALSE
6605.67	45409	210.5	2.476		7637.08	285.914	0.0131034	0.864947		FALSE
6611.14	45427.6	389.5	4.58148		3649.08	1421.46	0.0242459	1.81173		FALSE
6613.87	45436.9	501.5	5.89887		4978.14	1017.57	0.0312178	1.32858		FALSE
6616.81	45447	495.5	5.8283		5972.25	1060.45	0.0308443	1.10793		FALSE
6619.53	45456.2	578.5	6.80458		4828.19	1225.36	0.0360109	1.37102		FALSE
6629.1	45488.8	3429.5	40.3393		852.48	34997.3	0.213482	7.77625		FALSE
6646.21	45547	268.5	3.15822		5089.52	310.417	0.0167138	1.30586		FALSE
6650.91	45563	305.5	3.59343		5998.03	1001.42	0.019017	1.10885		FALSE
6654.42	45574.9	324.5	3.81692		5961.1	542.351	0.0201997	1.11631		FALSE
6657.38	45585	310.5	3.65224		6423	516.418	0.0193283	1.03649		FALSE
6659.45	45592	285.5	3.35818		3851.27	623.268	0.017772	1.72916		FALSE
6663.07	45604.3	275.5	3.24056		4048.62	609.113	0.0171495	1.64576		FALSE
6665.8	45613.5	327.5	3.8522		4231.81	711.049	0.0203865	1.57516		FALSE
6677.08	45651.8	184.5	2.17642		5254.34	389.679	0.0114849	1.27077		FALSE
6685.08	45679	174.5	2.05846		4734.6	331.89	0.0108624	1.41196		FALSE
6697.32	45720.4	901.5	10.6344		804.369	8778.16	0.0561173	8.32618		FALSE
6830.73	46170.1	175.5	2.08182		4184.28	371.687	0.0109247	1.63247		FALSE
6839.36	46199	231.5	2.74611		5972.97	443.041	0.0144106	1.14505		FALSE
6842.33	46208.9	277.25	3.28881		4350.9	572.413	0.0172585	1.57263		FALSE
6844.82	46217.3	304.75	3.61502		3679.19	691.7	0.0189703	1.86041		FALSE
6847.47	46226.2	293.75	3.48453		4546.93	625.472	0.0182856	1.50595		FALSE
6850.11	46235	280.5	3.32736		3849.19	468.555	0.0174608	1.77962		FALSE
6853.31	46245.7	301.562	3.57721		4039.12	661.139	0.0187719	1.69673		FALSE
6856.07	46255	368.562	4.37198		6726.19	733.941	0.0229426	1.01931		FALSE
6859.02	46264.8	385.562	4.57364		5200.53	805.142	0.0240008	1.31891		FALSE
6861.81	46274.2	409.562	4.85833		5188.47	688.424	0.0254948	1.32251		FALSE
6864.45	46283	482.562	5.72427		7018.14	969.898	0.0300389	0.9781		FALSE
6870.7	46303.9	701.562	8.32211		2499.78	2870.52	0.0436714	2.74852		FALSE
6873.03	46311.7	768.562	9.11688		5466.63	1766.36	0.0478421	1.25727		FALSE
6875.58	46320.2	839.562	9.95909		4165.54	1475.25	0.0522618	1.65058		FALSE
6888	46361.7	2750.56	32.6278		773.477	35915.6	0.171219	8.90523		FALSE
6915.35	46453	320.562	3.80259		5305.27	861.618	0.0199546	1.30349		FALSE
6918.95	46465	290.562	3.44672		4094.93	654.723	0.0180872	1.68964		FALSE
6922.55	46477	271.562	3.22134		7687.77	458.893	0.0169044	0.900463		FALSE
6924.57	46483.7	256.562	3.04341		4513.04	452.666	0.0159707	1.53435		FALSE
6927.34	46492.9	251.562	2.9841		4610.16	988.744	0.0156595	1.50262		FALSE
6954.37	46582.9	178.562	2.11815		5709.59	366.175	0.0111153	1.21802		FALSE
6958.62	46597	194.562	2.30795		9645.23	306.382	0.0121113	0.721457		FALSE
6964.62	46616.9	183.562	2.17746		7052.99	299.965	0.0114265	0.987471		FALSE
6967.05	46625	215.562	2.55705		10381.4	386.299	0.0134185	0.671108		FALSE
6970.06	46635	181.562	2.15374		11571.3	391.264	0.0113021	0.602356		FALSE
6972.61	46643.5	195.562	2.31981		5439.46	391.295	0.0121735	1.28186		FALSE
6975.48	46653	188.562	2.23677		5002.35	371.507	0.0117378	1.39444		FALSE
6978.49	46663	225.562	2.67568		6496.08	336.651	0.014041	1.07426		FALSE
6981.48	46672.9	268.562	3.18575		5688.96	512.071	0.0167177	1.2272		FALSE
6983.92	46681	349.562	4.1466		5160.52	697.354	0.0217599	1.35334		FALSE
6986.92	46690.9	420.562	4.98881		4834.23	881.695	0.0261795	1.4453		FALSE
6989.64	46700	408.562	4.84647		4504.41	877.214	0.0254325	1.55173		FALSE
6992.36	46709	376.562	4.56939		5698.64	600.118	0.0234406	1.22702		FALSE
6995.37	46719	354.562	4.30243		6624.25	663.668	0.0220711	1.05602		FALSE
6998.09	46728	325.562	3.95053		4137.79	712.848	0.0202659	1.69126		FALSE
7001.38	46738.9	347.562	4.21749		4234.19	581.692	0.0216354	1.65354		FALSE
7004	46747.6	330.562	4.01121		4362.07	711.891	0.0205771	1.60566		FALSE
7007.09	46757.8	343.562	4.16895		4330.23	753.433	0.0213864	1.61818		FALSE
7010.45	46768.9	390.562	4.73927		4245.88	861.951	0.0243121	1.65112		FALSE
7013.46	46778.9	462.562	5.61296		3715.27	1076.45	0.028794	1.88774		FALSE
7015.91	46787	526.562	6.38956		7494.06	876.44	0.0327779	0.936195		FALSE
7018.33	46795	512.562	6.21968		6857.77	1153.53	0.0319064	1.02341		FALSE
7020.75	46803	471.562	5.72217		3757.17	1119.41	0.0293542	1.86863		FALSE
7031.75	46839.4	1307.56	15.8666		803.746	15618.2	0.0813942	8.74872		FALSE
7045.53	46884.9	235.562	2.85843		8376.65	408.651	0.0146635	0.841091		FALSE
7049.79	46899	227.562	2.76135		11014.3	255.105	0.0141655	0.64006		FALSE
7051.87	46905.8	206.562	2.50653		4260.8	462.284	0.0128583	1.65506		FALSE
7054.64	46915	192.562	2.33665		3670.57	325.984	0.0119868	1.92195		FALSE
7057.66	46925	211.562	2.5672		4342.32	433.506	0.0131695	1.62532		FALSE
7060.54	46934.4	184.562	2.23957		3826.23	417.996	0.0114888	1.8453		FALSE
7066.46	46954	166.562	2.02115		5118.92	273.94	0.0103683	1.38046		FALSE
7154.48	47243.3	183.562	2.25461		4141.9	405.745	0.0114265	1.72734		FALSE
7156.81	47251	213.562	2.62308		3324.9	487.182	0.013294	2.15249		FALSE
7160.44	47262.9	237.562	2.91786		4771.36	399.358	0.014788	1.50071		FALSE
7162.91	47271	270.562	3.32319		5009.45	570.599	0.0168422	1.42988		FALSE
7165.96	47281	355.562	4.3672		5176.47	597.836	0.0221333	1.38433		FALSE
7168.65	47289.8	487.562	5.98849		4559.18	1064.03	0.0303502	1.57236		FALSE
7171.45	47299	515.562	6.3324		6707.65	1112.64	0.0320932	1.06915		FALSE
7173.9	47307	434.562	5.33752		5115.78	984.029	0.027051	1.40231		FALSE
7176.55	47315.6	352.562	4.33035		4452.12	811.03	0.0219466	1.61194		FALSE
7180.01	47327	309.562	3.80221		8556.27	650.28	0.0192699	0.839152		FALSE
7182.76	47335.9	255.562	3.13895		4517.41	588.405	0.0159085	1.59002		FALSE
7185.52	47345	277.562	3.40917		9542.59	444.786	0.0172779	0.752995		FALSE
7188.57	47355	276.562	3.39688		7345.36	457.939	0.0172157	0.978656		FALSE
7191.63	47364.9	278.562	3.42145		7028.82	614.236	0.0173402	1.02316		FALSE
7194.37	47373.9	306.562	3.76536		5489.76	687.114	0.0190832	1.31051		FALSE
7197.15	47383	355.562	4.3672		6720.88	774.276	0.0221333	1.07086		FALSE
7200.21	47393	375.562	4.61285		4899.53	1085.31	0.0233783	1.46957		FALSE
7203.27	47403	420.562	5.16557		7486.45	727.756	0.0261795	0.962174		FALSE
7206.32	47413	454.562	5.58317		5790.53	1042.08	0.028296	1.2445		FALSE
7209.03	47421.8	504.562	6.1973		5692.4	1182.42	0.0314084	1.26643		FALSE
7211.85	47431	583.562	7.16762		7186.78	992.625	0.0363261	1.00349		FALSE
7214.89	47440.9	637.562	7.83087		5158.89	1428.72	0.0396875	1.39853		FALSE
7217.96	47450.9	724.562	8.89945		5631.59	1252.26	0.0451032	1.28169		FALSE
7220.66	47459.7	809.562	9.94346		5712.08	1809.28	0.0503943	1.2641		FALSE
7223.7	47469.7	903.562	11.098		5300.42	2056.98	0.0562457	1.36285		FALSE
7226.54	47478.9	1051.56	12.9158		5522.29	1812.98	0.0654585	1.30861		FALSE
7229.37	47488.2	1114.56	13.6896		5037.08	2541.24	0.0693802	1.43523		FALSE
7232.32	47497.8	1233.56	15.1512		4439.31	2881.33	0.0767878	1.62916		FALSE
7235.14	47507	1409.56	17.313		6085.93	2459.5	0.0877436	1.18883		FALSE
7238.18	47516.9	1593.56	19.573		5345.83	3673.54	0.0991974	1.35399		FALSE
7240.88	47525.7	1803.56	22.1523		4843.3	4247.39	0.11227	1.49503		FALSE
7243.97	47535.7	1974.56	24.2526		4264.39	4727.17	0.122914	1.69871		FALSE
7246.79	47544.9	2195.56	26.967		6256.19	5114.61	0.136671	1.15834		FALSE
7249.85	47554.9	2398.56	29.4604		5094.18	5683.06	0.149308	1.42316		FALSE
7291.36	47689.9	16064.6	197.313		329.741	551664	1	22.1124		FALSE
7320.43	47784.2	4745.56	59.2288		4858.73	8723.31	0.295406	1.50665		FALSE
7323.31	47793.5	4656.56	58.118		5881.21	11376.6	0.289866	1.24521		FALSE
7326.24	47803	4588.56	57.2693		5258.29	8461.47	0.285633	1.39327		FALSE
7328.7	47810.9	4531.56	56.5579		4215.81	11113.2	0.282084	1.73839		FALSE
7331.33	47819.5	4390.56	54.7981		3494.04	23325.8	0.273307	2.09824		FALSE
7337.98	47841	4114.56	51.3533		9353.37	7535	0.256127	0.784528		FALSE
7347.7	47872.4	5077.56	63.3724		697.825	90411	0.316072	10.5294		FALSE
7364.57	47927	2020.56	25.2184		5850.55	4915.18	0.125778	1.25878		FALSE
7367.98	47938	1996.56	24.9188		5143.78	3688.63	0.124284	1.43241		FALSE
7371.02	47947.8	2025.56	25.2808		5789.97	4938.28	0.126089	1.27307		FALSE
7374.3	47958.4	2099.56	26.2044		4965.44	3869.81	0.130695	1.48512		FALSE
7376.16	47964.4	2114.56	26.3916		3219.98	6449.99	0.131629	2.29075		FALSE
7378.86	47973.1	1954.56	24.3946		1736.05	22344.7	0.121669	4.25037		FALSE
7395.75	48027.6	933.562	11.6517		4808.67	2247.69	0.0581132	1.538		FALSE
7398.9	48037.7	852.562	10.6407		3902.77	2087.1	0.053071	1.89581		FALSE
7402.38	48049	814.562	10.1665		4042.16	1970.58	0.0507056	1.83129		FALSE
7405.48	48059	792.562	9.89187		5820.83	1452.45	0.0493361	1.27224		FALSE
7407.64	48065.9	764.562	9.54241		4157.6	1870.02	0.0475931	1.78171		FALSE
7409.83	48073	742.562	9.26783		4881.59	1780.86	0.0462236	1.51792		FALSE
7416.46	48094.3	667.562	8.33176		6334.73	1225.47	0.041555	1.17076		FALSE
7419.15	48103	682.562	8.51898		6355.49	1640.37	0.0424887	1.16736		FALSE
7421.26	48109.8	666.562	8.31928		3006.93	2025.33	0.0414927	2.46805		FALSE
7429.72	48137	633.562	7.90741		4969.66	1161.02	0.0394385	1.49502		FALSE
7436.53	48158.9	721.562	9.00573		2372.89	3010.17	0.0449164	3.13396		FALSE
7439.04	48167	737.562	9.20542		8722.25	1332.3	0.0459124	0.852881		FALSE
7445.21	48186.8	885.562	11.0526		4600.31	4444.27	0.0551252	1.61841		FALSE
7446.94	48192.3	925.562	11.5518		1847.13	6288.37	0.0576152	4.03163		FALSE
7455.29	48219.2	484.562	6.04776		4739.22	1159.17	0.0301634	1.5731		FALSE
7458.97	48231	472.562	5.89799		6918.75	1085.1	0.0294165	1.07808		FALSE
7461.72	48239.8	487.562	6.08521		1257.78	3249.41	0.0303502	5.93246		FALSE
7472.69	48275	338.562	4.22556		3274.22	625.169	0.0210751	2.28228		FALSE
7475.18	48283	376.562	4.69983		4290.53	889.173	0.0234406	1.74225		FALSE
7479.07	48295.5	353.562	4.4428		5713.22	829.278	0.0220088	1.30908		FALSE
7493.9	48343	232.562	2.92233		10297.1	603.366	0.0144767	0.727767		FALSE
7497.02	48353	197.562	2.48253		8318.94	388.191	0.012298	0.901199		FALSE
8315.62	50906.9	161	2.15312		5350.48	357.552	0.0100221	1.55418		FALSE
8318.29	50915	199	2.66131		16627.7	389.015	0.0123875	0.500268		FALSE
8325.43	50936.7	620	8.29153		3677.47	2330.99	0.0385943	2.2639		FALSE
8327.43	50942.8	671	8.97357		1736.94	3790.13	0.041769	4.79431		FALSE
8978.47	52884.6	302	4.40835		3286.2	1148.62	0.0187991	2.73217		FALSE
8980.59	52890.8	348	5.07983		4385.6	1093.79	0.0216626	2.04775		FALSE
8983.77	52900.1	301	4.39376		6395.08	712.256	0.0187369	1.40479		FALSE
8986.8	52909	208	3.03622		7498.37	362.886	0.0129478	1.1985		FALSE
9031.96	53041	154	2.24797		4652.59	383.074	0.00958632	1.94128		FALSE
9059.95	53122.6	957	14.1857		858.732	13409.9	0.0595721	10.5504		FALSE
9073.07	53160.8	153	2.26794		5385.62	287.622	0.00952407	1.68469		FALSE
9076.55	53171	148	2.19382		7589.62	292.778	0.00921282	1.19592		FALSE
9235.19	53631	139	2.12357		4369.02	415.445	0.00865259	2.11379		FALSE
9532.62	54483	172	2.65249		7944.13	312.17	0.0107068	1.19996		FALSE
9536.12	54492.9	174	2.68334		4168.06	447.957	0.0108313	2.28791		FALSE
9539.59	54502.8	200	3.08429		3765.65	509.359	0.0124498	2.53332		FALSE
9542.48	54511	280	4.31801		10226.2	508.758	0.0174297	0.933141		FALSE
9549.89	54532	604	9.31457		2205.94	3382.75	0.0375983	4.32917		FALSE
9552.25	54538.7	624	9.623		2086.04	3546.54	0.0388433	4.57913		FALSE
10215.2	56389.7	136	2.15249		4754.92	263.531	0.00846584	2.14834		FALSE
10222.2	56408.9	247	3.9093		2829.47	1213.18	0.0153755	3.61275		FALSE
12693.7	62829.8	117.938	2.10082		5546.77	323.662	0.00734147	2.28848		FALSE
12697.8	62840	136.938	2.43926		5524.44	397.011	0.0085242	2.29848		FALSE
12701	62847.9	156.938	2.79552		5735.9	462.017	0.00976917	2.2143		FALSE
12705.2	62858.2	210.938	3.75742		7508.93	461.778	0.0131306	1.69201		FALSE
12709.5	62868.9	232.938	4.14931		7712.92	639.763	0.0145001	1.64783		FALSE
12712.8	62877	235.938	4.20274		6831.45	669.192	0.0146868	1.86092		FALSE
12716.5	62886	202.938	3.61492		6992.81	552.967	0.0126326	1.81851		FALSE
12720.3	62895.5	149.938	2.67083		7582.73	378.75	0.00933343	1.67754		FALSE
12724.2	62905	125.938	2.24332		8665.25	235.25	0.00783946	1.46842		FALSE
