# Supplementary material for: The Construction and Evaluation of Reference Spectra for the Identification of Human Pathogenic Microorganisms by MALDI-TOF MS
Source: PLoS One. 2014 Sep 2;9(9):e106312. doi: 10.1371/journal.pone.0106312 (PMC4152241; doi:10.1371/journal.pone.0106312)
Supplement: File S1 — The original peak lists of the strains used in this study (excluding the highly pathogenic organisms. (ZIP) [file pone.0106312.s001.zip › File S1, Supplementary Material S1/peak list/enterrococcus faecalis.xlsx]

## Sheet: ICDC_efa01-1_0_C1_1
Spectrum: ICDC efa01-1\0_C1\1 1SLin, "Baseline subt." (D:\Data\BioTyperRealTimeProcessing\China CDC\20121109fenchangqiujun\ICDC efa01-1\0_C1\1)
m/z	time	Intens.	SN	Quality Fac.	Res.	Area	Rel. Intens.	FWHM	Chi^2	Bk. Peak
2199.61	26379	334	3.33387		1516.8	628.558	0.0202484	1.45016		FALSE
2201.29	26388.9	397	3.96271		2298.93	602.528	0.0240677	0.957528		FALSE
2202.78	26397.6	385.25	3.84543		2583.05	470.018	0.0233554	0.852782		FALSE
2206.06	26417	345.5	3.44866		4154.98	317.288	0.0209456	0.530944		FALSE
2209.65	26438.1	758.5	7.57108		447.897	4372.67	0.0459833	4.93338		FALSE
2480.35	27984.3	212.75	2.12538		3283.8	223.368	0.0128978	0.755331		FALSE
2483.57	28002.1	433.75	4.33318		1091.75	1110.84	0.0262956	2.27484		FALSE
2485.17	28011	411.75	4.1134		3159.91	494.972	0.0249619	0.786467		FALSE
2486.81	28020.1	272.75	2.72478		2612.49	351.938	0.0165352	0.951893		FALSE
2488.76	28030.9	214.75	2.14536		3106.29	242.961	0.013019	0.801202		FALSE
2521.7	28212.8	420.75	4.23411		1390.86	997.993	0.0255075	1.81305		FALSE
2522.89	28219.4	466.75	4.69702		2467.11	763.498	0.0282962	1.02261		FALSE
2524.45	28228	386.75	3.89196		2796.73	598.032	0.0234463	0.902643		FALSE
2526.41	28238.8	257.75	2.5938		3662.08	304.343	0.0156258	0.689884		FALSE
3021.31	30840.1	240.5	2.43843		2651.53	344.449	0.0145801	1.13946		FALSE
3023.07	30849	306.5	3.10761		3144.25	417.587	0.0185812	0.961462		FALSE
3024.85	30857.9	276.5	2.80344		2748.09	421.096	0.0167625	1.10071		FALSE
3026.64	30866.9	280.5	2.84399		5293.13	308.471	0.017005	0.571806		FALSE
3028.63	30876.9	301.5	3.05691		2890.63	537.935	0.0182781	1.04774		FALSE
3036.85	30918.2	877.5	8.89698		516.709	7526.91	0.0531975	5.8773		FALSE
3044.95	30958.8	316.5	3.209		4579.01	342.184	0.0191875	0.664979		FALSE
3046.83	30968.3	257.5	2.61079		2847.37	356.677	0.0156107	1.07005		FALSE
3108.19	31274.3	390.5	3.98119		2224.83	863.878	0.0236737	1.39705		FALSE
3109.55	31281	457.5	4.66427		3408.98	628.389	0.0277355	0.912165		FALSE
3111.28	31289.6	328.5	3.3491		2744.12	545.087	0.019915	1.1338		FALSE
3113.36	31299.9	205.5	2.0951		2935.61	290.199	0.0124582	1.06055		FALSE
3196.36	31708.7	395.5	4.03217		1368.14	1151.6	0.0239768	2.33628		FALSE
3331.28	32362.1	215.5	2.18847		3366.94	307.338	0.0130645	0.989409		FALSE
3332.9	32369.8	199.5	2.02598		2280.15	372.887	0.0120945	1.4617		FALSE
3406.58	32721	207.5	2.10723		4276.4	263.326	0.0125795	0.7966		FALSE
3408.68	32730.9	214.5	2.17831		4058.47	277.078	0.0130038	0.839891		FALSE
3414.83	32760.1	224.5	2.27987		3361.76	329.736	0.0136101	1.01579		FALSE
3416.71	32769	258.5	2.62515		4510.36	383.169	0.0156713	0.757525		FALSE
3418.82	32778.9	307.5	3.12276		3468.08	364.85	0.0186419	0.985795		FALSE
3426.01	32813	1264.5	12.8414		655.263	10153.7	0.076659	5.22845		FALSE
3436.22	32861.2	272.5	2.76732		5996.61	425.575	0.01652	0.573028		FALSE
3509.01	33203	582.25	5.9217		831.108	3686.47	0.0352983	4.22208		FALSE
3662.98	33914.5	689.5	7.06473		711.145	4694.41	0.0418002	5.15081		FALSE
4360.39	36965	195.125	2.01253		6218.08	326.926	0.0118293	0.701243		FALSE
4362.3	36973	253.125	2.61075		8268.87	416.068	0.0153454	0.527557		FALSE
4371.37	37011	384.125	3.96189		5857.09	523.04	0.0232872	0.746338		FALSE
4387.61	37078.9	969.125	9.99562		3593.03	1784.59	0.0587522	1.22114		FALSE
4392.27	37098.4	1488.12	15.3486		1832.4	6087.18	0.090216	2.39701		FALSE
4394.02	37105.7	1536.12	15.8437		3685.23	4257.98	0.093126	1.19233		FALSE
4396.7	37116.9	1448.12	14.9361		3953.15	2058.56	0.0877911	1.1122		FALSE
4409.79	37171.5	10820.1	111.588		680.158	108848	0.655959	6.48348		FALSE
4426.95	37243	16495.1	170.114		654.796	153010	1	6.7608		FALSE
4438.11	37289.4	2989.12	30.8268		2084.47	11600	0.181213	2.12913		FALSE
4442.82	37309	2324.12	23.9687		4471.67	3312.46	0.140898	0.99355		FALSE
4447.72	37329.3	2767.12	28.5373		2242.23	11077.9	0.167754	1.98361		FALSE
4449.11	37335.1	2695.12	27.7948		1243.68	20683.1	0.163389	3.57738		FALSE
4464.43	37398.6	1343.12	13.8516		2397.22	5424.51	0.0814256	1.86233		FALSE
4466.19	37405.9	1412.12	14.5632		3835.75	2021.7	0.0856086	1.16436		FALSE
4468.15	37414	1404.12	14.4807		3943.77	3289.09	0.0851236	1.13297		FALSE
4470.31	37423	1334.12	13.7588		3139.07	2544.71	0.08088	1.42409		FALSE
4475.31	37443.7	1327.12	13.6866		1374.41	7492.78	0.0804556	3.25617		FALSE
4486.27	37489	785.125	8.09698		9124.74	740.259	0.0475974	0.49166		FALSE
4492.06	37512.9	669.125	6.90067		2042.65	2294.78	0.040565	2.19913		FALSE
4496.42	37530.9	535.125	5.51873		6480.63	1129.5	0.0324414	0.693824		FALSE
4498.96	37541.4	429.125	4.42556		3235.69	756.9	0.0260153	1.39042		FALSE
4501.27	37551	399.125	4.11617		5178.11	670.064	0.0241965	0.869289		FALSE
4503.69	37560.9	382.125	3.94085		4906.78	517.562	0.0231659	0.917851		FALSE
4505.64	37569	377.125	3.88928		5016.45	675.841	0.0228628	0.898173		FALSE
4508.21	37579.6	391.125	4.03366		3449.14	719.954	0.0237116	1.30705		FALSE
4510.48	37589	403.125	4.15742		3803.39	698.561	0.024439	1.18591		FALSE
4512.91	37599	357.125	3.68302		4864.11	487.334	0.0216503	0.927798		FALSE
4514.78	37606.7	302.125	3.11581		3153.14	565.233	0.018316	1.43183		FALSE
4517.27	37616.9	256.125	2.64141		2704.42	450.866	0.0155273	1.67033		FALSE
4519.71	37627	262.125	2.70329		3384.17	346.562	0.0158911	1.33555		FALSE
4522.14	37637	268.125	2.76517		3541.65	472.718	0.0162548	1.27685		FALSE
4537.21	37699	299.125	3.14302		5485.19	509.702	0.0181341	0.827175		FALSE
4541.38	37716.1	377.125	3.96259		1433.83	1313.44	0.0228628	3.16731		FALSE
4543.24	37723.7	375.125	3.94158		2996.67	1002.97	0.0227416	1.51609		FALSE
4554.84	37771.4	755.125	7.93437		1051.71	5327.9	0.0457787	4.33088		FALSE
4560.6	37795	335.125	3.52128		4589.89	572.698	0.0203166	0.993618		FALSE
4563.04	37805	278.125	2.92236		5343.5	381.165	0.016861	0.853942		FALSE
4565.45	37814.9	266.125	2.79627		3280.01	491.91	0.0161336	1.3919		FALSE
4567.89	37824.9	291.125	3.05896		4372.77	397.826	0.0176492	1.04462		FALSE
4569.87	37833	303.125	3.18504		4163.8	556.779	0.0183766	1.09752		FALSE
4572.31	37843	342.125	3.59483		6497.05	583.193	0.020741	0.703752		FALSE
4574.38	37851.4	289.125	3.03794		2595.53	630.249	0.0175279	1.76241		FALSE
4583.66	37889.4	313.125	3.29012		3005.61	585.319	0.0189829	1.52504		FALSE
4585.02	37895	296.125	3.11149		4090.3	510.177	0.0179523	1.12095		FALSE
4599.22	37953	193.125	2.02923		9196.86	332.213	0.011708	0.500086		FALSE
4751.83	38571	207	2.18315		3964.1	338.705	0.0125492	1.19872		FALSE
4754.81	38582.9	282	2.97415		3382.88	581.293	0.017096	1.40555		FALSE
4761.99	38611.8	1421	14.9868		864.463	10182.7	0.0861467	5.50861		FALSE
5100.74	39947.8	526.5	5.4937		1092.12	3548.69	0.0319185	4.67049		FALSE
5106.67	39970.8	210.5	2.19644		6952.3	389.014	0.0127613	0.73453		FALSE
5214.33	40385.9	448.5	4.70488		1614.83	1786.84	0.0271899	3.22903		FALSE
5216.43	40393.9	386.5	4.05448		4101.13	1061.48	0.0234312	1.27195		FALSE
5250.66	40525	192.5	2.01937		9660.09	256.851	0.0116701	0.543542		FALSE
5255.56	40543.7	473.5	4.96713		1620.9	1802.99	0.0287055	3.24238		FALSE
5257.97	40552.9	361.5	3.79223		8143.89	737.092	0.0219156	0.645634		FALSE
5260.3	40561.8	202.5	2.12428		4762.73	335.185	0.0122764	1.10447		FALSE
5353.23	40915.2	748.5	7.92554		791.959	6284.09	0.045377	6.75948		FALSE
5557.41	41681	332.5	3.59648		879.795	2415.41	0.0201575	6.31671		FALSE
5703.24	42219.3	254.5	2.79844		1497.68	1227.23	0.0154288	3.80804		FALSE
5705.42	42227.3	185.5	2.03973		4559.43	534.273	0.0112457	1.25134		FALSE
6017.88	43358.1	252.25	2.82966		3164.16	1082.34	0.0152924	1.90189		FALSE
6022.59	43375	294.25	3.3008		3622.03	600.539	0.0178386	1.66277		FALSE
6028.75	43396.9	399.25	4.47865		3680.16	853.632	0.0242041	1.63818		FALSE
6031.55	43406.9	522.25	5.85842		4257.88	1274.53	0.0316609	1.41656		FALSE
6034.23	43416.5	621.25	6.96897		5381.24	1603.33	0.0376626	1.12135		FALSE
6036.37	43424.1	670.25	7.51864		4103.23	1446.83	0.0406332	1.47112		FALSE
6038.29	43431	644.25	7.22698		3853.63	1405.9	0.039057	1.56691		FALSE
6041.65	43443	625.25	7.01384		5534.4	1343.61	0.0379051	1.09165		FALSE
6047.26	43463	640.25	7.18211		6659.96	1379.28	0.0388145	0.908003		FALSE
6063.87	43522.1	1289.25	14.5002		786.556	15026.2	0.0781595	7.70939		FALSE
6078.05	43572.5	4079.25	45.8794		744.511	52448.4	0.2473	8.16381		FALSE
6093.94	43629	620.25	6.97596		3643.2	1022.86	0.037602	1.67269		FALSE
6096.73	43638.9	632.25	7.11093		4030.29	1376.51	0.0383295	1.51273		FALSE
6099	43646.9	707.25	7.95445		4870.97	1498.2	0.0428763	1.25211		FALSE
6101.26	43654.9	687.25	7.72951		3144.4	1499.8	0.0416638	1.94036		FALSE
6103.87	43664.2	608.25	6.841		3924.35	997.321	0.0368745	1.55538		FALSE
6106.33	43672.9	549.25	6.17742		4353.92	1165.64	0.0332977	1.40249		FALSE
6109.15	43682.9	478.25	5.37889		3620.38	793.575	0.0289934	1.68743		FALSE
6111.98	43693	499.25	5.61507		4829.93	1057.16	0.0302665	1.26544		FALSE
6115.36	43704.9	522.25	5.87375		3375.7	1146.43	0.0316609	1.81158		FALSE
6122.78	43731.2	374.25	4.2092		2021.89	1921.45	0.0226885	3.02825		FALSE
6131.75	43763	222.25	2.49965		5273.95	448.291	0.0134737	1.16265		FALSE
6137.37	43782.8	204.25	2.2972		3818.96	431.64	0.0123824	1.60708		FALSE
6139.67	43791	233.25	2.62337		5681.53	444.356	0.0141405	1.08064		FALSE
6142.49	43801	194.25	2.18473		3819.47	389.924	0.0117762	1.60821		FALSE
6179.83	43932.8	260.25	2.92704		2756.35	1106.68	0.0157774	2.24204		FALSE
6182.32	43941.6	255.25	2.8708		3905.38	560.12	0.0154743	1.58303		FALSE
6184.99	43951	249.25	2.80332		4358.63	390.164	0.0151105	1.41902		FALSE
6190.62	43970.8	207.25	2.33094		3949.24	549.129	0.0125643	1.56755		FALSE
6193.47	43980.8	217.25	2.44341		5413.15	353.795	0.0131706	1.14415		FALSE
6199.19	44001	273.25	3.07325		7825.94	691.406	0.0165655	0.792134		FALSE
6207.64	44030.7	537.25	6.04246		1369.5	3221.23	0.0325702	4.53278		FALSE
6224.01	44088.2	4282.25	48.2507		790.643	46771.4	0.259607	7.87209		FALSE
6244.4	44159.8	467.25	5.26479		3509.6	1916.82	0.0283266	1.77923		FALSE
6266.43	44237	245.25	2.76338		5712.47	403.867	0.014868	1.09697		FALSE
6339.18	44490.9	183.25	2.06479		5438.52	355.254	0.0111093	1.16561		FALSE
6342.06	44500.9	204.25	2.30141		5052.12	398.912	0.0123824	1.25533		FALSE
6344.64	44509.9	210.25	2.36901		4381.89	347.074	0.0127462	1.44792		FALSE
6347.25	44519	247.25	2.78591		6182.98	503.492	0.0149893	1.02657		FALSE
6355.49	44547.7	708.25	7.98028		920.418	7015.17	0.0429369	6.90501		FALSE
6363.92	44577	403.25	4.56631		8385.58	662.579	0.0244466	0.758913		FALSE
6385.25	44651	759.25	8.59757		10573	2115.18	0.0460288	0.603919		FALSE
6398.87	44698.2	3332.25	37.7336		755.266	40250.9	0.202014	8.47234		FALSE
6417.88	44764	408.25	4.62293		4269.56	895.28	0.0247497	1.50317		FALSE
6419.9	44771	448.25	5.07588		3663.49	1000.34	0.0271747	1.7524		FALSE
6423.35	44782.9	421.25	4.77014		4220.77	712.497	0.0255378	1.52184		FALSE
6429.16	44803	354.25	4.01144		3745.41	564.395	0.021476	1.71654		FALSE
6432.04	44813	299.25	3.38864		3777.14	666.022	0.0181417	1.70289		FALSE
6434.36	44821	291.25	3.29805		7274.38	589.604	0.0176567	0.884525		FALSE
6437.51	44831.9	260.25	2.94701		1782.19	1123.85	0.0157774	3.61215		FALSE
6443.04	44851	260.25	2.94701		8184.58	528.007	0.0157774	0.787217		FALSE
6447.1	44865	206.25	2.33553		3859.91	499.076	0.0125037	1.67027		FALSE
6654.39	45574.8	323	3.68773		1651.06	1741	0.0195815	4.03037		FALSE
6656.79	45583	340.5	3.88753		7818.37	694.71	0.0206425	0.851429		FALSE
6659.73	45592.9	342	3.90466		6820.8	550.958	0.0207334	0.976385		FALSE
6669.99	45627.8	1354.75	15.4674		888.304	14010.5	0.0821303	7.50867		FALSE
6681.79	45667.8	280	3.19679		4197.7	474.238	0.0169747	1.59177		FALSE
6684.49	45677	247	2.82003		5373.85	387.392	0.0149741	1.24389		FALSE
6687.45	45687	279	3.18538		7692.5	516.844	0.0169141	0.869346		FALSE
6690.39	45697	309	3.52789		6885.27	613.389	0.0187328	0.971697		FALSE
6692.98	45705.7	321	3.6649		4430.81	705.534	0.0194603	1.51056		FALSE
6695.71	45715	403	4.6011		5758.39	842.492	0.0244315	1.16277		FALSE
6698.6	45724.8	393	4.48693		2179.91	1814.01	0.0238252	3.07288		FALSE
6710.24	45764.2	256	2.92278		4847.92	442.874	0.0155197	1.38415		FALSE
6716.38	45785	308	3.51647		6258.32	959.978	0.0186722	1.07319		FALSE
6718.76	45793	323	3.68773		3993.69	691.908	0.0195815	1.68234		FALSE
6721.12	45801	290	3.31097		5410.12	612.942	0.017581	1.24232		FALSE
6724.08	45811	261	2.97987		8658.27	384.979	0.0158229	0.776608		FALSE
6727.04	45821	247	2.82003		7912.67	427.614	0.0149741	0.85016		FALSE
6729.98	45830.9	217	2.47752		6073.44	330.972	0.0131554	1.1081		FALSE
6732.37	45839	192	2.19209		6540.87	360.236	0.0116398	1.02928		FALSE
6735.33	45849	222	2.5346		7125.46	374.291	0.0134585	0.945248		FALSE
6738.28	45858.9	211	2.40901		6255.36	358.812	0.0127917	1.0772		FALSE
6740.98	45868.1	179	2.04367		4901.67	285.702	0.0108517	1.37524		FALSE
6743.61	45876.9	189	2.15784		4882.15	347.684	0.0114579	1.38128		FALSE
6749.5	45896.8	190	2.16925		5302.41	358.636	0.0115186	1.27291		FALSE
6751.92	45905	192	2.19209		4160.91	310.842	0.0116398	1.6227		FALSE
6754.86	45914.9	206	2.35193		5789.27	418.082	0.0124885	1.16679		FALSE
6757.84	45925	197	2.24917		5049.2	423.526	0.0119429	1.3384		FALSE
6768.5	45960.9	260	2.96845		6219.23	561.48	0.0157622	1.08832		FALSE
6770.91	45969	295	3.36805		8486.58	466.451	0.0178841	0.797836		FALSE
6773.84	45978.9	295	3.36805		3650.11	667.562	0.0178841	1.85579		FALSE
6776.8	45988.8	338	3.85899		4049.43	739.329	0.0204909	1.67352		FALSE
6779.33	45997.3	357	4.07591		3901.65	813.95	0.0216428	1.73755		FALSE
6781.96	46006.2	383	4.37276		4678.84	657.803	0.023219	1.44949		FALSE
6784.94	46016.2	434	4.95503		5126.21	919.061	0.0263108	1.32358		FALSE
6787.8	46025.8	460	5.25188		4162.8	1014.08	0.027887	1.63059		FALSE
6790.75	46035.8	534	6.09674		4575.93	1193.66	0.0323732	1.48402		FALSE
6793.96	46046.6	626	7.14712		5738.47	1412.65	0.0379506	1.18393		FALSE
6796.74	46055.9	727	8.30025		4238.6	2050.77	0.0440736	1.60353		FALSE
6799	46063.5	786	8.97386		4709.92	1786.12	0.0476504	1.44355		FALSE
6801.57	46072.2	757	8.64276		4249.3	1752.41	0.0458923	1.60063		FALSE
6804.95	46083.5	745	8.50576		3946.98	1746.18	0.0451649	1.72409		FALSE
6807.53	46092.2	803	9.16795		5090.14	1408.93	0.048681	1.3374		FALSE
6810.88	46103.4	937	10.6978		3852.34	2667.2	0.0568047	1.76799		FALSE
6813.13	46111	1003	11.4514		6001.15	2297.53	0.0608058	1.1353		FALSE
6816.7	46123	1022	11.6683		2903.19	2994.08	0.0619577	2.34801		FALSE
6821.44	46138.9	1047	11.9537		5087.47	2444.08	0.0634733	1.34083		FALSE
6826.83	46157	1204	13.7462		3504.77	5359.05	0.0729913	1.94787		FALSE
6840.97	46204.4	2173	25.0084		1058.84	21554.7	0.131736	6.46079		FALSE
6856.44	46256.2	5502	63.3209		662.633	93220.1	0.333553	10.3473		FALSE
6877	46325	1014	11.6698		8157.12	2304.03	0.0614727	0.843067		FALSE
6879.95	46334.8	964	11.0944		7390.21	1710.11	0.0584415	0.930954		FALSE
6884.77	46350.9	870	10.0126		7262.99	1524.65	0.0527429	0.947925		FALSE
6887.26	46359.3	824	9.48317		5101.57	1887.4	0.0499542	1.35003		FALSE
6890.24	46369.2	742	8.53946		1972.93	3358.31	0.044983	3.4924		FALSE
6895.51	46386.8	658	7.57272		3500.78	1516.07	0.0398906	1.96971		FALSE
6897.96	46395	604	6.95125		5712.07	1361.21	0.0366169	1.20761		FALSE
6900.95	46405	544	6.26073		6128.01	940.899	0.0329794	1.12613		FALSE
6903.76	46414.3	489	5.62775		2674.44	2202.26	0.0296451	2.58139		FALSE
6914.14	46448.9	400	4.60348		5987.71	1084.75	0.0242496	1.15472		FALSE
6917.15	46459	365	4.20068		9729.22	601.516	0.0221277	0.710967		FALSE
6919.94	46468.3	319	3.67128		4480.68	738.684	0.019339	1.5444		FALSE
6923.14	46478.9	320	3.68278		6552.41	534.216	0.0193997	1.05658		FALSE
6926.15	46489	306	3.52166		8330.01	665.799	0.0185509	0.83147		FALSE
6928.55	46497	300	3.45261		6354.86	636.499	0.0181872	1.09028		FALSE
6931.54	46506.9	279	3.21093		5118.91	600.7	0.0169141	1.35411		FALSE
6934.56	46517	285	3.27998		5045.06	610.977	0.0172778	1.37453		FALSE
6937.55	46526.9	274	3.15338		6535.9	457.246	0.016611	1.06145		FALSE
6939.97	46535	291	3.34903		4806.48	772.29	0.0176416	1.44388		FALSE
6942.98	46545	289	3.32601		8172.86	458.793	0.0175203	0.849516		FALSE
6945.98	46555	304	3.49864		7048.2	608.912	0.0184297	0.985497		FALSE
6948.77	46564.2	325	3.74033		4981.1	686.534	0.0197028	1.39503		FALSE
6951.4	46573	307	3.53317		10035.2	504.639	0.0186116	0.692701		FALSE
6954.39	46582.9	323	3.71731		4735.62	729.081	0.0195815	1.46853		FALSE
6957.11	46592	346	3.98201		3990.98	781.179	0.0209759	1.74321		FALSE
6960.42	46603	379	4.3618		5447.37	638.348	0.0229765	1.27776		FALSE
6963.17	46612.1	392	4.51141		5634.53	889.478	0.0237646	1.2358		FALSE
6983.92	46681	696	8.01005		3818.45	1982.09	0.0421943	1.82899		FALSE
6987.2	46691.9	704	8.10212		4331.12	1655.82	0.0426793	1.61325		FALSE
6989.92	46700.9	734	8.44739		5312.01	1716.41	0.044498	1.31587		FALSE
6992.93	46710.9	755	8.83971		4697.54	1777.76	0.0457711	1.48864		FALSE
6999.56	46732.8	881	10.3149		4614.22	2492.29	0.0534097	1.51696		FALSE
7002.01	46740.9	955	11.1814		4904.42	1710.17	0.0578959	1.42769		FALSE
7004.43	46749	1081	12.6566		6398.25	3088.67	0.0655345	1.09474		FALSE
7007.86	46760.3	1112	13.0195		4174.29	2632.7	0.0674139	1.67881		FALSE
7022.82	46809.8	2429	28.4393		781.747	31390.3	0.147256	8.9835		FALSE
7040.08	46866.9	530	6.20536		6252.85	1204.2	0.0321307	1.1259		FALSE
7042.79	46875.9	563	6.59173		5286.62	985.407	0.0341313	1.33219		FALSE
7045.55	46885	590	6.90785		4919.3	1637.72	0.0357681	1.43223		FALSE
7048.58	46895	609	7.13031		6964.96	1016.04	0.03692	1.01201		FALSE
7051.57	46904.9	591	6.91956		4948.69	1300.17	0.0358288	1.42494		FALSE
7054.62	46914.9	574	6.72052		5402.98	1255.91	0.0347982	1.30569		FALSE
7057.31	46923.8	556	6.50977		5422.92	963.461	0.0337069	1.30139		FALSE
7060.06	46932.9	496	5.80728		4487.53	1343.74	0.0300695	1.57326		FALSE
7063.12	46943	427	4.99941		7272.01	699.879	0.0258864	0.971276		FALSE
7065.55	46951	376	4.40229		5624.4	796.222	0.0227946	1.25623		FALSE
7068.58	46961	320	3.74663		5220.14	693.46	0.0193997	1.3541		FALSE
7071.61	46971	276	3.23147		12432.9	455.927	0.0167322	0.568783		FALSE
7269.52	47618.9	178	2.09919		4831.17	345.292	0.0107911	1.50471		FALSE
7275.36	47637.9	187	2.20533		5276.68	320.046	0.0113367	1.37878		FALSE
7278.49	47648.1	218	2.57092		4344.39	480.866	0.013216	1.67538		FALSE
7281.01	47656.3	273	3.21955		4533.4	477.596	0.0165503	1.60608		FALSE
7283.99	47665.9	350	4.12763		4486.31	793.839	0.0212184	1.62361		FALSE
7286.76	47674.9	402	4.74088		4578.55	921.926	0.0243708	1.5915		FALSE
7289.24	47683	401	4.72908		5141.7	907.471	0.0243102	1.41767		FALSE
7292.32	47693	352	4.15122		3965.81	633.683	0.0213396	1.8388		FALSE
7298.1	47711.7	383	4.51681		4163.06	898.412	0.023219	1.75306		FALSE
7300.92	47720.9	421	4.96495		6460.75	743.592	0.0255227	1.13004		FALSE
7303.79	47730.2	460	5.42488		5540.37	1060.82	0.027887	1.31829		FALSE
7313.02	47760.1	898	10.5903		1651.72	5898.4	0.0544403	4.4275		FALSE
7316.02	47769.9	905	10.7183		3996.31	2183.95	0.0548647	1.83069		FALSE
7318.8	47778.9	956	11.3223		6219.54	1743.33	0.0579565	1.17674		FALSE
7329.85	47814.7	3123	36.9869		794.557	40296.3	0.189329	9.22509		FALSE
7342.92	47857	563	6.66782		6093.3	1218.25	0.0341313	1.20508		FALSE
7346.01	47867	473	5.60192		6683.46	807.804	0.0286751	1.09913		FALSE
7348.83	47876.1	462	5.47164		4126.07	1079.2	0.0280083	1.78107		FALSE
7351.91	47886	509	6.02828		5656.6	893.468	0.0308576	1.2997		FALSE
7354.67	47895	559	6.62045		5013.45	1232.26	0.0338888	1.46699		FALSE
7357.76	47905	529	6.26515		5325.93	1167.4	0.0320701	1.3815		FALSE
7360.56	47914	456	5.40058		5061.29	1018.41	0.0276445	1.45428		FALSE
7363.68	47924.1	389	4.60707		5617.55	676.436	0.0235827	1.31083		FALSE
7366.42	47933	337	3.99122		4664.57	741.92	0.0204303	1.57923		FALSE
7369.17	47941.8	292	3.45827		4238.31	675.799	0.0177022	1.7387		FALSE
7372.32	47952	245	2.90163		4755.98	553.684	0.0148529	1.55012		FALSE
7375.09	47961	208	2.46342		4739.08	455.06	0.0126098	1.55623		FALSE
7378.2	47971	190	2.25024		10731.5	388.728	0.0115186	0.687528		FALSE
7556.75	48543.9	172.75	2.07347		4031.46	393.631	0.0104728	1.87444		FALSE
7559.6	48553	213	2.55658		4415.29	357.705	0.0129129	1.71214		FALSE
7562.5	48562.2	258.5	3.10271		5119.02	555.013	0.0156713	1.47733		FALSE
7565.56	48572	354	4.24897		4749.95	780.812	0.0214609	1.59277		FALSE
7568.36	48580.9	470	5.64128		5137.09	1069.17	0.0284933	1.47328		FALSE
7571.2	48589.9	511	6.13339		4560.68	1199.29	0.0309788	1.6601		FALSE
7574.03	48598.9	475.75	5.7103		5272.69	1045.09	0.0288419	1.43646		FALSE
7577.17	48609	363.75	4.36599		6958	718.75	0.022052	1.08899		FALSE
7580.3	48618.9	237	2.84465		5844.17	510.133	0.0143679	1.29707		FALSE
7582.83	48627	167.75	2.01346		4721.8	332.14	0.0101697	1.60592		FALSE
8104.24	50259.8	393	4.99267		911.855	4442.58	0.0238252	8.88764		FALSE
8735.43	52168.1	152	2.07158		4351.45	450.216	0.00921484	2.00748		FALSE
8741.78	52187	186	2.53496		6799.8	341.246	0.0112761	1.28559		FALSE
8744.48	52195	208	2.83479		8100.55	481.336	0.0126098	1.07949		FALSE
8747.85	52205	235	3.20277		8795.31	540.526	0.0142466	0.994604		FALSE
8751.22	52215	254	3.46171		7482.52	605.436	0.0153985	1.16955		FALSE
8753.92	52223	285	3.88421		4977.39	546.641	0.0172778	1.75874		FALSE
8757.29	52233	338	4.60653		6032.9	803.639	0.0204909	1.45159		FALSE
8760.66	52243	387	5.27434		6349.39	903.99	0.0234615	1.37976		FALSE
8763.37	52251	397	5.41063		5824.84	1017.4	0.0240677	1.50448		FALSE
8766.74	52261	467	6.36465		9350.43	879.665	0.0283114	0.937577		FALSE
8770.11	52271	528	7.196		7517.08	1269.24	0.0320095	1.16669		FALSE
8773.48	52280.9	579	7.89107		5138.15	1463.67	0.0351013	1.70752		FALSE
8776.6	52290.2	627	8.54525		4710.12	1622.05	0.0380112	1.86335		FALSE
8780.02	52300.3	705	9.6083		5502.12	1372.01	0.0427399	1.59575		FALSE
8783.34	52310.1	764	10.4124		5046.05	1943.84	0.0463167	1.74064		FALSE
8786.59	52319.8	815	11.1075		5149.08	2109.25	0.0494085	1.70644		FALSE
8789.7	52329	874	11.9116		6161.04	2264.93	0.0529854	1.42666		FALSE
8793.26	52339.5	950	12.9474		5027.41	2500.38	0.0575928	1.74906		FALSE
8820.65	52420.5	2428	33.0907		1152.15	38612.3	0.147195	7.65583		FALSE
8822.82	52426.9	2551	34.7671		5733.8	6757.95	0.154652	1.53874		FALSE
8825.14	52433.7	2455	33.4587		1800.55	23801.7	0.148832	4.90135		FALSE
8838.43	52473	1537	20.9475		10761.2	4062.74	0.093179	0.821328		FALSE
8841.76	52482.8	1518	20.6885		5356.54	3055.05	0.0920272	1.65065		FALSE
8845.18	52492.9	1570	21.3972		6348.95	4113.74	0.0951796	1.39317		FALSE
8847.93	52501	1640	22.3512		10984.3	4253.79	0.0994233	0.805506		FALSE
8851.31	52510.9	1714	23.3598		6108.72	4477.57	0.103909	1.44896		FALSE
8854.7	52520.9	1825	24.8726		6549.81	4750.22	0.110639	1.3519		FALSE
8857.42	52529	1889	25.7448		5818.32	3773.94	0.114519	1.52233		FALSE
8861.1	52539.8	1984	27.0395		4275.49	6600.48	0.120278	2.07253		FALSE
8878.3	52590.5	2861	39.5695		605.05	75679	0.173445	14.6737		FALSE
8899.72	52653.5	1245	17.2191		6627.91	2526.41	0.0754768	1.34276		FALSE
8902.24	52660.9	1231	17.0255		4543.82	2498.22	0.0746281	1.9592		FALSE
8905.66	52671	1255	17.3575		5617.93	3332.64	0.0760831	1.58522		FALSE
8909.04	52680.9	1262	17.4543		6450.29	3309.83	0.0765075	1.38119		FALSE
8912.04	52689.7	1267	17.5234		5327.03	3351.59	0.0768106	1.67298		FALSE
8915.42	52699.7	1288	17.8139		5498.46	3388.65	0.0780837	1.62144		FALSE
8918.59	52709	1264	17.4819		6868.02	2491.81	0.0766287	1.29857		FALSE
8921.64	52717.9	1235	17.0808		5192.31	3248.29	0.0748706	1.71824		FALSE
8925.02	52727.8	1190	16.4585		5018.76	3141.21	0.0721425	1.77833		FALSE
8928.13	52737	1153	15.9467		5195.55	2318.41	0.0698994	1.71842		FALSE
8931.5	52746.9	1165	16.1127		5469.92	3078.73	0.0706269	1.63284		FALSE
8934.26	52755	1176	16.2648		8740.97	2334.28	0.0712938	1.02211		FALSE
8937.63	52764.9	1163	16.085		5398.57	3091.59	0.0705057	1.65556		FALSE
8941.07	52775	1147	15.8637		7674.71	3019.64	0.0695357	1.165		FALSE
8943.8	52783	1139	15.7531		6243.12	2295.12	0.0690507	1.43259		FALSE
8947.2	52792.9	1172	16.2095		6716.12	2358.89	0.0710513	1.3322		FALSE
8950.21	52801.8	1282	17.7309		4822.41	3402.81	0.0777199	1.85596		FALSE
8953.34	52811	1311	18.132		7673.75	3438.5	0.079478	1.16675		FALSE
8955.74	52818	1234	17.067		1756.3	12035.7	0.07481	5.0992		FALSE
8969.3	52857.7	658	9.10056		4743.97	2143.14	0.0398906	1.89067		FALSE
8979.29	52887	552	7.63451		4624.85	1470.07	0.0334644	1.94153		FALSE
8986.07	52906.8	547	7.56536		4346.12	1469.84	0.0331613	2.06761		FALSE
8989.52	52916.9	530	7.33024		4259.35	1429.75	0.0321307	2.11054		FALSE
8992.9	52926.8	506	6.9983		5511.22	1337.47	0.0306757	1.63175		FALSE
9007.52	52969.6	351	4.85455		6868.95	893.096	0.021279	1.31134		FALSE
9011.39	52980.9	340	4.70242		6258.29	867.078	0.0206122	1.43991		FALSE
9014.16	52989	320	4.4258		4699.25	631.135	0.0193997	1.91821		FALSE
9016.9	52997	301	4.16302		7430.52	778.928	0.0182478	1.2135		FALSE
9020.5	53007.5	294	4.06621		5934.66	752.874	0.0178234	1.51997		FALSE
9023.75	53017	280	3.87258		7685.69	543.386	0.0169747	1.1741		FALSE
9027.14	53026.9	282	3.90024		4084.4	884.327	0.017096	2.21015		FALSE
9030.6	53037	276	3.81726		8230.71	515.074	0.0167322	1.09718		FALSE
9033.9	53046.6	244	3.37468		4497.18	654.141	0.0147922	2.0088		FALSE
9036.76	53055	255	3.52681		6170.36	501.116	0.0154591	1.46454		FALSE
9047	53084.8	250	3.45766		6868.51	642.518	0.015156	1.31717		FALSE
9049.1	53091	268	3.86135		4946.76	683.905	0.0162472	1.8293		FALSE
9052.53	53101	271	3.90457		5244.51	684.917	0.0164291	1.7261		FALSE
9056.27	53111.9	264	3.80371		5120.82	527.37	0.0160047	1.76852		FALSE
9059.39	53121	277	3.99102		8677.71	677.923	0.0167928	1.04398		FALSE
9062.82	53131	290	4.17832		11147.9	536.557	0.017581	0.812961		FALSE
9065.57	53139	288	4.14951		6708.9	730.225	0.0174597	1.35127		FALSE
9069.44	53150.3	294	4.23595		4277.96	781.802	0.0178234	2.12004		FALSE
9072.42	53159	306	4.40885		8550.96	746.824	0.0185509	1.06098		FALSE
9075.83	53168.9	323	4.65379		6123.87	622.18	0.0195815	1.48204		FALSE
9078.88	53177.8	308	4.43767		5786.84	777.91	0.0186722	1.56888		FALSE
9082.04	53187	350	5.0428		9322.06	634.242	0.0212184	0.974253		FALSE
9085.06	53195.7	327	4.71142		5200.91	848.957	0.019824	1.74682		FALSE
9088.23	53205	344	4.95635		5928.04	671.822	0.0208546	1.53309		FALSE
9091.66	53215	374	5.38859		6940.21	1195.5	0.0226734	1.31		FALSE
9095.08	53224.9	398	5.73439		7233.69	783.441	0.0241283	1.25732		FALSE
9098.48	53234.8	412	5.9361		5251.06	1089.57	0.0249771	1.7327		FALSE
9110.46	53269.6	766	11.0365		1833.55	5686.98	0.046438	4.96875		FALSE
9112.45	53275.4	746	10.7484		1616.93	5782.23	0.0452255	5.63564		FALSE
9122.79	53305.5	330	4.75464		4911.58	837.305	0.0200059	1.8574		FALSE
9126.06	53315	267	3.84694		5019.75	663.86	0.0161866	1.81803		FALSE
9129.51	53325	219	3.15535		7064.77	419.977	0.0132766	1.29226		FALSE
9132.95	53335	211	3.04009		8430.44	503.683	0.0127917	1.08333		FALSE
9136.38	53344.9	201	2.89601		6986.29	482.187	0.0121854	1.30776		FALSE
9139.53	53354.1	172	2.47818		6615.43	334.401	0.0104273	1.38155		FALSE
9142.59	53363	165	2.37732		6016.45	393.913	0.010003	1.5196		FALSE
9146.03	53372.9	173	2.49258		5483.75	413.564	0.0104879	1.66784		FALSE
9149.19	53382.1	170	2.44936		5213.6	326.561	0.0103061	1.75487		FALSE
9152.93	53393	150	2.1612		9480.16	353.019	0.0090936	0.965483		FALSE
9477.81	54327	414	6.11778		8683.49	1367.13	0.0250983	1.09148		FALSE
9484.11	54344.9	506	7.47729		3261.67	2585.69	0.0306757	2.90774		FALSE
9487.64	54355	550	8.12748		9274.65	1455.57	0.0333432	1.02296		FALSE
9490.45	54363	579	8.55602		8486.7	1560.38	0.0351013	1.11827		FALSE
9493.96	54373	660	9.75298		9189.4	1315.42	0.0400118	1.03314		FALSE
9497.24	54382.3	757	11.1864		5943.49	2009.92	0.0458923	1.59792		FALSE
9500.28	54391	871	12.871		7272.68	2332.81	0.0528035	1.3063		FALSE
9503.78	54400.9	993	14.6738		7252.64	2599.77	0.0601996	1.31039		FALSE
9507.31	54411	1136	16.787		5469.12	3058.34	0.0688688	1.73836		FALSE
9510.49	54420	1305	19.2843		5976.82	3496.52	0.0791143	1.59123		FALSE
9524.08	54458.7	2680	39.603		1497.67	27026.5	0.162472	6.35928		FALSE
9525.63	54463.1	2676	39.5439		1145.09	33041.9	0.16223	8.31869		FALSE
9549.77	54531.7	575	8.49692		5671.64	1555.76	0.0348588	1.68378		FALSE
9553.72	54542.9	525	7.75805		9273.63	1410.93	0.0318276	1.0302		FALSE
9556.56	54551	524	7.74328		5046.02	1712.61	0.031767	1.89388		FALSE
9560.02	54560.8	491	7.25563		7185.16	1317.78	0.0297664	1.33052		FALSE
9563.61	54571	509	7.52162		11704.2	1274.79	0.0308576	0.817108		FALSE
9566.43	54579	471	6.96008		8873.16	934.483	0.0285539	1.07813		FALSE
9569.63	54588.1	413	6.103		4947.16	1110.01	0.0250377	1.93437		FALSE
9573.46	54598.9	380	5.61535		5820.13	998.415	0.0230371	1.64489		FALSE
9576.97	54608.9	341	5.03904		7623.03	698.512	0.0206728	1.25632		FALSE
9580.52	54619	354	5.23114		8866.3	1123.37	0.0214609	1.08055		FALSE
9584	54628.8	333	4.92082		6791.79	670.192	0.0201878	1.41112		FALSE
9586.87	54637	326	4.81738		7847.26	644.358	0.0197634	1.22168		FALSE
9590.41	54647	315	4.65483		6944.83	620.411	0.0190966	1.38094		FALSE
9593.92	54656.9	314	4.64005		8908.08	588.473	0.0190359	1.07699		FALSE
9597.04	54665.8	277	4.0933		6003.65	845.615	0.0167928	1.59853		FALSE
9600.3	54675	279	4.12285		8019.98	532.015	0.0169141	1.19705		FALSE
9603.83	54685	275	4.11477		10564.3	653.085	0.0166716	0.909083		FALSE
9607.36	54695	281	4.20454		8476.06	657.506	0.0170353	1.13347		FALSE
9610.86	54704.9	265	3.96514		6225.77	671.412	0.0160654	1.54372		FALSE
9613.92	54713.6	248	3.71077		4849.1	664.592	0.0150347	1.98262		FALSE
9617.26	54723	241	3.60603		3068.45	667.761	0.0146104	3.13424		FALSE
9624.74	54744.2	325	4.86291		5942.16	1017.01	0.0197028	1.61974		FALSE
9627.85	54753	337	5.04246		6328.92	1061.2	0.0204303	1.52125		FALSE
9631.36	54762.9	296	4.42899		5670.19	784.566	0.0179447	1.6986		FALSE
9638.92	54784.3	187	2.79804		5084.68	441.465	0.0113367	1.89568		FALSE
9642.7	54794.9	138	2.06487		10609.2	264.06	0.00836611	0.908901		FALSE
9646.22	54804.9	149	2.22946		6393.37	341.451	0.00903297	1.50879		FALSE
10128.5	56151	156	2.45437		7857.82	291.528	0.00945734	1.28897		FALSE
10131.4	56159	130	2.04531		4988.69	342.541	0.00788112	2.03087		FALSE
10135.3	56169.8	136	2.1397		5987.73	350.21	0.00824486	1.69268		FALSE
10138.6	56179	142	2.2341		11910.7	258.478	0.0086086	0.85122		FALSE
10146.4	56200.3	138	2.17117		4862.43	382.256	0.00836611	2.08669		FALSE
10151.7	56215	159	2.50157		8831.21	315.819	0.00963921	1.14952		FALSE
10155.6	56225.8	169	2.6589		4254.76	460.211	0.0102455	2.38688		FALSE
10158.9	56234.9	189	2.97356		6964.46	474.365	0.0114579	1.45868		FALSE
10162.2	56244	191	3.00503		5548.5	399.057	0.0115792	1.83153		FALSE
10165.7	56253.5	212	3.33542		5412.77	565.669	0.0128523	1.87809		FALSE
10169.8	56264.8	212	3.33542		4758.59	594.059	0.0128523	2.13714		FALSE
10172	56271	243	3.82315		5462.78	487.28	0.0147316	1.86206		FALSE
10178.9	56290	268	4.34887		5390.9	565.132	0.0162472	1.88817		FALSE
10182.2	56299	304	4.93304		6077.47	785.001	0.0184297	1.6754		FALSE
10185.4	56307.9	294	4.77077		6353.32	617.126	0.0178234	1.60317		FALSE
10188.7	56317	336	5.45231		6801.42	868.199	0.0203697	1.49803		FALSE
10192.4	56326.9	368	5.97158		6558.22	750.173	0.0223096	1.55414		FALSE
10196	56336.9	455	7.38334		7029.73	1167.46	0.0275839	1.45041		FALSE
10198.9	56345	569	9.23323		4943.45	1872.96	0.034495	2.06312		FALSE
10202.6	56355	613	9.94722		6094.76	1256.04	0.0371625	1.67399		FALSE
10205.9	56364.2	545	8.84378		5732.65	1458.05	0.0330401	1.78032		FALSE
10208.9	56372.3	434	7.04257		4816.81	1141.06	0.0263108	2.11942		FALSE
10212.7	56382.9	340	5.51722		6532.13	866.746	0.0206122	1.56346		FALSE
10216	56391.8	247	4.0081		5375.7	664.986	0.0149741	1.9004		FALSE
10219.6	56401.7	214	3.4726		5329.11	555.969	0.0129735	1.91769		FALSE
10222.9	56411	184	2.98579		5438.24	374.837	0.0111548	1.87983		FALSE
10226.4	56420.3	173	2.80729		5113.78	449.762	0.0104879	1.99976		FALSE
10229.5	56429	156	2.53143		4376.79	403.328	0.00945734	2.33722		FALSE
10233.2	56439	148	2.40161		4697.73	301.22	0.00897235	2.17832		FALSE
10236.3	56447.6	149	2.41784		6593.31	365.191	0.00903297	1.55253		FALSE
10239.7	56457	158	2.56388		6197.76	380.129	0.00957859	1.65217		FALSE
10364	56796.9	127	2.06084		7195.2	256.041	0.00769924	1.44041		FALSE
10374.3	56824.9	131	2.18388		6100.85	293.905	0.00794174	1.70046		FALSE
10378	56834.9	138	2.30058		6974.69	307.299	0.00836611	1.48795		FALSE
10381.3	56844.1	138	2.30058		6760.34	272.264	0.00836611	1.53562		FALSE
10384.8	56853.7	133	2.21722		6833.75	326.781	0.00806299	1.51964		FALSE
10388.5	56863.6	145	2.41727		6078.45	365.547	0.00879048	1.70907		FALSE
10391.9	56873	169	2.81737		8617.91	396.949	0.0102455	1.20585		FALSE
10395.6	56883	172	2.86739		10535	319.828	0.0104273	0.986767		FALSE
10399	56892.2	162	2.70068		4700.92	431.884	0.00982108	2.21212		FALSE
10402.9	56902.9	191	3.18413		4988.51	529.71	0.0115792	2.08538		FALSE
10409.5	56920.9	234	3.90098		6131.49	491.224	0.014186	1.69772		FALSE
10413	56930.2	255	4.25107		5469.92	701.224	0.0154591	1.90368		FALSE
10424	56960.3	371	6.18489		6430.41	1039.87	0.0224915	1.62105		FALSE
10429.4	56975	421	7.01843		3779.64	1481.11	0.0255227	2.75937		FALSE
10433.2	56985.3	391	6.5183		2846.59	2272.66	0.023704	3.66517		FALSE
10444.1	57015	243	4.05102		8248.98	490.668	0.0147316	1.26611		FALSE
10447.8	57025	202	3.36751		6134.74	548.062	0.012246	1.70306		FALSE
10451.7	57035.5	193	3.21747		7300.25	505.631	0.0117004	1.43169		FALSE
10455.2	57045	188	3.13412		10778.6	368.815	0.0113973	0.969992		FALSE
10458.1	57053	215	3.58423		7241.7	531.399	0.0130342	1.44416		FALSE
10461.8	57063	205	3.41752		9695.1	530.739	0.0124279	1.07908		FALSE
10465.5	57073	206	3.4342		8027.62	415.155	0.0124885	1.30369		FALSE
10469.2	57083	227	3.78428		7298.99	559.509	0.0137616	1.43433		FALSE
10472.9	57092.9	226	3.76761		6677.49	561.049	0.013701	1.56838		FALSE
10475.8	57101	235	3.91765		7320.79	464.859	0.0142466	1.43097		FALSE
10479.5	57111	237	3.95099		8795.45	698.944	0.0143679	1.19147		FALSE
10483.2	57121	233	3.88431		7452.41	451.742	0.0141254	1.40669		FALSE
10486.5	57129.9	235	3.91765		5852.5	616.904	0.0142466	1.7918		FALSE
10490.1	57139.8	244	4.06769		6190.52	503.355	0.0147922	1.69455		FALSE
10493.5	57149	238	3.96766		4763.07	666.4	0.0144285	2.2031		FALSE
10497.2	57159	261	4.35109		5240.6	677.277	0.0158229	2.00306		FALSE
10501.2	57169.8	272	4.53447		4387.39	751.914	0.0164897	2.3935		FALSE
10504.4	57178.3	290	4.83455		4807.81	828.288	0.017581	2.18485		FALSE
10509	57190.8	354	5.90148		4216.06	1445.61	0.0214609	2.4926		FALSE
10512	57198.9	371	6.18489		5438.58	1304.78	0.0224915	1.93285		FALSE
10514.9	57206.9	337	5.61808		6325.5	1112.95	0.0204303	1.6623		FALSE
10518.8	57217.5	269	4.48446		2422.86	1301.8	0.0163078	4.34149		FALSE
10526	57236.9	191	3.18413		8181.73	422.18	0.0115792	1.28653		FALSE
10529.4	57246	156	2.60065		6577.1	357.786	0.00945734	1.60091		FALSE
10532.7	57255	147	2.45062		7563.97	255.929	0.00891172	1.39248		FALSE
10536.4	57264.9	149	2.48396		6037.08	307.842	0.00903297	1.74527		FALSE
10540.1	57274.9	132	2.20055		6712.17	238.26	0.00800236	1.57029		FALSE
10543	57283	136	2.26724		7066.98	269.571	0.00824486	1.49187		FALSE
10546.7	57293	137	2.28391		8219.15	242.948	0.00830548	1.28319		FALSE
11094.5	58755	148	2.57446		14067.5	205.611	0.00897235	0.788662		FALSE
11110.1	58796.1	335	5.82732		1829.33	3162.75	0.020309	6.07331		FALSE
11112.4	58802.1	345	6.00127		3854.86	1031.58	0.0209153	2.88269		FALSE
11115.7	58811	371	6.45354		5383.52	1038.26	0.0224915	2.06477		FALSE
11119.5	58820.9	307	5.34026		3019.5	1433.07	0.0186116	3.68257		FALSE
11130.2	58849	134	2.33093		5734.45	259.897	0.00812361	1.94093		FALSE

## Sheet: ICDC_efa02-1_0_D1_1
Spectrum: ICDC efa02-1\0_D1\1 1SLin, "Baseline subt." (D:\Data\BioTyperRealTimeProcessing\China CDC\20121109fenchangqiujun\ICDC efa02-1\0_D1\1)
m/z	time	Intens.	SN	Quality Fac.	Res.	Area	Rel. Intens.	FWHM	Chi^2	Bk. Peak
2201.36	26389.3	744.25	8.84948		974.764	1988.2	0.042073	2.25836		FALSE
2202.5	26396	643.25	7.64854		1515.97	1455.34	0.0363634	1.45287		FALSE
2209.93	26439.7	773.25	9.1943		426.09	4662.95	0.0437124	5.18653		FALSE
2960.27	30531.4	463.5	5.40278		596.05	2877.53	0.026202	4.96647		FALSE
3028.24	30875	211.5	2.45989		5766.17	257.672	0.0119562	0.525174		FALSE
3030.23	30885	224.5	2.61109		5243.41	233.58	0.0126911	0.577913		FALSE
3031.82	30893	251.5	2.92512		3396.74	273.352	0.0142175	0.89257		FALSE
3036.94	30918.7	676.5	7.86817		615.311	4863.38	0.038243	4.93562		FALSE
3044.57	30957	250.5	2.91349		5188.1	340.279	0.0141609	0.586837		FALSE
3046.31	30965.6	199.5	2.32033		3386.54	280.243	0.0112779	0.899533		FALSE
3107.51	31270.8	216.5	2.51805		4102.59	247.853	0.0122389	0.757451		FALSE
3108.93	31277.9	415.5	4.82499		3103.08	578.544	0.0234885	1.00189		FALSE
3110.6	31286.2	459.5	5.33594		2416.6	800.143	0.0259759	1.28718		FALSE
3112.39	31295.1	281.5	3.26892		3207.76	469.132	0.0159134	0.970268		FALSE
3333.1	32370.8	197.5	2.27168		2767.71	352.031	0.0111648	1.20428		FALSE
3334.78	32378.8	191.5	2.20266		3270.83	406.096	0.0108256	1.01955		FALSE
3414.6	32759	200.5	2.30618		5112.81	240.299	0.0113344	0.667851		FALSE
3426.6	32815.8	1184.5	13.6243		658.278	9453.1	0.0669606	5.20541		FALSE
3435.47	32857.7	396.5	4.5606		956.111	1632.97	0.0224144	3.59317		FALSE
3441.68	32887	221.5	2.54125		8115.97	172.593	0.0125216	0.424063		FALSE
3504.91	33183.8	196.5	2.25442		3485.36	300.111	0.0111083	1.00561		FALSE
3508.99	33202.9	441.5	5.06529		2063.8	1396.02	0.0249583	1.70026		FALSE
3510.47	33209.8	427.5	4.90466		2144.19	1208.26	0.0241669	1.6372		FALSE
3663.42	33916.5	781.5	8.71765		744.452	4829.09	0.0441788	4.92097		FALSE
4352.91	36933.6	222.5	2.2419		3939.39	390.037	0.0125781	1.10497		FALSE
4357.51	36952.9	227.5	2.29228		3987.22	398.432	0.0128607	1.09287		FALSE
4366.44	36990.3	651.5	6.56449		1180.8	3473.1	0.0368298	3.69787		FALSE
4368.47	36998.8	653.5	6.58464		3388.79	1188.6	0.0369428	1.28909		FALSE
4370.41	37007	592.5	5.97001		3340.61	1079.94	0.0334944	1.30827		FALSE
4372.8	37017	552.5	5.56697		4576.53	1001.56	0.0312332	0.955483		FALSE
4375.19	37027	539.5	5.43598		6834.9	757.485	0.0304983	0.640125		FALSE
4393.99	37105.6	2306.5	23.2402		689.222	26780.6	0.130388	6.37528		FALSE
4410.06	37172.6	17689.5	178.247		639.071	181144	1	6.90074		FALSE
4427.62	37245.8	15012.5	151.273		590.861	171811	0.848667	7.49351		FALSE
4448.2	37331.3	3344.5	33.7007		2230.75	13499	0.189067	1.99403		FALSE
4460.79	37383.5	1449.5	14.6058		4846.33	2069.17	0.0819413	0.920446		FALSE
4463.55	37394.9	1510.5	15.2205		3708.41	2809.09	0.0853896	1.20363		FALSE
4465.66	37403.7	1588.5	16.0064		4345.25	2945.7	0.089799	1.02771		FALSE
4467.9	37413	1670.5	16.8327		4239.7	3131.89	0.0944346	1.05382		FALSE
4470.09	37422.1	1634.5	16.47		3708.69	3090.25	0.0923994	1.2053		FALSE
4472.4	37431.6	1520.5	15.3213		4291.27	2821.68	0.0859549	1.04221		FALSE
4474.86	37441.8	1404.5	14.1524		4155.11	2641.34	0.0793974	1.07695		FALSE
4476.77	37449.7	1323.5	13.3362		1834.67	7336.49	0.0748184	2.4401		FALSE
4486.25	37488.9	940.5	9.47691		4248.77	2638.78	0.0531671	1.0559		FALSE
4492.53	37514.8	854.5	8.61033		1442.03	3770.75	0.0483055	3.11541		FALSE
4497.37	37534.9	668.5	6.73611		1647.94	2510.19	0.0377908	2.72909		FALSE
4502.24	37554.9	491.5	4.95258		4078.56	692.006	0.0277848	1.10388		FALSE
4505.13	37566.9	486.5	4.9022		3057.09	921.093	0.0275022	1.47366		FALSE
4506.61	37573	500.5	5.04327		3491.77	705.433	0.0282936	1.29064		FALSE
4519.86	37627.6	337.5	3.4008		4820.71	477.889	0.0190791	0.937592		FALSE
4524.04	37644.8	346.5	3.49149		4874.34	481.738	0.0195879	0.928134		FALSE
4526.27	37654	343.5	3.46126		4257.56	637.267	0.0194183	1.06311		FALSE
4528.68	37663.9	338.5	3.38252		4590.41	636.421	0.0191356	0.986552		FALSE
4531.11	37673.9	355.5	3.5524		2580.57	660.342	0.0200967	1.75586		FALSE
4533.32	37683	384.5	3.84218		5834.03	658.615	0.0217361	0.777047		FALSE
4535.76	37693	361.5	3.61235		4935.71	657.711	0.0204359	0.918967		FALSE
4538.19	37703	371.5	3.71228		8963.4	498.545	0.0210012	0.506302		FALSE
4540.33	37711.8	390.5	3.90214		4245.22	702.245	0.0220752	1.06952		FALSE
4542.57	37721	390.5	3.90214		3790.43	698.298	0.0220752	1.19843		FALSE
4545.2	37731.8	397.5	3.97209		3393.84	731.211	0.022471	1.33925		FALSE
4547.4	37740.8	452.5	4.52169		4005.8	822.897	0.0255801	1.1352		FALSE
4549.68	37750.2	482.5	4.82147		4668.79	674.407	0.0272761	0.974487		FALSE
4554.62	37770.5	1016.5	10.1576		3262.63	3324.56	0.0574635	1.396		FALSE
4556.3	37777.3	1135.5	11.3467		1825.92	4226.81	0.0641906	2.49534		FALSE
4560.61	37795	517.5	5.17121		4289.08	909.938	0.0292546	1.06331		FALSE
4563.51	37806.9	396.5	3.9621		6915.89	551.529	0.0224144	0.659859		FALSE
4565.48	37815	382.5	3.8222		5673.37	643.581	0.021623	0.804721		FALSE
4567.64	37823.9	310.5	3.10273		4797.96	441.764	0.0175528	0.951997		FALSE
4570.36	37835	359.5	3.59237		4802.55	627.971	0.0203228	0.951653		FALSE
4572.32	37843	361.5	3.61235		3094.39	672.621	0.0204359	1.47761		FALSE
4575.05	37854.2	321.5	3.21265		4920.97	590.278	0.0181746	0.929704		FALSE
4580.34	37875.8	316.5	3.16268		3760.7	823.386	0.017892	1.21795		FALSE
4582.28	37883.8	362.5	3.62235		4758.08	668.315	0.0204924	0.963052		FALSE
4596.77	37943	221.5	2.21338		3543.1	295.679	0.0125216	1.29739		FALSE
4598.9	37951.7	236.5	2.36327		2759.62	524.871	0.0133695	1.6665		FALSE
4631.6	38084.9	228.5	2.28333		5188.11	382.982	0.0129173	0.892733		FALSE
4754.81	38582.9	334.5	3.34058		1870.85	1169.48	0.0189095	2.54152		FALSE
4762.81	38615.1	1514.5	15.125		859.728	11605.8	0.0856158	5.53991		FALSE
4771.02	38648	302.25	3.01851		3894.92	554.52	0.0170864	1.22494		FALSE
4773.26	38657	278.5	2.78132		3564.5	497.978	0.0157438	1.33911		FALSE
5086.6	39892.9	233	2.27709		4723.44	331.811	0.0131717	1.07688		FALSE
5088.67	39901	270	2.63869		2507.02	621.052	0.0152633	2.02977		FALSE
5092.07	39914.2	310	3.0296		3600.58	603.573	0.0175245	1.41424		FALSE
5094.05	39921.9	357	3.48893		3885.14	537.134	0.0201815	1.31116		FALSE
5101.68	39951.5	858	8.38516		896.927	7493.28	0.0485033	5.68795		FALSE
5109.81	39983	384	3.7528		3463.81	732.057	0.0217078	1.4752		FALSE
5112.19	39992.2	336	3.2837		6026.64	502.841	0.0189943	0.848265		FALSE
5114	39999.2	284	2.77551		3300.84	538.823	0.0160547	1.5493		FALSE
5117.03	40010.9	239	2.33573		4746.86	445.495	0.0135108	1.07798		FALSE
5119.41	40020.2	218	2.13049		5189.91	317.96	0.0123237	0.986416		FALSE
5121.89	40029.8	230	2.24777		4379.42	425.485	0.0130021	1.16954		FALSE
5195.31	40312.9	207	2.02299		4020.13	382.394	0.0117019	1.29232		FALSE
5205.21	40350.9	280	2.71298		3654.49	545.99	0.0158286	1.42433		FALSE
5207.83	40360.9	343	3.3234		4426.84	658.728	0.01939	1.17642		FALSE
5215.2	40389.2	789	7.64478		922.743	6729.98	0.0446027	5.65185		FALSE
5256.07	40545.7	374	3.62376		963.003	2751.47	0.0211425	5.45801		FALSE
5557.09	41679.8	262.75	2.64394		1859.58	897.299	0.0148534	2.98835		FALSE
5558.5	41685	270	2.7169		3469.41	555.3	0.0152633	1.60214		FALSE
5854.05	42769	204.5	2.12067		3841.99	418.457	0.0115605	1.5237		FALSE
5881.04	42866.6	288.5	2.99175		1408.47	1645.91	0.0163091	4.17547		FALSE
5883.35	42874.9	325.5	3.37544		5829.02	789.616	0.0184007	1.00932		FALSE
5888.34	42893	254.5	2.63917		5905.57	519.115	0.0143871	0.997082		FALSE
5891.23	42903.4	257.5	2.67028		3155.11	539.7	0.0145567	1.8672		FALSE
5893.88	42913	268.5	2.78435		6543.68	410.227	0.0151785	0.900698		FALSE
5896.64	42922.9	317.5	3.29248		3927.92	646.968	0.0179485	1.50121		FALSE
5899.36	42932.8	348.5	3.61396		7274.32	720.919	0.019701	0.810985		FALSE
5909.28	42968.5	798.5	8.28047		1172.59	5848.12	0.0451398	5.03949		FALSE
5911.21	42975.5	854.5	8.98972		3924.18	1847.77	0.0483055	1.50635		FALSE
5913.3	42983	894.5	9.41054		9942.63	1455.69	0.0505667	0.594742		FALSE
5925.57	43027.2	2970.5	31.251		690.208	37714.8	0.167924	8.58519		FALSE
5941.06	43082.9	403.5	4.245		5582.45	836.805	0.0228101	1.06424		FALSE
5944.41	43094.9	414.5	4.36073		4212.35	870.715	0.023432	1.41118		FALSE
5946.09	43101	473.5	4.98143		5124.14	975.819	0.0267673	1.16041		FALSE
5948.87	43111	499.5	5.25496		6573.19	1020.04	0.0282371	0.905021		FALSE
5951.09	43118.9	445.5	4.68686		5429.57	915.902	0.0251844	1.09605		FALSE
5953.6	43128	377.5	3.97147		3358.44	980.734	0.0213403	1.77273		FALSE
5956.67	43139	317.5	3.34024		5939.92	1245.77	0.0179485	1.00282		FALSE
5962.24	43159	287.5	3.02463		6261.66	590.715	0.0162526	0.952184		FALSE
5967.26	43177	285.5	3.00359		4982.1	576.736	0.0161395	1.19774		FALSE
5970.05	43187	255.5	2.68798		4341.36	519.706	0.0144436	1.37516		FALSE
5972.54	43195.9	221.5	2.33028		3543.44	551.122	0.0125216	1.68552		FALSE
5975.63	43207	201.5	2.11987		5250.77	307.6	0.0113909	1.13805		FALSE
5986.24	43245	198.5	2.08831		6235.54	298.656	0.0112213	0.96002		FALSE
5991.52	43263.9	193.5	2.03571		4461.95	308.21	0.0109387	1.3428		FALSE
5994.05	43273	209.5	2.20403		5653.38	395.092	0.0118432	1.06026		FALSE
5996.85	43283	190.5	2.00415		5766.27	358.317	0.0107691	1.03999		FALSE
6005.22	43312.9	227.5	2.3934		3676.23	469.821	0.0128607	1.63353		FALSE
6007.47	43321	229.5	2.41444		4678.6	467.766	0.0129738	1.28403		FALSE
6010.27	43331	260.5	2.74058		6732.13	509.882	0.0147263	0.892775		FALSE
6013.02	43340.8	288.5	3.03515		5462.54	567.142	0.0163091	1.10077		FALSE
6015.6	43350	301.5	3.17192		4361.92	623.904	0.017044	1.37912		FALSE
6018.11	43359	343.5	3.61377		4938.32	541.751	0.0194183	1.21865		FALSE
6020.89	43368.9	380.5	4.00303		5375.05	770.403	0.0215099	1.12016		FALSE
6023.49	43378.2	416.5	4.38177		4987.36	857.1	0.023545	1.20775		FALSE
6025.95	43387	463.5	4.87623		6872.66	948.02	0.026202	0.8768		FALSE
6034.75	43418.4	778.5	8.19017		3429.45	3199.39	0.0440092	1.75969		FALSE
6037	43426.4	844.5	8.88452		1921.89	3646.49	0.0477402	3.14118		FALSE
6045.02	43455	744.5	7.83248		5491.33	1235.74	0.0420871	1.10083		FALSE
6047.24	43462.9	738.5	7.76935		6117.53	1216.4	0.0417479	0.98851		FALSE
6050.62	43474.9	781.5	8.22173		5090.71	2481.24	0.0441788	1.18856		FALSE
6053.43	43485	831.5	8.74775		6078.16	1359.17	0.0470053	0.995933		FALSE
6056.25	43495	920.5	9.68407		3402.48	1986.16	0.0520365	1.77995		FALSE
6058.73	43503.8	1096.5	11.5357		4688.78	2865.63	0.0619859	1.29218		FALSE
6064.15	43523.1	1283.5	13.5304		1465.97	5440.02	0.0725572	4.13662		FALSE
6066.6	43531.8	1361.5	14.3526		4105.63	2974.41	0.0769666	1.47763		FALSE
6079.09	43576.2	3291.5	34.6983		684.95	46725.7	0.186071	8.87522		FALSE
6090.22	43615.8	1272.5	13.4144		5272.85	2632.53	0.0719353	1.15502		FALSE
6093.32	43626.8	1031.5	10.8738		5356.32	2179.82	0.0583114	1.13759		FALSE
6096.17	43636.9	869.5	9.16608		4749.39	1844.57	0.0491535	1.28357		FALSE
6099	43646.9	831.5	8.76549		3935.67	1361.71	0.0470053	1.54967		FALSE
6101.53	43655.9	801.5	8.44924		3764.57	1739.37	0.0453094	1.62078		FALSE
6104.08	43665	789.5	8.32274		5280.46	1619.81	0.044631	1.15598		FALSE
6106.9	43674.9	727.5	7.66915		5839.57	1437.43	0.0411261	1.04578		FALSE
6109.42	43683.9	622.5	6.56226		3234.43	1341.25	0.0351904	1.88887		FALSE
6112.53	43694.9	621.5	6.55172		4290.67	1009.81	0.0351338	1.42461		FALSE
6114.81	43703	681.5	7.18422		5119.61	1412.47	0.0385257	1.19439		FALSE
6117.62	43712.9	705.5	7.43723		5185.74	1445.94	0.0398824	1.1797		FALSE
6120.19	43722	623.5	6.5728		4315.32	1301.41	0.0352469	1.41825		FALSE
6122.95	43731.8	519.5	5.47646		4746.46	1092.75	0.0293677	1.29		FALSE
6125.55	43741	436.5	4.60149		3415.37	1787.1	0.0246757	1.79352		FALSE
6131.18	43760.9	292.5	3.08347		4821.49	467.544	0.0165352	1.27163		FALSE
6138.97	43788.5	251.5	2.65126		3751.04	546.552	0.0142175	1.6366		FALSE
6141.91	43798.9	244.5	2.57747		4873.87	495.114	0.0138218	1.26017		FALSE
6144.73	43808.9	215.5	2.27175		3089.36	452.177	0.0121824	1.989		FALSE
6153.25	43839	199.5	2.10309		5531.38	300.846	0.0112779	1.11243		FALSE
6176.73	43921.9	239.5	2.52476		3997.25	498.063	0.0135391	1.54525		FALSE
6179.32	43931	329.5	3.47352		7826.73	638.808	0.0186269	0.789515		FALSE
6181.88	43940	346.5	3.65273		3922.98	737.569	0.0195879	1.57581		FALSE
6184.98	43950.9	336.5	3.54731		6174.54	650.145	0.0190226	1.00169		FALSE
6187.78	43960.8	309.5	3.26268		5439.02	487.124	0.0174963	1.13767		FALSE
6190.1	43969	305.5	3.22051		6320.94	585.981	0.0172701	0.979301		FALSE
6193.06	43979.4	312.5	3.29431		4455.85	631.478	0.0176658	1.38987		FALSE
6195.77	43988.9	338.5	3.56839		5132.26	526.635	0.0191356	1.20722		FALSE
6198.31	43997.9	362.5	3.8214		4955.18	746.849	0.0204924	1.25088		FALSE
6201.13	44007.8	394.5	4.15873		5257.13	834.065	0.0223014	1.17957		FALSE
6203.73	44016.9	509.5	5.37104		5323.24	1029.9	0.0288024	1.1654		FALSE
6206.56	44026.9	632.5	6.66768		4529.31	1334.36	0.0357557	1.37031		FALSE
6209.1	44035.8	698.5	7.36343		3106.32	1893.97	0.0394867	1.99886		FALSE
6225.05	44091.9	4542.5	48.1353		689.523	56609	0.256791	9.02805		FALSE
6243.03	44155	512.5	5.43079		6654.47	1061.74	0.028972	0.93817		FALSE
6258.14	44208	338.5	3.58697		5245.99	568.242	0.0191356	1.19294		FALSE
6265.86	44235	319.5	3.38563		5127.6	836.199	0.0180616	1.22199		FALSE
6271.25	44253.8	234.5	2.48492		4434.73	590.753	0.0132565	1.41412		FALSE
6353.57	44541	385.5	4.08501		5487.46	1127.35	0.0217926	1.15783		FALSE
6356.23	44550.2	441.5	4.67843		4285.58	1126.98	0.0249583	1.48317		FALSE
6358.8	44559.1	358.5	3.7989		3342.45	1322.81	0.0202663	1.90244		FALSE
6386.96	44656.9	237.5	2.51241		5120.17	508.707	0.013426	1.24741		FALSE
6399.27	44699.6	876.5	9.27211		700.054	10384.3	0.0495492	9.14111		FALSE
6642.67	45535	197	2.10925		6454.43	403.26	0.0111365	1.02916		FALSE
6645.61	45545	256.75	2.74898		6108.8	507.686	0.0145143	1.08787		FALSE
6648.29	45554.1	299	3.20134		5126.72	627.522	0.0169027	1.29679		FALSE
6651.1	45563.6	376.75	4.0338		5305.51	798.714	0.0212979	1.25362		FALSE
6653.82	45572.9	422	4.51828		5629.12	705.666	0.023856	1.18204		FALSE
6656.21	45581	443	4.74313		4624.93	736.532	0.0250431	1.4392		FALSE
6659.13	45590.9	448	4.79666		4685.85	1182.87	0.0253258	1.42112		FALSE
6662.08	45600.9	481.25	5.15266		5759.74	796.158	0.0272054	1.15666		FALSE
6670.67	45630.1	1536	16.4457		711.01	18601.6	0.0868312	9.38196		FALSE
6684.18	45675.9	408	4.36839		4119.93	1123.07	0.0230645	1.6224		FALSE
6687.45	45687	391	4.18637		9108.69	444.537	0.0221035	0.734183		FALSE
6690.39	45697	423	4.52899		6115.24	919.662	0.0239125	1.09405		FALSE
6695.71	45715	555	5.94229		7937.98	1202.07	0.0313745	0.843503		FALSE
6698.66	45725	567	6.07077		2702.31	2786.34	0.0320529	2.47887		FALSE
6714.03	45777	471	5.04292		6942.21	785.767	0.026626	0.967131		FALSE
6716.98	45787	529	5.66391		5513.72	1143.99	0.0299047	1.21823		FALSE
6719.54	45795.6	549	5.87805		3713.29	1249.05	0.0310354	1.80959		FALSE
6727.56	45822.7	339	3.62962		3843.27	580.177	0.0191639	1.75048		FALSE
6730.34	45832.1	305	3.26558		3871.51	691.487	0.0172419	1.73843		FALSE
6733.13	45841.6	267	2.85872		3933.98	458.062	0.0150937	1.71153		FALSE
6735.67	45850.1	239	2.55893		3067.15	532.836	0.0135108	2.19607		FALSE
6738.29	45859	228	2.44116		4414.47	486.538	0.012889	1.52641		FALSE
6741.89	45871.1	210	2.24843		3916.07	472.505	0.0118714	1.7216		FALSE
6744.42	45879.7	202	2.16278		3661.87	437.392	0.0114192	1.8418		FALSE
6753.69	45911	217	2.32338		8826.66	450.207	0.0122672	0.765147		FALSE
6761.98	45938.9	223	2.38762		3600.86	591.827	0.0126063	1.87788		FALSE
6770.29	45966.9	259	2.77307		5949.63	549.68	0.0146415	1.13793		FALSE
6784.57	46015	324	3.46901		4159.33	722.578	0.018316	1.63117		FALSE
6786.95	46023	336	3.5975		3805.79	583.357	0.0189943	1.78332		FALSE
6790.51	46035	427	4.57182		5204.35	1122.5	0.0241386	1.30477		FALSE
6798.57	46062.1	592	6.33844		5308.73	1657.29	0.0334662	1.28064		FALSE
6801.45	46071.7	617	6.60612		5108.23	1789.52	0.0348794	1.33147		FALSE
6812.54	46109	848	9.07939		1584.04	7196.57	0.047938	4.30073		FALSE
6814.91	46117	905	9.68968		7314.8	2601.36	0.0511603	0.93166		FALSE
6817.66	46126.2	905	9.68968		4261.99	2122.64	0.0511603	1.59964		FALSE
6820.54	46135.9	934	10.0002		5479.9	1638.43	0.0527997	1.24465		FALSE
6823.45	46145.6	966	10.3428		4331.61	2239.79	0.0546087	1.57527		FALSE
6826.43	46155.6	1017	10.8888		5692.53	2343.1	0.0574917	1.19919		FALSE
6828.86	46163.8	1107	11.8525		5420.15	2534.76	0.0625795	1.2599		FALSE
6838.02	46194.5	1609	17.4732		1625.12	11370.1	0.0909579	4.20769		FALSE
6843.5	46212.9	1945	21.122		1903.62	9691.4	0.109952	3.59499		FALSE
6857.41	46259.5	4310	46.805		575.96	81881.5	0.243647	11.9061		FALSE
6880.06	46335.2	928	10.0777		975.49	10802	0.0524605	7.05292		FALSE
6899.76	46401	588	6.38547		4396.57	1357.74	0.0332401	1.56935		FALSE
6902.75	46411	553	6.00538		4184.47	1285	0.0312615	1.64961		FALSE
6908.3	46429.5	485	5.26692		5543.21	1067.49	0.0274174	1.24626		FALSE
6911.14	46439	424	4.60449		4076.46	955.834	0.023969	1.69538		FALSE
6914.15	46449	378	4.10494		6706.13	643.235	0.0213686	1.03102		FALSE
6917.38	46459.8	336	3.64884		2890.22	790.959	0.0189943	2.39338		FALSE
6920.13	46468.9	344	3.73572		6987.68	579.115	0.0194466	0.990333		FALSE
6922.53	46476.9	304	3.30133		4686.7	696.042	0.0171853	1.47706		FALSE
6925.55	46487	298	3.23617		6456.07	647.783	0.0168462	1.07272		FALSE
6930.94	46504.9	261	2.83437		4661.5	718.884	0.0147545	1.48685		FALSE
6947.18	46559	249	2.70405		6190.65	561.446	0.0140761	1.12221		FALSE
6949.84	46567.8	255	2.76921		4979.27	443.448	0.0144153	1.39576		FALSE
6952	46575	255	2.76921		9805.26	436.982	0.0144153	0.709008		FALSE
6966.23	46622.3	326	3.54024		5976.89	735.645	0.018429	1.16553		FALSE
6979.08	46664.9	481	5.22349		4697.49	1377.6	0.0271913	1.4857		FALSE
6982.07	46674.9	496	5.38638		5982.92	872.641	0.0280392	1.167		FALSE
6984.52	46683	491	5.33208		6046.19	1146.3	0.0277566	1.15519		FALSE
6987.75	46693.7	505	5.48412		3956.28	1198.76	0.028548	1.76624		FALSE
6990.21	46701.8	540	5.98397		4972.54	959.577	0.0305266	1.40576		FALSE
6992.96	46711	553	6.12802		6868.38	1283.58	0.0312615	1.01814		FALSE
6995.98	46721	605	6.70426		6438.03	1036.89	0.0342011	1.08666		FALSE
6998.64	46729.8	623	6.90372		5493.42	1428.8	0.0352186	1.274		FALSE
7004.43	46749	760	8.42188		5693.86	1327.57	0.0429633	1.23017		FALSE
7007.41	46758.8	763	8.45512		3835.23	2244.83	0.0431329	1.82711		FALSE
7010.46	46768.9	784	8.68783		4651.78	1817.66	0.0443201	1.50705		FALSE
7023.38	46811.7	1398	15.4918		642.754	21503	0.0790299	10.927		FALSE
7041.31	46871	442	4.89799		7174.82	978.15	0.0249866	0.981392		FALSE
7044.28	46880.8	428	4.74285		4470.39	1001.16	0.0241951	1.57577		FALSE
7049.95	46899.5	425	4.7096		4784.23	979.464	0.0240256	1.47358		FALSE
7052.79	46908.9	430	4.76501		4523.9	998.119	0.0243082	1.55901		FALSE
7055.82	46918.9	427	4.73177		4426.3	757.444	0.0241386	1.59407		FALSE
7057.66	46924.9	441	4.88691		1900.12	1918.6	0.02493	3.71433		FALSE
7063.44	46944	369	4.08904		5493.05	819.345	0.0208598	1.28589		FALSE
7066.14	46952.9	323	3.5793		4955.01	698.921	0.0182594	1.42606		FALSE
7069.18	46962.9	277	3.06955		3801.92	476.568	0.015659	1.85937		FALSE
7072.2	46972.9	249	2.75927		4904.69	518.414	0.0140761	1.44193		FALSE
7074.96	46982	217	2.40467		4982.49	440.602	0.0122672	1.41997		FALSE
7077.92	46991.7	194	2.1498		4849.18	324.123	0.010967	1.45961		FALSE
7274.47	47635	233	2.60217		9395.51	438.659	0.0131717	0.774249		FALSE
7277.53	47644.9	249	2.78086		5727.47	563.53	0.0140761	1.27064		FALSE
7280.61	47654.9	301	3.3616		6272.48	522.126	0.0170157	1.16072		FALSE
7292.66	47694.1	463	5.17084		5216.68	832.128	0.0261737	1.39795		FALSE
7295.39	47702.9	448	5.00332		4418.06	814.245	0.0253258	1.65127		FALSE
7299.1	47715	514	5.74041		3791.18	1769.44	0.0290568	1.92528		FALSE
7302.12	47724.8	553	6.17597		5285.03	1310.38	0.0312615	1.38166		FALSE
7305.85	47736.9	630	7.03591		3714.84	1859.61	0.0356143	1.96667		FALSE
7311.21	47754.3	912	10.1853		3170.1	4327.54	0.051556	2.3063		FALSE
7313.9	47763	1006	11.2351		5441.73	2384.46	0.0568699	1.34404		FALSE
7316.95	47772.9	1063	11.902		5646.54	1924.52	0.0600921	1.29583		FALSE
7320.03	47782.8	1173	13.1336		5989.46	2741.3	0.0663105	1.22215		FALSE
7330.71	47817.4	2916	32.6493		634.398	45215.1	0.164844	11.5554		FALSE
7347.5	47871.8	617	6.90831		4588.22	1469.26	0.0348794	1.60138		FALSE
7350.84	47882.6	602	6.74036		4078.23	1464.4	0.0340315	1.80246		FALSE
7353.44	47891	615	6.88592		3840.57	1483.87	0.0347664	1.91467		FALSE
7356.89	47902.1	616	6.89712		3909.1	1475.87	0.0348229	1.88199		FALSE
7362.69	47920.9	524	5.86703		8472.87	1507.55	0.0296221	0.868973		FALSE
7383.16	47987	239	2.67599		6699.85	402.358	0.0135108	1.10199		FALSE
7385.92	47995.9	201	2.25052		4158.64	468.472	0.0113627	1.77604		FALSE
7389.33	48006.9	207	2.3177		3684.9	454.266	0.0117019	2.0053		FALSE
7391.84	48015	198	2.21693		6034.57	413.674	0.0111931	1.22492		FALSE
7566.92	48576.3	231.75	2.59723		4719.99	549.963	0.013101	1.60316		FALSE
7570.88	48588.9	319	3.57504		4563.48	725.079	0.0180333	1.65901		FALSE
7575.94	48605	349	3.91125		1788.2	2038.12	0.0197292	4.23662		FALSE
8104.18	50259.6	327.5	4.02531		1466.85	2209.97	0.0185138	5.52488		FALSE
8105.91	50265	340.5	4.18509		4810.48	822.378	0.0192487	1.68505		FALSE
8110.44	50278.9	267.5	3.28785		19493.6	496.087	0.015122	0.416057		FALSE
8113.04	50286.9	223.5	2.74704		6888.57	515.857	0.0126346	1.17775		FALSE
8741.79	52187	199	2.7505		7486.08	366.523	0.0112496	1.16774		FALSE
8751.22	52215	256	3.53833		9731.73	480.023	0.0144719	0.899246		FALSE
8754.28	52224.1	275	3.80094		5122.89	701.793	0.0155459	1.70886		FALSE
8757.23	52232.8	298	4.11884		6563.05	577.591	0.0168462	1.33432		FALSE
8759.99	52241	343	4.74081		7282.06	837.411	0.01939	1.20296		FALSE
8764.02	52252.9	370	5.114		6719.69	926.958	0.0209164	1.30423		FALSE
8766.74	52261	431	5.95711		7169.98	1063.79	0.0243647	1.2227		FALSE
8769.73	52269.8	461	6.37176		5905.66	1171.26	0.0260607	1.48497		FALSE
8773.03	52279.6	527	7.28399		6464.24	1325.44	0.0297917	1.35716		FALSE
8776.19	52289	586	8.09946		7126.96	1118.94	0.033127	1.23141		FALSE
8779.3	52298.2	640	8.84583		4933.18	1618.01	0.0361797	1.77964		FALSE
8782.55	52307.8	669	9.24666		5030.27	1727.92	0.037819	1.74594		FALSE
8785.82	52317.5	724	10.0068		4618.43	1903.44	0.0409282	1.90234		FALSE
8789.23	52327.6	794	10.9744		4718.9	2086.02	0.0448854	1.86256		FALSE
8795.32	52345.6	928	12.8265		5975.69	2425.24	0.0524605	1.47185		FALSE
8802.23	52366	1095	15.1347		2229.2	5510.77	0.0619011	3.94861		FALSE
8804.58	52373	1189	16.4339		8226.76	3114.11	0.067215	1.07024		FALSE
8821.46	52422.9	1812	25.0448		1075.48	24499.6	0.102434	8.20231		FALSE
8824.63	52432.2	1916	26.4822		4626.34	6349.23	0.108313	1.90748		FALSE
8827.17	52439.7	1920	26.5375		6006.55	5106.13	0.108539	1.46959		FALSE
8829.61	52446.9	1852	25.5976		4431.38	6151.03	0.104695	1.99252		FALSE
8833.26	52457.7	1774	24.5195		4188.96	5884.63	0.100285	2.1087		FALSE
8843.86	52489	1633	22.5707		7565.89	3282.18	0.0923146	1.16891		FALSE
8847.23	52498.9	1680	23.2203		5535.25	4476.75	0.0949716	1.59834		FALSE
8854	52518.9	1852	25.5976		3729.33	10714.7	0.104695	2.37415		FALSE
8863.45	52546.7	2154	29.7717		2099.53	17639.1	0.121767	4.22163		FALSE
8878.9	52592.2	2844	39.8035		1118.87	41214.7	0.160773	7.93563		FALSE
8882.03	52601.4	2813	39.3697		875.333	45252	0.159021	10.147		FALSE
8904.98	52669	1319	18.4602		6429.99	5236.31	0.074564	1.38491		FALSE
8918.75	52709.4	1203	16.8367		3772.08	3257.85	0.0680064	2.36441		FALSE
8921.32	52717	1195	16.7248		4683.96	3180.59	0.0675542	1.90465		FALSE
8928.74	52738.8	1101	15.4092		5566.84	2934.87	0.0622403	1.60392		FALSE
8932.21	52749	1069	14.9613		9399.89	2820.03	0.0604313	0.950247		FALSE
8934.94	52757	1055	14.7654		7121.35	2090.07	0.0596399	1.25467		FALSE
8938.35	52767	1013	14.1776		7723.57	2651.6	0.0572656	1.15728		FALSE
8941.69	52776.8	973	13.6177		4337.66	2593.35	0.0550044	2.06141		FALSE
8945.16	52787	980	13.7157		7285.44	2525.42	0.0554001	1.22781		FALSE
8948.27	52796.1	958	13.4078		5736.09	2519.26	0.0541564	1.55999		FALSE
8951.3	52805	948	13.2678		6349.33	1892.98	0.0535911	1.4098		FALSE
8954.71	52815	964	13.4918		5856.91	2517.45	0.0544956	1.52891		FALSE
8958.12	52825	930	13.0159		7751.32	2395.17	0.0525736	1.15569		FALSE
8961.04	52833.5	851	11.9103		5384.7	2225.16	0.0481076	1.66417		FALSE
8964.55	52843.8	777	10.8746		5663.6	2021.54	0.0439244	1.58284		FALSE
8967.9	52853.6	692	9.68497		5522.8	1802.67	0.0391193	1.6238		FALSE
8971.37	52863.8	638	8.92921		6079.83	1281.55	0.0360666	1.4756		FALSE
8974.14	52871.9	600	8.39737		4559.03	1615.05	0.0339184	1.96843		FALSE
8977.57	52881.9	586	8.20143		5230.18	1570.94	0.033127	1.71649		FALSE
8984.07	52901	584	8.17344		4609.64	3023.25	0.0330139	1.94897		FALSE
8990.21	52918.9	547	7.6556		3693.58	1481.3	0.0309223	2.43401		FALSE
8992.28	52925	541	7.57163		5158.42	1445.36	0.0305831	1.74322		FALSE
8998.67	52943.7	497	6.95582		5958.77	997.042	0.0280958	1.51016		FALSE
9001.16	52951	475	6.64792		7251.81	1501.69	0.0268521	1.24123		FALSE
9005.26	52963	436	6.10209		6494.89	860.683	0.0246474	1.38652		FALSE
9008.43	52972.2	397	5.55626		5042.83	1047.49	0.0224427	1.78639		FALSE
9011.76	52981.9	386	5.40231		4851.61	774.751	0.0218209	1.85748		FALSE
9014.84	52991	382	5.34633		5339.86	993.912	0.0215947	1.68822		FALSE
9018.64	53002.1	368	5.15039		5695.26	967.963	0.0208033	1.58354		FALSE
9021.69	53011	364	5.09441		8861.57	683.755	0.0205772	1.01807		FALSE
9025.07	53020.9	366	5.1224		4560.96	1142.07	0.0206902	1.97877		FALSE
9028.03	53029.5	339	4.74452		4569.79	680.414	0.0191639	1.97559		FALSE
9030.87	53037.8	323	4.52059		5123.37	648.919	0.0182594	1.76268		FALSE
9034.47	53048.3	317	4.43661		3776.92	844.741	0.0179202	2.39202		FALSE
9037.07	53055.9	324	4.53458		4985.38	845.599	0.018316	1.81272		FALSE
9040.38	53065.6	325	4.54858		4626.36	647.718	0.0183725	1.9541		FALSE
9043.8	53075.5	317	4.43661		4531.72	839.153	0.0179202	1.99566		FALSE
9047.03	53084.9	338	4.73052		5277.86	850.586	0.0191074	1.71415		FALSE
9050.46	53095	339	4.91402		5213.02	876.532	0.0191639	1.73613		FALSE
9053.51	53103.8	339	4.91402		6071.72	684.706	0.0191639	1.4911		FALSE
9056.32	53112	355	5.14595		5285.33	927.989	0.0200684	1.71348		FALSE
9060.07	53123	358	5.18943		5169.41	940.638	0.020238	1.75263		FALSE
9063.12	53131.9	351	5.08796		6516.04	712.346	0.0198423	1.39089		FALSE
9066.24	53141	369	5.34889		6376.74	745.142	0.0208598	1.42177		FALSE
9071.74	53157	397	5.75476		8957.84	1777.45	0.0224427	1.01271		FALSE
9074.49	53165	398	5.76926		9292.71	791.572	0.0224992	0.976517		FALSE
9077.24	53173	415	6.01569		5469.64	1073.3	0.0234602	1.65957		FALSE
9081.36	53185	430	6.23312		8862.46	1392.84	0.0243082	1.0247		FALSE
9084.45	53194	428	6.20413		6131.29	869.055	0.0241951	1.48165		FALSE
9087.91	53204	457	6.6245		6103.68	1196.59	0.0258345	1.48892		FALSE
9091.65	53214.9	498	7.21882		4466.53	1317.29	0.0281523	2.0355		FALSE
9112.43	53275.4	869	12.5967		1203.96	9898.95	0.0491252	7.56869		FALSE
9115.25	53283.6	845	12.2488		1974.72	4738.78	0.0477685	4.61596		FALSE
9121.92	53302.9	619	8.97279		7821.89	1538.9	0.0349925	1.1662		FALSE
9124.71	53311	481	6.9724		5300.48	1251.2	0.0271913	1.72149		FALSE
9128.12	53320.9	395	5.72577		5751.61	1005.18	0.0223296	1.58705		FALSE
9131.57	53331	334	4.84154		6205.06	832.844	0.0188813	1.47163		FALSE
9135.01	53341	305	4.42117		7251.9	568.404	0.0172419	1.25967		FALSE
9138.08	53349.9	269	3.89932		5841.69	665.416	0.0152068	1.56429		FALSE
9141.47	53359.7	251	3.6384		5828.41	491.836	0.0141892	1.56843		FALSE
9144.22	53367.7	231	3.34849		4847.03	594.319	0.0130586	1.88656		FALSE
9147.72	53377.8	219	3.17454		5801.33	430.986	0.0123802	1.57683		FALSE
9151.56	53389	194	2.81215		5186.57	374.954	0.010967	1.76447		FALSE
9153.63	53395	200	2.89913		3348.36	507.363	0.0113061	2.73377		FALSE
9160.53	53415	195	2.82665		8733.97	345.644	0.0110235	1.04884		FALSE
9469.01	54301.9	263	3.91719		2759.48	1274.81	0.0148676	3.43145		FALSE
9472.2	54311	307	4.57254		5160.52	608.692	0.0173549	1.83551		FALSE
9479.22	54331	413	6.15133		7576.65	1058.8	0.0233472	1.25111		FALSE
9482.41	54340.1	458	6.82157		5404.31	1212.71	0.0258911	1.7546		FALSE
9485.93	54350.1	496	7.38755		5019.38	1325.12	0.0280392	1.88986		FALSE
9489.13	54359.2	539	8.02801		4707.13	1106.3	0.0304701	2.01591		FALSE
9492.21	54368	611	9.10039		5394.48	1613.36	0.0345403	1.75962		FALSE
9495.36	54377	693	10.3217		6897.59	1820.05	0.0391758	1.37662		FALSE
9498.95	54387.2	732	10.9026		4374.17	1513.05	0.0413805	2.1716		FALSE
9502.04	54396	829	12.3473		4961.1	2249.77	0.046864	1.91531		FALSE
9505.19	54405	958	14.2687		7568.79	1936.21	0.0541564	1.25584		FALSE
9512.06	54424.5	1252	18.6476		4297.89	6960.63	0.0707764	2.2132		FALSE
9515.04	54433	1433	21.3435		8129.76	3760.94	0.0810085	1.1704		FALSE
9525.57	54462.9	2036	30.3247		1408.8	19271.3	0.115097	6.7615		FALSE
9527.9	54469.6	2025	30.1609		933.797	32038	0.114475	10.2034		FALSE
9558.66	54556.9	518	7.71523		9301.94	1069.89	0.0292829	1.0276		FALSE
9561.49	54565	494	7.35777		4186.38	1032.52	0.0279262	2.28395		FALSE
9563.61	54571	483	7.19393		4776.06	1942.87	0.0273043	2.00241		FALSE
9584.75	54630.9	326	4.85553		5492.8	889.271	0.018429	1.74497		FALSE
9589.96	54645.7	289	4.30444		4940.86	794.012	0.0163374	1.94095		FALSE
9597.23	54666.3	256	3.81293		7522.57	689.491	0.0144719	1.27579		FALSE
9604.53	54687	237	3.60553		9435.41	474.903	0.0133978	1.01792		FALSE
9607.24	54694.7	245	3.72723		4399.97	673.455	0.01385	2.18348		FALSE
9610.18	54703	243	3.69681		4656.39	659.981	0.013737	2.06387		FALSE
9614.41	54715	252	3.83373		6873.12	629.384	0.0142457	1.39884		FALSE
9617.47	54723.6	225	3.42297		5882.71	450.582	0.0127194	1.63487		FALSE
9621.45	54734.9	213	3.24041		5263.7	535.557	0.012041	1.82789		FALSE
10114	56111	208	3.40978		6792.12	468.911	0.0117584	1.48907		FALSE
10117.6	56120.9	207	3.39338		5643.93	524.721	0.0117019	1.79265		FALSE
10121.4	56131.5	227	3.72125		5593.14	575.496	0.0128325	1.80961		FALSE
10124.5	56140	229	3.75403		5458.56	477.169	0.0129455	1.85479		FALSE
10127.9	56149.5	245	4.01632		4137.31	663.441	0.01385	2.44795		FALSE
10131.3	56158.9	272	4.45894		5630.82	718.712	0.0153764	1.79927		FALSE
10135.7	56170.8	262	4.29501		5064.9	724.482	0.014811	2.00116		FALSE
10142.2	56189	279	4.57369		3882.36	947.441	0.0157721	2.61239		FALSE
10145.9	56199	289	4.73762		8028.86	595.24	0.0163374	1.26368		FALSE
10149.1	56207.8	301	4.93434		5048.77	840.18	0.0170157	2.01021		FALSE
10156	56226.9	332	5.44253		5915.35	707.18	0.0187682	1.71689		FALSE
10158.9	56234.9	360	5.90154		6377.38	1005.44	0.0203511	1.59296		FALSE
10163.3	56247	388	6.36055		12083.1	1060.67	0.0219339	0.841117		FALSE
10165.5	56253	395	6.4753		4558.71	842.662	0.0223296	2.22991		FALSE
10170.1	56265.6	425	6.96709		3877.2	1488.96	0.0240256	2.62304		FALSE
10173.5	56275	454	7.44249		6809.95	946.799	0.0256649	1.49391		FALSE
10175.7	56281	470	7.80752		3554.02	1347.06	0.0265694	2.86314		FALSE
10180.7	56294.9	501	8.32248		5308.47	1408.18	0.0283219	1.91783		FALSE
10183.6	56303	538	8.93711		7127.3	1492.84	0.0304135	1.42882		FALSE
10190.6	56322.2	605	10.0501		5286.82	1708.2	0.0342011	1.92756		FALSE
10197.8	56341.8	740	12.2927		3057.91	4433.59	0.0418327	3.33489		FALSE
10200.8	56350.1	786	13.0568		5768.66	1695.02	0.0444331	1.76831		FALSE
10204	56359	825	13.7047		4939.33	2338.68	0.0466378	2.06587		FALSE
10207.3	56367.9	799	13.2728		4976.08	2265.16	0.045168	2.05127		FALSE
10211	56378.2	736	12.2262		6031.75	2044.24	0.0416066	1.69288		FALSE
10214.1	56386.8	633	10.5152		6426.37	1726.53	0.0357839	1.58941		FALSE
10217.8	56396.9	530	8.80422		7959.43	1422.31	0.0299613	1.28374		FALSE
10221.2	56406.3	454	7.54173		5556.75	1550.69	0.0256649	1.83943		FALSE
10225.1	56417	385	6.39552		6503.3	1068.47	0.0217643	1.5723		FALSE
10228.8	56427	378	6.27924		6462.06	785.412	0.0213686	1.5829		FALSE
10232.7	56437.6	351	5.83072		4917.64	990.516	0.0198423	2.08081		FALSE
10235.3	56445	339	5.63138		5025.04	710.212	0.0191639	2.03687		FALSE
10239.4	56456	318	5.28253		3909.92	1105.18	0.0179768	2.61881		FALSE
10243.3	56466.9	318	5.28253		8550.02	656.045	0.0179768	1.19805		FALSE
10246.2	56474.9	286	4.75096		4946.75	797.139	0.0161678	2.07131		FALSE
10249.5	56483.8	277	4.60145		4917.61	778.314	0.015659	2.08424		FALSE
10253	56493.5	251	4.16955		6628.7	534.89	0.0141892	1.54676		FALSE
10256	56501.7	232	3.85392		4870.48	653.406	0.0131151	2.10576		FALSE
10260.3	56513.5	202	3.35557		3407.59	575.282	0.0114192	3.01102		FALSE
10263.1	56521	201	3.33896		7114.57	415.805	0.0113627	1.44254		FALSE
10369.2	56811	219	3.71519		10498.8	441.044	0.0123802	0.987658		FALSE
10372.8	56821	238	4.03752		3964.63	648.66	0.0134543	2.61634		FALSE
10376.5	56831	274	4.64823		7562.44	542.193	0.0154894	1.37211		FALSE
10379.5	56839	257	4.35984		7995.97	546.415	0.0145284	1.29809		FALSE
10383.6	56850.2	290	4.91966		6693.62	789.583	0.0163939	1.55127		FALSE
10386.5	56858.2	306	5.19109		4985.93	656.732	0.0172984	2.08316		FALSE
10389.7	56867	304	5.15716		5853.96	857.364	0.0171853	1.77482		FALSE
10393.7	56877.8	326	5.53038		5548.98	924.406	0.018429	1.87308		FALSE
10400	56894.9	356	6.03931		5823.83	763.778	0.0201249	1.78576		FALSE
10403.7	56905	393	6.66699		7198.42	1079.31	0.0222166	1.44527		FALSE
10406.6	56913	419	7.10807		7890.36	880.331	0.0236864	1.3189		FALSE
10411	56924.9	446	7.5661		7300.65	1230.18	0.0252127	1.42604		FALSE
10414.7	56934.9	481	8.15986		5424.74	1357.71	0.0271913	1.91985		FALSE
10417.6	56942.9	532	9.02504		6944.35	1472.78	0.0300743	1.50016		FALSE
10420.9	56951.9	543	9.21165		4445.1	1558.71	0.0306962	2.34436		FALSE
10424	56960.3	597	10.1277		6336.07	1284.92	0.0337488	1.64519		FALSE
10428.2	56971.7	617	10.467		4494.11	2194.24	0.0348794	2.32042		FALSE
10431.6	56981	639	10.8402		9450.6	1373.12	0.0361231	1.10381		FALSE
10434.3	56988.3	622	10.5518		2129.05	3808.56	0.0351621	4.90092		FALSE
10448.3	57026.3	373	6.32771		5716.47	1025.82	0.021086	1.82776		FALSE
10451.5	57035	321	5.44556		4668.35	1105.17	0.0181464	2.2388		FALSE
10455.9	57047	291	4.93663		7741.22	621.346	0.0164504	1.35068		FALSE
10459.6	57056.8	286	4.85181		6746.7	984.727	0.0161678	1.55032		FALSE
10463.3	57067	278	4.71609		7272.28	761.058	0.0157155	1.43879		FALSE
10466.3	57075	272	4.61431		4004.81	751.165	0.0153764	2.61342		FALSE
10469.9	57085	267	4.52948		4963.65	755.687	0.0150937	2.10932		FALSE
10473.6	57095	254	4.30895		6510.28	716.296	0.0143588	1.60878		FALSE
10478	57107	251	4.25805		5507.79	538.457	0.0141892	1.9024		FALSE
10480.3	57113	254	4.30895		7992.5	535.488	0.0143588	1.31126		FALSE
10488.1	57134.3	252	4.27502		5032.07	714.911	0.0142457	2.08425		FALSE
10491.3	57143	253	4.29198		5775.48	696.931	0.0143023	1.81653		FALSE
10495	57153	266	4.51252		8501.2	702.202	0.0150372	1.23453		FALSE
10498	57161	269	4.56341		5302.66	754.952	0.0152068	1.97976		FALSE
10502.4	57172.9	281	4.76698		7089.03	591.961	0.0158851	1.48149		FALSE
10505.3	57181	304	5.15716		9226.5	805.305	0.0171853	1.13861		FALSE
10509	57190.8	308	5.22502		7645.36	651.139	0.0174115	1.37456		FALSE
10512	57199	305	5.17413		3903.14	860.22	0.0172419	2.69322		FALSE
10515.7	57209	307	5.20806		8546.15	851.077	0.0173549	1.23046		FALSE
10518.2	57215.7	288	4.88574		2108.68	2191.61	0.0162808	4.98804		FALSE
11111.9	58800.9	219	4.03113		6148.08	471.236	0.0123802	1.80738		FALSE
11115.3	58809.8	223	4.10475		5232.2	777.865	0.0126063	2.1244		FALSE
11119.2	58820.1	205	3.77343		7482.89	447.47	0.0115888	1.48595		FALSE

## Sheet: ICDC_efa03-1_0_E1_1
Spectrum: ICDC efa03-1\0_E1\1 1SLin, "Baseline subt." (D:\Data\BioTyperRealTimeProcessing\China CDC\20121109fenchangqiujun\ICDC efa03-1\0_E1\1)
m/z	time	Intens.	SN	Quality Fac.	Res.	Area	Rel. Intens.	FWHM	Chi^2	Bk. Peak
2203.13	26399.7	145.125	2.20004		2725.87	174.165	0.00900223	0.808229		FALSE
2211.13	26446.8	162.125	2.45776		923.217	486.792	0.0100568	2.39503		FALSE
2484.81	28009	159.5	2.41726		2625.19	209.285	0.00989393	0.946528		FALSE
2486.6	28018.9	153.5	2.32633		2258.03	191.355	0.00952174	1.10123		FALSE
3036.21	30915	145.438	2.1973		5443.53	187.054	0.00902162	0.557764		FALSE
3037.9	30923.5	174.438	2.63544		2368.11	267.86	0.0108205	1.28284		FALSE
3039.39	30931	168.438	2.54479		2635.6	251.256	0.0104483	1.15321		FALSE
3041.55	30941.8	150.438	2.27284		2760.13	253.841	0.00933177	1.10196		FALSE
3423.47	32801	141	2.12993		4465.97	148.609	0.00874636	0.766568		FALSE
3425.58	32810.9	281	4.24475		3408.99	380.9	0.0174307	1.00487		FALSE
3427.08	32818	298	4.50155		1932.56	849.992	0.0184852	1.77334		FALSE
3663.05	33914.8	197.75	2.94493		2080.02	500.042	0.0122666	1.76107		FALSE
3664.15	33919.8	210.75	3.13853		1654.23	627.706	0.013073	2.21502		FALSE
4353.23	36935	149	2.23267		7906.97	237.093	0.0092426	0.550557		FALSE
4357.52	36953	137	2.05286		4449.77	217.232	0.00849823	0.979269		FALSE
4359.91	36963	152	2.27763		3515.43	247.173	0.0094287	1.24022		FALSE
4362.29	36973	208	3.11675		4485	332.341	0.0129024	0.972639		FALSE
4364.65	36982.8	307	4.60021		8421.26	505.646	0.0190435	0.518289		FALSE
4366.59	36991	422	6.32341		6562.21	856.488	0.026177	0.665415		FALSE
4368.5	36999	419	6.27846		3228.83	748.411	0.0259909	1.35297		FALSE
4371.14	37010	369	5.52924		4305.06	645.739	0.0228894	1.01535		FALSE
4373.28	37019	343	5.13964		6941.17	576.383	0.0212766	0.630049		FALSE
4375.33	37027.6	297	4.45036		4646.27	546.189	0.0184232	0.941687		FALSE
4377.58	37037	342	5.12466		8087.86	452.068	0.0212146	0.541253		FALSE
4394.64	37108.3	1632	24.4545		850.989	13064.4	0.101234	5.16416		FALSE
4410.71	37175.3	16121	240.871		634.94	153298	1	6.94665		FALSE
4428.49	37249.4	10448	156.108		593.331	113244	0.648099	7.46377		FALSE
4448.09	37330.9	1839	27.4773		2819.15	7292.18	0.114075	1.57782		FALSE
4450.03	37338.9	1981	29.599		3571.97	4572.27	0.122883	1.24582		FALSE
4451.53	37345.1	1820	27.1934		1229.18	9615.06	0.112896	3.62156		FALSE
4459.19	37376.9	934	13.9553		5296.57	1608.34	0.0579369	0.8419		FALSE
4461.61	37386.9	776	11.5945		5267.18	1393.68	0.048136	0.847058		FALSE
4464.04	37397	724	10.8176		6914.98	1320.39	0.0449104	0.64556		FALSE
4466.17	37405.8	743	11.1015		4981.32	1057.28	0.046089	0.896585		FALSE
4469.34	37419	826	12.3416		3499.96	2243.47	0.0512375	1.27697		FALSE
4470.79	37425	828	12.3715		3273.48	1177.04	0.0513616	1.36576		FALSE
4472.73	37433	780	11.6543		2717.14	1788.71	0.0483841	1.64611		FALSE
4475.71	37445.3	699	10.4441		1398	3284.71	0.0433596	3.20152		FALSE
4482.33	37472.7	356	5.31915		3052.9	501.315	0.022083	1.46822		FALSE
4484.33	37481	366	5.46856		3102.57	678.622	0.0227033	1.44536		FALSE
4486.75	37491	353	5.27432		3046.54	661.642	0.0218969	1.47274		FALSE
4489.17	37501	383	5.72257		3356.45	517.481	0.0237578	1.33748		FALSE
4491.48	37510.5	395	5.90186		2995.76	738.843	0.0245022	1.49928		FALSE
4497.89	37537	300	4.48243		7103.12	497.508	0.0186093	0.633226		FALSE
4500.3	37547	232	3.46641		7944.18	311.475	0.0143912	0.56649		FALSE
4502.24	37554.9	204	3.04805		4559.53	344.663	0.0126543	0.987436		FALSE
4505	37566.3	153	2.28604		2403.08	266.901	0.00949073	1.87468		FALSE
4507.09	37575	185	2.76416		4425.59	243.147	0.0114757	1.01842		FALSE
4509.52	37585	180	2.68946		5246.53	313.942	0.0111656	0.859525		FALSE
4511.93	37594.9	183	2.73428		3330.96	330.394	0.0113517	1.35454		FALSE
4515.83	37611	156	2.33086		5265.49	197.517	0.00967682	0.857627		FALSE
4555.79	37775.2	359	5.37587		1254.51	1770.22	0.0222691	3.63152		FALSE
4557.73	37783.2	296	4.43247		5243.89	622.671	0.0183611	0.86915		FALSE
4560.59	37795	184	2.75532		7369.8	221.721	0.0114137	0.618822		FALSE
4760.98	38607.7	185	2.77634		3611.47	266.562	0.0114757	1.31829		FALSE
4763.03	38615.9	244	3.66177		1305.67	855.252	0.0151355	3.64796		FALSE
5100.54	39947	156.75	2.29525		3111.58	342.491	0.00972334	1.63921		FALSE
5102.7	39955.4	152.75	2.23667		3388.69	251.732	0.00947522	1.5058		FALSE
5353.42	40915.9	143.75	2.10553		3186.6	301.098	0.00891694	1.67998		FALSE
5355.81	40924.9	177.75	2.60353		5581.92	235.013	0.011026	0.959492		FALSE
6023.14	43376.9	155.5	2.26947		3350	316.632	0.0096458	1.79795		FALSE
6025.35	43384.8	165.5	2.41542		3431.02	340.536	0.0102661	1.75614		FALSE
6027.64	43393	185.5	2.70731		7482.9	291.275	0.0115067	0.805522		FALSE
6029.88	43401	228.5	3.33488		20655.7	355.017	0.0141741	0.291924		FALSE
6037.8	43429.2	437.5	6.38517		1191.31	2992.58	0.0271385	5.06822		FALSE
6044.22	43452.1	381.5	5.56787		5626.55	619.948	0.0236648	1.07423		FALSE
6046.69	43460.9	397.5	5.80138		4901.78	816.976	0.0246573	1.23357		FALSE
6049.51	43471	385.5	5.62625		8304.13	796.632	0.0239129	0.728495		FALSE
6052.06	43480.1	409.5	5.97652		5147.61	673.834	0.0254017	1.1757		FALSE
6055.1	43490.9	479.5	6.99814		4116.26	1002.23	0.0297438	1.47102		FALSE
6059.97	43508.2	700.5	10.2236		2890.93	2656.3	0.0434526	2.0962		FALSE
6062.43	43517	812.5	11.8456		5145.13	1690.35	0.0504001	1.17829		FALSE
6065.23	43527	821.5	11.9768		5677.55	1334.13	0.0509584	1.06828		FALSE
6068.03	43536.9	848.5	12.3704		4712.81	1825.09	0.0526332	1.28756		FALSE
6079.04	43576.1	2808.5	40.9455		734.751	33959.3	0.174214	8.2736		FALSE
6094.5	43631	404.5	5.89726		8174.66	615.969	0.0250915	0.745536		FALSE
6096.76	43639	363.5	5.29952		6556.15	568.53	0.0225482	0.929931		FALSE
6099.58	43649	372.5	5.43073		4140.51	605.419	0.0231065	1.47315		FALSE
6102.39	43659	421.5	6.14511		9228.78	858.111	0.026146	0.661235		FALSE
6104.65	43667	374.5	5.45989		5568.26	917.151	0.0232306	1.09633		FALSE
6107.47	43677	335.5	4.8913		8098.45	660.827	0.0208114	0.754153		FALSE
6110.29	43687	316.5	4.6143		11117.4	469.06	0.0196328	0.549617		FALSE
6112.92	43696.3	271.5	3.95824		5511.15	562.607	0.0168414	1.10919		FALSE
6115.52	43705.5	253.5	3.69581		5323.98	518.007	0.0157248	1.14868		FALSE
6118.19	43715	253.5	3.69581		5397.56	392.934	0.0157248	1.13351		FALSE
6120.98	43724.9	224.5	3.27302		3871.35	479.446	0.0139259	1.5811		FALSE
6123.25	43732.9	200.5	2.92312		4152.54	417.427	0.0124372	1.47458		FALSE
6125.71	43741.6	178.5	2.60238		3786.67	358.693	0.0110725	1.61771		FALSE
6173.97	43912.1	138.5	2.01921		5087.84	200.974	0.00859128	1.21348		FALSE
6177.03	43922.9	150.5	2.19416		4795.58	258.613	0.00933565	1.28807		FALSE
6179.6	43932	162.5	2.36911		4171.99	258.726	0.01008	1.48121		FALSE
6182.44	43942	203.5	2.96686		4308.15	392.408	0.0126233	1.43506		FALSE
6184.99	43951	210.5	3.06891		6068.01	342.468	0.0130575	1.01928		FALSE
6187.8	43960.9	169.5	2.47116		5022.34	304.694	0.0105142	1.23205		FALSE
6190.49	43970.3	165.5	2.41285		4341.56	251.497	0.0102661	1.42587		FALSE
6192.93	43978.9	183.5	2.67527		4849.93	310.754	0.0113827	1.27691		FALSE
6195.39	43987.6	173.5	2.52948		4853.07	320.695	0.0107624	1.27659		FALSE
6198.39	43998.1	190.5	2.77733		5061.39	282.555	0.0118169	1.22464		FALSE
6200.89	44006.9	217.5	3.17096		5471.47	311.807	0.0134917	1.13331		FALSE
6203.7	44016.8	230.5	3.36049		5121.2	442.918	0.0142981	1.21138		FALSE
6206.22	44025.7	324.5	4.73093		4932.18	611.397	0.020129	1.25831		FALSE
6208.84	44034.9	364.5	5.3141		4677.53	577.731	0.0226103	1.32738		FALSE
6211.13	44043	377.5	5.49432		4937.66	768.74	0.0234167	1.25791		FALSE
6213.98	44053	385.5	5.61076		9174.42	791.749	0.0239129	0.677316		FALSE
6225.01	44091.8	3332.5	48.5029		798.842	32022.7	0.206718	7.79254		FALSE
6240.73	44146.9	161.5	2.35055		3496.04	268.969	0.010018	1.78508		FALSE
6248.15	44172.9	306.5	4.46095		4155.11	903.909	0.0190125	1.50373		FALSE
6252.1	44186.8	227.5	3.31115		7967.68	367.44	0.014112	0.784683		FALSE
6254.43	44195	186.5	2.71441		3047.9	368.929	0.0115688	2.05205		FALSE
6257.29	44205	155.5	2.26322		4254.7	359.596	0.0096458	1.47068		FALSE
6356.34	44550.6	161.5	2.35055		1414.24	686.156	0.010018	4.49451		FALSE
6358.74	44559	152.5	2.21956		8655.11	276.811	0.00945971	0.734681		FALSE
6380.06	44633	167.5	2.42742		7825.74	208.387	0.0103902	0.815267		FALSE
6382.94	44643	174.5	2.52887		8157.08	316.75	0.0108244	0.782503		FALSE
6385.43	44651.6	176.5	2.55785		5172.17	326.971	0.0109485	1.23457		FALSE
6388.14	44661	166.5	2.41293		9378.69	240.529	0.0103281	0.681133		FALSE
6391.01	44671	180.5	2.61582		8337.8	342.719	0.0111966	0.766511		FALSE
6399.02	44698.7	836.5	12.1226		1801.26	3786.98	0.0518888	3.55252		FALSE
6400.89	44705.2	801.5	11.6154		1697.41	3684.63	0.0497178	3.77098		FALSE
6409.49	44735	140.5	2.03614		6642.67	226.7	0.00871534	0.964897		FALSE
6643.26	45537	147	2.12943		8009.31	277.101	0.00911854	0.829442		FALSE
6645.61	45545	186	2.69438		3589.24	378.871	0.0115377	1.85154		FALSE
6648.55	45555	213.5	3.09274		4429.6	445.404	0.0132436	1.50094		FALSE
6651.49	45565	292	4.22988		4143.93	613.706	0.018113	1.60512		FALSE
6655.61	45579	352	5.09904		2237.22	1307.35	0.0218349	2.97495		FALSE
6658.56	45589	358.25	5.18958		6484.68	775.498	0.0222226	1.02681		FALSE
6670.74	45630.3	1889	27.3639		812.807	19111	0.117176	8.20704		FALSE
6686.27	45683	211	3.0569		4001.42	351.363	0.0130885	1.67097		FALSE
6691.44	45700.5	299	4.33182		3208.83	1151.19	0.0185472	2.08532		FALSE
6693.94	45709	338	4.89684		3445.66	739.733	0.0209664	1.94272		FALSE
6696.57	45717.9	374	5.4184		5205.08	824.078	0.0231996	1.28654		FALSE
6699.22	45726.9	358	5.1866		4935.21	941.212	0.0222071	1.35744		FALSE
6702.2	45737	309	4.4767		6875.93	618.358	0.0191675	0.974735		FALSE
6704.57	45745	226	3.27422		5332.54	376.449	0.014019	1.25729		FALSE
6708.08	45756.9	194	2.81061		3597.99	439.449	0.012034	1.86439		FALSE
6710.47	45765	193	2.79613		6931.01	319.189	0.011972	0.968181		FALSE
6712.26	45771	192	2.78164		3696.48	534.826	0.0119099	1.81585		FALSE
6716.37	45784.9	197	2.85408		5081.04	546.899	0.0122201	1.32185		FALSE
6719.65	45796	194	2.81061		1952.28	917.689	0.012034	3.44194		FALSE
6784.21	46013.8	162	2.34701		3175.14	373.016	0.010049	2.13666		FALSE
6786.36	46021	166	2.40496		5211.96	285.771	0.0102971	1.30207		FALSE
6792.85	46042.9	249	3.60744		4733.72	544.141	0.0154457	1.43499		FALSE
6797.88	46059.8	372	5.38942		2360.21	1503.33	0.0230755	2.88021		FALSE
6800.63	46069	382	5.5343		3715.14	1102.5	0.0236958	1.83052		FALSE
6815.1	46117.6	616	8.92442		1317.1	4716.03	0.038211	5.17432		FALSE
6818.48	46129	621	8.99686		5480.06	1075.57	0.0385212	1.24424		FALSE
6820.86	46136.9	601	8.70711		3490.22	1751.6	0.0372806	1.95428		FALSE
6824.99	46150.8	629	9.11276		4705.4	1458.47	0.0390174	1.45046		FALSE
6827.38	46158.8	667	9.6633		5708.01	1178.66	0.0413746	1.19611		FALSE
6842.18	46208.4	1391	20.1887		1274.04	12143.4	0.086285	5.37045		FALSE
6857.25	46258.9	4128	59.9128		725.157	62194.1	0.256064	9.45622		FALSE
6876.62	46323.7	555	8.05514		4485.58	1285.19	0.0344271	1.53305		FALSE
6879.94	46334.8	549	7.96806		3524.23	1298.14	0.034055	1.95218		FALSE
6882.39	46343	537	7.7939		5055.66	934.028	0.0333106	1.36132		FALSE
6885.15	46352.2	498	7.22786		4374.5	1133.08	0.0308914	1.57393		FALSE
6887.78	46361	456	6.61828		6689.24	770.462	0.0282861	1.02968		FALSE
6890.74	46370.9	410	5.95065		5730.28	913.026	0.0254327	1.20251		FALSE
6893.76	46381	384	5.57329		9127.07	806.189	0.0238199	0.75531		FALSE
6896.29	46389.4	325	4.71698		3980.24	729.558	0.02016	1.73263		FALSE
6899.15	46399	297	4.31059		5918.5	500.728	0.0184232	1.16569		FALSE
6902.15	46409	274	3.97677		6963.41	461.03	0.0169965	0.991202		FALSE
6903.95	46415	240	3.48331		3772.31	659.658	0.0148874	1.83017		FALSE
6908.15	46429	228	3.30914		8200.35	372.852	0.014143	0.842421		FALSE
6909.95	46435	216	3.13497		8176.15	344.574	0.0133987	0.845135		FALSE
6912.59	46443.8	187	2.71408		4698.73	412.916	0.0115998	1.47116		FALSE
6915.94	46455	189	2.7431		5879.05	384.098	0.0117238	1.17637		FALSE
6919.54	46467	175	2.53991		3493.39	388.103	0.0108554	1.98075		FALSE
6921.35	46473	158	2.29318		3961.26	341.122	0.00980088	1.74726		FALSE
6925.52	46486.9	152	2.20609		3900.16	337.968	0.0094287	1.7757		FALSE
6931.54	46506.9	158	2.29318		2122.64	459.821	0.00980088	3.26552		FALSE
6933.96	46515	159	2.30769		10907	231.163	0.00986291	0.635736		FALSE
6936.97	46525	149	2.16255		10445.7	279.367	0.0092426	0.664099		FALSE
6939.94	46534.9	162	2.35123		6203.37	309.533	0.010049	1.11874		FALSE
6942.76	46544.3	165	2.39477		5806.03	262.866	0.0102351	1.19579		FALSE
6945.38	46553	170	2.46734		9204.36	278.039	0.0105453	0.754576		FALSE
6948.35	46562.9	170	2.46734		5224.75	320.358	0.0105453	1.32989		FALSE
6951.04	46571.8	159	2.30769		5304.09	254.452	0.00986291	1.31051		FALSE
6953.8	46581	160	2.3222		4208.06	320.056	0.00992494	1.6525		FALSE
6956.81	46591	169	2.45283		6989.12	326.223	0.0104832	0.995377		FALSE
6959.61	46600.3	182	2.64151		5428.7	300.877	0.0112896	1.282		FALSE
6962.83	46611	200	2.90275		5015.54	413.576	0.0124062	1.38825		FALSE
6965.84	46621	189	2.7431		4385.37	404.672	0.0117238	1.58843		FALSE
6968.5	46629.8	182	2.64151		4826.4	410.648	0.0112896	1.44383		FALSE
6971.62	46640.2	205	2.97532		5295.99	455.449	0.0127163	1.3164		FALSE
6978.49	46663	309	4.48476		2627.17	1759.29	0.0191675	2.65628		FALSE
6981.3	46672.3	287	4.16545		5506.68	652.307	0.0178029	1.26779		FALSE
6985.73	46687	296	4.29608		4455.39	503.162	0.0183611	1.56793		FALSE
6988.74	46697	316	4.58635		4740.13	893.684	0.0196018	1.47438		FALSE
6991.14	46704.9	330	4.82179		3942.77	927.483	0.0204702	1.77315		FALSE
6995.36	46718.9	329	4.80717		3106.1	760.896	0.0204082	2.25214		FALSE
7006.12	46754.6	540	7.89019		1119.24	4396.91	0.0334967	6.25971		FALSE
7008.05	46761	549	8.0217		8287.82	963.301	0.034055	0.845585		FALSE
7011.08	46771	556	8.12398		8330.61	953.765	0.0344892	0.841604		FALSE
7013.85	46780.2	538	7.86097		5291.33	958.916	0.0333726	1.32554		FALSE
7022.69	46809.4	1429	20.8798		827.621	15360.3	0.0886421	8.48539		FALSE
7033.44	46845	297	4.33961		5299.99	616.712	0.0184232	1.32707		FALSE
7036.77	46856	202	2.95152		4747.94	449.077	0.0125302	1.48207		FALSE
7039.74	46865.8	196	2.86385		5056.2	336.647	0.0121581	1.3923		FALSE
7042.52	46875	218	3.1853		6171.93	461.549	0.0135227	1.14106		FALSE
7045.52	46884.9	218	3.1853		3461.36	479.196	0.0135227	2.03548		FALSE
7049.79	46899	209	3.0538		10861.9	241.097	0.0129645	0.649039		FALSE
7057.65	46924.9	156	2.27939		5653.99	352.43	0.00967682	1.24826		FALSE
7060.08	46932.9	152	2.22094		3386.74	330.464	0.0094287	2.08463		FALSE
7066.34	46953.6	151	2.20633		5627.53	289.921	0.00936666	1.25567		FALSE
7069.79	46965	138	2.01638		9634.28	273.913	0.00856026	0.733816		FALSE
7269.54	47619	142	2.09973		4457.67	277.798	0.00880839	1.63079		FALSE
7272.26	47627.8	145	2.14409		3806.69	319.444	0.00899448	1.91039		FALSE
7275.69	47638.9	159	2.35111		3950.7	367.562	0.00986291	1.84162		FALSE
7278.44	47647.9	207	3.06088		4184.44	357.964	0.0128404	1.7394		FALSE
7287.52	47677.4	360	5.32326		1440.92	2441.79	0.0223311	5.05755		FALSE
7289.86	47685	353	5.21976		2784.63	1230.65	0.0218969	2.61789		FALSE
7301.35	47722.3	393	5.81123		3356.17	1143.12	0.0243781	2.1755		FALSE
7304.01	47730.9	452	6.68365		4432.71	1049.73	0.028038	1.64775		FALSE
7310.17	47750.9	743	10.9866		3067.16	3377.78	0.046089	2.38337		FALSE
7312.45	47758.3	895	13.2342		4711.57	2080.7	0.0555176	1.55202		FALSE
7315.51	47768.2	972	14.4662		4156.65	2335.8	0.060294	1.75995		FALSE
7318.46	47777.8	993	14.7788		4286.82	2396.02	0.0615967	1.7072		FALSE
7330.06	47815.4	3577	53.2362		788.179	45707.2	0.221884	9.3		FALSE
7346.86	47869.7	431	6.41454		6282.4	778.856	0.0267353	1.16944		FALSE
7352.81	47889	520	7.73912		6655.73	914.615	0.0322561	1.10473		FALSE
7355.28	47896.9	519	7.72424		5758.91	1501.35	0.032194	1.2772		FALSE
7358.38	47907	486	7.23311		7022.35	831.453	0.030147	1.04785		FALSE
7361.43	47916.8	393	5.84899		4703.83	1109.65	0.0243781	1.56499		FALSE
7367.29	47935.7	288	4.28628		5559.21	522.43	0.0178649	1.32524		FALSE
7370.13	47944.9	297	4.42023		5541.25	826.848	0.0184232	1.33005		FALSE
7376.32	47964.9	225	3.34866		14551.6	395.421	0.013957	0.506908		FALSE
7386.48	47997.7	135	2.0092		5193.3	376.221	0.00837417	1.42231		FALSE
7393.08	48019	142	2.11338		8497.03	213.989	0.00880839	0.870078		FALSE
8102.02	50253	138	2.08248		10431.7	248.885	0.00856026	0.776672		FALSE
8105.01	50262.2	140	2.11266		3379.42	390.218	0.00868432	2.39834		FALSE
8732.34	52159	133	2.07824		7976.37	326.126	0.00825011	1.09478		FALSE
8738.39	52176.9	157	2.45326		3590.52	390.83	0.00973885	2.43374		FALSE
8745.25	52197.3	187	2.92204		4403.5	484.2	0.0115998	1.98598		FALSE
8751.87	52216.9	221	3.45332		6591.13	427.433	0.0137088	1.32783		FALSE
8755	52226.2	253	3.95335		4614.63	646.116	0.0156938	1.89723		FALSE
8758.35	52236.1	277	4.32837		5698.97	702.735	0.0171826	1.53683		FALSE
8761.34	52245	311	4.85965		10649.7	766.032	0.0192916	0.822688		FALSE
8764.04	52253	328	5.12529		6203.05	838.801	0.0203461	1.41286		FALSE
8770.79	52273	408	6.37536		6525.78	794.511	0.0253086	1.34402		FALSE
8773.86	52282.1	467	7.29729		5168.32	1205.86	0.0289684	1.69762		FALSE
8779.87	52299.9	592	9.25052		2316.44	2906.04	0.0367223	3.79024		FALSE
8785.65	52317	687	10.735		6297.61	3367.84	0.0426152	1.39508		FALSE
8789.02	52327	750	11.7194		6203.17	1929.29	0.0465232	1.41686		FALSE
8792.4	52336.9	805	12.5788		4909.8	2096.82	0.0499349	1.79078		FALSE
8795.3	52345.5	861	13.4539		3943.39	1721.27	0.0534086	2.23039		FALSE
8801.87	52365	1082	16.9072		2209.11	6013.96	0.0671174	3.98435		FALSE
8805.01	52374.2	1196	18.6886		6143.68	3111.14	0.0741889	1.43318		FALSE
8807.89	52382.7	1297	20.2668		6534.67	3399.32	0.0804541	1.34787		FALSE
8823.94	52430.2	2316	36.1895		1002.82	31549.9	0.143664	8.79913		FALSE
8827.24	52439.9	2189	34.205		2558.57	11886.6	0.135786	3.45006		FALSE
8833.72	52459.1	1643	25.6733		4847.2	4328.25	0.101917	1.82244		FALSE
8837.52	52470.3	1518	23.7201		5305.65	4028.64	0.0941629	1.66568		FALSE
8840.48	52479	1520	23.7513		7294.22	3038.92	0.094287	1.21198		FALSE
8844.32	52490.3	1584	24.7514		5392.6	4167.94	0.0982569	1.64008		FALSE
8847.9	52500.9	1657	25.8921		4889.01	4399.29	0.102785	1.80975		FALSE
8857.61	52529.5	2094	32.7206		1735.21	19007.8	0.129893	5.10465		FALSE
8860.81	52538.9	2219	34.6738		5418.29	4439.35	0.137647	1.63535		FALSE
8863.74	52547.6	2304	36.002		5451.69	6127.44	0.142919	1.62587		FALSE
8867.54	52558.8	2454	38.4865		5252.26	8065.4	0.152224	1.68833		FALSE
8877.8	52589	3539	55.5028		1976.24	28547.3	0.219527	4.49226		FALSE
8879.59	52594.3	3632	56.9613		1050.52	46939.3	0.225296	8.45259		FALSE
8900.22	52655	1180	18.5062		5234.4	3162.29	0.0731965	1.70033		FALSE
8903.97	52666	1157	18.1455		5166.81	2347.65	0.0717697	1.7233		FALSE
8906.99	52674.9	1168	18.318		5231	3105.22	0.0724521	1.70273		FALSE
8910.08	52684	1120	17.5652		4149.96	3009.06	0.0694746	2.14703		FALSE
8913.83	52695	1120	17.5652		4052.65	2252.42	0.0694746	2.19951		FALSE
8916.3	52702.2	1103	17.2986		1901.44	6453.31	0.0684201	4.68922		FALSE
8922.89	52721.6	979	15.3538		3547.75	2628.78	0.0607282	2.51509		FALSE
8926.73	52732.9	919	14.4129		4674.8	2406.17	0.0570064	1.90954		FALSE
8929.46	52740.9	876	13.7385		6389.13	2291.64	0.0543391	1.3976		FALSE
8932.46	52749.7	828	12.9857		3856.65	2200.01	0.0513616	2.31612		FALSE
8936.29	52760.9	797	12.4995		4139.57	1604.6	0.0494386	2.15875		FALSE
8939.01	52768.9	782	12.2643		5909.56	2044.79	0.0485082	1.51264		FALSE
8941.75	52777	750	11.7624		6001.58	1947.55	0.0465232	1.4899		FALSE
8945.17	52787	724	11.3546		8577.49	1402.44	0.0449104	1.04287		FALSE
8948.29	52796.2	685	10.743		5163.59	1811.92	0.0424912	1.73296		FALSE
8951.3	52805	704	11.041		6337.13	1394.48	0.0436697	1.41252		FALSE
8954.68	52814.9	695	10.8998		5524.29	1779	0.0431115	1.62096		FALSE
8957.61	52823.5	627	9.83336		6846.67	1229.41	0.0388934	1.30832		FALSE
8960.8	52832.8	547	8.5787		5992.08	1401.67	0.0339309	1.49544		FALSE
8963.98	52842.1	483	7.57498		5522.31	949.31	0.0299609	1.62323		FALSE
8967.41	52852.2	433	6.79082		6568.03	1109.98	0.0268594	1.36531		FALSE
8970.61	52861.6	392	6.14781		4280.91	1008.77	0.0243161	2.09549		FALSE
8973.81	52870.9	379	5.94393		4750.3	943.101	0.0235097	1.8891		FALSE
8977.22	52880.9	369	5.7871		6664.29	710.509	0.0228894	1.34706		FALSE
8979.92	52888.8	336	5.26955		4041.47	891.231	0.0208424	2.22195		FALSE
8984.07	52901	363	5.693		7669.44	915.27	0.0225172	1.17141		FALSE
8987.11	52909.9	335	5.25387		6069.48	677.083	0.0207803	1.4807		FALSE
8989.77	52917.7	329	5.15977		6099.66	1054.06	0.0204082	1.47382		FALSE
8993.64	52929	320	5.01862		7750.64	789.384	0.0198499	1.16037		FALSE
8997.05	52939	276	4.32856		4745.61	535.389	0.0171205	1.89587		FALSE
9000.07	52947.8	236	3.70123		3249.51	623.031	0.0146393	2.76967		FALSE
9003.2	52957	228	3.57577		6407.66	568.823	0.014143	1.40507		FALSE
9006.26	52965.9	205	3.21505		6582.31	407.91	0.0127163	1.36825		FALSE
9009.37	52975	205	3.21505		6193	520.846	0.0127163	1.45477		FALSE
9012.11	52983	191	2.99549		8465.68	364.164	0.0118479	1.06455		FALSE
9015.06	52991.6	180	2.82297		5320.52	569.633	0.0111656	1.69439		FALSE
9018.95	53003	169	2.65046		10101.5	323.983	0.0104832	0.892836		FALSE
9034.7	53049	160	2.50931		6701.99	383.01	0.00992494	1.34806		FALSE
9037.81	53058	145	2.27406		6789.78	279.094	0.00899448	1.33109		FALSE
9047.04	53085	152	2.4182		8246.6	370.044	0.0094287	1.09706		FALSE
9050.45	53094.9	158	2.51365		4078.6	404.525	0.00980088	2.21901		FALSE
9053.45	53103.7	157	2.49774		5960.93	307.115	0.00973885	1.5188		FALSE
9056.64	53113	167	2.65684		5675.41	517.791	0.0103592	1.59577		FALSE
9063.11	53131.8	173	2.75229		6686.77	335.327	0.0107313	1.35538		FALSE
9069.68	53151	198	3.15002		10390.9	356.038	0.0122821	0.872849		FALSE
9072.43	53159	176	2.80002		5738.5	560.234	0.0109174	1.58097		FALSE
9075.87	53169	188	2.99093		12505.2	238.529	0.0116618	0.725765		FALSE
9079.3	53179	183	2.91138		11002.5	531.576	0.0113517	0.825201		FALSE
9082.44	53188.1	188	2.99093		6841.43	362.473	0.0116618	1.32756		FALSE
9085.48	53197	217	3.4523		7010.42	508.887	0.0134607	1.296		FALSE
9088.91	53207	241	3.83412		7525.82	448.414	0.0149494	1.2077		FALSE
9091.97	53215.9	255	4.05685		5886.82	631.009	0.0158179	1.54446		FALSE
9095.49	53226.1	278	4.42276		4741.69	706.107	0.0172446	1.9182		FALSE
9098.54	53235	299	4.75685		6449.96	734.996	0.0185472	1.41064		FALSE
9102.41	53246.2	345	5.48867		4603.65	895.482	0.0214007	1.97722		FALSE
9105.61	53255.5	472	7.50914		6664.41	923.428	0.0292786	1.3663		FALSE
9108.44	53263.8	581	9.24325		5603.35	1494.68	0.0360399	1.62554		FALSE
9111.58	53272.9	637	10.1342		4853.76	1641.16	0.0395137	1.87722		FALSE
9114.58	53281.6	556	8.84552		5414.01	1370.25	0.0344892	1.68352		FALSE
9117.74	53290.8	378	6.01368		5654.45	869.235	0.0234477	1.61249		FALSE
9121.23	53300.9	265	4.21594		5308.01	474.003	0.0164382	1.71839		FALSE
9124.4	53310.1	191	3.03866		6220.54	441.391	0.0118479	1.46682		FALSE
9128.1	53320.9	170	2.70456		6353.66	389.592	0.0105453	1.43667		FALSE
9131.21	53329.9	147	2.33865		5947.62	283.881	0.00911854	1.53527		FALSE
9135	53340.9	133	2.11592		4125.17	342.785	0.00825011	2.21445		FALSE
9137.71	53348.8	135	2.14774		5068.11	315.868	0.00837417	1.80298		FALSE
9141.2	53358.9	129	2.05229		6921.11	224.847	0.00800198	1.32077		FALSE
9144.65	53368.9	131	2.08411		6541.21	229.8	0.00812605	1.39801		FALSE
9147.71	53377.8	127	2.02047		6196.32	290.756	0.00787792	1.47631		FALSE
9150.88	53387	127	2.02047		3944.3	287.622	0.00787792	2.32002		FALSE
9154.32	53397	132	2.10001		10228	258.801	0.00818808	0.895027		FALSE
9465.19	54291	128	2.06055		8571.16	206.948	0.00793995	1.10431		FALSE
9468.68	54301	163	2.62398		7626.94	262.475	0.010111	1.24148		FALSE
9471.5	54309	160	2.57569		6874.72	355.691	0.00992494	1.37773		FALSE
9475.01	54319	194	3.12302		9382.61	343.338	0.012034	1.00985		FALSE
9478.51	54329	222	3.57376		8747.95	391.282	0.0137709	1.08351		FALSE
9481.69	54338	231	3.71865		6321.28	553.899	0.0143291	1.49996		FALSE
9484.83	54347	230	3.70255		7062.15	550.507	0.0142671	1.34305		FALSE
9488.34	54357	232	3.73475		9116.88	443.874	0.0143912	1.04074		FALSE
9491.83	54366.9	260	4.18549		7125.57	632.203	0.016128	1.33208		FALSE
9495.3	54376.8	288	4.63624		10091.7	707.013	0.0178649	0.940901		FALSE
9498.65	54386.3	350	5.63431		6117.29	913.405	0.0217108	1.55275		FALSE
9507.96	54412.8	550	8.85392		1789.61	3936.14	0.034117	5.31285		FALSE
9523.41	54456.8	1659	26.7066		1330.03	17464.9	0.102909	7.16032		FALSE
9525.61	54463.1	1575	25.3544		2101.71	12199.5	0.0976987	4.53231		FALSE
9539.66	54503	381	6.13335		9583.46	911.843	0.0236338	0.99543		FALSE
9543.18	54513	316	5.08698		6159.86	614.404	0.0196018	1.54925		FALSE
9546.36	54522	270	4.34647		6463.33	672.936	0.0167483	1.477		FALSE
9549.78	54531.7	253	4.0728		6931.05	491.263	0.0156938	1.37783		FALSE
9553.04	54541	237	3.81524		9900.08	531.99	0.0147013	0.964945		FALSE
9556.56	54551	208	3.34839		12160.6	387.329	0.0129024	0.78586		FALSE
9560.08	54561	201	3.23571		9177.24	512.874	0.0124682	1.04172		FALSE
9562.91	54569	188	3.02643		3827.2	382.963	0.0116618	2.49867		FALSE
9566.43	54579	179	2.88155		4688.26	473.348	0.0111035	2.04051		FALSE
9568.54	54585	164	2.64008		4948.1	417.815	0.0101731	1.93378		FALSE
9574.89	54603	131	2.10884		11236	229.028	0.00812605	0.852163		FALSE
10178.5	56288.9	149.625	2.5039		5362.26	392.535	0.00928137	1.89818		FALSE
10181.5	56297	179.625	3.00594		10929.6	463.988	0.0111423	0.931549		FALSE
10185.1	56307	196.625	3.29043		10532.2	394.327	0.0121968	0.967043		FALSE
10196	56336.9	389.625	6.52019		6199.28	1699.73	0.0241688	1.64471		FALSE
10199.3	56345.9	451.625	7.55773		6081.94	1234.61	0.0280147	1.67697		FALSE
10202.2	56354.1	465.625	7.79201		1821	3511.37	0.0288831	5.60255		FALSE
10213.5	56385	164.625	2.75492		7415.76	314.313	0.0102118	1.37727		FALSE
10217.1	56394.9	137.625	2.30309		7360.65	301.276	0.008537	1.38807		FALSE
10220.8	56405	139.625	2.33656		9338.5	273.001	0.00866106	1.09448		FALSE
10404.1	56906.1	118.625	2.01411		6781.23	310.471	0.00735841	1.53425		FALSE
10407.7	56916	144.625	2.45556		6828.65	369.656	0.00897122	1.52412		FALSE
10411	56925	180.625	3.0668		13779	317.314	0.0112043	0.755575		FALSE
10414.7	56935	180.625	3.0668		10965.9	440.674	0.0112043	0.949736		FALSE
10418.4	56944.9	201.625	3.42335		7139.25	508.636	0.012507	1.45931		FALSE
10421.3	56953	232.625	3.9497		7628.9	597.248	0.0144299	1.36603		FALSE
10425	56963	281.625	4.78166		13436.5	715.194	0.0174694	0.775873		FALSE
10428.7	56972.9	296.625	5.03634		4874.4	793.536	0.0183999	2.13948		FALSE
10431.6	56981	247.625	4.20438		3552.69	679.105	0.0153604	2.93627		FALSE
10435.3	56991	203.625	3.45731		5384.31	402.404	0.012631	1.9381		FALSE
10439	57001	158.625	2.69326		5015.34	419.916	0.00983965	2.08141		FALSE
10442.7	57011	123.625	2.09901		13020.8	307.82	0.00766857	0.801998		FALSE
10501.7	57171	119.625	2.03109		15273.7	348.966	0.00742045	0.687563		FALSE
10512.3	57199.8	152.625	2.59139		2355.29	895.292	0.00946746	4.46327		FALSE

## Sheet: ICDC_efa04-1_0_F1_1
Spectrum: ICDC efa04-1\0_F1\1 1SLin, "Baseline subt." (D:\Data\BioTyperRealTimeProcessing\China CDC\20121109fenchangqiujun\ICDC efa04-1\0_F1\1)
m/z	time	Intens.	SN	Quality Fac.	Res.	Area	Rel. Intens.	FWHM	Chi^2	Bk. Peak
2201.75	26391.6	669.5	10.8862		529.133	3320.42	0.0395429	4.16106		FALSE
2206.06	26417	225.5	3.66666		3491.88	203.127	0.0133188	0.631769		FALSE
2207.93	26428	232.5	3.78048		2474.26	280.022	0.0137322	0.892357		FALSE
2209.46	26437	317.5	5.16259		3802.54	359.585	0.0187526	0.581048		FALSE
2210.81	26444.9	288.5	4.69105		3260.73	318.256	0.0170397	0.678013		FALSE
3036.85	30918.2	356	5.55052		643.241	2103.39	0.0210265	4.72116		FALSE
3110.04	31283.4	308	4.78862		749.377	1489.78	0.0181915	4.15017		FALSE
3426.32	32814.4	429	6.51617		1140.56	1607.14	0.0253381	3.00407		FALSE
3427.82	32821.5	373	5.66558		1974.83	1169.11	0.0220306	1.73576		FALSE
3509.32	33204.4	533	8.03145		686.168	3356.4	0.0314807	5.11438		FALSE
3663.29	33915.9	988	14.4787		729.409	6148.47	0.0583545	5.02227		FALSE
4366.74	36991.6	389	5.0791		904.815	2618.04	0.0229756	4.82611		FALSE
4369.45	37002.9	334	4.36097		2217.94	1242.85	0.0197271	1.97005		FALSE
4377.58	37037	310	4.04761		7704.67	768.798	0.0183096	0.568172		FALSE
4394.1	37106.1	1515	19.7811		697.216	12645.5	0.0894808	6.30235		FALSE
4396.94	37117.9	1461	19.076		4589.33	2089.21	0.0862914	0.958079		FALSE
4409.72	37171.2	16931	220.715		616.915	161442	1	7.14802		FALSE
4427.38	37244.8	5544	72.2725		592.922	59002.2	0.327447	7.46705		FALSE
4438.53	37291.2	2253	29.3705		1759.91	11488.1	0.13307	2.52202		FALSE
4446.49	37324.2	1642	21.4054		3337.27	3803.9	0.0969819	1.33237		FALSE
4448.12	37331	1704	22.2136		4358.5	3194.07	0.100644	1.02056		FALSE
4450.25	37339.8	1635	21.3141		3044.25	3791.73	0.0965684	1.46185		FALSE
4452.51	37349.2	1437	18.733		1481.56	7008.98	0.0848739	3.00529		FALSE
4459.67	37378.9	803	10.468		4960.2	1120.41	0.0474278	0.899091		FALSE
4461.91	37388.2	744	9.6989		3883.05	1384.15	0.0439431	1.14907		FALSE
4464.04	37397	745	9.71194		6773.72	1042.21	0.0440021	0.659024		FALSE
4469.06	37417.8	825	10.7548		1223.17	4146.7	0.0487272	3.65366		FALSE
4471.28	37427	847	11.0416		5978.62	1209.17	0.0500266	0.747878		FALSE
4476.05	37446.7	958	12.4886		1193.78	4974.27	0.0565826	3.74949		FALSE
4482.4	37473	543	7.07863		3342.36	1017	0.0320713	1.34109		FALSE
4484.8	37482.9	514	6.70059		3316.71	947.135	0.0303585	1.35218		FALSE
4487.24	37493	521	6.79184		4983.55	717.351	0.030772	0.900409		FALSE
4489.65	37503	524	6.83095		4276	952.371	0.0309491	1.04997		FALSE
4492.08	37513	606	7.89991		8380.19	1079.03	0.0357923	0.536035		FALSE
4494.15	37521.6	669	8.72119		1568.31	2620.72	0.0395133	2.86561		FALSE
4498.85	37541	415	5.41001		8861.35	689.301	0.0245113	0.507694		FALSE
4503.21	37558.9	310	4.04121		3971.35	531.56	0.0183096	1.13392		FALSE
4505.47	37568.3	288	3.75441		4292.24	388.754	0.0170102	1.04968		FALSE
4507.86	37578.1	280	3.65012		3426.82	497.416	0.0165377	1.31547		FALSE
4509.97	37586.8	291	3.79352		3566.02	518.246	0.0171874	1.2647		FALSE
4511.95	37595	321	4.18461		4457.99	531.149	0.0189593	1.0121		FALSE
4514.37	37605	254	3.31118		4946.67	337.637	0.0150021	0.912607		FALSE
4516.76	37614.8	237	3.08957		4004.41	389.664	0.013998	1.12795		FALSE
4518.74	37623	216	2.81581		4539.08	273.517	0.0127577	0.99552		FALSE
4521.17	37633	219	2.85492		6416.44	260.475	0.0129349	0.704623		FALSE
4523.6	37643	231	3.01135		5748.65	277.479	0.0136436	0.786898		FALSE
4525.79	37652	195	2.54205		3315.54	342.311	0.0115173	1.36502		FALSE
4527.97	37661	229	2.94585		4781.5	354.63	0.0135255	0.946977		FALSE
4530.38	37670.9	207	2.66284		4562.32	277.867	0.0122261	0.992999		FALSE
4532.81	37680.9	240	3.08735		4628.9	408.664	0.0141752	0.979242		FALSE
4534.78	37689	278	3.57618		5513.31	454.283	0.0164196	0.822516		FALSE
4537.21	37699	273	3.51186		4054.49	475.035	0.0161243	1.11906		FALSE
4539.42	37708.1	280	3.60191		4385.7	487.597	0.0165377	1.03505		FALSE
4541.6	37717	288	3.70482		5164.27	379.177	0.0170102	0.879427		FALSE
4544.03	37727	310	3.98783		6595.09	395.513	0.0183096	0.689002		FALSE
4546.44	37736.9	353	4.54098		3015.72	639.79	0.0208493	1.50758		FALSE
4548.6	37745.7	373	4.79826		3664.81	524.131	0.0220306	1.24115		FALSE
4555.02	37772.1	1362	17.5207		796.419	10705.2	0.0804442	5.71938		FALSE
4564.49	37810.9	312	4.01356		5080.42	424.784	0.0184277	0.898448		FALSE
4566.42	37818.8	270	3.47327		3154.51	379.111	0.0159471	1.44758		FALSE
4579.63	37872.9	222	2.8558		4344.88	372.197	0.013112	1.05403		FALSE
4582.08	37883	255	3.28031		3292.6	461.629	0.0150611	1.39163		FALSE
4583.88	37890.3	235	3.02303		4082.3	404.147	0.0138799	1.12287		FALSE
4748.11	38556	192	2.45178		4631.09	273.426	0.0113401	1.02527		FALSE
4762.25	38612.8	3063	39.1135		808.64	26566.1	0.180911	5.88921		FALSE
4776.25	38669	333	4.2523		3752.17	597.434	0.0196681	1.27293		FALSE
4781.34	38689.4	429	5.47819		1835.59	1638.16	0.0253381	2.6048		FALSE
4783.22	38696.9	396	5.05679		2518.12	1545.59	0.023389	1.89952		FALSE
5048.57	39745	256	3.03311		1415.02	1090.54	0.0151202	3.56783		FALSE
5050.62	39753	222	2.63028		3671.8	414.87	0.013112	1.37551		FALSE
5053.18	39763	182	2.15635		3569.41	348.371	0.0107495	1.41569		FALSE
5060.9	39793	239	2.81518		2552.49	971.114	0.0141161	1.98273		FALSE
5063.45	39803	229	2.69739		4487	406.073	0.0135255	1.12847		FALSE
5066.03	39813	187	2.20267		9423.66	251.538	0.0110448	0.537586		FALSE
5081.97	39875	188	2.21445		3346.43	346.578	0.0111039	1.51862		FALSE
5089.18	39903	285	3.35701		5362.74	526.463	0.016833	0.948988		FALSE
5091.75	39912.9	349	4.11087		4839.82	644.377	0.0206131	1.05205		FALSE
5093.82	39921	385	4.53491		4912.98	731.998	0.0227394	1.03681		FALSE
5101.12	39949.3	995	11.7201		882.607	8435.81	0.0587679	5.77961		FALSE
5111.28	39988.7	339	3.99308		3352.35	504.17	0.0200224	1.52469		FALSE
5116.5	40008.9	216	2.54426		4773.57	388.789	0.0127577	1.07184		FALSE
5118.59	40017	203	2.39113		4961.14	283.649	0.0119898	1.03174		FALSE
5183.64	40268	207	2.43825		4739.98	299.468	0.0122261	1.0936		FALSE
5186.31	40278.3	225	2.65027		5102.43	402.017	0.0132892	1.01644		FALSE
5188.58	40287	279	3.28634		5579.69	390.694	0.0164786	0.929903		FALSE
5191.17	40297	362	4.26399		4682.46	844.019	0.0213809	1.10864		FALSE
5193.76	40306.9	429	5.05318		5536.49	807.784	0.0253381	0.938097		FALSE
5196.05	40315.7	392	4.61736		3302.59	792.437	0.0231528	1.57333		FALSE
5215.1	40388.8	1803	20.8399		723.079	23938	0.106491	7.21235		FALSE
5227.13	40434.9	474	5.47871		4905.87	889.097	0.027996	1.06548		FALSE
5229.4	40443.7	358	4.13793		4423.47	699.332	0.0211446	1.18219		FALSE
5231.84	40453	355	4.10325		5161.66	678.567	0.0209675	1.0136		FALSE
5234.45	40463	327	3.77962		8760.03	611.9	0.0193137	0.597538		FALSE
5243.86	40499	243	2.80871		7190.09	468.706	0.0143524	0.729318		FALSE
5246.95	40510.8	239	2.76247		5019.81	360.51	0.0141161	1.04525		FALSE
5248.57	40517	242	2.79715		5374.64	360.581	0.0142933	0.976543		FALSE
5255.72	40544.3	574	6.63456		875.009	5183.45	0.0339023	6.00648		FALSE
5417.26	41156.9	186	2.14089		3975.66	329.948	0.0109858	1.36261		FALSE
5419.4	41164.9	183	2.10636		4061.13	381.163	0.0108086	1.33445		FALSE
5557.56	41681.5	545.75	6.26384		1529.25	2618.3	0.0322338	3.63418		FALSE
5560.06	41690.8	417.75	4.79472		3779.64	634.733	0.0246737	1.47106		FALSE
5562.45	41699.7	313.75	3.60106		4298.02	587.213	0.0185311	1.29419		FALSE
5565.46	41710.9	234.75	2.69434		4502.63	436.574	0.0138651	1.23605		FALSE
5787.06	42525.7	404.75	4.60584		3622.36	1341.6	0.0239059	1.59759		FALSE
5789.3	42533.8	410.75	4.67412		2913.44	852.311	0.0242602	1.9871		FALSE
5791.8	42543	351.75	4.00273		5495.28	676.184	0.0207755	1.05396		FALSE
5794.27	42551.9	264.75	3.01272		3834.2	653.086	0.015637	1.51121		FALSE
5797.29	42562.9	231.75	2.63719		7203.02	339.678	0.0136879	0.804841		FALSE
5799.85	42572.3	236.75	2.69409		5466.61	439.892	0.0139832	1.06096		FALSE
5801.93	42579.8	230.75	2.62581		3077.06	579.233	0.0136288	1.88554		FALSE
5805	42591	203.75	2.31857		7291.98	296.394	0.0120341	0.796079		FALSE
6024	43380	193	2.20145		5053.38	302.106	0.0113992	1.19207		FALSE
6026.51	43389	226.5	2.58357		6746.18	421.035	0.0133778	0.893322		FALSE
6029.3	43398.9	299	3.41054		5737.4	543.016	0.0176599	1.05088		FALSE
6031.78	43407.8	355	4.0493		5462.32	699.792	0.0209675	1.10425		FALSE
6034.36	43417	414.5	4.72799		7581.43	826.267	0.0244817	0.79594		FALSE
6037.16	43427	458	5.22417		7261.99	876.551	0.027051	0.831337		FALSE
6039.41	43435	409	4.66525		5624.17	848.486	0.0241569	1.07383		FALSE
6042.22	43445	382	4.35727		5933.83	621.334	0.0225622	1.01827		FALSE
6045.02	43455	396	4.51697		6862.68	822.426	0.023389	0.880853		FALSE
6050.07	43473	394	4.49415		8432.4	1026.99	0.0232709	0.71748		FALSE
6052.88	43483	460	5.24698		10711.6	915.706	0.0271691	0.565076		FALSE
6055.68	43493	516	5.88574		5980.84	1066.45	0.0304766	1.01251		FALSE
6058.5	43503	617	7.0378		6477.76	1592.5	0.036442	0.935276		FALSE
6061.03	43512	650	7.413		5094.84	1409.9	0.0383911	1.18964		FALSE
6063.77	43521.8	693	7.9034		4827.53	1503.72	0.0409308	1.25608		FALSE
6066.16	43530.3	755	8.61048		3858.94	1245.71	0.0445928	1.57198		FALSE
6077.67	43571.2	1898	21.646		731.693	24591.8	0.112102	8.30631		FALSE
6086.69	43603.2	1108	12.6363		1184.96	8313.37	0.0654421	5.13662		FALSE
6096.96	43639.7	578	6.59187		3750.12	1264.29	0.0341386	1.6258		FALSE
6102.06	43657.8	489	5.57686		4550.32	1054.82	0.0288819	1.34102		FALSE
6104.65	43667	445	5.07505		4968.64	1182.04	0.0262831	1.22864		FALSE
6108.04	43679	424	4.83556		8120.83	467.079	0.0250428	0.752144		FALSE
6116.93	43710.5	928	10.5835		680.487	11540.3	0.0548107	8.98904		FALSE
6128.93	43753	319	3.63807		6040.95	498.819	0.0188412	1.01456		FALSE
6131.73	43762.9	275	3.13627		5308.48	572.828	0.0162424	1.15508		FALSE
6134.57	43773	273	3.11346		7563.19	429.282	0.0161243	0.811109		FALSE
6136.83	43781	263	2.99941		4160.46	559.822	0.0155336	1.47504		FALSE
6140.19	43792.8	255	2.90818		3639.89	559.975	0.0150611	1.68691		FALSE
6141.92	43799	242	2.75992		3780.85	390.949	0.0142933	1.62448		FALSE
6144.7	43808.8	227	2.58885		3620.12	564.15	0.0134074	1.69738		FALSE
6194.08	43983	216	2.4634		8921.66	343.601	0.0127577	0.694275		FALSE
6197.07	43993.5	251	2.86256		3256.17	531.96	0.0148249	1.90318		FALSE
6200.12	44004.2	292	3.33015		3940.69	624.349	0.0172465	1.57336		FALSE
6208.26	44032.9	523	5.96461		3759.59	1153.8	0.0308901	1.65131		FALSE
6210.57	44041	556	6.22365		3264.82	1229.14	0.0328392	1.90227		FALSE
6223.47	44086.3	4024	45.0431		686.444	48619.9	0.237671	9.06625		FALSE
6240.17	44145	428	4.79087		5152.2	701.499	0.0252791	1.21117		FALSE
6243.03	44155	462	5.17145		9969.01	962.664	0.0272872	0.626244		FALSE
6245.69	44164.3	469	5.2498		4310.32	1291.87	0.0277007	1.44901		FALSE
6248.21	44173.2	458	5.12667		1710.32	2544.03	0.027051	3.65323		FALSE
6266.61	44237.6	247	2.76482		4561.01	531.765	0.0145886	1.37395		FALSE
6271.7	44255.4	196	2.19395		3771.78	499.93	0.0115764	1.6628		FALSE
6352.4	44536.9	335	3.74986		4050.74	757.623	0.0197862	1.56821		FALSE
6354.71	44545	385	4.30954		5213.02	979.166	0.0227394	1.21901		FALSE
6357.13	44553.3	313	3.5036		5100.76	774.066	0.0184868	1.24631		FALSE
6360.45	44564.9	207	2.31708		9540.65	399.702	0.0122261	0.666668		FALSE
6395.06	44685	221	2.47146		7686.5	409.968	0.013053	0.831986		FALSE
6397.92	44694.9	233	2.60566		5496.83	458.444	0.0137617	1.16393		FALSE
6643.27	45537	205.25	2.29639		3663.61	411.258	0.0121227	1.81331		FALSE
6646.21	45547	269.75	3.01803		6203.11	658.684	0.0159323	1.07143		FALSE
6649.46	45558.1	311.75	3.48794		4303.47	682.168	0.018413	1.54514		FALSE
6652.23	45567.5	356	3.98302		3725.28	802.999	0.0210265	1.7857		FALSE
6655.01	45576.9	388.75	4.34943		4259.1	832.53	0.0229608	1.56254		FALSE
6657.67	45586	370.25	4.14245		5001.67	635.945	0.0218682	1.33109		FALSE
6669.39	45625.7	1431	16.0104		648.939	21212.8	0.0845195	10.2774		FALSE
6690.37	45696.9	391.5	4.37967		4403.12	1073.33	0.0231233	1.51946		FALSE
6692.76	45705	481.5	5.38649		7766.63	1057.61	0.028439	0.861733		FALSE
6695.42	45714	538.5	6.02414		4653.13	1525.35	0.0318056	1.43891		FALSE
6698.07	45723	545.5	6.10245		6029.76	932.808	0.032219	1.11084		FALSE
6700.72	45731.9	491.5	5.49836		4999.47	1109.15	0.0290296	1.34028		FALSE
6703.38	45741	447.5	5.00614		8434.46	743.084	0.0264308	0.794761		FALSE
6706.34	45751	436.5	4.88308		5024.57	973.393	0.0257811	1.33471		FALSE
6709.26	45760.8	432.5	4.83833		4140.08	747.368	0.0255449	1.62056		FALSE
6717.21	45787.7	741.5	8.29508		1686.49	4827.3	0.0437954	3.98296		FALSE
6719.6	45795.8	689.5	7.71337		1633.93	5053.02	0.0407241	4.11253		FALSE
6730.62	45833.1	262.5	2.93656		1799.73	1372.71	0.0155041	3.73979		FALSE
6791.68	46038.9	183.5	2.0528		1774.4	795.489	0.0108381	3.82759		FALSE
6794.09	46047	236.5	2.6457		3811.52	627.079	0.0139685	1.78252		FALSE
6797.06	46057	274.5	3.0708		6982.43	448.4	0.0162129	0.973452		FALSE
6800.03	46067	286.5	3.20505		8571.37	451.381	0.0169216	0.793342		FALSE
6802.39	46074.9	256.5	2.86944		6023.93	723.121	0.0151497	1.12923		FALSE
6805.72	46086.1	278.5	3.11555		5741.22	475.237	0.0164491	1.18541		FALSE
6808.93	46096.9	303.5	3.39522		4964.57	663.696	0.0179257	1.3715		FALSE
6811.34	46105	337.5	3.77558		6248.89	729.026	0.0199338	1.09001		FALSE
6813.7	46112.9	325.5	3.64133		3871.72	754.671	0.0192251	1.75986		FALSE
6822.66	46143	345.5	3.86507		10181.4	937.491	0.0204064	0.67011		FALSE
6832.26	46175.2	503.5	5.72042		3273.09	2296.71	0.0297383	2.0874		FALSE
6834.58	46183	583.5	6.62933		6943.27	1335.84	0.0344634	0.984346		FALSE
6837.56	46193	657.5	7.47006		6859.49	1465.18	0.0388341	0.996804		FALSE
6840.55	46203	732.5	8.32216		6313.92	2055.83	0.0432638	1.08341		FALSE
6843.16	46211.7	790.5	8.98112		5854.74	1797.6	0.0466895	1.16882		FALSE
6854.78	46250.6	1736.5	19.7289		586.473	28995.5	0.102563	11.6881		FALSE
6870.82	46304.3	399.5	4.53884		8667.56	883.52	0.0235958	0.792706		FALSE
6876.41	46323	311.5	3.53905		7735.51	669.375	0.0183982	0.88894		FALSE
6879.4	46333	290.5	3.30046		9480.67	623.823	0.0171579	0.725624		FALSE
6887.78	46361	199.5	2.26658		5817.18	337.962	0.0117831	1.18404		FALSE
6967.82	46627.6	266.5	3.02779		5996.26	567.699	0.0157404	1.16203		FALSE
6970.66	46637	326.5	3.70947		8168.4	528.356	0.0192842	0.853369		FALSE
6973.66	46646.9	393.5	4.47068		4181.24	1064.76	0.0232414	1.66785		FALSE
6976.68	46657	401.5	4.56157		4911.52	693.324	0.0237139	1.42047		FALSE
6979.09	46665	426.5	4.8456		5786.83	954.426	0.0251905	1.20603		FALSE
6982.1	46674.9	447.5	5.08419		4911.86	1007.82	0.0264308	1.42148		FALSE
6985.12	46685	484.5	5.50456		6318.53	1064.45	0.0286161	1.1055		FALSE
6988.13	46694.9	536.5	6.09534		5584.32	1192.83	0.0316874	1.25138		FALSE
6991.14	46704.9	571.5	6.57663		5273.31	1281.27	0.0337547	1.32576		FALSE
6993.57	46713	581.5	6.6917		4873.18	1017.75	0.0343453	1.43511		FALSE
6997.17	46724.9	628.5	7.23256		5168.76	1409.34	0.0371213	1.35374		FALSE
6999.78	46733.6	686.5	7.90001		6380.26	1575.25	0.0405469	1.0971		FALSE
7002.62	46743	764.5	8.7976		6206.19	1732.35	0.0451539	1.12833		FALSE
7005.28	46751.8	804.5	9.25791		4362.5	1870.83	0.0475164	1.60579		FALSE
7008.32	46761.8	792.5	9.11982		4500.6	1866.05	0.0468076	1.5572		FALSE
7011.65	46772.9	837.5	9.63766		4270.61	1965.18	0.0494655	1.64184		FALSE
7020.67	46802.7	1633.5	18.7978		620.579	26385.3	0.0964798	11.3131		FALSE
7037.68	46859	510.5	5.87466		6079.71	894.507	0.0301518	1.15757		FALSE
7043.95	46879.7	463.5	5.3338		4198.91	829.039	0.0273758	1.67757		FALSE
7046.77	46889	493.5	5.67903		3705.05	1129.64	0.0291477	1.90194		FALSE
7049.19	46897	499.5	5.74807		6276.15	1164.86	0.0295021	1.12317		FALSE
7055.76	46918.7	566.5	6.51909		785.387	6606.05	0.0334593	8.9838		FALSE
7151.31	47233	182.5	2.10675		3269.19	395.376	0.010779	2.18749		FALSE
7153.76	47241	209.5	2.41843		3988.14	461.849	0.0123738	1.79376		FALSE
7156.81	47251	227.5	2.62622		8563.76	376.028	0.0134369	0.835709		FALSE
7159.84	47260.9	243.5	2.81092		5562.23	539.97	0.0143819	1.28723		FALSE
7162.91	47271	308.5	3.56127		4627.66	683.362	0.018221	1.54785		FALSE
7174.34	47308.4	678.5	7.83248		648.988	10347.3	0.0400744	11.0547		FALSE
7284.89	47668.8	339.5	3.91913		6197.51	606.554	0.020052	1.17545		FALSE
7296.95	47708	451.5	5.21203		5617.74	1052.56	0.0266671	1.29891		FALSE
7309.38	47748.3	851.5	9.82956		1636.29	6919.38	0.0502924	4.46705		FALSE
7311.7	47755.8	947.5	10.9378		5237.15	2254.28	0.0559624	1.39612		FALSE
7329.05	47812.1	3212.5	37.0621		560.658	55803.1	0.189741	13.0722		FALSE
7344.18	47861.1	861.5	9.93898		7220.67	1945.48	0.050883	1.01711		FALSE
7347.44	47871.6	709.5	8.18539		4574.37	1705.06	0.0419054	1.60622		FALSE
7350.66	47882	683.5	7.88543		4577.96	1253.81	0.0403697	1.60566		FALSE
7354.01	47892.8	723.5	8.3469		5204.2	1715.35	0.0427323	1.41309		FALSE
7356.31	47900.3	716.5	8.26614		4603.45	1707.38	0.0423188	1.598		FALSE
7358.99	47908.9	654.5	7.55086		4314.09	1549.69	0.0386569	1.70581		FALSE
7362.16	47919.2	562.5	6.48947		4914.11	1013.64	0.0332231	1.49817		FALSE
7365.17	47928.9	500.5	5.77419		7065.46	1127.18	0.0295612	1.04242		FALSE
7367.91	47937.8	403.5	4.65511		5189.46	947.205	0.023832	1.41978		FALSE
7370.76	47947	343.5	3.9629		5698.94	767.875	0.0202882	1.29336		FALSE
7373.85	47956.9	281.75	3.2505		5447.02	643.398	0.0166411	1.35374		FALSE
7376.96	47967	237	2.73423		6125.37	539.818	0.013998	1.20433		FALSE
7380.06	47977	215.75	2.48907		9460.48	576.312	0.0127429	0.780093		FALSE
7383.16	47987	191.25	2.20642		4880.26	326.001	0.0112958	1.51286		FALSE
7389.32	48006.9	183.75	2.11989		3279.97	487.734	0.0108529	2.25286		FALSE
7549.58	48521	221	2.55037		8337.12	372.452	0.013053	0.905538		FALSE
7570.66	48588.2	669.5	7.72613		1984.41	4213.69	0.0395429	3.81507		FALSE
7573.14	48596.1	732.5	8.45316		4662.39	2159.71	0.0432638	1.6243		FALSE
7575.87	48604.8	660.75	7.62516		4706.72	1202.8	0.039026	1.60959		FALSE
7578.66	48613.7	591	6.82023		4610.61	1367.7	0.0349064	1.64374		FALSE
7581.57	48623	489	5.64314		5763.66	1073.92	0.0288819	1.31541		FALSE
7584.71	48633	384.75	4.44007		6234.92	816.627	0.0227246	1.21649		FALSE
7587.85	48643	322.25	3.71882		7437.88	519.074	0.0190331	1.02016		FALSE
7590.99	48653	246	2.83888		7392.01	509.59	0.0145296	1.02692		FALSE
7593.87	48662.1	184.75	2.13204		6157.87	383.287	0.0109119	1.2332		FALSE
8103.64	50258	232	2.76909		3284.46	713.603	0.0137027	2.46727		FALSE
8123.44	50318.9	489	5.83656		2248.1	3086.93	0.0288819	3.61347		FALSE
8126.69	50328.9	532	6.3498		3862.55	2285.24	0.0314217	2.10397		FALSE
8751.88	52216.9	182	2.30444		7227.28	331.578	0.0107495	1.21095		FALSE
8755.28	52227	211	2.67163		4168.32	649.638	0.0124623	2.10043		FALSE
8758.26	52235.8	238	3.0135		3889.52	602.16	0.0140571	2.25176		FALSE
8761.31	52244.9	262	3.31738		5187.5	671.856	0.0154746	1.68893		FALSE
8767.42	52263	351	4.44427		8741.75	661.967	0.0207312	1.00294		FALSE
8774.16	52283	469	5.93836		2129.23	2758.43	0.0277007	4.12081		FALSE
8777.54	52293	513	6.49548		7797.22	1306.08	0.0302995	1.12573		FALSE
8794.44	52343	860	10.8891		6044.78	4696.78	0.0507944	1.45488		FALSE
8797.82	52353	921	11.6615		7434.57	2384.47	0.0543973	1.18337		FALSE
8804.56	52372.9	1124	14.2318		3676.82	6224.2	0.0663871	2.39461		FALSE
8821.04	52421.6	1818	23.0191		1004.96	24386.9	0.107377	8.7775		FALSE
8823.77	52429.7	1867	23.6395		5731.51	4971.42	0.110271	1.53952		FALSE
8826.52	52437.8	1841	23.3103		4699.86	6131.15	0.108735	1.87804		FALSE
8830.29	52448.9	1780	22.5379		5522.19	4708.11	0.105133	1.59905		FALSE
8833.68	52458.9	1665	21.0818		7166.42	4410.53	0.0983403	1.23265		FALSE
8837.07	52468.9	1607	20.3474		7354.05	4266.92	0.0949147	1.20166		FALSE
8840.01	52477.6	1545	19.5624		5710.5	4109.51	0.0912527	1.54803		FALSE
8843.85	52489	1516	19.1952		7578.43	3046.25	0.0895399	1.16698		FALSE
8846.58	52497	1551	19.6384		7166.28	4108.51	0.0916071	1.23447		FALSE
8850.63	52508.9	1579	19.9929		5772.06	5254.46	0.0932609	1.53336		FALSE
8853.64	52517.8	1636	20.7146		5952.34	5440.43	0.0966275	1.48742		FALSE
8857.16	52528.2	1700	21.525		3603.69	5679.01	0.100408	2.4578		FALSE
8860.37	52537.7	1760	22.2847		4915.59	5868.68	0.103951	1.8025		FALSE
8867.23	52557.9	1952	25.1038		3052.63	12602.1	0.115291	2.90478		FALSE
8870.92	52568.7	2041	26.2484		5225.97	5463.89	0.120548	1.69747		FALSE
8873.69	52576.9	2143	27.5602		6020.79	7106.69	0.126573	1.47384		FALSE
8876.76	52585.9	2138	27.4959		4453.84	5753.44	0.126277	1.99306		FALSE
8879.77	52594.8	2080	26.75		5158.52	5511.5	0.122852	1.72138		FALSE
8882.65	52603.3	1970	25.3353		4772.68	5239.64	0.116355	1.86115		FALSE
8885.93	52612.9	1849	23.7792		5977.36	4794.79	0.109208	1.4866		FALSE
8889.31	52622.9	1638	21.0656		6514.33	4225	0.0967456	1.36458		FALSE
8892.02	52630.9	1438	18.4935		4838.31	4651.6	0.084933	1.83784		FALSE
8895.68	52641.6	1273	16.3715		4892.13	3374.41	0.0751875	1.81836		FALSE
8899.17	52651.9	1175	15.1112		6047.12	3842.35	0.0693993	1.47164		FALSE
8902.94	52663	1109	14.2624		12372	2878.98	0.0655012	0.719602		FALSE
8912.45	52690.9	974	12.5262		3777.24	3230.88	0.0575276	2.35951		FALSE
8921.62	52717.9	901	11.5874		6551.08	1818.59	0.053216	1.36185		FALSE
8928.93	52739.3	857	11.0215		4186.46	2861.87	0.0506172	2.13281		FALSE
8938.35	52767	818	10.5199		4449.7	2190.35	0.0483137	2.00875		FALSE
8941.75	52777	814	10.4685		6748.33	2175.1	0.0480775	1.32503		FALSE
8945.16	52787	830	10.6743		4351.43	1671.36	0.0490225	2.05568		FALSE
8947.89	52795	823	10.5842		3857.75	2213.66	0.0486091	2.31946		FALSE
8954.02	52812.9	805	10.3527		4251.71	2663.72	0.0475459	2.10598		FALSE
8957.44	52823	759	9.76116		4748.5	2017.96	0.044829	1.88637		FALSE
8965.6	52846.9	651	8.37222		6439.05	1698.16	0.0384502	1.39238		FALSE
8968.36	52855	614	7.89638		4764.5	1607.79	0.0362648	1.88233		FALSE
8971.98	52865.6	577	7.42054		5418.29	1161.5	0.0340795	1.65587		FALSE
8975.86	52877	598	7.69061		5749.86	1555.62	0.0353198	1.56106		FALSE
8977.92	52883	600	7.71633		6151.01	1199.55	0.035438	1.45958		FALSE
8981.34	52893	634	8.15359		5003.97	2042.41	0.0374461	1.79484		FALSE
8984.75	52903	638	8.20503		5994.15	1269.71	0.0376824	1.49892		FALSE
8988.16	52913	611	7.8578		5114.35	1634.04	0.0360876	1.75744		FALSE
8991.57	52922.9	613	7.88352		7634.11	1572.49	0.0362058	1.17782		FALSE
8994.32	52931	553	7.11189		7308.69	1424.47	0.032662	1.23063		FALSE
8997.89	52941.4	491	6.31453		5145.67	1295.84	0.0290001	1.74863		FALSE
9007.69	52970.1	365	4.6941		4698.11	958.262	0.0215581	1.9173		FALSE
9014.16	52989	336	4.32115		6104.11	644.994	0.0198453	1.47674		FALSE
9017.28	52998.1	311	3.99963		4956.82	804.82	0.0183687	1.81917		FALSE
9021.13	53009.3	281	3.61382		4133.92	753.91	0.0165968	2.18222		FALSE
9023.75	53017	300	3.85817		9334.01	560.848	0.017719	0.96676		FALSE
9027.8	53028.8	278	3.57523		3978.29	743.269	0.0164196	2.26926		FALSE
9037.44	53057	305	3.92247		4121.16	606.737	0.0180143	2.19294		FALSE
9040.15	53064.9	303	3.89675		3422.04	799.273	0.0178962	2.64175		FALSE
9044.29	53077	328	4.21826		5186.97	858.44	0.0193727	1.74365		FALSE
9048.39	53088.9	332	4.45231		7402.51	660.587	0.019609	1.22234		FALSE
9051.16	53097	358	4.80098		8198.5	915.764	0.0211446	1.104		FALSE
9055.11	53108.5	378	5.0692		3463.74	1501.25	0.0223259	2.61426		FALSE
9058.39	53118.1	399	5.35082		6056.43	804.266	0.0235662	1.49567		FALSE
9061.91	53128.3	423	5.67267		6147.46	1102.99	0.0249838	1.47409		FALSE
9065.53	53138.9	439	5.88724		3643.81	1153.8	0.0259288	2.48793		FALSE
9068.31	53147	459	6.15545		11079.6	905.083	0.02711	0.818471		FALSE
9074.48	53165	484	6.49072		5403.36	1296.54	0.0285866	1.67942		FALSE
9077.43	53173.5	494	6.62482		6487.96	1000.6	0.0291772	1.39912		FALSE
9080.67	53183	530	7.1076		5320.05	1746.3	0.0313035	1.70688		FALSE
9084.11	53193	576	7.72449		9174.37	1138.77	0.0340204	0.990161		FALSE
9095.79	53227	766	10.2725		5802.93	3361.61	0.0452425	1.56745		FALSE
9110.21	53268.9	1115	14.9528		6143.65	3023.09	0.0658555	1.48287		FALSE
9113.01	53277	1080	14.4834		2574.57	6132.69	0.0637883	3.53963		FALSE
9119.82	53296.8	861	11.5465		6248.08	2149.58	0.0508535	1.45962		FALSE
9122.65	53305.1	681	9.1326		11921.2	2177.3	0.0402221	0.765244		FALSE
9126.27	53315.6	577	7.7379		5081.55	1479.93	0.0340795	1.79596		FALSE
9129.5	53325	476	6.38343		5962.84	1182.96	0.0281141	1.53107		FALSE
9132.93	53334.9	399	5.35082		4357.33	1002.32	0.0235662	2.09599		FALSE
9136.39	53345	357	4.78757		4988.38	681.878	0.0210856	1.83154		FALSE
9139.16	53353	297	3.98294		4458.64	770.248	0.0175418	2.04976		FALSE
9143.24	53364.8	278	3.72814		5504.75	691.754	0.0164196	1.66097		FALSE
9146.04	53373	264	3.54039		4651.28	660.691	0.0155927	1.96635		FALSE
9150.18	53385	227	3.0442		7769.88	532.195	0.0134074	1.17765		FALSE
9152.94	53393	205	2.74917		5655.04	395.684	0.012108	1.61855		FALSE
9156.65	53403.7	201	2.69552		5242.33	497.335	0.0118717	1.74668		FALSE
9159.83	53413	200	2.68211		7199.29	427.548	0.0118127	1.27232		FALSE
9453.93	54258.9	210	2.89878		5262.56	528.168	0.0124033	1.79645		FALSE
9457	54267.6	237	3.27148		4766.08	635.799	0.013998	1.98423		FALSE
9460.27	54277	303	4.18252		5306.38	757.403	0.0178962	1.78281		FALSE
9463.75	54286.9	337	4.65185		5203.9	875.239	0.0199043	1.81859		FALSE
9467.27	54296.9	410	5.65952		5045.05	1075.46	0.0242159	1.87655		FALSE
9469.68	54303.8	464	6.40492		5022.52	948.969	0.0274054	1.88544		FALSE
9473.2	54313.8	531	7.32976		5718.36	1409.36	0.0313626	1.65663		FALSE
9476.69	54323.8	591	8.15799		4558.95	1628.62	0.0349064	2.0787		FALSE
9479.92	54333	649	8.9586		5795.09	1319.72	0.0383321	1.63585		FALSE
9483.37	54342.8	713	9.84204		4599.68	1935.32	0.0421121	2.06174		FALSE
9492.54	54368.9	1007	13.9003		6102.71	4460.27	0.0594767	1.55546		FALSE
9496.69	54380.8	1137	15.6948		7573.43	3827.87	0.0671549	1.25395		FALSE
9522.24	54453.5	3201	44.1856		828.99	55577.8	0.189061	11.4866		FALSE
9525.23	54462	3195	44.1028		708.02	59661	0.188707	13.4533		FALSE
9559.35	54558.9	727	10.0353		9014.73	2477.91	0.042939	1.06042		FALSE
9562.89	54569	693	9.56596		14274.7	1428.78	0.0409308	0.66992		FALSE
9565.71	54577	649	8.9586		7075.6	1764.29	0.0383321	1.35193		FALSE
9569.22	54586.9	614	8.47547		7309.99	1660.73	0.0362648	1.30906		FALSE
9572.76	54596.9	577	7.96473		3894.2	1202.63	0.0340795	2.45821		FALSE
9574.89	54603	554	7.64725		4681.52	1520.29	0.032721	2.04525		FALSE
9579.09	54614.9	537	7.41259		5049.88	1465.39	0.031717	1.8969		FALSE
9582.15	54623.6	503	6.94326		6144.19	1351.08	0.0297088	1.55955		FALSE
9585.46	54632.9	470	6.48774		6350.15	1246.92	0.0277597	1.50949		FALSE
9589.27	54643.8	420	5.79755		6584.34	868.354	0.0248066	1.45638		FALSE
9592.5	54652.9	384	5.30062		6366.13	1250.86	0.0226803	1.5068		FALSE
9596.06	54663	331	4.56902		9139.37	856.936	0.0195499	1.04997		FALSE
9606.31	54692	188	2.63102		3879.62	610.381	0.0111039	2.4761		FALSE
10106	56089	196	2.95936		7355.61	403.399	0.0115764	1.37392		FALSE
10119	56125	267	4.03137		11365.9	567.023	0.0157699	0.890295		FALSE
10121.9	56133	288	4.34844		3559.7	989.893	0.0170102	2.84348		FALSE
10125.8	56143.6	304	4.59002		7086.61	638.989	0.0179552	1.42886		FALSE
10129.2	56153	325	4.9071		8966.69	662.197	0.0191956	1.12965		FALSE
10136.2	56172.2	326	4.9222		7230.33	688.004	0.0192546	1.40189		FALSE
10139.3	56181	338	5.10338		8928.07	928.182	0.0199634	1.13567		FALSE
10142.7	56190.2	348	5.25437		6351.25	735.03	0.020554	1.59696		FALSE
10145.9	56199	342	5.16378		8154.41	716.355	0.0201996	1.24422		FALSE
10158.2	56233	431	6.50757		9523.39	1184.64	0.0254563	1.06666		FALSE
10161.8	56243	456	6.88504		4253.84	1288.28	0.0269328	2.38886		FALSE
10165	56251.7	479	7.23231		5302.66	1355.21	0.0282913	1.91696		FALSE
10168.4	56261	512	7.73057		8544.06	1075.17	0.0302404	1.19011		FALSE
10171.3	56269	555	8.37981		7185.42	1168.79	0.0327801	1.41554		FALSE
10174.9	56279	578	8.86507		7528.02	1602.92	0.0341386	1.35161		FALSE
10178.6	56289	619	9.49391		6750.78	2141.22	0.0365602	1.50776		FALSE
10182	56298.3	658	10.0921		6065.19	1836.02	0.0388636	1.67875		FALSE
10185.8	56308.9	718	11.0123		4999.11	1989.61	0.0424074	2.03752		FALSE
10196.4	56338	923	14.1565		1888.57	8298.38	0.0545154	5.39899		FALSE
10199.2	56345.8	939	14.4019		4928.69	2699.61	0.0554604	2.06936		FALSE
10201.8	56353	950	14.5706		4446.56	2749.61	0.0561101	2.29432		FALSE
10205.7	56363.7	939	14.4019		6729.72	2035.01	0.0554604	1.51652		FALSE
10212.1	56381	844	12.9448		2596.32	6799.12	0.0498494	3.93327		FALSE
10221.5	56407	594	9.11047		5296.77	1648.24	0.0350836	1.92976		FALSE
10225.1	56417	522	8.00617		5280.83	1450.24	0.030831	1.93627		FALSE
10235.3	56445	398	6.10432		4743.43	1120.65	0.0235072	2.15779		FALSE
10241.9	56463	348	5.33745		3926.48	956.197	0.020554	2.60842		FALSE
10245.6	56473	358	5.49082		9644.74	938.18	0.0211446	1.06229		FALSE
10249.2	56483	315	4.83131		5474.09	846.105	0.0186049	1.87231		FALSE
10252.8	56493	314	4.81597		10632.3	610.675	0.0185459	0.964312		FALSE
10256.2	56502.1	289	4.43254		6907.82	751.154	0.0170693	1.48472		FALSE
10259.7	56511.7	260	3.98775		6067.48	543.27	0.0153564	1.69093		FALSE
10263.1	56521	253	3.88039		7799.74	652.089	0.014943	1.31582		FALSE
10266	56529	254	3.89572		7823.84	644.155	0.0150021	1.31214		FALSE
10269.6	56539	241	3.69634		10064.4	466.593	0.0142342	1.02039		FALSE
10273.2	56548.9	234	3.58897		7097.84	591.227	0.0138208	1.44738		FALSE
10276.2	56557	212	3.25155		7203.76	429.216	0.0125214	1.4265		FALSE
10279.9	56567	227	3.48161		7935.1	536.771	0.0134074	1.29549		FALSE
10283.5	56577	207	3.17486		5347.78	655.195	0.0122261	1.92295		FALSE
10287.2	56587	193	2.96014		9961.83	270.883	0.0113992	1.03266		FALSE
10290.1	56594.9	192	2.9448		5637.61	514.849	0.0113401	1.82525		FALSE
10296.7	56613	188	2.88345		8228.24	378.094	0.0111039	1.25138		FALSE
10300.3	56623	189	2.89879		3111.32	630.739	0.011163	3.31059		FALSE
10309.3	56647.6	194	2.97547		3972.56	667.561	0.0114583	2.59513		FALSE
10312.8	56657	193	2.96014		3827	414.594	0.0113992	2.69474		FALSE
10315.8	56665.4	205	3.14419		5665.64	559.067	0.012108	1.82077		FALSE
10319.3	56674.9	215	3.29756		5846.78	574.747	0.0126986	1.76495		FALSE
10323	56685	213	3.26689		4711.22	573.125	0.0125805	2.19115		FALSE
10326.3	56693.9	209	3.20554		7171.26	446.446	0.0123442	1.43995		FALSE
10336.3	56721.4	245	3.75769		3892.61	1169.55	0.0144705	2.65537		FALSE
10340.6	56733	266	4.07977		8741.45	720.218	0.0157108	1.18294		FALSE
10343.8	56741.9	263	4.03376		5700.56	732.297	0.0155336	1.81453		FALSE
10346.4	56749	279	4.27916		4620.08	804.153	0.0164786	2.23945		FALSE
10353.3	56767.8	333	5.10739		6647.52	1103.99	0.0196681	1.55747		FALSE
10357.6	56779.3	339	5.19941		5650.1	1165.15	0.0200224	1.83316		FALSE
10360.4	56787	355	5.44481		8705.47	754.382	0.0209675	1.1901		FALSE
10364.2	56797.5	375	5.75156		5022.78	1063.39	0.0221487	2.06344		FALSE
10367.4	56806.1	393	6.02764		5057.68	852.01	0.0232119	2.04983		FALSE
10371.4	56817	420	6.61397		10836.5	1188.43	0.0248066	0.957078		FALSE
10374.7	56826	449	7.07064		4782.67	1290.86	0.0265194	2.16922		FALSE
10377.9	56834.8	485	7.63756		3226.27	1411.07	0.0286457	3.21669		FALSE
10381.6	56844.9	538	8.47218		7212.44	1150.17	0.031776	1.4394		FALSE
10384.9	56853.9	551	8.67689		5942.8	1579.34	0.0325439	1.74748		FALSE
10391.6	56872.1	636	10.0154		3173.61	3519.98	0.0375642	3.27438		FALSE
10401.5	56899	799	12.5823		2433.56	6780.68	0.0471915	4.27418		FALSE
10416.5	56939.8	1063	16.7396		3891.93	5184.41	0.0627842	2.67643		FALSE
10419.6	56948.3	1112	17.5113		4905.89	2418.08	0.0656783	2.1239		FALSE
10423.5	56958.8	1174	18.4876		5817.37	4225.9	0.0693403	1.79178		FALSE
10427.2	56968.9	1223	19.2592		9786.02	4382.94	0.0722344	1.06552		FALSE
10430.2	56977	1213	19.1018		7082.76	3476.91	0.0716437	1.47261		FALSE
10436.2	56993.5	1078	16.9758		3953.61	3807.54	0.0636702	2.63967		FALSE
10440.5	57005	974	15.3381		11199.6	2759.34	0.0575276	0.932217		FALSE
10443.8	57014.1	884	13.9208		2708.31	5205.21	0.0522119	3.85621		FALSE
10450.8	57033	686	10.8028		6737.05	1883.88	0.0405174	1.55124		FALSE
10454.5	57043	599	9.43278		5528.99	1678.98	0.0353789	1.89084		FALSE
10458.1	57053	539	8.48792		11706.3	1134.79	0.0318351	0.893376		FALSE
10461.8	57062.9	496	7.81078		10858.4	1396.04	0.0292954	0.963476		FALSE
10464.8	57071	494	7.77928		7445.9	1375.16	0.0291772	1.40544		FALSE
10468.5	57081	485	7.63756		10853.2	998.226	0.0286457	0.964552		FALSE
10471.4	57089	462	7.27536		5175.04	1300.19	0.0272872	2.02345		FALSE
10475.4	57099.9	443	6.97616		6241.16	960.658	0.026165	1.67844		FALSE
10478.8	57109	445	7.00765		8339.5	1236.42	0.0262831	1.25652		FALSE
10482.5	57119	426	6.70845		11797.5	903.148	0.0251609	0.888533		FALSE
10485.8	57128	418	6.58247		3770.87	1185.79	0.0246884	2.78073		FALSE
10489.8	57138.9	432	6.80294		4212.19	1237.84	0.0255153	2.49034		FALSE
10492.1	57145	427	6.7242		6065.93	932.094	0.02522	1.72967		FALSE
10495	57153	456	7.18088		8439.53	1271.45	0.0269328	1.24355		FALSE
10498.7	57163	460	7.24387		5930.25	1314.36	0.0271691	1.77036		FALSE
10502.4	57173	499	7.85802		7238.89	1399.32	0.0294726	1.45083		FALSE
10506.1	57183	535	8.42493		7165.57	1134.28	0.0315988	1.46619		FALSE
10509.5	57192.1	515	8.10998		4971.67	1494.39	0.0304176	2.11387		FALSE
10512.7	57200.9	549	8.6454		5708.51	1525.09	0.0324257	1.84158		FALSE
10515.7	57209	521	8.20447		5782.53	1458.92	0.030772	1.81853		FALSE
10519.1	57218.2	475	7.48008		5864	1344.77	0.028055	1.79384		FALSE
10522.5	57227.5	429	6.75569		1972.16	3419.27	0.0253381	5.33554		FALSE
10539.6	57273.6	211	3.32273		7319.39	443.789	0.0124623	1.43995		FALSE
11093.7	58752.9	196.5	3.27002		4652.7	663.926	0.0116059	2.38436		FALSE
11099.8	58769	269.5	4.48483		12238.4	389.818	0.0159175	0.906968		FALSE
11103.6	58779	319.5	5.3169		6919.36	868.194	0.0188707	1.60471		FALSE
11107	58788.1	336.5	5.5998		5407.06	975.797	0.0198748	2.05418		FALSE
11110.4	58797	367.5	6.11568		9978.33	984.027	0.0217057	1.11345		FALSE
11114.2	58806.9	358.5	5.96591		6274.86	1004.44	0.0211742	1.77122		FALSE
11118	58816.9	336.5	5.5998		6099.46	725.701	0.0198748	1.82279		FALSE
11120.5	58823.4	297.5	4.95079		5577.1	834.56	0.0175713	1.99395		FALSE
11124.3	58833.6	256.5	4.2685		6307.5	720.876	0.0151497	1.76367		FALSE
11127.9	58843	224.5	3.73598		8400.87	590.603	0.0132597	1.32461		FALSE
11131.7	58853	185.5	3.08696		10840.3	488.646	0.0109562	1.02688		FALSE
11545.8	59933	189.5	3.32007		6309.33	503.429	0.0111925	1.82996		FALSE
11550	59943.8	189.5	3.32007		4591.5	554.252	0.0111925	2.51552		FALSE
11554.3	59954.8	207.5	3.63543		5685.89	593.361	0.0122556	2.0321		FALSE
11557.4	59962.9	220.5	3.8632		6903.25	487.193	0.0130234	1.6742		FALSE
11561.6	59973.6	228.5	4.00336		4086.63	841.846	0.013496	2.82912		FALSE
11565.2	59983	264.5	4.63408		7915.88	570.13	0.0156222	1.46101		FALSE
11569	59992.9	274.5	4.80928		5416.04	808.699	0.0162129	2.13607		FALSE
11572.2	60001	296.5	5.22781		7458.85	846.193	0.0175123	1.55147		FALSE
11575.3	60009	297.5	5.24544		6926.34	659.889	0.0175713	1.67119		FALSE
11582.2	60027	293.5	5.17491		8340.34	1055.69	0.0173351	1.3887		FALSE
11592.3	60053	233.5	4.11701		5026.39	704.35	0.0137913	2.30629		FALSE
11596.2	60062.9	220.5	3.88779		5955.62	632.083	0.0130234	1.9471		FALSE
11600	60072.9	195.5	3.447		6480.86	553.794	0.0115469	1.78989		FALSE
11603.6	60082.1	194.5	3.42937		6222.84	423.87	0.0114878	1.86468		FALSE
13419.6	64595	187	3.61583		11241.1	514.238	0.0110448	1.19379		FALSE
13427.1	64613	194	3.75119		10349.5	432.232	0.0114583	1.29736		FALSE
13431.2	64623	191	3.69318		11841.9	658.301	0.0112811	1.13422		FALSE

## Sheet: ICDC_efa05-1_0_G1_1
Spectrum: ICDC efa05-1\0_G1\1 1SLin, "Baseline subt." (D:\Data\BioTyperRealTimeProcessing\China CDC\20121109fenchangqiujun\ICDC efa05-1\0_G1\1)
m/z	time	Intens.	SN	Quality Fac.	Res.	Area	Rel. Intens.	FWHM	Chi^2	Bk. Peak
2200.66	26385.2	302	6.0017		1795.09	519.811	0.0169782	1.22593		FALSE
2201.97	26392.9	358	7.1146		2232.64	808.177	0.0201265	0.986265		FALSE
2206.74	26421	115	2.28542		3578.96	75.2227	0.00646521	0.616588		FALSE
2208.49	26431.3	173	3.43806		1909.46	246.744	0.00972593	1.1566		FALSE
2209.8	26439	189	3.75603		2158.9	244.087	0.0106254	1.02358		FALSE
2211.83	26450.9	157	3.12009		3517.51	219.724	0.00882642	0.628807		FALSE
3037	30919	227	4.44343		1305.07	585.151	0.0127618	2.32708		FALSE
3420.57	32787.2	115	2.23232		3040.02	171.792	0.00646521	1.12518		FALSE
3426.56	32815.6	464	9.00692		701.662	2708.08	0.0260857	4.88349		FALSE
3508.51	33200.6	153	2.9585		3082.52	386.325	0.00860155	1.1382		FALSE
3509.57	33205.6	154	2.97783		2617.95	293.749	0.00865777	1.34058		FALSE
3512	33217	121	2.33973		6225.19	178.142	0.00680253	0.56416		FALSE
3663.44	33916.6	236	4.54198		774.919	1233.34	0.0132677	4.72752		FALSE
4342.75	36891	118.5	2.12114		4615.44	163.459	0.00666198	0.94092		FALSE
4345.27	36901.6	118.5	2.12114		3148.57	206.808	0.00666198	1.38008		FALSE
4347.29	36910	147.5	2.64023		4389.95	192.918	0.00829234	0.990282		FALSE
4349.65	36920	177.5	3.17723		3875.11	285.707	0.00997892	1.12246		FALSE
4352.11	36930.3	176.5	3.15933		3382.92	300.144	0.0099227	1.2865		FALSE
4354.18	36939	185.5	3.32043		4526.26	281.305	0.0104287	0.961982		FALSE
4356.57	36949	179.5	3.21303		4773.97	222.98	0.0100914	0.912566		FALSE
4358.64	36957.6	191.5	3.42783		3191.82	313.581	0.010766	1.36557		FALSE
4366.23	36989.5	527.5	9.44219		1173.71	2331.17	0.0296557	3.72004		FALSE
4367.75	36995.8	548.5	9.81809		3779.41	994.088	0.0308363	1.15567		FALSE
4369.93	37005	494.5	8.85149		6405.15	867.952	0.0278004	0.682252		FALSE
4374.67	37024.8	396.5	7.0973		4422.92	714.432	0.0222909	0.989092		FALSE
4378.82	37042.2	454.5	8.1355		3239.48	837.591	0.0255517	1.35171		FALSE
4381.13	37051.8	521.5	9.33479		4245.16	947.204	0.0293183	1.03203		FALSE
4383.32	37061	673.5	12.0556		6307.52	1152.69	0.0378637	0.694935		FALSE
4392.86	37100.9	1857.5	33.249		1454.43	10923.3	0.104427	3.02033		FALSE
4393.9	37105.2	1855.5	33.2132		1788.82	7684.5	0.104315	2.45631		FALSE
4409.84	37171.7	17787.5	318.334		648.446	166687	1	6.80063		FALSE
4427.65	37245.9	8041.5	143.915		622.51	84127.8	0.452087	7.11257		FALSE
4438.98	37293	2630.5	47.0768		1921.2	11155.5	0.147885	2.31053		FALSE
4448.33	37331.9	2285.5	40.9025		573.777	27426.3	0.128489	7.75271		FALSE
4459.75	37379.2	965.5	17.2791		4779.99	1360.74	0.0542797	0.933004		FALSE
4462.58	37390.9	907.5	16.2411		4856.27	1284.3	0.051019	0.918931		FALSE
4464.52	37399	934.5	16.7243		5898.67	1740.17	0.0525369	0.756869		FALSE
4467.4	37410.9	966.5	17.297		5749.38	1835.82	0.0543359	0.777024		FALSE
4469.46	37419.4	993.5	17.7802		3441.58	2366.44	0.0558538	1.29866		FALSE
4470.94	37425.6	957.5	17.1359		3992.48	1784.57	0.0538299	1.11984		FALSE
4473.75	37437.2	869.5	15.561		2848.03	1654.48	0.0488826	1.57082		FALSE
4476.09	37446.9	828.5	14.8273		5760.84	1516.63	0.0465777	0.776986		FALSE
4483.36	37477	502.5	8.993		8203.8	472.897	0.0282502	0.546498		FALSE
4485.3	37485	509.5	9.11828		2825.79	1183.77	0.0286437	1.58727		FALSE
4490.13	37505	509.5	9.11828		6493.19	961.643	0.0286437	0.691514		FALSE
4491.17	37509.2	505.5	9.04669		736.646	4546.03	0.0284188	6.09678		FALSE
4511.45	37592.9	326.5	5.84322		3818.69	724.693	0.0183556	1.18141		FALSE
4513.89	37603	301.5	5.3958		7323.82	641.299	0.0169501	0.61633		FALSE
4516.31	37613	248.5	4.44729		3276.82	425.935	0.0139705	1.37826		FALSE
4518.25	37621	203.5	3.64194		5199.78	274.232	0.0114406	0.868931		FALSE
4520.69	37631	192.5	3.44508		1713.38	414.085	0.0108222	2.63845		FALSE
4523.12	37641	192.5	3.44508		7684.49	340.379	0.0108222	0.588603		FALSE
4527.98	37661	196.5	3.49252		1568.41	438.531	0.0110471	2.88699		FALSE
4529.92	37669	217.5	3.86576		8374.93	380.265	0.0122277	0.54089		FALSE
4534.78	37689	181.5	3.22591		3097.65	330.826	0.0102038	1.46394		FALSE
4537.7	37701	200.5	3.56361		5419.99	337.317	0.011272	0.837216		FALSE
4540.14	37711	201.5	3.58138		2757.06	370.68	0.0113282	1.64673		FALSE
4542.57	37721	201.5	3.58138		3108.35	360.112	0.0113282	1.46141		FALSE
4547.43	37741	224.5	3.99018		2885.57	408.213	0.0126212	1.57592		FALSE
4555.4	37773.6	660.5	11.7395		799.349	5451.88	0.0371328	5.69888		FALSE
4563.53	37807	192.5	3.42142		2457.41	423.115	0.0108222	1.85705		FALSE
4565.97	37817	169.5	3.01263		9637.78	230.445	0.00952916	0.473757		FALSE
4568.41	37827	179.5	3.19036		9472.35	299.745	0.0100914	0.482289		FALSE
4572.95	37845.6	170.5	3.0304		1693.64	520.137	0.00958538	2.70007		FALSE
4576.22	37859	160.5	2.85267		3305.41	215.31	0.00902319	1.38446		FALSE
4578.87	37869.8	164.5	2.92376		5109.59	229.675	0.00924807	0.896131		FALSE
4581.51	37880.6	220.5	3.91908		3041.76	572.275	0.0123963	1.5062		FALSE
4583.36	37888.2	221.5	3.93686		1597.79	806.027	0.0124526	2.86856		FALSE
4597.26	37945	115.5	2.05285		8313.72	180.311	0.00649332	0.552973		FALSE
4753.32	38577	115	2.05343		5545.32	190.138	0.00646521	0.857177		FALSE
4755.31	38585	163	2.91052		5776.6	213.298	0.00916374	0.823202		FALSE
4762.44	38613.6	816	14.5704		918.605	5685.25	0.0458749	5.18442		FALSE
4771.27	38649	113.5	2.02665		4993.16	149.208	0.00638089	0.955562		FALSE
4773.76	38659	113.75	2.03111		5602.17	162.998	0.00639494	0.852127		FALSE
5085.07	39887	128	2.08968		5377.1	156.425	0.00719606	0.945689		FALSE
5087.64	39897	156	2.5468		6991.38	201.622	0.0087702	0.727702		FALSE
5090.21	39907	188	3.06922		6857.48	222.769	0.0105692	0.742287		FALSE
5092.53	39916	195	3.1835		4895.58	312.752	0.0109628	1.04023		FALSE
5094.85	39925	221	3.60796		5296.77	363.573	0.0124245	0.961879		FALSE
5097.43	39935	257	4.19569		5815.73	349.564	0.0144483	0.87649		FALSE
5100.01	39945	439	7.16695		3440.85	964.003	0.0246803	1.48219		FALSE
5101.88	39952.2	480	7.8363		2784.9	1721.55	0.0269852	1.83198		FALSE
5106.8	39971.3	199	3.2488		4947.65	368.596	0.0111876	1.03217		FALSE
5109	39979.8	147	2.39987		4350.66	279.796	0.00826423	1.1743		FALSE
5111.84	39990.8	127	2.07335		4821.13	278.216	0.00713985	1.0603		FALSE
5204.19	40347	139	2.22696		6370.53	214.602	0.00781448	0.816916		FALSE
5206.8	40357	179	2.86782		4796.46	304.256	0.0100632	1.08555		FALSE
5209.4	40367	197	3.1562		6191.77	272.057	0.0110752	0.841342		FALSE
5212	40377	323	5.17489		4685.23	553.228	0.0181588	1.11243		FALSE
5214.64	40387.1	430	6.88917		1267.12	1997.18	0.0241743	4.11533		FALSE
5218.8	40403	250	4.00533		8430.79	426.57	0.0140548	0.619017		FALSE
5221.42	40413.1	160	2.56341		4815.97	241.268	0.00899508	1.08419		FALSE
5224	40423	136	2.1789		4647.79	303.525	0.00764582	1.12398		FALSE
5253.98	40537.7	179	2.86782		4200.03	317.832	0.0100632	1.25094		FALSE
5255.89	40545	195	3.12416		4015.82	361.953	0.0109628	1.3088		FALSE
5258.51	40555	158	2.53137		5962.59	211.092	0.00888264	0.881916		FALSE
5558.08	41683.4	164.5	2.62472		1420.26	739.12	0.00924807	3.91341		FALSE
6016.43	43353	182.75	2.8125		3974.65	369.295	0.0102741	1.5137		FALSE
6020.36	43367	194.75	2.99718		10749.4	313.784	0.0109487	0.560065		FALSE
6023.15	43377	219.75	3.38193		3890.86	451.281	0.0123542	1.54803		FALSE
6025.93	43386.9	240.75	3.70511		2736.17	513.793	0.0135348	2.20232		FALSE
6028.2	43395	275.75	4.24376		9988.1	439.665	0.0155025	0.603538		FALSE
6033.77	43414.9	468.75	7.21401		3334.69	1843.82	0.0263528	1.8094		FALSE
6036.04	43423	518.75	7.9835		5387.91	1079.07	0.0291637	1.12029		FALSE
6038.28	43431	495.75	7.62953		3943.01	1054.69	0.0278707	1.53139		FALSE
6041.27	43441.6	454.75	6.99855		3363.64	754.243	0.0255657	1.79605		FALSE
6043.61	43450	435.75	6.70614		4865.56	932.248	0.0244975	1.24212		FALSE
6046.43	43460	463.75	7.13706		4018.43	984.675	0.0260717	1.50467		FALSE
6049.5	43470.9	478.75	7.3679		3956.61	773.257	0.026915	1.52896		FALSE
6052.05	43480	500.75	7.70648		4311.17	1066.4	0.0281518	1.40381		FALSE
6057.91	43500.9	664.75	10.2304		4429.9	2961.27	0.0373717	1.3675		FALSE
6060.19	43509	769.75	11.8464		4977.87	1644.72	0.0432748	1.21743		FALSE
6062.97	43518.9	853.75	13.0977		4623.38	2273	0.0479972	1.31137		FALSE
6065.24	43527	855.75	13.1284		6453.69	1403.69	0.0481096	0.939809		FALSE
6068.05	43537	917.75	14.0795		4799.82	2470.41	0.0515952	1.26422		FALSE
6078.22	43573.1	2405.75	36.9075		750.803	31422.6	0.135249	8.09562		FALSE
6091.79	43621.3	622.75	9.55383		6391.87	2600.06	0.0350105	0.953052		FALSE
6097.33	43641	478.75	7.34467		8837.44	771.25	0.026915	0.689943		FALSE
6100.14	43651	470.75	7.22194		5929.15	1008.58	0.0264652	1.02884		FALSE
6102.96	43661	451.75	6.93045		3410.92	961.225	0.025397	1.78924		FALSE
6105.21	43669	418.75	6.42419		5351.72	871.981	0.0235418	1.1408		FALSE
6108.28	43679.9	361.75	5.54973		5260.59	602.055	0.0203373	1.16114		FALSE
6124.55	43737.5	246.75	3.78548		3783.86	533.285	0.0138721	1.6186		FALSE
6130.61	43758.9	163.75	2.51215		5298.12	420.205	0.0092059	1.15713		FALSE
6136	43778	140.75	2.15929		3975.64	292.437	0.00791286	1.5434		FALSE
6138.54	43787	142.75	2.18998		4053.51	226.277	0.0080253	1.51437		FALSE
6141.35	43796.9	141.75	2.17464		5530.58	327.672	0.00796908	1.11044		FALSE
6164	43876.9	130.75	2.00588		6001.55	188.272	0.00735067	1.02707		FALSE
6166.82	43886.9	133.75	2.05191		5770.81	241.459	0.00751933	1.06862		FALSE
6171.94	43905	133.75	2.05191		4865.78	188.606	0.00751933	1.26844		FALSE
6174.75	43914.9	149.75	2.29737		4941.81	269.896	0.00841883	1.24949		FALSE
6177.29	43923.8	184.75	2.83431		4572.14	362.055	0.0103865	1.35107		FALSE
6179.88	43933	259.75	3.98492		6588.79	461.039	0.014603	0.937939		FALSE
6182.67	43942.8	225.75	3.46331		4642.93	459.201	0.0126915	1.33163		FALSE
6184.99	43951	207.75	3.18717		5845.87	323.554	0.0116796	1.05801		FALSE
6187.83	43961	200.75	3.07978		6053.91	377.305	0.011286	1.02212		FALSE
6190.66	43971	187.75	2.88034		4190.48	386.226	0.0105552	1.47731		FALSE
6192.95	43979	208.75	3.20251		4484.29	328.447	0.0117358	1.38103		FALSE
6195.78	43989	216.75	3.32524		5054.75	432.264	0.0121855	1.22573		FALSE
6198.61	43998.9	234.75	3.60138		6186.89	367.365	0.0131975	1.00189		FALSE
6200.9	44007	276.75	4.24572		4940.58	576.347	0.0155587	1.2551		FALSE
6203.89	44017.5	362.75	5.56507		5502.4	893.22	0.0203935	1.12749		FALSE
6206.01	44025	443.75	6.80772		5975.12	926.075	0.0249473	1.03864		FALSE
6209.04	44035.6	513.75	7.88162		4950.31	1080.02	0.0288826	1.25427		FALSE
6211.88	44045.6	496.75	7.58669		3621.77	1108.75	0.0279269	1.71515		FALSE
6224.07	44088.4	3330.75	50.8694		735.17	36672	0.187252	8.46616		FALSE
6245	44161.9	369.75	5.64706		2467.57	1604.34	0.0207871	2.53083		FALSE
6247.82	44171.8	389.75	5.95251		3491.94	859.249	0.0219115	1.78921		FALSE
6249.56	44177.9	345.75	5.28052		1754.83	1354.23	0.0194378	3.56135		FALSE
6255.25	44197.8	243.75	3.72271		3526.72	530.713	0.0137034	1.77368		FALSE
6257.86	44207	223.75	3.41725		4083.22	488.176	0.0125791	1.53258		FALSE
6261.28	44219	238.75	3.64634		6294.57	477.905	0.0134223	0.994711		FALSE
6263.57	44227	225.75	3.4478		7578.82	346.582	0.0126915	0.826458		FALSE
6266.4	44236.9	201.75	3.08126		4554.23	419.494	0.0113422	1.37595		FALSE
6269.28	44247	176.75	2.69944		8283.1	334.988	0.00993675	0.756876		FALSE
6271.57	44255	140.75	2.14962		5829.12	218.198	0.00791286	1.0759		FALSE
6355.24	44546.8	253.75	3.87543		912.959	2166.79	0.0142656	6.96115		FALSE
6392.17	44675	141.75	2.15067		5965.36	200.144	0.00796908	1.07155		FALSE
6397.64	44693.9	261.75	3.97134		4179.23	552.413	0.0147154	1.53082		FALSE
6399.83	44701.5	241.75	3.66789		2073.79	881.244	0.013591	3.08606		FALSE
6649.66	45558.7	280	4.22311		3183.56	953.734	0.0157414	2.08875		FALSE
6652.67	45569	365.25	5.5089		4633.73	955.47	0.0205341	1.4357		FALSE
6655.03	45577	363.75	5.48628		7025.53	793.417	0.0204498	0.947264		FALSE
6657.72	45586.1	353.5	5.33168		5593.58	612.928	0.0198735	1.19024		FALSE
6669.11	45624.8	1480	22.3222		1798.88	7556.41	0.0832045	3.70736		FALSE
6670.64	45630	1474	22.2317		1724.6	7971.55	0.0828672	3.86794		FALSE
6679.2	45659	466	7.02847		4273.75	1233.2	0.0261982	1.56284		FALSE
6682.7	45670.9	351	5.29398		8080.65	752.615	0.019733	0.827		FALSE
6685.09	45679	320	4.82642		6671.83	529.674	0.0179902	1.00199		FALSE
6690.62	45697.8	392	5.91236		2056.64	1587.69	0.0220379	3.25317		FALSE
6696.28	45716.9	474	7.14913		1630.26	2311.51	0.0266479	4.1075		FALSE
6698.96	45726	473	7.13405		4187.62	1286.2	0.0265917	1.59971		FALSE
6702.2	45737	398	6.00286		5971.16	857.606	0.0223753	1.12243		FALSE
6715.21	45781	328	4.94708		2939.15	945.368	0.0184399	2.28475		FALSE
6718.28	45791.4	334	5.03757		2211.85	1661.84	0.0187772	3.0374		FALSE
6724.28	45811.6	217	3.27291		5366.38	376.328	0.0121996	1.25304		FALSE
6729.99	45831	183	2.76011		4174.94	365.881	0.0102881	1.612		FALSE
6732.37	45839	152	2.29255		4060.95	251.779	0.00854533	1.65783		FALSE
6735.18	45848.5	138	2.08139		3878.47	307.228	0.00775826	1.73655		FALSE
6738	45858	135	2.03614		3075.52	301.161	0.0075896	2.19085		FALSE
6740.97	45868	133	2.00598		3962.85	292.353	0.00747716	1.70104		FALSE
6762	45939	150	2.26238		6584.4	250.549	0.00843289	1.02697		FALSE
6764.96	45949	164	2.47354		9387.24	250.371	0.00921996	0.720656		FALSE
6767.62	45957.9	169	2.54895		2139.31	424.447	0.00950105	3.16347		FALSE
6770.52	45967.7	178	2.68469		5984.77	290.779	0.010007	1.13129		FALSE
6773.28	45977	188	2.83552		9299.53	351.821	0.0105692	0.728347		FALSE
6776.24	45986.9	190	2.86568		6203.98	374.863	0.0106817	1.09224		FALSE
6779.21	45997	202	3.04668		6471.46	389.151	0.0113563	1.04756		FALSE
6781.6	46005	221	3.33324		6292.25	342.493	0.0124245	1.07777		FALSE
6784.57	46015	231	3.48407		5735.7	452.331	0.0129866	1.18287		FALSE
6787.52	46024.9	251	3.78572		4967.78	407.276	0.014111	1.36631		FALSE
6790.29	46034.2	294	4.43427		4836.01	609.213	0.0165285	1.40411		FALSE
6792.89	46043	331	4.99232		5824.08	689.06	0.0186086	1.16635		FALSE
6795.85	46052.9	389	5.86711		4608.5	642.403	0.0218693	1.47463		FALSE
6798.25	46061	419	6.31959		4995.11	911.201	0.0235559	1.36098		FALSE
6801.37	46071.5	416	6.27434		5252.64	941.467	0.0233872	1.29485		FALSE
6804.21	46081	418	6.30451		3898.2	964.341	0.0234996	1.74548		FALSE
6807.17	46091	485	7.31504		5388.1	820.186	0.0272663	1.26337		FALSE
6812.52	46108.9	611	9.21544		1654.45	3383.82	0.03435	4.11769		FALSE
6822.99	46144.1	652	9.83382		4645.55	1508.47	0.036655	1.46872		FALSE
6825.05	46151	697	10.5125		9525.92	1222.32	0.0391848	0.716471		FALSE
6831.58	46172.9	878	13.3205		3979.29	4134.9	0.0493605	1.71678		FALSE
6840.28	46202.1	1305	19.7987		1600.53	8630.53	0.0733661	4.27377		FALSE
6842.87	46210.8	1388	21.0579		6174.57	3242.26	0.0780323	1.10823		FALSE
6856.27	46255.6	3306	50.1566		615.466	55837.5	0.185861	11.14		FALSE
6875.19	46318.9	607	9.20904		6246.71	1396.31	0.0341251	1.10061		FALSE
6877.6	46327	602	9.13318		8303.73	1035.36	0.033844	0.828254		FALSE
6879.99	46335	575	8.72355		5163.14	1010.85	0.0323261	1.33252		FALSE
6882.96	46344.9	553	8.38978		4403.58	1560.71	0.0310892	1.56304		FALSE
6885.94	46354.9	490	7.43398		5245.85	1101.64	0.0275474	1.31264		FALSE
6889.22	46365.8	466	7.06987		5039.82	810.954	0.0261982	1.36696		FALSE
6891.67	46374	427	6.47818		4318.41	982.934	0.0240056	1.59588		FALSE
6894.37	46383	412	6.25061		8822.7	682.759	0.0231623	0.781435		FALSE
6900.64	46403.9	315	4.77899		4025.4	727.994	0.0177091	1.71427		FALSE
6903.35	46413	305	4.62727		5808.87	515.268	0.0171469	1.18841		FALSE
6906.94	46424.9	263	3.99008		3104.95	745.4	0.0147857	2.22449		FALSE
6909.35	46433	233	3.53493		7867.61	398.313	0.0130991	0.878202		FALSE
6912.08	46442.1	240	3.64113		4457.06	521.915	0.0134926	1.55082		FALSE
6915.33	46452.9	216	3.27702		4839.8	460.428	0.0121434	1.42885		FALSE
6917.96	46461.7	190	2.88256		5789.78	325.414	0.0106817	1.19486		FALSE
6921.34	46472.9	192	2.91291		6341.91	421.659	0.0107941	1.09137		FALSE
6923.75	46481	198	3.00394		6971.72	403.098	0.0111314	0.993119		FALSE
6926.15	46489	179	2.71568		6437.81	292.283	0.0100632	1.07586		FALSE
6929.45	46500	186	2.82188		4060.73	404.297	0.0104568	1.70645		FALSE
6931.56	46507	176	2.67017		4487.29	386.067	0.00989459	1.54471		FALSE
6935.16	46519	170	2.57914		5006.17	371.997	0.00955727	1.38532		FALSE
6944.78	46551	171	2.59431		4029.02	300.566	0.00961349	1.72369		FALSE
6947.46	46559.9	175	2.65499		4813.47	398.981	0.00983837	1.44334		FALSE
6950.77	46570.9	194	2.94325		6212.58	322.112	0.0109065	1.11882		FALSE
6953.2	46579	210	3.18599		8450.5	336.833	0.011806	0.822815		FALSE
6956.2	46589	210	3.18599		5367.12	462.081	0.011806	1.29608		FALSE
6958.61	46597	246	3.73216		4116.35	540.904	0.0138299	1.69048		FALSE
6961.62	46607	265	4.02042		6355.96	568.23	0.0148981	1.09529		FALSE
6964.37	46616.1	256	3.88388		4319.67	585.558	0.0143921	1.61225		FALSE
6967.64	46627	272	4.12662		5342.39	459.585	0.0152916	1.30422		FALSE
6973.62	46646.8	344	5.21896		4117.96	769.899	0.0193394	1.69346		FALSE
6976.69	46657	384	5.82581		4752.2	1065.19	0.0215882	1.4681		FALSE
6982.7	46676.9	407	6.17476		2835.77	951.121	0.0228812	2.46237		FALSE
6988.14	46695	447	6.78161		11408.2	1033.71	0.02513	0.612556		FALSE
6991.16	46705	461	7.02044		7607.26	786.366	0.0259171	0.919012		FALSE
6994.74	46716.9	456	6.9443		4175.02	1062.18	0.025636	1.67538		FALSE
6996.9	46724	490	7.46208		4013.14	872.672	0.0275474	1.7435		FALSE
6999.61	46733	561	8.54332		9866.22	968.609	0.031539	0.709451		FALSE
7002.82	46743.6	624	9.50273		4499.49	1757.06	0.0350808	1.55636		FALSE
7005.58	46752.8	677	10.3099		5261.63	1188.64	0.0380604	1.33145		FALSE
7008.37	46762	676	10.2946		4829.06	1577.4	0.0380042	1.45129		FALSE
7011.08	46771	691	10.5231		6187.26	1569.89	0.0388475	1.13315		FALSE
7014.61	46782.7	728	11.0865		5020.02	1685.04	0.0409276	1.39733		FALSE
7020.7	46802.8	1285	19.5689		2586.24	5518.54	0.0722417	2.71463		FALSE
7022.36	46808.3	1361	20.7263		1081.36	11534.6	0.0765144	6.49402		FALSE
7036.47	46855	345	5.25391		10968.5	400.038	0.0193956	0.641514		FALSE
7046.76	46889	321	4.88842		5468.82	929.313	0.0180464	1.28853		FALSE
7049.96	46899.5	325	4.94934		3367.63	765.747	0.0182713	2.09345		FALSE
7052.22	46907	325	4.94934		7688.59	558.475	0.0182713	0.917232		FALSE
7055.25	46917	317	4.82751		5366.93	734.371	0.0178215	1.31458		FALSE
7058.28	46927	315	4.79705		8910.74	525.071	0.0177091	0.792109		FALSE
7060.7	46935	273	4.15744		4795.6	608.523	0.0153479	1.47233		FALSE
7064.11	46946.2	240	3.6549		5922.39	507.129	0.0134926	1.19278		FALSE
7066.76	46955	208	3.16758		4652.21	441.248	0.0116936	1.51901		FALSE
7069.79	46965	173	2.63457		5027.31	281.63	0.00972593	1.40628		FALSE
7072.44	46973.7	137	2.08634		4108.72	300.76	0.00770204	1.72133		FALSE
7272.59	47628.9	154	2.34637		6268.17	235.544	0.00865777	1.16024		FALSE
7275.08	47637	138	2.1026		8016.22	273.473	0.00775826	0.907546		FALSE
7278.33	47647.5	181	2.75775		5872.06	370.06	0.0101757	1.23948		FALSE
7280.91	47655.9	218	3.32149		4634.18	382.492	0.0122558	1.57113		FALSE
7284.31	47667	302	4.60133		6411.63	486.472	0.0169782	1.13611		FALSE
7287.03	47675.8	311	4.73846		4637.98	697.338	0.0174842	1.57116		FALSE
7290.44	47686.9	295	4.49468		4342.98	692.199	0.0165847	1.67867		FALSE
7292.94	47695	298	4.54039		5400.83	517.944	0.0167533	1.35034		FALSE
7295.87	47704.5	299	4.55562		3182.45	721.161	0.0168096	2.29253		FALSE
7299.1	47715	328	4.99747		8006.61	764.014	0.0184399	0.911634		FALSE
7309.3	47748.1	578	8.80652		2756.38	3861.24	0.0324947	2.65177		FALSE
7311.8	47756.2	656	9.99495		4908.51	1539.77	0.0368798	1.48962		FALSE
7315.13	47767	729	10.9747		4827.77	1710.01	0.0409838	1.51522		FALSE
7329.45	47813.4	2149	32.3522		678.959	33643.8	0.120815	10.7951		FALSE
7346.01	47867	340	5.11854		5702.88	802.209	0.0191145	1.28812		FALSE
7349.11	47877	357	5.37446		7631.12	625.461	0.0200703	0.963045		FALSE
7352.2	47887	392	5.90137		7149.93	862.25	0.0220379	1.02829		FALSE
7354.94	47895.9	378	5.69061		5392.7	870.76	0.0212509	1.36387		FALSE
7357.99	47905.7	367	5.52501		5725.26	827.35	0.0206325	1.28518		FALSE
7360.86	47915	316	4.75723		6010.98	555.401	0.0177653	1.22457		FALSE
7364.18	47925.7	290	4.36581		5066.84	674.721	0.0163036	1.45341		FALSE
7366.68	47933.8	279	4.20021		4959.26	621.226	0.0156852	1.48544		FALSE
7369.53	47943	245	3.68836		5372.96	411.51	0.0137737	1.3716		FALSE
7372.62	47953	235	3.53781		5074.31	489.241	0.0132115	1.45293		FALSE
7375.69	47962.9	192	2.89047		5814.31	407.371	0.0107941	1.26854		FALSE
7378.8	47972.9	146	2.19796		6440.12	317.4	0.00820801	1.14575		FALSE
7558.98	48551	146	2.1998		6967.89	310.358	0.00820801	1.08483		FALSE
7573.25	48596.5	296	4.45988		789.778	4001.93	0.0166409	9.58909		FALSE
8731.91	52157.7	138	2.18994		3037.05	708.293	0.00775826	2.87513		FALSE
8741.47	52186.1	184	2.91993		6540.54	446.672	0.0103443	1.33651		FALSE
8748.76	52207.7	208	3.30079		5237.15	530.747	0.0116936	1.67052		FALSE
8752.52	52218.8	239	3.79273		5200.02	743.759	0.0134364	1.68317		FALSE
8755.48	52227.6	276	4.37989		6101.58	664.88	0.0155165	1.43495		FALSE
8758.83	52237.5	299	4.74488		6389.87	724.563	0.0168096	1.37074		FALSE
8762.64	52248.8	329	5.22095		5553.07	823.8	0.0184961	1.57798		FALSE
8765.39	52257	381	6.04615		7839.22	924.783	0.0214195	1.11815		FALSE
8768.76	52267	412	6.53809		6021.73	1018.66	0.0231623	1.45619		FALSE
8771.73	52275.8	464	7.36329		5025.99	1148.34	0.0260857	1.74527		FALSE
8775.2	52286	504	7.99806		5041	1277.51	0.0283345	1.74077		FALSE
8778.21	52294.9	568	9.01368		4964.09	1448.42	0.0319325	1.76834		FALSE
8781.82	52305.6	600	9.5215		4087.19	1583.15	0.0337316	2.14862		FALSE
8784.97	52315	650	10.315		5960.06	1256.83	0.0365425	1.47397		FALSE
8788.29	52324.8	677	10.7434		3876.23	1780.44	0.0380604	2.26723		FALSE
8797.56	52352.2	897	14.2346		2098.66	7025.9	0.0504287	4.19198		FALSE
8821.42	52422.7	1648	26.1524		844.14	29355.4	0.0926493	10.4502		FALSE
8824.25	52431.1	1682	26.6919		4502.49	4522.03	0.0945608	1.95986		FALSE
8827.59	52441	1734	27.5171		5309.52	4605.04	0.0974842	1.6626		FALSE
8830.98	52451	1707	27.0887		4145.75	4543.2	0.0959663	2.13013		FALSE
8833.7	52459	1720	27.295		7124.04	3436.7	0.0966971	1.23998		FALSE
8837.08	52469	1735	27.533		6986.06	4603.52	0.0975404	1.26496		FALSE
8840.15	52478	1792	28.4375		4854.86	3606.15	0.100745	1.82089		FALSE
8843.45	52487.8	1844	29.2627		4660.43	4928.14	0.103668	1.89756		FALSE
8846.83	52497.7	1965	31.1829		5764.9	6465.89	0.110471	1.5346		FALSE
8853.97	52518.8	2262	35.896		3220.81	14334.5	0.127168	2.74898		FALSE
8876.34	52584.7	3562	57.2608		805.625	64846.6	0.200253	11.018		FALSE
8879.01	52592.6	3617	58.145		774.032	60697.8	0.203345	11.4711		FALSE
8901.88	52659.9	1653	26.5728		5154.07	4372.03	0.0929304	1.72716		FALSE
8905.63	52670.9	1574	25.3028		6201.93	4154.64	0.0884891	1.43595		FALSE
8908.82	52680.3	1540	24.7562		5287.18	4077.8	0.0865777	1.68499		FALSE
8912	52689.6	1526	24.5312		5212.24	3064.08	0.0857906	1.70982		FALSE
8915.18	52699	1497	24.065		7348.38	3907.48	0.0841602	1.21322		FALSE
8918.19	52707.8	1449	23.2934		5116.99	3828.03	0.0814617	1.74286		FALSE
8921.32	52717	1382	22.2163		5577.93	3647.42	0.077695	1.5994		FALSE
8924.72	52727	1331	21.3964		6709.23	2641.56	0.0748278	1.33022		FALSE
8928.11	52736.9	1264	20.3194		5902.54	4093.6	0.0710611	1.51259		FALSE
8931.53	52747	1191	19.1459		8379.56	3111.03	0.0669571	1.06587		FALSE
8934.65	52756.1	1105	17.7634		6249	3671.55	0.0621223	1.42977		FALSE
8938.34	52767	1059	17.0239		7207.9	2134.17	0.0595362	1.24008		FALSE
8941.41	52776	1026	16.4934		4840.24	2760.63	0.057681	1.84731		FALSE
8944.48	52785	1007	16.188		4770.42	2692.42	0.0566128	1.87499		FALSE
8947.89	52795	977	15.7057		4874.19	1976.75	0.0549262	1.83577		FALSE
8955.4	52817	922	14.8216		16408.9	2469.55	0.0518342	0.545766		FALSE
8958.76	52826.8	876	14.0821		1492.12	6018	0.0492481	6.00406		FALSE
8972.71	52867.7	573	9.21124		6378.34	1153.35	0.0322136	1.40675		FALSE
8975.85	52876.9	563	9.05049		4652.78	1484.13	0.0316514	1.92914		FALSE
8979.28	52886.9	559	8.98619		4554.82	1113.79	0.0314266	1.97138		FALSE
8982.26	52895.7	539	8.66468		4700.63	1438.39	0.0303022	1.91086		FALSE
8985.42	52904.9	537	8.63253		4267.75	1757.42	0.0301897	2.10542		FALSE
8988.86	52915	519	8.34317		7452.59	1030.09	0.0291778	1.20614		FALSE
8991.4	52922.4	489	7.8609		4496.95	982.567	0.0274912	1.99944		FALSE
9003.22	52957	388	6.23728		8156.9	978.444	0.0218131	1.10376		FALSE
9006.82	52967.5	350	5.62641		6269	907.627	0.0196767	1.43672		FALSE
9010.06	52977	329	5.28883		7039.9	652.291	0.0184961	1.27986		FALSE
9013.67	52987.6	323	5.19238		4281.88	1045.51	0.0181588	2.10507		FALSE
9016.9	52997	321	5.16023		8638.5	606.586	0.0180464	1.0438		FALSE
9019.94	53005.9	288	4.62974		6285.15	749.073	0.0161911	1.43512		FALSE
9023.74	53017	293	4.71011		9380.63	563.91	0.0164722	0.961954		FALSE
9026.46	53024.9	301	4.83872		5495.12	755.598	0.016922	1.64263		FALSE
9029.9	53035	268	4.30823		7401.71	698.23	0.0150668	1.21998		FALSE
9032.65	53043	273	4.3886		9838.79	528.236	0.0153479	0.918065		FALSE
9036.73	53054.9	273	4.3886		4750.76	712.172	0.0153479	1.90216		FALSE
9039.48	53062.9	270	4.34038		4796.07	700.669	0.0151792	1.88477		FALSE
9042.93	53073	280	4.50113		10380.7	535.201	0.0157414	0.871127		FALSE
9051.16	53097	318	5.19658		10558.2	783.023	0.0178777	0.857267		FALSE
9054.59	53107	318	5.19658		10411.4	817.892	0.0178777	0.869677		FALSE
9060.77	53125	331	5.40902		3772.6	866.507	0.0186086	2.40173		FALSE
9065.32	53138.3	341	5.57243		4977.02	902.086	0.0191708	1.82143		FALSE
9070.37	53153	352	5.75219		3169.05	1161.8	0.0197892	2.86218		FALSE
9073.81	53163	380	6.20975		9360.05	729.511	0.0213633	0.969418		FALSE
9076.88	53172	358	5.85024		5719.65	951.381	0.0201265	1.58697		FALSE
9080.67	53183	365	5.96463		7081.78	953.514	0.02052	1.28226		FALSE
9084.07	53192.9	386	6.3078		6661.47	766.739	0.0217006	1.36367		FALSE
9108.77	53264.7	740	12.0927		2429.59	5337.92	0.0416022	3.7491		FALSE
9111.61	53273	790	12.9097		7925.81	2608.89	0.0444132	1.14961		FALSE
9114.42	53281.2	748	12.2234		1758.62	5540.38	0.042052	5.1827		FALSE
9124.67	53310.9	371	6.06268		9022.24	700.035	0.0208573	1.01135		FALSE
9127.73	53319.8	290	4.73902		6106.12	735.29	0.0163036	1.49485		FALSE
9130.88	53328.9	243	3.97097		5675.3	478.128	0.0136613	1.60888		FALSE
9135.01	53340.9	222	3.6278		3582.69	707.547	0.0124807	2.54976		FALSE
9138.4	53350.8	211	3.44805		6402.24	398.461	0.0118623	1.42738		FALSE
9141.51	53359.8	183	2.99049		4816.28	468.562	0.0102881	1.89804		FALSE
9144.66	53369	193	3.1539		7316.65	441.934	0.0108503	1.24984		FALSE
9148.29	53379.5	169	2.76171		5373.38	433.375	0.00950105	1.70252		FALSE
9151.51	53388.8	190	3.10488		6723.5	428.612	0.0106817	1.36112		FALSE
9154.32	53397	172	2.81073		7153.18	322.52	0.00966971	1.27976		FALSE
9157.77	53407	170	2.77805		8080.44	483.61	0.00955727	1.13333		FALSE
9161.21	53417	144	2.35317		6178.37	269.082	0.00809557	1.48279		FALSE
9164.65	53426.9	136	2.22244		6770.68	249.198	0.00764582	1.35358		FALSE
9167.77	53436	131	2.14073		3685.56	337.634	0.00736472	2.48748		FALSE
9170.87	53444.9	130	2.12439		4413.47	322.448	0.0073085	2.07793		FALSE
9472.2	54311	270	4.50048		7330.49	680.124	0.0151792	1.29216		FALSE
9475.69	54320.9	311	5.18389		6002.72	813.018	0.0174842	1.57857		FALSE
9479.87	54332.8	346	5.76728		4824.73	1143.34	0.0194519	1.96485		FALSE
9522.76	54454.9	1806	30.1032		874.079	36442	0.101532	10.8946		FALSE
9525.2	54461.9	1863	31.0533		898.905	27848	0.104736	10.5964		FALSE
9551.34	54536.2	434	7.23411		5973.56	894.641	0.0243992	1.59894		FALSE
9558.62	54556.8	393	6.5507		4889.94	1065.19	0.0220942	1.95475		FALSE
9561.01	54563.6	370	6.16733		4435.31	994.504	0.0208011	2.15566		FALSE
9564.3	54573	344	5.73395		6592.81	687.768	0.0193394	1.45072		FALSE
9567.13	54581	344	5.73395		5461.52	902.903	0.0193394	1.75174		FALSE
9573.8	54599.9	258	4.30046		4242.43	701.417	0.0145046	2.25668		FALSE
9580.82	54619.8	226	3.76707		5358.47	462.955	0.0127056	1.78798		FALSE
9584.17	54629.3	208	3.46704		4539.31	562.513	0.0116936	2.11137		FALSE
9587.27	54638.1	186	3.10033		6609.81	377.102	0.0104568	1.45046		FALSE
9591.09	54648.9	175	2.91698		8228.21	549.884	0.00983837	1.16564		FALSE
9593.94	54657	163	2.71696		6626.23	404.842	0.00916374	1.44787		FALSE
9597.47	54667	148	2.46693		8130.29	274.309	0.00832045	1.18046		FALSE
9600.68	54676.1	122	2.03355		4078.5	390.997	0.00685875	2.35397		FALSE
9616.47	54720.8	128	2.1391		4834.11	330.102	0.00719606	1.9893		FALSE
9620.08	54731	143	2.38977		9494.77	259.247	0.00803935	1.0132		FALSE
9626.43	54749	146	2.43991		8609.41	335.833	0.00820801	1.11813		FALSE
10107.4	56093	127	2.25031		11161.7	298.78	0.00713985	0.905543		FALSE
10111.1	56102.9	132	2.33891		6479.07	313.582	0.00742094	1.56057		FALSE
10114	56111	136	2.40978		5160.51	351.61	0.00764582	1.95987		FALSE
10117.6	56121	134	2.37434		7300.53	273.154	0.00753338	1.38587		FALSE
10121.2	56130.9	162	2.87048		6904.61	412.293	0.00910752	1.46586		FALSE
10130.9	56157.8	170	3.01223		3645.27	579.191	0.00955727	2.7792		FALSE
10139.1	56180.3	181	3.20714		6586.86	492.952	0.0101757	1.53929		FALSE
10143	56191	187	3.31345		6980.87	630.428	0.010513	1.45297		FALSE
10146.6	56200.9	204	3.61467		5483.93	561.727	0.0114687	1.85024		FALSE
10150.2	56211	223	3.95133		4074.07	603.191	0.0125369	2.49143		FALSE
10154.2	56221.9	240	4.25256		5013.41	830.372	0.0134926	2.02541		FALSE
10157.5	56231	283	5.01447		8178.39	915.581	0.01591	1.24199		FALSE
10161.1	56240.9	285	5.04991		6277.1	594.593	0.0160225	1.61876		FALSE
10164	56249	306	5.42201		5057.48	1065.53	0.0172031	2.0097		FALSE
10167.7	56259	320	5.67008		10046.9	669.46	0.0179902	1.01202		FALSE
10171.3	56269	382	6.76865		14605.1	945.589	0.0214758	0.696423		FALSE
10174.9	56279	387	6.9795		7744.22	1049.48	0.0217569	1.31387		FALSE
10177.8	56287	401	7.23199		7289.81	1096.77	0.0225439	1.39617		FALSE
10181.5	56297	445	8.02553		8430.41	1166.47	0.0250176	1.20771		FALSE
10185.1	56307	474	8.54854		9337.41	963.971	0.0266479	1.09078		FALSE
10188.7	56316.9	499	8.99941		6758.72	1355.68	0.0280534	1.50749		FALSE
10191.7	56325	547	9.86509		13549.4	1498.34	0.0307519	0.752184		FALSE
10195.3	56335	613	11.0554		8679.1	2080.86	0.0344624	1.17469		FALSE
10198.5	56343.7	660	11.903		6116.64	1851.36	0.0371047	1.66733		FALSE
10201.8	56352.9	711	12.8228		6316.16	1952.37	0.0399719	1.61519		FALSE
10205.2	56362.3	674	12.1555		2427.53	3561.13	0.0378918	4.20396		FALSE
10222.9	56410.9	291	5.24815		14942.6	1173.11	0.0163598	0.684148		FALSE
10230.2	56431	256	4.61693		11313.1	515.172	0.0143921	0.904286		FALSE
10233.8	56440.8	240	4.32837		6485.42	655.023	0.0134926	1.57798		FALSE
10237.3	56450.2	234	4.22017		5514.59	628.472	0.0131553	1.85639		FALSE
10240.4	56459	220	3.96768		6776.44	565.335	0.0123682	1.51118		FALSE
10243.8	56468.2	202	3.64305		5614.9	547.576	0.0113563	1.8244		FALSE
10247.7	56478.9	198	3.57091		7600.74	503.421	0.0111314	1.34825		FALSE
10250.7	56487	167	3.01183		6411.15	452.183	0.00938862	1.59888		FALSE
10254.3	56497	164	2.95772		5383.56	431.346	0.00921996	1.90474		FALSE
10258	56507	147	2.65113		10127.2	202.39	0.00826423	1.01291		FALSE
10265.2	56526.9	127	2.29043		4765.99	401.484	0.00713985	2.15385		FALSE
10348.6	56755	117	2.11008		6367.17	273.836	0.00657765	1.62531		FALSE
10352	56764.3	122	2.20026		5280.05	302.555	0.00685875	1.96059		FALSE
10356	56774.9	127	2.29043		6066.95	242.235	0.00713985	1.70695		FALSE
10358.9	56783	148	2.66916		7684.95	317.059	0.00832045	1.34795		FALSE
10362.8	56793.6	137	2.47078		4853.45	371.389	0.00770204	2.13515		FALSE
10366.2	56802.8	141	2.54292		5542.49	379.311	0.00792691	1.87031		FALSE
10369.2	56811	147	2.72864		7928.16	296.872	0.00826423	1.30789		FALSE
10373	56821.5	153	2.84002		4791.8	426.559	0.00860155	2.16475		FALSE
10376.5	56831	174	3.22982		5553.47	356.966	0.00978215	1.86847		FALSE
10379.4	56839	186	3.45257		4638.14	501.73	0.0104568	2.23784		FALSE
10383.5	56850	201	3.731		5267.04	555.82	0.0113001	1.97141		FALSE
10386.8	56858.9	201	3.731		4100.09	436.444	0.0113001	2.5333		FALSE
10394.1	56879	247	4.58486		8429.94	675.839	0.0138862	1.233		FALSE
10397.1	56887	263	4.88186		6531.88	555.948	0.0147857	1.59174		FALSE
10403	56903	301	5.58722		3942.4	1409.82	0.016922	2.63874		FALSE
10406.6	56913	333	6.18121		3903.14	1149.03	0.018721	2.66622		FALSE
10410.5	56923.6	363	6.73808		5102.85	1028.46	0.0204076	2.04014		FALSE
10413.8	56932.6	395	7.33207		7202.05	1111.48	0.0222066	1.44596		FALSE
10421.3	56953	482	8.94698		5000.9	1989.11	0.0270977	2.08389		FALSE
10428.6	56972.8	531	9.85653		1822.78	4059.35	0.0298524	5.72127		FALSE
10432.4	56983	520	9.65234		5519.84	1113.25	0.029234	1.88997		FALSE
10435.3	56990.9	482	8.94698		3402.6	2455.28	0.0270977	3.06685		FALSE
10442.1	57009.4	339	6.29259		5988.27	1143.74	0.0190583	1.74376		FALSE
10445.8	57019.5	268	4.97467		5851.45	736.912	0.0150668	1.78517		FALSE
10449.3	57029	251	4.65911		6022.07	518.684	0.014111	1.73517		FALSE
10453	57038.9	218	4.04656		4196.1	578.526	0.0122558	2.49112		FALSE
10456.2	57047.7	206	3.82381		6104.29	558.456	0.0115812	1.71292		FALSE
10459.6	57057	201	3.731		8396.62	413.105	0.0113001	1.24569		FALSE
10463.3	57067	196	3.63819		5192.07	497.119	0.011019	2.01525		FALSE
10467	57076.9	200	3.71244		6771.71	517.321	0.0112439	1.54569		FALSE
10478.8	57109	168	3.11845		5799.07	361.208	0.00944483	1.80698		FALSE
10486.9	57131	166	3.08133		10442.7	338.925	0.0093324	1.00423		FALSE
10489.8	57139	184	3.41544		8004.4	478.231	0.0103443	1.31051		FALSE
10493.5	57149	184	3.41544		6909.69	482.12	0.0103443	1.51867		FALSE
10497.2	57158.8	195	3.61963		7572.11	398.604	0.0109628	1.38629		FALSE
10500.9	57169	222	4.12081		9238.54	563.778	0.0124807	1.13664		FALSE
10503.9	57177	245	4.54774		9619.82	580.744	0.0137737	1.0919		FALSE
10507.6	57187	248	4.60343		8451.23	500.715	0.0139424	1.24332		FALSE
10510.5	57195	256	4.75192		7039.59	683.775	0.0143921	1.49306		FALSE
10514.2	57204.9	228	4.23218		5170.77	754.753	0.012818	2.03339		FALSE
10517.8	57214.8	203	3.76813		6517.98	526.449	0.0114125	1.61367		FALSE
10521.2	57224	175	3.24838		6459.81	428.66	0.00983837	1.62872		FALSE
10524.6	57233	134	2.48733		9919.46	245.576	0.00753338	1.061		FALSE
11097.5	58762.9	107	2.06802		6082.25	283.292	0.00601546	1.82457		FALSE
11101.3	58773	148	2.86043		8039.17	284.032	0.00832045	1.3809		FALSE
11105	58782.8	179	3.45958		5583.59	465.889	0.0100632	1.98887		FALSE
11108.4	58791.7	197	3.80747		5253.88	566.819	0.0110752	2.11432		FALSE
11111.6	58800.1	214	4.13603		4491.28	475.792	0.0120309	2.47404		FALSE
11114.7	58808.2	219	4.23267		6107.8	610.226	0.012312	1.81975		FALSE
11118.5	58818.2	194	3.74949		4618.31	672.807	0.0109065	2.40748		FALSE
11127.9	58843	116	2.24196		6508.72	239.925	0.00652143	1.70969		FALSE
15066.8	68433	95	2.10135		8964.36	188.73	0.00534083	1.68075		FALSE
15083.6	68470.9	91	2.01287		6856.56	215.457	0.00511595	2.19988		FALSE

## Sheet: ICDC_efa06-1_0_H1_1
Spectrum: ICDC efa06-1\0_H1\1 1SLin, "Baseline subt." (D:\Data\BioTyperRealTimeProcessing\China CDC\20121109fenchangqiujun\ICDC efa06-1\0_H1\1)
m/z	time	Intens.	SN	Quality Fac.	Res.	Area	Rel. Intens.	FWHM	Chi^2	Bk. Peak
2200.35	26383.4	296	4.59308		593.358	1255.32	0.0224141	3.70831		FALSE
3036.2	30915	167	2.45263		3864.38	202.921	0.0126458	0.78569		FALSE
3423.9	32803	213	3.07102		3895.39	406.018	0.016129	0.878961		FALSE
3425.65	32811.3	218	3.14311		1320.98	844.255	0.0165076	2.59326		FALSE
3507.26	33194.8	375	5.45038		1860.92	1027.5	0.0283962	1.88469		FALSE
3508.68	33201.4	352	5.11609		1550.95	989.488	0.0266546	2.26227		FALSE
3661.78	33909	391	5.56508		871.653	1931.82	0.0296078	4.20096		FALSE
4361.82	36971	171	2.30353		5665.83	262.637	0.0129487	0.769847		FALSE
4364.19	36980.9	273	3.67757		4379.06	429.812	0.0206724	0.996604		FALSE
4366.37	36990.1	271	3.65062		4209.06	465.804	0.020521	1.03737		FALSE
4368.49	36999	274	3.69104		6342.15	450.18	0.0207481	0.688803		FALSE
4392.63	37099.9	1166	15.7071		933.115	8558.37	0.0882932	4.70749		FALSE
4394.94	37109.6	1127	15.1817		4703.53	1603.3	0.08534	0.934393		FALSE
4408.66	37166.8	13206	177.52		646.01	120450	1	6.82444		FALSE
4428.01	37247.4	4191	56.3371		505.21	53713	0.317356	8.76471		FALSE
4447.57	37328.7	1571	21.118		1353.13	9450.25	0.118961	3.28688		FALSE
4449.81	37338	1576	21.1852		876.207	12787.8	0.11934	5.07849		FALSE
4469.17	37418.2	877	11.789		1098.87	6479.52	0.0664092	4.06705		FALSE
4473.74	37437.2	958	12.8778		1074.47	7190.54	0.0725428	4.16367		FALSE
4480.7	37466	505	6.78841		3778.33	937.974	0.0382402	1.18589		FALSE
4483.43	37477.3	478	6.42546		2457.87	910.776	0.0361957	1.82412		FALSE
4485.49	37485.8	498	6.69431		4220.94	701.232	0.0377101	1.06267		FALSE
4490.59	37506.9	576	7.74282		2871.14	2270.74	0.0436165	1.56405		FALSE
4492.62	37515.3	556	7.47397		1435.55	2182.48	0.0421021	3.12956		FALSE
4497.37	37534.9	398	5.35007		7999.83	852.495	0.0301378	0.562183		FALSE
4499.82	37545	295	3.96551		7335.09	385.978	0.0223383	0.613465		FALSE
4501.76	37553	284	3.81764		4947.39	376.974	0.0215054	0.909927		FALSE
4506.13	37571	264	3.54879		4483.49	364.245	0.0199909	1.00505		FALSE
4510.71	37589.9	276	3.7101		2464.41	626.666	0.0208996	1.83034		FALSE
4513.14	37599.9	268	3.60256		4388.53	458.064	0.0202938	1.02839		FALSE
4515.34	37609	215	2.89011		7603.38	350.916	0.0162805	0.59386		FALSE
4517.9	37619.5	154	2.07013		4712.71	214.494	0.0116614	0.958662		FALSE
4531.38	37675	162	2.15116		2559.47	352.497	0.0122672	1.77044		FALSE
4534.29	37687	159	2.11132		7114.93	260.486	0.01204	0.637292		FALSE
4539.62	37708.9	156	2.07149		3096.14	275.097	0.0118128	1.46622		FALSE
4543.8	37726	177	2.35034		3811.2	241.58	0.013403	1.19222		FALSE
4545.98	37735	205	2.72215		4244.01	346.218	0.0155232	1.07115		FALSE
4548.78	37746.5	251	3.33297		3532.88	324.089	0.0190065	1.28756		FALSE
4553.59	37766.2	762	10.1184		951.352	4751.79	0.057701	4.78644		FALSE
4559.62	37790.9	216	2.86821		3505.26	383.28	0.0163562	1.30079		FALSE
4562.38	37802.3	182	2.41674		4120.67	245.728	0.0137816	1.10719		FALSE
4564.49	37810.9	170	2.25739		4160.93	283.038	0.0128729	1.09699		FALSE
4580.63	37877	175	2.32378		7844.12	233.024	0.0132516	0.583957		FALSE
4582.82	37886	166	2.20428		4004.08	288.782	0.01257	1.14454		FALSE
4753.3	38576.9	170	2.23681		4048.77	391.938	0.0128729	1.17401		FALSE
4760.7	38606.6	1038	13.6577		944.066	6685.64	0.0786006	5.04276		FALSE
4769.28	38641	153	2.01313		6699.89	174.896	0.0115856	0.711843		FALSE
5094.85	39925	212.75	2.68157		3747.66	391.171	0.0161101	1.35947		FALSE
5099.12	39941.5	498.75	6.28641		2055.14	1797.08	0.0377669	2.48116		FALSE
5103.86	39959.9	262.75	3.31179		4518.12	458.404	0.0198963	1.12964		FALSE
5106.19	39968.9	176.75	2.22782		3800.6	251.184	0.0133841	1.34352		FALSE
5190.64	40294.9	175.75	2.21521		3596.93	391.225	0.0133083	1.44308		FALSE
5193.06	40304.2	193.75	2.44209		4597.23	284.125	0.0146714	1.12961		FALSE
5195.33	40313	185.75	2.34125		4950.1	346.266	0.0140656	1.04954		FALSE
5198.06	40323.4	193.75	2.39333		3830.82	367.941	0.0146714	1.3569		FALSE
5205.75	40353	391.75	4.83916		6035.73	565.61	0.0296645	0.86249		FALSE
5213.66	40383.3	1143.75	14.1284		882.555	10017.1	0.0866084	5.90747		FALSE
5223.46	40420.9	295.75	3.6533		2812.43	574.857	0.0223951	1.85727		FALSE
5225.7	40429.5	257.75	3.1839		4774.73	376.237	0.0195176	1.09445		FALSE
5227.9	40437.9	206.75	2.55391		4101.67	305.827	0.0156558	1.27458		FALSE
5230.27	40447	197.75	2.44274		3469.76	352.228	0.0149743	1.50739		FALSE
5232.88	40457	186.75	2.30686		3005.06	362.436	0.0141413	1.74135		FALSE
5235.46	40466.8	169.75	2.09686		3507.28	327.392	0.012854	1.49274		FALSE
5237.58	40475	165.75	2.04745		3788	293.559	0.0125511	1.38268		FALSE
5245.13	40503.8	169.75	2.09686		3506.64	313.66	0.012854	1.49577		FALSE
5253.72	40536.7	328.75	4.06094		2558.82	1105.11	0.024894	2.05318		FALSE
5255.19	40542.3	354.75	4.38211		2963.84	1316.69	0.0268628	1.7731		FALSE
5556.29	41676.8	174.25	2.14671		2894.58	661.054	0.0131948	1.91955		FALSE
6034.36	43417	176.5	2.10584		7054.01	346.148	0.0133651	0.855452		FALSE
6037.16	43427	195.5	2.33253		8689.52	392.996	0.0148039	0.694764		FALSE
6039.38	43434.9	174.5	2.08198		4022.04	361.498	0.0132137	1.50157		FALSE
6042.21	43445	185.5	2.21322		4476.72	364.674	0.0140466	1.34969		FALSE
6045.02	43455	212.5	2.53536		7867.72	305.781	0.0160912	0.768332		FALSE
6047.78	43464.8	205.5	2.45184		5323.72	415.968	0.0155611	1.13601		FALSE
6050.05	43472.9	229.5	2.73819		4030	467.615	0.0173785	1.50125		FALSE
6052.88	43483	283.5	3.38247		5175.86	545.095	0.0214675	1.16944		FALSE
6055.69	43493	303.5	3.62109		4036.89	613.173	0.022982	1.50009		FALSE
6058.49	43502.9	389.5	4.64717		3897.83	806.747	0.0294942	1.55432		FALSE
6061.28	43512.9	398.5	4.73141		5498.9	831.808	0.0301757	1.10227		FALSE
6067.79	43536.1	452.5	5.37256		3000.18	1199.83	0.0342647	2.02248		FALSE
6077.12	43569.2	1291.5	15.334		772.28	13811.3	0.0977965	7.86907		FALSE
6086.03	43600.9	557.5	6.61923		6926.02	1148.24	0.0422157	0.87872		FALSE
6088.3	43608.9	497.5	5.90684		5241.76	980.805	0.0376723	1.1615		FALSE
6091.12	43619	375.5	4.45833		4942.83	740.093	0.028434	1.23231		FALSE
6093.94	43629	308.5	3.66284		5400.21	468.242	0.0233606	1.12846		FALSE
6096.52	43638.1	291.5	3.46099		4692.76	600.683	0.0220733	1.29913		FALSE
6099.19	43647.6	309.5	3.67471		5480.8	483.868	0.0234363	1.11283		FALSE
6101.81	43656.9	260.5	3.09293		4057.89	665.937	0.0197259	1.50369		FALSE
6104.65	43667	230.5	2.73674		3986.85	370.311	0.0174542	1.5312		FALSE
6106.91	43675	232.5	2.76048		7110.1	352.822	0.0176056	0.858906		FALSE
6110.29	43687	254.5	3.02169		6521.28	497.135	0.0192715	0.936976		FALSE
6113.07	43696.8	325.5	3.86468		4242.79	663.459	0.0246479	1.44081		FALSE
6115.49	43705.4	349.5	4.14963		3020.06	940.286	0.0264652	2.02496		FALSE
6117.77	43713.5	316.5	3.75782		4487.76	651.512	0.0239664	1.36321		FALSE
6119.88	43720.9	249.5	2.96233		3746.44	604.827	0.0188929	1.63352		FALSE
6123.54	43733.9	179.5	2.13121		5145.2	285.727	0.0135923	1.19015		FALSE
6194.65	43985	181.5	2.15496		5822.07	303.752	0.0137438	1.06399		FALSE
6197.2	43994	176.5	2.09559		3441.58	365.817	0.0133651	1.80068		FALSE
6200.02	44003.9	222.5	2.64175		4822.55	355.693	0.0168484	1.28563		FALSE
6202.6	44013	287.5	3.4135		6528.5	567.37	0.0217704	0.950081		FALSE
6205.76	44024.1	354.5	4.209		4181.91	879.042	0.0268439	1.48395		FALSE
6207.72	44031	373.5	4.43458		3931.74	607.344	0.0282826	1.57888		FALSE
6211.1	44042.9	391.5	4.61196		3921.01	838.325	0.0296456	1.58406		FALSE
6222.81	44084	3013.5	35.4997		762.409	30670	0.228192	8.16204		FALSE
6239.04	44141	302.5	3.56352		7518.85	466.037	0.0229063	0.829786		FALSE
6241.88	44151	385.5	4.54127		5853.26	764.896	0.0291913	1.0664		FALSE
6244.16	44159	458.5	5.40123		5000.35	945.464	0.0347191	1.24874		FALSE
6246.68	44167.8	417.5	4.91824		3711.45	910.333	0.0316144	1.68308		FALSE
6249.49	44177.7	344.5	4.05829		4419.74	716.466	0.0260866	1.414		FALSE
6252.29	44187.5	282.5	3.32791		4149.91	459.052	0.0213918	1.50661		FALSE
6255.3	44198	240.5	2.83314		2971.87	510.812	0.0182114	2.10484		FALSE
6257.86	44207	234.5	2.76246		4557.78	368.25	0.0177571	1.37301		FALSE
6260.72	44217	255.5	3.00985		5047.9	643.541	0.0193473	1.24026		FALSE
6262.99	44224.9	238.5	2.80958		4692.45	381.052	0.01806	1.33469		FALSE
6265.85	44235	246.5	2.90382		4057.59	472.453	0.0186658	1.54423		FALSE
6268.4	44243.9	189.5	2.23235		5207.9	308.138	0.0143495	1.20363		FALSE
6351.82	44534.9	171.5	2.02031		4090.18	397.966	0.0129865	1.55295		FALSE
6354.27	44543.4	202.5	2.38549		3508.53	444.968	0.0153339	1.81109		FALSE
6355.86	44548.9	180.5	2.12633		4692.23	347.254	0.013668	1.35455		FALSE
6650.86	45562.8	247	2.92148		2788.5	1024.64	0.0187036	2.3851		FALSE
6652.68	45569	274	3.24083		9072.82	446.769	0.0207481	0.733254		FALSE
6655.03	45577	279	3.29997		5977.54	595.761	0.0211268	1.11334		FALSE
6657.39	45585	245	2.89782		5574.29	410.899	0.0185522	1.1943		FALSE
6668.54	45622.8	916	10.8343		924.452	8705.41	0.0693624	7.2135		FALSE
6677.42	45653	317	3.75936		3749.93	619.12	0.0240042	1.78068		FALSE
6680.36	45663	250.75	2.97369		11177.8	394.447	0.0189876	0.597647		FALSE
6682.72	45671	217	2.57344		3260.6	454.311	0.0164319	2.04954		FALSE
6685.68	45681	220.25	2.61199		4486.3	335.032	0.016678	1.49024		FALSE
6688.62	45691	264.5	3.13676		7942.02	521.013	0.0200288	0.842181		FALSE
6691.55	45700.9	294.5	3.49253		4294.21	628.368	0.0223005	1.55827		FALSE
6696.88	45719	340.5	4.03806		3919.75	914.27	0.0257837	1.7085		FALSE
6698.86	45725.7	285.5	3.3858		5273.42	593.075	0.021619	1.27031		FALSE
6702.75	45738.8	232.5	2.75726		5357.31	498.291	0.0176056	1.25114		FALSE
6705.16	45747	253.5	3.00631		6226.54	402.833	0.0191958	1.07687		FALSE
6708.1	45756.9	244.5	2.89957		5496.13	402.906	0.0185143	1.22051		FALSE
6711.26	45767.6	261.5	3.10118		3900.52	564.099	0.0198016	1.7206		FALSE
6713.83	45776.3	334.5	3.9669		4007.86	742.143	0.0253294	1.67516		FALSE
6715.79	45783	376.5	4.46499		2994.67	1414.57	0.0285098	2.24258		FALSE
6719.43	45795.3	313.5	3.71786		4506.15	1085.36	0.0237392	1.49117		FALSE
6796.49	46055.1	207.5	2.46078		3488.04	453.817	0.0157126	1.94852		FALSE
6798.59	46062.1	232.5	2.75726		4059.28	609.575	0.0176056	1.67483		FALSE
6804.56	46082.2	191.5	2.27104		4230.26	420.355	0.014501	1.60854		FALSE
6807.44	46091.9	205.5	2.43706		3931.97	463.497	0.0155611	1.7313		FALSE
6810.15	46101	235.5	2.79284		3732.17	393.898	0.0178328	1.82472		FALSE
6812.53	46109	244.5	2.89957		4270.41	536.153	0.0185143	1.59529		FALSE
6815.51	46119	248.5	2.94701		9689.18	389.136	0.0188172	0.703415		FALSE
6818.44	46128.8	231.5	2.7454		3203.9	633.995	0.0175299	2.12817		FALSE
6821.78	46140	234.5	2.78098		3158.13	412.549	0.0177571	2.16007		FALSE
6824.05	46147.6	249.5	2.95887		4192.4	560.862	0.0188929	1.62772		FALSE
6826.84	46157	282.5	3.35022		4029.8	639.55	0.0213918	1.69409		FALSE
6841.74	46207	507.5	6.08434		4483.69	1161.58	0.0384295	1.52592		FALSE
6855.02	46251.4	1324.5	15.8792		681.959	19776.5	0.100295	10.052		FALSE
6871.62	46307	253.5	3.03917		4154.01	429.978	0.0191958	1.65421		FALSE
6874.26	46315.8	247.5	2.96724		3946.33	562.428	0.0187415	1.74194		FALSE
6877.57	46326.9	257.5	3.08713		4597.52	559.651	0.0194987	1.49593		FALSE
6880.2	46335.7	241.5	2.89531		4702.85	512.023	0.0182871	1.46299		FALSE
6882.99	46345	233.5	2.7994		4590.48	374.21	0.0176814	1.4994		FALSE
6885.87	46354.6	182.5	2.18796		3892.55	411.477	0.0138195	1.76899		FALSE
6888.92	46364.8	181.5	2.17598		4794.37	301.597	0.0137438	1.43688		FALSE
6894.36	46383	169.5	2.03211		5635.66	334.882	0.0128351	1.22334		FALSE
6954.14	46582.1	187.5	2.24791		4747.02	481.151	0.0141981	1.46495		FALSE
6957.21	46592.3	218.5	2.61956		4743.71	363.789	0.0165455	1.46662		FALSE
6959.81	46601	242.5	2.9073		5847.03	491.379	0.0183629	1.19032		FALSE
6962.8	46610.9	257.5	3.08713		4803.08	560.598	0.0194987	1.44965		FALSE
6965.54	46620	286.5	3.43481		4562.63	493.171	0.0216947	1.52665		FALSE
6968.84	46630.9	326.5	3.91436		4680.03	719.043	0.0247236	1.48906		FALSE
6971.55	46639.9	384.5	4.60971		5367	850.068	0.0291156	1.29897		FALSE
6974.47	46649.6	457.5	5.4849		3382.04	1282.36	0.0346433	2.06221		FALSE
6977.49	46659.7	476.5	5.71269		4753.54	1091.26	0.0360821	1.46785		FALSE
6980.9	46671	473.5	5.67672		6440.43	1352.53	0.0358549	1.08392		FALSE
6983.32	46679	472.5	5.66473		8751.1	829.115	0.0357792	0.797993		FALSE
6986.87	46690.8	533.5	6.39605		4187.61	1233.77	0.0403983	1.66846		FALSE
6989.94	46701	558.5	6.69577		4131.5	1311.64	0.0422914	1.69186		FALSE
6992.15	46708.3	572.5	6.96267		5034.79	1020.33	0.0433515	1.38877		FALSE
6995.02	46717.8	585.5	7.12077		4774.34	1374.07	0.0443359	1.46513		FALSE
7007.83	46760.2	848.5	10.3193		6426.19	1513.86	0.0642511	1.09051		FALSE
7010.11	46767.8	864.5	10.5139		3959.68	1529.46	0.0654627	1.77037		FALSE
7020.41	46801.9	1874.5	22.7974		734.681	26133.6	0.141943	9.55573		FALSE
7033.45	46845	539.5	6.56133		6361.36	1199.76	0.0408526	1.10565		FALSE
7036.47	46855	497.5	6.05053		5837.53	860.614	0.0376723	1.20538		FALSE
7039.67	46865.5	509.5	6.19647		5394.8	1137.19	0.0385809	1.3049		FALSE
7042.52	46875	562.5	6.84105		4925.66	1263.12	0.0425943	1.42976		FALSE
7045.54	46884.9	577.5	7.02348		6145.57	1264.87	0.0437301	1.14644		FALSE
7048.33	46894.2	550.5	6.69511		5487.26	968.069	0.0416856	1.28449		FALSE
7051.37	46904.2	553.5	6.73159		4041.43	1287.23	0.0419128	1.74477		FALSE
7053.98	46912.8	631.5	7.68022		3976.04	1434.35	0.0478192	1.77412		FALSE
7057.05	46922.9	601.5	7.31536		6004.79	1567.39	0.0455475	1.17524		FALSE
7060.07	46932.9	489.5	5.95323		5781.79	1076.65	0.0370665	1.22109		FALSE
7063.12	46943	441.5	5.36946		6531.59	946.291	0.0334318	1.08138		FALSE
7065.71	46951.5	354.5	4.31138		3955.64	811.13	0.0268439	1.78624		FALSE
7068.58	46961	303.5	3.69113		6042.35	663.535	0.022982	1.16984		FALSE
7071.61	46971	249.5	3.03439		5157.32	556.974	0.0188929	1.37118		FALSE
7077.08	46989	198.5	2.41413		4854.09	438.197	0.015031	1.45796		FALSE
7080.71	47001	187.5	2.28035		6195.32	482.656	0.0141981	1.14291		FALSE
7171.02	47297.5	183.5	2.23663		2438.3	746.928	0.0138952	2.941		FALSE
7173.3	47305	192.5	2.34633		6932.02	393.918	0.0145767	1.03481		FALSE
7265.86	47607	166.5	2.02942		7834.42	262.876	0.0126079	0.927427		FALSE
7268.9	47616.9	180.5	2.20007		4010.9	496.037	0.013668	1.81229		FALSE
7272.01	47627	194.5	2.37071		7336.05	395.466	0.0147282	0.99127		FALSE
7275.07	47637	182.5	2.22444		7552.27	296.96	0.0138195	0.963297		FALSE
7277.96	47646.3	219.5	2.67543		5753.12	449.037	0.0166212	1.26505		FALSE
7280.63	47655	264.5	3.22392		9746.47	526.334	0.0200288	0.747001		FALSE
7283.7	47665	286.5	3.49207		9877.68	737.839	0.0216947	0.73739		FALSE
7286.76	47674.9	304.5	3.71147		5989.46	637.314	0.0230577	1.2166		FALSE
7289.49	47683.8	268.5	3.27267		6066.26	465.173	0.0203317	1.20165		FALSE
7292.32	47693	259.5	3.16297		7062.39	448.389	0.0196502	1.03256		FALSE
7295.4	47703	265.5	3.23611		8093.22	597.273	0.0201045	0.901421		FALSE
7298.73	47713.8	270.5	3.29705		4000.99	785.708	0.0204831	1.82423		FALSE
7300.95	47721	310.5	3.7846		6181.2	371.277	0.023512	1.18116		FALSE
7307.08	47740.9	465.5	5.67385		4591.06	1077.13	0.0352491	1.59159		FALSE
7309.28	47748	548.5	6.68552		5065.53	1280.12	0.0415342	1.44295		FALSE
7315.74	47768.9	656.5	7.96381		6587.11	1176.09	0.0497123	1.11061		FALSE
7328.02	47808.7	2190.5	26.5723		740.349	29189.4	0.165872	9.89806		FALSE
7340.71	47849.8	417.5	5.06457		4430.72	727.8	0.0316144	1.65678		FALSE
7344.11	47860.8	340.5	4.13051		4855.4	792.569	0.0257837	1.51257		FALSE
7347.24	47871	389.5	4.72491		6363.29	663.85	0.0294942	1.15463		FALSE
7349.73	47879	389.5	4.72491		5934.65	905.425	0.0294942	1.23844		FALSE
7352.81	47889	410.5	4.97966		4872.79	956.556	0.0310844	1.50895		FALSE
7355.88	47898.9	382.5	4.64		4945.29	881.163	0.0289641	1.48745		FALSE
7358.78	47908.3	325.5	3.94855		4267.82	915.934	0.0246479	1.72425		FALSE
7362.07	47918.9	262.5	3.18431		6600.25	586.054	0.0198773	1.11542		FALSE
7364.67	47927.3	235.5	2.85678		3413.01	537.392	0.0178328	2.15782		FALSE
7368.29	47939	209.5	2.54138		6894.95	450.816	0.015864	1.06865		FALSE
7371.16	47948.3	187.5	2.27451		5955.71	328.633	0.0141981	1.23766		FALSE
7561.47	48558.9	166.5	2.0184		5076.02	346.804	0.0126079	1.48964		FALSE
7564.34	48568.1	190.5	2.30934		4162.46	330.755	0.0144253	1.81728		FALSE
7570.24	48586.9	392.5	4.7581		4496.71	1789.44	0.0297213	1.68351		FALSE
7572.91	48595.4	372.5	4.51565		2453.63	1692.27	0.0282069	3.08641		FALSE
8123.45	50319	238.25	2.95851		2538.13	1114.52	0.018041	3.20057		FALSE
8126.44	50328.2	246.25	3.05786		4483.94	592.927	0.0186468	1.81234		FALSE
8775.52	52287	167.062	2.16271		9393.09	295.933	0.0126505	0.934252		FALSE
8778.9	52297	178.062	2.30511		8948.17	328.17	0.0134835	0.981083		FALSE
8782.92	52308.9	196.062	2.53813		4409.25	496.379	0.0148465	1.99193		FALSE
8791.98	52335.7	273.062	3.53493		5773.54	683.097	0.0206772	1.5228		FALSE
8806.74	52379.4	449.062	5.81334		2038.15	3123.9	0.0340044	4.32094		FALSE
8809.98	52388.9	485.062	6.27938		5564.06	951.695	0.0367305	1.58337		FALSE
8820.02	52418.6	795.062	10.2925		1659.66	6139.11	0.0602046	5.31435		FALSE
8822.95	52427.2	817.062	10.5773		1982.51	5129.46	0.0618706	4.45039		FALSE
8829.22	52445.8	669.062	8.66135		6833.73	1727.92	0.0506635	1.29201		FALSE
8832.97	52456.9	618.062	8.00113		9446.55	1576.29	0.0468016	0.935048		FALSE
8835.73	52465	585.062	7.57393		4889.3	1151.33	0.0443028	1.80716		FALSE
8839.11	52475	615.062	7.96229		7066.26	1554.09	0.0465745	1.25089		FALSE
8842.49	52484.9	651.062	8.42833		4943.95	1688.32	0.0493005	1.78855		FALSE
8845.89	52495	680.062	8.80375		5352.73	1335.02	0.0514965	1.65259		FALSE
8848.61	52503	757.062	9.80055		8624.25	1895.78	0.0573272	1.02601		FALSE
8851.61	52511.8	774.062	10.0206		6854.31	1553.45	0.0586145	1.29139		FALSE
8854.72	52521	818.062	10.5902		12939.1	2118.51	0.0619463	0.684337		FALSE
8858.05	52530.8	864.062	11.1857		6170.49	2259.9	0.0654295	1.43555		FALSE
8864.21	52549	925.062	11.9754		4435.44	1853.84	0.0700487	1.9985		FALSE
8867.12	52557.6	1003.06	13.1547		6297.75	2642.92	0.0759551	1.40798		FALSE
8870.68	52568	1126.06	14.7678		5336.79	2881.2	0.085269	1.66217		FALSE
8873.32	52575.8	1303.06	17.0891		5724.59	3356.2	0.098672	1.55004		FALSE
8876.42	52584.9	1405.06	18.4268		5256.67	3645.54	0.106396	1.6886		FALSE
8879.42	52593.8	1348.06	17.6793		5457.17	3467.43	0.10208	1.62711		FALSE
8882.51	52602.9	1157.06	15.1744		6316.14	2865.23	0.0876164	1.40632		FALSE
8885.54	52611.8	907.062	11.8957		5529.52	2248.58	0.0686856	1.60693		FALSE
8888.91	52621.7	726.062	9.522		4805.31	1891.88	0.0549797	1.84981		FALSE
8892.44	52632.1	632.062	8.28923		4628.4	1674.15	0.0478618	1.92128		FALSE
8896.33	52643.5	607.062	7.96136		4217.4	1615.66	0.0459687	2.10944		FALSE
8899.53	52652.9	607.062	7.96136		4752.28	1592.24	0.0459687	1.87269		FALSE
8903.19	52663.7	604.062	7.92202		5053.49	1590.7	0.0457415	1.76179		FALSE
8905.97	52671.9	595.062	7.80399		4189.04	1563.18	0.04506	2.12602		FALSE
8909.39	52681.9	583.062	7.64661		5728.27	1173.16	0.0441513	1.55534		FALSE
8912.71	52691.7	599.062	7.85645		6203.34	1566.23	0.0453629	1.43676		FALSE
8915.87	52701	628.062	8.23677		8495.93	1571.43	0.0475589	1.04943		FALSE
8919.04	52710.3	619.062	8.11874		5880.87	1562.73	0.0468774	1.51662		FALSE
8922.38	52720.1	580.062	7.60727		6294.48	1152.05	0.0439242	1.41749		FALSE
8925.4	52729	591.062	7.75153		8166.31	1496.98	0.0447571	1.09295		FALSE
8928.8	52739	577.062	7.56793		6736.21	1493.93	0.043697	1.32549		FALSE
8931.71	52747.5	565.062	7.41055		5815.73	1135.03	0.0427883	1.53578		FALSE
8934.93	52756.9	567.062	7.43678		6195	1135.46	0.0429398	1.44228		FALSE
8938.35	52767	591.062	7.75153		10387.8	1525.35	0.0447571	0.860466		FALSE
8941.07	52775	594.062	7.79087		4740.98	1549	0.0449843	1.88591		FALSE
8944.48	52785	585.062	7.67284		7832.38	1165.71	0.0443028	1.14199		FALSE
8947.62	52794.2	625.062	8.19742		6623.21	1623.81	0.0473317	1.35095		FALSE
8950.39	52802.3	653.062	8.56463		4611.04	1742.81	0.049452	1.94108		FALSE
8953.97	52812.8	642.062	8.42037		2332.11	3136.97	0.048619	3.83943		FALSE
8960.14	52830.9	489.062	6.41384		5611.24	2382.15	0.0370334	1.59682		FALSE
8966.32	52849	414.062	5.43025		10080.5	551.64	0.0313541	0.889475		FALSE
8986.12	52907	439.062	5.75812		5009.3	1148.51	0.0332472	1.79389		FALSE
8992.72	52926.3	358.062	4.69584		4792.18	1122.54	0.0271136	1.87654		FALSE
9002.83	52955.8	244.062	3.20077		6024.41	475.164	0.0184812	1.49439		FALSE
9006.31	52966	215.062	2.82045		3703.2	693.699	0.0162852	2.43203		FALSE
9009.7	52975.9	207.062	2.71554		4632.69	415.3	0.0156794	1.94481		FALSE
9012.78	52984.9	221.062	2.89914		5852.01	536.383	0.0167396	1.54012		FALSE
9016.2	52995	195.062	2.55816		6481.32	371.036	0.0147707	1.39111		FALSE
9018.27	53001	193.062	2.53193		4355.58	507.417	0.0146193	2.07051		FALSE
9022.6	53013.6	193.062	2.53193		5027.8	491.81	0.0146193	1.79454		FALSE
9026.46	53024.9	183.062	2.40079		5822.71	473.365	0.0138621	1.55022		FALSE
9029.23	53033	192.062	2.51882		4291.35	464.535	0.0145436	2.10405		FALSE
9036.06	53052.9	191.062	2.5057		4065.65	384.817	0.0144679	2.22254		FALSE
9040.17	53064.9	206.062	2.70242		4796.36	520.054	0.0156037	1.8848		FALSE
9042.91	53072.9	209.062	2.74176		6017.92	526.487	0.0158309	1.50266		FALSE
9046.06	53082.1	203.062	2.66308		4675.19	407.132	0.0153765	1.93491		FALSE
9049.29	53091.5	217.062	2.93107		4540.13	552.756	0.0164367	1.99318		FALSE
9052.8	53101.8	239.062	3.22814		5987.12	582.125	0.0181026	1.51205		FALSE
9055.28	53109	237.062	3.20114		4846.47	455.964	0.0179511	1.86843		FALSE
9059.1	53120.1	258.062	3.48471		5404.98	498.761	0.0195413	1.67606		FALSE
9062.51	53130.1	279.062	3.76828		4796.02	690.673	0.0211315	1.88959		FALSE
9065.52	53138.8	289.062	3.90331		5237.69	698.457	0.0218887	1.73082		FALSE
9068.98	53148.9	303.062	4.09236		5584.14	728.427	0.0229488	1.62406		FALSE
9072.18	53158.3	290.062	3.91681		5893.65	567.607	0.0219644	1.53931		FALSE
9075.18	53167	300.062	4.05185		5890.08	761.057	0.0227217	1.54076		FALSE
9078.6	53176.9	316.062	4.2679		6550.72	809.249	0.0239333	1.38589		FALSE
9082.03	53186.9	326.062	4.40293		5254.35	648.023	0.0246905	1.72848		FALSE
9090.64	53212	418.062	5.64524		1549.84	2388.16	0.031657	5.86554		FALSE
9096.76	53229.8	478.062	6.45544		2305.99	2170.13	0.0362004	3.94485		FALSE
9104.05	53251	735.062	9.9258		3223.82	3769.05	0.0556613	2.824		FALSE
9106.79	53259	865.062	11.6812		7038.91	2740.18	0.0655053	1.29378		FALSE
9110.09	53268.6	875.062	11.8163		1756.69	6365.56	0.0662625	5.18594		FALSE
9123.29	53306.9	283.062	3.82229		6286.86	709.26	0.0214344	1.45117		FALSE
9126.7	53316.8	258.062	3.48471		6033	496.209	0.0195413	1.5128		FALSE
9129.47	53324.9	222.062	2.99859		4919.23	556.32	0.0168153	1.85588		FALSE
9132.94	53334.9	189.062	2.55298		5126.4	480.586	0.0143164	1.78155		FALSE
9135.71	53343	191.062	2.57998		4562.27	491.424	0.0144679	2.00245		FALSE
9143.28	53365	160.062	2.16138		5493.15	384.542	0.0121204	1.66449		FALSE
9480.59	54334.9	287.062	3.97305		4896.58	759.725	0.0217373	1.93616		FALSE
9491.15	54365	391.062	5.41245		16480.5	1247.26	0.0296125	0.575903		FALSE
9494.66	54375	444.062	6.14599		11780.6	1455.97	0.0336258	0.805961		FALSE
9498.16	54384.9	527.062	7.29474		6904.94	1367.17	0.0399108	1.37556		FALSE
9500.99	54393	620.062	8.5819		12912.7	1587.74	0.0469531	0.735786		FALSE
9504.5	54403	683.062	9.45384		15501.3	2248.99	0.0517236	0.613142		FALSE
9508	54413	792.062	10.9624		7509.6	2061.64	0.0599775	1.26611		FALSE
9510.82	54421	985.062	13.6336		10489.7	2519.03	0.074592	0.906685		FALSE
9518.21	54442	1514.06	20.9552		4855.68	8818.65	0.11465	1.96022		FALSE
9520.94	54449.8	1668.06	23.0866		6250.92	5552.63	0.126311	1.52313		FALSE
9524.17	54459	1643.06	22.7406		1655.68	13873	0.124418	5.75243		FALSE
9537.11	54495.7	537.062	7.43315		5649.34	1362.66	0.0406681	1.68818		FALSE
9541.06	54506.9	450.062	6.22904		8399.27	1148.25	0.0340802	1.13594		FALSE
9544.57	54516.9	404.062	5.59238		7029.96	996.718	0.0305969	1.3577		FALSE
9547.8	54526.1	346.062	4.78964		5890.03	898.617	0.0262049	1.62101		FALSE
9550.9	54534.9	313.062	4.3329		4505.99	834.231	0.0237061	2.1196		FALSE
9554.62	54545.5	296.062	4.09762		5309.13	774.706	0.0224188	1.79966		FALSE
9557.96	54555	275.062	3.80697		5636.61	728.093	0.0208286	1.69569		FALSE
9560.79	54563	267.062	3.69625		6440.84	536.61	0.0202228	1.4844		FALSE
9563.94	54571.9	235.062	3.25335		3609.53	768.703	0.0177997	2.64963		FALSE
9568.54	54585	222.062	3.07343		4881.49	421.277	0.0168153	1.96017		FALSE
9570.66	54591	195.062	2.69974		4914.51	497.322	0.0147707	1.94743		FALSE
9575.27	54604.1	154.062	2.13228		4403.49	416.798	0.0116661	2.17447		FALSE
9577.96	54611.7	146.062	2.02156		3822.07	385.555	0.0110603	2.50596		FALSE
10103.1	56081	166.75	2.41797		9802.03	391.881	0.0126268	1.03072		FALSE
10106.7	56091	167.75	2.43247		5922.52	320.828	0.0127026	1.70649		FALSE
10110.3	56101	176.75	2.56297		6077.19	431.07	0.0133841	1.66365		FALSE
10114.7	56112.9	199.75	2.89648		4436.4	539.396	0.0151257	2.27993		FALSE
10118.3	56122.9	197.75	2.86748		4850.55	537.43	0.0149743	2.08601		FALSE
10120.5	56129	220.75	3.201		4713.51	447.996	0.0167159	2.14712		FALSE
10124.4	56139.8	212.75	3.08499		3833.39	586.937	0.0161101	2.64111		FALSE
10128.4	56150.9	205.75	2.98349		4670.14	573.021	0.01558	2.16876		FALSE
10130.6	56157	208.75	3.02699		4862.59	572.412	0.0158072	2.08339		FALSE
10135.2	56169.6	205.75	2.98349		4002.91	566.453	0.01558	2.53196		FALSE
10138.6	56179	234.75	3.404		7168.3	555.235	0.017776	1.41437		FALSE
10142.2	56189	251.75	3.65051		5570.77	611.434	0.0190633	1.82062		FALSE
10145.9	56199	264.75	3.83902		8960.85	634.38	0.0200477	1.13224		FALSE
10148.8	56207	259.75	3.76652		7467.34	610.876	0.0196691	1.35909		FALSE
10152.4	56217	291.75	4.23053		10438.7	656.577	0.0220922	0.972576		FALSE
10156	56227	295.75	4.28854		11713.2	718.056	0.0223951	0.867058		FALSE
10159.3	56236.1	290.75	4.21603		6579.08	923.486	0.0220165	1.54419		FALSE
10162.6	56245	290.75	4.21603		8815.81	592.203	0.0220165	1.15277		FALSE
10166.2	56255	315.75	4.57855		11959.8	611.089	0.0239096	0.850031		FALSE
10169.4	56263.9	325.75	4.72355		5947.97	864.252	0.0246668	1.70973		FALSE
10172.7	56273	328.75	4.76705		10091.5	854.521	0.024894	1.00805		FALSE
10176.4	56283	336.75	4.94231		8400.08	699.161	0.0254998	1.21146		FALSE
10180.1	56293.3	375.75	5.51469		4249.33	1270.97	0.028453	2.39571		FALSE
10183.2	56301.6	396.75	5.8229		5170.87	1096.61	0.0300432	1.96933		FALSE
10197.8	56341.8	585.75	8.59676		2242.53	3456.47	0.0443548	4.54744		FALSE
10200.2	56348.5	600.75	8.8169		1211.11	7180.38	0.0454907	8.42221		FALSE
10216	56391.8	281.75	4.1351		4563.42	782.017	0.021335	2.23867		FALSE
10219.3	56401	267.75	3.92963		7103.53	687.588	0.0202749	1.43862		FALSE
10223	56411	235.75	3.45998		7016	638.719	0.0178517	1.45709		FALSE
10226.6	56421	240.75	3.53337		11495.1	464.802	0.0182303	0.889649		FALSE
10230.2	56431	238.75	3.50401		9233.58	592.605	0.0180789	1.10794		FALSE
10233.9	56440.9	219.75	3.22516		9057.98	443.632	0.0166402	1.12982		FALSE
10236.8	56449	220.75	3.23984		7518.98	570.534	0.0167159	1.36146		FALSE
10240.4	56459	227.75	3.34257		10491.8	554.723	0.0172459	0.976046		FALSE
10244.1	56468.9	204.75	3.00501		4895.26	567.733	0.0155043	2.09265		FALSE
10252.8	56493	165.75	2.43263		4845.66	454.129	0.0125511	2.11588		FALSE
10260.3	56513.4	146.75	2.15378		4360.77	408.991	0.0111124	2.35286		FALSE
10263.1	56521	159.75	2.34457		11659.4	297.55	0.0120968	0.880237		FALSE
10266.7	56531	152.75	2.24183		10887.1	441.948	0.0115667	0.94302		FALSE
10270.4	56541	157.75	2.31522		11028.4	335.847	0.0119453	0.931268		FALSE
10273.3	56549	142.75	2.09507		8842.04	275.514	0.0108095	1.16187		FALSE
10309.8	56649	141.75	2.08039		9776.47	344.009	0.0107338	1.05456		FALSE
10325.2	56691	141.75	2.08039		4729.23	393.861	0.0107338	2.18327		FALSE
10328.9	56701	152.75	2.24183		4732.26	410.235	0.0115667	2.18265		FALSE
10331.6	56708.4	171.75	2.52069		4351.31	466.943	0.0130055	2.37435		FALSE
10335.5	56719	191.75	2.81422		4804.57	373.021	0.0145199	2.15117		FALSE
10339.1	56729	207.75	3.04904		6058.64	520.265	0.0157315	1.70651		FALSE
10342.3	56737.6	204.75	3.00501		5030.95	551.878	0.0155043	2.05573		FALSE
10345.7	56747	218.75	3.21048		4825.82	435.863	0.0165644	2.14382		FALSE
10349.4	56756.9	216.75	3.18113		5384.65	558.341	0.016413	1.92201		FALSE
10352.8	56766.2	255.75	3.75351		6228.1	636.05	0.0193662	1.66227		FALSE
10356	56775	243.75	3.5774		6762.25	596.566	0.0184575	1.53144		FALSE
10359.6	56785	256.75	3.76819		7325.15	498.305	0.0194419	1.41426		FALSE
10362.9	56793.8	252.75	3.70948		5038.19	692.952	0.019139	2.05687		FALSE
10369.2	56811	286.75	4.31351		6592.53	765.529	0.0217136	1.57287		FALSE
10372.8	56821	301.75	4.53915		6735.21	816.541	0.0228495	1.54009		FALSE
10384.3	56852.1	364.75	5.48684		5266.21	1028.23	0.02762	1.97187		FALSE
10398.5	56891	481.75	7.24684		8818.19	1350.12	0.0364796	1.17921		FALSE
10402.2	56901	533.75	8.02907		7750.43	1469.04	0.0404172	1.34215		FALSE
10406.6	56912.9	577.75	8.69095		4912.34	2016.5	0.0437491	2.11846		FALSE
10410	56922.1	629.75	9.47317		6081.44	1792.23	0.0476867	1.71176		FALSE
10413.2	56930.9	694.75	10.4509		5443.26	1960.96	0.0526087	1.91305		FALSE
10416.2	56939	732.75	11.0226		7009.73	1570.92	0.0554861	1.48596		FALSE
10423.5	56959	871.75	13.1135		5220.78	2468.48	0.0660117	1.99655		FALSE
10426.5	56967	915.75	13.7754		11357.5	2570.93	0.0693435	0.918027		FALSE
10429.3	56974.6	888.75	13.3692		1761.6	7589.37	0.067299	5.92035		FALSE
10438.3	56999	619.75	9.32274		2458.31	5030.69	0.0469294	4.24611		FALSE
10452.3	57037	357.75	5.38154		6306.5	764.047	0.02709	1.65738		FALSE
10455.9	57046.8	354.75	5.33642		7839.7	747.855	0.0268628	1.33371		FALSE
10459.6	57057	346.75	5.21607		9817.93	1155.48	0.026257	1.06536		FALSE
10462.9	57065.9	333.75	5.02052		5567.47	932.708	0.0252726	1.87929		FALSE
10466.5	57075.8	339.75	5.11077		5972.54	923.435	0.0257269	1.75245		FALSE
10469.9	57085	338.75	5.09573		8521.12	699.72	0.0256512	1.2287		FALSE
10473.6	57094.8	319.75	4.80992		6445.69	871.882	0.0242125	1.62489		FALSE
10476.8	57103.6	312.75	4.70462		5562.17	853.843	0.0236824	1.88358		FALSE
10480.3	57113	276.75	4.16308		5621.03	783.938	0.0209564	1.86447		FALSE
10483.9	57123	298.75	4.49402		11553.2	759.851	0.0226223	0.907447		FALSE
10487.6	57133	298.75	4.49402		10568.8	778.61	0.0226223	0.99232		FALSE
10494.3	57151	299.75	4.50906		13244.8	829.76	0.022698	0.792335		FALSE
10501.2	57169.7	305.75	4.59932		3740.75	848.5	0.0231524	2.80724		FALSE
10505.3	57180.9	346.75	5.21607		6264.87	949.501	0.026257	1.67686		FALSE
10507.9	57187.8	341.75	5.14086		4236.94	748.88	0.0258784	2.48006		FALSE
10512	57198.9	345.75	5.20103		4414.06	993.001	0.0261813	2.38147		FALSE
10514.2	57205	313.75	4.71966		4883.45	882.618	0.0237581	2.15303		FALSE
10521.6	57225	211.75	3.1853		4488.27	445.912	0.0160344	2.34424		FALSE
10528.7	57244.2	139.75	2.10222		4148.75	371.098	0.0105823	2.5378		FALSE
10532.7	57254.9	147.75	2.22257		4259.44	361.995	0.0111881	2.47278		FALSE
11097	58761.7	137	2.14887		6617	283.697	0.0103741	1.67705		FALSE
11100.7	58771.4	154	2.41552		5705.15	408.164	0.0116614	1.94573		FALSE
11104.6	58781.6	189	2.9645		5297.19	498.914	0.0143117	2.09631		FALSE
11108.1	58791	214	3.35663		5956.82	442.688	0.0162048	1.86478		FALSE
11111.5	58799.9	225	3.52917		4998.33	740.202	0.0170377	2.22305		FALSE
11115.1	58809.4	181	2.83902		5313.42	391.291	0.0137059	2.0919		FALSE
11119	58819.7	163	2.55669		3711.36	457.41	0.0123429	2.99595		FALSE
11122.6	58829	136	2.13319		7260.1	412.612	0.0102983	1.53201		FALSE

## Sheet: ICDC_efa07-1_0_A1_1
Spectrum: ICDC efa07-1\0_A1\1 1SLin, "Baseline subt." (D:\Data\BioTyperRealTimeProcessing\China CDC\20121109fenchangqiujun\ICDC efa07-1\0_A1\1)
m/z	time	Intens.	SN	Quality Fac.	Res.	Area	Rel. Intens.	FWHM	Chi^2	Bk. Peak
2202.38	26392.3	311	3.42549		922.306	974.376	0.0183481	2.3879		FALSE
2203.5	26398.9	313	3.44752		1668.1	761.174	0.0184661	1.32096		FALSE
2209.97	26437	255	2.80868		2172	337.021	0.0150442	1.01748		FALSE
2211.58	26446.4	287	3.16114		2155.17	373.276	0.0169322	1.02617		FALSE
2212.84	26453.9	266	2.92984		1928.47	600.874	0.0156932	1.14746		FALSE
2741.94	29398.3	285.5	3.1247		1807.14	669.373	0.0168437	1.51728		FALSE
2743.71	29407.7	344.25	3.7677		1709.8	726.761	0.0203097	1.6047		FALSE
2745.17	29415.4	306	3.34906		1207.99	843.664	0.0180531	2.27251		FALSE
3036.5	30914.9	242	2.62829		1258.11	859.874	0.0142773	2.41354		FALSE
3038.49	30924.9	252	2.7369		4848.31	341.797	0.0148673	0.626712		FALSE
3426.24	32813	382	4.15127		1302.91	1351.53	0.0225369	2.62969		FALSE
3427.73	32820	371	4.03174		1458.33	1313.36	0.0218879	2.35045		FALSE
3506.83	33191.8	273	2.95533		3627.05	396.863	0.0161062	0.966855		FALSE
3508.96	33201.8	372	4.02704		2939.34	704.273	0.0219469	1.19379		FALSE
3510.6	33209.4	332	3.59402		1198.68	1205.29	0.019587	2.92871		FALSE
3663.27	33915	477	5.11829		1603.21	1342.15	0.0281416	2.28496		FALSE
3664.17	33919.1	513	5.50458		1404.62	1687.75	0.0302655	2.60865		FALSE
4366.83	36991.7	372	3.94197		1702.65	1259.53	0.0219469	2.56472		FALSE
4369.51	37002.9	371	3.93137		3921.99	671.74	0.0218879	1.11411		FALSE
4370.95	37008.9	351	3.71944		4163.79	475.849	0.020708	1.04975		FALSE
4373.37	37019	312	3.30616		3138.88	586.677	0.0184071	1.39329		FALSE
4377.64	37036.9	396	4.19629		2645.83	668.234	0.0233628	1.65454		FALSE
4379.79	37045.9	405	4.29166		3739.47	734.75	0.0238938	1.17123		FALSE
4382.41	37056.9	498	5.27715		4190.13	678.179	0.0293805	1.04589		FALSE
4384.35	37065	647	6.85605		3173.75	1066.44	0.0381711	1.38144		FALSE
4393.85	37104.7	1661	17.6011		1077.01	9721.06	0.0979941	4.07966		FALSE
4395.36	37111	1688	17.8872		4605.4	3143.35	0.099587	0.954392		FALSE
4410.13	37172.6	16950	179.171		619.074	165738	1	7.12375		FALSE
4427.84	37246.4	9090	96.0864		547.332	112385	0.536283	8.08985		FALSE
4448.71	37333.2	2957	31.2572		539.65	38821.4	0.174454	8.24371		FALSE
4462.17	37389	1238	13.0864		7368.32	1179.4	0.0730383	0.605589		FALSE
4466.34	37406.3	1383	14.6191		1969.6	5024.44	0.0815929	2.26764		FALSE
4468.92	37416.9	1471	15.5493		2530.56	3455.09	0.0867847	1.76598		FALSE
4473.35	37435.3	1329	14.0483		1200.29	8716.47	0.0784071	3.72689		FALSE
4482.45	37472.9	726	7.67423		4831.6	1035.89	0.0428319	0.927737		FALSE
4484.4	37481	748	7.90678		2908.94	1052.25	0.0441298	1.54159		FALSE
4486.81	37491	811	8.57273		4884.4	1483.69	0.0478466	0.9186		FALSE
4491.17	37509	818	8.64672		7527.45	1143.63	0.0482596	0.596639		FALSE
4495.73	37527.8	646	6.82858		3247.53	904.496	0.0381121	1.38435		FALSE
4497.95	37537	604	6.38462		7937.81	783.88	0.0356342	0.566649		FALSE
4499.89	37545	503	5.31699		4983.21	899.227	0.0296755	0.90301		FALSE
4502.59	37556.1	487	5.14786		4403.95	883.356	0.0287316	1.0224		FALSE
4504.74	37565	498	5.26414		5086.1	687.027	0.0293805	0.885695		FALSE
4507.16	37575	533	5.63411		6279.72	713.545	0.0314454	0.717732		FALSE
4509.57	37584.9	535	5.65525		4042.36	976.302	0.0315634	1.11558		FALSE
4511.5	37592.9	521	5.50726		2647.1	963.041	0.0307375	1.70432		FALSE
4513.36	37600.5	484	5.11615		3018.41	668.583	0.0285546	1.49528		FALSE
4515.4	37609	414	4.37621		3830.58	907.703	0.0244248	1.17878		FALSE
4518.31	37621	374	3.95339		7464.52	615.786	0.0220649	0.605305		FALSE
4520.74	37631	340	3.59399		6290.17	445.815	0.020059	0.7187		FALSE
4523.16	37640.9	335	3.54114		4453.3	586.163	0.019764	1.01569		FALSE
4525.32	37649.8	313	3.30859		2508.05	576.947	0.0184661	1.80431		FALSE
4529.98	37669	345	3.62728		8153.43	449.022	0.020354	0.555592		FALSE
4532.39	37678.9	321	3.37494		3446.9	725.145	0.0189381	1.31492		FALSE
4539.67	37708.8	322	3.38546		3804.58	446.926	0.0189971	1.19321		FALSE
4544.58	37729	353	3.71139		2581.1	649.563	0.020826	1.76071		FALSE
4546.98	37738.9	418	4.39479		3096.42	757.423	0.0246608	1.46847		FALSE
4555	37771.8	1002	10.5349		768.051	8968.78	0.059115	5.9306		FALSE
4563.08	37804.9	349	3.66933		3210.34	784.967	0.02059	1.42137		FALSE
4565.54	37815	304	3.19621		9354.88	276.229	0.0179351	0.488038		FALSE
4567.16	37821.6	283	2.97542		3976.42	517.169	0.0166962	1.14856		FALSE
4575.29	37854.9	270	2.83874		3796.01	583.186	0.0159292	1.20529		FALSE
4577.73	37864.9	205	2.15534		4178.74	275.992	0.0120944	1.09548		FALSE
4580.19	37875	236	2.48127		5759.11	354.274	0.0139233	0.795295		FALSE
4582.62	37884.9	239	2.51281		2921.6	414.955	0.0141003	1.56853		FALSE
4584.1	37891	216	2.27099		3244.67	374.569	0.0127434	1.41281		FALSE
4757.84	38595	276	2.87318		5097.12	352.695	0.0162832	0.933437		FALSE
4762.24	38612.6	680	7.07886		974.96	3564.6	0.040118	4.88455		FALSE
4766.81	38631	251	2.61293		4748.9	370.598	0.0148083	1.00377		FALSE
5100.54	39947	502	5.07099		2184.01	1654.35	0.0296165	2.3354		FALSE
5101.71	39951.5	496	5.01038		2901.87	2023.3	0.0292625	1.75807		FALSE
5108.07	39976.2	209	2.11123		2792.59	467.563	0.0123304	1.82915		FALSE
5207.85	40361	287	2.83579		2706.07	905.911	0.0169322	1.92451		FALSE
5214.87	40387.9	660	6.52134		888.264	5366.96	0.0389381	5.87086		FALSE
5254.85	40541	359	3.54721		1479.62	2102.99	0.0211799	3.55148		FALSE
5352.6	40912.8	314	3.0843		4208.79	726.532	0.0185251	1.27177		FALSE
5353.45	40916	345	3.3888		1160.78	2053.21	0.020354	4.61194		FALSE
6033.77	43414.9	323	3.15025		4684.4	657.811	0.019056	1.28806		FALSE
6035.49	43421	380	3.70618		9811.8	606.284	0.0224189	0.615125		FALSE
6041.09	43441	366	3.56964		6393.24	568.061	0.0215929	0.944918		FALSE
6043.9	43451	345	3.36482		8738.16	531.765	0.020354	0.691667		FALSE
6046.68	43460.9	331	3.22828		6463.72	710.02	0.019528	0.935481		FALSE
6049.23	43470	345	3.36482		3007.09	713.154	0.020354	2.01166		FALSE
6052.31	43481	398	3.88174		5387.51	988.376	0.0234808	1.1234		FALSE
6063.56	43521	741	7.21372		10444.3	805.452	0.0437168	0.580563		FALSE
6065.8	43529	744	7.24292		4382.6	1613.48	0.0438938	1.38407		FALSE
6078.13	43572.8	2437	23.7245		774.091	28103.8	0.143776	7.85196		FALSE
6087.15	43604.9	963	9.37491		5657.21	1566.19	0.0568142	1.076		FALSE
6089.32	43612.6	833	8.10935		1792.47	3201.65	0.0491445	3.39717		FALSE
6094.68	43631.6	524	5.1012		3687.46	1142.45	0.0309145	1.65281		FALSE
6099.88	43650.1	499	4.85782		3180.82	1100.11	0.0294395	1.91771		FALSE
6102.61	43659.7	477	4.64365		3735.39	1036.68	0.0281416	1.63373		FALSE
6112.55	43695	462	4.49762		8927.85	1816.55	0.0272566	0.684662		FALSE
6115.37	43705	505	4.91623		6771.35	1040.67	0.0297935	0.903124		FALSE
6117.63	43713	507	4.9357		3251.22	1113.62	0.0299115	1.88164		FALSE
6119.89	43721	429	4.17636		3958.51	894.119	0.0253097	1.54601		FALSE
6122.71	43731	363	3.53385		3882.98	753.395	0.0214159	1.57681		FALSE
6125.83	43742	319	3.1055		4080.15	644.168	0.0188201	1.50137		FALSE
6128.7	43752.2	284	2.76477		4702.91	554.481	0.0167552	1.30317		FALSE
6131.37	43761.6	263	2.56033		5468.19	499.744	0.0155162	1.12128		FALSE
6134.02	43771	264	2.57007		5543.85	386.682	0.0155752	1.10645		FALSE
6136.84	43781	259	2.52139		5508.25	454.367	0.0152802	1.11412		FALSE
6139.65	43790.9	273	2.65769		5682	387.906	0.0161062	1.08054		FALSE
6141.93	43799	250	2.43378		5404.66	426.622	0.0147493	1.13641		FALSE
6144.88	43809.4	207	2.01517		3935.31	404.741	0.0122124	1.56147		FALSE
6147.56	43818.9	218	2.12225		4304.35	404.204	0.0128614	1.42822		FALSE
6149.85	43827	222	2.1612		3854.18	415.717	0.0130973	1.59563		FALSE
6152.69	43837	210	2.04437		3811.23	318.264	0.0123894	1.61436		FALSE
6177.62	43925	217	2.11252		6863.21	408.364	0.0128024	0.900107		FALSE
6180.46	43935	271	2.63822		8806.92	508.961	0.0159882	0.701773		FALSE
6183.07	43944.2	256	2.49219		4752.04	510.892	0.0151032	1.30114		FALSE
6188.94	43964.9	238	2.31696		4033.75	473.246	0.0140413	1.53429		FALSE
6191.24	43973	248	2.41431		5955.74	449.954	0.0146313	1.03954		FALSE
6193.88	43982.3	243	2.36563		5131.64	463.209	0.0143363	1.207		FALSE
6196.62	43991.9	278	2.70636		5094.84	435.935	0.0164012	1.21625		FALSE
6199.2	44001	299	2.9108		5862.31	567.819	0.0176401	1.05747		FALSE
6202.04	44011	341	3.31967		8485.44	503.688	0.020118	0.730904		FALSE
6204.88	44021	426	4.14716		5596.75	844.157	0.0251327	1.10866		FALSE
6207.42	44029.9	499	4.85782		3711.4	1098.35	0.0294395	1.67253		FALSE
6210	44039	547	5.32511		4102.8	901.794	0.0322714	1.5136		FALSE
6212.27	44047	562	5.44761		6355.62	913.265	0.0331563	0.977444		FALSE
6224.12	44088.6	4349	42.156		782.437	44003	0.256578	7.9548		FALSE
6235.78	44129.5	550	5.33129		4497.76	1122.47	0.0324484	1.38642		FALSE
6238.81	44140.2	449	4.35227		4443.98	910.956	0.0264897	1.40388		FALSE
6241.62	44150	429	4.15841		5135.9	711.429	0.0253097	1.21529		FALSE
6244.16	44158.9	586	5.68025		4769.38	1222.84	0.0345723	1.30922		FALSE
6246.99	44168.8	608	5.8935		4134.64	1301.77	0.0358702	1.51089		FALSE
6249.3	44177	543	5.26344		4926.45	877.921	0.0320354	1.26852		FALSE
6251.86	44185.9	454	4.40074		4537.57	1158.35	0.0267847	1.3778		FALSE
6254.72	44195.9	371	3.5962		4712.27	791.304	0.0218879	1.32733		FALSE
6257.57	44205.9	357	3.46049		5502.87	590.508	0.0210619	1.13715		FALSE
6261.27	44218.9	396	3.83853		3282.19	1059.15	0.0233628	1.90765		FALSE
6265.84	44234.9	363	3.51865		7432.61	947.431	0.0214159	0.84302		FALSE
6273.29	44261	207	2.0065		4342.4	419.645	0.0122124	1.44466		FALSE
6353.58	44541	276	2.67534		1604.07	1390.9	0.0162832	3.96093		FALSE
6378.92	44629	226	2.21656		11675.2	397.382	0.0133333	0.546363		FALSE
6384.33	44647.7	216	2.11849		2435.62	575.019	0.0127434	2.62123		FALSE
6389.87	44667	238	2.33426		7974.57	467.471	0.0140413	0.801282		FALSE
6398.4	44696.5	850	8.33663		803.301	8169.24	0.0501475	7.96513		FALSE
6399.2	44699.3	797	7.81682		1701.4	3963.03	0.0470206	3.76115		FALSE
6646.23	45547	224	2.19829		5974.72	401.312	0.0132153	1.11239		FALSE
6649.17	45556.9	256	2.51233		5995.42	509.893	0.0151032	1.10904		FALSE
6652.08	45566.8	308	3.02265		4943.35	496.5	0.0181711	1.34566		FALSE
6654.47	45575	328.5	3.22383		4973.15	658.596	0.0193805	1.33808		FALSE
6657.42	45585	324.25	3.18212		6547.42	650.352	0.0191298	1.0168		FALSE
6660.11	45594.1	309	3.03246		5229.53	514.418	0.0182301	1.27356		FALSE
6669.78	45627	1610.5	15.8051		824.062	16142.7	0.0950147	8.09379		FALSE
6705.19	45747	301.5	2.9728		7990.95	496.583	0.0177876	0.839098		FALSE
6707.56	45755	318.5	3.14042		7190.08	658.95	0.0187906	0.93289		FALSE
6710.52	45765	314.5	3.10098		5796.47	849.544	0.0185546	1.15769		FALSE
6715.95	45783.4	367.5	3.62356		4337.5	838.742	0.0216814	1.54835		FALSE
6718.78	45792.9	392.5	3.87007		5162.92	848.703	0.0231563	1.30135		FALSE
6721.38	45801.7	300.5	2.96294		4376.64	642.233	0.0177286	1.53574		FALSE
6724.12	45811	230.5	2.27274		6089.95	382.572	0.0135988	1.10413		FALSE
6727.41	45822.1	225.5	2.22344		4972.94	486.155	0.0133038	1.3528		FALSE
6730.01	45830.9	213.5	2.10512		4355.1	444.267	0.0125959	1.54531		FALSE
6782.59	46008.2	211.5	2.0854		4226.88	357.917	0.0124779	1.60463		FALSE
6785.21	46017	258.5	2.54882		9015.65	385.399	0.0152507	0.752603		FALSE
6788.18	46027	263.5	2.59812		8273.56	686.066	0.0155457	0.820466		FALSE
6790.82	46035.9	314.5	3.10098		5746.5	663.366	0.0185546	1.18173		FALSE
6794.07	46046.8	373.5	3.68273		5443.28	804.487	0.0220354	1.24816		FALSE
6796.5	46055	504.5	4.97439		5792	1068.4	0.029764	1.17343		FALSE
6798.85	46062.9	510.5	5.03355		3673.57	1423.57	0.030118	1.85075		FALSE
6801.85	46073	454.5	4.48139		5062.37	1007.47	0.0268142	1.34361		FALSE
6812.15	46107.6	524.5	5.17159		3776.14	2396.14	0.030944	1.804		FALSE
6814.96	46117	549.5	5.41809		4244.04	1240.45	0.0324189	1.60577		FALSE
6820.32	46135	545.5	5.37865		6866.66	945.559	0.0321829	0.993252		FALSE
6823.3	46145	579.5	5.71389		4412.2	1633.01	0.0341888	1.54646		FALSE
6826.28	46155	628.5	6.19704		5124.12	1439.39	0.0370796	1.33219		FALSE
6831.63	46172.9	762.5	7.59355		3272.77	2886.46	0.0449853	2.08741		FALSE
6856.17	46255.1	3379.5	33.6556		701.48	54403.3	0.199381	9.77387		FALSE
6875.86	46321	688.5	6.8566		3371.8	1600.33	0.0406195	2.03923		FALSE
6878.85	46331	668.5	6.65743		4305.47	1524.89	0.0394395	1.5977		FALSE
6881.84	46341	607.5	6.04994		6551.78	1049.24	0.0358407	1.05038		FALSE
6884.43	46349.6	597.5	5.95035		5395.4	1337.24	0.0352507	1.27598		FALSE
6887.23	46359	580.5	5.78106		7667.19	967.901	0.0342478	0.898273		FALSE
6890.22	46369	557.5	5.552		4151.06	1190.2	0.0328909	1.65987		FALSE
6893.17	46378.8	515.5	5.13374		4641.94	1146.58	0.030413	1.48498		FALSE
6896.18	46388.9	488.5	4.86485		4316.23	1089.91	0.0288201	1.59773		FALSE
6898.61	46397	447.5	4.45654		6100.4	959.589	0.0264012	1.13085		FALSE
6905.79	46420.9	364.5	3.62996		4064.78	835.446	0.0215044	1.69893		FALSE
6908.8	46431	341.5	3.40091		8959.14	548.13	0.0201475	0.771146		FALSE
6911.78	46440.9	318.5	3.17186		5314.05	675.706	0.0187906	1.30066		FALSE
6914.8	46451	310.5	3.09219		8041.45	620.784	0.0183186	0.859895		FALSE
6917.2	46459	291.5	2.90298		10478.2	454.163	0.0171976	0.660155		FALSE
6920.2	46469	284.5	2.83326		8545.44	541.788	0.0167847	0.809812		FALSE
6923.19	46478.9	247.5	2.46479		6296.95	399.408	0.0146018	1.09945		FALSE
6925.61	46487	255.5	2.54446		5636.31	402.644	0.0150737	1.22875		FALSE
6928.61	46497	250.5	2.49467		6086.08	458.644	0.0147788	1.13844		FALSE
6931.61	46507	253.5	2.52454		8657.35	432.388	0.0149558	0.800662		FALSE
6934.59	46516.9	228.5	2.27557		6358.38	353.993	0.0134808	1.09062		FALSE
6937.02	46525	240.5	2.39508		6064.09	560.778	0.0141888	1.14395		FALSE
6940.03	46535	219.5	2.18595		9228.89	342.195	0.0129499	0.751989		FALSE
6943.03	46545	241.5	2.40504		6530.92	373.372	0.0142478	1.0631		FALSE
6945.43	46553	217.5	2.16603		3364.11	464.302	0.0128319	2.06457		FALSE
6948.44	46563	231.5	2.30545		3427.28	488.088	0.0136578	2.02739		FALSE
6951.17	46572	260.5	2.59425		5719.82	432.703	0.0153687	1.21528		FALSE
6953.86	46581	264.5	2.63409		4360.88	716.097	0.0156047	1.5946		FALSE
6956.87	46591	278.5	2.77351		11559.2	486.154	0.0164307	0.601849		FALSE
6959.28	46599	311.5	3.10215		6100.92	697.945	0.0183776	1.14069		FALSE
6965.29	46618.9	358.5	3.57021		5944.11	986.018	0.0211504	1.1718		FALSE
6977.58	46659.7	595.5	5.93044		1669.5	3205.24	0.0351327	4.17944		FALSE
6980.35	46668.9	609.5	6.06986		5789.49	1063.42	0.0359587	1.20569		FALSE
6983.05	46677.9	604.5	6.02007		4321.05	1742.79	0.0356637	1.61605		FALSE
6985.79	46687	629.5	6.26903		4043.53	1490.64	0.0371386	1.72764		FALSE
6991.62	46706.3	696.5	6.99771		5907.72	1988.47	0.0410914	1.18347		FALSE
6994.24	46715	687.5	6.90728		5633.73	1584.94	0.0405605	1.24149		FALSE
6997.25	46725	755.5	7.59048		3561.8	2153.75	0.0445723	1.96453		FALSE
7003.16	46744.6	944.5	9.48935		2037.39	4628.83	0.0557227	3.43732		FALSE
7021.57	46805.5	2372.5	23.8364		783.108	32304	0.139971	8.96629		FALSE
7035.91	46852.9	574.5	5.77198		3928.44	1008.43	0.0338938	1.79102		FALSE
7039.09	46863.4	538.5	5.41029		4199.59	1269.64	0.0317699	1.67614		FALSE
7041.39	46871	592.5	5.95282		9976.39	1015.17	0.0349558	0.705805		FALSE
7044.4	46881	597.5	6.00306		3101.78	2727.32	0.0352507	2.27109		FALSE
7057.43	46924	531.5	5.33996		2452.19	2581.27	0.0313569	2.87802		FALSE
7071.39	46970	267.5	2.68756		4134.03	875.119	0.0157817	1.71053		FALSE
7084.42	47012.9	208.5	2.09479		7226.3	332.954	0.0123009	0.980366		FALSE
7285.65	47671	434.5	4.39737		6624.25	959.112	0.0256342	1.09985		FALSE
7291.78	47690.9	432.5	4.37713		6354.46	979.555	0.0255162	1.14751		FALSE
7294.62	47700.1	431.5	4.36701		5718.82	767.178	0.0254572	1.27555		FALSE
7297.61	47709.8	468.5	4.74146		4893.45	1085.66	0.0276401	1.4913		FALSE
7300.43	47719	565.5	5.72316		8375.55	941.539	0.0333628	0.871636		FALSE
7303.49	47728.9	595.5	6.02677		5122.35	1376.43	0.0351327	1.42581		FALSE
7306.53	47738.8	732.5	7.41328		8207.99	1663.11	0.0432153	0.890172		FALSE
7309.6	47748.7	960.5	9.72076		6907.96	2100.93	0.0566667	1.05814		FALSE
7312.14	47757	1155.5	11.6943		6145.7	2641.3	0.0681711	1.1898		FALSE
7314.92	47766	1199.5	12.0875		5206.13	2860.31	0.070767	1.40506		FALSE
7318.31	47777	1309.5	13.196		4940.64	3111.4	0.0772566	1.48125		FALSE
7329.24	47812.4	4587.5	46.2289		770.148	61964.3	0.270649	9.51666		FALSE
7346.12	47867	810.5	8.16752		3990.71	1477.16	0.0478171	1.84081		FALSE
7349.21	47877	892.5	8.99384		5400.08	2076.67	0.0526549	1.36095		FALSE
7351.91	47885.7	916.5	9.23569		4528.81	2211.85	0.0540708	1.62336		FALSE
7355.06	47895.9	908.5	9.15508		4146.74	2179.26	0.0535988	1.7737		FALSE
7357.97	47905.3	865.5	8.72176		1980.55	3880.48	0.0510619	3.71511		FALSE
7363.69	47923.8	699.5	7.04896		3966.41	1678.83	0.0412684	1.85651		FALSE
7366.54	47933	661.5	6.66603		3516.19	1201.7	0.0390265	2.09504		FALSE
7369.01	47941	661.5	6.66603		4394.76	1526.25	0.0390265	1.67677		FALSE
7372.11	47951	600.5	6.05132		5895.75	1328.93	0.0354277	1.25041		FALSE
7375.16	47960.8	472.5	4.76145		3967.75	1090.18	0.0278761	1.85878		FALSE
7381.4	47981	359.5	3.62273		9109.03	621.305	0.0212094	0.810339		FALSE
7383.6	47988	322.5	3.24988		3315.21	771.353	0.0190265	2.22719		FALSE
7387.59	48000.9	362.5	3.65296		4250.97	815.637	0.0213864	1.73786		FALSE
7390.08	48009	343.5	3.4615		6540.78	716.352	0.0202655	1.12985		FALSE
7392.57	48017	319.5	3.21964		4625.82	535.725	0.0188496	1.59811		FALSE
7395.66	48026.9	266.5	2.68556		4776.6	571.687	0.0157227	1.54831		FALSE
7398.76	48036.9	245.5	2.47394		7839.27	458.06	0.0144838	0.943807		FALSE
7401.5	48045.8	205.5	2.07085		5635.33	344.48	0.0121239	1.31341		FALSE
7407.46	48065	202.5	2.04062		8198.13	350.729	0.0119469	0.903555		FALSE
7410.56	48074.9	215.5	2.17162		7018.15	364.271	0.0127139	1.05591		FALSE
7565.79	48572.3	269.5	2.71443		4990.48	588.865	0.0158997	1.51604		FALSE
7568.52	48581	390	3.92812		7408.44	619.677	0.0230088	1.02161		FALSE
7571.32	48589.9	409.75	4.12704		3727.41	1168.77	0.024174	2.03125		FALSE
7574.76	48600.8	358	3.60581		4159.61	912.68	0.0211209	1.82103		FALSE
7577.93	48610.9	242.25	2.43997		6266.1	858.071	0.014292	1.20935		FALSE
8755.88	52227.7	183	2.00993		4659.18	440.216	0.0107965	1.87928		FALSE
8759.31	52237.8	216	2.37238		4955.51	511.659	0.0127434	1.76759		FALSE
8762.36	52246.9	261	2.86662		4646.24	615.949	0.0153982	1.8859		FALSE
8765.76	52256.9	300	3.29497		5712.6	539.014	0.0176991	1.53446		FALSE
8768.9	52266.3	310	3.4048		4853.35	742.301	0.0182891	1.80677		FALSE
8772.49	52276.9	361	3.96495		4357.04	885.473	0.0212979	2.01341		FALSE
8775.22	52285	413	4.53607		4612.11	1002.7	0.0243658	1.90265		FALSE
8778.29	52294	449	4.93147		5142.86	870.801	0.0264897	1.70689		FALSE
8781.64	52304	489	5.3708		4934.08	1226.43	0.0288496	1.77979		FALSE
8785.01	52313.9	528	5.79914		4774.75	1345.02	0.0311504	1.83989		FALSE
8787.72	52322	571	6.27142		6062.11	1118.43	0.0336873	1.44961		FALSE
8791.1	52332	625	6.86452		5859.08	1575.6	0.0368732	1.50042		FALSE
8794.47	52341.9	687	7.54548		4982.73	1771.14	0.040531	1.76499		FALSE
8797.53	52351	794	8.72068		7342.74	1511.9	0.0468437	1.19813		FALSE
8800.89	52360.9	880	9.66524		6420.43	2213.38	0.0519174	1.37076		FALSE
8803.99	52370.1	976	10.7196		6275.66	2469.47	0.0575811	1.40288		FALSE
8807	52379	1080	11.8619		7415.51	2749.95	0.0637168	1.18765		FALSE
8810.07	52388.1	1160	12.7405		6573.42	2308.46	0.0684366	1.34026		FALSE
8813.74	52398.9	1380	15.1569		6110.67	3495.62	0.0814159	1.44235		FALSE
8819.85	52416.9	1948	21.3953		2454.59	10538.7	0.114926	3.5932		FALSE
8823.01	52426.3	1989	21.8456		6236.98	6435.14	0.117345	1.41463		FALSE
8825.51	52433.6	1833	20.1323		2375.16	10164	0.108142	3.71575		FALSE
8831.63	52451.7	1448	15.9037		4588.78	4688.72	0.0854277	1.92461		FALSE
8835.66	52463.6	1315	14.4429		5488.88	2642.76	0.0775811	1.60974		FALSE
8838.83	52473	1302	14.3002		9595.82	2566.39	0.0768142	0.921112		FALSE
8842.19	52482.9	1301	14.2892		5934.6	3418.68	0.0767552	1.48994		FALSE
8844.94	52491	1343	14.7505		4628.72	2672.55	0.079233	1.91088		FALSE
8848.32	52500.9	1430	15.706		4836.26	3773.16	0.0843658	1.82958		FALSE
8851.3	52509.7	1476	16.2112		4493.24	3936.12	0.0870796	1.96992		FALSE
8857.56	52528.2	1730	19.001		5356.7	9873.46	0.102065	1.65355		FALSE
8859.87	52535	1785	19.6051		11904.7	3566.9	0.10531	0.744235		FALSE
8863.93	52547	1906	20.934		6062.01	6251.61	0.112448	1.46221		FALSE
8874.08	52576.8	2739	30.2049		2327.33	20228.4	0.161593	3.81298		FALSE
8877.14	52585.9	2963	32.6751		996.117	37501	0.174808	8.91175		FALSE
8892.46	52630.9	1374	15.1521		7789.39	2676.72	0.0810619	1.14161		FALSE
8895.87	52641	1259	13.8839		9873.5	3208.5	0.0742773	0.900984		FALSE
8899.21	52650.8	1194	13.1671		4822.87	3113.3	0.0704425	1.84521		FALSE
8902.27	52659.8	1152	12.7039		6199.03	2297.74	0.0679646	1.43608		FALSE
8905.39	52668.9	1125	12.4062		4952.95	2953.17	0.0663717	1.79799		FALSE
8908.74	52678.8	1116	12.3069		6086.02	2904.12	0.0658407	1.4638		FALSE
8911.86	52688	1116	12.3069		5194.76	2919.34	0.0658407	1.71555		FALSE
8914.93	52697	1137	12.5385		6006.89	2217.69	0.0670796	1.48412		FALSE
8918.32	52706.9	1096	12.0864		6986.36	2784.6	0.0646608	1.27653		FALSE
8921.06	52715	1018	11.2262		6360.18	2028.69	0.060059	1.40264		FALSE
8924.77	52725.9	984	10.8513		5748.73	2536.6	0.0580531	1.55248		FALSE
8927.87	52735	929	10.2447		7044.04	1826.08	0.0548083	1.26744		FALSE
8931.26	52744.9	897	9.89185		6169.26	1772.69	0.0529204	1.4477		FALSE
8934.68	52755	902	9.94699		6823.68	2843.94	0.0532153	1.30936		FALSE
8937.84	52764.2	856	9.43972		6454.17	2229.21	0.0505015	1.38482		FALSE
8940.81	52773	807	8.89936		7258.98	1601.11	0.0476106	1.23169		FALSE
8944.23	52783	800	8.82217		8610.59	2067.06	0.0471976	1.03875		FALSE
8947.27	52791.9	811	8.94347		6512.45	2155.73	0.0478466	1.37387		FALSE
8951.01	52802.9	792	8.73394		8210.35	1595.82	0.0467257	1.09021		FALSE
8953.75	52810.9	795	8.76703		1954.87	6794.77	0.0469027	4.58023		FALSE
8970.4	52859.7	465	5.12788		6810.71	931.193	0.0274336	1.3171		FALSE
8979.72	52887	456	5.02863		9410.27	888.349	0.0269027	0.954247		FALSE
8986.56	52907	473	5.21611		12863.1	609.727	0.0279056	0.698628		FALSE
8994.76	52931	399	4.40006		4932.19	1021.48	0.0235398	1.82368		FALSE
9001.89	52951.8	320	3.52887		6536.06	633.42	0.0188791	1.37727		FALSE
9005.01	52960.9	329	3.62812		6745.04	808.781	0.01941	1.33506		FALSE
9008.44	52971	332	3.6612		9499.46	749.772	0.019587	0.948311		FALSE
9011.86	52981	330	3.63914		7872.35	764.73	0.019469	1.14475		FALSE
9014.61	52989	318	3.50681		7303.74	591.256	0.0187611	1.23424		FALSE
9018.03	52999	310	3.41859		10359.6	686.322	0.0182891	0.870501		FALSE
9021.44	53008.9	326	3.59503		8443.99	585.553	0.019233	1.06839		FALSE
9024.19	53017	308	3.39653		6514.19	729.664	0.0181711	1.38531		FALSE
9027.62	53027	319	3.51784		7947.14	710.71	0.0188201	1.13596		FALSE
9031.04	53037	311	3.42962		10060.7	679.657	0.0183481	0.89766		FALSE
9034.47	53047	301	3.31934		9401.23	543.053	0.0177581	0.960988		FALSE
9037.44	53055.7	293	3.23112		3636.61	721.748	0.0172861	2.48513		FALSE
9040.64	53065	313	3.45167		4713.74	734.072	0.0184661	1.91794		FALSE
9044.07	53075	320	3.52887		9954.61	794.127	0.0188791	0.908531		FALSE
9050.93	53095	332	3.72966		3383.18	1300.33	0.019587	2.67527		FALSE
9055.02	53106.9	364	4.08915		6156.11	930.337	0.0214749	1.4709		FALSE
9058.47	53117	396	4.44863		10084.4	747.587	0.0233628	0.898267		FALSE
9061.22	53125	416	4.67331		7433.65	1023.82	0.0245428	1.21895		FALSE
9065.33	53136.9	436	4.89799		3777.16	1149.65	0.0257227	2.40004		FALSE
9068.08	53145	476	5.34735		8297.42	1173.98	0.0280826	1.09288		FALSE
9071.47	53154.8	456	5.12267		4641.08	1208.47	0.0269027	1.9546		FALSE
9074.91	53164.9	457	5.1339		4645.2	919.807	0.0269617	1.95361		FALSE
9081.6	53184.3	508	5.70683		5434.95	1339.7	0.0299705	1.67096		FALSE
9084.9	53194	568	6.38087		4536.79	1504.52	0.0335103	2.0025		FALSE
9088.22	53203.6	628	7.0549		5149.48	1658.47	0.0370501	1.76488		FALSE
9091.44	53213	671	7.53796		6002.44	1343.7	0.039587	1.51462		FALSE
9094.88	53223	729	8.18953		8669.43	2356.63	0.0430088	1.04907		FALSE
9109.68	53266	1477	16.5925		736.016	27874.8	0.0871386	12.377		FALSE
9128.6	53321	457	5.1339		12199.5	1173.24	0.0269617	0.748278		FALSE
9133.69	53335.7	393	4.41493		2275.31	2147.02	0.0231858	4.01426		FALSE
9140.32	53355	322	3.61732		10088.7	612.66	0.0189971	0.905992		FALSE
9143.46	53364.1	303	3.40388		4675.68	795.829	0.0178761	1.95554		FALSE
9146.53	53373	303	3.40388		6155.61	587.783	0.0178761	1.48589		FALSE
9149.97	53383	299	3.35894		4481.35	913.225	0.0176401	2.04179		FALSE
9153	53391.8	245	2.75231		4824.93	632.68	0.0144543	1.89702		FALSE
9156.84	53402.9	241	2.70737		5763.2	582.11	0.0142183	1.58885		FALSE
9159.64	53411	218	2.44899		9678.64	518.515	0.0128614	0.946376		FALSE
9163.09	53421	203	2.28049		7013.7	473.18	0.0119764	1.30646		FALSE
9166.54	53431	208	2.33666		7285.53	370.19	0.0122714	1.25818		FALSE
9169.99	53441	204	2.29172		9049.52	423.507	0.0120354	1.01331		FALSE
9173.44	53451	185	2.07828		9576.81	367.08	0.0109145	0.95788		FALSE
9474.89	54317	183	2.08841		13130.5	485.892	0.0107965	0.721591		FALSE
9481.9	54337	240	2.7389		5561.64	1187.38	0.0141593	1.70487		FALSE
9485.42	54347	289	3.2981		9057.63	845.594	0.0170501	1.04723		FALSE
9488.89	54356.9	304	3.46928		7101.05	606.235	0.0179351	1.33627		FALSE
9492.43	54367	360	4.10836		6377.55	910.201	0.0212389	1.48841		FALSE
9495.59	54376	440	5.02132		5600.72	1114.63	0.0259587	1.69542		FALSE
9498.94	54385.5	499	5.69464		5233.15	1333.43	0.0294395	1.81515		FALSE
9502.27	54395	625	7.13256		7770.28	1557.33	0.0368732	1.2229		FALSE
9505.75	54404.9	731	8.34224		5789.49	1895.15	0.0431268	1.6419		FALSE
9509.26	54414.9	807	9.20956		4592.35	2203.04	0.0476106	2.07067		FALSE
9521.69	54450.2	2045	23.3377		1585.09	18157.9	0.120649	6.00702		FALSE
9524.25	54457.5	2035	23.2236		1605.94	17975.7	0.120059	5.93063		FALSE
9537.75	54495.8	686	7.8287		6020.62	1770.89	0.040472	1.58418		FALSE
9540.96	54505	581	6.63043		6774.26	1159.83	0.0342773	1.40841		FALSE
9544.45	54514.9	502	5.72887		5435.58	1323.69	0.0296165	1.75592		FALSE
9547.99	54524.9	476	5.43216		6031.8	1216.04	0.0280826	1.58294		FALSE
9551.47	54534.8	432	4.93003		5901.06	1102.03	0.0254867	1.6186		FALSE
9554.35	54543	382	4.35942		6264.89	760.544	0.0225369	1.52506		FALSE
9558.05	54553.5	378	4.31377		5350.02	995.386	0.0223009	1.78654		FALSE
9561.04	54562	364	4.154		5616.93	969.374	0.0214749	1.70218		FALSE
9564.21	54571	329	3.75458		7113.43	850.001	0.01941	1.34453		FALSE
9567.74	54581	312	3.56057		7863.11	758.041	0.0184071	1.21679		FALSE
9571.27	54591	261	2.97856		10837.7	769.836	0.0153982	0.883143		FALSE
9574.8	54601	238	2.71608		7304.19	449.721	0.0140413	1.31086		FALSE
9578.32	54611	261	2.97856		10031.7	537.953	0.0153982	0.954801		FALSE
9581.85	54621	208	2.37372		10354.2	476.67	0.0122714	0.925403		FALSE
9585.36	54630.9	206	2.35089		7804.01	450.5	0.0121534	1.22826		FALSE
10143.8	56191	187.812	2.23342		6659.9	488.336	0.0110804	1.52311		FALSE
10147.5	56201.4	212.812	2.53072		5350.37	572.391	0.0125553	1.89661		FALSE
10151	56211	237.812	2.82801		9516.92	465.274	0.0140302	1.06663		FALSE
10154.7	56221	272.812	3.24423		7301.97	690.499	0.0160951	1.39068		FALSE
10158.3	56230.9	301.812	3.58909		4956.13	802.688	0.017806	2.04964		FALSE
10160.5	56237	299.812	3.5653		12309.1	616.448	0.0176881	0.825446		FALSE
10164.1	56247	333.812	3.96962		9946.33	879.426	0.019694	1.0219		FALSE
10180.1	56291	476.812	5.73332		9430.95	1290.9	0.0281305	1.07944		FALSE
10183.7	56301	518.812	6.23834		6761.86	1076.19	0.0306084	1.50606		FALSE
10187.4	56310.9	549.812	6.61109		5385.92	1518.74	0.0324373	1.89148		FALSE
10190.7	56320.1	613.812	7.38065		4785.24	1726.46	0.0362131	2.12961		FALSE
10197.9	56339.8	899.812	10.8196		2398.5	5021.34	0.0530863	4.25176		FALSE
10200.7	56347.7	926.812	11.1442		4933.22	2659.09	0.0546792	2.06776		FALSE
10202.9	56353.8	893.812	10.7474		1526.79	9689.52	0.0527323	6.68261		FALSE
10228.2	56423	329.812	3.96575		11501	678.056	0.019458	0.889325		FALSE
10231.8	56433	325.812	3.91766		12981.2	872.803	0.019222	0.7882		FALSE
10234.7	56441	332.812	4.00183		7459.51	842.525	0.019635	1.37204		FALSE
10238.4	56451	305.812	3.67717		11190.7	611.114	0.018042	0.914902		FALSE
10244.9	56469	288.812	3.47276		3587.33	777.413	0.0170391	2.85587		FALSE
10247.9	56477	255.812	3.07596		4192.31	879.569	0.0150922	2.44444		FALSE
10260.3	56511	210.812	2.53487		6739.43	440.39	0.0124373	1.52242		FALSE
10263.9	56520.9	215.812	2.59499		5283.35	706.134	0.0127323	1.94268		FALSE
10267.6	56531	222.812	2.67916		6774.33	564.437	0.0131453	1.51566		FALSE
10271.5	56541.6	195.812	2.3545		5886.95	407.478	0.0115524	1.74478		FALSE
10275.6	56553	214.812	2.58296		5019.25	557.995	0.0126733	2.04724		FALSE
10278.5	56561	209.812	2.52284		7536.59	487.78	0.0123783	1.36382		FALSE
10281.4	56569	183.812	2.21021		4485.9	496.311	0.0108444	2.29194		FALSE
10285.8	56581	190.812	2.29438		5363.09	359.782	0.0112574	1.91789		FALSE
10345.5	56743.9	166.812	2.0058		3934.04	452.969	0.00984145	2.62973		FALSE
10353.2	56765	201.812	2.42665		11384.9	488.316	0.0119063	0.909377		FALSE
10360.5	56785	196.812	2.36653		6988.58	414.461	0.0116114	1.48249		FALSE
10365.6	56798.9	216.812	2.60701		8202.15	433.537	0.0127913	1.26377		FALSE
10368.6	56807	277.812	3.37784		11306.5	590.005	0.0163901	0.917049		FALSE
10372.3	56817	287.812	3.49943		9564.79	537.725	0.0169801	1.08442		FALSE
10375.9	56826.9	283.812	3.4508		8113.4	716.63	0.0167441	1.27886		FALSE
10379.2	56835.9	277.812	3.37784		5752.68	759.31	0.0163901	1.80424		FALSE
10382.5	56844.9	304.812	3.70613		4981.39	829.852	0.017983	2.08427		FALSE
10385.5	56853.1	315.812	3.83987		4798.85	888.202	0.018632	2.16417		FALSE
10388.7	56861.9	310.812	3.77908		5232.17	671.491	0.018337	1.98555		FALSE
10392.8	56873	338.812	4.11952		7072.22	921.924	0.0199889	1.46953		FALSE
10396.5	56883	366.812	4.45997		5027.99	1017.91	0.0216409	2.06772		FALSE
10399.1	56889.9	385.812	4.69098		6126.75	825.066	0.0227618	1.69732		FALSE
10401.7	56897	428.812	5.21381		10363.7	1194.23	0.0252987	1.00366		FALSE
10405.3	56907	476.812	5.79743		17894.7	972.827	0.0281305	0.581476		FALSE
10415.6	56935	624.812	7.59692		2919.67	2598.75	0.0368621	3.5674		FALSE
10425.4	56961.6	873.812	10.6244		2229.86	6635.67	0.0515524	4.67537		FALSE
10428.4	56969.7	902.812	10.977		4486.45	3234.63	0.0532633	2.32442		FALSE
10431	56976.9	867.812	10.5515		4974.61	3055.1	0.0511984	2.09686		FALSE
10434.8	56987	773.812	9.40857		6253.72	2133.36	0.0456527	1.66857		FALSE
10438.4	56997	657.812	7.99815		8763.03	1792.8	0.038809	1.19119		FALSE
10441.6	57005.5	546.812	6.64854		6519.63	1882.56	0.0322603	1.60156		FALSE
10445.1	57015	481.812	5.85822		7433.02	1025.77	0.0284255	1.40522		FALSE
10447.8	57022.4	449.812	5.46914		1828.25	2723.21	0.0265376	5.71464		FALSE
10455.4	57043	393.812	4.78825		5661.72	843.878	0.0232338	1.84668		FALSE
10459.4	57053.8	388.812	4.72746		4828.4	1116.02	0.0229388	2.16622		FALSE
10462.2	57061.6	404.812	4.922		6031.48	1140.23	0.0238827	1.73461		FALSE
10465.7	57071	392.812	4.77609		7402.87	840.973	0.0231748	1.41374		FALSE
10473.1	57091	379.812	4.61803		3754.21	1049.04	0.0224078	2.78969		FALSE
10476.8	57101	371.812	4.52076		9037.44	775.296	0.0219358	1.15926		FALSE
10480.9	57112.3	372.812	4.53292		4037.23	1033.8	0.0219948	2.59607		FALSE
10484.1	57121	366.812	4.45997		7195.98	999.374	0.0216409	1.45694		FALSE
10487.8	57131	381.812	4.64235		6075.07	799.205	0.0225258	1.72637		FALSE
10491.5	57141	402.812	4.89768		11328.5	1090.11	0.0237647	0.926116		FALSE
10494.8	57149.8	407.812	4.95848		6149.78	1110.15	0.0240597	1.70653		FALSE
10498.4	57159.6	397.812	4.83689		5136.26	1116.88	0.0234698	2.04398		FALSE
10501.9	57169	441.812	5.37187		7109.57	899.443	0.0260656	1.47714		FALSE
10504.8	57177	518.812	6.30809		8161.46	1318.02	0.0306084	1.28712		FALSE
10508.6	57187.3	525.812	6.3932		5303.09	1481.45	0.0310214	1.98161		FALSE
10512.2	57197	581.812	7.07409		11347.5	1879.54	0.0343252	0.926392		FALSE
10515.9	57206.9	477.812	5.80959		11503.9	1004.52	0.0281895	0.914115		FALSE
10521.8	57222.9	308.812	3.75476		5564.57	634.728	0.018219	1.89086		FALSE
10525.1	57231.9	253.812	3.08603		3788.2	863.314	0.0149742	2.77839		FALSE
10537.3	57265	170.812	2.07686		9875.13	329.18	0.0100774	1.06706		FALSE

## Sheet: ICDC_efa08-1_0_B1_1
Spectrum: ICDC efa08-1\0_B1\1 1SLin, "Baseline subt." (D:\Data\BioTyperRealTimeProcessing\China CDC\20121109fenchangqiujun\ICDC efa08-1\0_B1\1)
m/z	time	Intens.	SN	Quality Fac.	Res.	Area	Rel. Intens.	FWHM	Chi^2	Bk. Peak
2201.8	26388.9	356	6.41667		656.7	1228.07	0.0292475	3.35282		FALSE
2202.14	26390.9	337	6.07421		625.612	1228.07	0.0276865	3.51997		FALSE
2204.18	26402.9	251.75	4.53763		2325.22	453.352	0.0206827	0.947943		FALSE
2209.29	26433	184	3.31648		4247.27	195.8	0.0151167	0.520167		FALSE
2210.76	26441.6	170	3.06414		3477.48	162.33	0.0139665	0.635736		FALSE
2212.22	26450.2	170	3.06414		2432.04	294.326	0.0139665	0.909613		FALSE
3037.28	30918.8	210	3.69608		669.087	1077.93	0.0172527	4.53944		FALSE
3426.18	32812.7	367	6.35036		1445.29	981.582	0.0301512	2.37059		FALSE
3427.6	32819.4	372	6.43688		1886.39	1004	0.0305619	1.81701		FALSE
3508.98	33201.9	321	5.54659		1894.14	1002.6	0.026372	1.85254		FALSE
3510.12	33207.2	320	5.52931		1316.12	1284.38	0.0262898	2.66702		FALSE
3663.39	33915.5	382	6.5434		946.669	1750.85	0.0313835	3.86977		FALSE
3667.19	33932.9	169	2.89486		6488.07	175.092	0.0138843	0.56522		FALSE
4365.01	36984	261	4.19901		1652.76	902.449	0.0214427	2.64105		FALSE
4366.86	36991.8	326	5.24474		3005.49	584.684	0.0267828	1.45296		FALSE
4374.31	37023	250	4.02204		3452.44	326.953	0.0205389	1.26702		FALSE
4379.64	37045.3	275	4.42425		3372.95	502.214	0.0225928	1.29846		FALSE
4394.57	37107.7	1213	19.515		675.939	12737.8	0.0996549	6.50143		FALSE
4410	37172.1	12172	195.336		660.244	112327	1	6.67936		FALSE
4427.64	37245.6	5540	88.9056		559.622	63216.1	0.455143	7.91184		FALSE
4442.88	37308.9	1173	18.8242		8457	2207.4	0.0963687	0.525349		FALSE
4448.01	37330.2	1465	23.5102		2376.65	5734.2	0.120358	1.87154		FALSE
4449.17	37335.1	1467	23.5423		726.481	12283.9	0.120523	6.12427		FALSE
4461.21	37385	611	9.80529		2790.04	1170.36	0.0501972	1.59897		FALSE
4464.1	37397	665	10.6719		5765.83	1190.24	0.0546336	0.774234		FALSE
4466.04	37405	699	11.2175		4842.74	978.786	0.0574269	0.922213		FALSE
4468.45	37415	726	11.6508		3102.67	1688.04	0.0596451	1.4402		FALSE
4470.86	37425	771	12.373		4056.64	1078.75	0.0633421	1.10211		FALSE
4473.27	37435	746	11.9718		4658.59	1359.47	0.0612882	0.960221		FALSE
4475.5	37444.2	691	11.0891		4898.81	981.237	0.0567696	0.913589		FALSE
4477.2	37451.2	663	10.6398		2125.32	2564.83	0.0544693	2.1066		FALSE
4482.45	37473	409	6.56361		3252.02	576.673	0.0336017	1.37836		FALSE
4484.6	37481.8	411	6.5957		3333.87	752.725	0.033766	1.34516		FALSE
4486.52	37489.8	413	6.6278		3965.86	752.3	0.0339303	1.13129		FALSE
4489.21	37500.9	428	6.86852		4311.59	765.796	0.0351627	1.0412		FALSE
4491.43	37510	449	7.20552		4167.86	628.634	0.0368879	1.07763		FALSE
4493.57	37518.9	442	7.09319		3667.73	800.919	0.0363128	1.22516		FALSE
4495.99	37528.9	405	6.49942		5386.68	843.769	0.0332731	0.83465		FALSE
4498.18	37537.9	314	5.03905		4750.62	440.901	0.0257969	0.946861		FALSE
4502.79	37557	248	3.97989		5308.56	326.989	0.0203746	0.848214		FALSE
4504.95	37565.9	230	3.69103		2147.44	425.238	0.0188958	2.09782		FALSE
4507.41	37576	233	3.73917		3399.21	330.786	0.0191423	1.32602		FALSE
4512.01	37595	255	4.09222		1890.45	701.003	0.0209497	2.38674		FALSE
4515.37	37608.8	225	3.61079		2737.63	482.725	0.018485	1.64937		FALSE
4518.31	37621	188	3.01701		8171.3	252.524	0.0154453	0.552949		FALSE
4522.69	37639	174	2.79234		3043.05	232.245	0.0142951	1.48624		FALSE
4525.11	37649	206	3.30588		6319.72	337.315	0.0169241	0.71603		FALSE
4527.36	37658.2	190	3.01361		4803.34	320.6	0.0156096	0.942545		FALSE
4529.95	37668.9	180	2.855		3194.96	322.479	0.014788	1.41784		FALSE
4531.94	37677.1	197	3.12464		3192.59	364.058	0.0161847	1.41952		FALSE
4534.33	37686.9	217	3.44186		4308.66	368.563	0.0178278	1.05237		FALSE
4536.3	37695	208	3.29911		4115.12	273.651	0.0170884	1.10235		FALSE
4538.73	37705	243	3.85425		3991.15	382.476	0.0199639	1.1372		FALSE
4541.13	37714.8	247	3.9177		4344.22	393.608	0.0202925	1.04533		FALSE
4543.58	37724.9	233	3.69564		4378.73	305.625	0.0191423	1.03765		FALSE
4545.81	37734.1	288	4.568		4213.92	462.78	0.0236609	1.07876		FALSE
4548.19	37743.8	295	4.67903		4263.31	506.178	0.024236	1.06682		FALSE
4550.85	37754.7	345	5.47209		3890.25	456.954	0.0283437	1.16981		FALSE
4555.01	37771.8	867	13.7516		961.211	4668.07	0.0712291	4.73882		FALSE
4559.22	37789.1	397	6.29686		3136.88	635.675	0.0326158	1.45342		FALSE
4561.82	37799.7	262	4.15561		3488.39	463.505	0.0215248	1.30771		FALSE
4564.24	37809.7	248	3.93356		4000.19	425.348	0.0203746	1.141		FALSE
4566.51	37819	202	3.20395		3762.31	275.655	0.0165955	1.21375		FALSE
4568.94	37828.9	185	2.93431		4142.15	320.685	0.0151988	1.10304		FALSE
4571.14	37838	193	3.0612		3898.31	330.991	0.0158561	1.1726		FALSE
4573.35	37847	163	2.58536		4117.76	223.839	0.0133914	1.11064		FALSE
4575.48	37855.7	153	2.42675		4322.31	265.332	0.0125698	1.05857		FALSE
4577.75	37865	146	2.31572		4460.61	199.756	0.0119947	1.02626		FALSE
4582.41	37884.1	181	2.87086		2908.72	404.938	0.0148702	1.5754		FALSE
4584.2	37891.4	154	2.44261		2957.14	268.889	0.012652	1.55022		FALSE
4752.85	38574.9	187	2.92228		4654.9	274.857	0.0153631	1.02104		FALSE
4755.31	38584.8	245	3.82866		4478.45	412.622	0.0201282	1.06182		FALSE
4762.45	38613.5	1106	17.2837		877.198	7732.08	0.0908643	5.42916		FALSE
4771.3	38649	184	2.8754		7255.6	230.294	0.0151167	0.657603		FALSE
4773.79	38659	154	2.40659		5693.06	239.983	0.012652	0.838529		FALSE
5085.6	39889	149	2.19091		4148.29	232.01	0.0122412	1.22595		FALSE
5090.23	39907	176	2.58792		2832.31	417.505	0.0144594	1.7972		FALSE
5101.32	39950	531	7.80788		891.158	4767.18	0.0436247	5.72437		FALSE
5189.11	40289	156	2.29384		3728.61	246.948	0.0128163	1.3917		FALSE
5192.06	40300.3	175	2.57322		3828.41	311.11	0.0143773	1.35619		FALSE
5194.28	40308.9	205	3.01434		4792.44	360.636	0.0168419	1.08385		FALSE
5196.62	40317.9	183	2.62181		3770.75	346.983	0.0150345	1.37814		FALSE
5199	40327	216	3.0946		4116.62	303.806	0.0177456	1.26293		FALSE
5201.77	40337.6	214	3.06594		3222.76	408.871	0.0175813	1.61407		FALSE
5204.2	40347	272	3.8969		4591.95	385.79	0.0223464	1.13333		FALSE
5206.59	40356.2	341	4.88545		3364.98	618.527	0.0280151	1.54729		FALSE
5209.08	40365.7	369	5.2866		4263.15	701.46	0.0303155	1.22189		FALSE
5214.43	40386.2	751	10.7595		2678.83	2765.07	0.061699	1.94653		FALSE
5216.25	40393.2	749	10.7308		2876.76	2591.72	0.0615347	1.81324		FALSE
5221.38	40412.9	352	5.04305		4795.31	500.904	0.0289188	1.08885		FALSE
5223.71	40421.8	269	3.85392		4188.5	504.982	0.0220999	1.24716		FALSE
5226.61	40432.9	237	3.39546		5451.1	524.438	0.0194709	0.958818		FALSE
5229.22	40442.9	180	2.57883		5203.22	265.118	0.014788	1.005		FALSE
5231.81	40452.9	162	2.32095		3621.54	387.948	0.0133092	1.44464		FALSE
5233.94	40461	164	2.3496		3372.85	323.803	0.0134735	1.55179		FALSE
5251.71	40529	153	2.19201		4363.75	271.252	0.0125698	1.20348		FALSE
5255.57	40543.7	260	3.72498		924.09	1736.98	0.0213605	5.68729		FALSE
5557.65	41681.8	165	2.37444		2343.87	407.839	0.0135557	2.37114		FALSE
5560.11	41691	159	2.28809		6125.57	221.062	0.0130628	0.907688		FALSE
6026.51	43389	167	2.38664		7008.72	245.014	0.01372	0.859859		FALSE
6029.31	43399	200	2.85826		7728.51	377.533	0.0164312	0.78014		FALSE
6032.12	43409	264	3.7729		5477.78	511.79	0.0216891	1.1012		FALSE
6034.17	43416.3	304	4.34455		4678.99	497.072	0.0249754	1.28963		FALSE
6036.59	43424.9	327	4.67325		4078.56	863.366	0.0268649	1.48008		FALSE
6039.41	43435	334	4.77329		3075.89	687.891	0.02744	1.96347		FALSE
6042.44	43445.8	297	4.24451		5534.01	480.163	0.0244003	1.09187		FALSE
6045.02	43455	300	4.28739		9081.15	617.765	0.0246467	0.665667		FALSE
6047.83	43465	314	4.48746		3157.95	1003.72	0.0257969	1.91511		FALSE
6062.01	43515.5	609	8.68144		1135.03	4739.01	0.0500329	5.34082		FALSE
6064.38	43523.9	621	8.85251		5492.35	1032.04	0.0510187	1.10415		FALSE
6067.49	43535	674	9.60803		7605.37	1800.41	0.055373	0.797789		FALSE
6078.32	43573.5	1900	27.085		813.506	23090.5	0.156096	7.47176		FALSE
6088.39	43609.3	772	11.005		1570.66	4431.88	0.0634243	3.87633		FALSE
6096.43	43637.8	443	6.31507		4101.23	956.095	0.036395	1.48649		FALSE
6099.53	43648.8	457	6.51465		4343.19	741.786	0.0375452	1.40439		FALSE
6101.82	43656.9	431	6.14401		4402.15	905.897	0.0354091	1.3861		FALSE
6104.61	43666.8	392	5.58806		5421.21	634.237	0.0322051	1.12606		FALSE
6106.88	43674.9	372	5.30295		4193.74	785.135	0.0305619	1.45619		FALSE
6109.72	43685	350	4.98933		5131.88	743.666	0.0287545	1.19054		FALSE
6112.55	43695	383	5.45976		7132.94	791.492	0.0314657	0.856948		FALSE
6115.37	43705	453	6.45763		7854.73	932.421	0.0372166	0.778559		FALSE
6117.81	43713.6	447	6.37209		1433.64	3371.39	0.0367236	4.26732		FALSE
6127.8	43749	211	3.00786		3555.6	455.258	0.0173349	1.72342		FALSE
6130.99	43760.3	183	2.60871		4842.82	380.105	0.0150345	1.266		FALSE
6133.67	43769.8	176	2.50892		2919.24	363.006	0.0144594	2.10112		FALSE
6136.47	43779.7	167	2.38063		5769.82	266.53	0.01372	1.06355		FALSE
6139.1	43789	167	2.38063		5385.62	265.519	0.01372	1.13991		FALSE
6177.59	43924.9	190	2.7085		4457.68	372.242	0.0156096	1.38583		FALSE
6180.1	43933.7	219	3.1219		4027.9	459.153	0.0179921	1.53432		FALSE
6183.28	43944.9	231	3.29296		4016.49	475.577	0.018978	1.53947		FALSE
6184.99	43951	183	2.60871		4327.32	298.447	0.0150345	1.42929		FALSE
6205.64	44023.6	413	5.88742		3035.87	2255.8	0.0339303	2.0441		FALSE
6208.27	44032.9	461	6.57167		5139.02	1206.19	0.0378738	1.20806		FALSE
6211.13	44042.9	478	6.77046		5740.35	777.943	0.0392705	1.08201		FALSE
6213.76	44052.2	514	7.28037		5099.46	1089.77	0.0422281	1.21851		FALSE
6224.16	44088.7	3260	46.1751		808.828	33446.8	0.267828	7.69528		FALSE
6237.33	44135	458	6.48717		6489.07	687.257	0.0376273	0.961206		FALSE
6240.16	44144.9	405	5.73648		6314.26	617.687	0.0332731	0.988265		FALSE
6242.83	44154.3	428	6.06225		5067.93	853.604	0.0351627	1.23183		FALSE
6245.52	44163.7	503	7.12456		4807.57	1032.82	0.0413244	1.2991		FALSE
6247.79	44171.7	490	6.94043		3290	1057.17	0.0402563	1.89903		FALSE
6250.44	44181	435	6.1614		4098.62	898.942	0.0357378	1.52501		FALSE
6253.33	44191.1	332	4.70249		3497.36	702.822	0.0272757	1.78801		FALSE
6256.39	44201.8	302	4.27757		4120.45	641.274	0.024811	1.51837		FALSE
6259.01	44211	292	4.13593		4122.97	472.384	0.0239895	1.51808		FALSE
6261.62	44220.1	300	4.24924		4609.52	620.696	0.0246467	1.35841		FALSE
6264.47	44230.1	290	4.1076		5329.13	466.151	0.0238252	1.17552		FALSE
6267.57	44240.9	269	3.81015		6100.24	673.913	0.0220999	1.02743		FALSE
6269.86	44249	232	3.28608		5741.56	358.772	0.0190601	1.09201		FALSE
6272.72	44259	188	2.66286		5014.82	375.249	0.0154453	1.25084		FALSE
6275.58	44269	152	2.15295		6338.87	289.34	0.0124877	0.990015		FALSE
6352.42	44536.9	150	2.12462		5646.44	431.676	0.0123234	1.12503		FALSE
6354.51	44544.2	224	3.17277		3477.29	578.92	0.0184029	1.82743		FALSE
6356.66	44551.7	203	2.87532		2131.33	833.686	0.0166776	2.98249		FALSE
6397.19	44692.3	206	2.9229		3221.22	588.939	0.0169241	1.98595		FALSE
6398.72	44697.6	212	3.00803		1443.23	1009.61	0.017417	4.43362		FALSE
6646.82	45549	149.25	2.10693		3765.61	330.604	0.0122617	1.76514		FALSE
6650.55	45561.6	182.25	2.57279		3871.96	394.844	0.0149729	1.71762		FALSE
6653.27	45570.9	206.75	2.91865		4077.05	346.223	0.0169857	1.63188		FALSE
6655.64	45579	215.75	3.0457		4291.46	469.032	0.0177251	1.5509		FALSE
6658.56	45588.9	215	3.03511		4261.36	463.311	0.0176635	1.56254		FALSE
6661.54	45599	228.5	3.22569		6002.57	367.64	0.0187726	1.10978		FALSE
6669.92	45627.4	970.75	13.7039		874.254	9874.86	0.0797527	7.62927		FALSE
6680.47	45663.2	231.5	3.26775		8911.87	899.838	0.0190191	0.749614		FALSE
6685.71	45681	182.5	2.57608		3117.59	316.871	0.0149934	2.14452		FALSE
6692.19	45702.9	261.5	3.69121		4969.34	559.916	0.0214837	1.34669		FALSE
6694.88	45712	292.5	4.12879		4466.65	645.405	0.0240306	1.49886		FALSE
6697.51	45721	313.5	4.42522		6389.77	673.945	0.0257558	1.04816		FALSE
6699.87	45729	296.5	4.18526		5671.15	643.111	0.0243592	1.1814		FALSE
6703.41	45740.9	253.5	3.57829		3604.29	557.779	0.0208265	1.85984		FALSE
6708.74	45759	245.5	3.46536		8566.07	408.514	0.0201692	0.783177		FALSE
6711.69	45769	254.5	3.5924		5059	563.93	0.0209086	1.32668		FALSE
6717.44	45788.4	356.5	5.03219		851.775	3342.53	0.0292885	7.88641		FALSE
6796.5	46055	259.5	3.66298		3195.83	1111.47	0.0213194	2.12668		FALSE
6799.16	46063.9	275.5	3.88883		4081.03	625.37	0.0226339	1.66604		FALSE
6802.12	46073.9	271.5	3.83237		3129.85	623.972	0.0223053	2.17331		FALSE
6804.83	46083	291.5	4.11468		8122.43	479.704	0.0239484	0.837782		FALSE
6807.21	46091	299.5	4.2276		6462.52	502.56	0.0246057	1.05334		FALSE
6812.57	46109	392.5	5.54035		1990.85	1868.86	0.0322461	3.42193		FALSE
6815.55	46119	395.5	5.58269		5118.73	890.851	0.0324926	1.33149		FALSE
6818.53	46129	400.5	5.65327		4172.06	683.295	0.0329034	1.63433		FALSE
6821.08	46137.5	409.5	5.78031		4240.87	935.17	0.0336428	1.60841		FALSE
6824.49	46149	458.5	6.47197		6929.19	995.197	0.0376684	0.98489		FALSE
6856.2	46255.3	2150.5	30.3551		599.221	43675.5	0.176676	11.4419		FALSE
6879.48	46333.1	420.5	5.93551		5779.91	743.587	0.0345465	1.19024		FALSE
6883.63	46347	393.5	5.5544		5415.84	680.723	0.0323283	1.27102		FALSE
6889.2	46365.6	320.5	4.52398		4192.4	732.552	0.0263309	1.64326		FALSE
6897.98	46394.9	233.5	3.29594		3199.89	542.599	0.0191834	2.15569		FALSE
6901	46405	228.5	3.22536		6701.42	381.251	0.0187726	1.02978		FALSE
6907	46425	202.5	2.85836		11009.5	455.619	0.0166365	0.627366		FALSE
6909.62	46433.7	174.5	2.46313		4441.33	394.697	0.0143362	1.55575		FALSE
6911.79	46441	189.5	2.67486		6141.66	382.1	0.0155685	1.1254		FALSE
6914.39	46449.6	164.5	2.32198		5879.36	276.985	0.0135146	1.17604		FALSE
6920.2	46469	155.5	2.19494		3333.11	490.122	0.0127752	2.0762		FALSE
6923.21	46479	152.5	2.15259		5573.25	175.717	0.0125288	1.24222		FALSE
6925.01	46485	168.5	2.37844		4146.37	265.265	0.0138432	1.67014		FALSE
6927.75	46494.1	159.5	2.2514		3338.93	344.427	0.0131038	2.07484		FALSE
6933.42	46513	149.5	2.11025		6294.22	302.609	0.0122823	1.10155		FALSE
6954.47	46583	197.5	2.78779		4010.61	332.396	0.0162258	1.73402		FALSE
6957.83	46594.2	203.5	2.87248		4102.01	454.938	0.0167187	1.6962		FALSE
6960.47	46602.9	244.5	3.45121		5401.47	406.571	0.0200871	1.28863		FALSE
6963.44	46612.8	263.5	3.7194		4632.99	696.612	0.021648	1.50301		FALSE
6966.1	46621.7	271.5	3.83232		5368.01	467.271	0.0223053	1.29771		FALSE
6968.91	46631	302.5	4.2699		6696.85	656.634	0.0248521	1.04062		FALSE
6971.92	46641	355.5	5.01801		4040.35	764.182	0.0292064	1.72558		FALSE
6974.92	46650.9	413.5	5.8367		6105.16	911.385	0.0339714	1.14246		FALSE
6977.35	46659	446.5	6.30251		4501.73	1032.4	0.0366826	1.54993		FALSE
6980.36	46669	464.5	6.55659		7301.75	1055.48	0.0381614	0.955984		FALSE
6986.96	46690.9	460.5	6.50013		5643.73	821.238	0.0378327	1.238		FALSE
6991.21	46705	526.5	7.52664		8460.99	1734.72	0.043255	0.826288		FALSE
6994.2	46714.9	503.5	7.19784		3808.94	1196.91	0.0413654	1.83626		FALSE
6999.65	46732.9	603.5	8.6274		3959.37	2625.37	0.049581	1.76787		FALSE
7004.71	46749.7	719.5	10.2857		2844.93	3208.11	0.0591111	2.46217		FALSE
7009.32	46765	732.5	10.4715		6247.59	1729.44	0.0601791	1.12192		FALSE
7021.87	46806.5	1511.5	21.6078		714.134	23719.1	0.124178	9.83271		FALSE
7043.77	46878.9	402.5	5.75398		3414.6	955.643	0.0330677	2.06284		FALSE
7046.03	46886.3	412.5	5.89694		3498.69	978.109	0.0338893	2.0139		FALSE
7049.25	46897	425.5	6.08278		4987.82	962.971	0.0349573	1.41329		FALSE
7052.28	46907	424.5	6.06848		4511.21	956.579	0.0348751	1.56328		FALSE
7055.54	46917.7	432.5	6.18285		4089.34	1006.08	0.0355324	1.72535		FALSE
7057.73	46925	420.5	6.0113		3707.43	991.23	0.0345465	1.90367		FALSE
7060.77	46935	382.5	5.46807		5270.77	654.138	0.0314246	1.33961		FALSE
7063.56	46944.2	325.5	4.65322		4991.94	743.62	0.0267417	1.41499		FALSE
7066.58	46954.2	294.5	4.21006		6452.54	509.501	0.0241949	1.09516		FALSE
7069.81	46964.8	254.5	3.63823		4661.36	583.666	0.0209086	1.51668		FALSE
7072.28	46972.9	229.5	3.28084		3374.73	506.876	0.0188547	2.09566		FALSE
7075.33	46983	202.5	2.89486		6410.77	421.125	0.0166365	1.10366		FALSE
7078.37	46993	203.5	2.90916		8701.36	384.575	0.0167187	0.813478		FALSE
7081.38	47002.9	156.5	2.23726		5967.02	342.829	0.0128574	1.18675		FALSE
7084.05	47011.7	161.5	2.30874		5832.41	336.126	0.0132682	1.2146		FALSE
7086.87	47021	175.5	2.50888		9265.11	338.627	0.0144183	0.764899		FALSE
7289.96	47685	294.5	4.20676		9667.25	674.739	0.0241949	0.754088		FALSE
7293.04	47695	294.5	4.20676		4552.42	519.649	0.0241949	1.60201		FALSE
7296.11	47704.9	319.5	4.56387		5395.05	725.886	0.0262488	1.35237		FALSE
7299.15	47714.8	356.5	5.09239		5491.86	801.455	0.0292885	1.32908		FALSE
7302.04	47724.2	382.5	5.46379		5738.1	879.85	0.0314246	1.27255		FALSE
7305.03	47733.9	417.5	5.96374		4527.33	985.082	0.0343	1.61354		FALSE
7311.25	47754.1	644.5	9.20631		2410.62	3321.33	0.0529494	3.03294		FALSE
7317.08	47773	729.5	10.3981		5665.1	1731.99	0.0599326	1.29161		FALSE
7329.44	47813	2267.5	32.3204		701.129	34139.5	0.186288	10.4538		FALSE
7349.83	47879	444.5	6.3358		10129.6	537.704	0.0365182	0.725579		FALSE
7352.91	47888.9	468.5	6.67789		4286.04	1366.48	0.03849	1.71555		FALSE
7355.71	47898	440.5	6.27878		6113.63	803.086	0.0361896	1.20317		FALSE
7358.48	47906.9	435.5	6.20751		8279.64	992.444	0.0357788	0.888744		FALSE
7360.93	47914.9	368.5	5.25251		6229.98	834.981	0.0302744	1.18153		FALSE
7364.06	47925	338.5	4.8249		7860.6	574.631	0.0278097	0.936833		FALSE
7367.13	47934.9	308.5	4.39728		4632.48	551.972	0.0253451	1.59032		FALSE
7369.01	47941	283.5	4.04094		4571.66	647.621	0.0232912	1.61189		FALSE
7372.73	47953	264.5	3.77012		7735.92	565.49	0.0217302	0.953052		FALSE
7375.21	47961	231.5	3.29975		4937.59	508.354	0.0190191	1.49369		FALSE
7378.3	47970.9	190.5	2.71534		4618.69	407.374	0.0156507	1.59749		FALSE
7384.25	47990.1	153.5	2.18795		6140.98	316.13	0.0126109	1.20245		FALSE
7386.99	47999	159.5	2.27347		7368.79	254.159	0.0131038	1.00247		FALSE
7390.08	48009	160.5	2.28773		7029.26	303.212	0.013186	1.05133		FALSE
7557.23	48545	159.25	2.26122		5561.55	311.497	0.0130833	1.35883		FALSE
7560.37	48555	164.25	2.33221		5932.18	335.955	0.0134941	1.27447		FALSE
7563.5	48565	198.25	2.81499		6845.42	426.955	0.0162874	1.1049		FALSE
7566.3	48573.9	221.25	3.14157		6076.22	394.631	0.018177	1.24523		FALSE
7573	48595.2	353.25	5.01586		3313.15	1242.21	0.0290215	2.28574		FALSE
7576.01	48604.8	322.25	4.57568		2470.12	1547.54	0.0264747	3.06707		FALSE
7584.84	48632.9	148.25	2.10503		8681.18	316.695	0.0121796	0.87371		FALSE
8772.14	52275.9	180	2.78321		5395.12	350.024	0.014788	1.62594		FALSE
8775.23	52285	208	3.21615		3565.7	510.958	0.0170884	2.46101		FALSE
8778.59	52294.9	245	3.78826		6744.42	451.997	0.0201282	1.30161		FALSE
8781.96	52304.9	266	4.11297		6118.31	642.47	0.0218534	1.43536		FALSE
8785.03	52314	289	4.4686		4706.78	724.659	0.023743	1.86646		FALSE
8787.39	52321	312	4.82423		4716.49	789.211	0.0256326	1.86312		FALSE
8790.77	52331	339	5.24171		4125.57	874.434	0.0278508	2.1308		FALSE
8794.15	52341	384	5.93751		8630.94	722.739	0.0315478	1.01891		FALSE
8797.18	52350	402	6.21584		6524.31	786.513	0.0330266	1.34837		FALSE
8800.24	52359	447	6.91164		13864.4	1101.02	0.0367236	0.634737		FALSE
8803.62	52369	490	7.57652		7947.18	1543.09	0.0402563	1.10777		FALSE
8807	52379	541	8.36509		6940.97	1382.22	0.0444463	1.26884		FALSE
8810.9	52390.5	584	9.02997		4636.31	1502.9	0.047979	1.90041		FALSE
8824.61	52431	961	14.8592		1384.13	10531.4	0.0789517	6.37559		FALSE
8837.47	52468.9	674	10.4216		7276.21	1342.76	0.055373	1.21457		FALSE
8848.06	52500.2	701	10.8391		3437.03	2317.15	0.0575912	2.57433		FALSE
8851.03	52508.9	747	11.5503		4108.06	1963.84	0.0613704	2.15455		FALSE
8854.29	52518.6	781	12.076		4657.91	2074.34	0.0641637	1.90091		FALSE
8857.14	52526.9	835	12.911		5451.54	2198.44	0.0686001	1.6247		FALSE
8863.26	52545	898	13.8851		14319.4	1802.69	0.0737759	0.618971		FALSE
8866.66	52555	960	14.9684		9611.01	2511.85	0.0788695	0.922552		FALSE
8870.05	52565	1036	16.1534		7526.71	2718.93	0.0851134	1.17848		FALSE
8873.41	52574.9	1148	17.8998		5424.75	3016.2	0.0943148	1.63573		FALSE
8876.83	52584.9	1250	19.4902		4562.02	3294.83	0.102695	1.94581		FALSE
8879.13	52591.7	1224	19.0848		1237.63	12359.9	0.100559	7.17431		FALSE
8891.99	52629.6	657	10.244		5122.91	1732.08	0.0539763	1.73573		FALSE
8894.6	52637.2	586	9.13699		7609.28	1168.33	0.0481433	1.16891		FALSE
8902.66	52660.9	541	8.43534		8088.99	1075.65	0.0444463	1.10059		FALSE
8908.93	52679.4	511	7.96758		5491.88	1368.74	0.0419816	1.6222		FALSE
8921.99	52717.7	484	7.54659		5603.93	976.964	0.0397634	1.5921		FALSE
8928.08	52735.6	470	7.3283		5781.02	1243.79	0.0386132	1.54438		FALSE
8931.28	52745	471	7.34389		13106.1	911.518	0.0386954	0.681457		FALSE
8937.42	52763	447	6.96968		5055.83	606.704	0.0367236	1.76775		FALSE
8939.8	52770	464	7.23475		5961.4	1211.89	0.0381203	1.49961		FALSE
8942.87	52779	476	7.42185		4572.53	1258.92	0.0391061	1.95578		FALSE
8946.59	52789.9	489	7.62455		5209.19	979.834	0.0401742	1.71746		FALSE
8949.69	52799	512	7.98317		7793.55	1005.6	0.0420638	1.14835		FALSE
8953.07	52808.9	510	7.95199		5593.27	1319.17	0.0418994	1.60068		FALSE
8955.8	52816.9	488	7.60896		3813.8	1262.98	0.040092	2.34826		FALSE
8959.13	52826.7	431	6.72021		4215.3	857.939	0.0354091	2.12538		FALSE
8962.17	52835.6	385	6.00297		4942.56	996.783	0.03163	1.81326		FALSE
8965.38	52845	360	5.61317		5024	905.115	0.0295761	1.78451		FALSE
8969.07	52855.8	307	4.78678		4341.23	797.539	0.0252218	2.06602		FALSE
8972.2	52865	288	4.49053		9138.35	931.161	0.0236609	0.981818		FALSE
8983.82	52899	322	5.02067		6678.44	617.655	0.0264542	1.3452		FALSE
8986.44	52906.6	313	4.88034		4403.21	828.342	0.0257148	2.04089		FALSE
8989.48	52915.5	308	4.80238		5898.56	790.393	0.025304	1.52401		FALSE
8992.71	52925	302	4.70882		6301.59	762.856	0.024811	1.42705		FALSE
8996.13	52935	279	4.3502		6672.16	670.044	0.0229215	1.34831		FALSE
8999.55	52945	269	4.19428		8147.4	474.304	0.0220999	1.10459		FALSE
9002.94	52954.9	219	3.41468		5198.22	535.568	0.0179921	1.73193		FALSE
9006.39	52965	226	3.52382		8366.15	400.823	0.0185672	1.07653		FALSE
9009.49	52974	201	3.13402		5910.25	493.623	0.0165133	1.52438		FALSE
9013.2	52984.9	204	3.18079		5158.95	498.098	0.0167598	1.7471		FALSE
9015.97	52993	208	3.24316		6353.46	481.698	0.0170884	1.41906		FALSE
9018.72	53001	191	2.9781		4345.8	490.036	0.0156918	2.07527		FALSE
9022.82	53013	188	2.93132		3808.24	372.419	0.0154453	2.36929		FALSE
9024.88	53019	204	3.18079		4779.03	511.27	0.0167598	1.88843		FALSE
9028.97	53030.9	202	3.14961		5646.58	500.527	0.0165955	1.59901		FALSE
9032.39	53040.9	199	3.10283		5868.23	383.665	0.016349	1.5392		FALSE
9035.27	53049.3	210	3.27435		4449.31	525.828	0.0172527	2.03071		FALSE
9038.93	53060	217	3.38349		5023.05	540.918	0.0178278	1.79949		FALSE
9041.99	53068.9	219	3.41468		4312.43	553.543	0.0179921	2.09672		FALSE
9045.44	53079	236	3.67974		6272.75	442.831	0.0193888	1.44202		FALSE
9048.16	53086.9	274	4.3878		6406.2	630.823	0.0225107	1.41241		FALSE
9051.59	53096.9	251	4.01948		5250.21	628.534	0.0206211	1.72404		FALSE
9054.65	53105.8	264	4.22766		6302.97	513.819	0.0216891	1.43657		FALSE
9058.16	53116.1	286	4.57997		5609.81	724.029	0.0234965	1.6147		FALSE
9061.42	53125.6	309	4.94829		6717.33	774.163	0.0253861	1.34896		FALSE
9064.65	53135	323	5.17248		6315.16	633.282	0.0265363	1.43538		FALSE
9068.33	53145.7	351	5.62087		6735.86	1103.06	0.0288367	1.34628		FALSE
9071.52	53155	362	5.79702		4745.69	921.961	0.0297404	1.91153		FALSE
9078.38	53175	398	6.37352		5107.11	1014.12	0.032698	1.7776		FALSE
9081.82	53185	429	6.86995		7401.51	1059.57	0.0352448	1.22702		FALSE
9084.57	53193	441	7.06212		5418.94	1137.84	0.0362307	1.67645		FALSE
9088	53203	486	7.78274		6889.96	1228.87	0.0399277	1.31902		FALSE
9091.18	53212.2	518	8.29519		5494.37	1346.68	0.0425567	1.65463		FALSE
9094.58	53222.1	562	8.9998		6305.07	1112.66	0.0461715	1.44242		FALSE
9097.85	53231.6	623	9.97664		6064.05	1579.11	0.051183	1.50029		FALSE
9101.04	53240.9	709	11.3538		6798.84	1384.13	0.0582484	1.33862		FALSE
9104.5	53250.9	810	12.9712		6352.15	2059.69	0.0665462	1.43329		FALSE
9107.27	53259	963	15.4214		7255.89	2447.86	0.079116	1.25515		FALSE
9110.44	53268.2	977	15.6456		4784.19	2574.37	0.0802662	1.90428		FALSE
9113.61	53277.4	886	14.1883		4707.53	2302.66	0.07279	1.93596		FALSE
9116.88	53286.9	763	12.2186		6179.66	1897.52	0.0626849	1.4753		FALSE
9120.33	53296.9	591	9.4642		6499.25	1450.28	0.0485541	1.40329		FALSE
9123.09	53305	472	7.55855		5409.04	1178.38	0.0387775	1.68664		FALSE
9126.54	53315	364	5.82905		6219.02	910.623	0.0299047	1.46752		FALSE
9129.98	53325	291	4.66004		6576.05	746.267	0.0239073	1.38837		FALSE
9133.42	53335	282	4.51591		6620.19	1556.32	0.0231679	1.37963		FALSE
9143.23	53363.4	204	3.26683		4065.67	538.96	0.0167598	2.24888		FALSE
9145.84	53371	184	2.94655		4984.14	364.862	0.0151167	1.83499		FALSE
9148.9	53379.9	188	3.01061		5442.33	475.292	0.0154453	1.68106		FALSE
9152.45	53390.2	168	2.69033		6572.68	410.478	0.0138022	1.3925		FALSE
9155.5	53399	161	2.57823		10053.5	391.544	0.0132271	0.910682		FALSE
9162.39	53419	161	2.57823		8419.46	274.337	0.0132271	1.08824		FALSE
9467.83	54296.9	195	3.17841		6530.65	511.895	0.0160204	1.44975		FALSE
9470.68	54305	243	3.96079		10629.2	601.401	0.0199639	0.891005		FALSE
9474.19	54315	294	4.79207		4516.24	921.345	0.0241538	2.0978		FALSE
9481.18	54334.9	356	5.80264		4502.16	951.252	0.0292475	2.10592		FALSE
9487.51	54353	432	7.04141		6899.04	880.582	0.0354913	1.37519		FALSE
9491.02	54363	483	7.87268		7207.07	1252.37	0.0396812	1.3169		FALSE
9494.5	54372.8	556	9.06255		4760.87	1445.74	0.0456786	1.99428		FALSE
9498.2	54383.4	631	10.285		3874.98	1697.31	0.0518403	2.45116		FALSE
9501.06	54391.5	747	12.1758		6800.91	1963.53	0.0613704	1.39703		FALSE
9504.38	54401	843	13.7405		7517.37	2258.62	0.0692573	1.26432		FALSE
9507.87	54410.9	959	15.6313		6968.73	2521.36	0.0787874	1.36436		FALSE
9524.01	54456.8	1890	30.8061		1033.46	24989.7	0.155274	9.21568		FALSE
9526.39	54463.6	1858	30.2846		1164.86	23018.7	0.152645	8.17813		FALSE
9548.21	54525.5	537	8.75286		4387.28	1450.94	0.0441176	2.17634		FALSE
9551.53	54535	505	8.23127		6598.72	1310.5	0.0414887	1.44748		FALSE
9555.22	54545.5	460	7.49779		4911.72	1225.39	0.0377917	1.94539		FALSE
9558.57	54555	439	7.1555		5192.34	893.929	0.0360664	1.8409		FALSE
9562.33	54565.6	414	6.74801		5646.24	1105.49	0.0340125	1.69357		FALSE
9565.56	54574.8	392	6.38942		4602.91	1044.2	0.0322051	2.07816		FALSE
9568.5	54583.1	361	5.88414		4115.63	748.938	0.0296582	2.32492		FALSE
9571.27	54591	336	5.47665		4108.8	914.861	0.0276043	2.32946		FALSE
9574.79	54601	310	5.05286		4553.71	835.671	0.0254683	2.10264		FALSE
9578.16	54610.5	280	4.56387		3767.24	573.103	0.0230036	2.54249		FALSE
9582.25	54622.1	269	4.38458		4237.82	732.697	0.0220999	2.26112		FALSE
9584.68	54629	263	4.28678		5925.67	679.124	0.021607	1.61749		FALSE
9588.88	54640.9	236	3.84669		6489.9	616.247	0.0193888	1.47751		FALSE
9604.45	54685	174	2.87778		12976.1	315.818	0.0142951	0.740163		FALSE
9607.95	54694.9	159	2.6297		7389.38	312.421	0.0130628	1.30024		FALSE
9611.1	54703.8	158	2.61316		4111.27	510.955	0.0129806	2.33774		FALSE
9617.17	54721	167	2.76201		9829.62	297.202	0.01372	0.978387		FALSE
9620.69	54731	170	2.81163		3933.53	535.614	0.0139665	2.44582		FALSE
9624.24	54741	187	3.09279		10425.4	337.624	0.0153631	0.923151		FALSE
9627.41	54750	186	3.07625		3900.43	466.644	0.015281	2.46829		FALSE
9630.61	54759	186	3.07625		7778.56	428.774	0.015281	1.2381		FALSE
9634.14	54769	170	2.81163		11792.2	354.996	0.0139665	0.816992		FALSE
10110.4	56099	154	2.695		8567.16	287.551	0.012652	1.18014		FALSE
10114	56108.9	185	3.23751		6379.12	523.671	0.0151988	1.58549		FALSE
10117.6	56118.9	179	3.13251		4055.03	376.014	0.0147059	2.49509		FALSE
10120.9	56127.9	194	3.39501		4489.81	524.484	0.0159382	2.25419		FALSE
10124.2	56137	212	3.71001		6107.93	543.66	0.017417	1.65755		FALSE
10127.4	56145.7	205	3.58751		5163.75	557.651	0.0168419	1.96124		FALSE
10130.7	56155	226	3.95501		10129.1	432.312	0.0185672	1.00016		FALSE
10134.3	56165	212	3.71001		9072.18	422.58	0.017417	1.11708		FALSE
10138	56175	213	3.72751		7048.8	689.393	0.0174992	1.43825		FALSE
10141.6	56185	232	4.06001		7244.52	456.756	0.0190601	1.3999		FALSE
10145.2	56194.8	226	3.95501		5849.63	613.09	0.0185672	1.73433		FALSE
10148.4	56203.6	241	4.21751		6320.09	649.408	0.0197995	1.60573		FALSE
10151.8	56213	254	4.44501		5049.33	698.94	0.0208676	2.01051		FALSE
10154.7	56221	253	4.42751		9167.46	535.511	0.0207854	1.10769		FALSE
10158.7	56232	272	4.76001		2945.26	1132.32	0.0223464	3.44917		FALSE
10163.4	56245	307	5.37251		4732.74	854.748	0.0252218	2.14746		FALSE
10165.6	56251	319	5.58251		10307	449.366	0.0262077	0.986281		FALSE
10169.4	56261.6	336	5.88001		4338.18	1155.06	0.0276043	2.34417		FALSE
10174.3	56274.9	377	6.59751		4810.58	1269.63	0.0309727	2.11497		FALSE
10176.5	56281	403	7.12607		8337.75	840.933	0.0331088	1.22053		FALSE
10179.8	56290.1	426	7.53277		4706.41	1209.86	0.0349984	2.16296		FALSE
10183.7	56300.8	452	7.99252		6874.6	958.492	0.0371344	1.48135		FALSE
10186.8	56309.5	505	8.92969		6292.89	1722.42	0.0414887	1.61878		FALSE
10190.5	56319.5	533	9.4248		4562	1130.42	0.043789	2.23377		FALSE
10196.8	56336.9	689	12.1833		2874.26	3979.04	0.0566053	3.54763		FALSE
10200.2	56346.1	723	12.7845		4919.14	2072.82	0.0593986	2.07357		FALSE
10203.7	56355.8	731	12.926		6523.87	2043.64	0.0600559	1.56405		FALSE
10207	56364.9	697	12.3247		8768.92	2344	0.0572626	1.164		FALSE
10210.1	56373.5	600	10.6095		2347.5	4613.7	0.0492935	4.34937		FALSE
10227.4	56421	294	5.19867		8290.81	822.234	0.0241538	1.23359		FALSE
10233.3	56437	270	4.77429		7859.35	562.721	0.0221821	1.30205		FALSE
10236.9	56447	272	4.80966		4287.03	716.787	0.0223464	2.38788		FALSE
10239.8	56455	289	5.11026		10429.1	723.623	0.023743	0.981849		FALSE
10243.5	56465	253	4.47369		8915.35	666.914	0.0207854	1.14897		FALSE
10247.1	56475	261	4.61515		14595.1	496.323	0.0214427	0.702096		FALSE
10250.8	56485	242	4.27918		10215.9	628.089	0.0198817	1.00341		FALSE
10254.1	56494.2	227	4.01394		6402.17	594.238	0.0186494	1.60166		FALSE
10257.3	56502.9	206	3.64261		7222.95	539.964	0.0169241	1.4201		FALSE
10260.9	56512.8	205	3.62492		6307.23	523.932	0.0168419	1.62685		FALSE
10263.9	56521	218	3.8548		7701.74	416.507	0.01791	1.33267		FALSE
10267.2	56529.9	187	3.30664		6024.86	495.859	0.0153631	1.70413		FALSE
10271.2	56541	186	3.28896		8590.81	366.513	0.015281	1.1956		FALSE
10274.4	56549.8	174	3.07677		6837.55	463.612	0.0142951	1.50265		FALSE
10277.8	56558.9	160	2.82921		4911.74	436.089	0.0131449	2.09249		FALSE
10281	56567.7	148	2.61702		4746.65	315.718	0.0121591	2.16595		FALSE
10284.1	56576.3	152	2.68775		4725.68	414.365	0.0124877	2.17622		FALSE
10288	56587	149	2.6347		5229.51	305.959	0.0122412	1.9673		FALSE
10295.3	56606.8	147	2.59934		7310.62	294.813	0.0120769	1.40826		FALSE
10305.6	56635	156	2.75848		4823.4	393.931	0.0128163	2.13658		FALSE
10308.5	56642.9	153	2.70543		6295.82	372.403	0.0125698	1.63735		FALSE
10311.7	56651.8	159	2.81153		5582.15	402.298	0.0130628	1.84727		FALSE
10318.7	56671	149	2.6347		4798.55	305.04	0.0122412	2.15039		FALSE
10321.9	56679.6	150	2.65238		6480.75	384.01	0.0123234	1.5927		FALSE
10329	56698.9	149	2.6347		4445.91	396.895	0.0122412	2.32325		FALSE
10333	56709.8	152	2.68775		4986.09	411.944	0.0124877	2.07235		FALSE
10337	56720.9	149	2.6347		4584.67	403.451	0.0122412	2.2547		FALSE
10339.7	56728.1	158	2.79384		4221.57	432.447	0.0129806	2.44925		FALSE
10343.6	56738.9	167	2.95299		5126.95	447.184	0.01372	2.0175		FALSE
10348	56751	167	2.95299		4804.84	458.408	0.01372	2.15367		FALSE
10350.3	56757	183	3.23591		5377.09	374.247	0.0150345	1.92488		FALSE
10362	56788.9	206	3.64261		4738.89	576.784	0.0169241	2.18658		FALSE
10365.1	56797.5	207	3.66029		4664.69	586.049	0.0170062	2.22203		FALSE
10368.2	56805.8	231	4.08467		6415.97	490.979	0.018978	1.61599		FALSE
10372.2	56816.9	263	4.7416		7189.95	687.792	0.021607	1.4426		FALSE
10375.1	56824.8	270	4.8678		7487.41	564.915	0.0221821	1.38568		FALSE
10378.9	56835	285	5.13823		8040.99	963.004	0.0234144	1.29075		FALSE
10382.5	56844.9	320	5.76925		7540.05	861.051	0.0262898	1.37699		FALSE
10385.5	56852.9	329	5.93151		5844.03	899.624	0.0270292	1.77711		FALSE
10389.4	56863.6	361	6.50843		5882.11	985.882	0.0296582	1.76627		FALSE
10393.5	56874.9	373	6.72478		5257.56	1034.06	0.0306441	1.97688		FALSE
10396.5	56883	389	7.01324		4432.49	844.929	0.0319586	2.34552		FALSE
10399.2	56890.2	414	7.46396		7411.27	886.667	0.0340125	1.40315		FALSE
10403.1	56901	441	7.95074		6368.3	1230.95	0.0362307	1.63358		FALSE
10410.1	56919.9	510	9.19473		7078.12	1105.26	0.0418994	1.47074		FALSE
10413.7	56929.7	557	10.0421		4627.43	1970.19	0.0457608	2.25042		FALSE
10423	56954.9	665	11.9892		5328.62	1903.46	0.0546336	1.95603		FALSE
10429	56971.2	719	12.9628		4750.99	2576.72	0.05907	2.19511		FALSE
10432.5	56980.9	725	13.0709		8215.42	2513.37	0.0595629	1.26987		FALSE
10435.9	56990.2	663	11.9532		6837.71	1866.08	0.0544693	1.52623		FALSE
10439.1	56998.9	612	11.0337		6102.15	3404.21	0.0502793	1.71073		FALSE
10446.6	57019.1	436	7.8606		4908.87	937.586	0.0358199	2.1281		FALSE
10449.8	57027.7	379	6.83295		5601	1069.6	0.031137	1.86569		FALSE
10453.5	57037.9	350	6.31011		4739.35	994.004	0.0287545	2.20568		FALSE
10456.8	57046.8	326	5.87742		4191.92	708.647	0.0267828	2.49451		FALSE
10461.2	57058.8	324	5.84136		4993.34	914.806	0.0266185	2.09503		FALSE
10464.9	57068.8	319	5.75122		4702.36	903.858	0.0262077	2.22546		FALSE
10467.6	57076.1	304	5.48078		5505.2	857.281	0.0249754	1.9014		FALSE
10471.5	57086.8	321	5.78727		7659.66	668.741	0.026372	1.3671		FALSE
10474.5	57095	298	5.37261		7691.83	625.961	0.0244824	1.36178		FALSE
10478.2	57105	298	5.37261		10219.6	783.958	0.0244824	1.02531		FALSE
10481.9	57115	296	5.33655		9203.49	602.384	0.0243181	1.13891		FALSE
10485.6	57124.9	294	5.30049		6636.09	810.643	0.0241538	1.58009		FALSE
10488.9	57133.8	271	4.88583		4630.98	773.812	0.0222642	2.26493		FALSE
10493	57145	285	5.13823		2608.19	1163.17	0.0234144	4.02309		FALSE
10496.7	57155	311	5.60699		12667.2	621.376	0.0255504	0.828654		FALSE
10500.4	57165	335	6.03968		8795.54	849.806	0.0275222	1.19383		FALSE
10504.1	57174.9	359	6.47237		7825.33	911.114	0.0294939	1.34232		FALSE
10507.5	57184.3	365	6.58055		6985.24	756.324	0.0299869	1.50425		FALSE
10510.7	57193	385	6.94112		6661.99	998.329	0.03163	1.57771		FALSE
10514.3	57202.6	345	6.21997		4905.49	974.196	0.0283437	2.14337		FALSE
10517.7	57211.8	330	5.94953		5322.74	878.964	0.0271114	1.97599		FALSE
10521.1	57221	275	4.95794		5288.55	703.102	0.0225928	1.98941		FALSE
10524.8	57231	245	4.41708		5375.16	488.833	0.0201282	1.95804		FALSE
10528	57239.7	189	3.40746		5551.35	502.999	0.0155274	1.89648		FALSE
10532.2	57251	157	2.83054		6988.89	409.893	0.0128985	1.50699		FALSE
11110.9	58795	154	2.87777		8604.79	409.643	0.012652	1.29124		FALSE
11114.6	58804.9	162	3.02726		6650.36	453.908	0.0133092	1.67128		FALSE
11116.9	58811	159	2.9712		5596.62	523.906	0.0130628	1.98636		FALSE

## Sheet: ICDC_efa09-1_0_C1_1
Spectrum: ICDC efa09-1\0_C1\1 1SLin, "Baseline subt." (D:\Data\BioTyperRealTimeProcessing\China CDC\20121109fenchangqiujun\ICDC efa09-1\0_C1\1)
m/z	time	Intens.	SN	Quality Fac.	Res.	Area	Rel. Intens.	FWHM	Chi^2	Bk. Peak
2201.1	26384.8	925	15.4065		1195.09	2118.3	0.0509698	1.84179		FALSE
2201.87	26389.3	963	16.0394		926.698	3036.45	0.0530637	2.37604		FALSE
2210.14	26438	519	8.64431		473.784	3167.19	0.0285982	4.66488		FALSE
2742.97	29403.8	155	2.53403		2231.94	220.314	0.00854089	1.22896		FALSE
2744.72	29413	162	2.64847		1854.59	270.468	0.0089266	1.47996		FALSE
2746.61	29423	142	2.32149		5485.73	128.731	0.00782455	0.500683		FALSE
3036.39	30914.4	425.75	6.89923		1164.58	1447.91	0.0234599	2.60728		FALSE
3037.37	30919.3	397.75	6.44549		2136.85	822.109	0.021917	1.42142		FALSE
3039.71	30931	252.75	4.09578		2391.11	597.494	0.0139272	1.27126		FALSE
3109.74	31280.5	235.75	3.80637		750.045	1179.24	0.0129904	4.14607		FALSE
3419.47	32781	148	2.36708		8125.32	164.661	0.00815517	0.420842		FALSE
3426.14	32812.5	601	9.61227		722.416	3919.1	0.0331166	4.74261		FALSE
3431.73	32839	224	3.58261		6294.02	257.513	0.012343	0.545237		FALSE
3433.85	32849	213	3.40668		4766.79	323.337	0.0117368	0.720371		FALSE
3435.55	32857	225	3.5986		6050.66	315.414	0.0123981	0.567797		FALSE
3437.79	32867.5	165	2.63898		2924.35	200.373	0.00909191	1.17557		FALSE
3447.41	32912.9	161	2.55263		4241.63	235.073	0.0088715	0.812756		FALSE
3508.97	33201.8	376	5.96142		1231.52	1346.18	0.0207185	2.84931		FALSE
3510.68	33209.8	310	4.915		3120.19	536.628	0.0170818	1.12515		FALSE
3513.07	33220.9	179	2.83802		6544.73	242.126	0.00986335	0.536778		FALSE
3663.02	33913.8	832	13.2642		713.32	4837.8	0.0458453	5.13516		FALSE
3668.96	33941	170	2.71992		3785.52	250.333	0.00936742	0.969208		FALSE
3671.38	33952.1	150	2.39993		3465.74	180.114	0.00826537	1.05933		FALSE
4344.74	36899	145	2.21933		4395.77	174.264	0.00798986	0.988391		FALSE
4347.12	36909	167	2.55605		6323.01	266.507	0.00920212	0.687507		FALSE
4349.03	36917	185	2.83155		5196.23	286.545	0.010194	0.836958		FALSE
4351.35	36926.8	163	2.49483		2542.07	293.165	0.00898171	1.71174		FALSE
4353.79	36937	166	2.54075		3373.62	255.178	0.00914701	1.29054		FALSE
4356.17	36947	175	2.6785		4488.46	223.656	0.00964294	0.970526		FALSE
4358.52	36956.8	180	2.75503		4085.99	315.178	0.00991845	1.0667		FALSE
4366.27	36989.3	542	8.29569		1039.96	3058.28	0.0298655	4.19851		FALSE
4368.1	36997	541	8.28038		3172.66	984.434	0.0298104	1.37679		FALSE
4370.49	37007	467	7.14776		3660.67	1406.67	0.0257329	1.1939		FALSE
4377.37	37035.8	455	6.96409		3832.53	831.261	0.0250716	1.14216		FALSE
4379.57	37045	517	7.91305		5372.31	695.526	0.028488	0.815211		FALSE
4384.33	37064.9	711	10.8824		2752.74	2616.72	0.0391779	1.59272		FALSE
4392.97	37101	1935	29.6165		1141.39	11891.8	0.106623	3.8488		FALSE
4395.32	37110.8	1882	28.8053		4471.21	2650.25	0.103703	0.983027		FALSE
4397.75	37121	1790	27.3972		3379.15	2537.44	0.0986335	1.30144		FALSE
4409.5	37170	18148	277.646		640.211	169307	1	6.88757		FALSE
4427.37	37244.4	7248	110.887		547.723	90723.8	0.399383	8.08323		FALSE
4447.06	37326.3	1960	29.986		2637.89	7028.28	0.108001	1.68584		FALSE
4448.87	37333.8	1991	30.4603		695.172	17205.1	0.109709	6.39968		FALSE
4460.39	37381.6	873	13.356		2862.68	1618.76	0.0481045	1.55812		FALSE
4463.29	37393.6	839	12.8358		3737.77	1195.63	0.046231	1.1941		FALSE
4465.54	37402.9	861	13.1724		3845.84	1612.02	0.0474432	1.16114		FALSE
4467.96	37413	924	14.1363		3765.4	1715.8	0.0509147	1.18658		FALSE
4469.9	37421	953	14.5799		5231.72	1322.93	0.0525127	0.854384		FALSE
4472.31	37431	883	13.509		6554.83	1633.65	0.0486555	0.682291		FALSE
4474.97	37442	831	12.7135		4874.33	1583.91	0.0457902	0.91807		FALSE
4476.63	37448.9	811	12.4075		1369.46	4010.3	0.0446881	3.26889		FALSE
4483.43	37477	512	7.83308		3133	965.369	0.0282125	1.43103		FALSE
4486.33	37489	510	7.80248		2706.44	956.835	0.0281023	1.65765		FALSE
4488.75	37499	510	7.80248		6890.45	711.364	0.0281023	0.651444		FALSE
4490.64	37506.8	522	7.98607		4039.42	746.548	0.0287635	1.1117		FALSE
4493.73	37519.5	576	8.81222		1106.64	4296.52	0.031739	4.06069		FALSE
4502.31	37555	314	4.80388		5874.24	415.121	0.0173022	0.76645		FALSE
4504.57	37564.3	273	4.17662		3812.15	387.035	0.015043	1.18163		FALSE
4507.16	37575	294	4.4979		3277	536.639	0.0162001	1.37539		FALSE
4508.62	37581	309	4.72739		3332.42	425.052	0.0170267	1.35296		FALSE
4511.04	37591	347	5.30875		7404.52	461.529	0.0191206	0.609228		FALSE
4513.45	37600.9	363	5.55353		4270.54	801.816	0.0200022	1.05688		FALSE
4515.4	37609	339	5.18636		5100.1	583.973	0.0186797	0.885356		FALSE
4517.83	37619	296	4.5285		7565.67	595.468	0.0163103	0.597149		FALSE
4520.26	37629	255	3.90124		6633.19	407.318	0.0140511	0.681461		FALSE
4522.41	37637.8	242	3.70235		4726.08	331.335	0.0133348	0.956905		FALSE
4524.63	37647	270	4.13073		7058.39	409.716	0.0148777	0.641029		FALSE
4527.06	37657	269	4.11543		6554.78	338.604	0.0148226	0.69065		FALSE
4529.22	37665.9	259	3.90499		4575.21	443.597	0.0142715	0.989947		FALSE
4531.43	37675	271	4.08592		3876.5	470.38	0.0149328	1.16895		FALSE
4533.85	37684.9	287	4.32715		3858.86	391.562	0.0158144	1.17492		FALSE
4536.29	37694.9	303	4.56839		3653.13	541.327	0.0166961	1.24175		FALSE
4538.31	37703.3	294	4.43269		3391.6	547.201	0.0162001	1.33811		FALSE
4540.68	37713	304	4.58346		4493.85	419.78	0.0167512	1.01042		FALSE
4542.62	37721	309	4.65885		4069.6	564.124	0.0170267	1.11623		FALSE
4547.98	37743	340	5.12624		5171.26	620.451	0.0187348	0.879473		FALSE
4555.04	37771.9	1123	16.9317		766.937	10191.8	0.0618801	5.93926		FALSE
4565.72	37815.7	308	4.64377		1624.52	991.206	0.0169716	2.81051		FALSE
4572.86	37845	286	4.31207		3607.68	392.686	0.0157593	1.26753		FALSE
4575.3	37855	271	4.08592		9156.81	359.83	0.0149328	0.499661		FALSE
4582.66	37885.1	358	5.39763		947.557	2372.58	0.0197267	4.83629		FALSE
4586.99	37902.8	236	3.55822		7040.71	478.676	0.0130042	0.651496		FALSE
4589.14	37911.6	166	2.50281		3587.56	281.993	0.00914701	1.27918		FALSE
4596.49	37941.6	157	2.36712		4492.32	253.152	0.00865109	1.02319		FALSE
4598.72	37950.7	148	2.23142		2620.12	326.985	0.00815517	1.75516		FALSE
4741.92	38531	157	2.3688		4462.86	230.058	0.00865109	1.06253		FALSE
4746.88	38550.9	156	2.35371		4521.98	200.029	0.00859599	1.04974		FALSE
4749.37	38560.9	213	3.21372		3935.33	345.628	0.0117368	1.20685		FALSE
4753.82	38578.8	398	6.00498		2918.88	1158.53	0.0219308	1.62865		FALSE
4762.13	38612.2	2005	30.2512		857.1	15827.9	0.11048	5.5561		FALSE
4781.76	38690.9	270	4.07373		3443.08	591.954	0.0148777	1.38881		FALSE
5082.49	39876.9	141	2.03823		3979.44	261.145	0.00776945	1.27719		FALSE
5084.56	39885	163	2.35626		6328.49	287.505	0.00898171	0.803441		FALSE
5086.85	39893.9	162	2.3418		4997.92	241.806	0.0089266	1.0178		FALSE
5089.69	39904.9	214	3.09349		4571.28	392.704	0.0117919	1.1134		FALSE
5092.27	39914.9	265	3.83072		3895.28	501.927	0.0146022	1.30729		FALSE
5093.84	39921	306	4.4234		5105.39	443.366	0.0168614	0.997738		FALSE
5100.87	39948.3	775	11.2031		938.419	6074.6	0.0427044	5.4356		FALSE
5108.28	39977	319	4.61132		4999.37	468.765	0.0175777	1.02178		FALSE
5110.84	39986.9	294	4.24993		5245.16	535.668	0.0162001	0.974391		FALSE
5113.22	39996.1	246	3.55607		4956	429.935	0.0135552	1.03172		FALSE
5115.51	40005	207	2.9923		5109.9	291.296	0.0114062	1.0011		FALSE
5118.09	40015	197	2.84774		8143.16	310.626	0.0108552	0.628514		FALSE
5120.47	40024.2	153	2.2117		5253.98	219.153	0.00843068	0.974589		FALSE
5180.79	40257	140	2.02378		6033.19	182.822	0.00771435	0.858714		FALSE
5183.38	40267	150	2.16833		3825.55	265.828	0.00826537	1.35494		FALSE
5185.98	40277	150	2.16833		2736.21	289.768	0.00826537	1.89532		FALSE
5188.58	40287	179	2.58754		5799.43	250.242	0.00986335	0.89467		FALSE
5190.96	40296.1	206	2.97784		4340.82	375.889	0.0113511	1.19585		FALSE
5193.78	40306.9	233	3.36814		5675.7	426.353	0.0128389	0.915091		FALSE
5196.36	40316.9	236	3.41151		3603.79	453.801	0.0130042	1.44192		FALSE
5198.57	40325.3	229	3.319		3738.21	433.668	0.0126185	1.39066		FALSE
5201.08	40335	248	3.59437		2988.34	367.708	0.0136654	1.74046		FALSE
5206.3	40355	441	6.3916		1693.33	1865.38	0.0243002	3.0746		FALSE
5208.89	40365	493	7.14526		6663.48	720.528	0.0271655	0.781706		FALSE
5214.24	40385.5	912	13.218		2347.65	3272.2	0.0502535	2.22104		FALSE
5215.49	40390.3	925	13.4064		2751.87	3192.68	0.0509698	1.89525		FALSE
5220.48	40409.4	397	5.75389		4380.46	581.295	0.0218757	1.19176		FALSE
5223.48	40420.9	354	5.13067		4973.77	656.3	0.0195063	1.0502		FALSE
5226.09	40430.9	304	4.406		5796.9	542.575	0.0167512	0.901532		FALSE
5228.13	40438.8	239	3.46393		3361.89	355.364	0.0131695	1.55512		FALSE
5230.95	40449.5	215	3.11609		4831.08	390.467	0.011847	1.08277		FALSE
5233.4	40459	195	2.82622		4557.08	275.801	0.010745	1.14841		FALSE
5236.01	40468.9	186	2.69578		3511.68	359.294	0.0102491	1.49103		FALSE
5238.15	40477.1	172	2.49287		3815.08	327.609	0.00947763	1.37301		FALSE
5245.94	40506.9	154	2.23199		3559.47	280.725	0.00848578	1.4738		FALSE
5248.35	40516.1	139	2.01459		3567.41	268.286	0.00765925	1.47119		FALSE
5255.35	40542.9	291	4.21759		2493.73	886.916	0.0160348	2.10742		FALSE
5256.99	40549.1	254	3.68133		2473.09	910.737	0.013996	2.12568		FALSE
6028.56	43396.3	186	2.84539		4457.72	386.93	0.0102491	1.35239		FALSE
6031	43405	251	3.83974		7628.94	379.639	0.0138307	0.790542		FALSE
6033.8	43415	316	4.8341		5788.84	808.228	0.0174124	1.04232		FALSE
6036.35	43424.1	343	5.24714		2412.67	923.517	0.0189002	2.50194		FALSE
6043.89	43451	332	5.07886		5874.78	537.656	0.018294	1.02879		FALSE
6046.7	43461	346	5.29303		2971.97	746.54	0.0190655	2.03458		FALSE
6048.94	43469	355	5.43071		4138.22	764.552	0.0195614	1.46172		FALSE
6052.01	43479.9	387	5.92024		4217.76	621.39	0.0213247	1.43489		FALSE
6054.29	43488	448	6.8534		4604.89	948.389	0.0246859	1.31475		FALSE
6057.07	43497.9	541	8.2761		4728.98	1133.72	0.0298104	1.28084		FALSE
6062.41	43516.9	716	10.9746		2906.39	3179.5	0.0394534	2.08589		FALSE
6067.49	43535	752	11.5264		5707.83	1233	0.0414371	1.06301		FALSE
6078.05	43572.5	2022	30.9926		817.159	23329.9	0.111417	7.43803		FALSE
6086.46	43602.4	962	14.7452		1347.5	6208	0.0530086	4.51687		FALSE
6094.8	43632	544	8.33826		3743.17	1173.76	0.0299758	1.62825		FALSE
6097.62	43642	518	7.93974		5278.08	1110.93	0.0285431	1.15527		FALSE
6100.14	43651	528	8.09301		5863.89	844.388	0.0290941	1.04029		FALSE
6102.95	43660.9	495	7.5872		6787.58	1258.57	0.0272757	0.899135		FALSE
6105.52	43670.1	424	6.49894		5453.84	911.828	0.0233635	1.11949		FALSE
6108.56	43680.8	406	6.22304		4101.07	893.961	0.0223716	1.48951		FALSE
6110.86	43689	448	6.8668		13683.5	735.73	0.0246859	0.446585		FALSE
6116.82	43710.1	735	11.2658		945.862	7155.51	0.0405003	6.46693		FALSE
6125.55	43741	321	4.92019		2761.74	1086.84	0.0176879	2.21801		FALSE
6131.19	43761	247	3.78594		4150.73	516.304	0.0136103	1.47714		FALSE
6133.75	43770	230	3.52537		4444.78	488.963	0.0126736	1.37999		FALSE
6136.28	43779	257	3.93921		7631.89	491.663	0.0141613	0.804031		FALSE
6139.1	43789	277	4.24577		6658.07	514.296	0.0152634	0.922054		FALSE
6141.74	43798.3	232	3.55602		5752.34	367.824	0.0127838	1.06769		FALSE
6143.94	43806.1	215	3.29545		4218.65	443.395	0.011847	1.45638		FALSE
6147.02	43817	201	3.08086		7668.07	377.701	0.0110756	0.801639		FALSE
6149.84	43826.9	174	2.66702		7025.32	273.604	0.00958783	0.875382		FALSE
6152.34	43835.8	167	2.55972		4218.92	417.5	0.00920212	1.45827		FALSE
6154.95	43845	162	2.48308		5883.49	246.759	0.0089266	1.04614		FALSE
6157.78	43855	151	2.31448		7206.11	290.377	0.00832048	0.854523		FALSE
6160.6	43864.9	170	2.60571		6232.75	254.51	0.00936742	0.988424		FALSE
6168.16	43891.6	142	2.17653		5398.24	271.453	0.00782455	1.14262		FALSE
6186.7	43957	181	2.77431		3156.43	366.018	0.00997355	1.96003		FALSE
6189.53	43966.9	159	2.4371		3816.22	258.723	0.0087613	1.6219		FALSE
6192.35	43976.9	186	2.85095		3853.57	387.273	0.0102491	1.60691		FALSE
6194.65	43985	189	2.89693		4324.08	296.962	0.0104144	1.43259		FALSE
6197.08	43993.5	190	2.91226		2994.29	413.342	0.0104695	2.06963		FALSE
6199.87	44003.4	228	3.49471		3692.3	494.593	0.0125634	1.67913		FALSE
6202.83	44013.8	289	4.4297		4846.13	598.947	0.0159246	1.27996		FALSE
6205.97	44024.8	365	5.5946		3551.96	937.877	0.0201124	1.7472		FALSE
6208.33	44033.1	415	6.36099		3119.03	903.225	0.0228675	1.99047		FALSE
6211.12	44042.9	445	6.79794		3797.26	970.145	0.0245206	1.63569		FALSE
6223.96	44088	3024	46.1954		790.895	32997.4	0.16663	7.86951		FALSE
6238.03	44137.4	367	5.60639		4135.21	767.71	0.0202226	1.50852		FALSE
6241.32	44149	341	5.20921		6041.89	535.421	0.0187899	1.03301		FALSE
6243.98	44158.3	414	6.32437		4534.29	853.984	0.0228124	1.37706		FALSE
6246.62	44167.6	438	6.691		4215.21	935.711	0.0241349	1.48192		FALSE
6249.26	44176.8	418	6.38548		4661.33	851.475	0.0230328	1.34066		FALSE
6251.58	44185	349	5.33142		4287.98	560.063	0.0192308	1.45793		FALSE
6254.7	44195.9	277	4.23153		3944.71	454.018	0.0152634	1.58559		FALSE
6256.97	44203.8	261	3.98711		3046.56	572.461	0.0143818	2.05378		FALSE
6259.58	44213	242	3.69686		3687.51	394.456	0.0133348	1.69751		FALSE
6262.99	44224.9	239	3.65103		3966.09	513.853	0.0131695	1.57913		FALSE
6264.91	44231.6	240	3.6663		4123.15	394.404	0.0132246	1.51945		FALSE
6267.54	44240.8	213	3.25384		4610.48	440.338	0.0117368	1.35941		FALSE
6270.43	44251	202	3.08581		6247.56	390.396	0.0111307	1.00366		FALSE
6273.26	44260.9	152	2.32199		6739.76	278.996	0.00837558	0.930784		FALSE
6355.63	44548.1	188	2.87194		1963.95	827.935	0.0103593	3.23615		FALSE
6396.54	44690.1	178	2.7414		2644.59	674.682	0.00980824	2.41873		FALSE
6398.66	44697.4	198	3.04943		3292.96	521.509	0.0109103	1.94313		FALSE
6401.07	44705.8	166	2.55659		3948.16	407.355	0.00914701	1.62128		FALSE
6643.29	45537	152.75	2.35224		2291.76	656.394	0.00841691	2.89877		FALSE
6646.77	45548.8	182.75	2.81422		4050.63	400.953	0.01007	1.64092		FALSE
6652.31	45567.6	311.5	4.79689		2068.82	1349.83	0.0171644	3.21552		FALSE
6654.59	45575.4	321.5	4.95088		3679.19	897.485	0.0177155	1.80871		FALSE
6657.42	45585	320.5	4.93548		5624.67	543.418	0.0176603	1.18361		FALSE
6660.36	45595	347.5	5.35126		6262.26	766.761	0.0191481	1.06357		FALSE
6669.79	45627	1451.5	22.3521		826.143	15247.2	0.0799813	8.07341		FALSE
6679.87	45661.2	434.5	6.691		7884.51	938.796	0.023942	0.847215		FALSE
6683.3	45672.8	341.5	5.25886		6868.83	719.223	0.0188175	0.972989		FALSE
6685.71	45681	343.5	5.28966		5661.83	559.17	0.0189277	1.18084		FALSE
6688.66	45691	354.5	5.45906		4953.01	763.711	0.0195338	1.35042		FALSE
6691.61	45701	429.5	6.614		6198.52	1116.3	0.0236665	1.07955		FALSE
6694.55	45710.9	490.5	7.55336		5737.43	824.106	0.0270278	1.16682		FALSE
6696.92	45719	548.5	8.44652		4419.99	1209.48	0.0302237	1.51514		FALSE
6699.86	45728.9	515.5	7.93835		5817.25	1096.99	0.0284053	1.15172		FALSE
6702.24	45737	427.5	6.58321		5062.73	937.082	0.0235563	1.32384		FALSE
6705.2	45747	370.5	5.70545		7714.71	630.892	0.0204155	0.869144		FALSE
6708.15	45757	391.5	6.02883		4856.45	855.208	0.0215726	1.38129		FALSE
6711.24	45767.4	386.5	5.95183		3850.96	895.621	0.0212971	1.74274		FALSE
6717.18	45787.5	575.5	8.8623		2014.64	2925.96	0.0317115	3.33419		FALSE
6719.54	45795.5	495.5	7.63036		2829.77	2179.25	0.0273033	2.37458		FALSE
6725.6	45816	298.5	4.59669		4967.07	647.086	0.0164481	1.35404		FALSE
6728.48	45825.7	241.5	3.71893		3919.59	533.204	0.0133073	1.71663		FALSE
6731.81	45837	227.5	3.50334		8458.07	360.351	0.0125358	0.795905		FALSE
6734.45	45845.9	202.5	3.11836		4261.21	431.613	0.0111583	1.58041		FALSE
6737.14	45855	184.5	2.84117		5595.4	363.473	0.0101664	1.20405		FALSE
6740.09	45864.9	164.5	2.53319		4837.22	324.528	0.00906436	1.39338		FALSE
6743.06	45875	150.5	2.3176		6376.79	225.323	0.00829292	1.05744		FALSE
6745.62	45883.6	139.5	2.1482		4344.91	271.001	0.0076868	1.55253		FALSE
6793.85	46046.1	186.5	2.87197		5798.09	314.942	0.0102766	1.17174		FALSE
6799.47	46065	242.5	3.73433		3809.16	658.241	0.0133624	1.78503		FALSE
6801.26	46071	244.5	3.76513		4037.73	424.251	0.0134726	1.68443		FALSE
6804.44	46081.7	258.5	3.98072		4622.34	579.769	0.014244	1.47208		FALSE
6807.8	46092.9	288.5	4.4427		5874.47	629.722	0.0158971	1.15888		FALSE
6812.56	46108.9	377.5	5.81324		2267.85	1405.69	0.0208012	3.00397		FALSE
6816.15	46121	392.5	6.04423		9094.21	1095.09	0.0216277	0.749504		FALSE
6818.53	46129	379.5	5.84404		6952.68	868.984	0.0209114	0.980705		FALSE
6821.5	46139	381.5	5.87484		7043.51	658.412	0.0210216	0.968481		FALSE
6826.28	46155	445.5	6.86039		6732.02	994.149	0.0245482	1.014		FALSE
6840.33	46202.1	841.5	13.1634		1244.55	8121.47	0.0463687	5.49622		FALSE
6856.12	46255	2186.5	34.2029		652.503	37047	0.120482	10.5074		FALSE
6874.01	46314.8	400.5	6.26492		5817.02	917.806	0.0220685	1.18171		FALSE
6876.45	46323	387.5	6.06156		11888.1	674.732	0.0213522	0.578433		FALSE
6879.66	46333.7	370.5	5.79564		4914.84	653.36	0.0204155	1.39978		FALSE
6881.84	46341	356.5	5.57664		6322.88	791.237	0.019644	1.0884		FALSE
6885.04	46351.7	310.5	4.85707		4422.62	715.006	0.0171093	1.55678		FALSE
6887.83	46361	313.5	4.904		5125.54	687.611	0.0172746	1.34383		FALSE
6893.54	46380.1	249.5	3.90286		5418.78	550.905	0.0137481	1.27216		FALSE
6896.21	46389	241.5	3.77772		6423.19	519.356	0.0133073	1.07364		FALSE
6899.21	46399	215.5	3.37101		4824.84	355.578	0.0118746	1.42993		FALSE
6902.2	46409	208.5	3.26151		3632.65	440.055	0.0114889	1.90004		FALSE
6904.82	46417.7	183.5	2.87044		4558.19	403.478	0.0101113	1.51482		FALSE
6908.17	46428.9	167.5	2.62016		5893.7	345.695	0.00922967	1.17213		FALSE
6910.93	46438.1	150.5	2.35423		4288.99	315.136	0.00829292	1.61132		FALSE
6959.25	46598.9	165.5	2.58887		5450.33	326.045	0.00911946	1.27685		FALSE
6962.26	46608.9	160.5	2.51066		3662.66	356.754	0.00884395	1.90088		FALSE
6964.7	46617	190.5	2.97994		6267.75	305.54	0.010497	1.1112		FALSE
6967.66	46626.8	218.5	3.41794		4991.3	452.057	0.0120399	1.39596		FALSE
6970.71	46637	233.5	3.65258		6861.79	371.853	0.0128664	1.01587		FALSE
6973.13	46645	267.5	4.18443		3579.58	571.86	0.0147399	1.94803		FALSE
6978.56	46663	316.5	4.95093		7203.55	537.089	0.0174399	0.968766		FALSE
6982.77	46677	317.5	4.96657		11580.8	366.4	0.017495	0.602963		FALSE
6986.99	46691	348.5	5.4515		4170.5	1127.58	0.0192032	1.67534		FALSE
6989.6	46699.6	353.5	5.58285		3787.94	610.322	0.0194787	1.84523		FALSE
6991.5	46705.9	365.5	5.77237		4828.31	855.712	0.02014	1.44802		FALSE
6994.79	46716.8	369.5	5.83554		3703.51	878.292	0.0203604	1.88869		FALSE
6997.25	46725	396.5	6.26195		5528.17	696.928	0.0218481	1.26574		FALSE
7000.57	46736	462.5	7.30429		4748.96	1044.05	0.0254849	1.47413		FALSE
7003.29	46745	522.5	8.25188		6561.24	1155.06	0.0287911	1.06737		FALSE
7006.29	46754.9	527.5	8.33084		5189.76	1218.55	0.0290666	1.35002		FALSE
7008.68	46762.8	532.5	8.40981		3959.1	1253.15	0.0293421	1.77027		FALSE
7011.75	46773	513.5	8.10974		6571.85	903.798	0.0282951	1.06694		FALSE
7021.74	46806.1	1098.5	17.3487		736.634	14597.4	0.0605301	9.53219		FALSE
7034.12	46847	311.5	4.91954		6641.9	534.673	0.0171644	1.05905		FALSE
7036.03	46853.3	269.5	4.25623		9299.69	598.163	0.0148501	0.756587		FALSE
7040.17	46867	276.5	4.36678		8867.79	686.771	0.0152358	0.793903		FALSE
7042.77	46875.6	271.5	4.28782		5706.62	466.189	0.0149603	1.23414		FALSE
7045.62	46885	271.5	4.28782		5862.25	601.026	0.0149603	1.20186		FALSE
7048.65	46895	281.5	4.44575		7780.04	585.7	0.0155114	0.905991		FALSE
7051.68	46905	265.5	4.19306		8038.11	441.477	0.0146297	0.87728		FALSE
7054.1	46913	267.5	4.22465		4859.58	732.163	0.0147399	1.45159		FALSE
7057.13	46923	255.5	4.03513		7983.44	421.432	0.0140787	0.883972		FALSE
7059.56	46931	218.5	3.45079		6653.96	472.113	0.0120399	1.06096		FALSE
7062.59	46941	183.5	2.89803		5471.67	390.524	0.0101113	1.29076		FALSE
7065.62	46951	151.5	2.39265		3640.34	407.323	0.00834803	1.94092		FALSE
7174.32	47308.1	181.5	2.89324		3297.27	510.263	0.0100011	2.17584		FALSE
7270.44	47621.6	172.5	2.74977		6145.74	286.542	0.00950518	1.183		FALSE
7273.33	47631	198.5	3.16423		7269.36	334.677	0.0109378	1.00055		FALSE
7276.41	47641	218.5	3.48304		7391.08	391.149	0.0120399	0.984485		FALSE
7279.47	47650.9	261.5	4.16849		6625.48	411.581	0.0144093	1.09871		FALSE
7282.55	47660.9	337.5	5.37998		5810.39	688.605	0.0185971	1.25337		FALSE
7285.03	47669	388.5	6.19296		5997.03	823.622	0.0214073	1.21477		FALSE
7288.09	47678.9	376.5	6.00167		4601.54	862.036	0.0207461	1.58384		FALSE
7291.15	47688.9	394.5	6.2886		5580.95	877.631	0.0217379	1.30644		FALSE
7293.65	47697	407.5	6.49583		7400.1	697.361	0.0224543	0.985615		FALSE
7296.74	47707	412.5	6.57554		11618.8	919.984	0.0227298	0.628011		FALSE
7299.81	47717	459.5	7.32475		6479.76	1052.68	0.0253196	1.12655		FALSE
7302.28	47725	491.5	7.83485		9008.18	864.008	0.0270829	0.810628		FALSE
7305.99	47737	545.5	8.69565		8517.98	949.948	0.0300584	0.857713		FALSE
7311.87	47756.1	850.5	13.5576		2932.7	3951.59	0.0468647	2.49322		FALSE
7314.62	47765	884.5	14.1544		3895.04	2146.91	0.0487382	1.87793		FALSE
7329.53	47813.3	3004.5	48.0802		698.949	49591.2	0.165555	10.4865		FALSE
7350.21	47880.2	573.5	9.17757		6121.65	1050.04	0.0316013	1.20069		FALSE
7356	47898.9	613.5	9.81768		5332.93	1124.92	0.0338054	1.37935		FALSE
7358.06	47905.6	632.5	10.1217		1556.25	4909.34	0.0348523	4.72806		FALSE
7369.43	47942.3	360.5	5.76899		3026.47	1071.36	0.0198644	2.43499		FALSE
7372.27	47951.5	340.5	5.44893		5128.56	788.227	0.0187624	1.43749		FALSE
7375.21	47961	295.5	4.72881		9059.22	495.832	0.0162828	0.814111		FALSE
7377.69	47969	264.5	4.23272		6702.02	454.782	0.0145746	1.10082		FALSE
7383.88	47989	199.5	3.19255		3549.32	442.064	0.0109929	2.08036		FALSE
7386.59	47997.7	201.5	3.22455		5372.59	347.856	0.0111032	1.37486		FALSE
7389.47	48007	203.5	3.25656		5832.96	418.361	0.0112134	1.26685		FALSE
7392.57	48017	204.5	3.27256		8109.15	362.288	0.0112685	0.911633		FALSE
7395.41	48026.1	174.5	2.79248		6079.85	286.172	0.00961538	1.21638		FALSE
7398.75	48036.9	164.5	2.63245		6466.81	317.086	0.00906436	1.14411		FALSE
7401.26	48045	139.5	2.23238		6368.89	238.836	0.0076868	1.1621		FALSE
7566.02	48573	172	2.76266		6919.81	382.445	0.00947763	1.09338		FALSE
7569.14	48582.9	240	3.85488		6137.05	517.014	0.0132246	1.23335		FALSE
7571.67	48591	316	5.07559		6115.81	710.073	0.0174124	1.23805		FALSE
7574.79	48600.9	323	5.18803		3518.24	925.218	0.0177981	2.153		FALSE
8760.1	52240.2	160	2.89798		5659.71	311.565	0.0088164	1.5478		FALSE
8763.25	52249.5	190	3.44135		5087.29	474.454	0.0104695	1.72258		FALSE
8767.05	52260.8	229	4.14773		4925.25	576.062	0.0126185	1.78002		FALSE
8772.52	52277	303	5.48805		2922.6	1471.05	0.0166961	3.00162		FALSE
8776.58	52289	363	6.57479		9684.61	1099.94	0.0200022	0.90624		FALSE
8780.61	52300.9	401	7.26306		4503.2	1268.45	0.0220961	1.94986		FALSE
8784.32	52311.9	432	7.82454		5674.88	1402.52	0.0238043	1.54793		FALSE
8788.28	52323.6	489	8.85695		3511.79	1877.81	0.0269451	2.5025		FALSE
8806.87	52378.6	851	15.4136		1172.12	11956.6	0.0468922	7.51364		FALSE
8822.07	52423.5	1574	28.5089		1198.16	18821.2	0.0867313	7.36301		FALSE
8824.8	52431.6	1576	28.5451		6188.7	4108.47	0.0868415	1.42595		FALSE
8827.57	52439.7	1456	26.3716		4445.21	4725.7	0.0802292	1.98586		FALSE
8831.1	52450.2	1294	23.4374		8017.54	3356.75	0.0713026	1.10147		FALSE
8834.14	52459.1	1155	20.9198		5064.66	3023.53	0.0636434	1.74427		FALSE
8837.48	52469	1094	19.8149		7096.83	2135.39	0.0602821	1.24527		FALSE
8840.85	52478.9	1005	18.2029		6258.14	2012.66	0.055378	1.4127		FALSE
8843.97	52488.1	992	17.9675		4468.66	3297.97	0.0546617	1.97911		FALSE
8848.34	52501	1007	18.2392		3333.37	2709.59	0.0554882	2.65447		FALSE
8851.72	52511	1078	19.5251		5535.35	2845.54	0.0594005	1.59912		FALSE
8854.44	52519	1130	20.467		3665.59	3004.2	0.0622658	2.41556		FALSE
8858.17	52530	1190	21.5537		4756.03	3147.29	0.065572	1.86251		FALSE
8861.9	52541	1227	22.2239		7460.01	3241.11	0.0676108	1.18792		FALSE
8865.02	52550.2	1283	23.2382		5407.13	3384.54	0.0706965	1.63951		FALSE
8868.2	52559.5	1336	24.3364		5254.76	3527.22	0.0736169	1.68765		FALSE
8871.4	52569	1441	26.2491		6956.15	2863.98	0.0794027	1.27533		FALSE
8874.44	52577.9	1571	28.6171		5923.16	4125.96	0.086566	1.49826		FALSE
8877.7	52587.5	1616	29.4368		5040.2	4299.55	0.0890456	1.76138		FALSE
8880.89	52596.9	1574	28.6718		6652.49	4093.09	0.0867313	1.33497		FALSE
8883.4	52604.3	1400	25.5022		5718.25	3618.39	0.0771435	1.55352		FALSE
8886.47	52613.3	1194	21.7497		6182	3038.89	0.0657924	1.43748		FALSE
8890.38	52624.8	996	18.143		6576.97	2515.8	0.0548821	1.35174		FALSE
8893.79	52634.8	849	15.4653		6941.35	2192.58	0.046782	1.28128		FALSE
8896.5	52642.8	742	13.5162		5536.88	1939.64	0.040886	1.60677		FALSE
8899.95	52653	707	12.8786		7517.17	1815.44	0.0389575	1.18395		FALSE
8903.34	52662.9	645	11.7492		4907.04	1716.29	0.0355411	1.8144		FALSE
8906.34	52671.7	629	11.4578		5552.31	1673.91	0.0346595	1.60408		FALSE
8920.15	52712.3	557	10.1462		4801.77	1493.97	0.0306921	1.85768		FALSE
8923.72	52722.8	549	10.0005		7213.21	1090.71	0.0302513	1.23714		FALSE
8927.15	52732.9	508	9.25366		5403.46	1351.47	0.0279921	1.65212		FALSE
8929.74	52740.5	497	9.05328		4516.25	1330.77	0.0273859	1.97725		FALSE
8933.32	52751	478	8.70718		9518.42	938.456	0.026339	0.938529		FALSE
8935.8	52758.3	448	8.1607		4396.91	1199.8	0.0246859	2.03229		FALSE
8939.91	52770.3	454	8.27		5245.08	1188.58	0.0250165	1.70444		FALSE
8943.18	52779.9	431	7.85104		5393.09	1129.46	0.0237492	1.65827		FALSE
8946.27	52789	430	7.83282		5071.92	1092.91	0.0236941	1.76388		FALSE
8949.67	52798.9	425	7.74174		5414.98	1074.47	0.0234186	1.65276		FALSE
8952.7	52807.8	400	7.28634		5530.88	1034.95	0.022041	1.61867		FALSE
8956.08	52817.7	385	7.01311		5714.05	762.582	0.0212145	1.56738		FALSE
8959.23	52826.9	373	6.79452		6018.63	936.777	0.0205532	1.48858		FALSE
8962.62	52836.9	363	6.61236		6127.34	900.363	0.0200022	1.46273		FALSE
8965.64	52845.7	344	6.26626		5336.5	676.702	0.0189553	1.68006		FALSE
8968.89	52855.3	314	5.71978		4400.9	833.112	0.0173022	2.03797		FALSE
8972.2	52865	336	6.12053		6792.42	821.339	0.0185144	1.32091		FALSE
8975.22	52873.8	314	5.71978		5637.97	623.265	0.0173022	1.59192		FALSE
8978.99	52884.8	320	5.82907		5185.14	825.963	0.0176328	1.73168		FALSE
8981.78	52893	346	6.30269		9714.71	666.787	0.0190655	0.924554		FALSE
8987.96	52911.1	360	6.55771		3358.26	1202.74	0.0198369	2.67637		FALSE
8990.93	52919.8	333	6.06588		1740.68	2761.59	0.0183491	5.16517		FALSE
9002.29	52953	237	4.31716		11787.8	308.321	0.0130593	0.763698		FALSE
9008.12	52970	193	3.51566		4855.04	389.318	0.0106348	1.85542		FALSE
9018.67	53000.8	188	3.42458		4473.11	604.067	0.0103593	2.0162		FALSE
9025.56	53021	187	3.40637		8080.92	353.221	0.0103042	1.1169		FALSE
9032.41	53041	187	3.40637		9367.73	438.519	0.0103042	0.964205		FALSE
9035.43	53049.8	181	3.29707		4281.49	472.172	0.00997355	2.11035		FALSE
9038.95	53060.1	187	3.40637		5700.97	482.255	0.0103042	1.58551		FALSE
9042.01	53069	211	3.84355		12469.3	381.309	0.0116266	0.725144		FALSE
9045.06	53077.9	201	3.66139		6642.36	394.226	0.0110756	1.36172		FALSE
9048.47	53087.8	228	4.26937		5962.66	564.34	0.0125634	1.51752		FALSE
9051.62	53097	230	4.30682		7450.31	560.909	0.0126736	1.21493		FALSE
9055.05	53107	235	4.40044		4372.61	582.88	0.0129491	2.07086		FALSE
9058.46	53116.9	250	4.68132		6155.5	629.502	0.0137756	1.4716		FALSE
9061.9	53127	261	4.8873		4074.79	663.666	0.0143818	2.22389		FALSE
9065.96	53138.8	280	5.24308		4527.64	744.984	0.0154287	2.00236		FALSE
9068.09	53145	284	5.31798		10037.1	557.721	0.0156491	0.903459		FALSE
9071.52	53155	290	5.43033		12704.4	729.975	0.0159797	0.714046		FALSE
9074.66	53164.1	300	5.61759		6605.79	777.83	0.0165307	1.37374		FALSE
9078.58	53175.5	307	5.74866		3477.46	1009.87	0.0169165	2.61069		FALSE
9081.46	53183.9	326	6.10445		6608.26	657.583	0.0179634	1.37426		FALSE
9084.56	53192.9	383	7.17179		5334.97	979.188	0.0211043	1.70283		FALSE
9087.99	53202.9	412	7.71482		6694.45	805.504	0.0227022	1.35754		FALSE
9090.76	53211	441	8.25785		7863.5	1113.69	0.0243002	1.15607		FALSE
9094.19	53221	459	8.59491		6178.45	1203.19	0.025292	1.47192		FALSE
9097.63	53231	502	9.4001		7508.09	1295.16	0.0276615	1.21171		FALSE
9100.72	53240	544	10.1866		5474.77	1440.19	0.0299758	1.6623		FALSE
9104.36	53250.6	661	12.3774		4266.39	1693.29	0.0364227	2.13398		FALSE
9106.95	53258.1	774	14.4934		4975.7	2046.18	0.0426493	1.83029		FALSE
9110	53266.9	855	16.0101		5169.09	2782.69	0.0471126	1.7624		FALSE
9113.09	53275.9	795	14.8866		1727.62	7150.28	0.0438065	5.27494		FALSE
9126.53	53315	319	5.97337		4253.06	793.521	0.0175777	2.14588		FALSE
9129.95	53324.9	272	5.09328		4862.37	539.439	0.0149879	1.87767		FALSE
9132.42	53332	240	4.49407		5105.52	619.842	0.0132246	1.78874		FALSE
9139.63	53353	191	3.57653		8716.55	365.502	0.0105246	1.04854		FALSE
9146.47	53372.8	186	3.4829		5543.42	541.315	0.0102491	1.64997		FALSE
9149.29	53381	194	3.63271		7925.11	341.394	0.0106899	1.15447		FALSE
9152.73	53391	181	3.38928		6922.78	409.314	0.00997355	1.32212		FALSE
9156.14	53400.9	167	3.12712		5448.54	393.353	0.00920212	1.68047		FALSE
9159.59	53410.8	164	3.07095		5621.61	358.432	0.00903681	1.62935		FALSE
9162.65	53419.7	154	2.88369		5336.87	285.734	0.00848578	1.71686		FALSE
9456.65	54265	163	3.07871		9983.81	355.003	0.00898171	0.947198		FALSE
9460.12	54274.9	163	3.07871		6736.4	317.912	0.00898171	1.40433		FALSE
9463.3	54284	194	3.66424		6239.64	481.517	0.0106899	1.51664		FALSE
9469.73	54302.3	250	4.72196		5868.67	649.428	0.0137756	1.61361		FALSE
9476.48	54321.5	363	6.85628		4940.06	2094.33	0.0200022	1.91829		FALSE
9480.29	54332.4	390	7.36625		6002.68	1294.42	0.02149	1.57934		FALSE
9482.61	54339	429	8.10288		11134.6	1142.25	0.023639	0.851633		FALSE
9486.12	54349	482	9.10393		7891.23	1254.44	0.0265594	1.20211		FALSE
9524.34	54457.8	2228	42.0821		500.859	65906.2	0.122768	19.016		FALSE
9550.3	54531.5	536	10.1239		5809.39	1468.23	0.0295349	1.64394		FALSE
9553.16	54539.6	494	9.33058		4704.77	1021.6	0.0272206	2.03053		FALSE
9556.46	54549	475	8.97171		9332.92	1292.8	0.0261737	1.02395		FALSE
9566.33	54577	400	7.55513		7556.13	825.01	0.022041	1.26604		FALSE
9568.65	54583.6	378	7.1396		3759.11	1271.94	0.0208287	2.54546		FALSE
9572.67	54595	345	6.5163		4222.04	1742.45	0.0190104	2.26731		FALSE
9581.85	54621	281	5.30748		5272.85	744.893	0.0154838	1.81721		FALSE
9585.62	54631.7	247	4.66529		4452.6	519.847	0.0136103	2.15282		FALSE
9588.89	54640.9	269	5.08082		8593.37	515.159	0.0148226	1.11585		FALSE
9591.73	54649	239	4.51419		11594.1	577.74	0.0131695	0.827296		FALSE
9595.26	54659	226	4.26865		10821.9	666.424	0.0124532	0.886654		FALSE
9598.77	54668.9	180	3.39981		8055.61	464.941	0.00991845	1.19156		FALSE
9601.62	54677	171	3.22982		8629.77	427.679	0.00942253	1.11262		FALSE
9605.14	54687	167	3.17277		7266.45	519.75	0.00920212	1.32185		FALSE
9608.69	54697	166	3.15377		15107.8	302.364	0.00914701	0.636008		FALSE
9611.52	54705	142	2.69781		3541.73	441.744	0.00782455	2.71379		FALSE
10131.4	56157	146	2.88788		6878.3	443.598	0.00804496	1.47296		FALSE
10135.1	56167	141	2.78898		5144.04	380.288	0.00776945	1.97026		FALSE
10139	56177.8	145	2.8681		6038.3	302.928	0.00798986	1.67911		FALSE
10141.6	56185	170	3.3626		5906.47	350.881	0.00936742	1.71703		FALSE
10148.9	56205	198	3.91644		7693.31	401.382	0.0109103	1.31918		FALSE
10156.1	56224.9	212	4.19336		6928.91	598.975	0.0116817	1.46576		FALSE
10159	56233	233	4.60874		6991.59	489.582	0.0128389	1.45304		FALSE
10164.1	56247	242	4.78676		4463.8	688.631	0.0133348	2.27701		FALSE
10169.2	56260.9	262	5.18236		5381.08	729.264	0.0144369	1.8898		FALSE
10171.7	56267.9	276	5.45928		6996.11	591.016	0.0152083	1.45391		FALSE
10176.1	56279.9	303	6.04726		3998.74	1063.68	0.0166961	2.54483		FALSE
10178.6	56287	332	6.62604		8355.98	689.103	0.018294	1.21813		FALSE
10185.9	56306.9	372	7.42436		7617.21	1265.3	0.0204981	1.33722		FALSE
10189.6	56317	420	8.38234		4822.92	1158.64	0.023143	2.11273		FALSE
10193.1	56326.8	459	9.1607		5042.68	1283.52	0.025292	2.02138		FALSE
10200.5	56346.9	616	12.2941		2388.55	3962.95	0.0339431	4.27057		FALSE
10203	56353.9	625	12.4737		1351.38	6041.61	0.0344391	7.55005		FALSE
10223.8	56411	268	5.34873		11813.2	373.147	0.0147675	0.865455		FALSE
10233.5	56437.8	200	3.99159		5128.07	558.636	0.0110205	1.9956		FALSE
10239.8	56455	180	3.59243		10058	495.794	0.00991845	1.01808		FALSE
10243.5	56465	179	3.57247		9361.14	695.777	0.00986335	1.09426		FALSE
10248.6	56479	169	3.37289		10443.9	436.622	0.00931232	0.981298		FALSE
10351	56759	156	3.11344		10360.2	365.181	0.00859599	0.99911		FALSE
10353.9	56767	152	3.03361		9600.03	392.787	0.00837558	1.07853		FALSE
10357.6	56777	167	3.33298		8151.82	330.092	0.00920212	1.27059		FALSE
10361.2	56787	173	3.45273		8987.3	336.743	0.00953273	1.15288		FALSE
10364.9	56796.9	179	3.57247		6564.91	552.748	0.00986335	1.57883		FALSE
10367.9	56805	203	4.05147		7520.24	395.755	0.0111858	1.37866		FALSE
10371.5	56814.9	204	4.16431		5937.91	534.885	0.0112409	1.74666		FALSE
10375.2	56825	217	4.42969		7462.5	434.699	0.0119572	1.39031		FALSE
10378.1	56833	251	5.12374		8566.28	607.894	0.0138307	1.21151		FALSE
10381.8	56843	253	5.16457		7294.28	515.25	0.0139409	1.42328		FALSE
10384.9	56851.5	267	5.45035		6448.09	710.424	0.0147124	1.61055		FALSE
10388.4	56861	270	5.51159		5722.9	743.752	0.0148777	1.81524		FALSE
10392.8	56872.9	281	5.73614		5249.63	785.159	0.0154838	1.97972		FALSE
10395.7	56880.9	299	6.10358		5270.34	639.875	0.0164756	1.9725		FALSE
10398.9	56889.6	313	6.38937		6441.2	869.586	0.0172471	1.61444		FALSE
10402.4	56899	341	6.96094		5188.7	954.389	0.0187899	2.00481		FALSE
10406.1	56909	375	7.65499		4171.44	1573.77	0.0206634	2.4946		FALSE
10410.4	56920.9	424	8.65524		7450.89	898.44	0.0233635	1.39721		FALSE
10416.8	56938.2	477	9.73715		3711.25	2563.54	0.0262839	2.80682		FALSE
10418.6	56943	491	10.0229		13276.9	1052.48	0.0270553	0.784713		FALSE
10447.3	57021	284	5.79738		7391.53	603.07	0.0156491	1.41341		FALSE
10454.6	57041	244	4.98085		9119.95	660.936	0.013445	1.14635		FALSE
10458.3	57051	231	4.71547		7190.39	477.623	0.0127287	1.45449		FALSE
10462	57061	251	5.12374		8541.55	601.612	0.0138307	1.22484		FALSE
10465.2	57069.7	220	4.49093		5267.11	460.079	0.0121225	1.9869		FALSE
10468.8	57079.5	233	4.7563		4553.84	625.303	0.0128389	2.29891		FALSE
10472.3	57089	244	4.98085		6275.48	602.466	0.013445	1.66877		FALSE
10475.7	57098.2	211	4.30721		5262.4	573.096	0.0116266	1.99068		FALSE
10479.3	57107.9	211	4.30721		6357.83	440.188	0.0116266	1.64825		FALSE
10482.9	57117.6	202	4.12349		5439.38	529.397	0.0111307	1.92722		FALSE
10486.3	57127	201	4.10307		7349.13	653.206	0.0110756	1.42688		FALSE
10490.5	57138.3	184	3.75605		7256.8	395.575	0.0101389	1.44561		FALSE
10494.2	57148.3	189	3.85812		4512.26	658.816	0.0104144	2.32571		FALSE
10498.2	57159	200	4.08266		5172.2	407.898	0.0110205	2.02973		FALSE
10501.1	57166.8	198	4.04183		5986.71	554.313	0.0109103	1.75406		FALSE
10505	57177.6	205	4.18473		4897.36	584.647	0.011296	2.14504		FALSE
10508.5	57187	214	4.36845		4776.91	604.91	0.0117919	2.19985		FALSE
10511.8	57195.9	224	4.57258		6013.3	622.52	0.012343	1.74809		FALSE
10515.2	57205	208	4.24597		9781.67	425.421	0.0114613	1.07499		FALSE
10518.3	57213.4	188	3.8377		4779.56	503.953	0.0103593	2.20068		FALSE
10521.8	57223	147	3.00076		6886.55	391.076	0.00810007	1.52788		FALSE

## Sheet: ICDC_efa10-1_0_D1_1
Spectrum: ICDC efa10-1\0_D1\1 1SLin, "Baseline subt." (D:\Data\BioTyperRealTimeProcessing\China CDC\20121109fenchangqiujun\ICDC efa10-1\0_D1\1)
m/z	time	Intens.	SN	Quality Fac.	Res.	Area	Rel. Intens.	FWHM	Chi^2	Bk. Peak
2202.17	26391.1	588	8.34042		494.531	2845.37	0.0395667	4.45305		FALSE
2210.63	26440.9	214	3.03546		2468.9	258.879	0.0144001	0.895392		FALSE
3036.99	30917.4	275	3.75727		1045.37	1222.62	0.0185048	2.90518		FALSE
3426.16	32812.6	510	6.77842		1422.84	1760.53	0.034318	2.40798		FALSE
3427.39	32818.5	519	6.89804		1577.09	1942.87	0.0349236	2.17324		FALSE
3435.97	32859	185	2.45884		5285.77	196.987	0.0124487	0.650042		FALSE
3509.48	33204.2	535	7.08026		711.281	3546.99	0.0360003	4.93403		FALSE
3663.51	33916.1	647.5	8.54841		813.335	3490.89	0.0435704	4.5043		FALSE
4367.09	36992.7	405	5.00635		1246.74	1937.77	0.0272525	3.50281		FALSE
4369.34	37002.2	377	4.66023		3358.06	665.259	0.0253684	1.30115		FALSE
4371.71	37012.1	328	4.05453		4444.38	563.887	0.0220712	0.983648		FALSE
4374.3	37023	287	3.54771		4258.56	503.272	0.0193123	1.02718		FALSE
4376.42	37031.8	267	3.30048		4740.75	367.54	0.0179665	0.923151		FALSE
4379.07	37042.9	293	3.62188		4098.5	525.189	0.019716	1.06846		FALSE
4393.91	37104.9	1370	16.9351		1019.47	7767.12	0.0921876	4.31		FALSE
4395.11	37109.9	1426	17.6273		4446.59	2013.81	0.0959559	0.988423		FALSE
4397.27	37119	1356	16.762		6658.18	1909.35	0.0912455	0.660431		FALSE
4409.98	37172	14861	183.304		642.411	135541	1	6.86474		FALSE
4428.65	37249.8	4612	56.8871		479.559	63463.4	0.310343	9.23483		FALSE
4448.41	37331.9	1886	23.263		1480.15	9589.03	0.126909	3.00539		FALSE
4450.1	37338.9	1865	23.004		3525.6	3519.7	0.125496	1.26223		FALSE
4452.16	37347.5	1755	21.6472		1154.97	12396.8	0.118094	3.85478		FALSE
4469.75	37420.4	1035	12.7663		1171.57	7956.59	0.0696454	3.81519		FALSE
4475.21	37443	1013	12.4949		7358.49	1919.26	0.068165	0.60817		FALSE
4476.26	37447.3	975	12.0262		1701.58	4625.09	0.065608	2.63064		FALSE
4491.17	37509	676	8.33819		3219.4	1278.94	0.0454882	1.39503		FALSE
4494.07	37521	668	8.23951		4404.98	1506.08	0.0449499	1.02022		FALSE
4496.04	37529.1	570	7.03072		1445.2	2148.49	0.0383554	3.11102		FALSE
4501.01	37549.6	394	4.85983		3555.58	715.776	0.0265123	1.2659		FALSE
4505.22	37567	353	4.35411		4181.55	650.529	0.0237534	1.07741		FALSE
4507.65	37577	362	4.46512		6588.91	657.73	0.0243591	0.684127		FALSE
4510.07	37587	406	5.00785		5376.85	544.451	0.0273198	0.838794		FALSE
4512.49	37597	410	5.05718		3579.53	703.097	0.027589	1.26064		FALSE
4515.07	37607.6	359	4.42812		2803.64	779.073	0.0241572	1.61043		FALSE
4517.05	37615.8	287	3.54003		3258.18	617.514	0.0193123	1.38637		FALSE
4519.78	37627	275	3.39201		5469.37	353.279	0.0185048	0.82638		FALSE
4522.2	37637	263	3.244		4915.92	414.724	0.0176973	0.919909		FALSE
4524.62	37646.9	269	3.31801		3863.83	428.87	0.0181011	1.17102		FALSE
4526.84	37656.1	247	3.04664		4032.49	338.237	0.0166207	1.12259		FALSE
4528.99	37664.9	261	3.17889		3682.3	457.335	0.0175627	1.22994		FALSE
4531.42	37674.9	296	3.60518		3937.88	391.276	0.0199179	1.15073		FALSE
4533.66	37684.1	302	3.67826		3455.66	411.988	0.0203216	1.31195		FALSE
4535.8	37692.9	293	3.56864		3993.29	487.643	0.019716	1.13586		FALSE
4538.22	37702.9	292	3.55646		3766.01	501.613	0.0196487	1.20505		FALSE
4540.67	37712.9	312	3.80006		4506.28	503.844	0.0209945	1.00763		FALSE
4542.89	37722.1	302	3.67826		4009.16	411.493	0.0203216	1.13313		FALSE
4545.2	37731.6	356	4.33596		4220.01	581.374	0.0239553	1.07706		FALSE
4547.49	37741	378	4.60392		4728.4	622.635	0.0254357	0.961741		FALSE
4549.93	37751	427	5.20072		4950.01	570.384	0.0287329	0.919175		FALSE
4555.06	37772	1117	13.6047		927.997	7208.5	0.0751632	4.90848		FALSE
4561.14	37796.9	376	4.57956		4770.46	634.001	0.0253011	0.95612		FALSE
4563.58	37807	290	3.5321		3548.17	410.241	0.0195142	1.28618		FALSE
4565.67	37815.5	273	3.32505		1693.88	1115.31	0.0183702	2.6954		FALSE
4573.56	37847.9	186	2.26542		2249.82	340.55	0.012516	2.03286		FALSE
4580.68	37877	205	2.49683		6980.85	347.866	0.0137945	0.656177		FALSE
4582.91	37886.1	208	2.53337		1270.92	845.07	0.0139964	3.60597		FALSE
4750.36	38564.9	176	2.13227		4205.23	233.888	0.0118431	1.12963		FALSE
4755.82	38586.8	415	5.0278		2423.4	1463.6	0.0279254	1.96245		FALSE
4762.33	38613	1782	21.5892		920.684	12520.4	0.119911	5.1726		FALSE
4771.26	38648.8	308	3.73147		3908.74	573.852	0.0207254	1.22067		FALSE
4780.98	38687.7	229	2.77438		2971.16	516.44	0.0154095	1.60913		FALSE
4783.26	38696.9	232	2.81072		5935.16	487.117	0.0156113	0.80592		FALSE
5050.08	39750.8	234	2.70316		1239.45	1131.84	0.0157459	4.07444		FALSE
5075.95	39851.5	177	2.03627		4254.02	295.857	0.0119104	1.19321		FALSE
5078.08	39859.8	192	2.20883		4233.95	273.053	0.0129197	1.19937		FALSE
5080.91	39870.8	211	2.42741		4318.7	372.603	0.0141982	1.17649		FALSE
5083.27	39880	202	2.32387		3867.96	386.402	0.0135926	1.3142		FALSE
5085.33	39888	234	2.69201		3353.24	452.848	0.0157459	1.51654		FALSE
5087.66	39897	250	2.87608		4067.12	366.416	0.0168226	1.25092		FALSE
5090.23	39907	300	3.4513		6747.46	417.495	0.0201871	0.754392		FALSE
5092.99	39917.7	357	4.10705		3362.14	849.335	0.0240226	1.51481		FALSE
5095.39	39927	402	4.62474		10807	770.44	0.0270507	0.471487		FALSE
5101.17	39949.4	864	9.93974		1053.93	6543.33	0.0581388	4.84013		FALSE
5112.53	39993.5	305	3.50882		3392.18	580.961	0.0205235	1.50715		FALSE
5114.99	40003	280	3.22121		5382.63	483.528	0.0188413	0.950277		FALSE
5117.57	40013	238	2.73803		6653.74	316.924	0.0160151	0.769128		FALSE
5120.15	40023	242	2.78405		6267.29	378.525	0.0162842	0.816964		FALSE
5122.46	40031.9	180	2.07078		3148.26	346.944	0.0121122	1.62707		FALSE
5185.98	40277	209	2.4044		5656.45	365.047	0.0140637	0.916825		FALSE
5188.06	40285	230	2.646		4781.03	403.486	0.0154768	1.08514		FALSE
5190.65	40294.9	271	3.11767		3510.82	487.057	0.0182357	1.47847		FALSE
5193.02	40304	316	3.63537		3434.7	739.945	0.0212637	1.51193		FALSE
5195.52	40313.6	309	3.55484		4642.95	461.015	0.0207927	1.11901		FALSE
5198.44	40324.8	331	3.76291		4279.44	631.197	0.0222731	1.21475		FALSE
5200.56	40333	356	4.04712		5530.71	672.248	0.0239553	0.940306		FALSE
5203.15	40343	440	5.00206		5555.3	800.788	0.0296077	0.93661		FALSE
5205.77	40353	593	6.74141		6709.57	1357.5	0.0399031	0.775872		FALSE
5215.45	40390.2	1469	16.7001		924.15	13884	0.0988493	5.64352		FALSE
5227.71	40437.1	372	4.22901		3377.82	872.488	0.025032	1.54766		FALSE
5230.58	40448.1	292	3.31955		2757.8	565.657	0.0196487	1.89665		FALSE
5232.89	40457	299	3.39913		7170.91	420.946	0.0201198	0.729739		FALSE
5235.49	40467	297	3.37639		5992.2	643.545	0.0199852	0.873719		FALSE
5238.11	40477	258	2.93303		6088.62	442.672	0.0173609	0.860312		FALSE
5240.41	40485.8	217	2.46692		4913.12	404.193	0.014602	1.06662		FALSE
5243.05	40495.9	201	2.28503		4637.41	300.177	0.0135253	1.1306		FALSE
5245.73	40506.1	215	2.44419		3749.42	405.585	0.0144674	1.39908		FALSE
5248	40514.8	232	2.63745		3059.28	463.41	0.0156113	1.71543		FALSE
5251.17	40526.9	219	2.48966		3352.58	439.923	0.0147366	1.56631		FALSE
5255.37	40542.9	389	4.42227		4434.39	1087.38	0.0261759	1.18514		FALSE
5557.41	41681	272	3.14372		3627.17	521.137	0.0183029	1.53216		FALSE
5559.21	41687.6	242	2.79699		3512.23	476.973	0.0162842	1.58282		FALSE
6037.47	43428.1	280	3.20591		1805.58	1384.73	0.0188413	3.34378		FALSE
6045.58	43457	279	3.19446		3763.82	686.562	0.018774	1.60623		FALSE
6048.36	43466.9	279	3.19446		4659.25	579.587	0.018774	1.29814		FALSE
6053.45	43485	303	3.46925		1929.32	946.172	0.0203889	3.13761		FALSE
6058.43	43502.8	420	4.80886		3014.62	1610.48	0.0282619	2.00969		FALSE
6078.61	43574.5	1560	17.7812		844.535	18001.5	0.104973	7.19758		FALSE
6088.68	43610.3	799	9.10715		1907.47	3779.37	0.0537649	3.19201		FALSE
6093.96	43629	501	5.71049		9099.44	1057.85	0.0337124	0.669707		FALSE
6097.31	43640.9	450	5.12918		5437.23	935.198	0.0302806	1.1214		FALSE
6099.77	43649.7	444	5.0608		4693.01	936.966	0.0298769	1.29976		FALSE
6102.39	43658.9	439	5.0038		5234.3	1088.27	0.0295404	1.16585		FALSE
6105.22	43669	400	4.55928		4771.59	631.543	0.0269161	1.27949		FALSE
6107.73	43677.9	363	4.13754		4944.7	777.535	0.0244264	1.23521		FALSE
6114.24	43701	502	5.72189		6826.68	786.662	0.0337797	0.895639		FALSE
6115.94	43707	642	7.31764		6029.57	1333.82	0.0432003	1.01432		FALSE
6121.04	43725.1	469	5.34575		2016.38	2626.22	0.0315591	3.03566		FALSE
6133.44	43768.9	225	2.56459		5796.96	455.044	0.0151403	1.05804		FALSE
6138.87	43788.1	234	2.66718		4796.41	489.064	0.0157459	1.27989		FALSE
6141.37	43797	253	2.88374		7838.35	438.014	0.0170244	0.783502		FALSE
6144.19	43807	209	2.38222		4892.04	385.811	0.0140637	1.25596		FALSE
6205.42	44022.9	333	3.7956		3321.79	1190.82	0.0224076	1.8681		FALSE
6208.29	44033	374	4.26292		3783.08	811.072	0.0251665	1.64107		FALSE
6210	44039	391	4.4236		3897.39	862.979	0.0263105	1.59337		FALSE
6213.65	44051.8	446	5.04584		5063.74	936.003	0.0300114	1.22709		FALSE
6224.43	44089.7	2892	32.7188		779.682	30187.6	0.194603	7.98329		FALSE
6237.9	44137	383	4.33309		5670.43	423.363	0.0257722	1.10008		FALSE
6240.74	44146.9	374	4.23127		4258.78	618.783	0.0251665	1.46538		FALSE
6245.84	44164.8	575	6.50529		2241.9	2455.2	0.0386919	2.78596		FALSE
6248.15	44172.9	559	6.32428		4590.21	1172.62	0.0376152	1.36119		FALSE
6251.02	44183	506	5.72466		6071.27	781.312	0.0340489	1.02961		FALSE
6253.52	44191.7	401	4.53673		5318.57	817.486	0.0269834	1.17579		FALSE
6256.38	44201.8	344	3.89186		5183.82	564.335	0.0231478	1.20691		FALSE
6259	44211	358	4.05025		4753.59	735.674	0.0240899	1.31669		FALSE
6261.56	44219.9	357	4.03894		4440.09	593.265	0.0240226	1.41023		FALSE
6264.15	44229	372	4.20864		4957.26	755.244	0.025032	1.26363		FALSE
6266.9	44238.6	321	3.63165		3795.62	706.047	0.0216002	1.65109		FALSE
6269.29	44247	304	3.43932		4312.28	620.301	0.0204562	1.45382		FALSE
6272.1	44256.8	247	2.79445		3672.29	508.887	0.0166207	1.70795		FALSE
6274.44	44265	188	2.12695		3469.26	403.167	0.0126506	1.80858		FALSE
6286.45	44307	186	2.10432		3764.78	379.151	0.012516	1.6698		FALSE
6652.1	45566.9	217	2.48802		5360.59	414.873	0.014602	1.24093		FALSE
6654.46	45575	204	2.33897		4991.06	431.216	0.0137272	1.33328		FALSE
6670.31	45628.7	1053.5	12.0789		798.52	11409.9	0.0708902	8.35334		FALSE
6690.01	45695.5	285	3.26702		5003.24	1103.38	0.0191777	1.33713		FALSE
6692.53	45704.1	338.25	3.87744		5265.37	731.982	0.0227609	1.27105		FALSE
6695.52	45714.2	409.25	4.69133		5648.19	849.21	0.0275385	1.18543		FALSE
6698.11	45723	435.25	4.98937		5579.51	1104.39	0.0292881	1.20048		FALSE
6701.06	45733	386.5	4.43054		7430.55	788.861	0.0260077	0.901825		FALSE
6703.99	45742.9	315.5	3.61665		5618.01	665.157	0.0212301	1.1933		FALSE
6706.95	45752.9	343.5	3.93762		5739.55	684.504	0.0231142	1.16855		FALSE
6709.58	45761.8	338.5	3.8803		5247.49	569.02	0.0227777	1.27863		FALSE
6712.29	45771	364.5	4.17835		4639.86	792.17	0.0245273	1.44666		FALSE
6715.81	45782.9	441.5	5.06102		4431.79	961.763	0.0297086	1.51537		FALSE
6718.2	45791	528.5	6.05832		5229.51	1122.7	0.0355629	1.28467		FALSE
6720.72	45799.5	449.5	5.15272		3781.2	1146.7	0.030247	1.7774		FALSE
6723.82	45810	303.5	3.47909		6995.06	645.08	0.0204226	0.961224		FALSE
6726.46	45818.9	246.5	2.82569		6641.97	629.398	0.016587	1.01272		FALSE
6794.5	46048.3	190.5	2.18375		3947.24	420.329	0.0128188	1.72133		FALSE
6800.03	46066.8	224.5	2.5735		3292.76	517.63	0.0151067	2.06515		FALSE
6803.05	46077	251.5	2.883		9005.49	538.27	0.0169235	0.755433		FALSE
6805.42	46084.9	231.5	2.65374		3497.42	528.041	0.0155777	1.94584		FALSE
6814.09	46114.1	349.5	4.0064		4864.6	775.708	0.0235179	1.40075		FALSE
6817.33	46124.9	336.5	3.85738		5877.38	576.215	0.0226432	1.15993		FALSE
6820.27	46134.8	319.5	3.6625		4077.84	741.56	0.0214992	1.67252		FALSE
6822.69	46142.9	354.5	4.06372		4514.94	779.127	0.0238544	1.51114		FALSE
6825.69	46153	397.5	4.55663		7132.71	830.064	0.0267479	0.956956		FALSE
6828.62	46162.8	410.5	4.70566		6200.95	686.483	0.0276226	1.10122		FALSE
6831.05	46171	475.5	5.49964		6407.67	1022.49	0.0319965	1.06607		FALSE
6834.04	46181	517.5	5.98542		5143.54	877.343	0.0348227	1.32866		FALSE
6836.78	46190.2	633.5	7.32708		4604.37	1403.81	0.0426284	1.48485		FALSE
6839.74	46200.1	712.5	8.24079		4678.73	1603.23	0.0479443	1.46188		FALSE
6841.8	46207	724.5	8.37958		3996	1274.06	0.0487518	1.71216		FALSE
6845.37	46219	820.5	9.48992		5619.2	1847.38	0.0552116	1.21821		FALSE
6856.42	46256	1909.5	22.0853		687.674	26901.9	0.128491	9.97045		FALSE
6870.13	46301.8	432.5	5.0023		6337.34	757.651	0.029103	1.08407		FALSE
6878.84	46331	420.5	4.86351		8008.23	942.982	0.0282955	0.858972		FALSE
6888.41	46362.9	305.5	3.53342		11501.8	527.542	0.0205572	0.598896		FALSE
6899.2	46398.9	230.5	2.66597		6263.69	494.806	0.0155104	1.10146		FALSE
6901.97	46408.2	216.5	2.50404		4751.9	453.24	0.0145683	1.45247		FALSE
6904.61	46417	189.5	2.19176		6732.01	301.752	0.0127515	1.02564		FALSE
6907.31	46426	177.5	2.05297		4484.02	300.456	0.011944	1.54043		FALSE
6954.04	46581.6	176.5	2.0414		6500.68	294.924	0.0118767	1.06974		FALSE
6957.45	46592.9	209.5	2.42308		5629.16	560.19	0.0140973	1.23596		FALSE
6959.88	46601	230.5	2.66597		8131.31	377.66	0.0155104	0.855936		FALSE
6974.33	46649	428.5	4.95604		3690.34	1695.71	0.0288339	1.88989		FALSE
6977.33	46658.9	483.5	5.59217		4418.84	1366.39	0.0325348	1.579		FALSE
6987.56	46692.9	542.5	6.27457		2051.95	2445.72	0.0365049	3.40532		FALSE
6990.58	46702.9	572.5	6.68683		5421.37	1006.73	0.0385237	1.28945		FALSE
6996.04	46721	646.5	7.55115		3830.62	1482.28	0.0435031	1.82635		FALSE
6999.4	46732.1	710.5	8.29868		4177.56	1640.35	0.0478097	1.67548		FALSE
7002.47	46742.3	778.5	9.09292		3786.94	1373.67	0.0523854	1.84911		FALSE
7004.5	46749	880.5	10.2843		3488.78	2034.67	0.059249	2.00772		FALSE
7007.51	46759	897.5	10.4828		3715.69	2108.37	0.060393	1.88592		FALSE
7009.94	46767	908.5	10.6113		6563.43	2123.4	0.0611332	1.06803		FALSE
7022.08	46807.2	1746.5	20.3992		686.089	27563.8	0.117522	10.235		FALSE
7022.09	46807.2	1750.5	20.4459		687.837	27563.8	0.117792	10.2089		FALSE
7037.72	46858.9	522.5	6.10283		4283.55	915.034	0.0351591	1.64297		FALSE
7040.42	46867.8	540.5	6.31307		3972.53	1246.82	0.0363704	1.77228		FALSE
7043.45	46877.8	570.5	6.66347		4355.42	1007.36	0.0383891	1.61717		FALSE
7046.5	46887.9	599.5	7.00219		4831	1370.24	0.0403405	1.4586		FALSE
7048.87	46895.7	589.5	6.88539		4018.08	1366.06	0.0396676	1.75429		FALSE
7052.28	46907	600.5	7.01387		5073.51	1027.96	0.0404078	1.39002		FALSE
7054.89	46915.6	594.5	6.94379		4632.41	1353.15	0.040004	1.52294		FALSE
7057.73	46925	640.5	7.48107		5725.71	1699.79	0.0430994	1.23264		FALSE
7060.39	46933.7	525.5	6.13787		4183.85	1202.5	0.035361	1.68754		FALSE
7063.34	46943.5	454.5	5.30858		5207.14	1000.72	0.0305834	1.35647		FALSE
7066.22	46953	388.5	4.5377		5169.29	860.21	0.0261423	1.36696		FALSE
7071.9	46971.7	289.5	3.38138		4278.26	627.397	0.0194805	1.65298		FALSE
7075.92	46984.9	224.5	2.62217		3897.22	513.404	0.0151067	1.81563		FALSE
7077.76	46991	193.5	2.26009		4900.71	432.869	0.0130207	1.44423		FALSE
7081.4	47003	199.5	2.33017		7252.51	484.544	0.0134244	0.976407		FALSE
7161.15	47265	176.5	2.07846		6268.18	255.293	0.0118767	1.14246		FALSE
7163.84	47273.8	195.5	2.3022		5758.77	354.523	0.0131552	1.24399		FALSE
7166.66	47283	222.5	2.62015		7756.32	405.687	0.0149721	0.923977		FALSE
7169.71	47293	293.5	3.45625		7413.36	546.262	0.0197497	0.967134		FALSE
7172.75	47302.9	343.5	4.04505		5594.73	567.366	0.0231142	1.28205		FALSE
7175.19	47310.9	330.5	3.89196		4666.81	739.952	0.0222394	1.53749		FALSE
7177.65	47319	292.5	3.44447		7952.27	586.491	0.0196824	0.902592		FALSE
7278.86	47649	198.5	2.33753		5908.25	508.257	0.0133571	1.23198		FALSE
7281.93	47658.9	280.5	3.30316		6443.12	461.287	0.0188749	1.13019		FALSE
7284.78	47668.2	322.5	3.79775		4178.6	726.951	0.0217011	1.74336		FALSE
7287.49	47677	368.5	4.33945		8460.23	762.496	0.0247964	0.861382		FALSE
7290.37	47686.3	330.5	3.89196		5005.55	592.54	0.0222394	1.45646		FALSE
7293.29	47695.8	345.5	4.0686		5478.18	786.582	0.0232488	1.33133		FALSE
7296.28	47705.5	366.5	4.31589		4773.22	819.533	0.0246619	1.52859		FALSE
7299.18	47714.9	415.5	4.89292		4157.74	953.916	0.0279591	1.75557		FALSE
7302.28	47725	467.5	5.50527		6927.99	1050.87	0.0314582	1.05403		FALSE
7305.36	47735	544.5	6.41202		7348.01	1202.33	0.0366395	0.994196		FALSE
7311.87	47756.1	811.5	9.5562		1952.89	3813.94	0.054606	3.74413		FALSE
7314.19	47763.6	855.5	10.0807		5513.45	2058.47	0.0575668	1.32661		FALSE
7317.09	47773	939.5	11.0705		7717.91	2761.82	0.0632192	0.948065		FALSE
7329.87	47814.4	2797.5	32.964		682.152	41566.8	0.188244	10.7452		FALSE
7344.47	47861.7	582.5	6.86381		5939.21	1372.17	0.0391966	1.23661		FALSE
7347.65	47871.9	570.5	6.72241		5876.66	1034.33	0.0383891	1.25031		FALSE
7350.45	47881	648.5	7.64152		6908.04	1465.11	0.0436377	1.06404		FALSE
7353.52	47890.9	676.5	7.97145		5107.63	1571.97	0.0455218	1.43971		FALSE
7356.57	47900.8	658.5	7.75935		5660.25	1505.9	0.0443106	1.29969		FALSE
7359.11	47909	599.5	7.06413		6943.19	1032.6	0.0403405	1.0599		FALSE
7362.19	47918.9	509.5	6.00363		6628.16	1146.11	0.0342844	1.11074		FALSE
7365.06	47928.2	452.5	5.33198		5936.23	996.312	0.0304488	1.24069		FALSE
7367.78	47937	419.5	4.94312		5431.3	948.216	0.0282282	1.35654		FALSE
7370.88	47947	393.5	4.63676		7848.84	672.918	0.0264787	0.939104		FALSE
7373.72	47956.2	358.5	4.22434		5341.57	814.093	0.0241235	1.38044		FALSE
7376.04	47963.6	300.5	3.5409		3849.73	849.927	0.0202207	1.91599		FALSE
7379.55	47975	263.5	3.10492		7744.31	435.084	0.017731	0.952899		FALSE
7382.26	47983.7	229.5	2.70428		3993.6	528.095	0.0154431	1.84852		FALSE
7385.36	47993.7	192.5	2.2683		5280.1	342.712	0.0129534	1.39871		FALSE
7388.22	48003	209.5	2.46862		7211.19	352.77	0.0140973	1.02455		FALSE
7391.06	48012.1	205.5	2.42148		5416.54	459.91	0.0138281	1.36454		FALSE
7393.91	48021.3	180.5	2.1269		3329.88	410.927	0.0121459	2.22047		FALSE
7396.29	48029	186.5	2.1976		4847.68	309.463	0.0125496	1.52574		FALSE
7547.83	48515	192	2.26478		11455.2	306.958	0.0129197	0.658897		FALSE
7550.95	48524.9	229	2.70122		6633.69	390.229	0.0154095	1.13827		FALSE
7553.47	48533	250	2.94893		6512.6	563.734	0.0168226	1.15982		FALSE
7556.61	48543	268	3.16126		10651.8	584.195	0.0180338	0.709421		FALSE
7559.72	48552.9	288	3.39717		6774.56	503.356	0.0193796	1.1159		FALSE
7565.39	48571	417	4.91882		5308.2	1878.41	0.02806	1.42523		FALSE
7573.94	48598.2	706	8.32779		901.643	8567.23	0.0475069	8.40016		FALSE
7587.36	48641	282	3.3264		6037.11	484.73	0.0189758	1.25679		FALSE
7589.87	48648.9	216	2.54788		4830.4	488.089	0.0145347	1.57127		FALSE
7593.02	48659	191	2.25299		6210.87	316.122	0.0128524	1.22254		FALSE
8120.41	50308.9	187.875	2.29179		15617.7	347.318	0.0126422	0.519948		FALSE
8126.24	50326.8	293.875	3.58483		3171.35	1385.32	0.0197749	2.56239		FALSE
8128.33	50333.3	278.875	3.40185		3179.08	842.944	0.0187656	2.55682		FALSE
8132.11	50344.9	229.875	2.80412		6512.14	416.364	0.0154683	1.24876		FALSE
8777.93	52293	194	2.47887		9970.81	338.732	0.0130543	0.880362		FALSE
8781.3	52303	245	3.13054		7130.11	538.806	0.0164861	1.23158		FALSE
8784.68	52313	254	3.24554		5975.74	753.328	0.0170917	1.47006		FALSE
8788.02	52322.8	284	3.62887		6870.56	541.722	0.0191104	1.27908		FALSE
8791.43	52332.9	327	4.17831		5354.12	815.417	0.0220039	1.64199		FALSE
8794.15	52341	350	4.4722		11984.2	866.244	0.0235516	0.733814		FALSE
8797.53	52351	399	5.0983		6468.44	1238.91	0.0268488	1.36007		FALSE
8801.13	52361.6	451	5.76274		4248.8	1431.71	0.0303479	2.07144		FALSE
8804.26	52370.9	487	6.22274		6137.89	1263.62	0.0327703	1.43441		FALSE
8807.64	52380.9	548	7.00218		4357.46	1435.5	0.036875	2.02128		FALSE
8809.7	52387	576	7.35996		7222.92	1136.04	0.0387592	1.21969		FALSE
8824.52	52430.7	953	12.1771		1055.14	11749	0.0641276	8.36337		FALSE
8827.56	52439.7	952	12.1644		2275.38	7026	0.0640603	3.8796		FALSE
8840.2	52477	782	9.99216		4640.76	1549.16	0.052621	1.9049		FALSE
8843.59	52487	848	10.8355		8321.56	2694.76	0.0570621	1.06273		FALSE
8847.6	52498.8	869	11.1038		4819.04	2304.97	0.0584752	1.83597		FALSE
8851.28	52509.7	944	12.0622		4309.87	3094.33	0.063522	2.05372		FALSE
8854.01	52517.7	997	12.7394		6245.14	1994.86	0.0670884	1.41775		FALSE
8857.15	52527	1085	13.8638		5693.24	2810.47	0.0730099	1.55573		FALSE
8860.53	52536.9	1120	14.311		4239.16	2934.62	0.075365	2.09016		FALSE
8863.46	52545.6	1160	14.8221		4985.58	3053.54	0.0780567	1.77782		FALSE
8866.61	52554.8	1194	15.4036		5457.27	2395.47	0.0803445	1.62473		FALSE
8870.34	52565.8	1281	16.526		5330.14	3375.82	0.0861988	1.66418		FALSE
8872.76	52573	1420	18.3192		6072.02	2805.36	0.0955521	1.46125		FALSE
8879.06	52591.5	1566	20.2027		5107.43	5153.03	0.105376	1.73846		FALSE
8881.94	52600	1483	19.132		1664.43	11743	0.0997914	5.33633		FALSE
8898.2	52647.8	718	9.26281		6451.23	2381.22	0.0483144	1.3793		FALSE
8904.72	52667	722	9.31441		4677.95	1906.15	0.0485835	1.90355		FALSE
8908.11	52676.9	712	9.1854		8975.39	1867.92	0.0479106	0.992504		FALSE
8911.52	52687	708	9.1338		3573.66	1858.87	0.0476415	2.49367		FALSE
8916.97	52703	664	8.56616		6606.66	1334.45	0.0446807	1.34969		FALSE
8921.06	52715	664	8.56616		11483.7	1309.93	0.0446807	0.776843		FALSE
8923.77	52723	649	8.37265		2840.97	2147.73	0.0436714	3.1411		FALSE
8927.86	52735	611	7.88242		4251.12	1639.37	0.0411143	2.10012		FALSE
8930.59	52743	604	7.79211		6947.46	1204.37	0.0406433	1.28545		FALSE
8934	52753	611	7.88242		10085.7	1933.22	0.0411143	0.885808		FALSE
8937.41	52763	613	7.90822		4837.5	1588	0.0412489	1.84753		FALSE
8940.82	52773	574	7.40509		6880.73	770.91	0.0386246	1.2994		FALSE
8943.81	52781.8	578	7.45669		6088.57	1513.08	0.0388937	1.46895		FALSE
8946.96	52791	592	7.6373		8834.35	1497.79	0.0398358	1.01275		FALSE
8950.36	52801	588	7.5857		5756.16	1540.61	0.0395667	1.55492		FALSE
8953.44	52810	579	7.46959		5354.4	1530.86	0.038961	1.67217		FALSE
8956.51	52819	581	7.49539		8166.44	1467.12	0.0390956	1.09675		FALSE
8959.55	52827.9	509	6.56653		4224.05	1354.47	0.0342507	2.12108		FALSE
8962.92	52837.8	456	5.88279		3527.19	2536.88	0.0306843	2.54109		FALSE
8969.48	52857	398	5.13454		7983.52	775.195	0.0267815	1.1235		FALSE
8972.21	52865	372	4.79911		4881.15	745.09	0.025032	1.83813		FALSE
8979.04	52885	412	5.31515		6432.75	1062.83	0.0277236	1.39583		FALSE
8983.14	52897	419	5.40545		5025.94	1095.32	0.0281946	1.78736		FALSE
8985.86	52904.9	429	5.53446		5462.57	1137.35	0.0288675	1.64499		FALSE
8988.61	52913	437	5.63767		7304.56	1142.82	0.0294058	1.23055		FALSE
8992.03	52923	428	5.52156		10598.8	1079.39	0.0288002	0.8484		FALSE
8995.44	52933	396	5.10873		7379.17	1219.04	0.0266469	1.21903		FALSE
9002.29	52953	321	4.14117		6513.97	811.82	0.0216002	1.382		FALSE
9005.71	52963	312	4.02506		8986.96	572.233	0.0209945	1.00209		FALSE
9009.11	52972.9	278	3.58644		6335.51	712.966	0.0187067	1.422		FALSE
9012.75	52983.5	281	3.62514		5668.58	725.513	0.0189086	1.58995		FALSE
9015.93	52992.8	281	3.62514		5519.21	697.015	0.0189086	1.63355		FALSE
9018.72	53001	265	3.41872		7489.11	512.555	0.0178319	1.20424		FALSE
9021.78	53009.9	270	3.48323		4716.9	701.94	0.0181684	1.91265		FALSE
9024.88	53019	274	3.53483		5323.55	683.439	0.0184375	1.69527		FALSE
9028.31	53029	279	3.59934		4656.07	533.637	0.018774	1.93904		FALSE
9031.71	53038.9	288	3.71544		5269.38	710.321	0.0193796	1.714		FALSE
9034.47	53047	283	3.65094		4913.42	716.76	0.0190431	1.83873		FALSE
9037.9	53057	288	3.71544		9950.61	536.489	0.0193796	0.908277		FALSE
9041.97	53068.9	293	3.77995		4529.35	765.361	0.019716	1.99631		FALSE
9045.42	53078.9	297	3.83155		5391.36	595.84	0.0199852	1.67776		FALSE
9048.18	53087	306	4.04343		7271.08	789.123	0.0205908	1.24441		FALSE
9058.48	53117	367	4.84948		9763.74	699.206	0.0246955	0.927768		FALSE
9061.22	53125	390	5.15339		6532.78	993.769	0.0262432	1.38704		FALSE
9068.08	53145	436	5.76123		7165.6	1389.47	0.0293385	1.2655		FALSE
9070.98	53153.4	428	5.65552		4117.04	1141.31	0.0288002	2.20328		FALSE
9074.89	53164.8	455	6.01229		4374.31	1214.06	0.0306171	2.07459		FALSE
9077.64	53172.8	492	6.5012		6998.68	968.12	0.0331068	1.29705		FALSE
9081.42	53183.8	510	6.73905		4848.02	1638.93	0.034318	1.87322		FALSE
9084.56	53193	565	7.46581		6318.55	1078.79	0.038019	1.43776		FALSE
9087.74	53202.2	595	7.86223		4891.54	1545.99	0.0400377	1.85785		FALSE
9091.22	53212.3	646	8.53613		4527.45	1718.58	0.0434695	2.00802		FALSE
9094.33	53221.4	655	8.65506		5021.46	1757.62	0.0440751	1.81109		FALSE
9097.91	53231.8	729	9.63288		4753.97	2376.85	0.0490546	1.91375		FALSE
9100.38	53239	796	10.5182		7863.43	1579.86	0.053563	1.1573		FALSE
9107.84	53260.7	1105	14.6013		2586.41	6604.89	0.0743557	3.52142		FALSE
9110.64	53268.8	1188	15.698		6433.77	3896.58	0.0799408	1.41607		FALSE
9113.52	53277.2	1153	15.2355		1691.89	8559.69	0.0775856	5.38659		FALSE
9123.27	53305.5	557	7.3601		5686.29	1405.4	0.0374807	1.60443		FALSE
9126.54	53315	459	6.06515		4940.33	1182.18	0.0308862	1.84735		FALSE
9130.45	53326.3	404	5.33839		6963.91	791.104	0.0271852	1.31111		FALSE
9133.42	53335	355	4.69091		4704.5	920.675	0.023888	1.94142		FALSE
9136.87	53345	328	4.33414		4326.4	648.213	0.0220712	2.11189		FALSE
9140.28	53354.9	302	3.99058		4886.39	762.654	0.0203216	1.87056		FALSE
9143.89	53365.3	262	3.46202		5268.23	669.795	0.01763	1.73567		FALSE
9146.53	53373	258	3.40917		4712.23	646.473	0.0173609	1.94102		FALSE
9149.98	53383	243	3.21096		5110.75	596.688	0.0163515	1.79034		FALSE
9154.07	53394.9	218	2.88061		4825.45	426.064	0.0146693	1.89704		FALSE
9156.61	53402.2	203	2.68241		6635.74	392.493	0.0136599	1.37989		FALSE
9461.52	54278.9	193	2.62575		3576.11	519.287	0.012987	2.64576		FALSE
9464.36	54287	258	3.51008		5782.98	491.324	0.0173609	1.63659		FALSE
9468.06	54297.5	302	4.10869		4725.17	761.683	0.0203216	2.00375		FALSE
9471.6	54307.6	350	4.76173		5519.74	896.071	0.0235516	1.71595		FALSE
9475.01	54317.3	391	5.31953		4761.06	1052.52	0.0263105	1.9901		FALSE
9478.4	54327	447	6.08141		3991.24	1170.07	0.0300787	2.3748		FALSE
9481.49	54335.8	503	6.84329		4438.69	1342.78	0.033847	2.1361		FALSE
9484.89	54345.5	537	7.30585		4875.17	1443.26	0.0361348	1.94555		FALSE
9488.18	54354.9	596	8.10855		5035.33	1597.84	0.040105	1.88432		FALSE
9491.73	54365	627	8.5303		4261.05	1301.15	0.042191	2.22756		FALSE
9495.1	54374.6	725	9.86358		7336.96	1944.37	0.0487854	1.29415		FALSE
9499.28	54386.5	841	11.4418		4001.96	2253.82	0.0565911	2.37366		FALSE
9502.23	54394.9	969	13.1832		5055.84	2619.47	0.0652042	1.87945		FALSE
9523.36	54455	2399	32.6383		1052.18	34492.6	0.161429	9.05104		FALSE
9525.82	54462	2453	33.3729		986.81	33973.7	0.165063	9.65315		FALSE
9545.87	54518.9	789	10.7343		6023.09	2129.26	0.053092	1.58488		FALSE
9549.38	54528.9	730	9.93161		4715.34	1967.45	0.0491219	2.02517		FALSE
9552.94	54539	715	9.72753		7443.13	1433.25	0.0481125	1.28346		FALSE
9556.43	54548.9	680	9.25136		6354.44	1781.51	0.0457574	1.5039		FALSE
9559.98	54559	674	9.16973		8061.87	1692.02	0.0453536	1.18583		FALSE
9563.1	54567.8	623	8.47588		5927.33	1623.8	0.0419218	1.61339		FALSE
9566.64	54577.9	606	8.24459		6276.34	1549.04	0.0407779	1.52424		FALSE
9569.86	54587	549	7.46911		8808.48	1074.29	0.0369423	1.08644		FALSE
9573.1	54596.2	481	6.54398		4884.68	1286.58	0.0323666	1.95982		FALSE
9576.21	54605	456	6.20385		6786.84	1175.98	0.0306843	1.411		FALSE
9579.73	54615	405	5.51		4813.01	825.583	0.0272525	1.99038		FALSE
9582.91	54624	361	4.91138		3740.88	991.272	0.0242918	2.56167		FALSE
9586.09	54633	377	5.12906		13581	504.445	0.0253684	0.705847		FALSE
9589.61	54643	348	4.73452		3496.92	943.934	0.023417	2.7423		FALSE
9593.14	54653	300	4.08148		2366.53	992.89	0.0201871	4.05368		FALSE
9595.97	54661	284	3.8638		4839.4	886.433	0.0191104	1.98288		FALSE
9600.21	54673	254	3.45566		12545.6	482.086	0.0170917	0.765226		FALSE
9606.55	54690.9	216	2.98765		8132.22	560.817	0.0145347	1.18129		FALSE
9609.39	54699	220	3.04298		4602.75	578.477	0.0148038	2.08775		FALSE
9613.13	54709.5	211	2.91849		5210.26	546.853	0.0141982	1.84504		FALSE
9616.76	54719.8	205	2.8355		6085.31	411.987	0.0137945	1.58032		FALSE
9620	54729	259	3.58241		8062.8	564.98	0.0174282	1.19313		FALSE
9623.52	54738.9	250	3.45793		8195.58	460.921	0.0168226	1.17423		FALSE
9626.67	54747.9	249	3.44409		6304.65	763.514	0.0167553	1.52692		FALSE
9629.9	54757	260	3.59624		7130.06	634.964	0.0174955	1.35061		FALSE
9633.43	54767	232.75	3.21933		7646.49	529.574	0.0156618	1.25985		FALSE
9636.97	54777	212.75	2.9427		10089.7	413.567	0.014316	0.955127		FALSE
10109	56095	227.75	3.32415		5449.22	444.625	0.0153253	1.85512		FALSE
10113.2	56106.8	231.75	3.38253		3609.35	636.47	0.0155945	2.80196		FALSE
10115.5	56113	259.75	3.79121		4439.5	711.948	0.0174786	2.27852		FALSE
10119.1	56123	287.75	4.19989		16008.1	572.373	0.0193628	0.632124		FALSE
10129.3	56151	315.75	4.60856		10414.3	835.569	0.0212469	0.972634		FALSE
10132.8	56160.8	313.75	4.57937		6344.76	862.128	0.0211123	1.59704		FALSE
10135.8	56169	324.75	4.73992		7494.55	661.83	0.0218525	1.35242		FALSE
10139.4	56178.9	307.75	4.4918		6622.78	1047.29	0.0207086	1.53099		FALSE
10143.1	56189	322.75	4.71073		7626.85	664.243	0.0217179	1.32991		FALSE
10146	56197	331.75	4.84209		9316.2	911.115	0.0223235	1.08907		FALSE
10150.8	56210.3	342.75	5.00264		4940.51	962.403	0.0230637	2.05461		FALSE
10153.2	56217	372.75	5.44051		7760.28	762.081	0.0250824	1.30836		FALSE
10156.8	56227	383.75	5.60106		4279.24	1033.19	0.0258226	2.37352		FALSE
10160.5	56237	416.75	6.08272		12894.8	1050.55	0.0280432	0.787954		FALSE
10164.1	56246.9	407.75	5.95136		5568.31	1416.66	0.0274376	1.82534		FALSE
10167.7	56256.9	430.75	6.28706		7516.82	915.771	0.0289853	1.35266		FALSE
10177.2	56283	515.75	7.5321		5072.6	1434.39	0.0347049	2.00631		FALSE
10180.8	56293	559.75	8.17469		4807.73	1572.24	0.0376657	2.11759		FALSE
10184.5	56303	584.75	8.53979		4541.04	1642.74	0.039348	2.24276		FALSE
10186.7	56309	616.75	9.00712		11483.7	1323.14	0.0415012	0.887052		FALSE
10197.5	56338.9	816.75	11.928		3113.54	4345.35	0.0549593	3.27523		FALSE
10204.8	56358.8	938.75	13.7097		5262.87	3291.36	0.0631687	1.93901		FALSE
10207.7	56366.9	891.75	13.0233		1751.43	7150.48	0.0600061	5.82824		FALSE
10217.9	56394.9	585.75	8.5544		5407.86	1604.15	0.0394152	1.88946		FALSE
10222.3	56406.8	489.75	7.15239		6895.64	1353.58	0.0329554	1.48243		FALSE
10224.8	56413.9	446.75	6.52442		3886.02	1265.5	0.0300619	2.63119		FALSE
10228.5	56423.9	421.75	6.15931		5820.41	1177.34	0.0283797	1.75735		FALSE
10231.8	56433	403.75	5.89644		4752	1130.72	0.0271684	2.15316		FALSE
10235.5	56443	390.75	5.70658		5614.37	816.826	0.0262937	1.82308		FALSE
10239.1	56452.9	377.75	5.51673		5033.25	1012.67	0.0254189	2.03428		FALSE
10242.6	56462.6	341.75	4.99098		4820.98	964.25	0.0229964	2.12459		FALSE
10245.9	56471.6	335.75	4.90335		7191.7	703.415	0.0225927	1.42468		FALSE
10248.6	56479	324.75	4.74271		5804.7	1083.22	0.0218525	1.76557		FALSE
10253.3	56491.9	276.75	4.04171		6385.71	591.724	0.0186226	1.60566		FALSE
10255.9	56499	276.75	4.04171		5957.7	747.887	0.0186226	1.72145		FALSE
10259.8	56509.7	247.75	3.61818		6342.52	521.824	0.0166712	1.61762		FALSE
10278.5	56561	199.75	2.91718		6679.34	509.454	0.0134412	1.53885		FALSE
10318	56669	179.75	2.6251		9167.52	483.874	0.0120954	1.1255		FALSE
10323.4	56683.7	193.75	2.82956		8292.25	412.757	0.0130375	1.24495		FALSE
10327.5	56695	215.75	3.15085		4286.19	886.357	0.0145179	2.40949		FALSE
10330.5	56703	237.75	3.47214		4230.33	658.181	0.0159983	2.442		FALSE
10335.6	56716.9	266.75	3.89566		4815.71	713.855	0.0179497	2.14622		FALSE
10339.2	56726.8	259.75	3.79343		5004.37	719.974	0.0174786	2.06603		FALSE
10341.4	56732.9	275.75	4.0271		6907.18	757.047	0.0185553	1.4972		FALSE
10344.8	56742	282.75	4.12933		5735.11	786.667	0.0190263	1.80376		FALSE
10348.1	56751	309.75	4.52364		9158.99	630.462	0.0208431	1.12983		FALSE
10352.4	56763	317.75	4.64048		7115.64	1043.33	0.0213815	1.45489		FALSE
10356.1	56772.9	293.75	4.28998		3770.26	640.312	0.0197665	2.74679		FALSE
10359.1	56781	313.75	4.58206		4727.84	906.425	0.0211123	2.19108		FALSE
10362.7	56790.8	331.75	4.84493		5657.33	946.922	0.0223235	1.83172		FALSE
10368.6	56807	379.75	5.67363		14127.8	538.325	0.0255535	0.733913		FALSE
10372.3	56817	407.75	6.09197		7850.3	1126.98	0.0274376	1.32126		FALSE
10378.9	56835	462.75	6.91369		7379.69	1610.7	0.0311386	1.40641		FALSE
10385.5	56852.9	520.75	7.78024		4394.9	1835.83	0.0350414	2.36307		FALSE
10389.2	56863	584.75	8.73643		9385.39	1587.39	0.039348	1.10695		FALSE
10392.8	56873	609.75	9.10994		13649.9	1671.4	0.0410302	0.761386		FALSE
10396.5	56882.9	622.75	9.30416		6382.21	1772.42	0.041905	1.62898		FALSE
10399.8	56891.8	662.75	9.90178		6133.28	1896.05	0.0445966	1.69563		FALSE
10406.8	56910.9	801.75	11.9785		7427.45	2226.1	0.0539499	1.40112		FALSE
10413.4	56929	907.75	13.5622		2508.28	4946.62	0.0610827	4.15161		FALSE
10420	56947	1005.75	15.0264		2974.92	6291.85	0.0676771	3.50262		FALSE
10423.7	56957	1062.75	15.878		6159.03	3818.18	0.0715127	1.69243		FALSE
10428.1	56968.9	1109.75	16.5802		6578.38	3196.52	0.0746753	1.58521		FALSE
10430.3	56974.9	1133.75	16.9387		6276.37	3271.52	0.0762903	1.66184		FALSE
10433.3	56983	1102.75	16.4756		4767.85	3175.89	0.0742043	2.18826		FALSE
10436.8	56992.7	1031.75	15.4148		2618.65	6088.31	0.0694267	3.98558		FALSE
10443.7	57011.2	753.75	11.2614		2940.58	5774.44	0.05072	3.55156		FALSE
10454.6	57040.9	501.75	7.49637		7791.52	1070.6	0.0337629	1.34179		FALSE
10458.6	57051.8	456.75	6.82405		3742.29	1326.6	0.0307348	2.79472		FALSE
10461.7	57060	459.75	6.86887		5959.27	1285.54	0.0309367	1.75553		FALSE
10465	57069	447.75	6.68958		9525.67	933.982	0.0301292	1.09861		FALSE
10468.6	57078.9	424.75	6.34595		7601.54	1184.05	0.0285815	1.37717		FALSE
10472	57088	440.75	6.585		7210.22	938.15	0.0296582	1.45238		FALSE
10475.5	57097.6	430.75	6.4356		7346.29	914.8	0.0289853	1.42596		FALSE
10479	57107	444.75	6.64476		8084.04	1157.42	0.0299273	1.29625		FALSE
10482.7	57117	422.75	6.31607		7318.2	1124.73	0.0284469	1.43241		FALSE
10485.9	57125.7	395.75	5.91268		6937.89	848.272	0.0266301	1.51139		FALSE
10489.3	57134.9	401.75	6.00232		5133.27	1125.08	0.0270338	2.04339		FALSE
10493	57145	420.75	6.28619		7906.77	874.565	0.0283124	1.32709		FALSE
10495.9	57152.9	414.75	6.19655		5893.16	1160.94	0.0279086	1.78104		FALSE
10499.6	57163	411.75	6.15173		7269.93	1124.52	0.0277067	1.44426		FALSE
10503.3	57172.9	423.75	6.33101		5725.02	899.643	0.0285142	1.83463		FALSE
10506.2	57180.7	424.75	6.34595		4731.36	1218.05	0.0285815	2.22055		FALSE
10509.9	57190.9	438.75	6.55512		4975.43	935.391	0.0295236	2.11237		FALSE
10512.9	57198.8	465.75	6.95851		6198.38	1257.58	0.0313404	1.69607		FALSE
10515.9	57207	433.75	6.48042		5340.5	1179.19	0.0291871	1.96908		FALSE
10519.6	57217	392.75	5.86786		6067.96	823.301	0.0264282	1.73363		FALSE
10523.3	57226.9	351.75	5.2553		6113.69	924.279	0.0236693	1.72126		FALSE
10526.5	57235.7	289.75	4.32899		5417.55	784.403	0.0194973	1.94304		FALSE
10529.9	57245	242.75	3.62679		7002.2	502.542	0.0163347	1.5038		FALSE
10533.1	57253.5	215.75	3.2234		5743.85	574.247	0.0145179	1.8338		FALSE
10536.9	57263.8	183.75	2.74531		4125.47	399.775	0.0123646	2.55411		FALSE
10540.4	57273.4	181.75	2.71543		4969.27	502.212	0.01223	2.12113		FALSE
11107.8	58786.9	187.25	2.8573		5240.78	391.589	0.0126001	2.11949		FALSE
11110.8	58795	222.25	3.39137		6888.45	556.421	0.0149553	1.61297		FALSE
11113.9	58803	210.25	3.20826		5639.94	575.657	0.0141478	1.97057		FALSE
11117.7	58813	193.25	2.94885		5149.47	392.058	0.0130038	2.159		FALSE
