# Supplementary material for: The Construction and Evaluation of Reference Spectra for the Identification of Human Pathogenic Microorganisms by MALDI-TOF MS
Source: PLoS One. 2014 Sep 2;9(9):e106312. doi: 10.1371/journal.pone.0106312 (PMC4152241; doi:10.1371/journal.pone.0106312)
Supplement: File S1 — The original peak lists of the strains used in this study (excluding the highly pathogenic organisms. (ZIP) [file pone.0106312.s001.zip › File S1, Supplementary Material S1/peak list/escherichia ecoli.xlsx]

## Sheet: ICDC_01km68-1_0_B7_1
Spectrum: ICDC 01km68-1\0_B7\1 1SLin, "Baseline subt." (D:\Data\BioTyperRealTimeProcessing\China CDC\20120629dachang\ICDC 01km68-1\0_B7\1)
m/z	time	Intens.	SN	Quality Fac.	Res.	Area	Rel. Intens.	FWHM	Chi^2	Bk. Peak
2688.95	29106.6	409	4.69787		1250.87	998.226	0.033756	2.14967		FALSE
2834.39	29873.1	1263	14.0157		558.589	7551.5	0.104239	5.0742		FALSE
2839.95	29902.1	229	2.54126		3635.16	240.444	0.0189	0.781247		FALSE
3125.56	31350.8	215.25	2.38585		2965.09	276.104	0.0177652	1.05412		FALSE
3127.41	31359.9	287.25	3.18391		3196.37	373.197	0.0237076	0.978423		FALSE
3129.02	31368	194.25	2.15308		2896.16	269.112	0.016032	1.0804		FALSE
3154.93	31496	192.25	2.13092		3328.28	254.345	0.015867	0.947917		FALSE
3156.56	31504	245.25	2.71837		6743.19	178.98	0.0202412	0.46811		FALSE
3158.55	31513.8	191.25	2.11983		1853.23	346.508	0.0157844	1.70435		FALSE
3634.21	33776	213	2.32331		2698.78	268.308	0.0175795	1.34661		FALSE
3636.15	33784.9	266	2.90141		2824.86	426.457	0.0219538	1.2872		FALSE
3638.13	33794	262	2.85778		2337.29	700.76	0.0216236	1.55656		FALSE
3673.79	33957.4	454	4.90386		741.673	2861.41	0.03747	4.95338		FALSE
4184.99	36217.8	203.375	2.13165		1483.94	781.016	0.0167851	2.82019		FALSE
4321.07	36796	199.375	2.07811		4982	298.512	0.016455	0.867337		FALSE
4323.15	36804.7	220.375	2.29699		4681.54	282.459	0.0181882	0.923447		FALSE
4325.35	36814	269.375	2.80772		5605.14	391.243	0.0222323	0.771676		FALSE
4327.5	36823.1	258.375	2.69307		3891.35	346.17	0.0213244	1.11208		FALSE
4329.72	36832.4	281.375	2.9328		3692.69	480.795	0.0232227	1.17251		FALSE
4332	36842	313.375	3.26634		4255.1	527.95	0.0258638	1.01807		FALSE
4333.9	36850	353.375	3.68326		5038.59	453.536	0.0291651	0.860142		FALSE
4336.27	36860	345.375	3.59988		5675.26	567.061	0.0285048	0.764066		FALSE
4338.65	36870	347.375	3.62073		3981.74	599.211	0.0286699	1.08964		FALSE
4341.17	36880.6	381.375	3.97511		3994.27	660.716	0.031476	1.08685		FALSE
4343.41	36890	498.375	5.19461		5464.32	1040.6	0.0411324	0.794867		FALSE
4350.61	36920.3	946.375	9.86417		1031.47	5099.54	0.0781071	4.21786		FALSE
4352.92	36930	957.375	9.97882		3116.53	1789	0.079015	1.39672		FALSE
4365.18	36981.4	4460.38	46.491		592.155	44597	0.368128	7.37168		FALSE
4375.82	37026	543.375	5.66365		5498.39	722.525	0.0448463	0.795835		FALSE
4378.2	37035.9	488.375	5.09038		4369.83	870.649	0.040307	1.00191		FALSE
4382.5	37053.9	528.375	5.50731		1548.18	1847.82	0.0436083	2.83073		FALSE
4384.89	37064	605.375	6.30989		3853.44	1319.98	0.0499634	1.13792		FALSE
4392.54	37096	298.375	3.10999		4402.04	501.832	0.0246258	0.997842		FALSE
4397.33	37116	224.375	2.33177		7939.15	199.483	0.0185183	0.553879		FALSE
4399.43	37124.7	213.375	2.21745		4032.01	435.298	0.0176105	1.09112		FALSE
4406.43	37154	196.375	2.04078		4485.83	242.398	0.0162074	0.982299		FALSE
4408.82	37164	203.375	2.11353		5201.89	363.613	0.0167851	0.847542		FALSE
4436.67	37280	230.375	2.39412		7399.69	247.546	0.0190135	0.599575		FALSE
4438.59	37288	196.375	2.04078		3314.19	393.971	0.0162074	1.33927		FALSE
4613.61	38008.8	525.375	5.44774		887.416	3545.73	0.0433607	5.19892		FALSE
4621.25	38040	206.375	2.13995		7264.16	276.862	0.0170327	0.636171		FALSE
4756.16	38586	249.5	2.58994		3632.44	416.11	0.020592	1.30936		FALSE
4758.39	38594.9	295.5	3.06744		3607.61	533.605	0.0243885	1.31899		FALSE
4760.92	38605.1	415.5	4.3131		3983.33	746.755	0.0342924	1.19521		FALSE
4768.59	38635.9	1904.5	19.7697		899.117	14522.7	0.157184	5.30363		FALSE
4777.14	38670.2	1193.5	12.3891		1019.76	9144.12	0.0985031	4.68455		FALSE
4787.08	38710	381.5	3.93062		6390.73	662.977	0.0314863	0.749066		FALSE
4792.07	38730	226.5	2.33365		6410.18	215.008	0.0186937	0.747572		FALSE
5057.96	39780	208.375	2.14338		9854.36	184.992	0.0171978	0.513272		FALSE
5062.85	39799	218.375	2.24625		4811.79	299.446	0.0180231	1.05218		FALSE
5065.15	39808	219.375	2.25653		6315.92	351.185	0.0181057	0.801965		FALSE
5067.72	39818	227.375	2.33882		4324.96	412.172	0.0187659	1.17174		FALSE
5069.78	39826	260.375	2.67827		7552.7	364.406	0.0214895	0.671253		FALSE
5072.84	39837.9	313.375	3.22343		5445	550.388	0.0258638	0.931651		FALSE
5077.48	39856	496.375	5.10581		5759.59	1525.04	0.0409673	0.881571		FALSE
5079.78	39864.9	589.375	6.06242		4456.2	1105.9	0.0486428	1.13993		FALSE
5082.25	39874.5	713.375	7.33791		3254.5	1682.84	0.0588769	1.56161		FALSE
5084.68	39884	779.375	8.0168		7608.25	1101.91	0.0643241	0.668312		FALSE
5087.4	39894.5	723.375	7.44077		2162.13	1820.98	0.0597023	2.35296		FALSE
5089.81	39903.9	819.375	8.42825		5261.01	1210.97	0.0676254	0.967459		FALSE
5096.72	39930.7	2408.38	24.773		754.685	22223.3	0.19877	6.75343		FALSE
5108.64	39977	301.375	3.1		3800.63	584.752	0.0248734	1.34416		FALSE
5110.97	39986	279.375	2.8737		3501.81	409.413	0.0230576	1.45952		FALSE
5113.87	39997.2	279.375	2.8737		2481.81	695.119	0.0230576	2.06054		FALSE
5116.28	40006.6	327.375	3.36744		4152.4	622.748	0.0270192	1.23213		FALSE
5118.68	40015.9	385.375	3.96404		3874.97	897.371	0.0318061	1.32096		FALSE
5123.65	40035.1	299.375	3.07943		5186.64	426.956	0.0247083	0.987855		FALSE
5125.94	40044	291.375	2.99714		8602.56	444.677	0.024048	0.595862		FALSE
5128.52	40054	243.375	2.5034		7619.51	322.496	0.0200865	0.673077		FALSE
5130.75	40062.6	207.375	2.1331		4234.71	386.271	0.0171153	1.21159		FALSE
5133.17	40072	215.375	2.21539		3182.51	376.669	0.0177755	1.61293		FALSE
5135.76	40082	211.375	2.17424		7216.85	350.628	0.0174454	0.711635		FALSE
5138.34	40092	218.375	2.24625		7474.05	292.347	0.0180231	0.687492		FALSE
5140.42	40100	211.375	2.17424		8134.49	284.063	0.0174454	0.631929		FALSE
5142.24	40107	195.375	2.00966		3535.88	381.679	0.0161249	1.4543		FALSE
5146.8	40124.7	262.375	2.69884		2973.38	767.409	0.0216546	1.73096		FALSE
5150.35	40138.4	417.375	4.2932		1518.44	1983.58	0.0344472	3.39188		FALSE
5151.79	40143.9	399.375	4.10805		6922.06	700.635	0.0329616	0.744257		FALSE
5154.07	40152.7	263.375	2.70912		4681.27	465.915	0.0217371	1.101		FALSE
5156.47	40162	202.375	2.08167		6264.81	276.548	0.0167026	0.823085		FALSE
5159.06	40172	210.375	2.16396		9506.99	263.389	0.0173629	0.54266		FALSE
5260.1	40559.9	203.375	2.09695		4311.08	349.278	0.0167851	1.22014		FALSE
5262.72	40570	199.375	2.05571		4448.86	337.009	0.016455	1.18294		FALSE
5265.33	40579.9	217.375	2.2413		4728.44	352.243	0.0179406	1.11355		FALSE
5267.67	40588.8	215.375	2.22068		3935.33	306.803	0.0177755	1.33856		FALSE
5270.54	40599.8	197.375	2.03508		2815.16	463.187	0.0162899	1.8722		FALSE
5273.17	40609.8	233.375	2.40627		4419.66	340.363	0.0192611	1.19312		FALSE
5275.48	40618.7	229.375	2.36503		4076.86	445.037	0.018931	1.29401		FALSE
5280.02	40636	263.375	2.71559		3605.11	399.2	0.0217371	1.46459		FALSE
5286.82	40661.9	312.375	3.22082		4991.6	753.775	0.0257812	1.05914		FALSE
5288.92	40669.9	335.375	3.45797		4017	662.936	0.0276795	1.31663		FALSE
5291.35	40679.2	423.375	4.36531		4532.29	627.377	0.0349424	1.16748		FALSE
5293.66	40688	496.375	5.118		6195.88	876.433	0.0409673	0.854384		FALSE
5296.28	40697.9	502.375	5.17986		4018.12	974.801	0.0414625	1.3181		FALSE
5298.92	40708	498.375	5.13862		4078.82	1001.66	0.0411324	1.29913		FALSE
5301.34	40717.2	537.375	5.54074		4394.58	1068.13	0.0443511	1.20633		FALSE
5303.87	40726.8	578.375	5.96348		3753.04	881.578	0.047735	1.41322		FALSE
5306.26	40736	602.375	6.21094		6162.72	891.019	0.0497158	0.861027		FALSE
5308.86	40745.8	659.375	6.79865		4883.36	1277.2	0.0544202	1.08713		FALSE
5311	40754	687.375	7.08735		5756.24	1040.12	0.0567311	0.922651		FALSE
5317.08	40777.1	882.375	9.09795		3906.94	1715.3	0.072825	1.36093		FALSE
5319.41	40785.9	1037.38	10.6961		4650.36	2043.37	0.0856176	1.14387		FALSE
5327.65	40817.2	1279.38	13.1913		4235.98	3263.94	0.105591	1.25771		FALSE
5332.55	40835.8	1470.38	15.1962		3106.46	6466.17	0.121354	1.7166		FALSE
5340.11	40864.5	2281.38	23.5779		808.14	21235.8	0.188289	6.6079		FALSE
5344.7	40881.9	2070.38	21.3972		7865.03	4229.32	0.170874	0.679553		FALSE
5347.59	40892.9	1963.38	20.2914		4830.56	3094.91	0.162043	1.10703		FALSE
5369.72	40976.7	4126.38	42.6459		621.442	63716.1	0.340562	8.64075		FALSE
5382.05	41023.3	12116.4	125.222		669.832	151431	1	8.03493		FALSE
5397.08	41080	1648.38	17.0359		7456.36	1727.28	0.136045	0.723822		FALSE
5400.23	41091.9	1717.38	17.749		5242.49	4349.25	0.14174	1.03009		FALSE
5402.38	41100	1909.38	19.7333		4330.73	3872.34	0.157586	1.24745		FALSE
5404.88	41109.4	1866.38	19.2889		703.55	18707.6	0.154037	7.6823		FALSE
5419.86	41165.8	647.375	6.69059		2696.14	1327.18	0.0534298	2.01023		FALSE
5421.9	41173.5	594.375	6.14283		3315.66	904.886	0.0490555	1.63524		FALSE
5424.64	41183.8	529.375	5.47106		5056.54	1021.94	0.0436909	1.0728		FALSE
5426.8	41192	460.375	4.75795		4749.85	672.83	0.0379961	1.14252		FALSE
5428.93	41200	398.375	4.11718		4243.1	1218.65	0.0328791	1.27947		FALSE
5437.96	41233.9	228.375	2.36024		7129.44	450.505	0.0188485	0.762747		FALSE
6185.71	43954	202.25	2.07168		9992.29	291.75	0.0166923	0.619049		FALSE
6198.77	44000	336.25	3.44426		8441.58	636.389	0.0277517	0.734314		FALSE
6200.2	44005	314.25	3.21891		2465.44	1133.37	0.025936	2.51484		FALSE
6204.46	44020	352.25	3.60815		9193.44	578.631	0.0290722	0.674879		FALSE
6215.83	44060	629.25	6.42842		6628.68	1052.51	0.0519338	0.937717		FALSE
6218.1	44068	649.25	6.63274		10289.5	1380.82	0.0535845	0.604317		FALSE
6229.99	44109.8	1015.25	10.3718		1371.31	8195.31	0.0837916	4.54308		FALSE
6243.58	44157.5	2235.25	22.8353		1014.53	22017.3	0.184482	6.15415		FALSE
6256.28	44202	7028.25	71.8006		768.511	98126.6	0.580062	8.14077		FALSE
6270.53	44251.9	2097.25	21.4255		14315.6	3565.43	0.173092	0.438021		FALSE
6273.38	44261.9	2197.25	22.4471		4005.59	4913.64	0.181345	1.56615		FALSE
6275.94	44270.8	2379.25	24.3064		5195.73	5253.43	0.196366	1.2079		FALSE
6278.52	44279.9	2450.25	25.0318		5111.01	5456.96	0.202226	1.22843		FALSE
6281.36	44289.8	2367.25	24.1838		1869.7	10311.5	0.195376	3.35955		FALSE
6285.97	44305.9	2129.25	21.7524		4947.82	4719.63	0.175733	1.27045		FALSE
6288.84	44316	2039.25	20.833		4408.15	3459.84	0.168305	1.42664		FALSE
6294.84	44336.9	2158.25	22.0487		4603.3	4849.79	0.178127	1.36746		FALSE
6300.1	44355.3	2385.25	24.3677		2075.68	13026.1	0.196862	3.03521		FALSE
6302.55	44363.9	2311.25	23.6117		6067.98	10177.1	0.190754	1.03866		FALSE
6317.03	44414.4	4010.25	40.9687		701.609	56078.3	0.330978	9.00364		FALSE
6336.49	44482.2	852.25	8.70659		3714.14	1933.81	0.0703387	1.70605		FALSE
6339.55	44492.9	873.25	8.92112		4376.3	1959.19	0.0720719	1.44861		FALSE
6341.83	44500.8	835.25	8.53291		4808.19	1403.29	0.0689356	1.31896		FALSE
6344.16	44508.9	757.25	7.73607		4696.63	1638.57	0.0624981	1.35079		FALSE
6346.76	44518	682.25	6.96987		4442.83	1450.51	0.0563081	1.42854		FALSE
6349.63	44527.9	566.25	5.78481		4767.68	933.959	0.0467343	1.33181		FALSE
6352.51	44538	518.25	5.29444		4150.73	1364.94	0.0427727	1.53046		FALSE
6355.39	44548	477.25	4.87559		5132.68	770.022	0.0393888	1.23822		FALSE
6357.88	44556.6	429.25	4.38522		4234.71	932.787	0.0354273	1.50137		FALSE
6360.57	44566	431.25	4.42737		5404.12	681.865	0.0355923	1.17699		FALSE
6363.12	44574.8	389.25	3.99618		5075.01	801.483	0.0321259	1.25381		FALSE
6366.27	44585.8	361.25	3.70872		5223.26	735.066	0.029815	1.21883		FALSE
6368.93	44595	324.25	3.32887		5688.73	525.11	0.0267613	1.11957		FALSE
6371.49	44603.9	292.25	3.00035		3647.66	619.393	0.0241203	1.74674		FALSE
6374.16	44613.2	284.25	2.91821		5347.92	456.85	0.02346	1.19189		FALSE
6378.37	44627.8	260.25	2.67182		2239.48	853.923	0.0214792	2.84814		FALSE
6382.45	44642	235.25	2.41516		6983.12	377.166	0.0194159	0.913983		FALSE
6384.18	44648	249.25	2.55889		8859.72	500.585	0.0205713	0.720585		FALSE
6388.22	44662	235.25	2.41516		8247.68	582.258	0.0194159	0.774548		FALSE
6391.1	44672	225.25	2.3125		8807.79	353.63	0.0185905	0.72562		FALSE
6393.63	44680.7	223.25	2.29197		5119.87	470.979	0.0184255	1.24879		FALSE
6396.29	44690	251.25	2.57942		5719	373.897	0.0207364	1.11843		FALSE
6398.92	44699.1	221.25	2.27143		3888.98	475.479	0.0182604	1.6454		FALSE
6402.05	44709.9	217.25	2.23037		2906.59	471.07	0.0179303	2.2026		FALSE
6404.95	44720	210.25	2.1585		3870.82	435.764	0.0173525	1.65467		FALSE
6407.01	44727.1	196.25	2.01477		5258.7	317.909	0.0161971	1.21836		FALSE
6409.56	44735.9	235.25	2.41516		4657.26	487.823	0.0194159	1.37625		FALSE
6412.45	44746	272.25	2.79502		6261.22	428.745	0.0224696	1.02415		FALSE
7153.07	47240	206	2.17639		6477.66	424.254	0.0170018	1.10427		FALSE
7158.57	47258	318	3.35967		2783.12	1236.74	0.0262455	2.57213		FALSE
7161.86	47268.8	269	2.84199		4756.09	603.666	0.0222014	1.50583		FALSE
7164.67	47278	230	2.42995		6769.61	370.706	0.0189826	1.05836		FALSE
7167.71	47287.9	194	2.04961		6382.44	382.114	0.0160114	1.12304		FALSE
7199.51	47392	202	2.13413		5811.89	374.419	0.0166717	1.23876		FALSE
7205.63	47412	196	2.07074		8193.36	306.078	0.0161765	0.879447		FALSE
7208.08	47420	195	2.06018		4901.45	407.494	0.0160939	1.4706		FALSE
7211.15	47430	216	2.28204		7847.09	416.728	0.0178271	0.918958		FALSE
7214.2	47439.9	225	2.37713		7064.95	364.616	0.0185699	1.02113		FALSE
7217.24	47449.9	213	2.25035		3166.12	495.814	0.0175795	2.27952		FALSE
7219.54	47457.4	226	2.38769		4157.31	529.751	0.0186524	1.73659		FALSE
7230.15	47492	338	3.57097		5587.46	1028.86	0.0278961	1.294		FALSE
7233.35	47502.4	348	3.67662		3903.93	812.34	0.0287215	1.85284		FALSE
7236.27	47512	392	4.14149		9229.21	866.419	0.0323529	0.784062		FALSE
7238.74	47520	390	4.12036		6973.94	1036.14	0.0321878	1.03797		FALSE
7242.07	47530.8	387	4.08866		5775.92	683.69	0.0319402	1.25384		FALSE
7244.87	47540	473	4.99725		8945.1	741.599	0.0390381	0.809927		FALSE
7247.93	47549.9	475	5.01838		5317.23	1044.93	0.0392031	1.3631		FALSE
7250.41	47558	516	5.45155		9425.95	865.566	0.042587	0.769197		FALSE
7253.48	47568	641	6.77217		3572.32	1779.92	0.0529036	2.03047		FALSE
7259.58	47587.8	849	8.9697		2049.49	3672.71	0.0700705	3.54214		FALSE
7262.08	47596	947	10.0051		4238.87	2136.31	0.0781587	1.71321		FALSE
7275.5	47639.6	2861	30.2265		743.562	39421.5	0.236127	9.78466		FALSE
7292.32	47694.3	440	4.64861		3228.19	1070.08	0.0363145	2.25895		FALSE
7294.7	47702	477	5.03951		4092.85	1107.43	0.0393682	1.7823		FALSE
7297.53	47711.2	460	4.85991		3204.39	1317.34	0.0379652	2.27736		FALSE
7301.47	47724	423	4.469		3404.95	941.174	0.0349114	2.14437		FALSE
7307.02	47742	339	3.58154		5466.31	559.111	0.0279787	1.33674		FALSE
7309.49	47750	307	3.28155		5265.42	668.943	0.0253376	1.38821		FALSE
7312.57	47760	260	2.77916		5395.23	452.224	0.0214586	1.35538		FALSE
7315.62	47769.8	269	2.87536		6125.41	727.42	0.0222014	1.19431		FALSE
7318.74	47780	242	2.58676		11494.7	472.471	0.019973	0.636706		FALSE
7321.21	47788	201	2.1485		2037.77	778.365	0.0165891	3.59276		FALSE
7866.05	49521.9	223.75	2.45667		6550.22	601.318	0.0184667	1.20088		FALSE
7871.82	49540	317.75	3.48875		4170.14	760.255	0.0262248	1.88766		FALSE
7876.3	49554	245.75	2.69822		3233.23	954.337	0.0202825	2.43604		FALSE
8309.2	50888.6	184.75	2.05455		4674.54	502.361	0.015248	1.77755		FALSE
8312.9	50899.8	182.75	2.03231		6672.53	321.037	0.0150829	1.24584		FALSE
8315.54	50907.9	194.75	2.16575		5265.92	428.738	0.0160733	1.57912		FALSE
8318.6	50917.1	207.75	2.31032		4006.02	491.325	0.0171462	2.07652		FALSE
8321.51	50926	250.75	2.78851		4972.25	551.802	0.0206951	1.67359		FALSE
8324.8	50936	256.75	2.85524		6689.27	445.394	0.0211903	1.2445		FALSE
8328.08	50946	284.75	3.18877		6967.44	594.178	0.0235013	1.19529		FALSE
8331.37	50956	259.75	2.90881		6906.73	555.531	0.0214379	1.20627		FALSE
8334.26	50964.7	239.75	2.68484		5560.4	440.95	0.0197873	1.49886		FALSE
8337.7	50975.2	226.75	2.53926		6403.49	519.673	0.0187143	1.30205		FALSE
8340.85	50984.7	223.75	2.50566		5479.16	534.615	0.0184667	1.52229		FALSE
8347.19	51004	230.75	2.58405		4436.78	437.096	0.0190445	1.88136		FALSE
8349.82	51012	262.75	2.94241		7692.81	467.314	0.0216855	1.08541		FALSE
8352.84	51021.1	256.75	2.87522		5204.67	493.835	0.0211903	1.60487		FALSE
8356.41	51032	303.75	3.40154		11419.5	721.44	0.0250694	0.731764		FALSE
8359.22	51040.5	300.75	3.36795		6178.11	699.955	0.0248218	1.35304		FALSE
8362.35	51050	314.75	3.52473		6715.87	735.09	0.0259772	1.24516		FALSE
8365.65	51060	413.75	4.63338		11197.9	1138.06	0.034148	0.747071		FALSE
8368.94	51070	465.75	5.2157		9719.86	1110.95	0.0384397	0.861014		FALSE
8371.66	51078.2	440.75	4.93574		1856.71	2810	0.0363764	4.50886		FALSE
8381.46	51107.9	187.75	2.10252		6660.43	335.228	0.0154956	1.2584		FALSE
8873.43	52577	203.125	2.34101		3384.76	736.262	0.0167645	2.62158		FALSE
8876.47	52586	234.125	2.69829		6837.05	911.519	0.019323	1.29829		FALSE
8985.51	52906	187.125	2.15661		4778.7	315.282	0.015444	1.88033		FALSE
8988.92	52916	205.125	2.36406		3929.52	459.123	0.0169296	2.28754		FALSE
8992.32	52925.9	240.125	2.76744		6172.98	520.265	0.0198182	1.45672		FALSE
8995.48	52935.2	204.125	2.35254		4727.38	506.137	0.016847	1.90285		FALSE
8998.7	52944.6	187.125	2.15661		4720.69	350.653	0.015444	1.90623		FALSE
9149.61	53384	175.125	2.02625		4629.84	381.564	0.0144536	1.97622		FALSE
9153	53393.8	199.125	2.30393		5012.28	451.967	0.0164344	1.82612		FALSE
9155.82	53402	238.125	2.75517		5007.21	544.232	0.0196532	1.82853		FALSE
9159.27	53412	244.125	2.8246		5125.7	430.101	0.0201484	1.78693		FALSE
9162.34	53420.9	260.125	3.00972		5752.43	629.451	0.0214689	1.59278		FALSE
9165.78	53430.9	291.125	3.3684		4775.45	566.416	0.0240274	1.91935		FALSE
9169.1	53440.5	327.125	3.78493		4665.83	789.973	0.0269986	1.96516		FALSE
9172.34	53449.9	370.125	4.28245		5949.01	895.7	0.0305475	1.54183		FALSE
9176.09	53460.7	404.125	4.67584		4454.88	1049.08	0.0333536	2.05978		FALSE
9178.6	53468	443.125	5.12708		4123.32	890.124	0.0365724	2.22602		FALSE
9182.73	53479.9	534.125	6.17998		5188.93	1334.48	0.0440829	1.76968		FALSE
9186.18	53489.9	569.125	6.58494		4741.67	1480.71	0.0469716	1.93733		FALSE
9189.63	53499.9	679.125	7.85767		5634.33	1705.8	0.0560502	1.63101		FALSE
9192.55	53508.4	691.125	7.99651		4383.61	1388.77	0.0570406	2.09703		FALSE
9195.82	53517.8	752.125	8.7023		4575.83	2000.43	0.0620751	2.00965		FALSE
9198.87	53526.7	827.125	9.57007		5213.06	2156.76	0.0682651	1.76458		FALSE
9201.41	53534	863.125	9.9866		6832.35	1734.72	0.0712362	1.34674		FALSE
9205.27	53545.2	927.125	10.7271		4470.2	3040.78	0.0765183	2.05925		FALSE
9226.01	53605.1	1830.12	21.4076		1941.04	17833.3	0.151046	4.75312		FALSE
9228.29	53611.7	1838.12	21.5011		1297.98	17620.4	0.151706	7.10971		FALSE
9240.87	53648	773.125	9.04349		5613.29	1961.36	0.0638083	1.64625		FALSE
9244.34	53658	643.125	7.52284		5005.13	1668.14	0.053079	1.84697		FALSE
9247.81	53668	575.125	6.72742		5320.98	1142.57	0.0474668	1.73799		FALSE
9251.26	53678	555.125	6.49347		4539.2	1398.63	0.0458161	2.03808		FALSE
9254.38	53686.9	508.125	5.9437		4925.15	1320.42	0.041937	1.879		FALSE
9258.2	53698	501.125	5.86182		4323.87	1293.78	0.0413593	2.14118		FALSE
9261.67	53707.9	467.125	5.46411		5226.75	1474.71	0.0385532	1.77198		FALSE
9265.59	53719.3	457.125	5.34714		6554.2	895.338	0.0377279	1.41369		FALSE
9268.58	53727.9	465.125	5.44072		5023.43	1170.98	0.0383881	1.84507		FALSE
9271.67	53736.8	447.125	5.23016		4804.59	1137.09	0.0369025	1.92976		FALSE
9274.87	53746	377.125	4.41135		6036.55	734.612	0.0311252	1.53645		FALSE
9278.3	53755.9	377.125	4.41135		5277.59	916.767	0.0311252	1.75805		FALSE
9281.76	53765.8	328.125	3.83818		5147.57	789.676	0.0270811	1.80313		FALSE
9284.97	53775.1	289.125	3.38199		6199.35	670.841	0.0238623	1.49773		FALSE
9288.07	53784	258.125	3.01937		7085.66	472.975	0.0213038	1.31083		FALSE
9291.73	53794.5	229.125	2.68015		5426.94	555.015	0.0189104	1.71215		FALSE
9294.59	53802.8	193.125	2.25904		6215.53	454.642	0.0159392	1.49538		FALSE
9297.8	53812	172.125	2.0134		5187.67	326.433	0.014206	1.79229		FALSE
9301.27	53822	200.125	2.34093		7197.95	387.234	0.0165169	1.29221		FALSE
9414.96	54148	173.125	2.057		5744.99	372.577	0.0142885	1.63881		FALSE
9421.92	54167.9	181.125	2.15205		5034.83	438.955	0.0149488	1.87135		FALSE
9425.02	54176.7	190.125	2.25898		5095.46	468.435	0.0156916	1.84969		FALSE
9427.57	54184	189.125	2.2471		3536.52	382.777	0.015609	2.66578		FALSE
9438.7	54215.8	256.125	3.04317		3450.55	672.773	0.0211387	2.73542		FALSE
9455.59	54264	433.125	5.1462		5046.13	1148.9	0.0357471	1.87383		FALSE
9458.72	54272.9	485.125	5.76405		5002.47	1299.52	0.0400388	1.89081		FALSE
9496.2	54379.7	1629.12	19.3566		1149.87	20563.6	0.134456	8.25848		FALSE
9497.71	54384	1742.12	20.6992		25648.9	3619.8	0.143783	0.370298		FALSE
9538.98	54501.3	6603.12	78.4555		907.884	141953	0.544975	10.5068		FALSE
9540.68	54506.2	6548.12	77.802		737.41	152465	0.540436	12.9381		FALSE
9580.96	54620.4	1875.12	22.2794		3082	13041.8	0.15476	3.10869		FALSE
9589.95	54645.9	1496.12	17.7763		7556.92	4011.01	0.12348	1.26903		FALSE
9592.8	54654	1360.12	16.1604		8693.86	2785.62	0.112255	1.1034		FALSE
9595.59	54661.9	1259.12	14.9604		8645.71	2575.47	0.103919	1.10987		FALSE
9598.71	54670.7	1155.12	13.7801		4863.67	3185.41	0.0953359	1.97355		FALSE
9615.28	54717.6	613.125	7.31431		3977.37	1634.42	0.050603	2.41749		FALSE
9618.94	54728	549.125	6.55082		5340.92	1108.71	0.0453209	1.80099		FALSE
9621.78	54736	509.125	6.07363		5808.67	1313.11	0.0420196	1.65645		FALSE
9625.31	54746	416.125	4.96419		4677.36	1111.42	0.034344	2.05785		FALSE
9628.85	54756	371.125	4.42736		8483.99	713.692	0.03063	1.13494		FALSE
9632.36	54765.9	335.125	3.99789		5253.28	852.265	0.0276589	1.83359		FALSE
9635.88	54775.9	320.125	3.81895		6831.54	721.154	0.0264209	1.4105		FALSE
9638.76	54784	260.125	3.10318		7281.65	630.364	0.0214689	1.32371		FALSE
9642.29	54794	263.125	3.13896		7992.75	471.788	0.0217165	1.20638		FALSE
9645.82	54803.9	213.125	2.54249		5063.08	517.873	0.0175898	1.90513		FALSE
10299.5	56620	172	2.11318		11370.4	406.966	0.0141957	0.905817		FALSE
10303.1	56629.9	167	2.05175		5266.94	544.829	0.013783	1.95619		FALSE

## Sheet: ICDC_01SD66-1_0_G7_1
Spectrum: ICDC 01SD66-1\0_G7\1 1SLin, "Baseline subt." (D:\Data\BioTyperRealTimeProcessing\China CDC\20120629dachang\ICDC 01SD66-1\0_G7\1)
m/z	time	Intens.	SN	Quality Fac.	Res.	Area	Rel. Intens.	FWHM	Chi^2	Bk. Peak
2690.54	29115.5	197	2.02018		926.177	566.072	0.0181247	2.90499		FALSE
2835.07	29877.5	401	3.9181		558.858	2224.23	0.0368935	5.07298		FALSE
3579.66	33526.9	299.5	2.72335		1151.32	1151.58	0.0275551	3.10917		FALSE
3629.73	33758	265.5	2.41419		5400.18	294.634	0.024427	0.672149		FALSE
3631.9	33768	326.5	2.96886		5354.69	352.118	0.0300392	0.678264		FALSE
3637.52	33793.8	1712.5	15.5717		754.988	9883.11	0.157556	4.81799		FALSE
3644.22	33824.6	306.5	2.787		3665.09	476.627	0.0281991	0.994306		FALSE
3646.27	33834	269.5	2.45056		3158.47	415.099	0.024795	1.15444		FALSE
3648.44	33844	241.5	2.19595		3695.11	287.546	0.0222189	0.987371		FALSE
3674.12	33961.6	497.5	4.45718		669.63	3176.02	0.0457719	5.48679		FALSE
4158.51	36107.8	249	2.08239		4526.84	286.88	0.0229089	0.918635		FALSE
4160.62	36116.8	258	2.15765		3312.15	419.964	0.023737	1.25617		FALSE
4162.88	36126.5	351	2.93541		2957.96	573.289	0.0322933	1.40735		FALSE
4165.05	36135.9	360	3.01068		3146.68	617.056	0.0331213	1.32363		FALSE
4167.38	36145.9	342	2.86015		4237.28	432.697	0.0314653	0.983504		FALSE
4169.27	36154	334	2.79324		5587.25	521.777	0.0307292	0.746211		FALSE
4171.6	36164	330	2.75979		5300.37	424.876	0.0303612	0.787038		FALSE
4176.83	36186.4	560	4.68328		2420.54	2240.72	0.0515221	1.72557		FALSE
4184.11	36217.6	1883	15.7475		1953.4	7384.78	0.173243	2.14196		FALSE
4185.39	36223.1	1925	16.0988		1593.02	7601.18	0.177107	2.62733		FALSE
4192.12	36252	497	4.15641		4634.01	618.846	0.0457259	0.904643		FALSE
4194.45	36261.9	430	3.59609		3764.07	667.537	0.0395616	1.11434		FALSE
4196.59	36271.1	321	2.68452		3732.9	418.616	0.0295332	1.12422		FALSE
4198.39	36278.8	241	2.01548		3113.83	414.174	0.0221729	1.3483		FALSE
4365.09	36984.9	1502	12.4543		703.995	12066.9	0.13819	6.20046		FALSE
4449.66	37338	312	2.54742		3618.94	524.254	0.0287052	1.22955		FALSE
4592.79	37928	269	2.17121		8206.13	343.106	0.024749	0.559679		FALSE
4597.5	37947.2	350	2.825		4289.1	606.273	0.0322013	1.0719		FALSE
4599.64	37956	308	2.486		3453.59	425.762	0.0283371	1.33184		FALSE
4602.07	37965.9	331	2.67164		4324.39	548.195	0.0304532	1.06421		FALSE
4604.51	37975.9	360	2.90571		5080.76	476.459	0.0331213	0.906264		FALSE
4606.49	37984	414	3.34157		5569.51	554.426	0.0380895	0.82709		FALSE
4613.57	38012.9	1154	9.31442		847.645	9544.29	0.106172	5.44281		FALSE
4623.16	38052	367	2.96221		5203.72	516.448	0.0337654	0.888432		FALSE
4628.04	38071.9	364	2.938		4655.99	514.855	0.0334894	0.993998		FALSE
4636.52	38106.4	1058	8.53956		884.542	8237.02	0.0973399	5.24173		FALSE
4743.32	38538.7	386	3.1086		3579.22	668.655	0.0355134	1.32524		FALSE
4745.63	38548	518	4.17164		5766.67	891.955	0.0476579	0.822941		FALSE
4748.11	38557.9	635	5.11388		3809.05	1132.03	0.0584224	1.24653		FALSE
4750.59	38567.9	686	5.5246		5274.17	945.14	0.0631146	0.900727		FALSE
4755.5	38587.7	963	7.75538		3124.77	3649.24	0.0885996	1.52187		FALSE
4757.56	38596	1276	10.2761		5316.04	2245.86	0.117397	0.894945		FALSE
4760.01	38605.8	1554	12.5149		3687.61	2936.78	0.142974	1.29081		FALSE
4768.64	38640.4	6525	52.5482		844.611	57579.9	0.600324	5.64595		FALSE
4776.78	38673.1	3639	29.3062		949.896	28074.4	0.334802	5.02874		FALSE
4785.62	38708.6	1607	12.6836		920.193	12510.3	0.14785	5.20067		FALSE
4796.62	38752.6	656	5.1776		3647.37	1504.19	0.0603544	1.31509		FALSE
4808.46	38800	284	2.24152		5609.82	379.014	0.0261291	0.857151		FALSE
5069.07	39828	315.375	2.36036		3244.28	567.09	0.0290157	1.56246		FALSE
5074.21	39848	487.375	3.64767		6838.04	865.321	0.0448403	0.742055		FALSE
5078.83	39865.9	726.375	5.43642		3153.98	2395.82	0.0668292	1.61029		FALSE
5081.15	39875	912.375	6.8285		3915.29	1737.52	0.0839419	1.29777		FALSE
5083.62	39884.6	1105.38	8.27297		2501.91	3227.3	0.101699	2.03189		FALSE
5086.04	39894	1069.38	8.00354		9240.28	1584.73	0.0983865	0.55042		FALSE
5087.58	39900	973.375	7.28504		3355.25	1967.75	0.0895541	1.5163		FALSE
5096.49	39934.6	2150.38	16.0941		682.154	24395.7	0.197843	7.47117		FALSE
5112.83	39998	484.375	3.62521		2490.73	1183.35	0.0445643	2.05275		FALSE
5117.99	40018	598.375	4.47843		8725.58	1111.12	0.0550527	0.58655		FALSE
5126.77	40052	545.375	4.08176		5428.13	797.56	0.0501765	0.944481		FALSE
5128.99	40060.6	566.375	4.23893		2503.85	1443.72	0.0521086	2.04844		FALSE
5131.42	40070	614.375	4.59817		9120.37	1162.82	0.0565248	0.562633		FALSE
5137.53	40093.6	896.375	6.70875		2545.74	3481.48	0.0824698	2.01809		FALSE
5138.66	40098	949.375	7.10542		6131.56	962.907	0.087346	0.838068		FALSE
5140.44	40104.9	932.375	6.97819		4478.68	1421.72	0.085782	1.14776		FALSE
5150.67	40144.4	1866.38	13.9685		811.372	17591.9	0.171713	6.34809		FALSE
5158.95	40176.4	755.375	5.65346		5069.79	1131.62	0.0694973	1.01759		FALSE
5164.02	40195.9	530.375	3.96949		5699.03	1015.68	0.0487965	0.906122		FALSE
5166.2	40204.4	448.375	3.35578		3476.12	831.814	0.0412522	1.4862		FALSE
5168.87	40214.7	362.375	2.71213		3715.2	536.102	0.0333399	1.39128		FALSE
5171.08	40223.2	306.375	2.29301		4545.84	553.378	0.0281876	1.13754		FALSE
5310.73	40757.9	290.375	2.16849		2754.9	670.286	0.0267156	1.92774		FALSE
5312.85	40766	332.375	2.48214		5737.27	458.103	0.0305797	0.926024		FALSE
5315.47	40775.9	405.375	3.0273		3851.9	758.521	0.037296	1.37996		FALSE
5317.88	40785.1	506.375	3.78156		4737.91	936.725	0.0465884	1.12241		FALSE
5320.22	40794	540.375	4.03546		4931.32	1041.34	0.0497165	1.07886		FALSE
5322.82	40803.9	592.375	4.4238		4293.03	1167.5	0.0545007	1.23987		FALSE
5325.45	40813.9	733.375	5.47677		4828.74	1743.75	0.0674732	1.10287		FALSE
5327.85	40823	775.375	5.79042		2651.46	1982.06	0.0713374	2.0094		FALSE
5340.77	40872	1102.38	8.0182		1445.96	5356.12	0.101423	3.69359		FALSE
5346.04	40892	956.375	6.95626		7011.06	1919.96	0.0879901	0.762515		FALSE
5349.5	40905.1	919.375	6.68714		3432.91	1887	0.0845859	1.5583		FALSE
5351.81	40913.9	924.375	6.72351		3755.47	1445.04	0.0850459	1.42507		FALSE
5355	40925.9	1001.38	7.28357		4315.93	2543.96	0.0921302	1.24075		FALSE
5357.4	40935.1	1153.38	8.38915		3907.27	2325	0.106115	1.37114		FALSE
5364.87	40963.3	1939.38	14.1062		1464.44	10883.2	0.17843	3.66344		FALSE
5367.43	40973	2007.38	14.6008		4523.01	4113.99	0.184686	1.1867		FALSE
5370.31	40983.9	2090.38	15.2045		4317.65	4292.36	0.192322	1.2438		FALSE
5372.69	40992.9	2242.38	16.3101		4367.45	4595.48	0.206307	1.23017		FALSE
5381.37	41025.7	6620.38	48.1538		621.685	79141.3	0.609099	8.6561		FALSE
5397.31	41085.9	941.375	6.84716		3792.36	1462.29	0.08661	1.4232		FALSE
5407	41122.4	983.375	7.15265		1197.21	6032.08	0.0904742	4.51633		FALSE
5414.83	41152	567.375	4.12684		4674.56	1100.49	0.0522006	1.15836		FALSE
5417.99	41163.9	466.375	3.39221		5932.62	891.811	0.0429082	0.913255		FALSE
5420.36	41172.8	417.375	3.03581		4277.62	785.697	0.0384001	1.26715		FALSE
5423	41182.7	339.375	2.46847		4841.25	640.947	0.0312238	1.12017		FALSE
5425.45	41192	290.375	2.11206		9138.22	508.69	0.0267156	0.59371		FALSE
5610.62	41883	280	2.02956		3885.09	610.757	0.025761	1.44414		FALSE
5612.72	41890.8	315	2.28325		1420.33	1521.05	0.0289812	3.9517		FALSE
5723.29	42297.9	328	2.36963		4000.7	955.359	0.0301772	1.43057		FALSE
5726.02	42307.9	441	3.186		3867.9	867.098	0.0405736	1.4804		FALSE
6211.94	44051.9	391.375	2.62494		3495.4	835.631	0.036008	1.77718		FALSE
6213.66	44058	419.375	2.81273		5776.3	661.282	0.0385841	1.07572		FALSE
6216.28	44067.2	404.375	2.71213		5448.7	838.145	0.037204	1.14087		FALSE
6221.63	44086	447.375	3.00053		3691.86	729.989	0.0411602	1.68523		FALSE
6224.47	44096	504.375	3.38282		3360.21	1053.82	0.0464044	1.8524		FALSE
6227.31	44106	603.375	4.04681		6366	1264.36	0.0555127	0.978215		FALSE
6237.17	44140.6	1135.38	7.61491		1921.69	7953.57	0.104459	3.24567		FALSE
6239.27	44148	1302.38	8.73497		6702.89	2779.19	0.119823	0.930834		FALSE
6255.27	44204.1	4447.38	29.8284		606.672	77837.1	0.409175	10.3108		FALSE
6276.59	44278.8	1558.38	10.452		4870.37	3507.22	0.143376	1.28873		FALSE
6278.65	44286	1559.38	10.4587		5526.92	4253.2	0.143468	1.13601		FALSE
6282.07	44297.9	1462.38	9.80809		8252.98	3178.5	0.134544	0.761188		FALSE
6284.37	44306	1361.38	9.13069		9472.78	2277.64	0.125252	0.663413		FALSE
6287.79	44318	1288.38	8.64108		2753.14	3588.78	0.118535	2.28386		FALSE
6290.09	44326	1254.38	8.41304		6020.76	2782.56	0.115407	1.04473		FALSE
6292.95	44336	1304.38	8.74839		8680.29	2160.74	0.120007	0.72497		FALSE
6295.78	44345.9	1394.38	9.35201		4817.89	3044.9	0.128288	1.30675		FALSE
6297.9	44353.3	1393.38	9.34531		3646.7	3137.77	0.128196	1.72701		FALSE
6300.91	44363.8	1371.38	9.19775		5309.03	3061.08	0.126172	1.18683		FALSE
6306.69	44384	1376.38	9.23129		7786.69	2301.87	0.126632	0.809933		FALSE
6315.17	44413.6	2158.38	14.4761		1746.47	13880.2	0.198579	3.61596		FALSE
6317.15	44420.5	2130.38	14.2883		1585.07	13497.4	0.196002	3.98542		FALSE
6325.17	44448.5	1378.38	9.2447		4072.39	3736.69	0.126816	1.55319		FALSE
6328.02	44458.4	1196.38	8.02404		4155.71	2655.55	0.110071	1.52273		FALSE
6330.38	44466.6	1080.38	7.24603		5108.28	2931.53	0.0993985	1.23924		FALSE
6336.49	44487.9	872.375	5.85098		11464.1	1913.67	0.0802618	0.552724		FALSE
6339.36	44497.9	832.375	5.5827		5899.9	1809.24	0.0765816	1.07449		FALSE
6341.68	44506	776.375	5.20711		6074.11	1264.57	0.0714294	1.04405		FALSE
6344.18	44514.7	705.375	4.73092		4122.18	1486.94	0.0648971	1.53904		FALSE
6346.86	44524	639.375	4.28826		6830.3	1017.89	0.0588249	0.929221		FALSE
6349.39	44532.8	545.375	3.65781		4676.34	1215.75	0.0501765	1.35777		FALSE
6352.6	44544	534.375	3.58403		7410.82	1133.43	0.0491645	0.857206		FALSE
6355.79	44555.1	511.375	3.42977		4012.18	1119.45	0.0470484	1.58412		FALSE
6357.78	44562	468.375	3.1438		4107.38	1034.19	0.0430922	1.54789		FALSE
6361.36	44574.4	460.375	3.0901		3412.51	1030.48	0.0423562	1.86413		FALSE
6364.11	44584	467.375	3.13708		3383.62	985.139	0.0430002	1.88086		FALSE
6366.99	44594	464.375	3.11695		5595.46	967.659	0.0427242	1.13789		FALSE
6369.87	44604	461.375	3.09681		7533.23	743.338	0.0424482	0.845569		FALSE
6372.74	44613.9	475.375	3.19078		6274.19	1193.37	0.0437363	1.01571		FALSE
6375.61	44623.9	485.375	3.2579		6584.1	763.761	0.0446563	0.968335		FALSE
6377.93	44632	523.375	3.51296		8879.04	989.436	0.0481525	0.718313		FALSE
6380.53	44641	494.375	3.31831		3836.41	1094.71	0.0454843	1.66315		FALSE
6386.01	44660	611.375	4.10363		3697.37	1615.35	0.0562488	1.72718		FALSE
6388.88	44670	661.375	4.43924		5373.14	1374.09	0.060849	1.18904		FALSE
6391.19	44678	673.375	4.51978		5751.46	1094.75	0.061953	1.11123		FALSE
6394.06	44688	633.375	4.2513		4380.53	2593.52	0.0582729	1.45966		FALSE
6399.26	44706	572.375	3.84186		9209.81	930.066	0.0526606	0.694831		FALSE
6405.03	44726	525.375	3.52639		8048.88	859.475	0.0483365	0.795767		FALSE
6407.34	44734	614.375	4.12377		7106.1	977.207	0.0565248	0.901668		FALSE
6410.21	44743.9	633.375	4.2513		5392.77	1391.82	0.0582729	1.18867		FALSE
6420.05	44778	394.375	2.6471		3923.2	859.555	0.036284	1.63643		FALSE
6423.49	44789.9	312.375	2.0967		4159.09	517.944	0.0287397	1.54445		FALSE
6425.84	44798	302.375	2.02958		6189.75	600.511	0.0278196	1.03814		FALSE
6489.02	45016	314.375	2.11013		7635.26	596.065	0.0289237	0.849876		FALSE
6494.25	45034	336.375	2.25779		4746.62	667.099	0.0309478	1.36818		FALSE
6497.16	45044	337.375	2.26451		3335.48	672.517	0.0310398	1.94789		FALSE
6500.12	45054.2	344.375	2.31149		4179.01	735.402	0.0316838	1.55542		FALSE
6502.4	45062	389.375	2.61354		3716.54	869.98	0.035824	1.74958		FALSE
6505.31	45072	432.375	2.90216		3830.78	713.033	0.0397801	1.69817		FALSE
6508.32	45082.3	462.375	3.10352		4080.79	979.633	0.0425402	1.59487		FALSE
6510.54	45090	390.375	2.56261		3971.68	834.174	0.035916	1.63924		FALSE
7106.78	47094	394	2.65409		2612.69	1986.42	0.0362495	2.7201		FALSE
7112.85	47113.9	515	3.46918		4580.66	1173.17	0.0473819	1.5528		FALSE
7115.3	47122	563	3.79252		4058.41	1287.24	0.0517981	1.75322		FALSE
7118.34	47132	613	4.12934		4832.56	1048.62	0.0563983	1.473		FALSE
7121.39	47142	641	4.31795		4405.08	1440.17	0.0589744	1.61663		FALSE
7124.43	47151.9	711	4.78949		5851.07	1600.31	0.0654146	1.21763		FALSE
7127.15	47160.9	748	5.03874		3998.28	1741.08	0.0688188	1.78256		FALSE
7129.92	47170	836	5.63153		5651.49	1425.17	0.0769151	1.2616		FALSE
7138.96	47199.7	1212	8.16437		1730.14	8670.77	0.111509	4.12623		FALSE
7156.73	47257.9	3418	23.1753		1055.36	39150.9	0.314469	6.78131		FALSE
7159.26	47266.2	3416	23.1618		1034.34	37997.3	0.314285	6.92159		FALSE
7181.39	47338.7	1653	11.208		4738.82	2981.7	0.152082	1.51544		FALSE
7184.4	47348.6	1593	10.8011		4487.4	3807.13	0.146562	1.60102		FALSE
7187.24	47357.8	1543	10.4621		4783.39	3676.02	0.141962	1.50254		FALSE
7190.34	47368	1494	10.1299		9162.43	2672.7	0.137454	0.784764		FALSE
7193.36	47377.9	1501	10.1774		4369.42	3588.87	0.138098	1.6463		FALSE
7195.79	47385.8	1512	10.2519		5519.02	2721.67	0.13911	1.30382		FALSE
7198.28	47393.9	1533	10.3943		5120.48	3644.31	0.141042	1.40578		FALSE
7201.35	47404	1522	10.3197		4796.44	3638.72	0.14003	1.50139		FALSE
7205.01	47415.9	1556	10.5503		5081.77	3663.52	0.143158	1.41781		FALSE
7207.44	47423.8	1536	10.4147		5641.48	2773.23	0.141318	1.27758		FALSE
7213.6	47444	1616	10.9571		4946.19	3847.24	0.148678	1.45842		FALSE
7216.67	47454	1648	11.1741		7612.91	3940.38	0.151622	0.947951		FALSE
7222.18	47472	1801	12.2115		6278.44	4305.25	0.165699	1.15032		FALSE
7225.8	47483.8	1924	13.0455		3826	4594.96	0.177015	1.88861		FALSE
7228.49	47492.5	2101	14.2456		5898.16	4916.37	0.1933	1.22555		FALSE
7231.38	47502	2176	14.7541		5706.8	5157.39	0.2002	1.26715		FALSE
7234.45	47512	2259	15.3169		6679.17	6595.45	0.207836	1.08314		FALSE
7237.14	47520.8	2297	15.5745		4684.93	5453.75	0.211333	1.54477		FALSE
7239.97	47530	2398	16.2594		7950.18	5651.05	0.220625	0.910667		FALSE
7242.68	47538.8	2479	16.8086		5755.68	5914.7	0.228077	1.25835		FALSE
7255.14	47579.4	3715	25.1891		1585.06	33375.4	0.341794	4.57719		FALSE
7274.55	47642.5	8260	56.006		456.074	242050	0.759951	15.9504		FALSE
7316.88	47780	1540	10.4556		7200.14	2745.92	0.141686	1.01621		FALSE
7332.93	47831.9	964	6.54493		7552.3	2265.97	0.0886916	0.970953		FALSE
7335.99	47841.9	887	6.02215		6825.67	2073.89	0.0816073	1.07476		FALSE
7338.7	47850.6	807	5.47901		5640.22	1456.32	0.074247	1.30114		FALSE
7341.3	47859.1	728	4.94265		3629.29	1733.09	0.0669787	2.02279		FALSE
7344.28	47868.7	639	4.33839		4489.12	1489.68	0.0587904	1.63602		FALSE
7347.15	47878	575	3.90388		8222.01	1299.67	0.0529021	0.893595		FALSE
7350.24	47888	546	3.70699		9096.58	921.327	0.050234	0.808023		FALSE
7352.72	47896	491	3.33357		6568.5	854.222	0.0451738	1.11939		FALSE
7358.9	47916	425	2.88547		3721.24	767.306	0.0391016	1.97754		FALSE
7368.8	47948	366	2.4849		4195.35	804.361	0.0336734	1.75642		FALSE
7372.49	47959.9	335	2.27443		4341.45	575.953	0.0308212	1.69817		FALSE
7374.99	47967.9	332	2.25406		5033.94	697.33	0.0305452	1.46505		FALSE
7653.73	48859.6	481	3.38432		1854.66	1927.47	0.0442538	4.12676		FALSE
7656.37	48868	619	4.35529		9806.26	1338.22	0.0569503	0.780763		FALSE
7662.67	48888	742	5.22072		5755.68	3585.78	0.0682668	1.33132		FALSE
7668.68	48907	757	5.32626		5789.3	1818.45	0.0696468	1.32463		FALSE
7671.52	48916	797	5.6077		8978.62	1427.1	0.073327	0.854422		FALSE
7677.21	48934	834	5.86803		6665.93	1884.42	0.0767311	1.15171		FALSE
7680.35	48943.9	770	5.41772		6972.32	1390.18	0.0708429	1.10155		FALSE
7683.16	48952.8	738	5.19257		5957.99	1367.46	0.0678987	1.28956		FALSE
7686.06	48962	732	5.15036		2897.17	3415.07	0.0673467	2.65295		FALSE
7705.69	49024	1166	8.20398		1783.26	9802.56	0.107276	4.32113		FALSE
7708.82	49033.9	1183	8.32359		4990.54	2906.34	0.10884	1.54469		FALSE
7711.23	49041.5	1132	7.96476		1679.11	7885.39	0.104148	4.59246		FALSE
7721.03	49072.5	658	4.62969		6208.8	1206.84	0.0605385	1.24356		FALSE
7724	49081.9	578	4.06681		5003.23	1384.25	0.0531782	1.5438		FALSE
7726.62	49090.1	463	3.25767		3330.65	1116.34	0.0425977	2.31985		FALSE
7729.69	49099.8	430	3.02548		4069.36	778.074	0.0395616	1.89948		FALSE
7733.53	49111.9	365	2.56814		4325.63	861.304	0.0335814	1.78784		FALSE
7736.69	49121.9	304	2.13895		4112.53	717.857	0.0279691	1.88125		FALSE
7837.28	49438	302	2.16399		8326.53	449.874	0.0277851	0.941242		FALSE
7840.44	49447.9	289	2.07084		5926.8	532.417	0.0265891	1.32288		FALSE
7843.65	49457.9	316	2.26431		6900	486.49	0.0290732	1.13676		FALSE
7846.81	49467.8	335	2.40046		5585	658.378	0.0308212	1.40498		FALSE
7849.78	49477.1	359	2.57243		5369.33	736.241	0.0330293	1.46197		FALSE
7852.62	49486	391	2.80173		6052.96	802.744	0.0359735	1.29732		FALSE
7855.79	49495.9	451	3.23166		5103.86	949.449	0.0414937	1.53919		FALSE
7859.01	49506	510	3.65443		4839.59	870.108	0.0469219	1.6239		FALSE
7861.87	49514.9	526	3.76908		3924.65	1238.54	0.048394	2.00321		FALSE
7865.37	49525.9	623	4.46414		5670.6	1415.67	0.0573183	1.38704		FALSE
7868.54	49535.8	678	4.85824		4823.11	1550.07	0.0623785	1.63142		FALSE
7871.4	49544.7	632	4.52863		5076.72	1519.44	0.0581464	1.55049		FALSE
7873.95	49552.7	590	4.22767		4790.17	1366.82	0.0542822	1.64377		FALSE
7876.28	49560	488	3.49679		4818.62	1159.28	0.0448978	1.63455		FALSE
7883.96	49584	286	2.04935		4524.99	661.825	0.0263131	1.74232		FALSE
8261.01	50747.8	268	2.02514		4430.04	648.745	0.024657	1.86477		FALSE
8264.31	50757.8	284	2.14604		6181.46	515.565	0.0261291	1.33695		FALSE
8267.63	50768	368	2.78079		4834.16	824.251	0.0338574	1.71025		FALSE
8270.9	50778	350	2.64477		5466.22	827.678	0.0322013	1.51309		FALSE
8273.77	50786.7	369	2.78834		4784.59	897.435	0.0339494	1.72925		FALSE
8276.81	50796	458	3.46087		6255.05	1049.92	0.0421377	1.32322		FALSE
8280.28	50806.6	473	3.57422		4902.22	1151.31	0.0435178	1.68909		FALSE
8283.35	50815.9	532	4.02005		4702.11	1284.17	0.048946	1.76162		FALSE
8286.38	50825.1	570	4.3072		4588.72	1407.26	0.0524421	1.80582		FALSE
8289.57	50834.9	602	4.549		2524.45	1927.73	0.0553862	3.28371		FALSE
8292.81	50844.7	677	5.11574		5219.98	1285.61	0.0622865	1.58867		FALSE
8295.85	50854	749	5.65981		8926.53	1784.47	0.0689108	0.929348		FALSE
8299.14	50864	837	6.32478		10747	1972.14	0.0770071	0.772225		FALSE
8302.41	50874	944	7.13332		7092.49	2232.81	0.0868515	1.17059		FALSE
8305.49	50883.3	958	7.23911		6584.59	1818.22	0.0881396	1.26135		FALSE
8308.98	50893.9	1083	8.18367		6794.1	2608.67	0.09964	1.22297		FALSE
8311.88	50902.8	1143	8.63706		5557.67	3529.35	0.10516	1.49557		FALSE
8314.91	50912	1266	9.56651		10552.3	2331.02	0.116477	0.787969		FALSE
8318.19	50922	1368	10.3373		7130.41	3296.14	0.125861	1.16658		FALSE
8321.48	50932	1459	11.0249		6970.3	3564.15	0.134233	1.19385		FALSE
8324.78	50942	1542	11.6521		7352.94	3855.95	0.14187	1.13217		FALSE
8327.71	50950.9	1564	11.9514		5774.26	4008.05	0.143894	1.44221		FALSE
8330.96	50960.8	1619	12.3717		4220.38	4186.62	0.148954	1.97398		FALSE
8333.99	50970	1688	12.899		6842.32	3236.97	0.155302	1.21801		FALSE
8337.29	50980	1663	12.7079		8338.64	5333.37	0.153002	0.999837		FALSE
8340.58	50990	1715	13.1053		8769.44	4377.41	0.157786	0.951096		FALSE
8349.81	51018	1923	14.6948		4816.65	3722.56	0.176923	1.73353		FALSE
8353.1	51028	2105	16.0855		8189.49	6474.25	0.193668	1.01998		FALSE
8356.38	51038	2140	16.353		6384.34	5457.71	0.196888	1.30889		FALSE
8368.23	51073.9	2683	20.5024		1431.41	25303.9	0.246846	5.84616		FALSE
8371.14	51082.7	2690	20.5559		3156.92	8829.01	0.24749	2.65167		FALSE
8373.09	51088.6	2617	19.998		931.006	34612.9	0.240774	8.99359		FALSE
8395.99	51158	815	6.22789		4583.72	2065.08	0.074983	1.8317		FALSE
8399.3	51168	744	5.68534		4812.28	1870.31	0.0684508	1.74539		FALSE
8403.93	51182	656	5.01288		14527.2	1675.28	0.0603544	0.578496		FALSE
8406.57	51190	609	4.65372		4043.35	1173.6	0.0560303	2.07911		FALSE
8408.55	51196	571	4.36334		4926.86	1410.69	0.0525341	1.70668		FALSE
8411.82	51205.9	524	4.00419		3717.42	1608.99	0.04821	2.26281		FALSE
8415.42	51216.7	468	3.57626		5567.36	1154.72	0.0430577	1.51156		FALSE
8419.13	51227.9	455	3.47692		8832.68	833.769	0.0418617	0.95318		FALSE
8421.77	51235.9	411	3.14069		6470.11	959.103	0.0378135	1.30164		FALSE
8428.39	51255.9	319	2.43766		6654.57	579.738	0.0293492	1.26656		FALSE
8835.75	52472	256.125	2.031		5442.2	594.746	0.0235645	1.62356		FALSE
8839.14	52481.9	287.25	2.27782		5451.74	508.988	0.0264281	1.62134		FALSE
8842.11	52490.7	295.875	2.34621		4756.2	717.927	0.0272216	1.85907		FALSE
8845.33	52500.2	307.125	2.43542		4237.06	792.008	0.0282566	2.08761		FALSE
8847.97	52508	336.625	2.66935		4740.2	647.389	0.0309708	1.86658		FALSE
8852.3	52520.7	372.375	2.95283		4265.12	1142.17	0.0342599	2.07551		FALSE
8855.41	52529.9	374	2.96572		4432.21	746.519	0.0344094	1.99797		FALSE
8858.41	52538.8	409.375	3.29301		5435.23	1047.19	0.037664	1.62981		FALSE
8861.53	52548	445.125	3.58058		5877.07	849.496	0.0409532	1.50781		FALSE
8868.33	52568	497.125	3.99887		8350.2	1842.83	0.0457374	1.06205		FALSE
8871.71	52577.9	520.125	4.18388		7210.88	1020.13	0.0478534	1.23032		FALSE
8874.59	52586.4	583.125	4.69065		4538.29	1857.19	0.0536497	1.95549		FALSE
8881.24	52606	622.125	5.00436		7116.89	2004.11	0.0572378	1.24791		FALSE
8884.61	52615.9	624.125	5.02045		5132.13	1233.97	0.0574218	1.73117		FALSE
8887.35	52624	630.125	5.06871		8003.23	1577.1	0.0579738	1.11047		FALSE
8890.74	52633.9	646.125	5.19742		7354.82	1242.3	0.0594459	1.20883		FALSE
8893.71	52642.7	652.125	5.24568		6588.71	1628.46	0.0599979	1.34984		FALSE
8896.88	52652	673.125	5.41461		4569.27	2104.64	0.06193	1.94711		FALSE
8902.99	52670	608.125	4.89175		3553.99	1609.39	0.0559498	2.50507		FALSE
8906.39	52680	584.125	4.69869		4403.07	1502.35	0.0537417	2.02277		FALSE
8909.12	52688	552.125	4.44128		7391.1	1063.15	0.0507976	1.20538		FALSE
8912.92	52699.1	505.125	4.06322		6118.38	1582.81	0.0464734	1.45675		FALSE
8915.93	52708	471.125	3.78972		10547.6	1173.44	0.0433453	0.845305		FALSE
8922.06	52726	419.125	3.37143		7385.62	791.62	0.0385611	1.20803		FALSE
8925.46	52736	417.125	3.35535		6553.49	1270.67	0.0383771	1.36194		FALSE
8929.12	52746.7	397.125	3.19447		6402.25	765.09	0.036537	1.39468		FALSE
8932.28	52756	429.125	3.45187		5888.26	793.068	0.0394811	1.51696		FALSE
8934.61	52762.8	431.125	3.46796		4740.87	1096.3	0.0396651	1.88459		FALSE
8939.07	52775.9	445.125	3.58058		4519.44	1150.85	0.0409532	1.97792		FALSE
8945.21	52793.9	477.125	3.83799		4044.35	1556.71	0.0438973	2.21178		FALSE
8948.24	52802.8	510.125	4.10344		5031.35	1330.49	0.0469334	1.7785		FALSE
8951.59	52812.6	499.125	4.01495		4504.71	1325.77	0.0459214	1.98716		FALSE
8954.09	52819.9	535.125	4.30454		4056.83	1348.22	0.0492335	2.20717		FALSE
8957.52	52830	494.125	3.97473		3976.03	977.472	0.0454613	2.25288		FALSE
8961.6	52841.9	505.125	4.06322		4851.5	1278.9	0.0464734	1.84718		FALSE
8963.66	52848	500.125	4.023		9059.97	1257.08	0.0460134	0.98937		FALSE
8968.1	52861	471.125	3.78972		4924.54	1236.98	0.0433453	1.82111		FALSE
8970.49	52868	516.125	4.1517		7949.46	1301.88	0.0474854	1.12844		FALSE
8973.9	52878	488.125	3.92647		5886.85	963.249	0.0449093	1.5244		FALSE
8977.31	52888	501.125	4.03104		7016.57	1255.04	0.0461054	1.27944		FALSE
8980.31	52896.7	528.125	4.24823		6833.24	1024.57	0.0485895	1.31421		FALSE
8983.88	52907.2	545.125	4.38498		6659.8	1345.64	0.0501535	1.34897		FALSE
8987.34	52917.3	523.125	4.20801		5186.13	1345.92	0.0481294	1.73296		FALSE
8990.27	52925.9	562.125	4.52172		5253.59	1392.49	0.0517176	1.71126		FALSE
8993.28	52934.7	549.125	4.41715		5929.09	1072.76	0.0505215	1.51681		FALSE
8996.75	52944.8	538.125	4.32867		5466.18	1385.97	0.0495095	1.64589		FALSE
8999.45	52952.7	527.125	4.24018		4855.22	1340.53	0.0484975	1.85356		FALSE
9002.91	52962.8	487.125	3.91843		5551.64	1248.25	0.0448173	1.62167		FALSE
9006.04	52972	488.125	3.92647		8056.9	889.771	0.0449093	1.1178		FALSE
9009.43	52981.9	455.125	3.66102		6175.32	1022.18	0.0418732	1.45894		FALSE
9012.5	52990.8	376.125	3.02554		5080.75	726.541	0.0346049	1.77385		FALSE
9015.84	53000.6	307.125	2.47051		4694.24	778.344	0.0282566	1.92062		FALSE
9019	53009.9	317.125	2.55095		5962.5	687.661	0.0291767	1.51262		FALSE
9115.87	53292	273.125	2.22917		9085.95	568.508	0.0251285	1.00329		FALSE
9119.3	53302	298.125	2.43322		9027.35	680.488	0.0274286	1.01019		FALSE
9122.47	53311.2	317.125	2.58829		5656.16	742.083	0.0291767	1.61284		FALSE
9125.49	53319.9	336.125	2.74336		4813.89	835.877	0.0309248	1.89566		FALSE
9128.27	53328	335.125	2.7352		9907.35	659.884	0.0308327	0.921364		FALSE
9133.08	53342	366.125	2.98822		6029.17	719.991	0.0336849	1.51482		FALSE
9139.76	53361.3	450.125	3.6738		7029.47	886.754	0.0414132	1.30021		FALSE
9143.36	53371.8	511.125	4.17167		4956.49	1614.35	0.0470254	1.84473		FALSE
9146.6	53381.2	525.125	4.28593		6847.85	1043.56	0.0483135	1.33569		FALSE
9149.64	53390	593.125	4.84093		6462.67	1488.66	0.0545697	1.41577		FALSE
9153.02	53399.8	626.125	5.11027		5383.12	1636.21	0.0576058	1.70032		FALSE
9155.85	53408	699.125	5.70607		10956.3	1355.91	0.0643221	0.835671		FALSE
9159.3	53418	758.125	6.18762		9632.43	1897.4	0.0697503	0.950882		FALSE
9162.71	53427.9	830.125	6.77526		6582.24	2112.77	0.0763746	1.39204		FALSE
9166.16	53437.9	927.125	7.56695		6706.68	2927.03	0.085299	1.36672		FALSE
9169.2	53446.7	963.125	7.86077		7092.93	1938.74	0.0886111	1.29272		FALSE
9173.05	53457.8	1041.12	8.49739		5172.91	2766.05	0.0957874	1.77329		FALSE
9175.87	53466	1181.12	9.64003		3781.82	3799.47	0.108668	2.42631		FALSE
9186.88	53497.9	1540.12	12.5701		1701.19	12937.7	0.141697	5.40028		FALSE
9190.12	53507.2	1626.12	13.272		3604.09	5425.85	0.14961	2.54992		FALSE
9193.1	53515.8	1741.12	14.2106		4575.69	4717.9	0.16019	2.00911		FALSE
9198.65	53531.9	1918.12	15.6552		2906.1	10149.9	0.176475	3.16529		FALSE
9201.45	53540	1955.12	15.9572		17102.7	4010.39	0.179879	0.538011		FALSE
9204.42	53548.6	2024.12	16.5204		4967.98	5545.52	0.186227	1.85275		FALSE
9208.82	53561.3	2100.12	17.1407		3639.39	8565.05	0.193219	2.53032		FALSE
9211.14	53568	2180.12	17.7936		11224.5	4459.94	0.20058	0.82063		FALSE
9214.59	53578	2284.12	18.6424		5594.11	7692.74	0.210148	1.64719		FALSE
9218	53587.8	2432.12	19.8504		6461.33	6502.37	0.223765	1.42664		FALSE
9224.71	53607.2	2705.12	22.4839		2356.86	16034.1	0.248882	3.91398		FALSE
9228.2	53617.3	2775.12	23.0657		4317.23	7574.8	0.255322	2.13753		FALSE
9230.77	53624.7	2796.12	23.2403		4488.78	5773.04	0.257254	2.05641		FALSE
9233.29	53632	2774.12	23.0574		4949.16	7526.19	0.25523	1.86563		FALSE
9237	53642.7	2654.12	22.06		2822.19	15568.1	0.244189	3.27299		FALSE
9243.64	53661.8	2288.12	19.018		6169.43	7634.21	0.210516	1.4983		FALSE
9247.41	53672.7	2110.12	17.5385		5448.77	7159.29	0.194139	1.69716		FALSE
9254.09	53692	2023.12	16.8154		9449.2	4134.46	0.186135	0.979352		FALSE
9257.84	53702.8	2009.12	16.699		5414.6	5507.78	0.184847	1.70979		FALSE
9260.32	53709.9	2068.12	17.1894		5687.44	5603.35	0.190275	1.62821		FALSE
9263.44	53718.9	2163.12	17.979		5818.93	4450.1	0.199016	1.59195		FALSE
9267.45	53730.5	2164.12	17.9873		4636.86	7424.68	0.199108	1.99865		FALSE
9270.06	53738	2259.12	18.7769		6638.53	4595.75	0.207848	1.3964		FALSE
9273.39	53747.6	2193.12	18.2284		3776.15	7514.2	0.201776	2.45578		FALSE
9276.29	53756	2118.12	17.605		6984.72	4369.39	0.194875	1.32808		FALSE
9278.67	53762.8	2043.12	16.9816		2479.68	11737.7	0.187975	3.74188		FALSE
9285.46	53782.4	1652.12	13.7318		2076.52	9102.18	0.152002	4.47164		FALSE
9292.72	53803.2	1202.12	9.99157		2402.6	6676.16	0.1106	3.86778		FALSE
9299.92	53824	972.125	8.07991		9145.01	2516.55	0.0894391	1.01694		FALSE
9302.92	53832.6	854.125	7.09914		5321.6	1738.92	0.0785827	1.74814		FALSE
9305.83	53840.9	777.125	6.45915		4569.29	2117.07	0.0714984	2.0366		FALSE
9309.39	53851.2	745.125	6.19318		5227.9	3634.9	0.0685543	1.78071		FALSE
9316.59	53871.9	619.125	5.14592		6117.94	1940.74	0.0569618	1.52283		FALSE
9319.41	53880	542.125	4.50592		6523.65	1064.33	0.0498775	1.42856		FALSE
9323.05	53890.4	491.125	4.08203		5001.57	1301.94	0.0451853	1.86402		FALSE
9325.94	53898.7	467.125	3.88255		4925.25	1208.62	0.0429772	1.8935		FALSE
9329.16	53908	410.125	3.40879		5054.28	1052.23	0.037733	1.8458		FALSE
9332.63	53918	416.125	3.45866		7304.58	982.263	0.0382851	1.27764		FALSE
9335.44	53926	367.125	3.05139		4707.51	946.988	0.0337769	1.9831		FALSE
9339.59	53937.9	338.125	2.81036		7579	663.259	0.0311088	1.2323		FALSE
9346.34	53957.3	307.125	2.5527		5060.91	795.755	0.0282566	1.84677		FALSE
9350.07	53968	294.125	2.44465		10697.6	691.93	0.0270606	0.874037		FALSE
9353.53	53977.9	288.125	2.39478		6677.69	704.952	0.0265086	1.40071		FALSE
9357	53987.9	311.125	2.58594		7747.34	568.925	0.0286247	1.20777		FALSE
9359.83	53996	279.125	2.31997		3916.8	542.848	0.0256805	2.38966		FALSE
9363.3	54005.9	310.125	2.57763		3740.06	957.838	0.0285327	2.50351		FALSE
9366.79	54015.9	293.125	2.43634		5100.23	578.904	0.0269686	1.83654		FALSE
9370.29	54026	316.125	2.6275		4434.27	828.749	0.0290847	2.11315		FALSE
9373.36	54034.8	350.125	2.9101		6410.87	856.054	0.0322128	1.46211		FALSE
9376.18	54042.8	332.125	2.76049		4721.85	662.996	0.0305567	1.9857		FALSE
9379.34	54051.9	349.125	2.90179		4487.14	941.044	0.0321208	2.09027		FALSE
9383.16	54062.8	370.125	3.07633		3063.69	1174.3	0.0340529	3.0627		FALSE
9386.37	54072	371.125	3.08464		9998.43	499.232	0.0341449	0.938784		FALSE
9389.12	54079.9	398.125	3.30905		6241.22	807.551	0.036629	1.50437		FALSE
9392.65	54090	458.125	3.80775		11299.8	1130.61	0.0421492	0.831226		FALSE
9395.45	54098	441.125	3.66645		7408.44	874.66	0.0405851	1.26821		FALSE
9398.94	54108	466.125	3.87424		4695.29	1243.77	0.0428852	2.00178		FALSE
9402.42	54117.9	479.125	3.98229		9072.61	1269.3	0.0440813	1.03635		FALSE
9404.53	54124	516.125	4.28982		4034.68	1357.77	0.0474854	2.33092		FALSE
9408.73	54136	539.125	4.52501		5304.36	1069.64	0.0496015	1.77377		FALSE
9411.94	54145.2	578.125	4.85234		4688.89	1545.21	0.0531897	2.00729		FALSE
9414.33	54152	581.125	4.87752		3651.3	1599.58	0.0534657	2.57835		FALSE
9418.5	54163.9	620.125	5.20486		5336.36	1660.9	0.0570538	1.76497		FALSE
9421.99	54173.9	696.125	5.84275		6630.49	1381.69	0.0640461	1.42101		FALSE
9425.01	54182.5	708.125	5.94347		5774.21	1829.44	0.0651501	1.63226		FALSE
9428.32	54192	736.125	6.17848		6202.26	1952.98	0.0677262	1.52014		FALSE
9432.27	54203.2	773.125	6.48903		5688.49	2088.49	0.0711304	1.65813		FALSE
9435.33	54212	896.125	7.5214		7991.2	2298.2	0.0824468	1.18072		FALSE
9438.44	54220.8	908.125	7.62211		6905.55	1864.73	0.0835509	1.36679		FALSE
9442.33	54232	998.125	8.37751		4671.63	2695.34	0.0918312	2.02121		FALSE
9445.14	54240	1087.12	9.12451		5386.79	2939.25	0.10002	1.75339		FALSE
9449.33	54251.9	1172.12	9.83793		4988.21	3187.74	0.10784	1.89433		FALSE
9464.01	54293.8	1715.12	14.3955		4189.87	9021.86	0.157798	2.25878		FALSE
9467.52	54303.8	1919.12	16.1077		5410.52	5209.51	0.176567	1.74984		FALSE
9473.97	54322.2	2283.12	19.1628		2735.12	13193.5	0.210056	3.46383		FALSE
9484.88	54353.3	3040.12	25.5165		2169.07	26089	0.279703	4.37278		FALSE
9498.27	54391.4	4273.12	35.8654		1498.69	49186.3	0.393143	6.33771		FALSE
9504.73	54409.8	4901.12	41.1363		3127	29169.9	0.450922	3.03957		FALSE
9543.06	54518.7	10869.1	91.2272		536.701	306896	1	17.781		FALSE
9545.69	54526.2	10865.1	91.1936		452.655	332490	0.999632	21.0882		FALSE
9595.84	54668.4	3066.12	26.2796		1224.47	40328.5	0.282095	7.8367		FALSE
9612.83	54716.4	1959.12	16.7916		2932.87	14524.9	0.180247	3.27762		FALSE
9621.24	54740.2	1482.12	12.7032		4135.05	7696.51	0.136361	2.32676		FALSE
9648.05	54816	624.125	5.34934		4821.68	1699.42	0.0574218	2.00097		FALSE
9655.84	54838	512.125	4.3894		4511.47	1311.9	0.0471174	2.14029		FALSE
9659.08	54847.1	454.125	3.89228		6541.66	1148.22	0.0417812	1.47655		FALSE
9662.53	54856.9	374.125	3.2066		5621.45	769.243	0.0344209	1.71887		FALSE
9665.05	54864	359.125	3.07804		4481.64	1340.81	0.0330408	2.15659		FALSE
9669.61	54876.8	291.125	2.49522		6893.39	595.092	0.0267846	1.40274		FALSE
9673.11	54886.7	286.125	2.45236		6759.03	736.056	0.0263246	1.43114		FALSE
9676.4	54896	250.125	2.14381		7351.27	579.035	0.0230124	1.31629		FALSE
9679.89	54905.8	239.125	2.04953		4559	467.698	0.0220004	2.12325		FALSE
10137.9	56182	231	2.03231		5040.33	652.971	0.0212529	2.01135		FALSE
10156.7	56234	274	2.41062		9983.5	699.377	0.025209	1.01735		FALSE
10160.4	56244	265	2.33144		4868.73	549.748	0.024381	2.08687		FALSE
10164	56254	308	2.70975		6945.29	789.034	0.0283371	1.46344		FALSE
10167.2	56262.7	347	3.19527		4884.79	941.437	0.0319253	2.0814		FALSE
10170.6	56272	386	3.55439		8578.3	727.271	0.0355134	1.18561		FALSE
10174.3	56282.3	360	3.31498		5216.33	939.865	0.0331213	1.95048		FALSE
10177.5	56291.2	357	3.28735		5287.52	735.964	0.0328453	1.92482		FALSE
10180.9	56300.4	319	2.93744		4886.87	1021.5	0.0293492	2.08331		FALSE
10184.7	56310.7	296	2.72565		6318.81	600.332	0.0272331	1.6118		FALSE
10187.5	56318.5	237	2.18236		5048.41	641.362	0.0218049	2.01796		FALSE
10191.6	56330	229	2.10869		7998.93	557.847	0.0210689	1.27413		FALSE
10213.5	56390	222	2.04424		5951.05	682.372	0.0204248	1.71625		FALSE
10223.7	56418	224	2.06265		4087.76	605.544	0.0206088	2.50105		FALSE
10227.3	56428	267	2.45861		8804.45	511.066	0.024565	1.16161		FALSE
10229.5	56434	255	2.34811		4828.49	530.827	0.023461	2.11858		FALSE
10232.5	56442	292	2.68881		6763.9	573.571	0.0268651	1.51281		FALSE
10236.4	56452.8	276	2.54148		4887.11	761.02	0.025393	2.09458		FALSE
10239.8	56462	360	3.31498		11819.9	798.415	0.0331213	0.866312		FALSE
10243.1	56471	347	3.19527		6706.6	715.338	0.0319253	1.52731		FALSE
10246.6	56480.7	370	3.40706		4704.62	1209.42	0.0340414	2.17799		FALSE
10250.3	56491	417	3.83985		5818.26	864.514	0.0383656	1.76175		FALSE
10253.6	56499.9	412	3.79381		5597.61	1124.04	0.0379055	1.83178		FALSE
10256.8	56508.7	470	4.32789		6811.6	971.314	0.0432418	1.50579		FALSE
10260.2	56518	498	4.58572		4150.46	1700.84	0.0458179	2.47206		FALSE
10269	56542	593	5.4605		9076.57	1242.34	0.0545582	1.13137		FALSE
10272.6	56551.9	630	5.80121		5383.54	1743.92	0.0579623	1.90815		FALSE
10276.3	56561.9	688	6.33529		4495.57	1926.76	0.0632986	2.28586		FALSE
10279.2	56570	733	6.74966		4748.88	1561.46	0.0674387	2.16455		FALSE
10282.8	56579.9	774	7.1272		5010.68	2181.1	0.0712109	2.05218		FALSE
10285.7	56587.9	806	7.42186		7351	1734.72	0.074155	1.39923		FALSE
10290.1	56599.8	881	8.11248		5946.06	3093.43	0.0810553	1.73057		FALSE
10296.4	56617	1052	9.6871		3994.4	5596.87	0.0967879	2.5777		FALSE
10299.7	56626	1084	9.98176		3554.56	3870.5	0.099732	2.8976		FALSE
10304.4	56638.9	1141	10.5066		5368.96	3249.52	0.104976	1.91926		FALSE
10307	56646	1147	10.5619		4902.26	3288.77	0.105528	2.1025		FALSE
10310.7	56656.1	1084	9.98176		4952.49	3094.33	0.099732	2.08192		FALSE
10315	56667.9	990	9.11618		3932.53	3330.65	0.0910837	2.623		FALSE
10318.6	56677.8	813	7.48632		8205.23	2247.99	0.074799	1.25757		FALSE
10321	56684.1	696	6.40895		4940.92	1436.99	0.0640346	2.08887		FALSE
10327.9	56703.1	480	4.41997		4681.85	983.213	0.0441618	2.20595		FALSE
10331.4	56712.6	450	4.14372		5699.47	1151.6	0.0414017	1.81269		FALSE
10334.8	56722	358	3.29656		4460.61	968.155	0.0329373	2.31691		FALSE
10338.5	56732	310	2.85456		5282.41	814.035	0.0285212	1.95716		FALSE
10342.2	56742	289	2.66119		11418.4	392.541	0.0265891	0.905744		FALSE
10345.8	56751.9	232	2.13632		3940.7	788.114	0.0213449	2.62537		FALSE
10348.8	56760	242	2.2284		8168.39	439.004	0.0222649	1.26693		FALSE

## Sheet: ICDC_02A055-1_0_H1_1
Spectrum: ICDC 02A055-1\0_H1\1 1SLin, "Baseline subt." (D:\Data\BioTyperRealTimeProcessing\China CDC\20120629dachang\ICDC 02A055-1\0_H1\1)
m/z	time	Intens.	SN	Quality Fac.	Res.	Area	Rel. Intens.	FWHM	Chi^2	Bk. Peak
2346.23	27213.4	460.5	3.86098		602.49	1901.23	0.0419997	3.89421		FALSE
2349.48	27232	252.5	2.11704		3777.7	231.86	0.0230291	0.621934		FALSE
2546.23	28334	244.5	2.02163		2471.61	550.606	0.0222995	1.03019		FALSE
2689.42	29109.5	413.5	3.40101		762.462	1576.18	0.037713	3.52729		FALSE
2833.34	29868.4	520.25	4.23735		2386.87	1104.29	0.0474491	1.18705		FALSE
2834.82	29876.1	545.25	4.44097		1112.8	1723.98	0.0497292	2.54747		FALSE
3017.37	30811.3	626.25	5.06395		696.563	3354.31	0.0571168	4.33179		FALSE
3126.29	31356	250.25	2.02786		2659.72	395.142	0.0228239	1.17542		FALSE
3441.78	32882	338	2.69135		5305.23	378.075	0.0308271	0.648753		FALSE
3443.66	32890.8	367	2.92226		3262.25	630.241	0.033472	1.05561		FALSE
3445.58	32899.9	291	2.31711		3908.16	299.78	0.0265405	0.881639		FALSE
3576.45	33512	293	2.31314		2614.71	528.06	0.0267229	1.36782		FALSE
3580.51	33530.8	269	2.12367		2810.52	429.242	0.024534	1.27397		FALSE
3586.81	33560	273	2.15525		5079.54	384.773	0.0248988	0.706128		FALSE
3588.97	33570	336	2.65262		4998.62	502.853	0.0306447	0.717991		FALSE
3595.61	33600.7	1171	9.24468		610.067	8486.13	0.1068	5.89379		FALSE
3634.51	33780	286	2.25788		3276.24	377.904	0.0260845	1.10935		FALSE
3636.48	33789.1	356	2.81051		2919.32	559.376	0.0324688	1.24566		FALSE
3638.19	33796.9	312	2.46314		2912.24	490.683	0.0284558	1.24928		FALSE
3673.48	33958.7	637	4.99366		1207.8	2120.05	0.0580972	3.04146		FALSE
3675.15	33966.3	509	3.99023		3174.8	781.372	0.0464231	1.1576		FALSE
3677.24	33975.8	284	2.22637		3775.31	403.783	0.0259021	0.974024		FALSE
4161.81	36121.9	674.375	5.09373		2575.47	1866.73	0.061506	1.61594		FALSE
4163.64	36129.8	656.375	4.95777		3713.8	1985.07	0.0598643	1.12113		FALSE
4169.73	36156	294.375	2.22349		3060.14	514.455	0.0268483	1.3626		FALSE
4172.48	36167.8	290.375	2.19328		3009.14	512.238	0.0264835	1.3866		FALSE
4176.26	36184	304.375	2.29902		3168.21	525.988	0.0277604	1.31818		FALSE
4178.59	36194	321.375	2.42743		8196.87	276.342	0.0293108	0.509779		FALSE
4183.71	36215.9	536.375	4.05138		1834.06	1934.83	0.0489198	2.28112		FALSE
4184.87	36220.9	492.375	3.71903		4100.53	995.21	0.0449068	1.02057		FALSE
4186.99	36230	336.375	2.54073		4822.86	425.678	0.0306789	0.868154		FALSE
4207.55	36317.9	274.375	2.07242		4414.85	344.907	0.0250242	0.953046		FALSE
4209.44	36326	328.375	2.4803		2918.38	705.231	0.0299493	1.44239		FALSE
4211.77	36336	363.375	2.74466		5522.49	545.217	0.0331414	0.762658		FALSE
4347.24	36909.9	689.375	5.13461		2213.36	2246.47	0.0628741	1.96409		FALSE
4348.99	36917.3	771.375	5.74537		3247.65	1065.7	0.0703528	1.33912		FALSE
4351.52	36927.9	823.375	6.13267		3447.29	1482.2	0.0750955	1.2623		FALSE
4353.43	36935.9	832.375	6.19971		5079.95	1504.25	0.0759163	0.856983		FALSE
4364.18	36981.1	3962.38	29.5126		621.491	37144.6	0.361386	7.02212		FALSE
4375.85	37030	395.375	2.94484		8984.67	627.262	0.03606	0.487035		FALSE
4378.24	37040	314.375	2.34153		3263.58	418.625	0.0286724	1.34154		FALSE
4380.61	37049.9	348.375	2.59477		4098.26	563.023	0.0317734	1.06889		FALSE
4382.7	37058.7	333.375	2.48305		4003.34	579.376	0.0304053	1.09476		FALSE
4384.92	37068	334.375	2.4905		9276.26	498.971	0.0304965	0.472703		FALSE
4767.62	38636.4	1175.25	8.63696		902.922	8033.92	0.107188	5.28022		FALSE
4772.51	38656	690.25	5.07268		8862.64	651.911	0.0629539	0.538498		FALSE
4776.97	38673.9	974.75	7.16348		2481.15	2979.06	0.0889016	1.9253		FALSE
4781.94	38693.8	369	2.7118		6125.8	489.655	0.0336544	0.780623		FALSE
4862.66	39016	369	2.68339		11101.3	595.507	0.0336544	0.438027		FALSE
4868.97	39041.1	1626	11.8244		909.403	11492.2	0.148298	5.35402		FALSE
4877.24	39073.9	346	2.51613		3380.96	604.907	0.0315567	1.44256		FALSE
5042.91	39726	278.375	2.05069		5779.05	363.713	0.025389	0.872618		FALSE
5045.97	39737.9	300.375	2.21276		3482.03	663.102	0.0273955	1.44915		FALSE
5048.03	39746	383.375	2.82419		4884.72	544.403	0.0349655	1.03343		FALSE
5050.79	39756.7	507.375	3.73766		3536.46	924.952	0.0462749	1.4282		FALSE
5052.87	39764.8	653.375	4.81319		3483.31	1237.12	0.0595907	1.45059		FALSE
5054.7	39772	673.375	4.969		5195.53	988.195	0.0614148	0.972895		FALSE
5057.24	39781.9	653.375	4.82141		5847.03	963.384	0.0595907	0.864925		FALSE
5060.34	39794	658.375	4.85831		4949.68	970.03	0.0600467	1.02236		FALSE
5062.38	39801.9	712.375	5.25679		5379	1057.82	0.0649718	0.941139		FALSE
5064.69	39810.9	819.375	6.04637		4875.3	1562.98	0.0747307	1.03885		FALSE
5067.02	39820	962.375	7.1016		5412.43	1801.02	0.0877729	0.936182		FALSE
5070.08	39831.9	1068.38	7.8838		3138.28	2079.83	0.0974406	1.61556		FALSE
5072.56	39841.5	1206.38	8.90214		6040.92	1762.15	0.110027	0.839699		FALSE
5084.3	39887.2	2901.38	21.41		4355.13	5826.14	0.264618	1.16743		FALSE
5095.89	39932.2	10309.4	76.0754		699.426	112214	0.940261	7.28582		FALSE
5110.77	39990	891.375	6.57767		2688.56	1343.95	0.0812974	1.90093		FALSE
5113.52	40000.6	945.375	6.97615		3386.33	1910.89	0.0862224	1.51005		FALSE
5115.41	40008	1092.38	8.0609		3594.93	2054.58	0.0996295	1.42295		FALSE
5117.98	40017.9	1116.38	8.238		5525.44	2108.49	0.101818	0.926257		FALSE
5120.06	40026	1029.38	7.59601		5633.45	1916.59	0.0938836	0.908867		FALSE
5122.64	40036	932.375	6.88022		7422.04	1283.73	0.0850368	0.690192		FALSE
5124.91	40044.8	717.375	5.29369		4626.45	1362.18	0.0654278	1.10774		FALSE
5127.58	40055.1	617.375	4.55576		5181.12	1149.61	0.0563074	0.989666		FALSE
5129.87	40064	564.375	4.16466		6252.24	1031.85	0.0514735	0.820485		FALSE
5134.01	40080	478.375	3.53005		6794.79	905.404	0.0436299	0.75558		FALSE
5136.59	40090	448.375	3.30867		3925.17	646.326	0.0408938	1.30863		FALSE
5141.25	40108	397.375	2.93233		5714.22	756.674	0.0362424	0.899729		FALSE
5144.02	40118.7	406.375	2.99874		4040.38	603.897	0.0370632	1.27315		FALSE
5148.69	40136.8	609.375	4.49673		2128.12	2259.36	0.0555777	2.41936		FALSE
5151.22	40146.5	533.375	3.9359		4035.59	959.1	0.0486462	1.27645		FALSE
5153.67	40156	368.375	2.71833		5548.9	593.23	0.0335974	0.928772		FALSE
5235.84	40472	710.375	5.26388		1340.75	3212.35	0.0647894	3.90517		FALSE
5237.91	40479.9	657.375	4.87115		3699.96	1393.95	0.0599555	1.41566		FALSE
5240.52	40489.9	416.375	3.08534		4959.65	720.981	0.0379753	1.05663		FALSE
5243.14	40500	291.375	2.15909		4558.87	497.761	0.0265747	1.1501		FALSE
5308.12	40748	297.375	2.20355		5756.69	543.868	0.0271219	0.922079		FALSE
5310.7	40757.8	366.375	2.71484		3689.46	810.761	0.033415	1.43942		FALSE
5313.09	40766.9	360.375	2.67038		4292.34	545.882	0.0328678	1.23781		FALSE
5318.12	40786	527.375	3.90785		4837.38	802.061	0.048099	1.09938		FALSE
5323.74	40807.4	735.375	5.44913		1739.99	3312.91	0.0670695	3.05964		FALSE
5325.99	40815.9	786.375	5.82704		4535.88	1589.57	0.0717209	1.17419		FALSE
5328.63	40825.9	830.375	6.15308		3036.2	1658.45	0.0757339	1.75503		FALSE
5338.47	40863.3	1550.38	11.6073		1417.44	10693.1	0.141401	3.76627		FALSE
5340.76	40872	1472.38	11.0233		5727.54	2206.84	0.134287	0.932469		FALSE
5343.39	40881.9	1303.38	9.75808		7165.31	2539.02	0.118874	0.74573		FALSE
5345.72	40890.8	1244.38	9.31636		4260.17	1911.69	0.113493	1.25481		FALSE
5348.33	40900.7	1215.38	9.09925		6095.48	2453.95	0.110848	0.877425		FALSE
5350.79	40910	1268.38	9.49605		7431.24	1952.12	0.115681	0.720039		FALSE
5353.24	40919.3	1342.38	10.0501		4056.5	2750.15	0.122431	1.31967		FALSE
5356.01	40929.8	1446.38	10.8287		3657.83	2218.1	0.131916	1.46426		FALSE
5367.08	40971.7	3063.38	22.9348		867.94	25790.3	0.279393	6.1837		FALSE
5369.27	40980	3124.38	23.3915		3688.18	6449.39	0.284957	1.45581		FALSE
5380.68	41023.1	10964.4	82.0879		686.996	120038	1	7.83219		FALSE
5403.16	41108	830.375	6.21684		2926.86	2113.31	0.0757339	1.84606		FALSE
5406.87	41122	803.375	6.01469		3941.85	1929.48	0.0732714	1.37166		FALSE
5408.99	41130	684.375	5.12377		4994.29	1279.28	0.0624181	1.08303		FALSE
5411.64	41140	540.375	4.04567		5260.18	969.338	0.0492846	1.02879		FALSE
5414.3	41150	399.375	2.99003		7681.09	548.618	0.0364248	0.704887		FALSE
5416.58	41158.6	327.625	2.45286		4728.77	585.109	0.0298809	1.14545		FALSE
5855.04	42778	324.5	2.44982		5471.84	590.734	0.0295959	1.07003		FALSE
5857.8	42788	338.5	2.55551		6835.92	616.302	0.0308727	0.856914		FALSE
5860.27	42796.9	342.5	2.58571		4967.13	538.257	0.0312375	1.17981		FALSE
5862.94	42806.6	392.5	2.96319		4490.74	776.904	0.0357978	1.30556		FALSE
5870.79	42835	1296.5	9.78795		1676.84	6199.05	0.118247	3.5011		FALSE
5872.75	42842.1	1023.5	7.72693		4138.33	3092.67	0.0933478	1.41911		FALSE
5878.79	42864	348.5	2.63101		8169.15	593.922	0.0317848	0.719634		FALSE
5881.57	42874	281.5	2.12519		8037.77	384.24	0.0256741	0.731741		FALSE
5889.32	42902	279.5	2.11009		9021.76	522.338	0.0254916	0.65279		FALSE
5892.08	42912	373.5	2.81975		7181	677.311	0.0340649	0.82051		FALSE
5894.3	42920	325.5	2.45737		4926.89	759.934	0.0296871	1.19635		FALSE
5897.07	42930	283.5	2.14029		5185.69	531.835	0.0258565	1.13718		FALSE
5969.87	43192	306.5	2.31041		8106.27	589.634	0.0279542	0.736451		FALSE
5972.66	43202	384.5	2.89838		10508.6	1089.41	0.0350681	0.568357		FALSE
5975.45	43212	417.5	3.14713		3532.79	888.136	0.0380779	1.69142		FALSE
5978.23	43222	478.5	3.60695		5793.31	751.988	0.0436413	1.03192		FALSE
5980.47	43230	536.5	4.04416		6179.49	838.953	0.0489312	0.967792		FALSE
5984.03	43242.8	574.5	4.3306		3687.83	1495.3	0.052397	1.62264		FALSE
5986.04	43250	686.5	5.17486		7350.74	1366.89	0.0626119	0.814346		FALSE
5988.82	43259.9	754.5	5.68745		5348.52	1551.77	0.0688138	1.11971		FALSE
5991.63	43270	938.5	7.07445		5348.74	2398.83	0.0855954	1.12019		FALSE
5994.37	43279.8	1030.5	7.76795		4256.49	2163.43	0.0939862	1.40829		FALSE
5997.2	43289.9	1137.5	8.57452		5043.25	2371.01	0.103745	1.18915		FALSE
5999.45	43298	1240.5	9.35094		6539.69	2622.16	0.113139	0.91739		FALSE
6002.23	43308	1368.5	10.3158		5068.73	2886.47	0.124813	1.18417		FALSE
6005.59	43320	1503.5	11.3334		5557.45	4025.28	0.137126	1.08064		FALSE
6010.41	43337.2	1797.5	13.5496		2031.01	8359.87	0.16394	2.95932		FALSE
6019.01	43367.9	2930.5	22.0902		1835.48	17029.3	0.267275	3.27925		FALSE
6021.68	43377.5	3151.5	23.7561		3713.34	8683.31	0.287431	1.62163		FALSE
6036.23	43429.5	8677.5	65.4113		741.481	119842	0.791427	8.14078		FALSE
6054.62	43495	1041.5	7.83576		2701.24	2834.82	0.0949895	2.24142		FALSE
6058.23	43507.9	1067.5	8.03137		3200.07	1781.13	0.0973608	1.89316		FALSE
6059.94	43514	1073.5	8.07651		5195.44	2308.69	0.097908	1.1664		FALSE
6062.83	43524.3	1010.5	7.60253		1629.3	5641.36	0.0921621	3.72114		FALSE
6070.62	43552	570.5	4.29217		3994.59	1191.63	0.0520321	1.51971		FALSE
6073.7	43562.9	474.5	3.56992		4632.21	936.25	0.0432765	1.31119		FALSE
6076.45	43572.7	377.5	2.84013		3368.83	610.712	0.0344297	1.80373		FALSE
6079.6	43583.9	329.5	2.479		4017.99	649.938	0.0300519	1.51309		FALSE
6211.37	44049.9	351.5	2.66732		1506.16	2217.42	0.0320584	4.12397		FALSE
6220.48	44082	370.5	2.81149		7785.71	569.021	0.0337913	0.798961		FALSE
6232.38	44123.8	629.5	4.77689		3683.58	1982.01	0.0574132	1.69194		FALSE
6237.17	44140.6	1063.5	8.07024		3085.99	4313.81	0.096996	2.02113		FALSE
6240.95	44153.9	1270.5	9.64104		2667.23	4031.55	0.115875	2.33986		FALSE
6242.96	44160.9	1490.5	11.3105		5135.4	3185	0.13594	1.21567		FALSE
6255.03	44203.3	5567.5	42.2483		820.546	68721.3	0.507781	7.62302		FALSE
6270.43	44257.2	1254.5	9.51962		2819.51	3495.89	0.114416	2.22394		FALSE
6274.04	44269.8	1239.5	9.4058		4249.03	2095.36	0.113048	1.47658		FALSE
6275.8	44276	1235.5	9.37544		3289.48	2761.52	0.112683	1.90784		FALSE
6278.89	44286.8	1207.5	9.16297		4315.22	2682.29	0.110129	1.45506		FALSE
6281.51	44296	1185.5	8.99602		3825.82	1997.21	0.108123	1.64187		FALSE
6283.8	44304	1135.5	8.61661		3784.82	2512.87	0.103563	1.66026		FALSE
6290.63	44327.9	1092.5	8.29031		4303.84	1836.79	0.0996409	1.46163		FALSE
6292.95	44336	1197.5	9.08709		7287.73	2563.68	0.109217	0.863499		FALSE
6298.84	44356.5	1307.5	9.92181		1342.79	9281.23	0.11925	4.69086		FALSE
6302.31	44368.7	1247.5	9.4665		5722.47	2117.73	0.113778	1.10133		FALSE
6315.39	44414.3	2712.5	20.5835		793.005	32373.6	0.247392	7.96387		FALSE
6490.19	45020	268.5	2.03692		3722.49	585.405	0.0244884	1.74351		FALSE
6493.09	45030	308.5	2.34037		3911.35	639.375	0.0281366	1.66007		FALSE
6496.56	45041.9	303.5	2.30244		4061.06	616.185	0.0276806	1.59972		FALSE
6502.38	45061.9	497.5	3.77417		4212.8	1019	0.0453742	1.54348		FALSE
6507.65	45080	1190.5	9.03147		1017.08	8985.78	0.108579	6.39839		FALSE
7126.88	47160	291.125	2.23902		5254.73	494.385	0.0265519	1.35628		FALSE
7130.17	47170.8	300.125	2.30824		5517.43	663.641	0.0273727	1.2923		FALSE
7139.95	47202.9	504.125	3.87719		2918.06	1902.47	0.0459785	2.44681		FALSE
7143.13	47213.3	600.125	4.61552		4128.33	1323.94	0.0547341	1.73027		FALSE
7148.63	47231.4	927.125	7.19727		2201.99	3744.26	0.0845579	3.24645		FALSE
7157.22	47259.6	1941.12	15.069		872.429	23186.2	0.177039	8.20379		FALSE
7173.02	47311.3	330.125	2.56276		3350.7	903.583	0.0301089	2.14076		FALSE
7176.28	47322	296.125	2.29882		3332.8	524.507	0.0270079	2.15323		FALSE
7179.05	47331.1	310.125	2.4075		4384.95	708.521	0.0282848	1.6372		FALSE
7182.03	47340.8	317.125	2.46184		5406.08	546.713	0.0289232	1.32851		FALSE
7184.82	47349.9	279.125	2.16685		4149.19	777.615	0.0254574	1.73162		FALSE
7188.12	47360.7	279.125	2.16685		5693.26	480.441	0.0254574	1.26257		FALSE
7190.95	47370	267.125	2.07369		5443.81	686.407	0.024363	1.32094		FALSE
7194.01	47380	271.125	2.10474		10016.9	407.226	0.0247278	0.718187		FALSE
7197.07	47390	277.125	2.15132		8355.84	473.301	0.025275	0.861322		FALSE
7245.5	47548	266.125	2.06593		4011.54	615.01	0.0242718	1.80616		FALSE
7251.61	47567.9	377.125	2.92762		4252.6	827.303	0.0343955	1.70522		FALSE
7254.37	47576.9	466.125	3.61853		5725.23	1052.41	0.0425127	1.26709		FALSE
7257.17	47586	543.125	4.21628		12503.8	879.999	0.0495354	0.580396		FALSE
7260.24	47596	624.125	4.84508		7735.8	1564.07	0.056923	0.938525		FALSE
7263.28	47605.9	602.125	4.6743		6216.14	1054.15	0.0549165	1.16846		FALSE
7266.1	47615.1	707.125	5.48941		5833.53	1608.64	0.064493	1.24558		FALSE
7272.54	47636	1940.12	15.0612		2513.02	8545.34	0.176948	2.89395		FALSE
7274.11	47641.1	2116.12	16.4275		1642.91	13175.9	0.193	4.42758		FALSE
7286.24	47680.5	282.125	2.19014		4733.63	731.941	0.0257311	1.53925		FALSE
7866.05	49528	248.5	2.02331		9886.82	557.169	0.0226643	0.79561		FALSE
8253.87	50726	257.5	2.17796		7935.67	597.473	0.0234852	1.0401		FALSE
8256.84	50735.1	283.5	2.39787		6401.31	531.559	0.0258565	1.28987		FALSE
8260.42	50746	339.5	2.87152		8191.32	606.901	0.0309639	1.00844		FALSE
8263.67	50755.9	374.5	3.16755		5554.7	882.446	0.0341561	1.48769		FALSE
8266.97	50766	429.5	3.63275		6383.38	1023.18	0.0391723	1.29508		FALSE
8269.6	50774	474.5	4.01336		10022.1	1388.03	0.0432765	0.825135		FALSE
8272.88	50784	513.5	4.34322		5044.52	953.718	0.0468335	1.63997		FALSE
8276.6	50795.3	621.5	5.2567		5490.2	1447.1	0.0566836	1.50752		FALSE
8279.43	50804	671.5	5.6796		6333.88	1626.38	0.0612438	1.30716		FALSE
8282.06	50812	727.5	6.15325		4237.88	2210.71	0.0663513	1.9543		FALSE
8285.35	50822	731.5	6.18709		5830.71	1385.99	0.0667161	1.42098		FALSE
8288.63	50832	827.5	6.99906		8047.93	1959.28	0.0754717	1.02991		FALSE
8292.09	50842.5	821.5	6.94831		6097.92	2099.42	0.0749245	1.35982		FALSE
8295.84	50854	935.5	7.91253		5373.29	2858.01	0.0853218	1.5439		FALSE
8298.46	50861.9	1094.5	9.25737		6719.72	2025.36	0.0998233	1.23494		FALSE
8301.76	50872	1198.5	10.137		5674.42	3643.52	0.109309	1.46301		FALSE
8304.78	50881.2	1319.5	11.1604		6347.77	2512.67	0.120344	1.3083		FALSE
8307.66	50889.9	1484.5	12.556		4637.05	4571.56	0.135393	1.79159		FALSE
8310.96	50900	1530.5	12.9451		6152.96	3922.57	0.139588	1.35073		FALSE
8314.25	50910	1649.5	13.9516		8715.42	4141.65	0.150442	0.953971		FALSE
8317.54	50920	1838.5	15.5502		7048.53	4512.02	0.167679	1.18004		FALSE
8325.02	50942.7	2685.5	23.146		742.39	41811.3	0.24493	11.2138		FALSE
8342.55	50996	1080.5	9.31271		11673.8	2032.45	0.0985464	0.714637		FALSE
8344.53	51002	1044.5	9.00243		6182.21	2013.25	0.0952631	1.34977		FALSE
8347.78	51011.8	1053.5	9.08		3680.23	2709.17	0.0960839	2.26827		FALSE
8353.74	51029.9	1156.5	9.96774		2096.1	5670.27	0.105478	3.98537		FALSE
8357.05	51040	1129.5	9.73503		6031.85	2836.08	0.103015	1.38549		FALSE
8360.34	51050	1223.5	10.5452		6385.86	2994.52	0.111589	1.3092		FALSE
8363.65	51060	1333.5	11.4933		7370.97	3209.62	0.121621	1.13467		FALSE
8366.93	51069.9	1400.5	12.0708		5127.88	3472.98	0.127732	1.63166		FALSE
8369.9	51078.9	1285.5	11.0796		5890.18	3144.86	0.117243	1.42099		FALSE
8372.85	51087.9	1122.5	9.6747		2100.41	6847.73	0.102377	3.98629		FALSE
8382.78	51118	489.5	4.21895		4989	906.038	0.0446446	1.68025		FALSE
8385.75	51127	397.5	3.42601		6467.07	756.597	0.0362538	1.29668		FALSE
8388.97	51136.7	354.5	3.0554		4352.41	1098.91	0.032332	1.92743		FALSE
8392.3	51146.8	347.5	2.99506		4489.16	840.784	0.0316936	1.86946		FALSE
8396.61	51159.8	333.5	2.8744		4504.39	794.342	0.0304167	1.86409		FALSE
8398.64	51166	299.5	2.58136		4383.87	728.489	0.0273157	1.91581		FALSE
8402.88	51178.8	290.5	2.50379		5568.44	682.446	0.0264949	1.50902		FALSE
8405.88	51187.9	301.5	2.59859		4281.63	686.339	0.0274981	1.96324		FALSE
8409.22	51198	303.5	2.61583		9978.25	491.29	0.0276806	0.842755		FALSE
8412.5	51207.9	267.5	2.30555		5836.13	699.399	0.0243972	1.44145		FALSE
8415.82	51218	286.5	2.46931		7981.83	505.021	0.0261301	1.05437		FALSE
8418.48	51226	263.5	2.27108		6271.24	424.326	0.0240324	1.3424		FALSE
8421.79	51236	245.5	2.11594		6101.21	476.731	0.0223907	1.38035		FALSE
8425.07	51245.9	247.5	2.13317		6633.68	407.848	0.0225731	1.27005		FALSE
9213.21	53574	219	2.00725		7132.82	405.966	0.0199738	1.29166		FALSE
9217.36	53586	252	2.30971		6695.83	590.06	0.0229835	1.37658		FALSE
9221.52	53598	314	2.87797		11848.1	1113.12	0.0286382	0.778315		FALSE
9224.23	53605.8	337	3.13368		4955.75	879.124	0.0307359	1.86132		FALSE
9227.34	53614.8	319	2.96631		4423.78	830.952	0.0290942	2.08585		FALSE
9230.52	53624	292	2.71524		6436.87	678.648	0.0266317	1.43401		FALSE
9233.98	53634	253	2.35259		10299.4	510.088	0.0230747	0.896554		FALSE
9414.33	54152	218	2.04134		6270.74	444.993	0.0198826	1.50131		FALSE
9417.82	54162	221	2.06943		6848.64	449.584	0.0201562	1.37514		FALSE
9424.13	54180	238	2.22862		5679.14	443.917	0.0217067	1.65943		FALSE
9427.63	54190	226	2.11625		6889.93	508.446	0.0206122	1.36832		FALSE
9430.43	54198	239	2.23798		5040.93	609.66	0.0217979	1.87077		FALSE
9435.28	54211.8	259	2.42526		5106.54	646.258	0.023622	1.84768		FALSE
9438.13	54220	267	2.50017		4590.91	510.17	0.0243516	2.05583		FALSE
9441.3	54229	294	2.753		4395.07	759.141	0.0268141	2.14816		FALSE
9445.12	54239.9	333	3.11819		4383.81	878.384	0.0303711	2.15455		FALSE
9448.64	54250	380	3.55829		5304.8	969.292	0.0346577	1.78115		FALSE
9451.62	54258.5	396	3.70812		6272.78	1003.15	0.036117	1.50677		FALSE
9454.5	54266.7	399	3.73621		4539.29	1064.51	0.0363906	2.08282		FALSE
9457.99	54276.7	406	3.80176		5619.1	821.564	0.037029	1.68319		FALSE
9461.2	54285.8	430	4.02649		5055.9	1097.25	0.0392179	1.87132		FALSE
9464.35	54294.8	444	4.15758		4127.98	1183.2	0.0404948	2.29273		FALSE
9468	54305.2	513	4.8037		5805.37	1007.75	0.0467879	1.6309		FALSE
9471.08	54314	569	5.32808		6045.47	1386.61	0.0518953	1.56664		FALSE
9474.59	54324	622	5.82436		6157.68	1508.44	0.0567292	1.53866		FALSE
9477.85	54333.2	670	6.27383		6441.33	1326.29	0.061107	1.47141		FALSE
9481.2	54342.8	698	6.53602		6552.26	1807.4	0.0636607	1.44701		FALSE
9484.42	54352	818	7.65969		8789.95	2006.17	0.0746053	1.07901		FALSE
9487.56	54360.9	867	8.11853		6146.13	2221.96	0.0790743	1.54366		FALSE
9491.08	54370.9	917	8.58672		4377.04	2475.77	0.0836345	2.16838		FALSE
9494.25	54380	1006	9.42011		4151.46	3321.45	0.0917517	2.28697		FALSE
9497.71	54389.8	1073	10.0475		4897.55	2850.38	0.0978624	1.93928		FALSE
9501.28	54400	1169	10.9464		8158.57	3012.01	0.106618	1.16458		FALSE
9504.1	54408	1241	11.6206		4349.15	2537.85	0.113185	2.18528		FALSE
9507.19	54416.8	1358	12.7162		4081.76	3666.17	0.123856	2.32919		FALSE
9511.13	54428	1513	14.1676		6902.28	4007.68	0.137992	1.37797		FALSE
9514.34	54437.1	1702	15.9374		5353.96	4596.11	0.15523	1.77707		FALSE
9518.12	54447.8	1851	17.3326		5113.35	5026.96	0.168819	1.86143		FALSE
9520.98	54456	2045	19.1492		7258.76	4147.21	0.186513	1.31165		FALSE
9535.63	54497.6	3811	35.6859		770.128	76889.4	0.34758	12.3819		FALSE
9549.13	54536	2710	25.3763		4284.21	7387.82	0.247164	2.22891		FALSE
9551.25	54542	2560	23.9717		4647.57	7058.87	0.233483	2.05511		FALSE
9554.99	54552.6	2376	22.2487		1643.98	24092.7	0.216702	5.81212		FALSE
9568.86	54591.9	1264	11.836		7932.98	3346.59	0.115282	1.20621		FALSE
9572.38	54601.9	1116	10.4501		9056.56	3701.39	0.101784	1.05696		FALSE
9575.92	54611.9	1034	9.6823		8960.42	2702.91	0.0943054	1.06869		FALSE
9578.76	54620	927	8.68036		4935.33	2515.14	0.0845465	1.94085		FALSE
9582.29	54630	848	7.94061		11159.9	1702.06	0.0773414	0.858638		FALSE
9586.52	54642	786	7.36005		6537.48	1615.07	0.0716867	1.46639		FALSE
9589.35	54650	734	6.87312		5389.64	1502.76	0.0669441	1.77922		FALSE
9592.85	54659.9	745	6.97613		6940.06	1887	0.0679473	1.38224		FALSE
9596.38	54669.9	657	6.18663		6502.4	1330.55	0.0599213	1.47582		FALSE
9601.91	54685.5	559	5.26382		4853.18	1543.02	0.0509833	1.97848		FALSE
9607.72	54702	507	4.77416		3565.81	1663.01	0.0462407	2.6944		FALSE
9609.21	54706.2	482	4.53875		3325.41	1663.01	0.0439606	2.88963		FALSE
9611.95	54713.9	446	4.19976		4698.9	919.42	0.0406772	2.04557		FALSE
9618.32	54732	452	4.25625		3454.32	1382.93	0.0412244	2.78443		FALSE
9621.4	54740.7	416	3.91726		5859.62	1069.28	0.0379411	1.64198		FALSE
9624.69	54750	395	3.71951		4824.37	1025.75	0.0360258	1.99501		FALSE
9628.23	54760	402	3.78543		7650.06	756.744	0.0366642	1.25858		FALSE
9631.76	54770	410	3.86076		4393.89	967.551	0.0373938	2.19208		FALSE
9634.9	54778.8	368	3.46527		4827.41	963.386	0.0335632	1.99587		FALSE
9638.14	54788	386	3.63477		8208.95	967.904	0.0352049	1.1741		FALSE
9642.1	54799.2	352	3.3146		6828.46	707.091	0.032104	1.41204		FALSE
9645.21	54807.9	361	3.39935		7748.73	884.879	0.0329248	1.24475		FALSE
9648.05	54816	380	3.57827		5148.21	990.438	0.0346577	1.87406		FALSE
9655.1	54835.9	374	3.52177		7407.43	750.601	0.0341105	1.30343		FALSE
9659.73	54848.9	380	3.57827		5647.03	1285.94	0.0346577	1.71058		FALSE
9663.96	54860.9	390	3.67243		6773.77	809.439	0.0355697	1.42667		FALSE
9666.87	54869.1	450	4.23742		4201.38	1492.3	0.041042	2.30088		FALSE
9670.73	54880	527	4.96249		8305.47	1000.37	0.0480648	1.16438		FALSE
9673.56	54888	560	5.27324		7505.95	1376.45	0.0510745	1.28879		FALSE
9677.11	54898	571	5.37682		4638.86	1163.22	0.0520778	2.0861		FALSE
9680.6	54907.8	646	6.08305		5088.85	1710.07	0.0589181	1.90232		FALSE
9689.17	54932	885	8.33359		3513.81	4435.13	0.080716	2.75745		FALSE
9700.26	54963.2	1252	11.7894		1930.82	11252.9	0.114188	5.0239		FALSE
9702.67	54970	1407	13.249		7832.58	3772.11	0.128325	1.23876		FALSE
9706.18	54979.9	1528	14.3884		6122.24	4157	0.13936	1.5854		FALSE
9709.06	54988	1719	16.1869		4381.7	4695.38	0.15678	2.21582		FALSE
9740.77	55077.2	8230	77.4977		470.322	248270	0.750613	20.7109		FALSE
9769.52	55157.9	1606	15.1229		6146.66	4466.07	0.146474	1.5894		FALSE
9773.1	55168	1539	14.492		7072.18	5248.86	0.140364	1.38191		FALSE
9777.38	55180	1461	13.7575		9544.87	3999.14	0.13325	1.02436		FALSE
9780.22	55187.9	1427	13.4373		7903.57	3820.75	0.130149	1.23744		FALSE
9783.08	55196	1330	12.5239		5807.62	4372.2	0.121302	1.68452		FALSE
9786.65	55206	1165	11.0418		7007.83	3056.42	0.106253	1.39653		FALSE
9790.22	55216	1081	10.2456		8905.83	2765.8	0.098592	1.0993		FALSE
9793.53	55225.2	937	8.88081		7330.18	2426.75	0.0854586	1.33606		FALSE
9796.65	55234	881	8.35005		8191.99	1730.86	0.0803511	1.19588		FALSE
9800.21	55244	733	6.94732		3892.36	2375.76	0.0668529	2.5178		FALSE
9803.78	55254	688	6.52081		8861.07	1679.82	0.0627487	1.10639		FALSE
9806.64	55262	559	5.29816		5057.69	1488.78	0.0509833	1.93896		FALSE
9810.21	55272	491	4.65366		6997.44	1248.33	0.0447814	1.40197		FALSE
9813.78	55282	458	4.34089		9218.3	859.082	0.0417716	1.0646		FALSE
9816.64	55290	359	3.40257		6136.31	920.284	0.0327424	1.59976		FALSE
9820.21	55300	328	3.10876		6699.57	758.951	0.0299151	1.4658		FALSE
9824.5	55312	224	2.12305		4454.83	702.483	0.0204298	2.20536		FALSE
10424.4	56965.9	207.375	2.01183		4904.86	525.731	0.0189135	2.12532		FALSE
10435.5	56996	238.375	2.31258		4451.68	505.749	0.0217409	2.34417		FALSE
10438.4	57004	255.375	2.4775		3560.84	874.31	0.0232913	2.93146		FALSE
10443.6	57018	295.375	2.86556		7731.06	573.625	0.0269395	1.35086		FALSE
10445.8	57024	332.375	3.22451		7979.36	657.16	0.0303141	1.3091		FALSE
10448.8	57032	327.375	3.176		11462.2	656.976	0.0298581	0.911588		FALSE
10455.4	57050	388.375	3.76779		7220.27	1053.46	0.0354215	1.44806		FALSE
10463	57070.7	526.375	5.10659		2466.01	3323.86	0.0480078	4.2429		FALSE
10472.6	57096.5	940.375	9.12298		2375.85	7077.06	0.0857664	4.40792		FALSE
10476	57105.9	970.375	9.41402		2967.93	4747.02	0.0885025	3.52974		FALSE
10482.7	57124	701.375	6.80434		6725.95	1845.04	0.0639685	1.55855		FALSE
10486.3	57133.9	511.375	4.96107		5398.44	1364.44	0.0466397	1.94248		FALSE
10490.1	57144	381.375	3.69988		5493.18	967.723	0.0347831	1.90965		FALSE
10494.1	57154.9	265.375	2.57452		5165.66	675.034	0.0242034	2.03151		FALSE
10508.5	57194	214.375	2.07974		6985.36	441.136	0.019552	1.50437		FALSE

## Sheet: ICDC_02HN48-1_0_F7_1
Spectrum: ICDC 02HN48-1\0_F7\1 1SLin, "Baseline subt." (D:\Data\BioTyperRealTimeProcessing\China CDC\20120629dachang\ICDC 02HN48-1\0_F7\1)
m/z	time	Intens.	SN	Quality Fac.	Res.	Area	Rel. Intens.	FWHM	Chi^2	Bk. Peak
2136.23	25984.1	254.5	2.53221		1958.73	361.642	0.0202257	1.09062		FALSE
2137.87	25993.9	310.5	3.08939		3321.17	286.504	0.0246762	0.643709		FALSE
2138.86	25999.8	287.5	2.86055		921.904	845.972	0.0228483	2.32005		FALSE
2689.86	29111.8	987	9.66623		1170.58	2772.81	0.0784392	2.29787		FALSE
2691.09	29118.4	976	9.5585		1258.25	2637.21	0.077565	2.13875		FALSE
2694.53	29136.8	532	5.12491		2660.98	729.845	0.0422793	1.01261		FALSE
2696.31	29146.3	377	3.63175		2128.55	501.535	0.0299611	1.26673		FALSE
2698.13	29156	300	2.88999		3960.51	285.567	0.0238417	0.681258		FALSE
2834.91	29876.6	1755	16.4445		486.56	11539.3	0.139474	5.82644		FALSE
3127.35	31361.2	436	4.08239		1331.89	1427.68	0.0346499	2.34805		FALSE
3133.16	31390	214	2.00374		2570.22	275.649	0.0170071	1.21902		FALSE
3138.82	31418	229	2.14419		5383.26	213.802	0.0181992	0.583071		FALSE
3150.15	31474	218	2.0412		4107.47	268.872	0.017325	0.766931		FALSE
3152.17	31484	218	2.0412		2721.45	301.214	0.017325	1.15827		FALSE
3154.46	31495.2	266	2.49064		2766.32	383.553	0.0211396	1.14031		FALSE
3156.49	31505.3	417	3.90449		3074.86	580.885	0.03314	1.02655		FALSE
3157.98	31512.6	465	4.35393		1074.13	1249.92	0.0369546	2.94004		FALSE
3631.03	33764	221	2.02713		5394.87	397.345	0.0175634	0.673052		FALSE
3633.45	33775.1	274	2.51328		3011.09	323.144	0.0217754	1.20669		FALSE
3637.4	33793.3	792	7.26466		786.128	4436.66	0.0629421	4.62698		FALSE
3643.21	33820	290	2.66004		4271.27	338.959	0.023047	0.852957		FALSE
3645.36	33829.8	254	2.32983		3413.1	379.8	0.020186	1.06805		FALSE
3647.14	33838	223	2.04548		4744.85	340.453	0.0177223	0.768651		FALSE
3658.9	33891.9	237	2.17389		4606.51	334.637	0.0188349	0.79429		FALSE
3662.85	33910	223	2.04548		7944.85	175.581	0.0177223	0.461034		FALSE
3665.02	33919.9	235	2.14325		5120.46	262.953	0.018676	0.71576		FALSE
3674.22	33962	1721	15.6959		630.898	11994.4	0.136772	5.8238		FALSE
3688.66	34028	228	2.0794		3545.72	347.508	0.0181197	1.04031		FALSE
3690.62	34036.9	234	2.13413		3155.43	290.016	0.0185965	1.16961		FALSE
3692.77	34046.7	230	2.09764		2829.41	367.243	0.0182786	1.30514		FALSE
3696.55	34064	232	2.11588		6391.45	318.759	0.0184376	0.578359		FALSE
4181.83	36207.8	243	2.12345		4107.45	365.358	0.0193118	1.01811		FALSE
4183.7	36215.9	389	3.39927		3256.85	624.685	0.0309147	1.28459		FALSE
4185.59	36224	384	3.35558		4040.94	588.508	0.0305174	1.0358		FALSE
4187.61	36232.6	251	2.19336		3072.01	428.441	0.0199475	1.36315		FALSE
4331.56	36844	263	2.28846		6020.53	420.29	0.0209012	0.719465		FALSE
4333.67	36852.8	248	2.15794		3515.2	342.379	0.0197091	1.23284		FALSE
4335.84	36862	269	2.34067		3439.78	460.853	0.021378	1.2605		FALSE
4338.04	36871.2	301	2.61911		4464.91	508.885	0.0239212	0.971585		FALSE
4340.33	36880.9	299	2.60171		3363.68	412.882	0.0237622	1.29035		FALSE
4342.72	36890.9	381	3.31522		3614.3	669.843	0.0302789	1.20154		FALSE
4349.43	36919.1	831	7.23084		1269.62	4086.53	0.0660415	3.42578		FALSE
4353.64	36936.8	850	7.39616		1406.91	3141.51	0.0675515	3.09447		FALSE
4355.8	36945.9	910	7.91825		4842.23	1268.67	0.0723198	0.899545		FALSE
4365.16	36985.2	3843	33.4394		623.486	35804.4	0.305412	7.00122		FALSE
4375.85	37030	462	4.02003		4605.99	592.145	0.0367162	0.950034		FALSE
4378.23	37040	390	3.39353		4527.22	652.278	0.0309942	0.96709		FALSE
4380.36	37048.9	398	3.46314		3196.23	720.91	0.03163	1.37048		FALSE
4382.98	37059.8	417	3.62847		3068.68	772.659	0.03314	1.42829		FALSE
4384.92	37068	445	3.87211		3812.48	603.331	0.0353652	1.15015		FALSE
4387.26	37077.8	431	3.75029		3919.1	719.227	0.0342526	1.11946		FALSE
4389.22	37086	380	3.30652		3694.02	619.32	0.0301995	1.1882		FALSE
4391.61	37096	317	2.75833		4384.21	479.231	0.0251927	1.00169		FALSE
4394	37106	247	2.14924		3193.01	328.256	0.0196297	1.37613		FALSE
4604.52	37975.9	243.875	2.1317		4575.09	413.7	0.0193813	1.00643		FALSE
4613.8	38013.8	764.312	6.68083		763.338	6818.4	0.0607417	6.04424		FALSE
4744.14	38542	235.625	2.04262		6363.95	310.671	0.0187257	0.745471		FALSE
4768.85	38641.3	3508.62	30.416		814.05	34039	0.278839	5.85817		FALSE
4777.3	38675.2	2166.62	18.7823		966.063	17275.3	0.172187	4.94512		FALSE
4792.46	38735.9	462.625	3.97231		3815.17	1237.13	0.0367659	1.25616		FALSE
4795.94	38749.9	413.625	3.55158		5365.52	573.753	0.0328717	0.893844		FALSE
4797.96	38758	364.625	3.13084		7528.79	609.616	0.0289776	0.637281		FALSE
4800.11	38766.6	301.625	2.58989		4248.47	526.964	0.0239708	1.12985		FALSE
4802.6	38776.5	237.625	2.04036		4861.03	403.022	0.0188846	0.98798		FALSE
5046.99	39741.9	278	2.43854		3970.41	487.999	0.0220933	1.27115		FALSE
5049.38	39751.2	317	2.78064		3581.4	590.773	0.0251927	1.40989		FALSE
5053.16	39766	456	3.99991		3489.96	878.388	0.0362394	1.44792		FALSE
5056.75	39780	511	4.46645		3170.65	1162.38	0.0406103	1.59486		FALSE
5059.28	39789.8	458	4.0032		5462.11	670.291	0.0363983	0.926251		FALSE
5066.85	39819.3	569	4.97341		5151.13	851.067	0.0452197	0.983638		FALSE
5069.08	39828	629	5.49785		3244.49	1190.57	0.0499881	1.56236		FALSE
5084.34	39887.4	1803	15.7593		748.563	17269.3	0.143289	6.79214		FALSE
5086.55	39896	1840	16.0827		5852.49	2775.39	0.146229	0.869125		FALSE
5096.82	39935.9	5590	48.86		683.281	61952.7	0.44425	7.45933		FALSE
5111.6	39993.2	697	6.09221		5308.51	1055.02	0.0553922	0.962907		FALSE
5118.48	40019.9	891	7.78789		1244.68	5842.79	0.0708098	4.11228		FALSE
5129.35	40062	524	4.58008		8916.93	524.144	0.0416435	0.575238		FALSE
5131.4	40069.9	504	4.40527		5957.12	751.017	0.040054	0.861389		FALSE
5132.97	40076	504	4.40527		8567.02	501.067	0.040054	0.599155		FALSE
5136.59	40090	490	4.2829		6980.2	721.374	0.0389414	0.735881		FALSE
5139.16	40099.9	466	4.07313		7321.24	701.155	0.0370341	0.701952		FALSE
5141.24	40108	472	4.12557		6281.3	1125.95	0.0375109	0.818499		FALSE
5144.34	40120	458	4.0032		6958.7	674.922	0.0363983	0.739268		FALSE
5146.93	40129.9	546	4.77238		5185.51	1007.75	0.0433919	0.992558		FALSE
5150.96	40145.5	802	7.00997		945.255	6196.34	0.0637368	5.44928		FALSE
5162.47	40189.9	333	2.91062		5670.53	583.072	0.0264643	0.910403		FALSE
5164.55	40198	302	2.63967		4534.31	431.082	0.0240006	1.13899		FALSE
5167.07	40207.7	245	2.14145		3325.56	482.444	0.0194707	1.55374		FALSE
5278.71	40635.9	239	2.10616		5364.57	402.426	0.0189939	0.983996		FALSE
5280.82	40644	243	2.14141		6367.51	424.032	0.0193118	0.829339		FALSE
5283.45	40654	302	2.66134		8217.58	481.498	0.0240006	0.642944		FALSE
5286.06	40664	312	2.74946		5962.91	548.34	0.0247954	0.886491		FALSE
5288.43	40673	295	2.59965		4545.78	589.984	0.0234443	1.16337		FALSE
5290.79	40682	337	2.96977		3877.42	506.766	0.0267822	1.36452		FALSE
5293.69	40693	407	3.58664		3175.76	803.602	0.0323452	1.6669		FALSE
5296.03	40702	476	4.19469		5400.09	863.842	0.0378288	0.98073		FALSE
5298.14	40710	459	4.04488		7613.75	887.091	0.0364778	0.695865		FALSE
5300.95	40720.7	457	4.02726		5167.99	685.516	0.0363188	1.02573		FALSE
5303.56	40730.6	471	4.15063		3447.64	1155.07	0.0374315	1.53831		FALSE
5306.54	40741.9	515	4.53838		5021.47	762.524	0.0409282	1.05677		FALSE
5308.65	40750	579	5.10237		6716.42	1069.16	0.0460145	0.790399		FALSE
5311.02	40759	604	5.32268		5108.53	917.248	0.0480013	1.03964		FALSE
5313.38	40768	645	5.68399		7782.24	962.199	0.0512596	0.682758		FALSE
5316.01	40778	766	6.75029		12553	1839.1	0.0608758	0.423484		FALSE
5320.96	40796.8	1005	8.85645		5339.19	1545.9	0.0798697	0.996585		FALSE
5323.22	40805.4	1036	9.12963		3471.24	1609.1	0.0823333	1.53352		FALSE
5324.93	40811.9	1100	9.69362		5074.83	1721.36	0.0874195	1.04928		FALSE
5327.06	40820	1224	10.7864		5953.51	3080.88	0.0972741	0.894777		FALSE
5329.69	40830	1267	11.1653		5946.63	1952.23	0.100691	0.896253		FALSE
5332.32	40840	1385	12.1606		5448.29	2764.92	0.110069	0.978715		FALSE
5339.46	40867	2205	19.3604		1480.32	13876.8	0.175236	3.60696		FALSE
5341.35	40874.2	2097	18.4122		2151.02	9469.97	0.166653	2.48317		FALSE
5346.56	40894	1906	16.7351		6486.17	2952.1	0.151474	0.824303		FALSE
5349.73	40906	1987	17.4463		4814.41	4041.34	0.157911	1.11119		FALSE
5353.71	40921.1	2109	18.5175		3699.5	7470.01	0.167607	1.44715		FALSE
5368.58	40977.4	4172	36.6311		793.781	46594.7	0.331558	6.7633		FALSE
5381.93	41027.8	12583	110.482		663.963	161019	1	8.10577		FALSE
5396.77	41083.9	1659	14.5664		5001.75	2584.49	0.131845	1.07898		FALSE
5402.3	41104.7	1742	15.2952		1865.98	7891.09	0.138441	2.89516		FALSE
5404.73	41113.9	1770	15.541		5401.73	3610.27	0.140666	1.00055		FALSE
5407.39	41123.9	1690	14.8386		4739.61	4282.39	0.134308	1.14089		FALSE
5409.6	41132.3	1558	13.6796		3756.55	3157.5	0.123818	1.44004		FALSE
5412.17	41142	1341	11.7743		4480.29	2620.59	0.106572	1.208		FALSE
5417.71	41162.8	874	7.67393		4125.37	1764.07	0.0694588	1.31327		FALSE
5420.27	41172.5	808	7.09443		4275.31	1552.38	0.0642136	1.26781		FALSE
5422.77	41181.9	674	5.91788		3645.58	1303.33	0.0535643	1.48749		FALSE
5425.14	41190.8	563	4.94327		3953.07	1071.17	0.0447429	1.37239		FALSE
5427.82	41200.9	447	3.92477		3630.71	893.144	0.0355241	1.49498		FALSE
5430.24	41210	423	3.71404		3872.61	798.556	0.0336168	1.40222		FALSE
5433.03	41220.5	353	3.09942		3177.23	668.634	0.0280537	1.70999		FALSE
5436.07	41231.9	368	3.23113		4549.26	622.673	0.0292458	1.19493		FALSE
5438.37	41240.6	287	2.51993		4953.45	427.972	0.0228086	1.0979		FALSE
5441.21	41251.2	274	2.40578		4830.62	520.443	0.0217754	1.1264		FALSE
5443.54	41260	282	2.47603		5518	443.067	0.0224112	0.986506		FALSE
5446.2	41270	247	2.16872		5322.78	400.768	0.0196297	1.02319		FALSE
5456.84	41309.9	252	2.21262		3536.27	485.984	0.020027	1.54311		FALSE
5458.97	41317.9	298	2.61651		4332.82	448.357	0.0236827	1.25991		FALSE
6197.17	44000	280.625	2.43656		4529.86	578.226	0.0223019	1.36807		FALSE
6207.69	44037	463.625	4.01614		5507.3	759.849	0.0368453	1.12717		FALSE
6210.25	44046	548.625	4.75245		6479.18	867.433	0.0436005	0.958493		FALSE
6217.64	44072	637.625	5.52342		4372.08	1395.04	0.0506735	1.42212		FALSE
6220.7	44082.7	659.625	5.71399		4652.39	1096.06	0.0524219	1.3371		FALSE
6223.33	44092	745.625	6.45896		8592.27	1182.05	0.0592565	0.724294		FALSE
6255.86	44206.2	6672.62	57.8015		701.711	112291	0.530289	8.91516		FALSE
6269.51	44254	2068.62	17.9194		8244.93	3452.31	0.164398	0.760407		FALSE
6272.37	44264	2034.62	17.6249		5830.57	3421.45	0.161696	1.07577		FALSE
6276.75	44279.3	2123.62	18.3959		1026.71	19794.8	0.168769	6.11346		FALSE
6284.37	44306	1966.62	17.0359		14738.3	3304.62	0.156292	0.426398		FALSE
6286.08	44312	1895.62	16.4208		4003.6	4250.92	0.15065	1.57011		FALSE
6289.16	44322.7	1850.62	16.031		5267.15	3144.43	0.147073	1.19403		FALSE
6291.52	44331	1907.62	16.5248		5541.69	3234.9	0.151603	1.13531		FALSE
6297.53	44352	2120.62	18.3699		5392.66	4727.95	0.168531	1.1678		FALSE
6299.82	44360	2118.62	18.3526		6559.23	4758.15	0.168372	0.96045		FALSE
6304.4	44376	2033.62	17.6162		6583.35	3455.01	0.161617	0.957629		FALSE
6316.63	44418.6	3719.62	32.2212		708.33	59335.4	0.295607	8.91764		FALSE
6338.23	44493.9	844.625	7.31655		9514.01	1897.96	0.0671243	0.6662		FALSE
6339.75	44499.2	840.625	7.2819		5628.38	1825.11	0.0668064	1.12639		FALSE
6344.55	44515.9	691.625	5.99119		4581	1509.02	0.054965	1.38497		FALSE
6347.38	44525.8	636.625	5.51475		3285.09	2630.2	0.0505941	1.93218		FALSE
6360.28	44570.7	399.625	3.47822		3066.34	1059.19	0.0317591	2.07422		FALSE
6362.96	44580	343.625	2.99081		5019	741.626	0.0273087	1.26778		FALSE
6365.84	44590	324.625	2.82544		5855.33	688.276	0.0257987	1.08719		FALSE
6368.72	44600	290.625	2.52952		5413.57	480.782	0.0230966	1.17643		FALSE
6376.2	44626	289.625	2.52081		5775.2	595.771	0.0230172	1.10406		FALSE
6381.96	44646	252.625	2.19878		7121.28	506.139	0.0200767	0.896182		FALSE
6384.44	44654.6	242.625	2.11174		5886.75	392.746	0.019282	1.08454		FALSE
6387.15	44664	246.625	2.14655		7281.84	387.63	0.0195999	0.877134		FALSE
6389.69	44672.8	257.625	2.24229		4871.16	536.883	0.0204741	1.31174		FALSE
6392.33	44681.9	262.625	2.28581		3076.59	550.894	0.0208714	2.07773		FALSE
6395.22	44692	295.625	2.57304		5042.1	464.022	0.023494	1.26836		FALSE
6398.11	44702	296.625	2.58174		7883.15	730.573	0.0235735	0.811618		FALSE
6400.42	44710	305.625	2.66007		6900.57	458.816	0.0242887	0.92752		FALSE
6403.3	44720	326.625	2.84285		8194.09	479.035	0.0259576	0.781454		FALSE
6406.18	44730	295.625	2.57304		7911.5	586.058	0.023494	0.809731		FALSE
6408.5	44738	296.625	2.58174		3091.01	599.844	0.0235735	2.07327		FALSE
6411.39	44748	344.625	2.99952		5176.59	712.446	0.0273881	1.23853		FALSE
6414.28	44758	368.625	3.20841		7616.49	878.736	0.0292955	0.842157		FALSE
6417.16	44768	287.625	2.50341		3907.42	461.131	0.0228582	1.6423		FALSE
6419.43	44775.8	231.625	2.016		5648.92	473.583	0.0184078	1.1364		FALSE
6472.15	44957.9	241.625	2.10304		3507.11	491.667	0.0192025	1.84544		FALSE
6477.58	44976.6	236.625	2.05952		3769.3	511.219	0.0188051	1.71851		FALSE
6479.73	44984	241.625	2.10304		4048.62	398.932	0.0192025	1.60048		FALSE
6483.2	44996	253.625	2.20748		4198.68	534.581	0.0201562	1.54411		FALSE
6485.52	45003.9	264.625	2.30322		5947.34	431.336	0.0210304	1.09049		FALSE
6489	45015.9	322.625	2.80804		3158.5	828.293	0.0256398	2.05446		FALSE
6491.33	45023.9	322.625	2.80804		4399.91	525.898	0.0256398	1.47533		FALSE
6494.2	45033.8	329.625	2.86896		3859.85	861.3	0.0261961	1.6825		FALSE
6496.88	45043	322.625	2.80804		5313.37	530.493	0.0256398	1.22274		FALSE
6499.44	45051.8	334.625	2.91248		5784.26	550.87	0.0265934	1.12364		FALSE
6508.07	45081.5	768.625	6.68989		2030.59	4633.54	0.0610844	3.20502		FALSE
6510.3	45089.2	751.625	6.54193		1284.83	4995.41	0.0597334	5.06705		FALSE
7115.3	47122	229.5	2.06551		5076.58	414.334	0.0182389	1.40159		FALSE
7118.35	47132	236.5	2.12851		6369.39	389.97	0.0187952	1.11759		FALSE
7124.41	47151.9	226.5	2.03851		4957.87	428.477	0.0180005	1.43699		FALSE
7135.39	47188	255.5	2.29951		3554.11	690.752	0.0203052	2.00765		FALSE
7138.45	47198	262.5	2.36251		4534.18	462.562	0.0208615	1.57436		FALSE
7159.07	47265.6	1023.5	9.3123		784.565	13928.9	0.0813399	9.12488		FALSE
7168.94	47297.9	447.5	4.07157		6356.46	760.592	0.0355639	1.12782		FALSE
7171.98	47307.9	393.5	3.58025		6445.5	833.417	0.0312724	1.11271		FALSE
7177.76	47326.8	318.5	2.89787		5176.94	553.884	0.0253119	1.38649		FALSE
7181.15	47337.9	314.5	2.86147		3778.03	859.262	0.024994	1.90077		FALSE
7183.83	47346.7	305.5	2.77959		6055.54	522.94	0.0242788	1.18632		FALSE
7186.84	47356.5	284.5	2.58852		4070.5	810.911	0.0226099	1.76559		FALSE
7189.73	47366	277.5	2.52483		7931.38	465.363	0.0220536	0.906492		FALSE
7195.8	47385.8	283.5	2.57942		5933.8	642.375	0.0225304	1.21268		FALSE
7202.01	47406.1	283.5	2.57942		4278.4	657.694	0.0225304	1.68334		FALSE
7205.02	47416	296.5	2.6977		6403.52	654.268	0.0235635	1.12517		FALSE
7208.27	47426.6	324.5	2.95246		5324.65	716.926	0.0257888	1.35375		FALSE
7211.15	47436	342.5	3.11623		4790.73	752.685	0.0272193	1.50523		FALSE
7214.21	47446	418.5	3.80772		5540.58	848.907	0.0332592	1.30207		FALSE
7217	47455.1	409.5	3.72583		4890.5	918.26	0.0325439	1.47572		FALSE
7219.73	47464	442.5	4.02608		5476.51	756.382	0.0351665	1.31831		FALSE
7223	47474.6	462.5	4.20805		4398.46	1037.24	0.0367559	1.64217		FALSE
7226.07	47484.7	480.5	4.37182		3929.95	1120.02	0.0381864	1.83871		FALSE
7228.91	47493.9	571.5	5.19978		5012.41	978.295	0.0454184	1.4422		FALSE
7231.38	47502	623.5	5.67291		3526.56	1758.32	0.049551	2.05055		FALSE
7234.64	47512.6	650.5	5.91856		5352.95	1148.04	0.0516967	1.35153		FALSE
7237.29	47521.2	689.5	6.27341		4549.7	1585.43	0.0547962	1.59072		FALSE
7240.58	47532	686.5	6.24611		6592.59	1209.7	0.0545577	1.09829		FALSE
7243.02	47539.9	736.5	6.70103		4646.72	1729.32	0.0585314	1.55874		FALSE
7275.04	47644.1	3933.5	35.7889		697.442	61732	0.312604	10.431		FALSE
7292.23	47700	788.5	7.17416		5843.14	1383.35	0.0626639	1.248		FALSE
7295.3	47710	744.5	6.77382		5912	1668.9	0.0591671	1.23398		FALSE
7298.15	47719.2	673.5	6.12783		4520.46	1563.97	0.0535246	1.61447		FALSE
7300.85	47728	613.5	5.58192		6667.09	1070.77	0.0487563	1.09506		FALSE
7305.14	47741.9	524.5	4.77216		3007.71	1584.18	0.0416832	2.42881		FALSE
7307.01	47748	491.5	4.47191		5495.36	873.997	0.0390606	1.32967		FALSE
7310.06	47757.8	472.5	4.3248		2625.99	2129.34	0.0375507	2.78373		FALSE
7314.98	47773.8	418.5	3.83054		2213.94	1827.94	0.0332592	3.30405		FALSE
7320.54	47791.8	312.5	2.86032		6557.58	720.483	0.0248351	1.11635		FALSE
7323.64	47801.8	299.5	2.74133		5496.56	652.132	0.023802	1.3324		FALSE
7326.15	47810	266.5	2.43928		5910.15	565.175	0.0211794	1.23959		FALSE
7329.24	47820	249.5	2.28368		6267.24	416.587	0.0198283	1.16945		FALSE
7332.32	47830	263.5	2.41182		6210.64	531.078	0.020941	1.1806		FALSE
7334.79	47838	257.5	2.3569		6053.15	510.924	0.0204641	1.21173		FALSE
7855.82	49496	214	2.0462		4915.47	489.291	0.0170071	1.59818		FALSE
7859.01	49506	237	2.26612		4151.37	541.054	0.0188349	1.89311		FALSE
7863.49	49520	290	2.77289		9741.03	625.729	0.023047	0.807254		FALSE
7867.97	49534	330	3.15536		4255.03	795.168	0.0262259	1.8491		FALSE
7871.17	49544	348	3.32747		4078.22	644.53	0.0276564	1.93005		FALSE
7873.72	49552	364	3.48045		6844.54	626.393	0.0289279	1.15036		FALSE
7876.91	49562	298	2.84938		8375.36	652.542	0.0236827	0.940487		FALSE
7880.11	49571.9	263	2.51472		8386.14	522.292	0.0209012	0.939659		FALSE
8298.48	50862	206.5	2.04686		6766.59	351.574	0.016411	1.22639		FALSE
8301.76	50872	247.5	2.45326		7376.14	482.585	0.0196694	1.12549		FALSE
8305	50881.8	236.5	2.34422		6359.4	424.161	0.0187952	1.30594		FALSE
8307.68	50890	260.5	2.58212		6501.16	587.26	0.0207025	1.27788		FALSE
8310.97	50900	298.5	2.95878		4039.05	835.418	0.0237225	2.05765		FALSE
8314.26	50910	282.5	2.80018		3524.18	546.975	0.0224509	2.3592		FALSE
8317.13	50918.7	331.5	3.28588		4651.09	822.141	0.0263451	1.78821		FALSE
8325.38	50943.8	414.5	4.16528		4187.31	1547.13	0.0329413	1.98824		FALSE
8328.07	50952	443.5	4.4567		11627.8	828.762	0.035246	0.716223		FALSE
8330.7	50960	453.5	4.55719		6980.5	1339.62	0.0360407	1.19343		FALSE
8333.99	50970	424.5	4.26577		5063.15	1041.98	0.033736	1.64601		FALSE
8337.28	50980	400.5	4.0246		8410.67	729.976	0.0318287	0.991275		FALSE
8340.58	50990	404.5	4.06479		10153.5	728.614	0.0321465	0.821448		FALSE
8343.17	50997.9	385.5	3.87386		5458.85	953.574	0.0306366	1.52838		FALSE
8345.85	51006	389.5	3.91406		5380.45	741.223	0.0309545	1.55114		FALSE
8353.08	51027.9	459.5	4.61748		6103.25	1378.12	0.0365175	1.36863		FALSE
8361	51052	505.5	5.07973		8224.13	948.106	0.0401732	1.01664		FALSE
8364.52	51062.6	572.5	5.75301		4928.54	1750.6	0.0454979	1.69716		FALSE
8367.58	51071.9	632.5	6.35595		5277.94	1586.35	0.0502662	1.58539		FALSE
8370.24	51080	674.5	6.778		7410.86	2040.37	0.0536041	1.12946		FALSE
8372.96	51088.2	591.5	5.94394		3010.5	2664.33	0.0470079	2.78125		FALSE
8378.2	51104.1	393.5	3.95425		4688.95	968.393	0.0312724	1.78679		FALSE
8381.46	51114	302.5	3.0398		5524.84	871.72	0.0240404	1.51705		FALSE
8385.37	51125.8	235.5	2.36652		5860.28	549.312	0.0187157	1.43088		FALSE
8388.07	51134	208.5	2.0952		6293.57	366.343	0.01657	1.3328		FALSE
8857.44	52535.9	201.875	2.06638		4981.72	368.022	0.0160435	1.77799		FALSE
8860.12	52543.8	194.875	2.02942		4820.98	470.061	0.0154872	1.83782		FALSE
8863.57	52554	205.875	2.14397		3915.8	475.823	0.0163614	2.26354		FALSE
8866.97	52564	227.875	2.37308		7460.38	391.138	0.0181098	1.18854		FALSE
8869.92	52572.7	212.875	2.21687		4955.59	528.752	0.0169177	1.78988		FALSE
8873.38	52582.9	249.875	2.60219		5529.08	604.665	0.0198581	1.60486		FALSE
8876.21	52591.2	251.875	2.62301		6442.49	604.686	0.0200171	1.37776		FALSE
8879.2	52600	241.875	2.51888		6533.15	454.618	0.0192224	1.3591		FALSE
8882.56	52609.9	215.875	2.24811		4573.59	653.376	0.0171561	1.94214		FALSE
8898.52	52656.8	203.875	2.12314		5715.93	381.379	0.0162024	1.55679		FALSE
8917.97	52714	210.875	2.19604		9160.49	389.714	0.0167587	0.973526		FALSE
8921.37	52724	199.875	2.08149		8589.14	386.609	0.0158845	1.03868		FALSE
8924.76	52733.9	212.875	2.21687		7385.18	352.044	0.0169177	1.20847		FALSE
8927.51	52742	219.875	2.28977		7436.22	409.367	0.017474	1.20054		FALSE
8930.92	52752	223.875	2.33142		10571.9	381.668	0.0177919	0.844779		FALSE
8934.32	52762	240.875	2.50846		8195.17	437.603	0.0191429	1.09019		FALSE
8937.44	52771.1	224.875	2.34184		5906.32	479.47	0.0178713	1.5132		FALSE
8940.46	52780	221.875	2.3106		6475.07	387.139	0.0176329	1.38075		FALSE
8943.87	52790	238.875	2.48763		6912.05	473.969	0.0189839	1.29395		FALSE
8947.27	52800	217.875	2.26894		6867.75	372.438	0.017315	1.30279		FALSE
8950.19	52808.5	209.875	2.18563		4953.23	475.315	0.0166792	1.80694		FALSE
8953.42	52818	227.875	2.37308		7137.86	442.712	0.0181098	1.25436		FALSE
8963.62	52847.9	192.875	2.00859		6830.97	414.487	0.0153282	1.3122		FALSE
8972.53	52874	196.875	2.05025		8491.46	460.73	0.0156461	1.05665		FALSE
8980.03	52895.9	204.875	2.13356		4838.47	389.518	0.0162819	1.85597		FALSE
8985.52	52912	212.875	2.21687		4481.02	539.102	0.0169177	2.00524		FALSE
8990.29	52925.9	239.875	2.49805		5014.81	586.491	0.0190634	1.79275		FALSE
8992.36	52932	230.875	2.40432		4317.57	592.527	0.0183482	2.08274		FALSE
8998.52	52950	208.875	2.17521		5167.59	508.812	0.0165998	1.74134		FALSE
9136.53	53352	195.875	2.06166		8023.14	352.359	0.0155666	1.13877		FALSE
9139.7	53361.2	205.875	2.16692		6784.76	350.824	0.0163614	1.34709		FALSE
9142.97	53370.6	220.875	2.3248		5755.93	461.151	0.0175534	1.58845		FALSE
9146.18	53380	229.875	2.41953		6145.64	483.427	0.0182687	1.48824		FALSE
9149.61	53389.9	250.875	2.64056		6371.86	526.711	0.0199376	1.43594		FALSE
9152.73	53398.9	275.875	2.9037		5698.92	513.547	0.0219244	1.60605		FALSE
9155.84	53408	293.875	3.09316		7168.99	629.046	0.0233549	1.27715		FALSE
9159.28	53417.9	324.875	3.41944		4765.4	760.875	0.0258186	1.92204		FALSE
9162.71	53427.9	336.875	3.54575		6224.63	798.261	0.0267722	1.47201		FALSE
9166.16	53437.9	359.875	3.78783		6293.15	898.567	0.0286001	1.45653		FALSE
9169.22	53446.7	388.875	4.09307		6674.98	767.778	0.0309048	1.37367		FALSE
9172.68	53456.8	424.875	4.47198		5751.42	1094.4	0.0337658	1.59486		FALSE
9176.53	53467.9	477.875	5.02983		4927.29	1245.47	0.0379778	1.86239		FALSE
9179.32	53476	547.875	5.76661		5995.89	1071.05	0.0435409	1.53094		FALSE
9182.73	53485.8	590.875	6.2192		4792.71	1567.78	0.0469582	1.91598		FALSE
9190.37	53508	721.875	7.59803		1868.35	4557.87	0.0573691	4.91897		FALSE
9193.13	53515.9	778.875	8.19798		7330.88	1577.19	0.061899	1.25403		FALSE
9197.02	53527.2	840.875	8.85055		4558.52	3351.97	0.0668263	2.01755		FALSE
9200.43	53537	888.875	9.35577		4650.1	2398.1	0.0706409	1.97854		FALSE
9203.77	53546.7	982.875	10.3452		5374.92	2605.5	0.0781113	1.71235		FALSE
9206.57	53554.8	1059.88	11.1556		5214.55	2841.31	0.0842307	1.76555		FALSE
9209.75	53564	1098.88	11.5661		4815.33	2223.06	0.0873301	1.91259		FALSE
9213.16	53573.8	1128.88	11.8819		3290.72	3086.87	0.0897143	2.79974		FALSE
9216.9	53584.6	1226.88	12.9134		4609.15	3327.36	0.0975026	1.99969		FALSE
9219.44	53592	1396.88	14.7027		12060.9	2817.54	0.111013	0.764405		FALSE
9222.9	53602	1601.88	17.1266		4179.27	4227.86	0.127305	2.20682		FALSE
9226.01	53611	1680.88	17.9712		5254.07	5646.48	0.133583	1.75597		FALSE
9229.12	53620	1661.88	17.7681		5794.31	5363.6	0.132073	1.59279		FALSE
9232.79	53630.5	1437.88	15.3732		5366.82	3787.27	0.114271	1.72035		FALSE
9236.01	53639.8	1205.88	12.8927		5733.94	3148.77	0.0958337	1.61076		FALSE
9238.92	53648.2	984.875	10.5299		4553.25	2554.88	0.0782703	2.02908		FALSE
9242.98	53659.9	830.875	8.88338		6237.82	2153.79	0.0660316	1.48177		FALSE
9246.43	53669.9	737.875	7.88906		7738.53	1872.83	0.0586406	1.19486		FALSE
9249.91	53679.9	629.875	6.73437		6939.43	1619.13	0.0500576	1.33295		FALSE
9253.07	53689	595.875	6.37086		6635.06	1550.81	0.0473556	1.39457		FALSE
9256.17	53698	583.875	6.24256		10888.3	1449.07	0.0464019	0.850104		FALSE
9259.64	53708	572.875	6.12495		7193.32	1409.1	0.0455277	1.28726		FALSE
9262.72	53716.8	532.875	5.69728		6771.58	1055.88	0.0423488	1.36788		FALSE
9265.89	53726	564.875	6.03942		9811.29	1038.86	0.0448919	0.944411		FALSE
9269.33	53735.9	491.875	5.25893		4964.03	1281.05	0.0390904	1.8673		FALSE
9272.12	53743.9	481.875	5.15201		6188.16	1218.18	0.0382957	1.49836		FALSE
9275.3	53753.1	431.875	4.61743		4693.53	1104.01	0.0343221	1.97619		FALSE
9279.06	53763.9	421.875	4.51052		8220.47	775.203	0.0335274	1.12878		FALSE
9281.86	53772	398.875	4.26461		6978.55	898.185	0.0316995	1.33006		FALSE
9285.29	53781.8	342.875	3.66588		5262.19	817.839	0.0272491	1.76453		FALSE
9288.12	53790	303.875	3.24891		7615.73	544.173	0.0241496	1.2196		FALSE
9291.56	53799.9	260.875	2.78917		4594.3	642.825	0.0207323	2.02241		FALSE
9294.8	53809.2	230.875	2.46842		6055.1	539.308	0.0183482	1.53504		FALSE
9297.85	53818	192.875	2.06214		10119.1	479.947	0.0153282	0.918844		FALSE
9390.53	54083.9	190.875	2.04076		7420.63	418.737	0.0151693	1.26546		FALSE
9400.33	54112	212.875	2.27597		8605.08	395.102	0.0169177	1.09242		FALSE
9412.23	54146	240.875	2.60168		10908.6	612.068	0.0191429	0.862829		FALSE
9419.17	54165.8	260.875	2.8177		4734.41	680.816	0.0207323	1.98951		FALSE
9422.03	54174	289.875	3.13093		5739.72	549.895	0.023037	1.64155		FALSE
9425.5	54183.9	315.875	3.41175		4797.07	804.877	0.0251033	1.96484		FALSE
9428.32	54192	313.875	3.39015		4192.99	633.574	0.0249444	2.24859		FALSE
9430.88	54199.3	346.875	3.74658		3647.54	913.425	0.027567	2.58554		FALSE
9433.93	54208	384.875	4.15702		4800.81	1033.6	0.0305869	1.96507		FALSE
9440.7	54227.3	459.875	4.96709		2157.45	2374.63	0.0365473	4.37586		FALSE
9444.42	54237.9	488.875	5.28031		7322.81	995.45	0.038852	1.28973		FALSE
9458.06	54276.8	708.875	7.65652		7098.23	1469.82	0.0563359	1.33245		FALSE
9464.77	54296	902.875	9.75191		10442	2948.19	0.0717536	0.906411		FALSE
9468.86	54307.6	957.875	10.346		4907.17	2533.27	0.0761245	1.9296		FALSE
9471.77	54315.9	1066.88	11.5233		11096.2	2895.82	0.084787	0.853603		FALSE
9503.49	54406.3	2702.88	29.1936		669.531	57344	0.214804	14.1942		FALSE
9510.37	54425.8	3200.88	34.5725		5171.25	16651.5	0.254381	1.83909		FALSE
9520.09	54453.4	4141.88	44.7362		2054.1	33593.5	0.329164	4.63467		FALSE
9536.85	54501.1	7379.88	79.7097		1322.9	96216.7	0.586496	7.20904		FALSE
9539.3	54508	7562.88	81.6862		1593.62	73953.3	0.601039	5.98593		FALSE
9549.23	54536.2	6225.88	67.2454		5420.53	17200.6	0.494785	1.76168		FALSE
9551.99	54544.1	5788.88	62.5253		851.973	105331	0.460055	11.2116		FALSE
9578.8	54620.1	2584.88	27.9191		1062.3	41631.4	0.205426	9.01704		FALSE
9601.67	54684.9	1343.88	14.6629		5279.15	3682.28	0.106801	1.81879		FALSE
9605.36	54695.3	1207.88	13.179		6918.19	3234.07	0.0959926	1.38842		FALSE
9608.37	54703.8	1079.88	11.7824		6082.47	4289.39	0.0858202	1.57968		FALSE
9615.49	54724	833.875	9.09833		7582.18	1708.45	0.06627	1.26817		FALSE
9618.29	54731.9	756.875	8.25819		7079.66	2020.63	0.0601506	1.35858		FALSE
9621.85	54741.9	665.875	7.2653		6691.75	1751.42	0.0529186	1.43787		FALSE
9626.79	54755.9	546.875	5.9669		3418.57	2455.82	0.0434614	2.81603		FALSE
9632.69	54772.6	484.875	5.29042		5512.16	1256.21	0.0385341	1.74753		FALSE
9638.84	54790	374.875	4.09022		3988.5	1184.29	0.0297922	2.41666		FALSE
9643.39	54802.8	318.875	3.47921		4932.55	1032.8	0.0253417	1.95505		FALSE
9647.33	54814	282.875	3.08642		10507.8	713.002	0.0224807	0.918114		FALSE
9650.18	54822	258.875	2.82456		5756.15	667.135	0.0205734	1.6765		FALSE
9653.72	54832	261.875	2.85729		11354.7	462.297	0.0208118	0.850193		FALSE
9657.25	54841.9	216.875	2.3663		8152.12	499.585	0.0172356	1.18463		FALSE
9660.42	54850.9	186.875	2.03898		3583.98	439.857	0.0148514	2.69544		FALSE
9663.64	54860	199.875	2.18082		6816.24	442.615	0.0158845	1.41774		FALSE
10262.4	56524	179.875	2.01432		9827.46	407.705	0.0142951	1.04426		FALSE
10266	56533.8	184.875	2.07031		5303.73	463.983	0.0146924	1.93562		FALSE
10269	56542	206.875	2.31667		7882.66	368.811	0.0164408	1.30273		FALSE
10272.6	56552	236.875	2.65263		7338.83	500.477	0.018825	1.39976		FALSE
10276.3	56562	248.875	2.78701		8776.41	432.798	0.0197787	1.1709		FALSE
10279.9	56571.9	242.875	2.71982		6504.82	589.11	0.0193018	1.58035		FALSE
10282.8	56580	262.875	2.94379		7678.75	596.882	0.0208913	1.33913		FALSE
10286.2	56589.3	273.875	3.06697		5284.91	695.792	0.0217655	1.94634		FALSE
10290.1	56599.9	301.875	3.38053		6687.46	590.524	0.0239907	1.53872		FALSE
10293.1	56608	322.875	3.61569		5805.68	825.188	0.0256596	1.77293		FALSE
10296.7	56618	362.875	4.06363		7041.51	914.628	0.0288385	1.46229		FALSE
10300.2	56627.4	381.875	4.2764		4599.49	1075.07	0.0303485	2.23942		FALSE
10304.1	56638	389.875	4.36599		6952.1	810.218	0.0309843	1.48215		FALSE
10307.4	56647.1	374.875	4.19801		4378.21	1296.64	0.0297922	2.35425		FALSE
10311	56656.8	326.875	3.66049		5526.28	898.19	0.0259775	1.8658		FALSE
10314.5	56666.6	267.875	2.99978		7068.23	853.085	0.0212886	1.45928		FALSE
10318	56676	209.875	2.35027		7187.48	427.642	0.0166792	1.43555		FALSE
10321.6	56685.9	190.875	2.1375		7856.2	433.458	0.0151693	1.31382		FALSE

## Sheet: ICDC_02HN58-1_0_G1_1
Spectrum: ICDC 02HN58-1\0_G1\1 1SLin, "Baseline subt." (D:\Data\BioTyperRealTimeProcessing\China CDC\20120629dachang\ICDC 02HN58-1\0_G1\1)
m/z	time	Intens.	SN	Quality Fac.	Res.	Area	Rel. Intens.	FWHM	Chi^2	Bk. Peak
2180.97	26250.9	471	4.98789		607.523	2057.28	0.0356822	3.58993		FALSE
2546.89	28337.6	885	9.31037		630.287	4334.89	0.0670461	4.04085		FALSE
2668.21	28996	299	3.15175		2160.13	730.784	0.0226517	1.23521		FALSE
2670.07	29005.9	291	3.06742		4343.56	303.225	0.0220457	0.614719		FALSE
2671.57	29014	268	2.82498		4277.25	344.349	0.0203032	0.624599		FALSE
2673.44	29024	263	2.77228		2653.05	337.239	0.0199244	1.00768		FALSE
2675.3	29033.9	280	2.95147		2881.59	291.902	0.0212123	0.928411		FALSE
2680.89	29063.9	578	6.09269		1304.42	1540.31	0.0437883	2.05524		FALSE
2682.4	29072	609	6.41946		2202.52	872.082	0.0461368	1.21788		FALSE
2689.48	29109.8	3463	36.5034		543.043	24014.4	0.262351	4.9526		FALSE
2698.93	29160.3	457	4.68558		3358.62	636.551	0.0346215	0.803585		FALSE
2700.98	29171.2	393	4.02939		2306.61	573.501	0.029773	1.17097		FALSE
2702.79	29180.8	366	3.75256		1060.28	1102.51	0.0277275	2.54914		FALSE
2706.63	29201.3	275	2.81955		4079.78	288.54	0.0208335	0.663425		FALSE
2834.06	29872.2	2393	24.2384		502.051	15977.8	0.18129	5.64496		FALSE
3120.25	31326	415	4.18639		3303.36	612.11	0.0314397	0.944569		FALSE
3126.74	31358.2	2031	20.4881		710.395	13319.5	0.153865	4.40142		FALSE
3135.24	31400.3	631	6.36533		1533.38	1881.69	0.0478035	2.04466		FALSE
3145.7	31452	521	5.25568		5109.65	1156.74	0.0394701	0.615639		FALSE
3148.53	31466	579	5.84077		4300.22	691.939	0.0438641	0.732181		FALSE
3149.9	31472.7	582	5.87103		3922.44	694.351	0.0440913	0.803045		FALSE
3151.56	31480.9	603	6.08287		3735.47	719.144	0.0456823	0.843683		FALSE
3156.98	31507.7	1802	18.178		679.532	11553.8	0.136516	4.64582		FALSE
3163.12	31538	528	5.3263		3911.38	778.891	0.0400004	0.808697		FALSE
3165.15	31547.9	451	4.54955		3109.12	526.106	0.034167	1.01802		FALSE
3167.17	31557.9	399	4.02499		3093.59	610.897	0.0302276	1.02379		FALSE
3168.91	31566.5	350	3.53069		2499.82	760.905	0.0265154	1.26766		FALSE
3173.27	31587.9	298	3.00613		4330.59	335.869	0.022576	0.732757		FALSE
3176.93	31605.9	551	5.55831		1680.55	1575.92	0.0417428	1.89041		FALSE
3178.65	31614.3	513	5.17498		2227.54	949.55	0.038864	1.42697		FALSE
3183.11	31636.3	492	4.96314		757.249	2641.45	0.0372731	4.20351		FALSE
3253.14	31978.4	646	6.5099		702.13	3872.63	0.0489399	4.63324		FALSE
3578.69	33522.4	624.875	6.17898		778.434	3478.13	0.0473395	4.5973		FALSE
3626.68	33744	271.875	2.68839		3960	384.773	0.0205968	0.915827		FALSE
3628.58	33752.7	299.875	2.96527		2962.59	371.856	0.022718	1.2248		FALSE
3636.47	33789	1420.88	14.0501		726.563	9997.48	0.107643	5.00503		FALSE
3643.65	33822	397.875	3.93432		4562.17	595.71	0.0301423	0.798666		FALSE
3645.83	33832	372.875	3.68711		6494.09	422.91	0.0282484	0.561408		FALSE
3647.97	33841.8	307.875	3.04437		3676.41	479.738	0.0233241	0.992263		FALSE
3650.17	33851.9	310.875	3.07404		4442.31	356.107	0.0235514	0.821683		FALSE
3651.93	33860	288.875	2.85649		6571.81	323.976	0.0218847	0.555697		FALSE
3654.27	33870.7	327.875	3.24214		3102.28	547.802	0.0248393	1.17793		FALSE
3656.47	33880.8	366.875	3.62778		3251.21	579.113	0.0277938	1.12465		FALSE
3658.46	33889.9	337.875	3.34102		3281.81	532.653	0.0255968	1.11477		FALSE
3660.22	33898	308.875	3.05426		3310.51	382.484	0.0233998	1.10564		FALSE
3662.4	33908	271.875	2.68839		3685.99	447.842	0.0205968	0.993601		FALSE
3665.02	33919.9	295.875	2.88918		3932.33	481.373	0.022415	0.932022		FALSE
3667.22	33930	331.875	3.24071		2644.52	539.63	0.0251423	1.38672		FALSE
3673.28	33957.7	2168.88	21.1788		643.35	14807.2	0.16431	5.70962		FALSE
3934.97	35133.8	455	4.3961		908.294	2759.77	0.03447	4.33227		FALSE
4157.63	36104	237.5	2.28375		4775.84	470.669	0.0179926	0.870554		FALSE
4162.37	36124.4	418	4.0194		1606.47	1262.65	0.031667	2.591		FALSE
4164.12	36131.9	433.25	4.16604		5243.44	565.63	0.0328223	0.794158		FALSE
4165.73	36138.8	354	3.40399		1906.91	906.056	0.0268184	2.18455		FALSE
4170.67	36160	345	3.31745		7361.06	560.617	0.0261366	0.566585		FALSE
4173.44	36171.9	375	3.60592		4453.15	643.854	0.0284094	0.937189		FALSE
4175.31	36179.9	429	4.12517		4450.86	578.584	0.0325003	0.938091		FALSE
4176.86	36186.6	466	4.48096		3387.5	837.172	0.0353034	1.23302		FALSE
4183.85	36216.5	1332	12.8082		825.787	9924.77	0.10091	5.0665		FALSE
4190.51	36245.1	427	4.10594		3568.56	737.998	0.0323488	1.17429		FALSE
4194.92	36263.9	314	3.01936		2882.26	1060.61	0.0237881	1.45543		FALSE
4317.51	36784.7	283	2.73396		2370.21	961.884	0.0214396	1.82157		FALSE
4322.05	36803.9	438	4.23136		1574.89	1545.71	0.0331821	2.74436		FALSE
4324.24	36813.1	488	4.71439		4348.68	838.79	0.03697	0.994379		FALSE
4326.32	36821.9	484.25	4.67816		3636.96	660.622	0.036686	1.18954		FALSE
4328.7	36831.9	507.75	4.90519		3508.06	918.579	0.0384663	1.23393		FALSE
4330.62	36840	622	6.00891		5550.92	1023.13	0.0471217	0.780162		FALSE
4332.99	36850	610	5.89299		3082.09	1087.61	0.0462126	1.40586		FALSE
4335.37	36860	603	5.82536		3329.45	1091.12	0.0456823	1.30213		FALSE
4349.32	36918.7	1601	15.4667		775.32	13022.1	0.121289	5.6097		FALSE
4351.72	36928.7	1609	15.544		2283.37	3035.11	0.121895	1.90583		FALSE
4364.04	36980.5	5805	56.08		599.416	63370.1	0.439777	7.28049		FALSE
4379.67	37046	926	8.94575		3444.55	2103.83	0.0701522	1.27148		FALSE
4381.78	37054.8	958	9.25489		4756.63	1350.94	0.0725764	0.921195		FALSE
4384.12	37064.6	1012	9.77656		2059.92	2812.13	0.0766674	2.1283		FALSE
4386.35	37074	982	9.48674		3636.94	1762.41	0.0743946	1.20605		FALSE
4388.33	37082.3	818	7.9024		3798.46	3407.7	0.0619703	1.15529		FALSE
4410.27	37173.9	375	3.62488		4225.97	510.545	0.0284094	1.04361		FALSE
4413.15	37185.9	347	3.35422		5994.88	624.201	0.0262881	0.736153		FALSE
4417.47	37204	364	3.51855		7852.97	631.008	0.027576	0.562523		FALSE
4419.38	37211.9	361	3.48955		4372.22	638.532	0.0273487	1.01079		FALSE
4421.5	37220.8	372	3.59588		3808.39	653.801	0.0281821	1.16099		FALSE
4423.71	37230	379	3.66355		5500.12	510.421	0.0287124	0.804294		FALSE
4426.11	37240	386	3.73121		7875.33	513.595	0.0292427	0.562022		FALSE
4428.51	37250	391	3.77954		4635.75	858.213	0.0296215	0.955295		FALSE
4430.89	37259.9	381	3.68288		4706.67	528.641	0.0288639	0.941408		FALSE
4433.48	37270.7	448	4.33053		2507.38	807.653	0.0339397	1.76818		FALSE
4437.64	37288	748	7.23043		839.909	5359.25	0.0566672	5.28348		FALSE
4444.37	37316	494	4.77518		3289.97	684.432	0.0374246	1.35088		FALSE
4446.77	37326	558	5.39383		5053.3	1249.24	0.0422731	0.879974		FALSE
4448.95	37335	530	5.12317		5372.78	1117.32	0.0401519	0.828055		FALSE
4451.28	37344.7	384	3.71188		4183	656.166	0.0290912	1.06414		FALSE
4453.51	37354	313	3.02557		5747.96	398.727	0.0237123	0.7748		FALSE
4455.62	37362.7	253	2.44559		3249.21	459.752	0.0191668	1.37129		FALSE
4458.07	37372.9	240	2.31993		3185.27	335.146	0.018182	1.39959		FALSE
4460.72	37383.9	255	2.46492		4707.66	429.864	0.0193184	0.947546		FALSE
4462.66	37392	278	2.68725		5144.42	441.462	0.0210608	0.867476		FALSE
4465.08	37402	288	2.78391		7357.63	354.387	0.0218184	0.606863		FALSE
4467.19	37410.7	266	2.57125		3621.56	466.926	0.0201517	1.2335		FALSE
4469.59	37420.7	297	2.87091		3502.32	508.325	0.0225002	1.27618		FALSE
4471.83	37430	328	3.17056		4227.99	548.179	0.0248487	1.05767		FALSE
4474.24	37440	337	3.25756		5146.87	548.989	0.0255305	0.869313		FALSE
4476.31	37448.5	280	2.70658		4551.2	371.317	0.0212123	0.983545		FALSE
4478.11	37456	271	2.61958		3398.56	572.411	0.0205305	1.31765		FALSE
4481	37468	254	2.45525		5519.26	328.767	0.0192426	0.811885		FALSE
4483.34	37477.7	266	2.57125		2612.42	592.818	0.0201517	1.71616		FALSE
4486.02	37488.7	286	2.76458		4381.32	505.369	0.0216669	1.0239		FALSE
4488.21	37497.8	331	3.19956		4181.18	589.051	0.025076	1.07343		FALSE
4490.66	37507.9	375	3.62488		4577.13	661.265	0.0284094	0.98111		FALSE
4495.33	37527.2	761	7.3561		3045.46	2384.87	0.0576521	1.47608		FALSE
4497.09	37534.5	797	7.70408		1778.17	2983.14	0.0603794	2.52906		FALSE
4502.08	37555.1	419	4.0502		3960.83	727.865	0.0317427	1.13665		FALSE
4504.14	37563.7	333	3.2189		3190.8	452.928	0.0252275	1.4116		FALSE
4507.08	37575.8	266	2.57125		3141.98	483.327	0.0201517	1.43447		FALSE
4509.05	37583.9	243	2.34892		3790.66	410.863	0.0184093	1.18952		FALSE
4592.79	37928	278	2.70253		3238.64	395.738	0.0210608	1.41812		FALSE
4595.02	37937.1	302	2.93584		4650.82	428.655	0.022879	0.988003		FALSE
4597.67	37947.9	332	3.22748		3556.39	615.16	0.0251518	1.29279		FALSE
4612.92	38010.2	1782	17.3234		798.333	15055.1	0.135001	5.77819		FALSE
4620.73	38042.1	539	5.23979		3532.61	746.823	0.0408337	1.30802		FALSE
4623.13	38051.9	479	4.65651		3166.05	1049.28	0.0362882	1.46022		FALSE
4634.45	38098	246	2.39144		3012.11	526.548	0.0186365	1.53861		FALSE
4732.7	38495.9	258	2.51001		4910.15	443.461	0.0195456	0.963861		FALSE
4738.15	38517.9	350	3.40505		3303.3	660.123	0.0265154	1.43437		FALSE
4740.15	38525.9	434	4.22226		5232.72	602.639	0.0328791	0.905868		FALSE
4747	38553.5	727	7.07278		1398.18	3814.99	0.0550763	3.39513		FALSE
4748.8	38560.7	815	7.9289		3199.17	1549.91	0.061743	1.48438		FALSE
4751.59	38571.9	923	8.97961		3775.77	1712.48	0.0699249	1.25844		FALSE
4768.08	38638.2	5647	54.9381		814.292	58706.5	0.427807	5.85549		FALSE
4776.84	38673.4	4343	42.2518		919.126	37586	0.329018	5.19716		FALSE
4785.69	38708.8	1979	19.0798		1309.93	13578.7	0.149926	3.65339		FALSE
4795.58	38748.4	1003	9.67007		1532.26	5373.11	0.0759856	3.12974		FALSE
4807.46	38796	472	4.55062		4754.01	866.114	0.0357579	1.01124		FALSE
4809.96	38806	403	3.88538		5259.25	709.355	0.0305306	0.914572		FALSE
4812.47	38816	318	3.06588		3845.64	445.809	0.0240911	1.25141		FALSE
4814.97	38826	367	3.5383		6835.15	563.381	0.0278033	0.704442		FALSE
4816.98	38834	301	2.90199		5023.67	502.894	0.0228032	0.958857		FALSE
4869.85	39044.6	302	2.91163		1566.28	1399.15	0.022879	3.10918		FALSE
5035.22	39696	297.875	2.91629		5836.03	427.559	0.0225665	0.862782		FALSE
5037.78	39706	335.875	3.28832		4180.92	784.917	0.0254453	1.20495		FALSE
5040.35	39716	395.875	3.87574		8264.31	697.464	0.0299908	0.609894		FALSE
5042.55	39724.6	413.875	4.05196		5223.76	594.463	0.0313545	0.96531		FALSE
5044.94	39733.9	433.875	4.24777		3750.34	650.315	0.0328696	1.34519		FALSE
5047	39741.9	503.875	4.93309		5442.77	740.788	0.0381727	0.927284		FALSE
5061.37	39798	906.875	8.82818		3258.64	1783.27	0.0687033	1.55322		FALSE
5067.52	39821.9	1114.88	10.853		3872.9	2213.24	0.084461	1.30846		FALSE
5084.23	39886.9	2674.88	26.0392		577.768	31200.4	0.202644	8.79978		FALSE
5086.52	39895.9	2694.88	26.2339		4584.58	4118.79	0.204159	1.10949		FALSE
5095.97	39932.6	6318.88	61.5125		659.489	78086.1	0.478707	7.72715		FALSE
5115.92	40010	1499.88	14.6009		1780.53	6471.72	0.113628	2.87326		FALSE
5118.46	40019.8	1519.88	14.7956		4338.66	3029.81	0.115143	1.17973		FALSE
5120.17	40026.4	1402.88	13.6566		1532.41	8294.92	0.106279	3.34125		FALSE
5130.37	40065.9	1109.88	10.8043		4093.19	1699.16	0.0840822	1.25339		FALSE
5133.12	40076.6	1160.88	11.3008		4879.42	2903.62	0.0879459	1.05199		FALSE
5140.73	40106	1114.88	10.853		6529.96	1665.18	0.084461	0.787252		FALSE
5142.93	40114.5	1072.88	10.4441		3563.55	2184.63	0.0812792	1.4432		FALSE
5150.44	40143.5	1784.88	17.3753		749.35	21036.9	0.135219	6.87321		FALSE
5162.46	40189.9	713.875	6.94938		4425.84	1404.01	0.054082	1.16644		FALSE
5166.38	40205	586.875	5.71307		3562.21	890.732	0.0444606	1.45033		FALSE
5173.37	40232	464.875	4.52543		9138.21	844.623	0.0352181	0.566125		FALSE
5175.94	40241.9	375.875	3.65904		6896.05	722.569	0.0284756	0.750566		FALSE
5178.04	40250	381.875	3.71745		7015.78	703.643	0.0289302	0.738056		FALSE
5180.64	40260	343.875	3.34753		7646.81	476.736	0.0260514	0.67749		FALSE
5182.72	40268	292.875	2.85106		5813.86	424.241	0.0221877	0.891442		FALSE
5185.3	40278	291.875	2.84132		6368.5	414.392	0.022112	0.814211		FALSE
5187.36	40285.9	233.875	2.27671		4658.1	347.052	0.017718	1.11362		FALSE
5189.46	40293.9	243.875	2.37406		3348.83	460.333	0.0184756	1.54963		FALSE
5196.75	40322	235.875	2.32968		6037.75	424.432	0.0178695	0.860709		FALSE
5201.42	40339.9	231.875	2.29018		4143.04	407.624	0.0175665	1.25546		FALSE
5238.44	40482	239.875	2.36919		3979.33	572.488	0.0181725	1.31641		FALSE
5257.25	40554	232.875	2.30005		6230.83	331.919	0.0176422	0.843748		FALSE
5259.57	40562.8	248.875	2.45808		5074.88	453.001	0.0188543	1.03639		FALSE
5261.95	40571.9	260.875	2.5766		4131.85	461.74	0.0197634	1.27351		FALSE
5264.29	40580.9	275.875	2.72476		4713.88	509.621	0.0208998	1.11676		FALSE
5266.83	40590.6	297.875	2.94204		5198.99	428.837	0.0225665	1.01305		FALSE
5269.51	40600.8	307.875	3.04081		3898.26	567.276	0.0233241	1.35176		FALSE
5271.91	40610	350.875	3.46551		4499.7	617.078	0.0265817	1.17161		FALSE
5274.53	40620	372.875	3.6828		4421.91	687.747	0.0282484	1.19282		FALSE
5277.15	40630	396.875	3.91985		5442.52	568.001	0.0300666	0.969616		FALSE
5279.74	40639.8	407.875	4.02849		3647.06	798.234	0.0308999	1.44767		FALSE
5282.09	40648.8	435.875	4.30504		4512.64	836.373	0.0330211	1.17051		FALSE
5284.49	40658	510.875	5.0458		4031.23	964.061	0.038703	1.31089		FALSE
5287.12	40668	525.875	5.19395		5233.45	982.371	0.0398394	1.01026		FALSE
5289.22	40676	551.875	5.45075		7001.74	826.25	0.0418091	0.755415		FALSE
5292	40686.6	627.875	6.20138		4389.95	1221.63	0.0475667	1.20548		FALSE
5294.45	40695.9	655.875	6.47793		5489.07	989.424	0.049688	0.964544		FALSE
5296.04	40702	678.875	6.7051		9373.49	697.665	0.0514304	0.565002		FALSE
5299.72	40716	720.875	7.11992		8038.48	1433.54	0.0546123	0.659293		FALSE
5302.58	40726.9	755.875	7.46561		3886.75	1915.62	0.0572638	1.36427		FALSE
5304.97	40736	826.875	8.16686		8220.42	2075.48	0.0626426	0.645341		FALSE
5307.41	40745.3	894.875	8.83848		3580.1	1811.26	0.0677942	1.48248		FALSE
5310.22	40756	984.875	9.72739		6899.77	1932.02	0.0746124	0.769623		FALSE
5312.63	40765.1	1035.88	10.2311		4423.31	2096.4	0.0784761	1.20105		FALSE
5315.47	40775.9	1214.88	11.999		4806.25	2379.53	0.0920369	1.10595		FALSE
5321.1	40797.3	1498.88	14.8041		1518.73	6524.36	0.113552	3.50364		FALSE
5325.8	40815.2	1817.88	17.9547		3107.54	7884.31	0.137719	1.71383		FALSE
5328.62	40825.9	1899.88	18.7646		4245.95	3908.12	0.143931	1.25499		FALSE
5331.06	40835.2	2021.88	20.1079		4581.85	4136.21	0.153174	1.16352		FALSE
5338.32	40862.7	2959.88	29.4365		1306.73	18775.4	0.224235	4.08524		FALSE
5340.51	40871	2943.88	29.2774		3727.77	6092.52	0.223023	1.43263		FALSE
5343.22	40881.3	2813.88	27.9845		5047.29	5726.1	0.213174	1.05863		FALSE
5345.51	40890	2718.88	27.0397		4239.07	4235.63	0.205977	1.26101		FALSE
5348.25	40900.4	2708.88	26.9402		3999.89	5638.32	0.20522	1.3371		FALSE
5350.78	40909.9	2815.88	28.0044		4222.52	4399	0.213326	1.2672		FALSE
5353.4	40919.9	2954.88	29.3868		4363.64	6066.9	0.223856	1.22682		FALSE
5355.78	40928.9	3157.88	31.4056		4507.24	6507.65	0.239235	1.18826		FALSE
5367.87	40974.7	5079.88	50.5203		798.449	49919.3	0.384843	6.72287		FALSE
5381.4	41025.8	13199.9	131.275		600.771	193766	1	8.95748		FALSE
5397.5	41086.6	2354.88	23.4196		4992.9	3707.27	0.178401	1.08104		FALSE
5400.7	41098.7	2449.88	24.3644		3862.04	6322.16	0.185598	1.3984		FALSE
5402.9	41107	2499.88	24.8617		3950.86	5239.97	0.189386	1.36753		FALSE
5405.27	41116	2470.88	24.5733		9666.56	5057.79	0.187189	0.559173		FALSE
5407.49	41124.3	2316.88	23.0417		560.426	32715	0.175522	9.6489		FALSE
5430.76	41211.9	690.875	6.87087		4612.8	1355.65	0.0523395	1.17732		FALSE
5433.43	41222	606.875	6.03548		4123.13	909.614	0.0459758	1.31779		FALSE
5435.86	41231.1	586.875	5.83658		4933.1	1089.36	0.0444606	1.10191		FALSE
5438.22	41240	583.875	5.80674		8253.04	812.246	0.0442334	0.658936		FALSE
5440.88	41250	505.875	5.03102		5163.77	975.834	0.0383242	1.05366		FALSE
5443.54	41260	486.875	4.84206		7556.54	850.165	0.0368848	0.720375		FALSE
5445.99	41269.2	391.875	3.89727		5472.68	589.19	0.0296878	0.995122		FALSE
5448.51	41278.6	358.875	3.56908		5266.66	681.217	0.0271878	1.03453		FALSE
5451	41288	340.875	3.39006		3229.42	512.548	0.0258241	1.68792		FALSE
5458.45	41316	476.875	4.74261		3596.49	967.766	0.0361272	1.51771		FALSE
5460.02	41321.9	461.875	4.59343		1829.16	2060.94	0.0349909	2.98499		FALSE
5726.78	42310.7	242	2.4576		1525.6	1344.01	0.0183335	3.7538		FALSE
6180.15	43940	279	2.88719		3684.38	585.996	0.0211366	1.67739		FALSE
6183.51	43951.8	282	2.91823		3180.09	469.904	0.0213638	1.94444		FALSE
6185.98	43960.5	334	3.45635		5669.38	690.335	0.0253033	1.09112		FALSE
6188.86	43970.7	368	3.80819		3661.09	801.824	0.0278791	1.69044		FALSE
6194.33	43990	493	5.10173		3814.85	1045.5	0.0373488	1.62374		FALSE
6203.23	44021.3	664	6.8713		5668.91	1107.93	0.0503035	1.09425		FALSE
6207.94	44037.9	854	8.87596		2427.3	3444.35	0.0646976	2.55755		FALSE
6211.66	44051	1019	10.5909		2467.13	3764.22	0.0771977	2.51776		FALSE
6213.66	44058	1045	10.8611		5612.1	1762.92	0.0791674	1.10719		FALSE
6217.64	44072	1092	11.3496		4602.39	3608.9	0.0827281	1.35096		FALSE
6220.73	44082.8	1180	12.2642		4480	2604.76	0.0893948	1.38855		FALSE
6223.32	44092	1283	13.3347		6226.75	2119.32	0.0971979	0.999449		FALSE
6255.64	44205.4	7236	75.2066		534.647	165881	0.548187	11.7005		FALSE
6271.75	44261.8	3081	32.0221		4650.54	6976.93	0.233411	1.34861		FALSE
6274.61	44271.8	3148	32.7184		5524.27	7110.4	0.238487	1.13583		FALSE
6277.21	44280.9	3183	33.0822		5399.86	5424.68	0.241139	1.16248		FALSE
6280.35	44291.9	3161	32.8535		6018.13	10647.3	0.239472	1.04357		FALSE
6288.7	44321.1	2967	30.8372		5348.49	5048.4	0.224775	1.17579		FALSE
6291.75	44331.8	3061	31.8142		4259.48	6901.49	0.231896	1.47712		FALSE
6294.65	44341.9	3181	33.0614		3987.4	8928.73	0.240987	1.57864		FALSE
6297.2	44350.8	3250	33.7785		3885.3	7377.5	0.246214	1.62078		FALSE
6299.81	44359.9	3248	33.7578		5209.11	5529.2	0.246063	1.20938		FALSE
6301.88	44367.2	3170	32.9471		4452.74	7201.91	0.240154	1.41528		FALSE
6304.4	44376	3117	32.3962		4057.65	5329.33	0.236139	1.55371		FALSE
6316.65	44418.7	4682	48.6619		638.24	78102.3	0.3547	9.89698		FALSE
6331.61	44470.9	1690	17.5648		4236.07	3765.12	0.128032	1.49469		FALSE
6334.79	44482	1593	16.5567		5058.41	3524.93	0.120683	1.25233		FALSE
6337.46	44491.3	1550	16.1098		5214.85	3385.83	0.117425	1.21527		FALSE
6339.96	44500	1486	15.4446		5102.73	2471.08	0.112577	1.24246		FALSE
6342.83	44509.9	1411	14.6651		6276.93	3075.72	0.106895	1.0105		FALSE
6345.67	44519.8	1283	13.3347		4860.75	2825.64	0.0971979	1.30549		FALSE
6348.27	44528.9	1171	12.1707		5217.81	1982.08	0.088713	1.21665		FALSE
6350.98	44538.3	1085	11.2768		3793.77	2435.44	0.0821977	1.67405		FALSE
6353.48	44547	1048	10.8923		4598.24	2335.63	0.0793947	1.38172		FALSE
6356.01	44555.8	981	10.1959		3375.89	2177.44	0.0743189	1.88276		FALSE
6358.91	44565.9	900	9.42103		3342.69	3707.63	0.0681825	1.90233		FALSE
6364.67	44585.9	730	7.64151		3715.21	1655.11	0.0553036	1.71314		FALSE
6367.31	44595.1	693	7.2542		4109.83	1540.22	0.0525005	1.54929		FALSE
6372.68	44613.7	623	6.52145		3161.73	1723.07	0.0471974	2.01557		FALSE
6376.2	44626	613	6.41677		7490.55	998.593	0.0464398	0.851232		FALSE
6378.15	44632.8	578	6.0504		4379.69	1571.04	0.0437883	1.4563		FALSE
6381.66	44644.9	528	5.52701		5588.76	898.986	0.0400004	1.14187		FALSE
6386	44660	513	5.36999		3988.19	1152.17	0.038864	1.60123		FALSE
6388.85	44669.9	528	5.52701		4313.64	1172.36	0.0400004	1.48108		FALSE
6391.19	44678	544	5.69449		4323.59	912.001	0.0412125	1.47821		FALSE
6394.22	44688.5	547	5.7259		5022.73	1188.58	0.0414398	1.27306		FALSE
6396.38	44696	523	5.47467		5575.12	594.82	0.0396216	1.14731		FALSE
6399	44705.1	535	5.60028		4962.98	1177.55	0.0405307	1.28934		FALSE
6405.03	44726	508	5.31765		2184.72	1705.19	0.0384852	2.93174		FALSE
6411.94	44749.9	618	6.46911		1981.92	2338.05	0.0468186	3.23521		FALSE
6413.77	44756.2	609	6.3749		2041.43	2245.42	0.0461368	3.1418		FALSE
6426.98	44802	330	3.45438		7813.28	701.093	0.0250002	0.822572		FALSE
6429.54	44810.8	322	3.37064		5676.02	535.119	0.0243942	1.13276		FALSE
6432.19	44819.9	320	3.3497		3622.4	706.417	0.0242427	1.77567		FALSE
6434.51	44828	327	3.42298		4995.75	542.279	0.024773	1.288		FALSE
6437.98	44840	340	3.55906		3835.64	735.462	0.0257578	1.67846		FALSE
6439.72	44846	342	3.57999		3651.79	761.767	0.0259093	1.76344		FALSE
6442.62	44856	351	3.6742		3285.37	588.869	0.0265912	1.961		FALSE
6445.49	44865.9	363	3.79982		4239.74	778.857	0.0275003	1.52026		FALSE
6448.36	44875.8	385	4.03011		4143.43	633.204	0.0291669	1.55629		FALSE
6450.71	44883.9	416	4.35461		3663.54	1087.29	0.0315154	1.76079		FALSE
6454.17	44895.9	419	4.38601		5166.71	694.555	0.0317427	1.24918		FALSE
6456.69	44904.6	424	4.43835		4815.15	938.78	0.0321215	1.34091		FALSE
6459.64	44914.7	466	4.878		3666.92	1044.22	0.0353034	1.7616		FALSE
6461.9	44922.5	489	5.11876		4188.2	827.855	0.0370458	1.54288		FALSE
6464.85	44932.7	524	5.48514		3344.84	1163.46	0.0396973	1.93278		FALSE
6467.32	44941.2	550	5.7573		3474.69	1242.74	0.0416671	1.86126		FALSE
6470.14	44951	564	5.90385		3567.26	1275.33	0.0427277	1.81376		FALSE
6472.76	44960	580	6.07133		3498.79	1624.62	0.0439398	1.85		FALSE
6476.8	44973.9	594	6.21788		3896.82	1337.19	0.0450004	1.66207		FALSE
6479.51	44983.2	632	6.61566		5035.47	1071.32	0.0478792	1.28677		FALSE
6482.35	44993	689	7.21233		4081.17	1549.57	0.0521975	1.58835		FALSE
6485.25	45003	790	8.26957		4768.26	2162.15	0.0598491	1.36009		FALSE
6490.93	45022.5	1003	10.4992		2438.18	5191.81	0.0759856	2.66221		FALSE
6493.89	45032.7	1057	11.0645		5284.84	2357.96	0.0800765	1.22878		FALSE
6496.58	45042	1077	11.2738		8959.74	2400.71	0.0815917	0.725086		FALSE
6508.56	45083.2	2154	22.5477		1407.3	17150.6	0.163183	4.62485		FALSE
6510.67	45090.4	2082	21.9533		1370.31	14105.3	0.157729	4.75124		FALSE
6521.7	45128.3	527	5.55686		6168.39	1102.86	0.0399246	1.05728		FALSE
6525.08	45139.9	445	4.69223		6792.94	920.252	0.0337124	0.960569		FALSE
6527.79	45149.2	380	4.00685		5526.87	849.845	0.0287882	1.1811		FALSE
6530.57	45158.8	373	3.93304		4383.6	826.767	0.0282578	1.48977		FALSE
6533.63	45169.3	344	3.62725		1979.91	1597.84	0.0260609	3.29996		FALSE
6539.09	45188	305	3.21602		4359.31	633.257	0.0231063	1.50003		FALSE
6542.59	45200	260	2.74153		6325.41	427.318	0.0196972	1.03433		FALSE
7112.87	47114	260	2.87806		7139.24	376.629	0.0196972	0.996307		FALSE
7118.95	47134	252	2.78951		5662.94	529.077	0.0190911	1.25711		FALSE
7121.37	47141.9	241	2.66774		4548.14	536.817	0.0182577	1.56578		FALSE
7124.68	47152.8	247	2.73416		3289.33	569.726	0.0187123	2.16599		FALSE
7127.48	47162	304	3.36512		6312.78	486.396	0.0230305	1.12906		FALSE
7130.25	47171.1	277	3.06625		4545.01	629.309	0.020985	1.56881		FALSE
7132.96	47180	317	3.50902		5764.96	702.79	0.0240154	1.2373		FALSE
7141.07	47206.6	473	5.23586		5828.6	1071.52	0.0358337	1.22518		FALSE
7144.53	47217.9	522	5.90275		4114.08	1221.57	0.0395458	1.73661		FALSE
7147.2	47226.7	608	6.87523		5511.46	1725.97	0.046061	1.29679		FALSE
7158.69	47264.4	1470	16.6227		1375.27	11820.2	0.111365	5.20528		FALSE
7160.43	47270.1	1425	16.1138		1358.39	10996.7	0.107956	5.27125		FALSE
7178.72	47330	389	4.39879		4018.53	936.316	0.02947	1.7864		FALSE
7181.16	47338	388	4.38748		3294.34	923.04	0.0293942	2.17985		FALSE
7184.83	47350	403	4.5571		3566.15	907.829	0.0305306	2.01473		FALSE
7187.5	47358.7	376	4.25179		3739.91	878.015	0.0284851	1.92184		FALSE
7190.55	47368.7	377	4.2631		5968.49	663.098	0.0285609	1.20475		FALSE
7196.07	47386.7	359	4.05955		5480.67	842.912	0.0271972	1.31299		FALSE
7201.58	47404.7	362	4.09348		6057.31	637.207	0.0274245	1.18891		FALSE
7205.02	47416	366	4.13871		2498.04	1028.92	0.0277275	2.88427		FALSE
7207.94	47425.5	358	4.04825		4181.57	848.029	0.0271215	1.72374		FALSE
7210.54	47434	364	4.11609		3952.45	642.665	0.027576	1.82432		FALSE
7213.59	47443.9	409	4.62495		5235.83	921.84	0.0309851	1.37774		FALSE
7216.62	47453.8	396	4.47795		5333.29	942.787	0.0300003	1.35313		FALSE
7219.72	47464	431	4.87373		7496.47	755.433	0.0326518	0.963083		FALSE
7222.18	47472	486	5.49566		9795.14	807.742	0.0368185	0.737323		FALSE
7225.21	47481.9	464	5.24689		4139.52	1106.47	0.0351518	1.74542		FALSE
7228.3	47492	545	6.16283		5715.07	1523.49	0.0412883	1.26478		FALSE
7231.05	47500.9	559	6.32114		5038.19	1313.32	0.0423489	1.43525		FALSE
7236.9	47520	639	7.22578		7350.31	1825.28	0.0484095	0.98457		FALSE
7239.06	47527	610	6.89785		5905.32	1107.64	0.0462126	1.22585		FALSE
7241.8	47536	682	7.71202		3976.84	1594.38	0.0516672	1.821		FALSE
7245.24	47547.2	695	7.85902		4571.16	1647.14	0.052652	1.58499		FALSE
7247.64	47555	775	8.76366		4969.66	1824.05	0.0587127	1.45838		FALSE
7256.2	47582.8	1125	12.7214		2344.84	6955.55	0.0852281	3.09454		FALSE
7261.75	47600.9	1282	14.4968		2328.12	5973.6	0.0971221	3.11914		FALSE
7264.5	47609.9	1413	15.9781		4950.32	3350.46	0.107046	1.46748		FALSE
7275.21	47644.7	2707	30.6106		598.892	46224.9	0.205078	12.1478		FALSE
7291.6	47697.9	718	8.11911		5600.95	1655.29	0.0543945	1.30185		FALSE
7294.7	47708	686	7.75725		8457.93	1185.37	0.0519702	0.862468		FALSE
7297.16	47716	661	7.47455		4655.45	1540.95	0.0500762	1.56744		FALSE
7300.23	47726	628	7.10139		6685.11	1081.36	0.0475762	1.09201		FALSE
7302.71	47734	583	6.59253		6217.88	1032.77	0.0441671	1.17447		FALSE
7305.17	47742	541	6.1176		4426.19	1278.07	0.0409852	1.65044		FALSE
7308.87	47754	507	5.76111		3271.53	1194.15	0.0384095	2.23408		FALSE
7311.34	47762	498	5.65884		5950.87	883.043	0.0377276	1.22862		FALSE
7314	47770.6	476	5.40885		4992.29	1117.8	0.0360609	1.46506		FALSE
7316.88	47780	449	5.10205		8460.9	757.972	0.0340155	0.864788		FALSE
7319.35	47788	362	4.11345		5147.18	1039.36	0.0274245	1.42201		FALSE
7322.51	47798.2	315	3.57939		4631.95	716.324	0.0238639	1.58087		FALSE
7325.53	47808	279	3.17031		6421.23	472.044	0.0211366	1.14083		FALSE
7328.62	47818	251	2.85215		8047.98	554.573	0.0190153	0.910616		FALSE
7853.9	49490	235	2.83205		7594	426.179	0.0178032	1.03422		FALSE
7859.01	49506	274	3.30205		2518.09	980.372	0.0207578	3.12102		FALSE
7863.79	49520.9	315	3.79616		4417.53	759.551	0.0238639	1.78013		FALSE
7866.04	49528	377	4.54334		7713.89	665.166	0.0285609	1.01972		FALSE
7868.6	49536	437	5.26642		4629.43	1021.48	0.0331064	1.69969		FALSE
7871.8	49546	460	5.5436		5940.59	1068.04	0.0348488	1.32509		FALSE
7874.3	49553.8	399	4.80847		1892.63	2394.99	0.0302276	4.16051		FALSE
8291.25	50840	255	3.19673		6043.7	528.892	0.0193184	1.37188		FALSE
8294.52	50849.9	255	3.19673		6286.59	563.967	0.0193184	1.3194		FALSE
8297.8	50859.9	272	3.40985		5626.09	495.666	0.0206063	1.47488		FALSE
8300.66	50868.6	269	3.37224		3478.55	672.54	0.020379	2.38624		FALSE
8303.36	50876.8	292	3.66057		6464.36	554.494	0.0221214	1.28448		FALSE
8307.29	50888.8	322	4.03665		3581.36	991.043	0.0243942	2.31959		FALSE
8311.36	50901.2	366	4.58825		3201.31	1131.56	0.0277275	2.59624		FALSE
8314.22	50909.9	418	5.24013		4772.73	1022.64	0.031667	1.74203		FALSE
8317.54	50920	461	5.77919		8953.49	1084.87	0.0349246	0.928972		FALSE
8320.81	50929.9	497	6.23049		7047.85	1169.18	0.0376519	1.18062		FALSE
8323.47	50938	522	6.54389		7037.05	1269.39	0.0395458	1.18281		FALSE
8326.75	50948	568	7.30146		7517.83	1393.97	0.0430307	1.1076		FALSE
8330.06	50958	584	7.50714		4499.41	1485.99	0.0442428	1.85137		FALSE
8333.3	50967.9	578	7.43001		5938.18	1412.13	0.0437883	1.40334		FALSE
8335.97	50976	581	7.46857		7194.12	1057.59	0.0440156	1.15872		FALSE
8339.26	50986	537	6.90297		6093.41	1620.77	0.0406822	1.36857		FALSE
8342.55	50996	561	7.21148		6797.37	1033.55	0.0425004	1.22732		FALSE
8345.83	51005.9	554	7.1215		4818.49	1050.52	0.0419701	1.73204		FALSE
8349.14	51016	587	7.5457		5303.75	1453.57	0.0444701	1.57419		FALSE
8352.44	51026	618	7.9442		7392.25	1523.28	0.0468186	1.12989		FALSE
8355.73	51036	645	8.29127		3493.23	2025.17	0.0488641	2.39198		FALSE
8358.37	51044	677	8.70262		12442.3	1667.68	0.0512884	0.671773		FALSE
8365.27	51064.9	762	9.79527		4185.14	2883.1	0.0577278	1.9988		FALSE
8368.92	51076	844	10.8494		4248.95	2170.91	0.06394	1.96964		FALSE
8371.54	51083.9	851	10.9393		5369.1	2119.72	0.0644703	1.55921		FALSE
8374.19	51091.9	779	10.0138		5954.13	1854.34	0.0590157	1.40645		FALSE
8377.47	51101.9	592	7.60997		5119.02	1417.59	0.0448489	1.63654		FALSE
8380.79	51112	449	5.77175		9008.45	778.172	0.0340155	0.930326		FALSE
8383.7	51120.8	335	4.30632		5326.94	790.489	0.025379	1.57383		FALSE
8386.74	51130	275	3.53504		6572.19	622.323	0.0208335	1.2761		FALSE
8390.05	51140	234	3.008		8540.15	406.765	0.0177274	0.982424		FALSE
8869.26	52570.7	268.438	3.59948		4709.65	836.645	0.0203364	1.88321		FALSE
8872.39	52580	302.438	4.05539		5361.93	747.7	0.0229121	1.6547		FALSE
8875.8	52590	302.438	4.05539		3807.6	779.245	0.0229121	2.33108		FALSE
8879.65	52601.3	311.438	4.17607		4888.42	802.438	0.023594	1.81647		FALSE
8882.66	52610.2	282.438	3.78721		3227.78	928.927	0.021397	2.75195		FALSE
8885.31	52618	257.438	3.45198		6731.16	484.471	0.019503	1.32003		FALSE
8888.03	52626	242.438	3.25085		4696.75	624.37	0.0183667	1.89238		FALSE
8894.84	52646	239.438	3.21062		8846.88	447.238	0.0181394	1.00542		FALSE
8898.24	52656	241.438	3.23744		5963.3	578.659	0.0182909	1.49217		FALSE
8901.63	52666	250.438	3.35812		6911.74	599.15	0.0189727	1.2879		FALSE
8935.65	52765.9	238.438	3.19721		7097.31	449.78	0.0180636	1.25902		FALSE
8939.1	52776	273.438	3.66653		10684.5	959.744	0.0207152	0.836642		FALSE
8942.51	52786	274.438	3.67994		11290.2	508.785	0.0207909	0.792063		FALSE
8945.91	52796	278.438	3.73357		8442.33	530.095	0.0210939	1.05965		FALSE
8951.06	52811	277.438	3.72016		3287.58	721.991	0.0210182	2.72269		FALSE
8954.11	52820	307.438	4.12243		4876.93	776.328	0.0232909	1.83601		FALSE
8957.52	52830	295.438	3.96153		10577.7	749.082	0.0223818	0.846834		FALSE
8960.93	52840	293.438	3.93471		12001.6	554.601	0.0222303	0.746647		FALSE
8963.66	52848	308.438	4.13584		6591.86	745.822	0.0233667	1.35981		FALSE
8967.06	52857.9	290.438	3.89448		5415.05	558.376	0.022003	1.65595		FALSE
8977.94	52889.8	317.438	4.25652		5463.89	839.253	0.0240485	1.64314		FALSE
8980.05	52896	345.438	4.63198		12892.8	856.845	0.0261698	0.696519		FALSE
8984.81	52909.9	351.438	4.71243		6464.48	890.093	0.0266243	1.38987		FALSE
8987.59	52918.1	347.438	4.6588		4177.33	689.246	0.0263213	2.15152		FALSE
8990.29	52926	404.438	5.42311		7146.62	956.858	0.0306395	1.25798		FALSE
8993.72	52936	399.438	5.35606		4435.78	1254.29	0.0302607	2.02754		FALSE
8997.12	52945.9	375.438	5.03425		8180.67	1167.08	0.0284425	1.0998		FALSE
9000.5	52955.8	324.438	4.35039		7384.73	803.785	0.0245788	1.2188		FALSE
9003	52963.1	271.438	3.63971		3052.36	1318.38	0.0205636	2.94952		FALSE
9157.43	53412.6	231.438	3.14091		5341.43	724.311	0.0175333	1.71442		FALSE
9159.99	53420	261.438	3.54805		3317.81	684.906	0.0198061	2.76086		FALSE
9166.89	53440	332.438	4.51161		11831.8	1221.12	0.0251849	0.774765		FALSE
9170.99	53451.8	363.438	4.93232		6871.33	718.762	0.0275334	1.33468		FALSE
9173.45	53459	382.438	5.19017		5443.38	775.074	0.0289728	1.68525		FALSE
9176.24	53467.1	421.438	5.71945		4725.18	826.45	0.0319274	1.94199		FALSE
9181.37	53481.9	506.438	6.87301		2398.52	2235.21	0.0383668	3.82793		FALSE
9184.59	53491.2	564.438	7.66015		6347.42	1457.43	0.0427608	1.44698		FALSE
9187.61	53500	653.438	8.86799		6856.86	1269.69	0.0495033	1.33992		FALSE
9190.38	53508	668.438	9.07156		8081.15	1756.27	0.0506397	1.13726		FALSE
9194.13	53518.8	713.438	9.68227		4942.51	1906.13	0.0540488	1.86022		FALSE
9197.3	53528	749.438	10.1708		10224.6	1996.61	0.0567761	0.899528		FALSE
9200.95	53538.5	807.438	10.958		4714.45	2683.57	0.0611701	1.95165		FALSE
9203.52	53546	884.438	12.003		9173.97	1791.26	0.0670035	1.00322		FALSE
9208.35	53559.9	939.438	12.7494		5179.1	3110.57	0.0711702	1.77798		FALSE
9210.66	53566.6	978.438	13.2787		7642.3	1996.18	0.0741248	1.20522		FALSE
9214.59	53578	1050.44	14.2558		7456.73	2798.81	0.0795794	1.23574		FALSE
9217.36	53586	1137.44	15.4365		8782.83	2269.98	0.0861703	1.04948		FALSE
9224.44	53606.4	1318.44	17.9935		2364.35	8421.53	0.0998826	3.90147		FALSE
9227.53	53615.4	1390.44	18.9761		4161.28	3801.28	0.105337	2.21748		FALSE
9229.82	53622	1376.44	18.7851		3887.55	4594.69	0.104277	2.3742		FALSE
9233.28	53631.9	1272.44	17.3657		4952.85	3366.58	0.0963977	1.86423		FALSE
9236.69	53641.8	1089.44	14.8682		4856.66	2842.13	0.0825339	1.90186		FALSE
9239.71	53650.5	863.438	11.7839		4077.2	2201.8	0.0654126	2.26619		FALSE
9243.23	53660.7	710.438	9.69577		3714.14	2303.84	0.0538215	2.48866		FALSE
9246.76	53670.8	590.438	8.05806		4938.75	1158.9	0.0447305	1.87229		FALSE
9249.93	53680	542.438	7.40297		5249.57	1406.89	0.0410941	1.76204		FALSE
9254.77	53693.9	483.438	6.59776		4522.4	1309.17	0.0366244	2.04643		FALSE
9257.15	53700.8	454.438	6.20198		5843.36	933.145	0.0344274	1.58422		FALSE
9260.33	53710	461.438	6.29752		4834.9	1223.5	0.0349577	1.91531		FALSE
9263.11	53718	459.438	6.27022		3605.14	1485.74	0.0348062	2.56942		FALSE
9267.97	53732	422.438	5.76526		7971.74	839.691	0.0320031	1.1626		FALSE
9270.52	53739.3	415.438	5.66973		4939.27	1087.39	0.0314728	1.8769		FALSE
9274.22	53750	404.438	5.5196		8194.17	955.367	0.0306395	1.13181		FALSE
9276.31	53756	321.438	4.38685		5650.54	835.859	0.0243516	1.64167		FALSE
9279.96	53766.5	287.438	3.92283		4606.36	748.392	0.0217758	2.0146		FALSE
9283.25	53776	276.438	3.77271		9592.58	509.769	0.0209424	0.967753		FALSE
9286.72	53786	252.438	3.44517		8891.88	585.044	0.0191242	1.0444		FALSE
9422.72	54176	235.438	3.25877		8501.99	435.602	0.0178363	1.1083		FALSE
9426.22	54186	263.438	3.64632		10246.9	655.388	0.0199576	0.919911		FALSE
9443.95	54236.6	412.438	5.70868		7925.82	842.637	0.0312456	1.19154		FALSE
9447.24	54246	487.438	6.74678		9547.61	1245.65	0.0369274	0.989488		FALSE
9450.44	54255.1	511.438	7.07897		4606.73	1381.97	0.0387456	2.05144		FALSE
9453.95	54265.1	570.438	7.89561		4560.76	1549.78	0.0432154	2.07289		FALSE
9460.56	54284	714.438	9.88876		5317.26	1438.82	0.0541246	1.77922		FALSE
9464.07	54294	792.438	10.9684		5260.77	2610.03	0.0600337	1.79899		FALSE
9470.38	54312	952.438	13.183		6513.27	5390.96	0.072155	1.45401		FALSE
9488.27	54362.9	1591.44	22.0276		1309.24	20613.5	0.120565	7.24715		FALSE
9506.87	54415.8	2461.44	34.0696		1000.84	37016.4	0.186474	9.49886		FALSE
9513.16	54433.8	2815.44	38.9694		3593	16720.7	0.213293	2.64769		FALSE
9541.88	54515.4	5327.44	73.7388		676.197	116392	0.403598	14.1111		FALSE
9544.21	54522	5402.44	74.7769		5753.51	11339.1	0.409279	1.65885		FALSE
9547.34	54530.9	5319.44	73.6281		736.651	117681	0.402992	12.9605		FALSE
9581.55	54627.9	2246.44	31.0937		8076.16	6167.34	0.170186	1.1864		FALSE
9584.4	54636	2094.44	28.9898		5106.65	5756.63	0.158671	1.87685		FALSE
9587.89	54645.8	1937.44	26.8167		4462.43	11312.3	0.146777	2.14858		FALSE
9594.41	54664.3	1622.44	22.4567		7402.84	5529.82	0.122913	1.29604		FALSE
9597.92	54674.2	1455.44	20.3675		7299.7	3934.4	0.110261	1.31484		FALSE
9602.01	54685.8	1360.44	19.0381		6684.26	4494.07	0.103064	1.43651		FALSE
9605.2	54694.8	1190.44	16.6591		5522.37	3277.19	0.0901855	1.73933		FALSE
9607.71	54701.9	1123.44	15.7215		4349.63	4457.57	0.0851097	2.20885		FALSE
9612.13	54714.5	955.438	13.3705		916.826	14946.6	0.0723823	10.4841		FALSE
9639.55	54792	366.438	5.12795		2618.2	1598.92	0.0277607	3.68174		FALSE
9649.2	54819.2	259.438	3.63059		5351.34	674.284	0.0196545	1.80314		FALSE
10291.6	56603.9	244.5	3.58393		6017.66	652.552	0.0185229	1.71023		FALSE
10294.5	56611.9	257.5	3.77449		5022.38	714.282	0.0195078	2.04973		FALSE
10298.2	56622	282.5	4.14094		4779.64	763.807	0.0214017	2.1546		FALSE
10301.5	56630.9	322.5	4.72727		6919.71	666.876	0.024432	1.48871		FALSE
10304.8	56640	319.5	4.6833		7185.36	831.911	0.0242048	1.43414		FALSE
10308.4	56649.9	316.5	4.63932		5932.04	831.926	0.0239775	1.73776		FALSE
10311.6	56658.6	264.5	3.8771		5416.59	680.424	0.0200381	1.90371		FALSE

## Sheet: ICDC_02HN66-1_0_F1_1
Spectrum: ICDC 02HN66-1\0_F1\1 1SLin, "Baseline subt." (D:\Data\BioTyperRealTimeProcessing\China CDC\20120629dachang\ICDC 02HN66-1\0_F1\1)
m/z	time	Intens.	SN	Quality Fac.	Res.	Area	Rel. Intens.	FWHM	Chi^2	Bk. Peak
2689.62	29110.6	391.25	4.22015		586.076	1945.67	0.0325869	4.5892		FALSE
2833.55	29869.5	1141	12.2346		1338.75	3061.07	0.0950328	2.11657		FALSE
2834.84	29876.3	1169	12.5349		983.69	4039.85	0.0973649	2.88185		FALSE
3126.37	31356.3	268	2.84409		1553.09	689.538	0.0223215	2.01301		FALSE
3156.83	31506.9	215	2.28164		3669.93	432.646	0.0179072	0.860188		FALSE
3508.15	33194	205	2.17991		3867.61	212.558	0.0170743	0.907059		FALSE
3510.27	33203.9	189	2.00977		3427.13	231.239	0.0157416	1.02426		FALSE
3634.94	33781.9	227	2.4136		3570.86	467.146	0.0189066	1.01794		FALSE
3636.8	33790.5	260	2.76447		1354.17	849.342	0.0216552	2.68563		FALSE
3673.34	33958	788	8.32373		666.327	4775.84	0.0656318	5.51282		FALSE
4346.76	36907.9	469.5	4.90392		1688.37	1881.92	0.0391042	2.57453		FALSE
4350.09	36921.9	614.5	6.41845		1564.04	1901.93	0.0511811	2.78131		FALSE
4364.23	36981.3	4290.5	44.8142		602.334	40510.3	0.357352	7.24554		FALSE
4375.13	37027	246.5	2.57469		3416.27	423.295	0.0205308	1.28068		FALSE
4377.28	37036	222.5	2.32401		6811.06	284.305	0.0185318	0.642673		FALSE
4382.04	37055.9	261.5	2.73136		3982.46	455.741	0.0217801	1.10034		FALSE
4383.97	37064	316.5	3.30584		7498.47	486.546	0.026361	0.584648		FALSE
4612.71	38009.4	587.5	6.08825		987.011	3564.19	0.0489323	4.67342		FALSE
4617.76	38030	193.5	2.00524		4783.44	256.985	0.0161164	0.965363		FALSE
4754.08	38582	198.5	2.07912		5330.57	297.584	0.0165329	0.89185		FALSE
4756.22	38590.6	248.5	2.60283		3579.71	431.174	0.0206973	1.32866		FALSE
4759.01	38601.8	342.5	3.5874		2852.55	756.75	0.0285265	1.66833		FALSE
4767.69	38636.7	2703.5	28.3169		907.593	20514	0.225172	5.25312		FALSE
4775.98	38669.9	1410.5	14.7738		1165.95	8042.23	0.117479	4.0962		FALSE
4782.2	38694.8	477.5	5.00141		3305.78	649.319	0.0397705	1.44662		FALSE
4785.14	38706.6	362.5	3.79961		3625.93	660.054	0.0301923	1.3197		FALSE
4786.95	38713.9	286.5	3.003		2807.76	526.336	0.0238623	1.7049		FALSE
4789.93	38725.8	230.5	2.41603		3122.48	377.037	0.0191981	1.53402		FALSE
5068.55	39826	205.375	2.17867		3818.24	392.211	0.0171055	1.32746		FALSE
5075.94	39854.7	371.375	3.93964		1886.99	1505.42	0.0309315	2.68996		FALSE
5078.32	39864	487.375	5.17019		11675.4	902.439	0.040593	0.434959		FALSE
5080.86	39873.9	652.375	6.92055		3908.43	1490.16	0.0543357	1.29998		FALSE
5082.95	39882	737.375	7.82225		3646.57	1078.48	0.0614153	1.3939		FALSE
5084.73	39888.9	698.375	7.40853		3926.1	1057.47	0.058167	1.29511		FALSE
5095.73	39931.6	3220.38	34.1625		747.782	29076.3	0.268222	6.81446		FALSE
5105.6	39969.9	307.375	3.26071		6248.57	503.412	0.025601	0.817083		FALSE
5113.01	39998.7	216.375	2.29536		3699.29	314.775	0.0180217	1.38216		FALSE
5116.26	40011.3	245.375	2.603		2665.11	577.869	0.0204371	1.91972		FALSE
5118.34	40019.3	281.375	2.98489		3506.52	487.987	0.0234355	1.45966		FALSE
5120.55	40027.9	244.375	2.59239		4150.43	418.148	0.0203538	1.23374		FALSE
5123.14	40037.9	193.375	2.05137		4143.89	345.356	0.016106	1.23631		FALSE
5125.73	40048	193.375	2.05137		6129.7	276.225	0.016106	0.836213		FALSE
5138.13	40095.9	197.375	2.0938		4215.48	314.095	0.0164392	1.21887		FALSE
5140.72	40105.9	250.375	2.65604		4825.12	354.661	0.0208535	1.06541		FALSE
5143.1	40115.2	233.375	2.4757		4621.55	307.934	0.0194376	1.11285		FALSE
5145.39	40124	280.375	2.97429		5979.08	411.411	0.0233522	0.860564		FALSE
5147.97	40134	427.375	4.5337		3993.59	716.989	0.0355957	1.28906		FALSE
5150.26	40142.8	388.375	4.11998		3616.89	726.25	0.0323474	1.42395		FALSE
5152.61	40151.9	255.375	2.70908		4385.51	438.345	0.02127	1.17492		FALSE
5155.22	40162	191.375	2.03015		4272.84	259.153	0.0159394	1.20651		FALSE
5294.46	40696	205.375	2.18123		7673.54	378.309	0.0171055	0.689964		FALSE
5300.24	40718	211.375	2.24496		3553.62	314.953	0.0176052	1.4915		FALSE
5304.44	40734	268.375	2.85034		6893.98	367.296	0.0223527	0.769431		FALSE
5306.82	40743	282.375	2.99903		4613.61	528.606	0.0235188	1.15025		FALSE
5309.17	40752	293.375	3.11586		8858.96	407.281	0.0244349	0.5993		FALSE
5311.49	40760.8	305.375	3.24331		4033.87	594.578	0.0254344	1.31672		FALSE
5313.9	40770	357.375	3.79559		3275.77	686.229	0.0297654	1.62218		FALSE
5316.52	40779.9	440.375	4.67711		3152.88	861.816	0.0366784	1.68625		FALSE
5319.14	40789.9	505.375	5.36746		3602.09	1002.2	0.0420922	1.47668		FALSE
5321.27	40798	592.375	6.29146		5102.69	878.64	0.0493384	1.04284		FALSE
5324.24	40809.2	637.375	6.76939		3131.85	1269.38	0.0530864	1.70003		FALSE
5326.01	40816	733.375	7.78898		3841.15	1439.71	0.0610821	1.38657		FALSE
5338.72	40864.2	1577.38	16.7265		956.825	12035.4	0.131378	5.57962		FALSE
5341.36	40874.3	1495.38	15.8569		4287.85	3002.84	0.124548	1.2457		FALSE
5343.4	40882	1333.38	14.1391		3298.54	2744.02	0.111056	1.61993		FALSE
5346.71	40894.5	1337.38	14.1815		4469.21	2654.69	0.111389	1.19634		FALSE
5349.72	40905.9	1382.38	14.6587		3431.3	2793.41	0.115137	1.5591		FALSE
5351.84	40914	1482.38	15.7191		5968.06	2246.03	0.123466	0.896747		FALSE
5354.15	40922.7	1556.38	16.5038		4015.91	3185.68	0.129629	1.33324		FALSE
5367.32	40972.6	3309.38	35.0926		766.92	33249.3	0.275635	6.99854		FALSE
5380.74	41023.3	12006.4	127.315		693.059	138016	1	7.76374		FALSE
5395.21	41078	994.375	10.5443		7379	2513.19	0.0828206	0.731158		FALSE
5398.87	41091.8	987.375	10.4701		5819.74	1550.56	0.0822376	0.927682		FALSE
5401.04	41100	1133.38	12.0183		5120.62	2284.89	0.0943978	1.05476		FALSE
5403.34	41108.6	1117.38	11.8486		1933.81	4046.52	0.0930651	2.79414		FALSE
5406.9	41122.1	1073.38	11.3821		986.086	8781.38	0.0894004	5.48319		FALSE
5420.14	41172	338.375	3.58813		4522.87	800.355	0.0281829	1.19838		FALSE
5423.01	41182.8	257.375	2.7292		4851.75	492.179	0.0214365	1.11774		FALSE
5425.45	41192	223.375	2.36867		9647.91	390.267	0.0186047	0.562345		FALSE
5428.1	41201.9	193.375	2.05055		5347.14	345.429	0.016106	1.01514		FALSE
5456.28	41307.8	252.375	2.67618		4747.32	442.732	0.0210201	1.14934		FALSE
5458.43	41315.9	294.375	3.12155		4037.8	544.253	0.0245182	1.35183		FALSE
5460.82	41324.8	218.375	2.31565		4577.68	370.975	0.0181883	1.19292		FALSE
6201.15	44014	204	2.15324		6443.43	343.825	0.016991	0.962398		FALSE
6203.43	44022	222	2.34323		6158.79	319.608	0.0184902	1.00725		FALSE
6206.27	44032	255	2.68534		5044.5	459.777	0.0212387	1.2303		FALSE
6209.1	44042	313	3.29612		4878.38	577.994	0.0260695	1.27278		FALSE
6211.92	44051.9	364	3.83318		3450.33	751.367	0.0303172	1.80039		FALSE
6214.22	44060	389	4.09645		9814.11	603.282	0.0323995	0.633193		FALSE
6216.48	44067.9	327	3.44355		4118.71	545.376	0.0272355	1.50933		FALSE
6218.21	44074	354	3.72788		12639.1	558.7	0.0294843	0.491983		FALSE
6221.05	44084	394	4.14911		6570.79	815.615	0.0328159	0.946774		FALSE
6227.88	44108	626	6.59223		5701.68	1334.14	0.052139	1.09229		FALSE
6236.36	44137.8	1252	13.1845		1896.86	6709.91	0.104278	3.28774		FALSE
6241.48	44155.7	1731	18.2287		2331.92	7769.75	0.144173	2.67654		FALSE
6254.66	44202	7479	78.7593		807.243	88956.9	0.622919	7.74818		FALSE
6267.21	44245.9	1532	16.1331		3912.24	3395.68	0.127599	1.60195		FALSE
6270.9	44258.8	1532	16.1331		2503.67	4279.31	0.127599	2.50469		FALSE
6276.75	44279.3	1675	17.639		1657.43	8319.53	0.139509	3.78703		FALSE
6279.22	44288	1659	17.4705		6087.77	3638.21	0.138177	1.03145		FALSE
6282.08	44298	1590	16.7439		6086.39	2623.82	0.13243	1.03215		FALSE
6284.66	44307	1482	15.6065		4693.61	3275	0.123434	1.33898		FALSE
6287.23	44316	1460	15.3749		5749.8	2433.99	0.121602	1.09347		FALSE
6290.86	44328.7	1436	15.1221		3500.91	3189.11	0.119603	1.79692		FALSE
6293.17	44336.7	1551	16.3332		4365.67	3443.81	0.129181	1.44151		FALSE
6296.08	44346.9	1673	17.6179		3731	3759.33	0.139343	1.6875		FALSE
6298.1	44354	1819	19.1554		5801.52	3950.74	0.151503	1.0856		FALSE
6300.95	44363.9	1792	18.8711		6939.09	3850.7	0.149254	0.908037		FALSE
6303.24	44371.9	1601	16.8597		4992.19	2725.96	0.133346	1.26262		FALSE
6306.12	44382	1623	17.0914		7834.05	2739.13	0.135178	0.804964		FALSE
6315.41	44414.4	3839	40.4275		767.283	45435.8	0.319747	8.23088		FALSE
6331.34	44469.9	472	4.9705		3939.52	779.188	0.0393124	1.60714		FALSE
6334.22	44480	488	5.13899		2925.99	1017.26	0.0406451	2.16481		FALSE
6336.52	44488	488	5.13899		5327.19	1013.28	0.0406451	1.18947		FALSE
6339.39	44498	480	5.05475		3035.52	1201.35	0.0399788	2.0884		FALSE
6342.26	44508	439	4.62299		8064.33	667.19	0.0365639	0.786458		FALSE
6345.1	44517.9	374	3.93849		4103.67	773.281	0.0311501	1.5462		FALSE
6347.42	44525.9	294	3.09603		3003.38	599.989	0.024487	2.11343		FALSE
6350.12	44535.3	247	2.60109		4475.54	397.936	0.0205724	1.41885		FALSE
6353.16	44545.9	219	2.30623		3673.95	479.594	0.0182403	1.72925		FALSE
6355.66	44554.6	194	2.04296		4117.22	420.174	0.0161581	1.54368		FALSE
7156.51	47257.2	244	2.62529		3909.53	529.961	0.0203225	1.83053		FALSE
7158.52	47263.8	249	2.67908		1975.7	1066.49	0.020739	3.62327		FALSE
7237.52	47522	224	2.4101		8895.45	343.331	0.0186568	0.81362		FALSE
7240.58	47532	223	2.39934		6629.25	362.956	0.0185735	1.09222		FALSE
7243.34	47541	237	2.54997		4847.99	527.516	0.0197395	1.49409		FALSE
7246.38	47550.9	288	3.0987		4242.53	630.125	0.0239873	1.70804		FALSE
7249.54	47561.2	323	3.47528		5234.57	718.691	0.0269024	1.38493		FALSE
7252.24	47570	452	4.86323		4843.95	972.378	0.0376467	1.49717		FALSE
7255.3	47579.9	569	6.12208		4662.13	1232.73	0.0473915	1.55622		FALSE
7257.78	47588	656	7.05815		7226.12	1375.22	0.0546376	1.00438		FALSE
7260.85	47598	706	7.59611		5645.45	1543.35	0.0588021	1.28614		FALSE
7263.92	47608	737	7.92965		7730.24	1247.84	0.0613841	0.939677		FALSE
7273.65	47639.6	2557	27.5117		812.836	28402.9	0.21297	8.94848		FALSE
7289.73	47691.9	191	2.05504		3945.7	339.949	0.0159082	1.84751		FALSE
7292.64	47701.3	187	2.012		5807.35	392.629	0.0155751	1.25576		FALSE
7298.57	47720.6	186	2.00124		4303.45	319.583	0.0154918	1.69598		FALSE
7861.56	49514	197.438	2.15568		8611.18	261.989	0.0164444	0.912948		FALSE
7864.32	49522.6	193.438	2.11201		5524.76	379.874	0.0161112	1.42347		FALSE
7867.72	49533.2	239.438	2.61425		5537.9	501.016	0.0199425	1.4207		FALSE
7870.52	49542	243.438	2.65792		8712.93	418.336	0.0202757	0.903315		FALSE
7873.72	49552	200.438	2.18843		9333.29	312.595	0.0166943	0.843616		FALSE
8319.76	50926.7	184	2.03823		5465.72	375.424	0.0153252	1.52217		FALSE
8322.76	50935.8	214	2.37055		4495.01	461.905	0.0178239	1.85155		FALSE
8326.07	50945.9	212	2.37865		4345.83	373.615	0.0176573	1.91588		FALSE
8328.86	50954.4	221	2.47963		4456.4	482.431	0.0184069	1.86896		FALSE
8331.61	50962.7	187	2.09814		4366.74	440.86	0.0155751	1.90797		FALSE
8335.31	50974	205	2.3001		7874.3	321.725	0.0170743	1.05855		FALSE
8337.94	50982	190	2.1318		6076.58	384.969	0.0158249	1.37214		FALSE
8343.87	51000	184	2.06448		7190.78	315.229	0.0153252	1.16036		FALSE
8347.16	51010	186	2.08692		6609.64	324.917	0.0154918	1.26288		FALSE
8350.46	51020	210	2.35621		7382.88	534.731	0.0174907	1.13106		FALSE
8353.1	51028	252	2.82745		7008.32	423.174	0.0209888	1.19188		FALSE
8356.4	51038	231	2.59183		8708.19	485.691	0.0192398	0.959602		FALSE
8359.69	51048	232	2.60305		10268	391.182	0.0193231	0.814151		FALSE
8368.54	51074.8	362	4.06165		1473.4	2488.51	0.0301506	5.67975		FALSE
8989.63	52924	178.25	2.02981		11419.7	332.047	0.0148463	0.787202		FALSE
8992.77	52933.2	178.25	2.02981		6658.24	429.575	0.0148463	1.35062		FALSE
9169.26	53446.8	261.25	2.98115		2381.52	1112.24	0.0217593	3.85017		FALSE
9184.84	53492	453.25	5.17209		3624.72	1951.21	0.0377508	2.53394		FALSE
9186.93	53498	507.25	5.78829		7268.7	1004.14	0.0422484	1.2639		FALSE
9193.82	53517.9	602.25	6.87234		4750.98	1582.73	0.0501609	1.93514		FALSE
9195.92	53524	631.25	7.20327		4476.25	1268.11	0.0525762	2.05438		FALSE
9199.36	53534	731.25	8.34438		8454.67	1396.95	0.0609051	1.08808		FALSE
9202.81	53543.9	725.25	8.27591		12996.2	1915.63	0.0604054	0.708113		FALSE
9205.6	53552	833.25	9.50831		4424.93	2739.96	0.0694006	2.0804		FALSE
9209.05	53562	903.25	10.3071		7792.65	2328.98	0.0752309	1.18176		FALSE
9224.86	53607.6	1824.25	20.9809		790.425	33121.1	0.15194	11.6708		FALSE
9241.6	53655.9	469.25	5.3969		7734.06	1122.63	0.0390834	1.19492		FALSE
9244.62	53664.7	376.25	4.3273		5896.62	921.327	0.0313375	1.56778		FALSE
9248.52	53675.9	316.25	3.63723		5510.75	819.851	0.0263402	1.67827		FALSE
9251.3	53683.9	295.25	3.39571		5365.28	580.033	0.0245911	1.72429		FALSE
9254.77	53693.9	295.25	3.39571		6970.25	927.75	0.0245911	1.32775		FALSE
9258.25	53704	290.25	3.3382		10148.3	560.456	0.0241747	0.912293		FALSE
9261.02	53712	299.25	3.44171		5781.34	590.206	0.0249243	1.60188		FALSE
9271.44	53742	267.25	3.07367		11162.5	616.312	0.022259	0.830589		FALSE
9274.91	53752	205.25	2.36061		4798.15	511.234	0.0170951	1.93302		FALSE
9278.39	53762	191.25	2.19959		8987.93	339.67	0.015929	1.03232		FALSE
9439.48	54223.8	176.25	2.03985		4621.62	453.681	0.0146797	2.04246		FALSE
9441.81	54230.5	189.25	2.19031		3704.45	505.38	0.0157625	2.54878		FALSE
9449.75	54253.1	266.25	3.08147		3784.17	838.592	0.0221757	2.49718		FALSE
9452.58	54261.2	300.25	3.47498		6197.07	602.32	0.0250075	1.52533		FALSE
9456.05	54271.1	356.25	4.1231		5671.93	909.493	0.0296717	1.66716		FALSE
9459.5	54280.9	378.25	4.37772		5200.11	1010.78	0.0315041	1.8191		FALSE
9462.67	54290	445.25	5.15315		4294.27	1422.32	0.0370845	2.20356		FALSE
9466.71	54301.5	502.25	5.81285		5731.67	1363.94	0.0418319	1.65165		FALSE
9468.99	54308	576.25	6.66929		9919.1	1505.45	0.0479953	0.954621		FALSE
9479.4	54337.7	834.25	9.65529		2074.43	4272.92	0.0694839	4.56965		FALSE
9483	54347.9	984.25	11.3913		5488	2626.27	0.0819773	1.72795		FALSE
9496.22	54385.6	1598.25	18.4975		1171.1	16975.4	0.133117	8.10883		FALSE
9499.17	54393.9	1740.25	20.141		4965.12	4744.97	0.144944	1.91318		FALSE
9502.58	54403.7	1929.25	22.3284		5810.46	5266.91	0.160685	1.63543		FALSE
9536.9	54501.2	7536.25	87.2216		463.424	276813	0.627687	20.5792		FALSE
9574.63	54608.3	1675.25	19.3887		1883.85	14367.5	0.13953	5.08248		FALSE
9585.1	54638	1204.25	13.9375		11500.6	2423.48	0.100301	0.833446		FALSE
9587.93	54645.9	1113.25	12.8843		8274.68	2223.39	0.0927216	1.15871		FALSE
9590.06	54652	1004.25	11.6228		4933.53	2721.55	0.0836431	1.94385		FALSE
9593.58	54662	921.25	10.6622		5986.49	1862.77	0.0767301	1.60254		FALSE
9596.41	54670	842.25	9.69771		5688.63	2218.54	0.0701502	1.68694		FALSE
9599.95	54680	739.25	8.51176		12703.9	1911.8	0.0615715	0.755671		FALSE
9603.08	54688.8	643.25	7.40642		6665.46	1676.25	0.0535757	1.44072		FALSE
9606.29	54697.9	535.25	6.1629		3859.32	1416.75	0.0445805	2.48912		FALSE
9609.84	54708	471.25	5.426		10350.4	903.676	0.03925	0.928449		FALSE
9612.66	54715.9	392.25	4.51639		3563.75	1278.7	0.0326701	2.69735		FALSE
9618.31	54731.9	322.25	3.7104		4886.3	824.915	0.0268399	1.96842		FALSE
9621.84	54741.9	276.25	3.18076		4327.28	675.579	0.0230086	2.22353		FALSE
9625.38	54751.9	234.25	2.69717		4158.55	554.439	0.0195105	2.3146		FALSE
9628.23	54760	238.25	2.74322		10367.7	527.934	0.0198436	0.928674		FALSE
10272.6	56552	174	2.02597		6618.85	306.666	0.0144923	1.55202		FALSE
10296.7	56618	200	2.32871		5752.23	391.248	0.0166578	1.79004		FALSE
10300.4	56627.9	211	2.45678		4658.71	550.806	0.017574	2.211		FALSE

## Sheet: ICDC_882364-1_0_E7_1
Spectrum: ICDC 882364-1\0_E7\1 1SLin, "Baseline subt." (D:\Data\BioTyperRealTimeProcessing\China CDC\20120629dachang\ICDC 882364-1\0_E7\1)
m/z	time	Intens.	SN	Quality Fac.	Res.	Area	Rel. Intens.	FWHM	Chi^2	Bk. Peak
2690.1	29113.1	706.25	7.21841		638.36	3472.2	0.0529306	4.21407		FALSE
2834.2	29872.9	1375.75	13.4562		1617.38	3036.29	0.103107	1.75234		FALSE
2834.69	29875.5	1363.75	13.3389		527.982	7995.66	0.102208	5.36892		FALSE
3127.15	31360.2	378	3.69335		714.327	1928.86	0.0283296	4.37776		FALSE
3157.39	31509.7	353	3.44908		687.68	1937.1	0.0264559	4.59137		FALSE
3637.11	33791.9	825.75	7.83462		843.096	4802.7	0.0618867	4.31399		FALSE
3673.99	33961	1450.75	13.6147		654.65	9287.21	0.108728	5.61215		FALSE
4184.5	36219.3	650	5.63089		931.517	3822.75	0.0487149	4.49213		FALSE
4324.92	36816	326.5	2.82473		1867.44	846.905	0.0244699	2.31595		FALSE
4332.28	36847	440.25	3.80884		3115.76	969.992	0.032995	1.39044		FALSE
4334.42	36856	471.25	4.07704		4488.98	631.876	0.0353183	0.965568		FALSE
4336.93	36866.6	474.5	4.10515		3666.21	834.412	0.0355619	1.18294		FALSE
4339.16	36875.9	518.5	4.48582		3542.69	695.689	0.0388595	1.22482		FALSE
4346.73	36907.8	1034.5	8.95002		2741.31	3468.8	0.0775317	1.58564		FALSE
4348.2	36914	1266.5	10.9572		4710.79	2234.86	0.0949191	0.92303		FALSE
4350.32	36922.9	1354.5	11.7185		4203.14	1870.45	0.101514	1.03502		FALSE
4352.95	36933.9	1369.5	11.8483		4403.38	2447.67	0.102639	0.988547		FALSE
4354.87	36942	1451.5	12.5577		6501.42	2548.02	0.108784	0.669834		FALSE
4364.74	36983.4	5497.5	47.5618		599.379	56053.2	0.412016	7.2821		FALSE
4378.23	37040	730.5	6.31995		4784.12	1019.35	0.0547481	0.91516		FALSE
4380.15	37048	758.5	6.56219		5213.34	1057	0.0568466	0.84018		FALSE
4382.06	37056	800.5	6.92556		2832.63	1467.58	0.0599943	1.54699		FALSE
4385.06	37068.6	930.5	8.05026		2659.3	2501.16	0.0697373	1.64895		FALSE
4395.44	37112	420.5	3.63043		5286.04	569.607	0.0315148	0.831518		FALSE
4398.02	37122.8	385.5	3.32825		2595.68	717.688	0.0288917	1.69436		FALSE
4400.22	37132	454.5	3.92397		4679.94	584.25	0.034063	0.94023		FALSE
4402.59	37141.9	473.5	4.08801		2832.41	1042.36	0.0354869	1.55436		FALSE
4404.93	37151.6	443.5	3.829		3065.88	831.807	0.0332386	1.43676		FALSE
4410.27	37174	325.5	2.81024		3629.62	447.086	0.0243949	1.21508		FALSE
4412.68	37184	312.5	2.698		8981.31	549.671	0.0234206	0.491318		FALSE
4422.75	37226	304.5	2.62893		3345.58	784.903	0.0228211	1.32197		FALSE
4424.43	37233	298.5	2.57713		4014.61	416.315	0.0223714	1.10208		FALSE
4427.2	37244.5	315.5	2.7239		2141.35	713.275	0.0236455	2.06748		FALSE
4429.3	37253.3	322.5	2.78434		3717.01	550.423	0.0241701	1.19163		FALSE
4433.79	37272	373.5	3.22465		4638.87	576.599	0.0279923	0.955792		FALSE
4436.44	37283	416.5	3.5959		3238.3	723.714	0.031215	1.36999		FALSE
4438.31	37290.8	440.5	3.8031		2946.12	787.618	0.0330137	1.50649		FALSE
4440.71	37300.8	397.5	3.43186		2917.95	689.412	0.029791	1.52186		FALSE
4442.92	37310	346.5	2.99154		3541.37	447.675	0.0259688	1.25458		FALSE
4445.03	37318.7	353.5	3.05198		3969.54	613.694	0.0264934	1.11979		FALSE
4447.44	37328.8	419.5	3.6218		3543.78	725.054	0.0314399	1.255		FALSE
4449.66	37338	400.5	3.45776		3976.09	641.982	0.0300159	1.1191		FALSE
4496.56	37532.3	308.5	2.66347		2524.76	653.931	0.0231208	1.78099		FALSE
4603.06	37970	311.5	2.67864		4967.41	552.194	0.0233457	0.926652		FALSE
4613.26	38011.6	1324.5	11.3896		833.135	10584.8	0.099266	5.53723		FALSE
4621.86	38046.7	392.5	3.37517		3925.7	707.631	0.0294163	1.17733		FALSE
4624.14	38056	355.5	3.057		2692.44	1136.07	0.0266433	1.71745		FALSE
4749.1	38561.9	409.5	3.52471		1283.07	1747.11	0.0306904	3.70137		FALSE
4751.89	38573.2	464.5	3.99811		3628.62	851.797	0.0348124	1.30956		FALSE
4754.58	38584	553.5	4.76416		4845.6	1003.88	0.0414826	0.981216		FALSE
4768.31	38639.1	3915.5	33.7021		895.819	33998.6	0.293451	5.32285		FALSE
4774.26	38663	2103.5	18.1055		4851.07	3119.6	0.157649	0.984166		FALSE
4777.04	38674.1	2434.5	20.9546		1072.42	17859.2	0.182456	4.45444		FALSE
4785.97	38710	1120.5	9.51785		3875.29	2123.21	0.083977	1.235		FALSE
4788.45	38719.9	1056.5	8.97422		4593.54	1944.11	0.0791805	1.04243		FALSE
4790.45	38727.9	851.5	7.23289		5331.15	1506.89	0.0638165	0.898578		FALSE
4792.96	38738	703.5	5.97573		6481.38	1276.87	0.0527245	0.739497		FALSE
4795.46	38748	627.5	5.33017		6236.54	1116.27	0.0470286	0.76893		FALSE
4797.76	38757.2	549.5	4.66761		3284.62	1008.13	0.0411828	1.46067		FALSE
4800.15	38766.7	465.5	3.95409		3465.33	870.194	0.0348874	1.38519		FALSE
4802.46	38776	373.5	3.17262		3610.02	693.915	0.0279923	1.33031		FALSE
4807.44	38795.9	319.5	2.71393		3340.51	587.158	0.0239453	1.43913		FALSE
5048	39745.8	346.938	2.91104		4641.5	656.419	0.0260016	1.08758		FALSE
5050.09	39754	419.938	3.52356		2180.9	1189.33	0.0314726	2.3156		FALSE
5054.15	39769.8	548.938	4.60595		3841.24	1265.94	0.0411407	1.31576		FALSE
5055.21	39774	571.938	4.70288		3895.75	1096.6	0.0428644	1.29762		FALSE
5057.78	39784	568.938	4.67821		2985.73	1128.8	0.0426396	1.69399		FALSE
5061.37	39798	635.938	5.22913		10682	1233.08	0.047661	0.473821		FALSE
5065.96	39815.9	702.938	5.78005		3809.99	2009.46	0.0526824	1.32965		FALSE
5068.31	39825	771.938	6.34742		3078.22	1559.05	0.0578536	1.6465		FALSE
5070.61	39834	903.938	7.43282		6036.27	1749.7	0.0677465	0.840024		FALSE
5073.18	39844	1052.94	8.658		6165.64	1979.82	0.0789135	0.822815		FALSE
5078.68	39865.4	1645.94	13.5341		2849.77	6248.63	0.123356	1.78214		FALSE
5083.12	39882.7	2103.94	17.3001		1549.66	8831.68	0.157682	3.28016		FALSE
5085.22	39890.8	2109.94	17.3494		4908.82	3207.78	0.158131	1.03593		FALSE
5096.19	39933.4	5591.94	45.9809		713.357	59528.3	0.419093	7.14395		FALSE
5118.48	40019.9	1336.94	10.9933		1222.5	8564.92	0.100198	4.1869		FALSE
5120.55	40027.9	1234.94	10.1545		3256.44	4927.87	0.0925536	1.57244		FALSE
5125.33	40046.4	899.938	7.39993		5156.32	1804.51	0.0674467	0.993988		FALSE
5128.27	40057.8	822.938	6.76678		3308.53	1650.74	0.0616759	1.55002		FALSE
5131.39	40069.9	843.938	6.93946		4595.04	2055.55	0.0632498	1.11672		FALSE
5133.49	40078	872.938	7.17791		8167.05	1296.05	0.0654232	0.628561		FALSE
5136.07	40088	855.938	7.03813		8565.71	1285.84	0.0641491	0.599609		FALSE
5138.66	40098	851.938	7.00524		5812.47	1260.23	0.0638493	0.884075		FALSE
5141.24	40108	865.938	7.12036		6216.39	1250.6	0.0648986	0.827046		FALSE
5143.55	40116.9	790.938	6.50365		3656.21	1578.2	0.0592776	1.4068		FALSE
5149.48	40139.8	1162.94	9.5625		3504.17	4912.68	0.0871575	1.46953		FALSE
5151.07	40146	1226.94	10.0888		2073.32	5261.81	0.0919541	2.48446		FALSE
5155.86	40164.4	784.938	6.45432		3447.19	1557.36	0.0588279	1.49567		FALSE
5158.33	40174	719.938	5.91984		3729.34	1385.79	0.0539564	1.38317		FALSE
5160.92	40184	606.938	4.99067		3938.06	915.218	0.0454875	1.31052		FALSE
5163.49	40193.9	604.938	4.97423		3790.29	1146.32	0.0453377	1.3623		FALSE
5166.1	40203.9	537.938	4.42331		3963.72	1215.81	0.0403163	1.30334		FALSE
5168.7	40214	443.938	3.65037		4093.43	829.064	0.0332713	1.26268		FALSE
5171.28	40223.9	415.938	3.42013		4063.49	750.3	0.0311729	1.27262		FALSE
5173.85	40233.8	365.938	3.009		4721.01	649.853	0.0274256	1.09592		FALSE
5175.97	40242	343.938	2.8281		5142.19	472.726	0.0257767	1.00657		FALSE
5178.35	40251.2	314.938	2.58964		3618.33	714.556	0.0236033	1.43114		FALSE
5183.24	40270	311.938	2.56497		5201.14	417.152	0.0233785	0.996558		FALSE
5269.3	40600	328.938	2.73744		5136.32	523.507	0.0246526	1.02589		FALSE
5274.25	40618.9	328.938	2.73744		5083.76	488.574	0.0246526	1.03747		FALSE
5276.63	40628	360.938	3.00374		4958.85	661.997	0.0270508	1.06408		FALSE
5279.26	40638	370.938	3.08696		3534.55	742.308	0.0278003	1.49361		FALSE
5281.86	40647.9	402.938	3.35327		4889.93	593.127	0.0301986	1.08015		FALSE
5284.65	40658.6	416.938	3.46978		3238.72	1022.39	0.0312478	1.63171		FALSE
5287.11	40667.9	475.938	3.96078		3767.07	939.904	0.0356696	1.4035		FALSE
5289.74	40678	531.938	4.42682		3867.29	794.867	0.0398666	1.36782		FALSE
5292.15	40687.2	614.938	5.11755		3234.18	1198.08	0.0460871	1.63632		FALSE
5294.58	40696.4	703.938	5.85821		3882.98	1365.48	0.0527573	1.36353		FALSE
5296.57	40704	715.938	5.95808		4733.81	1384.35	0.0536567	1.11888		FALSE
5299.19	40714	734.938	6.11619		5105.5	1445.78	0.0550806	1.03794		FALSE
5302.03	40724.8	757.938	6.3076		3531.57	1164.41	0.0568044	1.50133		FALSE
5304.44	40734	827.938	6.89015		4984.84	1591.72	0.0620506	1.06411		FALSE
5307.07	40744	915.938	7.62249		5333.23	1716.01	0.0686459	0.995093		FALSE
5309.68	40753.9	940.938	7.83054		5038.8	1420.72	0.0705195	1.05376		FALSE
5311.8	40762	1034.94	8.61281		5274.65	2005.21	0.0775644	1.00704		FALSE
5314.96	40774	1158.94	9.64475		5033.41	2264.98	0.0868577	1.05594		FALSE
5321.68	40799.5	1497.94	12.4659		1588.75	8547.26	0.112264	3.34961		FALSE
5326.97	40819.6	1767.94	14.7129		1892.41	8689.94	0.1325	2.81491		FALSE
5338.53	40863.5	2865.94	23.6369		1405.05	18013.7	0.214791	3.79954		FALSE
5339.69	40867.9	2927.94	24.1483		1838.31	17196.2	0.219437	2.90468		FALSE
5347.62	40898	2620.94	21.6163		3716.09	5468.35	0.196429	1.43904		FALSE
5350.25	40908	2752.94	22.7049		4602.77	5677.8	0.206322	1.1624		FALSE
5367.91	40974.8	4908.94	40.4866		4482.16	7759.82	0.367905	1.19762		FALSE
5381.4	41025.8	13342.9	110.046		651.326	181745	1	8.26222		FALSE
5395.74	41080	2507.94	20.6843		3674.3	5197.42	0.18796	1.46851		FALSE
5398.92	41092	2514.94	20.742		3572.38	3921.64	0.188485	1.51129		FALSE
5401.35	41101.1	2684.94	22.1441		3032.3	5542.56	0.201225	1.78127		FALSE
5403.67	41109.9	2741.94	22.6142		803.268	24268.4	0.205497	6.7271		FALSE
5413.79	41148	1621.94	13.377		4104.08	3326.48	0.121558	1.31912		FALSE
5416.63	41158.7	1469.94	12.1234		4221.06	3028.36	0.110166	1.28324		FALSE
5419.35	41169	1375.94	11.3481		4486.02	2159.9	0.103121	1.20805		FALSE
5420.82	41174.5	1272.94	10.4986		1494.8	7127.84	0.0954016	3.62644		FALSE
5429.67	41207.8	804.938	6.63875		3576.86	1645.21	0.0603269	1.518		FALSE
5432.35	41217.9	711.938	5.87173		3820.22	1430.79	0.0533569	1.422		FALSE
5434.11	41224.5	602.938	4.97275		3704.94	935.887	0.0451878	1.46672		FALSE
5436.58	41233.8	555.938	4.58511		2636.56	1414.34	0.0416653	2.062		FALSE
5439.56	41245	509.938	4.20573		3191.34	1029.91	0.0382178	1.70448		FALSE
5442.19	41254.9	489.938	4.04078		4988.85	743.77	0.0367189	1.09087		FALSE
5444.46	41263.4	425.938	3.51293		3367.25	1013.91	0.0319223	1.61689		FALSE
5447.26	41274	343.938	2.83664		5030.17	511.097	0.0257767	1.08292		FALSE
5449.92	41283.9	306.938	2.53148		4462.47	594.761	0.0230037	1.22128		FALSE
6188.05	43967.8	327.875	2.61786		4034.79	840.705	0.0245729	1.53367		FALSE
6190.36	43976	379.875	3.03304		4673.24	771.556	0.0284701	1.32464		FALSE
6198.59	44004.9	513.875	4.10294		3449.22	1105.2	0.0385129	1.7971		FALSE
6201.15	44014	591.875	4.72572		7128.77	1198.92	0.0443587	0.869877		FALSE
6203.99	44024	670.875	5.35648		7695.93	1368.31	0.0502794	0.806139		FALSE
6206.82	44033.9	759.875	6.06709		5357.61	1581.24	0.0569496	1.15851		FALSE
6212.12	44052.6	956.875	7.64		1819.3	4784.81	0.071714	3.41457		FALSE
6214.79	44062	987.875	7.88751		5444.59	1621.4	0.0740373	1.14146		FALSE
6216.71	44068.7	992.875	7.92743		5799.43	1660.73	0.074412	1.07195		FALSE
6225.91	44101	1327.88	10.6022		1589.31	9055.16	0.0995189	3.91736		FALSE
6228.09	44108.7	1492.88	11.9196		4640.53	3277.87	0.111885	1.34211		FALSE
6255.35	44204.4	7732.88	61.7418		628.936	151941	0.579548	9.94593		FALSE
6271.8	44262	3170.88	25.3173		4937.36	7114.54	0.237644	1.27027		FALSE
6274.88	44272.8	3328.88	26.5788		3750.44	9278.67	0.249486	1.6731		FALSE
6277.11	44280.6	3432.88	27.4092		4158.13	7720.87	0.25728	1.5096		FALSE
6279.42	44288.7	3404.88	27.1856		4584.58	9452.35	0.255182	1.36968		FALSE
6282.62	44299.9	3224.88	25.7484		5805.58	7205.13	0.241692	1.08217		FALSE
6284.93	44308	3092.88	24.6945		7782.3	5171.84	0.231799	0.807593		FALSE
6287.21	44315.9	2988.88	23.8641		4361.78	8453.58	0.224004	1.44143		FALSE
6291.07	44329.4	3046.88	24.3272		4136.31	5184.9	0.228351	1.52094		FALSE
6293.69	44338.6	3207.88	25.6127		5029.16	8972.04	0.240417	1.25144		FALSE
6296.1	44347	3290.88	26.2754		4072.51	7428.9	0.246638	1.546		FALSE
6298.43	44355.1	3322.88	26.5309		4892.02	7476.66	0.249036	1.28749		FALSE
6300.92	44363.8	3235.88	25.8363		4077.68	9117.11	0.242516	1.54522		FALSE
6303.62	44373.2	3112.88	24.8542		5342.19	5316.82	0.233298	1.17997		FALSE
6316.25	44417.3	4831.88	38.5792		659.797	80811.2	0.36213	9.57301		FALSE
6334.22	44480	1708.88	13.6442		10663.2	2842	0.128073	0.594026		FALSE
6336.7	44488.6	1711.88	13.6682		5874.66	2893.77	0.128298	1.07865		FALSE
6339.3	44497.7	1691.88	13.5085		1441.33	9018.95	0.126799	4.39824		FALSE
6344.59	44516.1	1388.88	11.0892		9025.89	3115.04	0.104091	0.702932		FALSE
6347.47	44526.1	1268.88	10.1311		4790.17	4801.89	0.0950971	1.3251		FALSE
6352.23	44542.7	1154.88	9.22089		1437.57	6868.17	0.0865533	4.41871		FALSE
6360.06	44569.9	1009.88	8.06129		4871.66	3232.68	0.0756861	1.30552		FALSE
6365.55	44589	855.875	6.83199		5529.99	1455.99	0.0641444	1.1511		FALSE
6368.14	44598	848.875	6.77611		6372.67	1849.05	0.0636198	0.999289		FALSE
6371.02	44608	820.875	6.5526		7066.47	1368.49	0.0615213	0.901585		FALSE
6373.44	44616.4	777.875	6.20936		2721.76	2218.33	0.0582986	2.34167		FALSE
6376.77	44628	801.875	6.40093		5652.39	1329.36	0.0600973	1.12815		FALSE
6378.51	44634	795.875	6.35304		10064.8	1291.78	0.0596477	0.633744		FALSE
6382.8	44648.9	757.875	6.04971		5319.68	1282.03	0.0567997	1.19985		FALSE
6390.02	44673.9	760.875	6.07365		5414.2	2090.64	0.0570245	1.18023		FALSE
6395.79	44694	779.875	6.22532		3378.65	2556.55	0.0584485	1.893		FALSE
6398.99	44705	758.875	6.05769		3956.43	1658.83	0.0568747	1.61737		FALSE
6401.56	44713.9	721.875	5.76234		7213.93	1190.82	0.0541017	0.887389		FALSE
6410.2	44743.9	948.875	7.57436		3185.94	4152.6	0.0711144	2.01203		FALSE
6412.51	44751.9	990.875	7.90962		3734.91	2187.64	0.0742621	1.71691		FALSE
6414.68	44759.4	870.875	6.95172		3200.63	2310.51	0.0652686	2.00419		FALSE
6417.73	44769.9	711.875	5.68251		5429.14	1484.5	0.0533522	1.18209		FALSE
6420.11	44778.2	544.875	4.34944		7708.98	1436.17	0.0408362	0.83281		FALSE
6423.52	44790	444.875	3.5512		6014.52	731.093	0.0333416	1.068		FALSE
6437.96	44839.9	382.875	3.05628		4506.04	830.823	0.028695	1.42874		FALSE
6440.85	44849.9	378.875	3.02435		4108.45	629.144	0.0283952	1.56771		FALSE
6446.38	44869	362.875	2.89664		3572.73	804.911	0.027196	1.80433		FALSE
6448.99	44878	376.875	3.00839		8010.39	605.645	0.0282453	0.805078		FALSE
6450.73	44884	379.875	3.03234		7823.77	607.923	0.0284701	0.824503		FALSE
6462.06	44923.1	382.875	3.05628		3756.7	852.481	0.028695	1.72014		FALSE
6472.18	44958	407.875	3.25585		6032.07	847.959	0.0305686	1.07296		FALSE
6477.41	44976	442.875	3.53523		6068.12	719.778	0.0331917	1.06745		FALSE
6480.31	44986	446.875	3.56716		3313.95	966.36	0.0334915	1.95546		FALSE
6483.78	44997.9	480.875	3.83857		4323.93	1054.3	0.0360397	1.49951		FALSE
6485.92	45005.3	559.875	4.46918		5510.62	937.433	0.0419604	1.17699		FALSE
6491.35	45024	668.875	5.33927		6835.61	2051.22	0.0501295	0.949636		FALSE
6494.25	45034	669.875	5.34725		7260.61	1415.48	0.0502045	0.89445		FALSE
6497.16	45044	727.875	5.81023		7805.67	1458.93	0.0545513	0.832364		FALSE
6500.04	45053.9	732.875	5.85015		5372.78	1210.83	0.0549261	1.20981		FALSE
6505.89	45074	1052.88	8.40453		3210.06	4066.82	0.0789088	2.02672		FALSE
6508.44	45082.8	1238.88	9.88927		931.804	11456.5	0.0928487	6.98478		FALSE
7104.36	47086	304.5	2.51173		9206.71	819.18	0.0228211	0.77165		FALSE
7115.92	47124	445.5	3.67479		3072.54	1221.69	0.0333884	2.31597		FALSE
7123.2	47147.9	460.5	3.79852		3946.27	1069.05	0.0345126	1.80505		FALSE
7126.22	47157.8	500.5	4.12847		3954	1171.97	0.0375105	1.80228		FALSE
7128.69	47166	535.5	4.41717		3754.09	937.473	0.0401336	1.89891		FALSE
7131.74	47176	583.5	4.81311		5461.02	1301.2	0.043731	1.30594		FALSE
7134.53	47185.1	671.5	5.539		4948.03	1531.42	0.0503262	1.44189		FALSE
7137.21	47193.9	798.5	6.58658		5789.36	1373.12	0.0598444	1.23281		FALSE
7140.61	47205.1	864.5	7.13099		3765.7	2483.01	0.0647908	1.89622		FALSE
7143.31	47213.9	967.5	7.98061		5077.69	2239.13	0.0725103	1.4068		FALSE
7145.89	47222.4	1054.5	8.79488		3853.99	1893.65	0.0790306	1.85416		FALSE
7148.8	47231.9	1226.5	10.2294		5681.51	2799.31	0.0919213	1.25826		FALSE
7157.31	47259.8	2463.5	20.5464		1690.79	15126.1	0.18463	4.2331		FALSE
7158.87	47264.9	2429.5	20.2628		1193.06	24647.5	0.182081	6.00044		FALSE
7176.89	47324	855.5	7.13516		5872.37	2032.36	0.0641163	1.22215		FALSE
7182.62	47342.7	876.5	7.3103		5786.04	2041.42	0.0656902	1.24137		FALSE
7185.45	47352	868.5	7.24358		6616.17	1970.06	0.0650906	1.08604		FALSE
7188.83	47363	815.5	6.80154		5552.53	1912.67	0.0611185	1.29469		FALSE
7191.56	47372	818.5	6.82656		7955.68	2357.7	0.0613433	0.903953		FALSE
7197.68	47392	836.5	6.97669		7064.84	1942.9	0.0626923	1.0188		FALSE
7200.74	47402	834.5	6.96001		7343.79	1947.72	0.0625424	0.980521		FALSE
7203.18	47409.9	822.5	6.85992		6589.28	1466.44	0.0616431	1.09317		FALSE
7206.25	47420	839.5	7.00171		4439.97	1952.6	0.0629172	1.62304		FALSE
7209.32	47430	834.5	6.96001		3102.43	1928.74	0.0625424	2.32376		FALSE
7215.43	47449.9	924.5	7.71064		6491.66	3157.86	0.0692876	1.11149		FALSE
7217.9	47458	932.5	7.77736		3015.78	2237.14	0.0698872	2.39338		FALSE
7227.45	47489.2	1118.5	9.32866		4381.49	2684.25	0.0838271	1.64954		FALSE
7233.59	47509.2	1285.5	10.7215		5863.15	2299.33	0.0963431	1.23374		FALSE
7236.56	47518.9	1276.5	10.6464		3683.2	2310.07	0.0956686	1.96475		FALSE
7239.35	47528	1352.5	11.2803		3531.3	4014.45	0.101364	2.05005		FALSE
7242.98	47539.8	1446.5	12.0643		4596.01	3411.39	0.108409	1.57593		FALSE
7245.49	47548	1540.5	12.8483		4463.9	2733.33	0.115454	1.62313		FALSE
7248.34	47557.2	1645.5	13.724		3867.58	3931.84	0.123324	1.87413		FALSE
7251.84	47568.7	1937.5	16.1594		3570.49	5653.29	0.145208	2.03105		FALSE
7258.15	47589.2	2359.5	19.679		2850.11	11950.8	0.176835	2.54662		FALSE
7260.43	47596.6	2535.5	21.1469		4966.4	6071.12	0.190026	1.46191		FALSE
7263.7	47607.2	2692.5	22.4563		5236.26	6416.52	0.201792	1.38719		FALSE
7274.76	47643.2	5361.5	44.7167		625.926	94284.9	0.401823	11.6224		FALSE
7292.84	47702	1613.5	13.4571		7461.9	2891.79	0.120925	0.977344		FALSE
7295.92	47712	1634.5	13.6323		6792.91	3780.89	0.122499	1.07405		FALSE
7298.72	47721	1535.5	12.8066		5613.99	2776.89	0.11508	1.30009		FALSE
7301.2	47729.1	1444.5	12.0476		4766.64	3415.86	0.10826	1.53173		FALSE
7304.16	47738.7	1329.5	11.0885		4329.3	3157.01	0.0996407	1.68714		FALSE
7307.6	47749.9	1253.5	10.4811		5526.77	2914.55	0.0939448	1.32222		FALSE
7310.1	47758	1218.5	10.1884		6765.36	2129.72	0.0913217	1.08052		FALSE
7313.18	47768	1109.5	9.27704		6074.95	2627.31	0.0831526	1.20383		FALSE
7315.94	47776.9	1077.5	9.00947		4205.53	2552.73	0.0807543	1.7396		FALSE
7318.95	47786.7	957.5	8.00609		5219.89	2238.17	0.0717608	1.40213		FALSE
7321.94	47796.3	897.5	7.50441		4453.18	2052.95	0.067264	1.6442		FALSE
7324.88	47805.9	761.5	6.36725		4471.36	1370.93	0.0570714	1.63818		FALSE
7327.98	47815.9	731.5	6.1164		3975.41	1757.34	0.054823	1.84333		FALSE
7330.74	47824.9	703.5	5.88228		4228.09	1677.09	0.0527245	1.73382		FALSE
7333.55	47834	687.5	5.7485		4718.38	1238.78	0.0515254	1.55425		FALSE
7336.63	47843.9	656.5	5.4893		5281.83	2237.57	0.0492021	1.38903		FALSE
7339.73	47854	563.5	4.71168		6900.3	989.728	0.0422321	1.06368		FALSE
7342.81	47863.9	503.5	4.20999		4202.69	890.93	0.0377353	1.74717		FALSE
7345.9	47873.9	436.5	3.64978		3022.98	1043.09	0.0327139	2.43002		FALSE
7348.6	47882.7	409.5	3.42402		3180.57	985.356	0.0306904	2.31047		FALSE
7359.52	47918	352.5	2.94741		3135.3	1222.1	0.0264185	2.34731		FALSE
7362.62	47928	313.5	2.62132		4697.75	720.21	0.0234956	1.56726		FALSE
7365.71	47938	324.5	2.71329		6644.12	544.37	0.02432	1.10861		FALSE
7368.81	47948	319.5	2.67149		4466.08	839.049	0.0239453	1.64995		FALSE
7377.47	47976	298.5	2.49589		7671.09	564.509	0.0223714	0.961724		FALSE
7856.77	49499	342.5	2.99499		5722.73	634.1	0.025669	1.37291		FALSE
7864.13	49522	510.5	4.46407		7134.08	894.375	0.0382599	1.10233		FALSE
7866.25	49528.6	529.5	4.63021		7957.04	983.753	0.0396839	0.988589		FALSE
7870.49	49541.9	592.5	5.18111		4014.01	1798.89	0.0444055	1.96075		FALSE
7872.49	49548.1	583.5	5.10241		1480.08	3961.76	0.043731	5.31896		FALSE
8272.21	50782	322	2.91685		5773.55	681.6	0.0241326	1.43278		FALSE
8278.13	50800	341	3.08896		6639.73	614.687	0.0255566	1.24676		FALSE
8281.41	50810	372	3.36977		4252.51	1053.2	0.0278799	1.94742		FALSE
8284.68	50820	418	3.78646		7451.81	887.33	0.0313274	1.11177		FALSE
8287.94	50829.9	392	3.55094		3256.9	969.563	0.0293788	2.54473		FALSE
8291.24	50839.9	424	3.84082		4289.62	1024.71	0.0317771	1.93286		FALSE
8293.88	50848	460	4.16692		9401.58	823.644	0.0344752	0.88218		FALSE
8297.81	50859.9	477	4.32092		6081.56	884.906	0.0357492	1.36442		FALSE
8300.42	50867.9	501	4.53832		5902.61	949.354	0.037548	1.40623		FALSE
8303.73	50878	522	4.72855		6400.92	1302.39	0.0391218	1.29727		FALSE
8307.02	50888	598	5.417		6344.3	2143.25	0.0448177	1.30937		FALSE
8310.31	50898	619	5.60723		8888.68	1161.74	0.0463916	0.934932		FALSE
8313.58	50907.9	648	5.86993		6436.4	1616.88	0.048565	1.29165		FALSE
8320.13	50927.9	743	6.73049		6706.31	1432.25	0.0556849	1.24064		FALSE
8323.46	50938	851	7.70881		4362.04	2634.77	0.0637791	1.90816		FALSE
8326.52	50947.3	892	8.41364		6061.72	2239.09	0.0668518	1.37362		FALSE
8329.38	50956	931	8.78151		7289.36	2919.19	0.0697747	1.14268		FALSE
8333.31	50967.9	910	8.58343		5072.21	1759.02	0.0682009	1.64294		FALSE
8335.31	50974	889	8.38535		3585.39	2796.21	0.066627	2.3248		FALSE
8339.91	50988	841	7.9326		4531.9	1637.46	0.0630296	1.84027		FALSE
8341.9	50994	895	8.44194		3629.97	2300.03	0.0670767	2.29806		FALSE
8345.84	51006	919	8.66832		5338.52	2317.58	0.0688754	1.56333		FALSE
8348.49	51014	941	8.87583		4287.21	1813.07	0.0705242	1.9473		FALSE
8354.38	51031.9	1020	9.62098		1917	4537.03	0.0764449	4.35806		FALSE
8357.86	51042.4	1079	10.1775		3434.68	3443.66	0.0808668	2.43337		FALSE
8362.99	51058	1213	11.4414		6069.32	4374.58	0.0909095	1.37791		FALSE
8368.92	51076	1430	13.4882		7755.3	3592.54	0.107173	1.07912		FALSE
8371.55	51083.9	1396	13.1675		5406.3	4324.39	0.104625	1.54848		FALSE
8374.85	51093.9	1278	12.0545		7313.07	3829.99	0.095781	1.14519		FALSE
8378.13	51103.9	1048	9.88509		9303.46	3065.3	0.0785434	0.900539		FALSE
8381.45	51113.9	847	7.98919		8655.48	1974.04	0.0634793	0.96834		FALSE
8384.35	51122.7	690	6.50831		5133.37	1304.31	0.0517128	1.6333		FALSE
8387.15	51131.2	556	5.24438		4653	1368.29	0.04167	1.80253		FALSE
8390.44	51141.2	491	4.63128		4454.4	1201.32	0.0367985	1.88363		FALSE
8393.35	51150	471	4.44263		4039.69	1156.72	0.0352996	2.07772		FALSE
8397.3	51161.9	450	4.24455		3903.41	1064.57	0.0337257	2.15127		FALSE
8399.96	51170	412	3.88612		5142.02	766.916	0.0308778	1.63359		FALSE
8402.89	51178.8	379	3.57486		3765.98	953.056	0.0284045	2.23126		FALSE
8407.05	51191.4	343	3.23529		1671.33	1900.97	0.0257065	5.03014		FALSE
8412.53	51208	298	2.81084		4189.24	922.278	0.0223339	2.00813		FALSE
8417.15	51222	320	3.01835		8310.89	564.465	0.0239827	1.01279		FALSE
8419.79	51230	312	2.94289		5941.89	665.259	0.0233832	1.41702		FALSE
8426.15	51249.2	303	2.858		5897.55	637.9	0.0227086	1.42876		FALSE
8432.38	51268	300	2.8297		7003.91	566.507	0.0224838	1.20395		FALSE
8831.69	52460	302.188	2.92481		7615.33	687.722	0.0226477	1.15973		FALSE
8834.41	52468	304	2.94236		7054.1	569.128	0.0227836	1.25238		FALSE
8837.79	52478	308	2.98107		6539.35	744.295	0.0230834	1.35148		FALSE
8841.18	52488	331.25	3.2061		7558.55	602.891	0.0248259	1.16969		FALSE
8844.56	52497.9	335.25	3.24482		4654.79	849.287	0.0251257	1.9001		FALSE
8847.96	52508	388.25	3.7578		4603.75	975.255	0.0290978	1.9219		FALSE
8850	52514	392.25	3.79651		12096.3	508.702	0.0293976	0.731629		FALSE
8853.39	52524	465.25	4.50306		9527.87	1349.97	0.0348686	0.92921		FALSE
8856.11	52532	448.25	4.33852		6834.15	1136.75	0.0335946	1.29586		FALSE
8859.13	52540.9	476.25	4.66894		5617.18	1244.45	0.035693	1.57715		FALSE
8862.22	52550	491.25	4.816		4949.17	961.322	0.0368172	1.79065		FALSE
8864.94	52558	532.25	5.21794		3332.21	1385.18	0.03989	2.66038		FALSE
8869.66	52571.9	582.25	5.70812		4097.79	1524.48	0.0436373	2.1645		FALSE
8872.38	52579.9	622.25	6.10026		6198.97	1218.09	0.0466352	1.43127		FALSE
8875.12	52588	680.25	6.66887		11104.9	1703.18	0.050982	0.79921		FALSE
8878.52	52598	687.25	6.73749		5702.94	2658.71	0.0515066	1.55683		FALSE
8882.1	52608.5	655.25	6.42378		6011.79	1305.19	0.0491084	1.47745		FALSE
8884.93	52616.8	647.25	6.34535		4701.98	1669.98	0.0485088	1.88962		FALSE
8888.67	52627.9	623.25	6.11007		5376.38	1559.22	0.0467101	1.65328		FALSE
8891.43	52636	626.25	6.13948		4493.71	1605.49	0.0469349	1.97864		FALSE
8895.5	52647.9	608.25	5.96301		4016.81	1198.76	0.0455859	2.21457		FALSE
8898.4	52656.5	621.25	6.09046		4160.09	1630.65	0.0465602	2.13899		FALSE
8901.46	52665.5	614.25	6.02183		4177.32	1616.75	0.0460356	2.1309		FALSE
8904.91	52675.6	563.25	5.52185		4404.99	1480.95	0.0422133	2.02155		FALSE
8907.76	52684	531.25	5.20814		4526.57	1387.55	0.0398151	1.96788		FALSE
8911.09	52693.8	496.25	4.86501		4213.51	985.157	0.037192	2.11489		FALSE
8914.56	52704	509.25	4.99246		5658.42	1500.49	0.0381663	1.57545		FALSE
8917.98	52714	468.25	4.59051		7431.56	895.381	0.0350935	1.20001		FALSE
8921.37	52723.9	462.25	4.53169		8345.44	1421.8	0.0346438	1.06901		FALSE
8924.78	52734	460.25	4.51209		7109.32	872.217	0.0344939	1.25536		FALSE
8927.73	52742.6	456.25	4.47287		6591.47	877.717	0.0341941	1.35444		FALSE
8930.92	52752	501.25	4.91403		9001.41	1185.11	0.0375667	0.992169		FALSE
8933.64	52760	486.25	4.76698		8432.17	923.771	0.0364425	1.05947		FALSE
8937.05	52770	503.25	4.93364		7241.35	959.706	0.0377166	1.23417		FALSE
8940.46	52780	529.25	5.18853		5463.32	1355.98	0.0396652	1.63645		FALSE
8943.43	52788.7	572.25	5.61008		6170.36	1449.56	0.0428879	1.44942		FALSE
8946.31	52797.1	585.25	5.73753		5162.59	1161.01	0.0438622	1.73291		FALSE
8949.98	52807.9	618.25	6.06105		6516.57	1547.42	0.0463354	1.37342		FALSE
8952.43	52815.1	605.25	5.9336		4497.57	1578.83	0.0453611	1.9905		FALSE
8955.76	52824.8	584.25	5.72773		5008.67	1516.49	0.0437872	1.78805		FALSE
8958.88	52834	584.25	5.72773		7844.84	1117.56	0.0437872	1.14201		FALSE
8962.27	52843.9	587.25	5.75714		7068.22	1477.26	0.044012	1.26797		FALSE
8969.09	52863.9	576.25	5.6493		6356.32	1437.72	0.0431876	1.41105		FALSE
8972.21	52873	533.25	5.22775		5341.71	1066.37	0.039965	1.67965		FALSE
8975.56	52882.8	542.25	5.31598		5526.51	1081.95	0.0406395	1.62409		FALSE
8979.35	52893.9	562.25	5.51205		4738.02	1468.89	0.0421384	1.89517		FALSE
8984.84	52910	577.25	5.6591		3218.8	1546.5	0.0432626	2.79136		FALSE
8991.62	52929.8	658.25	6.45319		5824.88	1728.1	0.0493332	1.54366		FALSE
8995.08	52940	664.25	6.51201		3897.77	2175.91	0.0497829	2.30775		FALSE
8999.85	52953.9	602.25	5.90419		3132.38	1622.43	0.0451362	2.87317		FALSE
9005.33	52969.9	516.25	5.06109		4236.4	1899.65	0.0386909	2.12571		FALSE
9016.99	53004	319.25	3.12979		2294.15	1573	0.0239265	3.93042		FALSE
9121.38	53308	312.25	3.10259		11378.6	572.837	0.0234019	0.801625		FALSE
9137.4	53354.5	456.25	4.53341		4064.17	1186.03	0.0341941	2.24828		FALSE
9139.97	53362	516.25	5.12958		5406.31	1326.19	0.0386909	1.69061		FALSE
9143.53	53372.3	551.25	5.47735		4646.93	1108.78	0.041314	1.96765		FALSE
9151.01	53394	703.25	6.98766		4963.42	1831.02	0.0527058	1.84369		FALSE
9153.76	53401.9	745.25	7.40498		4331.45	1492.06	0.0558535	2.11333		FALSE
9156.52	53409.9	813.25	8.08065		7216.33	2071.66	0.0609498	1.26886		FALSE
9159.3	53418	857.25	8.51784		7044.47	1719.28	0.0642475	1.30021		FALSE
9162.75	53428	947.25	9.4121		8443.26	3046.89	0.0709926	1.08522		FALSE
9166.53	53438.9	1005.25	9.98841		6012.08	2038.9	0.0753395	1.52469		FALSE
9169.91	53448.7	1082.25	10.7535		5514.08	2880.18	0.0811103	1.663		FALSE
9180.39	53479.1	1354.25	13.4562		2536.82	7802.12	0.101496	3.61886		FALSE
9182.77	53486	1427.25	14.1815		7452.92	2907.98	0.106967	1.2321		FALSE
9187.55	53499.8	1597.25	15.8707		3542.16	6355.03	0.119708	2.59377		FALSE
9191.03	53509.9	1729.25	17.1822		6143.43	4621.12	0.1296	1.49608		FALSE
9193.46	53516.9	1810.25	17.9871		4325.16	4907.42	0.135671	2.12558		FALSE
9197.27	53527.9	1944.25	19.3185		4567.31	5251.47	0.145714	2.01372		FALSE
9204.88	53549.9	2168.25	21.5443		3399.58	14076.8	0.162502	2.70766		FALSE
9208.3	53559.8	2238.25	22.2398		4519.51	6096.45	0.167748	2.03746		FALSE
9211.81	53569.9	2378.25	23.6309		7005.14	7949.86	0.17824	1.31501		FALSE
9214.79	53578.5	2492.25	24.7636		4202.74	8352.68	0.186784	2.19256		FALSE
9218.05	53588	2689.25	26.721		6631.16	7156.12	0.201549	1.39011		FALSE
9221.51	53598	2905.25	28.8673		9025.03	7744.88	0.217737	1.02177		FALSE
9224.71	53607.2	3104.25	31.0691		4990.53	8375.48	0.232651	1.84844		FALSE
9227.5	53615.3	3178.25	31.8098		4789.29	8683.37	0.238197	1.9267		FALSE
9230.8	53624.8	3119.25	31.2193		5691.14	8444.1	0.233775	1.62196		FALSE
9234.04	53634.1	2989.25	29.9181		1894.48	24017.8	0.224032	4.87418		FALSE
9244.31	53663.8	1969.25	19.7094		3688.8	15253.9	0.147587	2.50605		FALSE
9253.9	53691.4	1536.25	15.3757		4534.5	3148.78	0.115136	2.04078		FALSE
9260.79	53711.3	1495.25	14.9653		4522.56	4029.1	0.112063	2.04769		FALSE
9263.8	53720	1446.25	14.4749		5221.16	2950.27	0.108391	1.77428		FALSE
9266.58	53728	1426.25	14.2747		7710.18	3791.1	0.106892	1.20186		FALSE
9270.05	53738	1373.25	13.7443		5031.05	3704.63	0.10292	1.84257		FALSE
9273.52	53748	1298.25	12.9936		13354.1	1769.06	0.0972987	0.69443		FALSE
9275.78	53754.5	1223.25	12.243		3453.35	4142.94	0.0916777	2.68602		FALSE
9279.76	53765.9	1188.25	11.8927		8571.07	3113.71	0.0890546	1.08268		FALSE
9282.82	53774.7	1055.25	10.5616		5631.34	2783.51	0.0790868	1.64842		FALSE
9286.22	53784.5	955.25	9.56069		6307.41	2538.92	0.0715922	1.47227		FALSE
9289.46	53793.9	872.25	8.72998		6703.75	2280.15	0.0653717	1.38571		FALSE
9292.96	53803.9	776.25	7.76916		16203.7	1574.24	0.0581768	0.573507		FALSE
9295.73	53811.9	728.25	7.28875		3901.57	1942.82	0.0545794	2.38256		FALSE
9299.22	53821.9	682.25	6.82835		4901.69	1392.49	0.0511319	1.89715		FALSE
9305.5	53840	594.25	5.9476		9920.12	1570.08	0.0445367	0.938043		FALSE
9308.98	53850	576.25	5.76744		11124.4	1493.19	0.0431876	0.836807		FALSE
9312.4	53859.8	562.25	5.62732		6843.77	1117.92	0.0421384	1.36071		FALSE
9314.54	53866	512.25	5.12689		6118.14	1022.3	0.0383911	1.52245		FALSE
9317.33	53874	516.25	5.16693		5208.78	1338.74	0.0386909	1.78877		FALSE
9322.18	53887.9	466.25	4.6665		5084.65	1241.08	0.0349436	1.8334		FALSE
9324.29	53894	459.25	4.59644		5242.79	1194.12	0.034419	1.7785		FALSE
9327.77	53904	443.25	4.4363		12849.3	1131.04	0.0332198	0.725934		FALSE
9331.25	53914	415.25	4.15606		9887.37	816.557	0.0311213	0.943754		FALSE
9333.34	53920	402.25	4.02595		7043.64	795.775	0.030147	1.32507		FALSE
9338.21	53934	394.25	3.94588		9154.73	1455.98	0.0295475	1.02004		FALSE
9341.7	53944	350.25	3.5055		6476.71	1145.2	0.0262498	1.44235		FALSE
9345.17	53953.9	344.25	3.44545		10632.2	673.39	0.0258002	0.878952		FALSE
9348.18	53962.6	350.25	3.5055		5035.96	897.677	0.0262498	1.85628		FALSE
9351.42	53971.9	339.25	3.39541		5731.1	669.954	0.0254254	1.6317		FALSE
9354.94	53982	358.25	3.58557		10009.6	876.033	0.0268494	0.9346		FALSE
9357.74	53990	353.25	3.53553		7111.65	827.52	0.0264747	1.31583		FALSE
9361.22	54000	325.25	3.25529		10171.2	604.111	0.0243762	0.920365		FALSE
9364.7	54009.9	325.25	3.25529		6245.36	824.697	0.0243762	1.49947		FALSE
9367.51	54018	366.25	3.66564		8924.54	889.213	0.027449	1.04964		FALSE
9371.32	54028.9	343.25	3.43544		5520.39	909.483	0.0257252	1.69758		FALSE
9374.47	54037.9	375.25	3.75572		4496.23	741.991	0.0281235	2.08496		FALSE
9377.27	54045.9	351.25	3.51551		6294.64	912.209	0.0263248	1.48972		FALSE
9380.08	54054	414.25	4.14605		9982.31	1034.24	0.0310464	0.93967		FALSE
9383.57	54064	396.25	3.9659		10874.6	530.301	0.0296974	0.862887		FALSE
9390.11	54082.7	451.25	4.51637		6429.62	897.49	0.0338194	1.46044		FALSE
9393.64	54092.8	468.25	4.68652		6215.43	1204.72	0.0350935	1.51134		FALSE
9396.84	54102	483.25	4.83665		6821.98	1234.12	0.0362177	1.37744		FALSE
9400.27	54111.8	498.25	4.98677		6453.81	1335.96	0.0373419	1.45655		FALSE
9411.53	54144	549.25	5.56087		4578.04	1480.62	0.0411641	2.0558		FALSE
9414.32	54152	609.25	6.16834		5976.21	1555.15	0.0456609	1.5753		FALSE
9417.83	54162	606.25	6.13797		4567.88	1210.29	0.045436	2.06175		FALSE
9420.61	54169.9	647.25	6.55307		7017.65	1708.5	0.0485088	1.34242		FALSE
9423.79	54179	670.25	6.78593		6855.25	1366.62	0.0502326	1.37468		FALSE
9430.78	54199	761.25	7.70726		6005.64	2020.68	0.0570527	1.57032		FALSE
9433.93	54208	827.25	8.37548		6479.07	1657.03	0.0619991	1.45606		FALSE
9437.38	54217.8	862.25	8.72983		4430.25	2364.97	0.0646222	2.13021		FALSE
9447.22	54245.9	1076.25	10.8965		2918.3	6192.65	0.0806606	3.23723		FALSE
9450.73	54255.9	1142.25	11.5647		4949.49	3101.97	0.0856071	1.90944		FALSE
9454.24	54265.9	1231.25	12.4658		5599.38	3316.65	0.0922773	1.68844		FALSE
9457.05	54274	1314.25	13.3061		5091.22	3558.39	0.0984978	1.85752		FALSE
9460.57	54284	1447.25	14.6527		5159.32	3914.91	0.108466	1.83369		FALSE
9463.8	54293.2	1554.25	15.736		5095.65	4253.96	0.116485	1.85723		FALSE
9473.83	54321.8	2032.25	20.5755		2141.94	11910.4	0.152309	4.42302		FALSE
9480.2	54340	2344.25	23.7343		2314.91	12431.9	0.175692	4.09528		FALSE
9486.54	54358	2759.25	27.936		2191.06	16356.2	0.206795	4.32965		FALSE
9488.64	54364	2988.25	30.2545		17015.3	8114.4	0.223957	0.557653		FALSE
9495.92	54384.7	3473.25	35.1648		2481.74	22798.2	0.260306	3.82631		FALSE
9503.38	54405.9	4055.25	41.0573		4000.02	23732.8	0.303925	2.37584		FALSE
9541.8	54515.1	9524.25	96.4281		614.699	255407	0.713805	15.5227		FALSE
9544.37	54522.4	9522.25	96.4078		4299.32	33220.2	0.713655	2.21998		FALSE
9547.81	54532.2	9256.25	93.7147		817.329	206115	0.693719	11.6817		FALSE
9578.89	54620.3	4393.25	44.4794		1744.43	50802.2	0.329257	5.49113		FALSE
9593.09	54660.6	3246.25	32.8666		5703.54	8950.33	0.243294	1.68195		FALSE
9596.39	54669.9	3057.25	31.3138		6221.54	8284.11	0.229129	1.54245		FALSE
9599.6	54679	2835.25	29.04		5991.15	7737.66	0.212491	1.6023		FALSE
9602.77	54688	2693.25	27.5855		7212.16	7159.34	0.201848	1.33147		FALSE
9606.3	54698	2495.25	25.5575		9424.09	5041.27	0.187009	1.01933		FALSE
9609.12	54705.9	2276.25	23.3144		5749.95	6164.35	0.170596	1.67116		FALSE
9612.93	54716.7	2029.25	20.7845		5547.45	5583.69	0.152084	1.73286		FALSE
9615.69	54724.5	1857.25	19.0228		1589.39	17933.4	0.139193	6.04994		FALSE
9628.21	54759.9	1334.25	13.666		5082.86	3640.55	0.0999967	1.89425		FALSE
9643.78	54803.9	850.25	8.70867		3773.88	2834.72	0.0637228	2.5554		FALSE
9648.74	54817.9	731.25	7.48981		4890.17	1516.11	0.0548043	1.97309		FALSE
9655.13	54836	621.25	6.36314		3725.11	2085.37	0.0465602	2.5919		FALSE
9660.07	54849.9	560.25	5.73835		6573.87	1505.28	0.0419885	1.46947		FALSE
9665.76	54866	478.25	4.89846		5216.51	962.127	0.0358429	1.85292		FALSE
9668.89	54874.8	404.25	4.14052		3691.51	1343.19	0.0302969	2.61922		FALSE
9675.69	54894	341.25	3.49524		4303.75	921.819	0.0255753	2.2482		FALSE
10260.2	56518	324	3.4977		8282.56	751.818	0.0242825	1.23877		FALSE
10263.8	56527.9	315	3.40054		4803.31	859.708	0.023608	2.13682		FALSE
10267.5	56538	348	3.75678		11450.7	886.13	0.0260812	0.896666		FALSE
10270.7	56546.8	316	3.41133		4249.37	651.612	0.0236829	2.417		FALSE
10279.2	56570	403	4.35053		4997.1	1086.54	0.0302032	2.05703		FALSE
10285.8	56588	455	4.91189		5441.59	927.965	0.0341004	1.89021		FALSE
10289.1	56597.2	453	4.8903		3807.02	1559.13	0.0339505	2.70268		FALSE
10293.1	56608	513	5.53802		7408.22	1032.54	0.0384473	1.38941		FALSE
10296.3	56616.8	550	5.93745		5345.04	1501.34	0.0412203	1.92633		FALSE
10299.7	56626	615	6.63915		6748.64	1627.6	0.0460918	1.52618		FALSE
10303.3	56635.9	642	6.93062		6665.88	1345.38	0.0481153	1.54568		FALSE
10306.3	56644	677	7.30846		9505.98	1811.08	0.0507385	1.08419		FALSE
10309.9	56654	673	7.26528		10995.6	1362.83	0.0504387	0.937643		FALSE
10313.6	56663.9	549	5.92665		4711.93	1855.25	0.0411454	2.18882		FALSE
10316.5	56671.9	471	5.08461		8743.33	1252.72	0.0352996	1.17993		FALSE
10319.8	56681	349	3.76758		5538.31	743.278	0.0261562	1.86335		FALSE

## Sheet: ICDC_99-97-1_0_G7_1
Spectrum: ICDC 99-97-1\0_G7\1 1SLin, "Baseline subt." (D:\Data\BioTyperRealTimeProcessing\China CDC\20120629dachang\ICDC 99-97-1\0_G7\1)
m/z	time	Intens.	SN	Quality Fac.	Res.	Area	Rel. Intens.	FWHM	Chi^2	Bk. Peak
2935.62	30392	161	2.57928		4074.27	156.975	0.00980273	0.720526		FALSE
2937.43	30401.2	237	3.79683		3014.19	317.706	0.0144301	0.974533		FALSE
2938.74	30408	182	2.91571		2722.98	244.575	0.0110813	1.07924		FALSE
3000.48	30722.7	135	2.16275		2995.32	173.144	0.00821968	1.00172		FALSE
3002.47	30732.8	132	2.00452		3193.51	143.086	0.00803702	0.940179		FALSE
3004.29	30742	151	2.29305		3856.23	191.966	0.00919386	0.779074		FALSE
3006.62	30753.8	154	2.3386		2169.42	222.845	0.00937652	1.38591		FALSE
3008.4	30762.8	206	3.12826		2685.94	299.49	0.0125426	1.12005		FALSE
3010.39	30772.9	290	4.40386		2992.3	415.906	0.0176571	1.00604		FALSE
3019.79	30820.4	2447	37.1595		606.145	17546.6	0.148989	4.98196		FALSE
3028.61	30865	389	5.90725		2850.09	581.043	0.0236849	1.06264		FALSE
3030.38	30873.9	337	5.11759		2334.86	490.577	0.0205188	1.29788		FALSE
3032.76	30885.9	268	4.06978		2391.21	366.494	0.0163176	1.2683		FALSE
3034.37	30894	202	3.06752		2717.09	225.227	0.0122991	1.11677		FALSE
3036.32	30903.9	168	2.5512		3391.94	219.007	0.0102289	0.895157		FALSE
3038.32	30913.9	144	2.18675		2619.62	155.252	0.00876766	1.15983		FALSE
3039.96	30922.2	132	2.00452		2584.9	211.009	0.00803702	1.17605		FALSE
3086.11	31153.8	257	3.90273		627.702	1441.66	0.0156478	4.91653		FALSE
3437.69	32863.5	157	2.25789		2335.47	389.527	0.00955918	1.47195		FALSE
3445.27	32899.4	1550	22.2913		579.239	10671.1	0.0943741	5.94792		FALSE
3563.97	33455.9	154	2.1522		4939.88	162.29	0.00937652	0.72147		FALSE
3565.7	33464	175	2.44568		4769.08	246.156	0.0106551	0.747671		FALSE
3567.85	33474	225	3.14445		5175.32	313.263	0.0136995	0.689398		FALSE
3569.96	33483.8	259	3.61961		4344.44	304.026	0.0157696	0.821732		FALSE
3571.73	33492	320	4.4721		4194.29	475.37	0.0194837	0.851569		FALSE
3573.88	33502	461	6.44262		3974.64	821.845	0.0280687	0.899171		FALSE
3576.02	33511.9	499	6.97368		4545.24	604.692	0.0303824	0.786762		FALSE
3577.76	33520	563	7.86811		5646.46	851.257	0.0342791	0.633629		FALSE
3579.91	33529.9	578	8.07774		2576.67	1818.06	0.0351924	1.38936		FALSE
3597.22	33610.1	4901	68.493		550.933	42931.1	0.298405	6.52932		FALSE
3608.85	33663.9	355	4.96124		6412.34	442.869	0.0216147	0.562798		FALSE
3612.76	33682	447	6.24697		4182.81	718.393	0.0272163	0.863717		FALSE
3617.08	33701.9	578	8.07774		4056.22	718.865	0.0351924	0.891738		FALSE
3618.65	33709.2	565	7.89606		980.739	3455.16	0.0344009	3.68972		FALSE
3637.68	33796.8	432	6.03734		1273.87	2015.67	0.026303	2.85562		FALSE
3639.4	33804.7	410	5.72988		2802.17	810.862	0.0249635	1.29878		FALSE
3641.81	33815.8	311	4.34632		4348.6	460.55	0.0189357	0.837467		FALSE
3644	33825.9	211	2.94879		4005.9	248.961	0.0128471	0.909659		FALSE
3645.93	33834.8	162	2.264		4271.28	198.272	0.00986361	0.853591		FALSE
3674.61	33966.3	257	3.54589		1653.71	830.881	0.0156478	2.22204		FALSE
3676.02	33972.8	227	3.13197		2351.63	552.959	0.0138212	1.56318		FALSE
4140.48	36034.8	159	2.09332		2648.48	318.527	0.00968095	1.56334		FALSE
4143.06	36046	158	2.03215		6670.16	190.239	0.00962007	0.621134		FALSE
4154.19	36093.9	254	3.26687		3990.33	512.733	0.0154652	1.04107		FALSE
4162.76	36130.7	1066	13.7106		794.259	8398.35	0.064905	5.24106		FALSE
4169.56	36160	432	5.55625		3764.47	928.185	0.026303	1.10761		FALSE
4172.53	36172.7	374	4.81027		3862.38	646.772	0.0227716	1.0803		FALSE
4175.58	36185.8	323	4.15432		2115.84	582.407	0.0196663	1.97349		FALSE
4180.28	36206	367	4.72024		9923.21	633.186	0.0223453	0.421263		FALSE
4182.6	36215.9	490	6.30223		4711.29	801.945	0.0298344	0.887782		FALSE
4184.19	36222.8	508	6.53374		1593.62	1776.02	0.0309303	2.62559		FALSE
4191.01	36252	323	4.15432		5573.44	421.906	0.0196663	0.751962		FALSE
4193.33	36261.9	399	5.13181		3544.6	826.165	0.0242937	1.18302		FALSE
4195.21	36270	424	5.45335		4271.69	717.363	0.0258159	0.982096		FALSE
4197.55	36280	412	5.29901		4680.27	689.156	0.0250852	0.896859		FALSE
4199.88	36290	394	5.0675		5147.44	662.742	0.0239893	0.815916		FALSE
4201.96	36298.8	388	4.99033		4457.05	523.972	0.023624	0.942765		FALSE
4204.33	36309	436	5.60769		3956.21	754.977	0.0265465	1.06272		FALSE
4211.23	36338.5	2040	26.2378		673.011	15966.1	0.124208	6.25729		FALSE
4225.63	36400	189	2.43086		3338.31	335.799	0.0115075	1.2658		FALSE
4228.91	36414	227	2.9196		2970.03	396.045	0.0138212	1.42386		FALSE
4230.78	36422	258	3.31831		4556.78	335.092	0.0157087	0.928458		FALSE
4232.63	36429.9	289	3.71703		4133.77	494.438	0.0175962	1.02392		FALSE
4234.6	36438.2	240	3.0868		1697.02	771.987	0.0146128	2.49531		FALSE
4364.76	36988.7	883	11.0174		683.609	6304.32	0.0537628	6.38487		FALSE
4767.53	38641.5	758	8.86249		987.539	4692.21	0.046152	4.82768		FALSE
4775.11	38671.9	453.5	5.3023		4701.08	796.002	0.027612	1.01575		FALSE
4776.9	38679.1	477	5.57706		1433.83	1811.21	0.0290429	3.33156		FALSE
4782.11	38700	188	2.19808		5097.38	268.907	0.0114467	0.938149		FALSE
4784.36	38709	194	2.26528		4586.49	278.323	0.011812	1.04314		FALSE
4786.58	38717.9	216	2.52217		2988.01	478.98	0.0131515	1.60193		FALSE
4788.59	38726	182	2.12516		4296.06	308.476	0.0110813	1.11465		FALSE
4869.2	39047.5	2231	26.0507		851.394	18376.4	0.135838	5.71909		FALSE
4886.16	39114.8	302	3.52637		4497.01	552.497	0.0183877	1.08654		FALSE
4888.49	39124	274	3.19942		4437.23	502.249	0.0166829	1.1017		FALSE
4890.98	39133.9	232	2.709		3668.29	410.92	0.0141257	1.33331		FALSE
4893.52	39143.9	198	2.31199		3097.08	350.87	0.0120555	1.58005		FALSE
4916.27	39234	181	2.11348		4913.69	303.467	0.0110205	1.00053		FALSE
4918.3	39242	255	2.92141		4783.52	526.856	0.0155261	1.02818		FALSE
4920.83	39252	291	3.33385		3722.67	645.292	0.017718	1.32185		FALSE
4923.02	39260.6	288	3.29948		4284.71	553.471	0.0175353	1.14897		FALSE
4925.19	39269.2	258	2.95578		3563.12	493.645	0.0157087	1.38227		FALSE
4930.23	39289.1	280	3.20782		3753.42	530.296	0.0170482	1.31353		FALSE
4938.32	39321	1423	16.3026		735.363	12044.5	0.0866415	6.71549		FALSE
4956.83	39393.9	180	2.06217		5274.91	237.991	0.0109596	0.9397		FALSE
4959.09	39402.8	191	2.18819		4757.26	333.472	0.0116293	1.04243		FALSE
4961.42	39412	193	2.21111		6887.22	387.331	0.0117511	0.720381		FALSE
5067	39825.1	184	2.09434		4982.8	328.986	0.0112031	1.0169		FALSE
5069.27	39834	199	2.26508		3906.66	273.656	0.0121164	1.2976		FALSE
5071.84	39844	191	2.17402		6876.64	356.369	0.0116293	0.737545		FALSE
5085.21	39896	540	6.14644		5793.01	1062.18	0.0328787	0.877819		FALSE
5096	39937.9	2218	25.2459		730.997	20344.3	0.135046	6.97131		FALSE
5116.65	40017.9	240	2.73175		2762.17	967.162	0.0146128	1.8524		FALSE
5118.7	40025.9	236	2.68622		4023.09	655.388	0.0143692	1.27233		FALSE
5121.3	40035.9	203	2.31061		3526.26	386.211	0.01236	1.45233		FALSE
5136.81	40096	185	2.10572		5843.87	324.478	0.011264	0.879009		FALSE
5139.07	40104.7	183	2.08296		3738.04	329.16	0.0111422	1.3748		FALSE
5141.47	40114	209	2.3789		6143.81	326.091	0.0127253	0.836854		FALSE
5144.06	40124	178	2.02605		5050.18	315.267	0.0108378	1.01859		FALSE
5146.47	40133.3	238	2.70899		4557.71	342.755	0.014491	1.12918		FALSE
5149.06	40143.3	358	4.07486		1670.47	1298.4	0.0217974	3.08241		FALSE
5153.38	40159.9	188	2.13987		4972.17	325.841	0.0114467	1.03645		FALSE
5236.53	40479.6	515	5.8563		920.168	4249.71	0.0313566	5.69084		FALSE
5325.27	40817.9	230	2.61543		917.798	1673.79	0.0140039	5.80223		FALSE
5336.37	40860	204	2.33142		4096.26	358.556	0.0124208	1.30274		FALSE
5362.75	40959.9	309	3.53142		2000.13	1189.5	0.0188139	2.68121		FALSE
5364.88	40967.9	355	4.05713		4995.66	532.868	0.0216147	1.07391		FALSE
5367.01	40976	387	4.42284		3349.02	952.107	0.0235631	1.60256		FALSE
5369.66	40986	387	4.42284		5597.94	598.608	0.0235631	0.959221		FALSE
5372.3	40996	420	4.79998		6856.29	1034.42	0.0255723	0.783558		FALSE
5380.53	41027.1	1852	21.1656		739.81	16787.7	0.112762	7.27286		FALSE
5399.86	41100	180	2.05714		7430.92	387.916	0.0109596	0.726674		FALSE
5403.01	41111.9	181	2.06856		3021.75	422.226	0.0110205	1.78804		FALSE
5457.56	41316.9	261.75	2.99142		1344.81	1212.07	0.015937	4.05824		FALSE
5459.66	41324.8	298.5	3.41142		1336.58	1495.25	0.0181746	4.08478		FALSE
5587.98	41803	181	2.05056		1573.99	846.334	0.0110205	3.55021		FALSE
5598.51	41841.9	191	2.16385		4697.99	346.577	0.0116293	1.19168		FALSE
5601.01	41851.2	200	2.26581		4981.76	293.532	0.0121773	1.1243		FALSE
5603.9	41861.9	191	2.16385		4839.17	358.9	0.0116293	1.15803		FALSE
5606.08	41870	217	2.4584		5187.14	395.961	0.0132124	1.08077		FALSE
5608.79	41880	272	3.0815		6083.49	370.756	0.0165611	0.921969		FALSE
5611.48	41889.9	321	3.63662		3603.21	736.399	0.0195446	1.55735		FALSE
5613.92	41899	256	2.86312		5480.99	384.123	0.0155869	1.02425		FALSE
5825.59	42674	203	2.27509		2973.58	483.907	0.01236	1.95912		FALSE
5828.33	42683.9	239	2.67855		4147.21	365.199	0.0145519	1.40536		FALSE
5830.55	42692	268	3.00356		3033.69	540.073	0.0163176	1.92193		FALSE
5833.3	42702	291	3.26133		6295.65	446.247	0.017718	0.92656		FALSE
5835.72	42710.7	312	3.49669		4103.56	656.405	0.0189966	1.42211		FALSE
5841.03	42730	392	4.39327		4043.95	798.944	0.0238675	1.44439		FALSE
5871.28	42839.4	3572	40.0326		773	40769.9	0.217487	7.59545		FALSE
5893.47	42919.5	921	10.322		737.19	11769.7	0.0560765	7.9945		FALSE
5904.18	42958.1	643	7.20631		4574.78	1060.78	0.03915	1.29059		FALSE
5910.24	42979.9	639	7.15544		4691.93	1033.17	0.0389065	1.25966		FALSE
5911.92	42986	644	7.21143		10837.1	1036.9	0.0392109	0.545528		FALSE
5915.07	42997.3	672	7.52497		3580.79	1797.51	0.0409157	1.65189		FALSE
5917.46	43005.9	705	7.8945		5344.37	1506.37	0.042925	1.10723		FALSE
5922.47	43024	663	7.42419		3804.46	1095.38	0.0403678	1.55672		FALSE
5925.25	43034	706	7.9057		6406.97	1474.73	0.0429859	0.924814		FALSE
5928.02	43043.9	797	8.92471		5044.8	1278.56	0.0485265	1.17508		FALSE
5935.1	43069.4	1190	13.3255		798.317	14790	0.0724549	7.43452		FALSE
5951.97	43130	609	6.81951		6028.65	1284.29	0.0370799	0.987281		FALSE
5954.89	43140.4	659	7.3794		2191.31	2134.21	0.0401242	2.7175		FALSE
5959.78	43158	709	7.9393		8617.96	1529.15	0.0431685	0.691554		FALSE
5962.57	43168	704	7.88331		6265.6	1157.07	0.0428641	0.951637		FALSE
5964.81	43176	741	8.29763		3935.78	1624.54	0.0451169	1.51553		FALSE
5971.48	43199.9	856	9.58538		4036.54	1845.26	0.0521189	1.47936		FALSE
5976.16	43216.7	1005	11.2539		2247.55	4194.99	0.0611909	2.65897		FALSE
5996.48	43289.4	2084	23.3364		796.616	29608.9	0.126887	7.52744		FALSE
5998.88	43298	2293	25.6767		5131.89	4890.33	0.139613	1.16894		FALSE
6025.72	43393.8	5729	64.1526		594.07	99275.3	0.348819	10.1431		FALSE
6037.94	43437.3	16424	183.914		659.885	232205	1	9.14999		FALSE
6060.24	43516.7	3178	35.0465		1624.33	20031.3	0.193497	3.73092		FALSE
6061.92	43522.7	3160	34.848		996.246	31347.7	0.192401	6.08476		FALSE
6075.23	43570	1745	19.2436		5612.08	3809.36	0.106247	1.08253		FALSE
6090.44	43624	883	9.73758		5513.8	1447.82	0.0537628	1.10458		FALSE
6096.29	43644.7	723	7.97312		4598.39	1589.66	0.0440209	1.32574		FALSE
6098.63	43653	686	7.56509		4430.73	1504.44	0.0417681	1.37644		FALSE
6112.42	43701.9	367	4.04721		4918.37	786.03	0.0223453	1.24277		FALSE
6114.72	43710	343	3.78255		5143.8	551.946	0.0208841	1.18875		FALSE
6117.7	43720.5	330	3.63919		3659.99	720.455	0.0200925	1.67151		FALSE
6120.11	43729.1	319	3.51788		3899.07	687.711	0.0194228	1.56963		FALSE
6125.71	43748.9	269	2.96649		3900.63	569.648	0.0163785	1.57044		FALSE
6128.02	43757.1	239	2.63565		3893.84	488.454	0.0145519	1.57377		FALSE
6130.54	43766	211	2.32687		3674.24	334.146	0.0128471	1.66852		FALSE
6133.37	43776	214	2.35996		6243.73	415.627	0.0130297	0.982325		FALSE
6135.84	43784.7	228	2.51435		4790.14	476.246	0.0138821	1.28093		FALSE
6138.47	43794	216	2.38201		5726.11	341.795	0.0131515	1.07201		FALSE
6141.29	43804	218	2.40407		3436.34	531.563	0.0132733	1.78716		FALSE
6256.31	44208.3	1538	17.0651		807.244	16295.3	0.0936434	7.75022		FALSE
6270.77	44258.9	239	2.65186		3032.33	527.216	0.0145519	2.06797		FALSE
6273.95	44270	243	2.69625		4268.12	389.147	0.0147954	1.46996		FALSE
6276.22	44277.9	258	2.86268		3885.84	552.88	0.0157087	1.61515		FALSE
6281.97	44298	245	2.71844		7348.96	534.528	0.0149172	0.85481		FALSE
6283.88	44304.6	222	2.46324		3892.3	476.498	0.0135168	1.61444		FALSE
6292.85	44336	213	2.36338		6056.51	328.044	0.0129688	1.03902		FALSE
6309.21	44393	235	2.60748		4273.9	393.489	0.0143083	1.47622		FALSE
6317.1	44420.5	676	7.50067		942.877	6036.24	0.0411593	6.69982		FALSE
6325.57	44450	191	2.11927		7121.07	266.84	0.0116293	0.888288		FALSE
6412.04	44749.8	261.875	2.84893		1096.12	1768.71	0.0159447	5.84977		FALSE
7157.98	47256	1046.75	11.3402		1103.03	10689.7	0.063733	6.4894		FALSE
7159.85	47262.1	1065.75	11.546		1479.61	6761.7	0.0648898	4.83903		FALSE
7168.99	47291.9	475.75	5.15413		5892.54	824.153	0.0289668	1.21662		FALSE
7171.45	47300	423.75	4.59078		5245.73	995.08	0.0258007	1.3671		FALSE
7174.52	47310	422.75	4.57994		6303.07	738.558	0.0257398	1.13826		FALSE
7177.14	47318.5	402.75	4.36327		4383.23	949.855	0.024522	1.63741		FALSE
7180.03	47328	381.75	4.13576		4876.95	688.057	0.0232434	1.47224		FALSE
7193.12	47370.7	334.75	3.62658		5932.42	601.044	0.0203818	1.21251		FALSE
7207.02	47416	280.75	3.04156		6764.32	492.022	0.0170939	1.06545		FALSE
7215.61	47444	257.75	2.79238		6332.22	445.782	0.0156935	1.13951		FALSE
7220.93	47461.3	230.75	2.49987		5992.7	405.392	0.0140496	1.20495		FALSE
7223.61	47470	230.75	2.49987		5379.02	519.885	0.0140496	1.34292		FALSE
7226.66	47479.9	219.75	2.3807		6804.98	380.189	0.0133798	1.06197		FALSE
7229.14	47488	238.75	2.58654		8342.94	654.017	0.0145367	0.866498		FALSE
7232.22	47498	238.75	2.58654		4519.3	420.486	0.0145367	1.6003		FALSE
7234.91	47506.8	234.75	2.54321		6002.75	410.177	0.0142931	1.20527		FALSE
7243.91	47536	233.75	2.53238		4266.51	540.126	0.0142322	1.69785		FALSE
7253.47	47567	300.75	3.25823		4899.88	857.026	0.0183116	1.48034		FALSE
7256.83	47577.9	373.75	4.04909		5150.02	1038.69	0.0227563	1.40909		FALSE
7259.31	47586	405.75	4.39577		9726.18	917.848	0.0247047	0.746368		FALSE
7262.39	47596	437.75	4.74245		3980.37	1239.78	0.0266531	1.82455		FALSE
7276.03	47640.2	1413.75	15.3161		777.481	18845.8	0.0860783	9.35846		FALSE
7288.46	47680.5	297.75	3.22573		5575.69	504.356	0.018129	1.30719		FALSE
7291.59	47690.7	250.75	2.71655		4261.98	574.361	0.0152673	1.71085		FALSE
7294.48	47700	229.75	2.48904		6514.89	403.318	0.0139887	1.11966		FALSE
7702.24	49002	214	2.36748		6009.53	459.255	0.0130297	1.28167		FALSE
7708.8	49022.6	399	4.41413		2657.42	1779.42	0.0242937	2.90086		FALSE
7711.37	49030.7	435	4.8124		5396.01	1025.68	0.0264856	1.42909		FALSE
7714.28	49039.9	373	4.12649		6474.03	648.93	0.0227107	1.19157		FALSE
7717.15	49048.9	271	2.99807		5682.1	582.117	0.0165002	1.35815		FALSE
7720.01	49057.9	195	2.15728		4940.46	403.746	0.0118729	1.56261		FALSE
7860.83	49498.9	179	2.04468		4562.1	423.834	0.0108987	1.72307		FALSE
7866.95	49518	334	3.81521		6435.7	755.109	0.0203361	1.22239		FALSE
7869.84	49527	371	4.23785		5572.42	867.987	0.0225889	1.41229		FALSE
7872.93	49536.6	403	4.60338		5568.6	935.568	0.0245373	1.41381		FALSE
7875.93	49546	378	4.31781		6974.65	834.861	0.0230151	1.12922		FALSE
7878.31	49553.4	281	3.2098		3782.84	633.681	0.0171091	2.08265		FALSE
7881.72	49564	235	2.68435		6015.34	507.603	0.0143083	1.31027		FALSE
7884.93	49574	181	2.06752		6306.82	301.934	0.0110205	1.25022		FALSE
7887.93	49583.3	179	2.04468		5283.04	375.854	0.0108987	1.49307		FALSE
7890.9	49592.6	182	2.07895		5473.06	382.073	0.0110813	1.44177		FALSE
7893.93	49602	193	2.2046		8274.55	300.661	0.0117511	0.954001		FALSE
7928.04	49708	176	2.01041		2158.01	776.183	0.010716	3.67378		FALSE
8248.27	50692	249	2.95171		4279.47	750.226	0.0151607	1.92741		FALSE
8260.71	50729.8	395	4.68243		2428.03	1437.4	0.0240502	3.40222		FALSE
8264.47	50741.2	436	5.16845		3805.84	1353.85	0.0265465	2.17152		FALSE
8266.41	50747.1	450	5.33441		5104.17	869.23	0.0273989	1.61954		FALSE
8269.32	50756	512	6.06938		6177.4	1261.24	0.0311739	1.33864		FALSE
8272.78	50766.5	556	6.59096		5558.84	1400.61	0.0338529	1.48822		FALSE
8275.9	50776	635	7.52745		7525.51	1186.3	0.0386629	1.09971		FALSE
8278.54	50784	687	8.14387		7046.64	1715.53	0.041829	1.17482		FALSE
8281.83	50794	811	9.6138		5860.23	2440.25	0.049379	1.41323		FALSE
8284.86	50803.2	912	10.8111		5876.41	2249.45	0.0555285	1.40985		FALSE
8288.14	50813.1	955	11.3208		4539.71	2441.54	0.0581466	1.8257		FALSE
8291.05	50822	1047	12.4114		6118.91	2593.45	0.0637482	1.35499		FALSE
8294.14	50831.3	1050	12.447		5635.82	2028.43	0.0639308	1.47168		FALSE
8297.34	50841	1100	13.0397		5375.52	2796.87	0.0669752	1.54354		FALSE
8314.68	50893.6	1836	21.7644		1060.62	24951.8	0.111788	7.83947		FALSE
8317.44	50902	1897	22.4875		6483.23	3713	0.115502	1.28292		FALSE
8331.72	50945.2	3367	40.4994		637.813	70627.4	0.205005	13.063		FALSE
8350.15	51001	1319	15.8654		6115.81	3391.59	0.0803093	1.36534		FALSE
8353.14	51010	1291	15.5286		7112.68	2493.05	0.0786045	1.1744		FALSE
8356.43	51020	1247	14.9993		5652.05	3210.52	0.0759255	1.47848		FALSE
8359.09	51028	1227	14.7588		5733.58	2392.43	0.0747077	1.45792		FALSE
8362.4	51038	1228	14.7708		4511.74	3941.69	0.0747686	1.85348		FALSE
8373.66	51072	1260	15.1557		5796.21	2464.35	0.076717	1.44468		FALSE
8376.71	51081.2	1233	14.8309		6134.2	3128.34	0.0750731	1.36558		FALSE
8379.6	51089.9	1111	13.3635		5800.88	2757.94	0.0676449	1.44454		FALSE
8382.92	51099.9	949	11.4149		6469.39	2305.49	0.0577813	1.29578		FALSE
8386.22	51109.9	787	9.46629		11303.7	1948.37	0.0479177	0.741904		FALSE
8389.3	51119.2	710	8.54011		4255.34	1775.35	0.0432294	1.97148		FALSE
8392.47	51128.7	636	7.65001		5776.17	1567.61	0.0387238	1.45295		FALSE
8395.52	51137.9	581	6.98846		7247.46	1412.94	0.0353751	1.15841		FALSE
8398.82	51147.9	543	6.53138		5239.36	1340.53	0.0330614	1.60302		FALSE
8401.91	51157.2	500	6.01416		5316.86	1229.44	0.0304433	1.58024		FALSE
8405.26	51167.3	452	5.4368		5025.36	1130.8	0.0275207	1.67257		FALSE
8408.14	51176	444	5.34058		7332.93	1085.5	0.0270336	1.14663		FALSE
8411.7	51186.7	402	4.83539		4678.68	1020.98	0.0244764	1.79788		FALSE
8415.11	51197	384	4.61888		6021.65	947.505	0.0233804	1.39747		FALSE
8418.39	51206.8	362	4.35425		5798.14	901.197	0.0220409	1.45191		FALSE
8421.42	51216	374	4.49859		6611.41	699.583	0.0227716	1.27377		FALSE
8424.75	51226	350	4.20991		8104.93	839.711	0.0213103	1.03946		FALSE
8428.06	51236	370	4.45048		7484.76	855.74	0.022528	1.12603		FALSE
8431.14	51245.2	357	4.29411		5216.33	882.146	0.0217365	1.6163		FALSE
8434.05	51254	338	4.06557		6561.29	648.753	0.0205796	1.28543		FALSE
8437.36	51263.9	320	3.84906		3218.97	1729.42	0.0194837	2.62114		FALSE
8448.23	51296.6	301	3.62053		6090.16	744.031	0.0183268	1.38719		FALSE
8451.35	51306	345	4.14977		7511.72	639.919	0.0210058	1.12509		FALSE
8454.66	51315.9	353	4.246		7655.28	878.052	0.0214929	1.10442		FALSE
8457	51323	323	3.88515		5734.89	808.951	0.0196663	1.47466		FALSE
8463.33	51342	254	3.05519		8262.37	597.83	0.0154652	1.02432		FALSE
8475.55	51378.7	204	2.45378		5396.25	494.67	0.0124208	1.57064		FALSE
8821.82	52407.2	180	2.25649		6105.78	426.389	0.0109596	1.44483		FALSE
8824.82	52416	174.25	2.18441		6854.94	316.982	0.0106095	1.28737		FALSE
8877.95	52571.9	168	2.17138		5852.58	396.777	0.0102289	1.51693		FALSE
8880.99	52580.9	172	2.22307		5948.61	436.074	0.0104725	1.49295		FALSE
8884.36	52590.7	193	2.4945		4836.55	483.306	0.0117511	1.83692		FALSE
8887.73	52600.6	190	2.45572		5780.63	449.321	0.0115684	1.5375		FALSE
8988.17	52894	174	2.24892		8683	504.582	0.0105943	1.03515		FALSE
8991.59	52903.9	166	2.14553		3253.83	423.578	0.0101072	2.76339		FALSE
8999.15	52926	222	2.86932		4946.15	807.084	0.0135168	1.81942		FALSE
9004.41	52941.3	237	3.06319		5062.65	619.629	0.0144301	1.7786		FALSE
9008.09	52952	222	2.86932		9893.71	532.033	0.0135168	0.910486		FALSE
9011.22	52961.1	199	2.57205		3014.17	879.027	0.0121164	2.98962		FALSE
9196.74	53498	185	2.4686		3711.98	467.458	0.011264	2.47758		FALSE
9199.53	53506	202	2.69544		13117	357.725	0.0122991	0.701343		FALSE
9202.99	53515.9	206	2.74882		4189.35	547.331	0.0125426	2.19676		FALSE
9206.47	53525.9	206	2.74882		3674.83	554.385	0.0125426	2.50528		FALSE
9225.25	53580	237	3.16247		6722.99	599.674	0.0144301	1.37219		FALSE
9229.4	53591.9	298	3.97644		5100.89	921.701	0.0181442	1.80937		FALSE
9232.43	53600.6	349	4.65697		5044.64	1123.88	0.0212494	1.83015		FALSE
9235.66	53609.9	387	5.32462		5433.09	1228.2	0.0235631	1.69989		FALSE
9238.48	53618	381	5.24207		6317.03	942.268	0.0231978	1.46247		FALSE
9241.93	53627.9	310	4.2652		5205.13	757.906	0.0188748	1.77554		FALSE
9245.44	53638	255	3.50847		8733.33	599.986	0.0155261	1.05864		FALSE
9248.23	53646	195	2.68295		7446.99	364.964	0.0118729	1.24187		FALSE
9251.71	53656	182	2.50409		10482.4	313.295	0.0110813	0.882597		FALSE
9255.2	53666	172	2.3665		9525.37	370.45	0.0104725	0.971637		FALSE
9258.67	53676	183	2.51785		8087.4	318.373	0.0111422	1.14483		FALSE
9261.65	53684.5	153	2.10508		6138.32	440.463	0.00931564	1.50882		FALSE
9264.96	53694	178	2.44905		11313.3	296.787	0.0108378	0.818942		FALSE
9268.44	53704	170	2.33898		8441.34	365.914	0.0103507	1.09798		FALSE
9271.51	53712.8	165	2.27019		6601.24	315.202	0.0100463	1.40451		FALSE
9274.72	53722	171	2.35274		7276.08	405.173	0.0104116	1.27469		FALSE
9278.21	53732	187	2.57288		13007.4	329.965	0.0113858	0.713301		FALSE
9281.68	53741.9	183	2.51785		6826.48	507.805	0.0111422	1.35966		FALSE
9285.18	53752	163	2.24267		5727.9	308.363	0.0099245	1.62104		FALSE
9429.55	54164	161	2.25317		8659.71	381.414	0.00980273	1.0889		FALSE
9433.04	54173.9	179	2.50508		6060.34	450.165	0.0108987	1.55652		FALSE
9439.39	54191.9	192	2.68701		7605.68	365.854	0.0116902	1.2411		FALSE
9442.23	54200	200	2.79897		3728.91	501.89	0.0121773	2.53217		FALSE
9445.75	54210	226	3.16283		3204.65	695.008	0.0137604	2.94751		FALSE
9449.26	54220	231	3.23281		8743.57	444.223	0.0140648	1.08071		FALSE
9452.09	54228	257	3.59668		10793.4	495.534	0.0156478	0.87573		FALSE
9455.61	54238	269	3.76461		10324	688.878	0.0163785	0.915882		FALSE
9466.88	54270	316	4.42237		13429.1	838.957	0.0192401	0.704953		FALSE
9471.52	54283.1	324	4.53433		4440.46	1519.4	0.0197272	2.13301		FALSE
9483.1	54316	387	5.416		4615.78	1264.94	0.0235631	2.05449		FALSE
9486.93	54326.8	416	5.82186		5059.81	1110.68	0.0253288	1.87496		FALSE
9490.12	54335.9	467	6.53559		6614.35	949.415	0.028434	1.43478		FALSE
9492.75	54343.3	489	6.84348		4532.69	1354.15	0.0297735	2.09428		FALSE
9496.19	54353.1	527	7.37528		4877.54	1095.89	0.0320872	1.94692		FALSE
9499.34	54362	571	7.99106		7310.73	1513.92	0.0347662	1.29937		FALSE
9503.56	54373.9	617	8.63482		7107.39	1624.8	0.037567	1.33714		FALSE
9506.4	54382	665	9.30657		6184.13	1794.4	0.0404895	1.53723		FALSE
9510.2	54392.7	699	9.7824		5420.29	1900.35	0.0425597	1.75455		FALSE
9513.45	54401.9	748	10.4681		5926.17	1533.09	0.0455431	1.60533		FALSE
9516.95	54411.8	790	11.0559		5146.81	2156.14	0.0481003	1.8491		FALSE
9520.51	54421.9	854	11.9516		6977.6	2876.77	0.0519971	1.36444		FALSE
9523.83	54431.3	933	13.0572		5341.17	2542.89	0.0568071	1.7831		FALSE
9526.9	54440	1005	14.0648		12935.9	2757.23	0.0611909	0.736467		FALSE
9530.82	54451.1	1115	15.6043		5469.09	3770.77	0.0678885	1.74267		FALSE
9538.18	54471.9	1527	21.3701		3499.76	9384.58	0.0929737	2.72538		FALSE
9544.53	54489.8	1955	27.3599		2063.39	11390.3	0.119033	4.62565		FALSE
9547.41	54497.9	1992	27.8777		6050.4	5470.48	0.121286	1.57798		FALSE
9550.46	54506.6	1869	26.1564		1980.11	16060.1	0.113797	4.8232		FALSE
9560.69	54535.5	1398	19.5648		948.96	22059.7	0.0851193	10.0749		FALSE
9581.68	54594.7	736	10.3002		7472.83	1538.48	0.0448125	1.2822		FALSE
9584.74	54603.3	706	9.88036		3672.86	3746.93	0.0429859	2.60961		FALSE
9596.33	54636	609	8.52286		5209.42	1684.12	0.0370799	1.84211		FALSE
9601.26	54649.9	573	8.01905		3836.92	1580.29	0.034888	2.50233		FALSE
9604.83	54659.9	554	7.75314		4463.94	1157.34	0.0337311	2.15165		FALSE
9607.67	54667.9	567	8.04075		6089.39	1512.39	0.0345226	1.57777		FALSE
9610.53	54676	540	7.65786		9782.57	1435.19	0.0328787	0.982414		FALSE
9614.09	54686	526	7.45932		7810.1	1058.29	0.0320263	1.23098		FALSE
9617.62	54695.9	492	6.97716		7961.3	1007.02	0.0299562	1.20805		FALSE
9621.19	54706	469	6.65099		5622.29	1299.82	0.0285558	1.71126		FALSE
9624.17	54714.4	467	6.62263		4560.45	1589.03	0.028434	2.11035		FALSE
9628.3	54726	474	6.7219		7723.34	965.73	0.0288602	1.24665		FALSE
9638.97	54756	464	6.58009		11409.5	971.109	0.0282513	0.844816		FALSE
9648.22	54782	515	7.30333		5499.18	1429.89	0.0313566	1.75448		FALSE
9651.78	54792	508	7.20406		4194.54	1071.88	0.0309303	2.30103		FALSE
9654.95	54800.9	531	7.53023		5071.13	1474.42	0.0323307	1.90391		FALSE
9658.83	54811.8	553	7.84222		6404.68	1150.75	0.0336702	1.50809		FALSE
9662.05	54820.8	585	8.29602		4291	1627.56	0.0356186	2.2517		FALSE
9668.16	54838	619	8.77818		11527.8	1706.96	0.0376887	0.838685		FALSE
9671.72	54848	681	9.65741		8916.54	1840.84	0.0414637	1.08469		FALSE
9674.58	54856	699	9.91268		10145	1944.52	0.0425597	0.95363		FALSE
9678.4	54866.7	747	10.5934		5025.02	2594.16	0.0454822	1.92604		FALSE
9681.91	54876.6	838	11.8839		6374.02	2812.44	0.0510229	1.51897		FALSE
9685.95	54887.9	908	12.8766		6070.59	3058.1	0.0552849	1.59555		FALSE
9689.17	54896.9	956	13.5572		6225.83	2653.84	0.0582075	1.55629		FALSE
9692.38	54905.9	1055	14.9612		6447.64	2873.11	0.0642353	1.50325		FALSE
9695.97	54916	1153	16.351		5841.84	3175.13	0.0702021	1.65975		FALSE
9699.51	54925.9	1257	17.8258		6748.63	3445.9	0.0765343	1.43726		FALSE
9702.39	54934	1378	19.5417		6897.87	2854.94	0.0839016	1.40658		FALSE
9706.56	54945.7	1524	21.6122		4839.18	5250.35	0.092791	2.00583		FALSE
9716.6	54973.8	2014	28.561		2089.49	16427.8	0.122625	4.65023		FALSE
9754.89	55080.9	7749	109.89		353.616	347785	0.47181	27.5861		FALSE
9811.63	55239.2	1222	17.6087		5724.28	3344.29	0.0744033	1.71404		FALSE
9815.5	55250	1153	16.6144		8358.61	3144.58	0.0702021	1.1743		FALSE
9818.37	55258	1050	15.1302		6590.75	2224.11	0.0639308	1.48972		FALSE
9821.19	55265.8	999	14.3953		2173.97	9084.86	0.0608256	4.51763		FALSE
9832.72	55297.9	725	10.4471		10743.8	1970.76	0.0441427	0.915197		FALSE
9842.79	55325.9	526	7.57953		6370.99	1432.45	0.0320263	1.54494		FALSE
9847.1	55337.9	476	6.85904		8837.06	1290.39	0.028982	1.1143		FALSE
9850	55346	439	6.32588		5173.24	1219.21	0.0267292	1.90403		FALSE
9853.6	55356	417	6.00887		7000.43	1138.44	0.0253897	1.40757		FALSE
9857.19	55366	413	5.95123		10654.9	825.691	0.0251461	0.925132		FALSE
9860.78	55375.9	365	5.25956		8045.01	764.015	0.0222236	1.2257		FALSE
9863.54	55383.6	344	4.95696		2087.71	2038.76	0.020945	4.72458		FALSE
9876.94	55420.9	253	3.64567		6764.92	531.025	0.0154043	1.46002		FALSE
9880.49	55430.7	232	3.34306		5708.02	642.883	0.0141257	1.73099		FALSE
9886.72	55448	232	3.34306		11051.7	617.112	0.0141257	0.894588		FALSE
9891.01	55459.9	228	3.28542		5691.77	468.961	0.0138821	1.73777		FALSE
9893.93	55468	215	3.0981		3646.86	458.774	0.0130906	2.713		FALSE
9896.81	55476	243	3.50157		4718.25	647.234	0.0147954	2.09756		FALSE
9901.85	55490	222	3.19897		4601.49	618.636	0.0135168	2.15188		FALSE
9905.43	55499.9	208	2.99723		7783.52	686.476	0.0126644	1.27262		FALSE
9908.34	55508	190	2.73785		11913.9	479.193	0.0115684	0.831659		FALSE
9911.96	55518	176	2.53612		10321.9	336.472	0.010716	0.960287		FALSE
9915.54	55527.9	163.75	2.3596		5165.54	422.406	0.00997017	1.91955		FALSE
9918.45	55536	140.75	2.02817		7059.12	366.631	0.00856978	1.40505		FALSE
9922.06	55546	150	2.16146		8908.31	371.729	0.00913298	1.1138		FALSE
9925.66	55556	160	2.30556		8592.93	476.416	0.00974184	1.1551		FALSE
9932.87	55575.9	139	2.00296		6287.04	271.754	0.00846322	1.5799		FALSE
9935.75	55583.9	143	2.06059		4132.36	331.178	0.00870677	2.40438		FALSE
9942.28	55602	149	2.14705		13045.8	242.55	0.00907209	0.762108		FALSE
10178.6	56252	134.5	2.008		8004.49	329.011	0.00818924	1.27161		FALSE
10182.2	56262	159.5	2.41824		9056.41	300.635	0.0097114	1.12431		FALSE
10185.5	56270.9	150.5	2.28179		3558	468.213	0.00916342	2.8627		FALSE
10189.1	56280.9	136.5	2.06953		6962.29	276.597	0.00831101	1.46347		FALSE
10266.5	56492	132.5	2.00888		5176.41	259.208	0.00806746	1.98333		FALSE
10269.5	56500	134.5	2.03921		3545.11	452.871	0.00818924	2.8968		FALSE
10273.8	56511.9	141.5	2.14534		7168.63	283.267	0.00861544	1.43316		FALSE
10276.8	56520	148.5	2.25147		4383.88	492.921	0.00904165	2.34423		FALSE
10281.2	56532	166.5	2.52437		7104.36	337.673	0.0101376	1.44717		FALSE
10285	56542.3	177.5	2.69115		3878.83	605.994	0.0108074	2.65158		FALSE
10288.2	56551	188.5	2.85792		5645.59	401.218	0.0114771	1.82234		FALSE
10291.9	56561.2	209.5	3.17631		5725.96	568.231	0.0127557	1.79742		FALSE
10295.5	56570.7	230.5	3.4947		6199.29	613.778	0.0140343	1.66075		FALSE
10299.2	56580.9	252.5	3.82825		4837.8	712.573	0.0153738	2.1289		FALSE
10302.8	56590.7	288.5	4.37406		4434.38	988.037	0.0175658	2.32339		FALSE
10306.3	56600.3	315.5	4.78342		4391.32	888.585	0.0192097	2.34698		FALSE
10309.6	56609.2	358.5	5.43536		4936.24	759.113	0.0218278	2.08856		FALSE
10313.1	56618.7	395.5	5.99633		4864.68	1088.18	0.0240806	2.12		FALSE
10316.7	56628.3	418.5	6.34504		5183.01	1142.84	0.025481	1.99048		FALSE
10320.2	56638	408.5	6.19343		7245.03	1059.44	0.0248721	1.42445		FALSE
10323.5	56646.9	352.5	5.34439		6241.8	902.22	0.0214625	1.65393		FALSE
10327.2	56656.9	279.5	4.23761		5840.33	709.908	0.0170178	1.76825		FALSE
10330.5	56666	256.5	3.8889		6618.58	494.078	0.0156174	1.56084		FALSE
10334.2	56675.9	210.5	3.19147		5678.87	536.997	0.0128166	1.81976		FALSE
10337.6	56685.2	187.5	2.84276		6136.05	459.84	0.0114162	1.68473		FALSE
10341.5	56695.8	172.5	2.61534		4958.57	354.16	0.0105029	2.08559		FALSE
10344.5	56703.8	147.5	2.2363		3684.27	505.917	0.00898076	2.80774		FALSE
10348.9	56715.9	154.5	2.34243		4102.62	390.304	0.00940697	2.52252		FALSE
10352.6	56726	176.5	2.67598		5510.53	323.095	0.0107465	1.8787		FALSE
10356.3	56736	184.5	2.79728		8956.11	421.421	0.0112336	1.15634		FALSE
10360	56745.9	158.5	2.40308		5374.31	481.198	0.00965051	1.92769		FALSE
10363.3	56754.8	148.5	2.25147		6897.48	308.323	0.00904165	1.50247		FALSE
10366.7	56764	149.5	2.26663		4217.76	404.16	0.00910253	2.45786		FALSE
10370.3	56773.9	153.5	2.32727		4172.06	440.788	0.00934608	2.48566		FALSE
10374.7	56785.9	164.5	2.49405		4688.32	458.065	0.0100158	2.21289		FALSE
10377.7	56794	164.5	2.53987		7154.76	421.284	0.0100158	1.45047		FALSE
10381.4	56803.9	193.5	2.98762		4683	505.967	0.0117815	2.21683		FALSE
10385.3	56814.5	195.5	3.0185		3723.75	530.95	0.0119033	2.78895		FALSE
10388.8	56823.9	181.5	2.80234		5661.06	488.348	0.0110509	1.83513		FALSE
10392.1	56832.8	207.5	3.20378		5567.91	562.806	0.012634	1.86643		FALSE
10396.4	56844.6	239.5	3.69786		6529.47	619.421	0.0145823	1.59224		FALSE
10399.2	56852	249.5	3.85226		9748.24	499.346	0.0151912	1.06677		FALSE
10402.9	56862	273.5	4.22282		7675.16	727.061	0.0166525	1.35539		FALSE
10406.2	56871.1	293.5	4.53162		7208.28	620.99	0.0178702	1.44365		FALSE
10414.7	56894.1	378.5	5.84401		4487.91	811.296	0.0230455	2.32062		FALSE
10417.7	56902	420.5	6.49248		7052.34	881.068	0.0256028	1.47719		FALSE
10420.6	56910	455.5	7.03288		6376.29	964.18	0.0277338	1.63428		FALSE
10423.2	56916.9	459.5	7.09464		3478.77	1966.38	0.0279774	2.99623		FALSE
10428	56929.9	432.5	6.67776		7359.74	920.69	0.0263334	1.4169		FALSE
10431.2	56938.7	388.5	5.99841		4090.47	1117.37	0.0236544	2.55013		FALSE
10444.3	56974	357.5	5.51977		5011.84	767.454	0.0217669	2.08393		FALSE
10448	56983.8	364.5	5.62785		5956.92	1046.61	0.0221931	1.75392		FALSE
10451.7	56993.9	376.5	5.81313		6282.34	1350.29	0.0229238	1.66367		FALSE
10454.7	57002	399.5	6.16825		13360	576.276	0.0243242	0.782535		FALSE
10458.2	57011.3	439.5	6.78584		5248.3	1239.19	0.0267596	1.99268		FALSE
10469.2	57041.1	516.5	7.97472		6761.96	1821.64	0.0314479	1.54825		FALSE
10481.2	57073.5	799.5	12.3442		2309.84	6752.46	0.0486788	4.53764		FALSE
10493	57105.2	1185.5	18.304		627.669	26763.9	0.072181	16.7174		FALSE
10515.6	57166	315.5	4.87129		11314.1	647.166	0.0192097	0.929425		FALSE
10519.2	57175.9	287.5	4.43898		6302.71	790.108	0.0175049	1.669		FALSE
10523	57185.9	271.5	4.19194		7370.3	558.96	0.0165307	1.42776		FALSE
10526.2	57194.4	244.5	3.77506		4615.52	661.718	0.0148868	2.2806		FALSE
10529	57202	221.5	3.41994		6152.69	577.708	0.0134864	1.71128		FALSE
10532.7	57212	187.5	2.89498		5235.99	510.67	0.0114162	2.01159		FALSE
10536.4	57221.9	193.5	2.98762		8383.6	573.407	0.0117815	1.25679		FALSE
10540.1	57232	148.5	2.29283		6352.02	305.961	0.00904165	1.65934		FALSE
10543.4	57240.8	136.5	2.10755		7080.52	346.033	0.00831101	1.48908		FALSE
11184.8	58938	119.5	2.04599		10230.8	240.517	0.00727594	1.09325		FALSE
11188.7	58948	133.5	2.28569		9582.13	263.86	0.00812835	1.16766		FALSE
11192.5	58957.9	151.5	2.59387		7548	449.288	0.00922431	1.48284		FALSE
11195.6	58966	174.5	2.98766		10077.4	327.562	0.0106247	1.11095		FALSE
11199.4	58976	184.5	3.15887		9787.65	406.778	0.0112336	1.14424		FALSE
11202.9	58985.1	155.5	2.66235		6460.92	330.546	0.00946785	1.73395		FALSE
11206.3	58993.9	134.5	2.30281		5113.9	381.511	0.00818924	2.19134		FALSE
11210.4	59004.6	119.5	2.04599		5181.8	417.432	0.00727594	2.16341		FALSE
11228.6	59052	124.5	2.13159		4775.2	358.164	0.00758037	2.35144		FALSE
11237	59073.9	144.5	2.47402		8421.66	306.54	0.0087981	1.3343		FALSE
11240.1	59081.9	156.5	2.67947		5889.4	338.308	0.00952874	1.90853		FALSE
11244	59092	191.5	3.27872		7218.33	513.192	0.0116598	1.5577		FALSE
11246.3	59098	202.5	3.46705		5054.31	581.186	0.0123295	2.22509		FALSE
11250.1	59108	197.5	3.38145		9289.21	483.494	0.0120251	1.2111		FALSE
11253.6	59117.1	170.5	2.91917		6340.93	436.409	0.0103811	1.77476		FALSE
11257.1	59126	136.5	2.33705		7953.96	260.355	0.00831101	1.41528		FALSE
11260.9	59136	126.5	2.16584		11250.7	235.637	0.00770214	1.00091		FALSE

## Sheet: ICDC_99A024-1_0_D7_1
Spectrum: ICDC 99A024-1\0_D7\1 1SLin, "Baseline subt." (D:\Data\BioTyperRealTimeProcessing\China CDC\20120629dachang\ICDC 99A024-1\0_D7\1)
m/z	time	Intens.	SN	Quality Fac.	Res.	Area	Rel. Intens.	FWHM	Chi^2	Bk. Peak
2136.39	25979	368	2.43211		2607.72	480.668	0.0299257	0.819253		FALSE
2137.77	25987.3	465	3.07319		2464.29	578.261	0.0378137	0.867498		FALSE
2179.57	26236.7	309	2.04218		3972.33	349.775	0.0251278	0.548689		FALSE
2181.33	26247.1	511	3.3772		2685.13	705.285	0.0415544	0.812373		FALSE
2182.81	26255.9	592	3.91253		2521.36	707.689	0.0481413	0.865726		FALSE
2184.25	26264.4	428	2.82865		2694.2	507.624	0.0348049	0.810722		FALSE
2548.22	28340.2	906	5.90281		551.227	5739.27	0.0736758	4.62282		FALSE
2670.26	29002.6	408	2.66688		1560.14	1074.39	0.0331785	1.71155		FALSE
2672	29011.9	363	2.37274		3537.93	385.133	0.0295191	0.755244		FALSE
2673.87	29021.9	341	2.22893		2486.79	491.081	0.0277301	1.07523		FALSE
2675.37	29030	371	2.42503		3003.94	386.495	0.0301697	0.890621		FALSE
2676.87	29038	407	2.66034		4565.9	432.121	0.0330972	0.586275		FALSE
2678.93	29049	489	3.19633		3071.08	674.547	0.0397654	0.872309		FALSE
2680.61	29058	600	3.92188		3957.13	619.949	0.0487919	0.677412		FALSE
2682.46	29067.9	707	4.62128		2730.15	998.04	0.0574931	0.982535		FALSE
2690.76	29112.3	2907	19.0015		518.792	22894.4	0.236397	5.18659		FALSE
2700.41	29163.8	691	4.5086		5412.99	985.541	0.056192	0.498875		FALSE
2701.94	29172	633	4.13016		2751.48	918.061	0.0514754	0.981996		FALSE
2705.33	29190	509	3.32109		3053.86	1168.22	0.0413918	0.88587		FALSE
2708.69	29208	420	2.74039		2119.33	722.166	0.0341543	1.27809		FALSE
2710.63	29218.3	367	2.39458		1302.04	916.652	0.0298444	2.08184		FALSE
2819.82	29794	369	2.38358		4004.53	394.058	0.030007	0.704158		FALSE
2821.43	29802.4	359	2.31898		2845.39	510.723	0.0291938	0.991582		FALSE
2823.64	29813.9	374	2.41587		2746.59	532.756	0.0304136	1.02805		FALSE
2835.26	29874.5	6036	38.9899		462.722	46998	0.490846	6.12736		FALSE
2848.63	29944	553	3.57213		11837	613.846	0.0449699	0.240654		FALSE
2850.54	29953.9	582	3.75946		2792.77	865.444	0.0473281	1.02068		FALSE
2855.82	29981.3	689	4.45063		2023.3	1860.91	0.0560294	1.41147		FALSE
2857.21	29988.5	681	4.39896		1265.88	1900.92	0.0553788	2.2571		FALSE
2860.62	30006.2	359	2.31898		3031.04	569.382	0.0291938	0.943776		FALSE
2872.93	30069.9	509.25	3.28953		982.493	1746.85	0.0414121	2.92412		FALSE
2874.49	30078	489.5	3.16195		3903.49	642.332	0.0398061	0.736389		FALSE
2876.42	30088	379	2.44817		7173.47	476.077	0.0308202	0.40098		FALSE
3119.93	31321.1	429	2.77124		2736.62	786.884	0.0348862	1.14007		FALSE
3121.7	31329.9	507	3.2751		3858.83	577.247	0.0412291	0.808977		FALSE
3127.92	31360.7	1748	11.2917		681.35	11107.2	0.142147	4.59077		FALSE
3133	31385.9	865	5.5877		3512.83	1302.37	0.0703416	0.891873		FALSE
3134.8	31394.8	782	5.05154		2621.94	1204.87	0.0635921	1.1956		FALSE
3136.65	31404	765	4.94172		2867.23	891.401	0.0622097	1.09397		FALSE
3138.66	31413.9	746	4.81899		2804.05	1134.46	0.0606646	1.11933		FALSE
3140.51	31423.1	684	4.41848		3940.24	1011.39	0.0556228	0.797035		FALSE
3142.31	31432	618	3.99214		4964.58	930.79	0.0502556	0.632946		FALSE
3144.73	31443.9	593	3.83064		3058.32	700.735	0.0482227	1.02825		FALSE
3150.39	31471.9	712	4.59936		3032.07	1112.78	0.0578997	1.03902		FALSE
3158.1	31510	1620	10.4648		667.422	10904.6	0.131738	4.73178		FALSE
3166.22	31550	600	3.87586		2880.77	712.91	0.0487919	1.09909		FALSE
3168	31558.8	608	3.92754		1363.26	1979.2	0.0494425	2.32384		FALSE
3171.9	31577.9	473	3.05547		4486.47	830.683	0.0384643	0.706991		FALSE
3178.4	31610	534	3.44952		3399.52	795.969	0.0434248	0.934957		FALSE
3180.03	31618	498	3.21697		2999.95	749.44	0.0404973	1.06003		FALSE
3185.47	31644.7	462	2.98441		1632.46	1327.1	0.0375698	1.95133		FALSE
3579.55	33524	1048	6.87186		726.269	7258.63	0.0852232	4.92869		FALSE
3628.49	33750	325	2.13106		4051.91	586.532	0.0264289	0.895501		FALSE
3630.66	33760	372	2.43925		4090.6	581.804	0.030251	0.887562		FALSE
3632.81	33769.9	414	2.71465		4385.71	514.427	0.0336664	0.82833		FALSE
3637.05	33789.3	1017	6.66859		1681.62	3002.31	0.0827023	2.16283		FALSE
3642.82	33815.9	464	3.0425		4340.09	584.397	0.0377324	0.839342		FALSE
3644.98	33825.8	418	2.74088		2421.2	537.99	0.0339917	1.50544		FALSE
3647.19	33835.9	412	2.70153		2943.22	683.987	0.0335038	1.23918		FALSE
3651.56	33856	382	2.50482		6701.15	463.441	0.0310642	0.544915		FALSE
3657.82	33884.7	506	3.3179		2607.41	1255.96	0.0411478	1.40286		FALSE
3661.82	33903	473	3.10152		3804.2	603.907	0.0384643	0.962574		FALSE
3663.77	33912	470	3.08185		3849.65	787.158	0.0382203	0.951716		FALSE
3665.95	33922	497	3.2845		4901.06	622.904	0.040416	0.747993		FALSE
3674.27	33960	3047	20.1366		615.631	23343.2	0.247781	5.9683		FALSE
3682.56	33997.9	524	3.46293		6412.29	616.3	0.0426116	0.574298		FALSE
3687.07	34018.5	444	2.93424		3305.44	729.058	0.036106	1.11545		FALSE
3689.13	34027.9	488	3.22502		3280.32	615.34	0.0396841	1.12463		FALSE
3695.77	34058.2	526	3.47615		966.145	2662.79	0.0427742	3.82528		FALSE
3936.02	35136.6	409	2.73415		948.709	2630.43	0.0332598	4.14881		FALSE
4184.33	36217.1	750	4.97293		940.619	4030.19	0.0609899	4.44848		FALSE
4188.73	36236	424	2.81137		6244.54	517.377	0.0344796	0.670784		FALSE
4191.03	36245.8	313	2.07537		4506.08	514.575	0.0254531	0.930083		FALSE
4193.15	36254.9	304.5	2.01901		4096.39	490.52	0.0247619	1.02362		FALSE
4195.28	36264	310.5	2.0588		6125.58	458.071	0.0252498	0.684878		FALSE
4329.28	36833.1	523.75	3.50377		3190.68	958.664	0.0425913	1.35685		FALSE
4331.87	36844	553.75	3.70446		3820.72	1000.19	0.0450309	1.13378		FALSE
4333.77	36852	619.5	4.14431		5676.22	814.05	0.0503776	0.763496		FALSE
4336.13	36861.9	575.5	3.84996		3553.44	1043.77	0.0467996	1.22027		FALSE
4338.52	36872	628.5	4.20452		3377.14	855.615	0.0511095	1.28467		FALSE
4364.86	36982.7	5394.5	36.088		588.707	64996.9	0.43868	7.41432		FALSE
4377.1	37034	1003.5	6.71318		3318.97	1858.37	0.0816044	1.31881		FALSE
4380.41	37047.9	1014.5	6.78677		4643.65	1859.15	0.082499	0.943312		FALSE
4382.8	37057.9	1087.5	7.27512		3020.01	2030.66	0.0884353	1.45125		FALSE
4385.02	37067.2	1184.5	7.92403		3663.25	2181.1	0.0963233	1.19703		FALSE
4397.16	37118	673.5	4.63477		8301.49	908.596	0.0547689	0.529684		FALSE
4399.78	37128.9	694.5	4.77929		3864.08	1270.07	0.0564766	1.13864		FALSE
4401.92	37137.9	740.5	5.09584		4374.7	1034.32	0.0602173	1.00622		FALSE
4403.86	37146	762.5	5.24724		5269.18	1358.62	0.0620064	0.835777		FALSE
4406.25	37156	711.5	4.89628		4656.27	1267.86	0.0578591	0.946304		FALSE
4408.38	37164.9	615.5	4.23564		3870.35	1137.11	0.0500523	1.13901		FALSE
4412.96	37184	593.5	4.08424		7827.43	771.309	0.0482633	0.563782		FALSE
4415.36	37194	540.5	3.71952		5372.82	983.313	0.0439534	0.821795		FALSE
4417.28	37202	577.5	3.97414		7732.55	780.498	0.0469622	0.571258		FALSE
4419.63	37211.8	573.5	3.94661		3158.9	1327.23	0.0466369	1.39911		FALSE
4435.48	37277.8	2092.5	14.3998		725.383	23601.1	0.170162	6.11468		FALSE
4446.57	37324	985.5	6.78184		3231.41	1837.88	0.0801407	1.37605		FALSE
4449.09	37334.5	889.5	6.1212		4185.56	1625.73	0.072334	1.06296		FALSE
4456.18	37363.9	660.5	4.54531		3738.05	910.338	0.0537117	1.19211		FALSE
4458.1	37371.9	600.5	4.13242		3238.82	1073.87	0.0488326	1.37646		FALSE
4461	37383.9	520.5	3.58189		5621.48	719.629	0.042327	0.793562		FALSE
4462.46	37390	523.5	3.60253		7645.99	699.541	0.0425709	0.583634		FALSE
4479.34	37460	387.5	2.66663		5617.67	520.714	0.0315114	0.797366		FALSE
4481.75	37470	392.5	2.70104		5801.07	666.982	0.031918	0.772574		FALSE
4484.14	37479.8	400.5	2.75609		4152.37	699.837	0.0325686	1.0799		FALSE
4486.11	37488	395.5	2.72168		4285.17	723.949	0.032162	1.04689		FALSE
4488.52	37498	444.5	3.05888		6541.96	763.28	0.0361467	0.686112		FALSE
4491.17	37508.9	422.5	2.90749		4599.64	588.466	0.0343576	0.976418		FALSE
4493.33	37517.9	475.5	3.27221		4599.64	661.668	0.0386676	0.976886		FALSE
4497.61	37535.6	691.5	4.75864		1359.81	3192.47	0.0562327	3.30752		FALSE
4500.12	37545.9	579.5	3.9879		7764.57	1001.13	0.0471248	0.57957		FALSE
4502.06	37554	449.5	3.09329		4440.51	780.606	0.0365533	1.01386		FALSE
4504.94	37565.9	354.5	2.43954		4773.98	630.852	0.0288279	0.943644		FALSE
4506.9	37574	324.5	2.23309		4568.43	571.871	0.0263883	0.986531		FALSE
4603.77	37971.9	409.5	2.86768		3321.15	720.189	0.0333005	1.3862		FALSE
4613.65	38012.3	1347.5	9.43639		772.37	12732.1	0.109578	5.97337		FALSE
4626.52	38064.7	383.5	2.68561		4155.13	701.148	0.0311862	1.11345		FALSE
4633.69	38094	330.5	2.31445		6285.93	561.58	0.0268762	0.737153		FALSE
4736.39	38510	313.5	2.19325		2797.83	723.604	0.0254938	1.69288		FALSE
4739.38	38522	345.5	2.41712		5501.25	622.795	0.028096	0.861509		FALSE
4750.31	38566	644.5	4.50893		5107.09	921.568	0.0524106	0.930139		FALSE
4755.27	38586	893.5	6.25093		5492.82	1260.61	0.0726593	0.865726		FALSE
4768.77	38640.2	3543.5	24.7904		846.191	36614.3	0.288157	5.63557		FALSE
4777.68	38676	3266.5	22.8525		743.256	40601.1	0.265631	6.42804		FALSE
4793.16	38738	1199.5	8.21812		5160.79	2236.55	0.0975431	0.928765		FALSE
4809.42	38803	514.5	3.52499		4405.56	1141.32	0.041839	1.09167		FALSE
4812.13	38813.9	414.5	2.83986		5548.73	764.041	0.0337071	0.867249		FALSE
4814.4	38822.9	360.5	2.46989		3582.49	674.745	0.0293158	1.34387		FALSE
4816.66	38832	365.5	2.50415		6189.22	481.94	0.0297224	0.778234		FALSE
5043.85	39729.1	361.125	2.56593		4219.49	1021.24	0.0293666	1.19537		FALSE
5046.12	39738	419.125	2.97805		5627.3	597.982	0.0340832	0.896721		FALSE
5048.67	39747.9	499.125	3.54648		4982.65	931.485	0.0405888	1.01325		FALSE
5051.01	39757.1	612.125	4.34939		4560.91	1138.97	0.0497779	1.10746		FALSE
5056.35	39777.9	725.125	5.23052		3166.68	1446.79	0.058967	1.59674		FALSE
5058.17	39785	749.125	5.40363		3530.09	1489.89	0.0609187	1.43287		FALSE
5060.82	39795.3	778.125	5.61282		4062.86	1161.16	0.063277	1.24563		FALSE
5063.37	39805.2	833.125	6.00955		3066.13	1625.42	0.0677496	1.65138		FALSE
5066.07	39815.8	922.125	6.65153		3799.62	1795.92	0.074987	1.33331		FALSE
5068.18	39824	1015.12	7.32236		5684.95	1919.39	0.0825498	0.891508		FALSE
5070.74	39834	1106.12	7.97877		5318.69	2125.08	0.0899499	0.953381		FALSE
5096.6	39934.5	5719.12	41.2535		595.146	100204	0.465078	8.56361		FALSE
5116.99	40013.6	1605.12	11.5782		2735.37	7537.48	0.130528	1.87068		FALSE
5118.96	40021.3	1616.12	11.6575		3622.63	4051.92	0.131423	1.41305		FALSE
5121.29	40030.3	1490.12	10.7487		1689.08	6263.95	0.121177	3.03201		FALSE
5126.38	40050	1203.12	8.67845		5481.84	2349.61	0.0978379	0.935157		FALSE
5128.96	40060	1144.12	8.25287		4412.4	1712.79	0.09304	1.1624		FALSE
5131.52	40069.9	1164.12	8.39714		4374.15	2305.81	0.0946664	1.17315		FALSE
5133.94	40079.3	1201.12	8.66403		4755.59	2375.09	0.0976753	1.07956		FALSE
5136.19	40088	1187.12	8.56304		5617.67	1764.4	0.0965368	0.914291		FALSE
5138.74	40097.8	1134.12	8.18074		4609.87	2222.55	0.0922268	1.11473		FALSE
5141.36	40108	1083.12	7.81286		6205.6	2100.49	0.0880795	0.828502		FALSE
5143.43	40116	1046.12	7.54597		4822.58	1571.64	0.0850707	1.06653		FALSE
5146.02	40126	1085.12	7.82729		5282.95	2097.52	0.0882422	0.97408		FALSE
5148.61	40136	1320.12	9.52241		5736.73	2568.74	0.107352	0.89748		FALSE
5150.82	40144.5	1438.12	10.3736		3577.02	3506.55	0.116948	1.43998		FALSE
5153.22	40153.8	1300.12	9.37814		4180.22	2467.52	0.105726	1.23276		FALSE
5155.31	40161.9	1076.12	7.76237		4103.18	2103.06	0.0875103	1.25642		FALSE
5157.93	40172	920.125	6.6371		4044.55	1818.11	0.0748244	1.27528		FALSE
5176.08	40242	467.125	3.36949		5381.36	683.116	0.0379865	0.961852		FALSE
5178.67	40252	417.125	3.00883		7263.18	611.232	0.0339205	0.713003		FALSE
5181.25	40261.9	395.125	2.85014		3430.32	784.425	0.0321315	1.51043		FALSE
5183.33	40269.9	362.125	2.6121		2771.65	865.005	0.0294479	1.87012		FALSE
5186.2	40281	342.125	2.46784		5103.62	497.533	0.0278215	1.01618		FALSE
5188.02	40288	313.125	2.25865		4043.61	448.725	0.0254633	1.28302		FALSE
5265.2	40584	286.125	2.13422		4301.55	547.202	0.0232676	1.22402		FALSE
5267.3	40592	308.125	2.29831		3516.39	611.978	0.0250567	1.49793		FALSE
5272.53	40612	341.125	2.54446		4316.23	503.238	0.0277402	1.22156		FALSE
5277.76	40631.9	403.125	3.00692		2947.35	1457.77	0.0327821	1.79068		FALSE
5279.86	40639.9	423.125	3.1561		5140.35	622.085	0.0344084	1.02714		FALSE
5284.76	40658.6	472.125	3.5216		3745.58	937.068	0.0383931	1.41093		FALSE
5298.76	40712	743.125	5.54299		7229.49	1133.82	0.0604308	0.732936		FALSE
5301.6	40722.8	768.125	5.72947		4931.69	1555.37	0.0624638	1.07501		FALSE
5303.99	40731.9	839.125	6.25906		5642.1	1272.03	0.0682375	0.940073		FALSE
5306.11	40740	880.125	6.56488		6110.2	1756.32	0.0715716	0.868402		FALSE
5308.21	40748	964.125	7.19144		5256.11	1898.7	0.0784025	1.00991		FALSE
5311.35	40759.9	1017.12	7.58677		4657.88	2038.49	0.0827124	1.14029		FALSE
5313.94	40769.8	1140.12	8.50423		3981.86	2274.75	0.0927148	1.33454		FALSE
5316.24	40778.5	1282.12	9.56341		4977.75	2569.86	0.104262	1.068		FALSE
5318.73	40788	1427.12	10.645		6972.63	2838.42	0.116054	0.7628		FALSE
5340.12	40869.2	2840.12	21.4935		654.129	41111.4	0.230958	8.16371		FALSE
5347.69	40898	2667.12	20.1842		3345.28	5569.7	0.21689	1.59858		FALSE
5367.71	40973.8	4872.12	36.8712		703.2	70727.2	0.3962	7.63327		FALSE
5382.03	41027.9	12297.1	93.062		589.24	190942	1	9.13385		FALSE
5397.93	41088	2739.12	20.7291		5433.86	4307.6	0.222745	0.993388		FALSE
5400.58	41098	2841.12	21.501		5716.33	4426.72	0.23104	0.944764		FALSE
5402.83	41106.5	2949.12	22.3184		3871.85	6135.92	0.239822	1.39541		FALSE
5405.09	41115	2929.12	22.167		3637.73	7532.07	0.238196	1.48584		FALSE
5407.59	41124.4	2731.12	20.6686		3769.06	5663.15	0.222095	1.43473		FALSE
5409.93	41133.3	2509.12	18.9885		2444.23	10668.6	0.204042	2.21335		FALSE
5415.07	41152.6	1936.12	14.6522		4412.77	4000.04	0.157445	1.22714		FALSE
5418.08	41164	1849.12	13.9938		4627.09	3812.88	0.150371	1.17095		FALSE
5420.4	41172.7	1741.12	13.1765		4693.59	3571.65	0.141588	1.15485		FALSE
5422.36	41180.1	1587.12	12.011		1330.84	9920.86	0.129065	4.07439		FALSE
5430.39	41210.3	1057.12	8.0001		3107.46	2167.45	0.0859652	1.74753		FALSE
5432.96	41220	983.125	7.44008		3843.43	2007.55	0.0799475	1.41357		FALSE
5435.62	41230	907.125	6.86493		6868.58	1860.59	0.0737672	0.791375		FALSE
5438.53	41240.9	878.125	6.64546		4183.29	1835.65	0.071409	1.30006		FALSE
5441.07	41250.4	859.125	6.50168		3371.14	3424.69	0.0698639	1.61401		FALSE
5459.24	41318.7	1120.12	8.47687		826.316	10782	0.0910884	6.60672		FALSE
5466.11	41344.5	538.125	4.07242		3187.36	1303.4	0.0437602	1.71493		FALSE
5469.01	41355.3	393.125	2.97509		3574.67	597.553	0.0319689	1.52993		FALSE
5471.64	41365.2	349.125	2.78531		4904.1	638.174	0.0283908	1.11573		FALSE
5473.98	41374	303.125	2.41833		5274.59	438.303	0.0246501	1.0378		FALSE
5476.63	41383.9	306.125	2.44226		4472.93	553.543	0.024894	1.22439		FALSE
5479.02	41392.8	265.125	2.11516		4919.89	514.568	0.0215599	1.11365		FALSE
5481.46	41402	284.125	2.26675		5568.71	523.807	0.023105	0.984331		FALSE
5484.12	41412	272.125	2.17101		5996.16	461.157	0.0221292	0.914606		FALSE
6175.01	43922	266.812	2.41401		3012.26	704.726	0.0216971	2.04996		FALSE
6180.29	43940.6	301.812	2.73068		3353.76	638.53	0.0245433	1.84279		FALSE
6195.08	43992.8	527.812	4.77544		3752.92	875.349	0.0429216	1.65074		FALSE
6197.7	44002	590.812	5.34544		5440.43	1244.35	0.0480448	1.13919		FALSE
6200.5	44011.8	609.812	5.51734		3739.96	1019.27	0.0495898	1.65791		FALSE
6206.78	44033.9	814.812	7.37253		3900.93	2138.16	0.0662604	1.5911		FALSE
6209.06	44042	912.812	8.25925		3782.14	1969.76	0.0742297	1.64168		FALSE
6211.05	44049	967.812	8.7569		5489.62	1624.08	0.0787023	1.13142		FALSE
6222.7	44089.9	1185.81	10.7294		4135.22	2633.02	0.0964301	1.5048		FALSE
6243.07	44161.5	2801.81	25.3512		779.789	37501.5	0.227843	8.00611		FALSE
6256.34	44208	6547.81	59.2455		616.607	116486	0.532467	10.1464		FALSE
6287.75	44318	2867.81	25.9484		7881.89	4888.59	0.23321	0.797746		FALSE
6297.75	44353	3138.81	28.4004		1375.43	27398.6	0.255248	4.57874		FALSE
6302.78	44370.5	3072.81	27.8032		4265.53	6949.91	0.249881	1.47761		FALSE
6306.06	44382	2996.81	27.1156		3725.52	5118.01	0.2437	1.69267		FALSE
6317.39	44421.5	4302.81	38.9324		607.401	78339.4	0.349904	10.4007		FALSE
6333.58	44478	1687.81	15.2716		7282.97	2825.55	0.137253	0.869643		FALSE
6336.42	44487.8	1621.81	14.6744		4897.6	2764.7	0.131886	1.29378		FALSE
6338.94	44496.6	1623.81	14.6925		4729.09	3656.14	0.132048	1.34041		FALSE
6341.62	44506	1591.81	14.4029		5866.96	3508.29	0.129446	1.0809		FALSE
6343.91	44513.9	1467.81	13.281		5041.98	3249.8	0.119362	1.25822		FALSE
6349.66	44534	1228.81	11.1185		6010.89	2687.2	0.0999268	1.05636		FALSE
6352.54	44544	1157.81	10.476		4706.46	1959.85	0.0941531	1.34975		FALSE
6355.11	44552.9	1109.81	10.0417		1979.91	5880.02	0.0902498	3.2098		FALSE
6364.27	44584.8	795.812	7.28259		5477.29	1774.63	0.0647153	1.16194		FALSE
6366.91	44593.9	759.812	6.95315		6124.63	1685.17	0.0617878	1.03956		FALSE
6369.23	44602	727.812	6.66031		5446.9	1566.11	0.0591856	1.16933		FALSE
6372.1	44612	680.812	6.23021		4994.15	1141.49	0.0553636	1.27591		FALSE
6374.95	44621.9	659.812	6.03803		4327.23	1455.28	0.0536558	1.47322		FALSE
6377.45	44630.6	632.812	5.79095		4236.49	1056.84	0.0514602	1.50536		FALSE
6380.1	44639.8	576.812	5.27849		2883.71	1593.22	0.0469063	2.21246		FALSE
6383.39	44651.2	573.812	5.25104		4190.37	949.481	0.0466623	1.52335		FALSE
6385.89	44659.8	542.812	4.96735		4538.46	1162.35	0.0441414	1.40706		FALSE
6388.23	44668	510.812	4.67451		3097.88	1100.25	0.0415392	2.06213		FALSE
6390.8	44676.9	489.812	4.48234		4995.12	823.755	0.0398315	1.27941		FALSE
6396.51	44696.7	500.812	4.583		4605.65	1375.8	0.040726	1.38884		FALSE
6399.77	44708	509.812	4.66536		8113.09	1062.34	0.0414579	0.78882		FALSE
6402.08	44716	463.812	4.24441		6546.47	771.904	0.0377171	0.977944		FALSE
6405.54	44728	458.812	4.19865		3708.69	1033.16	0.0373106	1.72717		FALSE
6407.86	44736	491.812	4.50064		6349.27	1034.7	0.0399941	1.00923		FALSE
6411.05	44747	502.812	4.6013		5034	1100.83	0.0408886	1.27355		FALSE
6413.26	44754.7	533.812	4.88499		5466.1	879.14	0.0434095	1.17328		FALSE
6415.92	44763.9	491.812	4.50064		2897.67	1302.25	0.0399941	2.21416		FALSE
6418.79	44773.8	414.812	3.796		5018.11	872.234	0.0337325	1.27912		FALSE
6421.72	44784	381.812	3.49402		8236.41	579.71	0.0310489	0.779674		FALSE
6424.03	44792	315.812	2.89004		5252.12	638.872	0.0256818	1.22313		FALSE
6426.91	44801.9	266.812	2.44164		4498.89	561.504	0.0216971	1.42856		FALSE
6429.81	44812	273.812	2.50569		5868.2	424.781	0.0222664	1.0957		FALSE
6455.87	44902	269.812	2.46909		5569.53	419.136	0.0219411	1.15914		FALSE
6459.03	44912.9	260.812	2.38673		4258.13	539.681	0.0212092	1.51687		FALSE
6461.67	44922	259.812	2.37758		4044.21	536.606	0.0211279	1.59776		FALSE
6465.13	44933.9	299.812	2.74362		5637.84	613.099	0.0243807	1.14674		FALSE
6467.17	44941	280.812	2.56975		3906.77	617.617	0.0228356	1.65537		FALSE
6470.35	44951.9	291.812	2.67042		4339.38	596.893	0.0237301	1.49108		FALSE
6473.24	44961.9	306.812	2.80768		3844.23	623.567	0.0249499	1.68389		FALSE
6476.16	44972	316.812	2.89919		4926.56	487.91	0.0257631	1.31454		FALSE
6478.6	44980.4	319.812	2.92665		4062.73	655.791	0.0260071	1.59464		FALSE
6481.37	44989.9	313.812	2.87174		4041.98	655.498	0.0255192	1.60351		FALSE
6483.72	44998	333.812	3.05476		4406.28	550.941	0.0271456	1.47147		FALSE
6486.62	45008	390.812	3.57638		6304.27	783.621	0.0317808	1.02892		FALSE
6492.07	45026.8	436.812	3.99733		5155.58	720.193	0.0355215	1.25923		FALSE
6495.44	45038.4	436.812	3.99733		3138.83	1201.99	0.0355215	2.06939		FALSE
6497.67	45046	440.812	4.03393		3469.58	750.169	0.0358468	1.87275		FALSE
6509.87	45087.9	838.812	7.67609		700.056	11392	0.0682121	9.29906		FALSE
7072.06	46980	265	2.70449		9216.32	530.842	0.0215498	0.767341		FALSE
7074.49	46988	278	2.83716		6212.36	444.092	0.0226069	1.13878		FALSE
7077.52	46998	259	2.64325		7839.13	623.98	0.0210618	0.902845		FALSE
7091.48	47044	268	2.7351		5680.81	550.063	0.0217937	1.24832		FALSE
7094.48	47053.9	255	2.60243		3968.37	577.182	0.0207366	1.78776		FALSE
7097.55	47063.9	282	2.87798		5641.62	472.143	0.0229322	1.25807		FALSE
7100.35	47073.2	301	3.07189		4779.77	666.193	0.0244773	1.4855		FALSE
7105.72	47090.8	340	3.46991		5949.66	602.159	0.0276487	1.19431		FALSE
7109.71	47103.9	392	4.0006		6494.62	1089.48	0.0318774	1.09471		FALSE
7118.23	47132	508	5.18445		3765.84	1185.85	0.0413105	1.89021		FALSE
7120.89	47140.7	522	5.32733		4403.36	925.317	0.0424489	1.61715		FALSE
7124.3	47151.9	541	5.52123		4241.4	1239.37	0.043994	1.6797		FALSE
7126.79	47160.1	528	5.38856		4270.2	1258.44	0.0429369	1.66896		FALSE
7129.57	47169.2	598	6.10295		4650.87	1060.39	0.0486293	1.53295		FALSE
7132.51	47178.9	650	6.63364		5166.33	1487.91	0.0528579	1.38057		FALSE
7135.28	47188	744	7.59297		5454.73	1687.44	0.0605019	1.30809		FALSE
7138.31	47197.9	857	8.7462		5266.85	1925.07	0.0696911	1.35533		FALSE
7141.37	47208	947	9.66471		5893.28	2179.73	0.0770099	1.21178		FALSE
7144.38	47217.8	1030	10.9243		4903.31	2407.04	0.0837594	1.45705		FALSE
7159.8	47268.4	2493	26.441		566.511	46708	0.20273	12.6384		FALSE
7174.92	47317.9	825	8.75002		5379.64	1943.26	0.0670889	1.33372		FALSE
7178.35	47329.1	771	8.17729		3234.72	1837.94	0.0626976	2.21916		FALSE
7181.05	47338	763	8.09244		7585.7	1339.98	0.062047	0.946657		FALSE
7184.11	47348	734	7.78486		4574.04	1305.36	0.0596887	1.57063		FALSE
7187.17	47358	701	7.43486		10310.2	1205.71	0.0570052	0.697091		FALSE
7189.61	47366	646	6.85153		6291.66	1149.04	0.0525326	1.14272		FALSE
7193.02	47377.1	611	6.48032		2972.54	1453.03	0.0496864	2.41983		FALSE
7195.73	47386	614	6.51213		7670	1406.43	0.0499304	0.938165		FALSE
7198.77	47395.9	614	6.51213		6287.94	1395.47	0.0499304	1.14485		FALSE
7201.48	47404.8	566	6.00304		4784.29	1328.21	0.046027	1.50523		FALSE
7206.74	47422	499	5.29243		5538.55	893.69	0.0405786	1.3012		FALSE
7209.96	47432.5	484	5.13334		2640.82	1716.38	0.0393588	2.7302		FALSE
7215.55	47450.7	483	5.12274		4982.51	1411.31	0.0392775	1.44818		FALSE
7218.62	47460.7	482	5.11213		6380.5	869.592	0.0391962	1.13136		FALSE
7220.84	47468	525	5.56819		9884.66	906.249	0.0426929	0.730509		FALSE
7229.42	47496	552	5.85456		3316.4	1305.05	0.0448885	2.1799		FALSE
7234.31	47511.9	589	6.24698		2222.42	2389.1	0.0478974	3.25515		FALSE
7246.6	47552	644	6.83032		8876.93	1136.96	0.05237	0.816341		FALSE
7248.86	47559.3	690	7.3182		4741.2	1652.93	0.0561107	1.52891		FALSE
7252.74	47572	802	8.50608		8048.02	1834.53	0.0652185	0.901183		FALSE
7258.86	47591.9	950	10.0758		2039.21	4822.99	0.0772538	3.55964		FALSE
7275.8	47647	2065	21.9016		601.111	37971.3	0.167925	12.1039		FALSE
7291.49	47698	685	7.26517		5750.11	1634.23	0.0557041	1.26806		FALSE
7296.99	47715.8	644	6.83032		2208	2665.53	0.05237	3.3048		FALSE
7300.73	47728	606	6.42729		4380.72	1433.94	0.0492798	1.66656		FALSE
7303.43	47736.7	548	5.81213		5086.1	1295.44	0.0445633	1.43596		FALSE
7306.49	47746.6	507	5.37728		6103.44	909.085	0.0412291	1.19711		FALSE
7311.2	47761.9	484	5.15557		9483.83	857.781	0.0393588	0.770913		FALSE
7316.74	47779.9	450	4.7934		5657.5	1935.57	0.0365939	1.29328		FALSE
7325.41	47808	331	3.52581		10359.4	713.223	0.0269169	0.707126		FALSE
7334.18	47836.4	292	3.11039		3248.77	685.806	0.0237454	2.25752		FALSE
7338.99	47852	266	2.83343		2969.13	1275.29	0.0216311	2.47177		FALSE
7855.98	49496.9	303	3.55988		4012.73	909.714	0.0246399	1.95776		FALSE
7858.25	49504	331	3.88884		7195.85	598.706	0.0269169	1.09205		FALSE
7860.81	49512	353	4.14732		3046.19	879.475	0.0287059	2.58054		FALSE
7864.95	49524.9	399	4.68776		4363.08	971.308	0.0324466	1.80261		FALSE
7867.21	49532	460	5.40443		9701.83	837.034	0.0374071	0.810899		FALSE
7871.03	49544	510	5.99187		4626.97	1541.4	0.0414731	1.70112		FALSE
7873.3	49551	499	5.86264		1493.51	3112.79	0.0405786	5.27166		FALSE
7880.63	49573.9	354	4.15906		6229.44	633.172	0.0287872	1.26506		FALSE
8320.08	50928	253	3.2638		9594.05	465.542	0.0205739	0.867212		FALSE
8323.36	50938	297	3.83141		5465.83	704.366	0.024152	1.5228		FALSE
8326.62	50947.9	320	4.35142		6325.93	732.788	0.0260223	1.31627		FALSE
8329.63	50957	327	4.44661		6199.11	768.157	0.0265916	1.34368		FALSE
8332.58	50966	331	4.501		7363.55	597.98	0.0269169	1.1316		FALSE
8335.86	50976	329	4.4738		5500.71	763.281	0.0267542	1.51541		FALSE
8338.51	50984	344	4.67778		9575.33	599.921	0.027974	0.870832		FALSE
8341.8	50994	327	4.44661		9979.85	761.474	0.0265916	0.835864		FALSE
8345.07	51003.9	362	4.92254		7450.53	645.845	0.0294378	1.12006		FALSE
8347.73	51012	364	4.94974		7320.01	850.077	0.0296004	1.1404		FALSE
8351.02	51022	380	5.16731		7939.25	904.672	0.0309015	1.05187		FALSE
8354.53	51032.6	415	5.64325		6147.31	1233.67	0.0337477	1.35905		FALSE
8360.89	51051.9	421	5.72484		8949.06	1069.6	0.0342356	0.934277		FALSE
8363.24	51059.1	440	5.9832		4329.69	839.701	0.0357807	1.9316		FALSE
8366.18	51068	518	7.04386		4076.35	1595.95	0.0421237	2.05237		FALSE
8369.48	51078	579	7.87335		6726.88	1752.96	0.0470842	1.24418		FALSE
8372.73	51087.8	519	7.05746		10447.9	1006.01	0.042205	0.801379		FALSE
8375.66	51096.7	505	6.86709		5237.72	1280.91	0.0410665	1.5991		FALSE
8382.26	51116.7	288	3.91628		4854.98	520.53	0.0234201	1.72653		FALSE
8385.04	51125.1	254	3.45394		5937	586.071	0.0206552	1.41234		FALSE
8795.44	52353.1	261.812	3.69562		6445.11	501.087	0.0212905	1.36467		FALSE
8798.46	52362	294.812	4.16143		3972.38	723.188	0.0239741	2.21491		FALSE
8801.83	52372	336.812	4.75429		6282.55	829.514	0.0273895	1.401		FALSE
8804.95	52381.2	371.812	5.24833		4916.02	932.961	0.0302357	1.79107		FALSE
8808.25	52390.9	390.812	5.51653		4661.35	1015.63	0.0317808	1.88964		FALSE
8811.31	52400	442.812	6.25053		4301.86	859.494	0.0360094	2.04825		FALSE
8814.93	52410.7	505.812	7.13981		4312.69	1588.55	0.0411326	2.04395		FALSE
8818.03	52419.8	555.812	7.84559		5681.56	1426.98	0.0451986	1.55204		FALSE
8821.11	52428.9	617.812	8.72075		5208.93	1600.75	0.0502404	1.69346		FALSE
8824.18	52438	695.812	9.82176		9086.9	1764.77	0.0565833	0.971088		FALSE
8827.31	52447.2	759.812	10.7252		4387.6	1963.51	0.0617878	2.01187		FALSE
8830.54	52456.8	856.812	12.0944		5099.96	2201.91	0.0696758	1.73149		FALSE
8833.67	52466	945.812	13.3506		6266.78	2400.39	0.0769133	1.4096		FALSE
8837.05	52476	1045.81	14.7622		6024.16	2652.79	0.0850453	1.46694		FALSE
8840.43	52485.9	1135.81	16.0326		5037.11	2233.84	0.0923641	1.75506		FALSE
8843.47	52494.9	1197.81	16.9078		5496.75	3126.75	0.0974059	1.60885		FALSE
8846.93	52505.1	1347.81	19.0251		5648.5	3495.21	0.109604	1.56624		FALSE
8849.94	52514	1471.81	20.7754		9781.67	3861.57	0.119688	0.904748		FALSE
8853.34	52524	1619.81	22.8645		10023.9	5255.87	0.131723	0.883221		FALSE
8863.5	52553.9	2357.81	33.593		1967.73	18695.2	0.191737	4.50443		FALSE
8866.9	52563.9	2687.81	38.2947		4579.81	8663.79	0.218572	1.93608		FALSE
8870.32	52574	2881.81	41.0587		6618.74	7580.69	0.234348	1.34018		FALSE
8871.67	52578	2937.81	41.8566		3552.88	9906.21	0.238902	2.49704		FALSE
8875.21	52588.4	2888.81	41.1585		1201.5	35367.2	0.234918	7.38677		FALSE
8891.35	52635.9	1517.81	21.6251		4578.28	5024.46	0.123428	1.94207		FALSE
8895.7	52648.7	1467.81	20.9127		5417.87	3907.09	0.119362	1.64192		FALSE
8898.86	52658	1429.81	20.3713		9145	2848.02	0.116272	0.973085		FALSE
8902.26	52668	1419.81	20.2288		9100.69	3715.62	0.115459	0.978197		FALSE
8905.66	52677.9	1388.81	19.7872		6535.24	3657.13	0.112938	1.36271		FALSE
8908.39	52686	1356.81	19.3312		7275.82	2677.74	0.110336	1.22438		FALSE
8912.03	52696.7	1309.81	18.6616		5540.03	4251.09	0.106514	1.60866		FALSE
8915.2	52706	1241.81	17.6928		9233.61	3224.25	0.100984	0.965516		FALSE
8917.92	52714	1148.81	16.3678		4780.03	3037	0.0934212	1.86566		FALSE
8921.51	52724.5	1065.81	15.1852		3434.92	6048.71	0.0866717	2.5973		FALSE
8928.14	52744	920.812	13.1193		5916.47	2422.44	0.0748803	1.50903		FALSE
8931.55	52754	897.812	12.7916		4750.73	2356.92	0.07301	1.88004		FALSE
8934.95	52763.9	857.812	12.2217		5476.75	2222.72	0.0697572	1.63143		FALSE
8938.36	52774	808.812	11.5236		6850.73	2098.78	0.0657725	1.30473		FALSE
8941.74	52783.9	786.812	11.2101		7131.31	1563.76	0.0639835	1.25387		FALSE
8944.5	52792	761.812	10.854		7047.17	1996.78	0.0619505	1.26923		FALSE
8947.9	52801.9	722.812	10.2983		5145.88	1924.85	0.058779	1.73885		FALSE
8950.96	52810.9	673.812	9.60017		6558.9	1366.03	0.0547943	1.36471		FALSE
8954.36	52820.9	666.812	9.50044		2663.81	2240.09	0.0542251	3.36149		FALSE
8962.25	52844	593.812	8.46037		7500.52	1176.16	0.0482887	1.19488		FALSE
8965.22	52852.7	582.812	8.30365		6779.32	1156.36	0.0473942	1.32244		FALSE
8968.39	52862	576.812	8.21816		2263.32	2282.75	0.0469063	3.96249		FALSE
8975.91	52884	551.812	7.86197		6985.37	1106.54	0.0448733	1.28496		FALSE
8979.33	52894	551.812	7.86197		3751.92	1831.77	0.0448733	2.39327		FALSE
8981.64	52900.8	534.812	7.61976		4698.11	1086.42	0.0434909	1.91176		FALSE
8986.41	52914.7	535.812	7.63401		4862.95	1080.81	0.0435722	1.84793		FALSE
8989.55	52923.9	549.812	7.83348		6836.07	1089.95	0.0447107	1.31502		FALSE
8992.32	52932	565.812	8.06144		6877.35	1115.03	0.0460118	1.30753		FALSE
8995.73	52941.9	578.812	8.24666		6142.01	1488.48	0.0470689	1.46462		FALSE
8999.16	52952	564.812	8.04719		8719.25	1429.95	0.0459305	1.0321		FALSE
9002.05	52960.4	537.812	7.66251		4639.68	1368.26	0.0437348	1.94023		FALSE
9005.31	52970	492.812	7.02137		11316.6	1194.69	0.0400754	0.79576		FALSE
9008.04	52977.9	410.812	5.85307		5639.75	811.816	0.0334072	1.59724		FALSE
9011.47	52987.9	382.812	5.45414		7832.47	1140.42	0.0311302	1.15053		FALSE
9014.89	52998	334.812	4.77026		8665.56	999.101	0.0272269	1.04031		FALSE
9018.32	53008	294.812	4.20035		6060.95	564.164	0.0239741	1.48794		FALSE
9021.74	53017.9	303.812	4.32858		7139.73	692.505	0.024706	1.2636		FALSE
9159.96	53420	314.812	4.53474		6082.19	808.751	0.0256005	1.50603		FALSE
9169.63	53448	434.812	6.26329		7376.32	1818.92	0.0353589	1.24312		FALSE
9173.05	53457.9	438.812	6.32091		6053.51	1155.41	0.0356842	1.51533		FALSE
9175.85	53466	489.812	7.05555		9781.1	1265.36	0.0398315	0.938121		FALSE
9179.08	53475.3	545.812	7.8622		5318.73	1096.98	0.0443854	1.7258		FALSE
9182.69	53485.8	573.812	8.26553		9999.46	1528.32	0.0466623	0.918319		FALSE
9186.16	53495.8	640.812	9.23064		5018.62	2100.35	0.0521108	1.83042		FALSE
9188.56	53502.7	685.812	9.87885		5316.29	1391.03	0.0557701	1.72838		FALSE
9191.75	53512	744.812	10.7287		10122.7	1919.04	0.060568	0.908034		FALSE
9194.52	53520	780.812	11.2473		8769.2	2035.46	0.0634955	1.0485		FALSE
9201.06	53538.9	860.812	12.3996		2268.37	4543.55	0.0700011	4.05625		FALSE
9204.2	53548	934.812	13.4656		3324.45	3728.69	0.0760188	2.76864		FALSE
9208.54	53560.5	976.812	14.0706		4757.37	2658.72	0.0794342	1.93564		FALSE
9211.12	53568	1041.81	15.0069		10155.5	2077.44	0.08472	0.907004		FALSE
9215.27	53580	1082.81	15.5975		4541.43	4350.2	0.0880541	2.02916		FALSE
9218.48	53589.2	1141.81	16.4473		6422.17	3080.52	0.092852	1.43542		FALSE
9227.79	53616.1	1422.81	20.7497		1837.33	13469.5	0.115703	5.02239		FALSE
9231.2	53626	1460.81	21.3039		6082.85	3934.31	0.118793	1.51758		FALSE
9234.38	53635.1	1371.81	20.006		1528.87	13417.6	0.111556	6.03999		FALSE
9247.35	53672.6	790.812	11.5329		6473.14	1612.38	0.0643087	1.42857		FALSE
9250.6	53681.9	730.812	10.6579		7900.46	2384.48	0.0594295	1.17089		FALSE
9254.4	53692.9	662.812	9.66619		6035.05	1360.35	0.0538998	1.53344		FALSE
9257.22	53701	653.812	9.53494		4649.76	1772.18	0.0531679	1.9909		FALSE
9261.13	53712.3	610.812	8.90785		5723.52	1661.89	0.0496712	1.61808		FALSE
9264.5	53722	624.812	9.11202		11346.9	1227.79	0.0508096	0.816476		FALSE
9267.48	53730.6	592.812	8.64534		5207.86	1583.71	0.0482074	1.77952		FALSE
9270.05	53738	561.812	8.19325		4625.58	1513.63	0.0456865	2.00408		FALSE
9273.7	53748.5	527.812	7.69741		5281.68	1400.81	0.0429216	1.75583		FALSE
9277.67	53759.9	518.812	7.56616		6324.79	1324.63	0.0421897	1.46687		FALSE
9280.46	53768	492.812	7.18698		6376.63	964.948	0.0400754	1.45539		FALSE
9283.63	53777.1	416.812	6.07863		4751.66	1107.73	0.0338951	1.95377		FALSE
9287.38	53787.9	384.812	5.61195		7456.33	1241.36	0.0312929	1.24557		FALSE
9290.88	53797.9	356.812	5.20361		7850.55	913.56	0.0290159	1.18347		FALSE
9294.1	53807.2	310.812	4.53277		5092.15	1191.07	0.0252752	1.82518		FALSE
9298.27	53819.2	264.812	3.86192		9723.58	536.845	0.0215345	0.956259		FALSE
9301.32	53828	275.812	4.02234		6560.64	674.458	0.022429	1.41775		FALSE
9304.8	53838	258.812	3.77442		9465.26	469.72	0.0210466	0.983047		FALSE
9424.15	54180	281.812	4.15186		8973.6	531.532	0.0229169	1.05021		FALSE
9426.95	54188	293.812	4.32865		5967.68	750.389	0.0238928	1.57967		FALSE
9431.1	54199.8	303.812	4.47598		5272.25	794.109	0.024706	1.78882		FALSE
9433.95	54208	335.812	4.94742		5463.69	680.224	0.0273082	1.72666		FALSE
9436.05	54214	356.812	5.25681		5180.17	948.287	0.0290159	1.82157		FALSE
9440.25	54226	397.812	5.86085		7067.83	778.729	0.03235	1.33567		FALSE
9443.05	54234	457.812	6.74481		9280.04	875.034	0.0372292	1.01757		FALSE
9446.08	54242.6	475.812	7.01		8482.97	1207.6	0.038693	1.11353		FALSE
9452.87	54262	549.812	8.10022		4037.67	2823.36	0.0447107	2.34117		FALSE
9456.06	54271.1	589.812	8.68953		5453.89	1584.91	0.0479634	1.73382		FALSE
9462.95	54290.7	687.812	10.1333		3088.28	4050.15	0.0559328	3.06414		FALSE
9466.88	54301.9	775.812	11.4298		4455.84	2120.14	0.0630889	2.1246		FALSE
9469.93	54310.6	837.812	12.3432		5837.33	2293	0.0681308	1.6223		FALSE
9480.23	54339.9	1064.81	15.6876		2147.99	9356.91	0.0865904	4.41354		FALSE
9483.05	54348	1191.81	17.5586		7404.62	3197.07	0.096918	1.28069		FALSE
9485.86	54356	1261.81	18.5899		8148.13	2572.82	0.10261	1.16418		FALSE
9489.73	54367	1404.81	20.6967		4214.31	4746.99	0.114239	2.25179		FALSE
9492.87	54375.9	1516.81	22.3467		6575.01	4096.1	0.123347	1.44378		FALSE
9496.32	54385.8	1618.81	23.8495		4930.12	5513.69	0.131642	1.92619		FALSE
9499.58	54395	1757.81	25.8973		5821.5	4808.6	0.142945	1.63181		FALSE
9506.65	54415.1	2019.81	29.7573		2195.32	11956.9	0.164251	4.33043		FALSE
9513.95	54435.9	2332.81	34.3686		3005.6	15423.4	0.189704	3.16541		FALSE
9519.92	54452.9	2691.81	39.6577		3545.53	15977.3	0.218898	2.68504		FALSE
9527.22	54473.6	3137.81	46.2284		2551.8	18404.2	0.255166	3.73353		FALSE
9542.03	54515.7	4369.81	64.3791		1089.58	57195.9	0.355352	8.75755		FALSE
9544.95	54524	4462.81	65.7493		3766.73	18714.2	0.362915	2.53401		FALSE
9547.87	54532.2	4440.81	65.4251		4917.98	12421.3	0.361126	1.94142		FALSE
9550.66	54540.2	4317.81	63.613		639.529	96867.2	0.351124	14.9339		FALSE
9579.82	54622.9	2340.81	34.4865		5921.3	6442.66	0.190354	1.61786		FALSE
9583.03	54632	2215.81	32.6449		6786.57	4576.79	0.180189	1.41206		FALSE
9586.55	54641.9	2097.81	30.9064		6887.98	5666.21	0.170594	1.39178		FALSE
9589.66	54650.7	1947.81	28.6965		5630.48	5313.83	0.158396	1.70317		FALSE
9592.92	54660	1835.81	27.0465		6209.36	4949.33	0.149288	1.54491		FALSE
9596.42	54669.9	1654.81	24.726		6898.3	4486.03	0.134569	1.39113		FALSE
9599.94	54679.8	1546.81	23.1123		5676.91	5218.32	0.125787	1.69105		FALSE
9603.51	54689.9	1434.81	21.4388		5616.4	3845.31	0.116679	1.7099		FALSE
9606.77	54699.1	1287.81	19.2424		5628.34	4382.76	0.104725	1.70686		FALSE
9609.87	54707.9	1193.81	17.8378		4731.11	4026.94	0.0970806	2.03121		FALSE
9613.62	54718.5	1054.81	15.7609		3198.68	5490.53	0.0857772	3.0055		FALSE
9620.49	54738	890.812	13.3104		11216.4	1782.79	0.0724407	0.857718		FALSE
9622.75	54744.4	783.812	11.7116		2691.01	4650.21	0.0637395	3.57589		FALSE
9629.68	54763.9	666.812	9.96344		5934.57	3696.9	0.0542251	1.62264		FALSE
9643.12	54801.9	405.812	6.06361		24755.8	838.302	0.0330006	0.38953		FALSE
9646.46	54811.3	385.812	5.76477		4827.69	1482.94	0.0313742	1.99815		FALSE
9650.18	54821.9	315.812	4.71884		7210.06	808.809	0.0256818	1.33843		FALSE
9653.06	54830	295.812	4.42		5491.51	752.645	0.0240554	1.75781		FALSE
10293.2	56607.9	259	4.163		7153.2	647.544	0.0210618	1.43897		FALSE
10298	56620.9	270	4.33981		3461.44	1096.28	0.0219564	2.97507		FALSE
10301.3	56630	293	4.7095		3089.09	994.84	0.0238267	3.33474		FALSE
10307.9	56647.9	326	5.23992		7541.66	1109.61	0.0265103	1.36679		FALSE
10311.6	56658	311	4.99882		7693.06	626.162	0.0252905	1.34037		FALSE

## Sheet: ICDC_99A032-1_0_D1_1
Spectrum: ICDC 99A032-1\0_D1\1 1SLin, "Baseline subt." (D:\Data\BioTyperRealTimeProcessing\China CDC\20120629dachang\ICDC 99A032-1\0_D1\1)
m/z	time	Intens.	SN	Quality Fac.	Res.	Area	Rel. Intens.	FWHM	Chi^2	Bk. Peak
2691.2	29111.3	682	8.81168		468.243	5019.88	0.0612359	5.74744		FALSE
2691.2	29111.3	680	8.78584		466.607	5019.88	0.0610564	5.7676		FALSE
2828.17	29834.6	241	3.09858		2978.33	299.882	0.0216391	0.94958		FALSE
2835.62	29873.4	3568	45.8744		451.145	24706.9	0.320366	6.28538		FALSE
2844.34	29918.8	173	2.22429		2689.67	230.523	0.0155335	1.05751		FALSE
3127.29	31355.5	270.5	3.46691		1613.06	767.231	0.0242879	1.93873		FALSE
3128.98	31363.9	253.5	3.24903		7018.37	348.493	0.0227615	0.445827		FALSE
3130.59	31371.9	176.5	2.26214		4060.26	236.82	0.0158477	0.771031		FALSE
3158.06	31507.8	226.5	2.90298		1347.96	624.233	0.0203372	2.34284		FALSE
3577.83	33515.1	215	2.69002		3006.03	311.687	0.0193046	1.19022		FALSE
3579.33	33522	256	3.203		2741.77	432.725	0.0229859	1.30548		FALSE
3636.63	33786.6	291	3.64091		1444.07	866.558	0.0261285	2.51832		FALSE
3638.66	33795.9	268	3.35314		4515.19	473.864	0.0240634	0.805871		FALSE
3640.84	33806	169	2.11448		5733.4	179.153	0.0151743	0.635024		FALSE
3659.58	33892	168	2.10197		2751.94	211.767	0.0150845	1.32982		FALSE
3662.04	33903.3	160	2.00188		2423.11	247.514	0.0143662	1.5113		FALSE
3664.12	33912.8	178	2.22709		3044.73	261.167	0.0159824	1.20343		FALSE
3666.24	33922.5	183	2.31181		2892	273.1	0.0164313	1.26772		FALSE
3668.31	33932	255	3.22138		3402.4	299.046	0.0228961	1.07815		FALSE
3674.02	33958.1	1504	18.9998		638.388	9966.87	0.135042	5.75516		FALSE
4183.55	36213.9	220	2.71033		3197.84	390.819	0.0197535	1.30824		FALSE
4185.63	36222.9	185	2.27914		3542.92	277.77	0.0166109	1.18141		FALSE
4331.3	36842	170	2.08289		3405.49	233.582	0.0152641	1.27186		FALSE
4333.66	36851.9	183	2.24217		5793.4	211.127	0.0164313	0.748034		FALSE
4336.04	36862	173	2.11964		3727.24	274.829	0.0155335	1.16334		FALSE
4337.95	36870	192	2.35244		6176.24	284.299	0.0172394	0.70236		FALSE
4340.32	36880	214	2.62199		6769.53	424.141	0.0192148	0.641155		FALSE
4342.41	36888.8	262	3.2101		4641.27	417.915	0.0235247	0.935608		FALSE
4344.6	36898	370	4.53334		6152.77	578.624	0.0332218	0.70612		FALSE
4346.93	36907.8	456	5.58704		3752.79	787.769	0.0409437	1.15832		FALSE
4351.57	36927.3	548	6.71425		4236.04	1211.3	0.0492042	1.02727		FALSE
4354.1	36938	567	6.94704		5414.52	772.267	0.0509102	0.804154		FALSE
4364.1	36980	2510	30.7532		599.489	23543.1	0.22537	7.27971		FALSE
4378.87	37041.9	220	2.6955		2860.25	493.805	0.0197535	1.53094		FALSE
4381.74	37054	242	2.96505		2868.59	532.452	0.0217289	1.52749		FALSE
4383.85	37062.8	270	3.30811		4684.91	357.919	0.024243	0.935737		FALSE
4386.04	37072	253	3.09983		4634.51	418.978	0.0227166	0.946387		FALSE
4388.43	37082	192	2.35244		2587.76	324.525	0.0172394	1.69584		FALSE
4390.82	37092	192	2.35244		5947.13	257.375	0.0172394	0.73831		FALSE
4435.36	37277.9	419	5.1241		1660.96	1773.78	0.0376215	2.67036		FALSE
4442.1	37306	203	2.48256		2937.81	370.209	0.0182271	1.51205		FALSE
4444.96	37317.9	184	2.2502		5284.37	249.52	0.0165211	0.841152		FALSE
4446.43	37324	198	2.42141		5944.31	323.581	0.0177782	0.748014		FALSE
4448.83	37334	181	2.21351		3077.54	310.629	0.0162518	1.44558		FALSE
4609.96	37998	231	2.81974		8468.35	310.516	0.0207412	0.544375		FALSE
4612.14	38006.9	308	3.75965		3395.02	619.152	0.0276549	1.3585		FALSE
4614.18	38015.2	231	2.81974		3208.77	306.601	0.0207412	1.43799		FALSE
4749.05	38561.9	167	2.02472		4115.69	275.132	0.0149947	1.15389		FALSE
4751.27	38570.8	165	2.00047		3364.03	301.669	0.0148151	1.41238		FALSE
4753.54	38580	233	2.82491		4813.12	391.157	0.0209208	0.987621		FALSE
4767.52	38636.2	1605	19.4591		1010.47	11388.7	0.144111	4.71813		FALSE
4776.03	38670.3	1204	14.5974		929.173	9517.55	0.108106	5.14008		FALSE
4783.91	38702	431	5.22547		5006.19	607.168	0.038699	0.9556		FALSE
4786.4	38711.9	397	4.80893		5580.57	545.183	0.0356461	0.85769		FALSE
4788	38718.3	325	3.93678		3254.53	608.054	0.0291814	1.47118		FALSE
4790.78	38729.5	232	2.81025		3246.73	442.273	0.020831	1.47557		FALSE
4793.07	38738.6	190	2.3015		3365.7	357.199	0.0170599	1.42409		FALSE
4795.89	38750	167	2.0229		3273.92	231.473	0.0149947	1.46488		FALSE
5043.96	39730.9	169.25	2.03449		4146.5	241.813	0.0151967	1.21644		FALSE
5046.29	39740	220.25	2.64754		5326.77	352.656	0.019776	0.947347		FALSE
5048.84	39749.9	297.25	3.57313		4202.77	502.943	0.0266897	1.20131		FALSE
5050.91	39758	351.25	4.22224		5552.58	479.164	0.0315383	0.909651		FALSE
5053.47	39768	389.25	4.66173		6555.39	651.663	0.0349503	0.770888		FALSE
5056.03	39778	399.25	4.78149		6694.89	542.459	0.0358482	0.755207		FALSE
5058.59	39788	399.25	4.78149		7297.01	703.731	0.0358482	0.693242		FALSE
5060.83	39796.7	380.25	4.55394		4753.05	709.426	0.0341422	1.06475		FALSE
5063.21	39806	412.25	4.93718		4794.39	590.181	0.0370154	1.05607		FALSE
5065.77	39815.9	466.25	5.5839		3599.83	888.639	0.041864	1.40722		FALSE
5071.94	39840	618.25	7.40428		4879.68	1937.97	0.0555119	1.0394		FALSE
5081.92	39878.8	1322.25	15.8355		937.213	9410.69	0.118723	5.42238		FALSE
5086.61	39897.1	1455.25	17.4283		4524.28	2909.05	0.130665	1.12429		FALSE
5095.3	39930.8	4547.25	54.4587		716.912	46312.2	0.408292	7.10729		FALSE
5118.25	40019.9	663.25	7.94321		1670.17	3298.47	0.0595524	3.0645		FALSE
5123.42	40040	502.25	6.01504		3931.6	1918.25	0.0450964	1.30314		FALSE
5130.66	40068	379.25	4.54197		9932.26	372.358	0.0340524	0.516566		FALSE
5132.21	40074	364.25	4.36233		3437.84	728.814	0.0327056	1.49286		FALSE
5138.58	40098.6	293.25	3.51202		4934.66	568.598	0.0263306	1.04132		FALSE
5141	40108	284.25	3.40423		10707	404.288	0.0255225	0.480152		FALSE
5142.54	40114	260.25	3.1168		3650.15	395.834	0.0233675	1.40886		FALSE
5149	40138.9	436.25	5.22461		1010.57	2828.43	0.0391704	5.09516		FALSE
5152.38	40152	314.25	3.76352		3898.2	674.725	0.0282161	1.32173		FALSE
5155.48	40164	231.25	2.76949		6143.31	405.356	0.0207637	0.839203		FALSE
5157.56	40172	205.25	2.45811		4502.72	367.543	0.0184291	1.14543		FALSE
5160.48	40183.3	188.25	2.25452		3843.55	270.817	0.0169027	1.34263		FALSE
5163.23	40193.9	209.25	2.50602		4123.04	364.144	0.0187883	1.25229		FALSE
5164.81	40200	174.25	2.08685		3779.76	310.857	0.0156457	1.36644		FALSE
5276.85	40630	172.25	2.08577		5004.98	310.731	0.0154661	1.05432		FALSE
5281.56	40648	220.25	2.667		8637.51	301.699	0.019776	0.611468		FALSE
5284.18	40658	207.25	2.50959		3856.7	402.751	0.0186087	1.37013		FALSE
5291.22	40684.8	327.25	3.96266		2296.28	1080.44	0.0293834	2.30425		FALSE
5296.25	40704	404.25	4.89505		9765.6	577.666	0.0362971	0.542337		FALSE
5301.65	40724.6	419.25	5.07669		3691.67	639	0.0376439	1.43611		FALSE
5304.1	40733.9	449.25	5.43996		4304.36	884.551	0.0403376	1.23226		FALSE
5306.42	40742.7	487.25	5.9001		4923.63	735.818	0.0437496	1.07774		FALSE
5308.85	40752	570.25	6.90514		6126.66	805.525	0.051202	0.866515		FALSE
5311.46	40761.9	582.25	7.05045		3546.34	1131.58	0.0522795	1.49773		FALSE
5314.09	40771.9	679.25	8.22502		4402.76	1324.85	0.060989	1.20699		FALSE
5316.69	40781.8	783.25	9.48436		3079.38	1551.69	0.0703271	1.72654		FALSE
5318.84	40790	919.25	11.1312		5866.69	1797.94	0.0825383	0.906617		FALSE
5321.19	40798.9	943.25	11.4218		4916.67	1469.73	0.0846933	1.08227		FALSE
5324.1	40810	1037.25	12.56		4557.94	2598.27	0.0931334	1.16809		FALSE
5326.21	40818	1089.25	13.1897		3892.01	1680.47	0.0978024	1.3685		FALSE
5329.73	40831.4	1148.25	13.9041		3354.1	1768.74	0.1031	1.58902		FALSE
5336.83	40858.4	1922.25	23.2929		1398.29	11502.4	0.172596	3.81668		FALSE
5339.06	40866.8	2038.25	24.6986		3799.36	4119.72	0.183012	1.40525		FALSE
5341.15	40874.7	1842.25	22.3235		3359.94	4660.32	0.165413	1.58965		FALSE
5344.46	40887.3	1707.25	20.6877		3664.52	2662.35	0.153292	1.45843		FALSE
5346.97	40896.8	1708.25	20.6998		4000.4	3520.19	0.153382	1.33661		FALSE
5349.39	40906	1785.25	21.6328		3130.08	3680.76	0.160295	1.70902		FALSE
5351.5	40914	1940.25	23.511		5443.29	3906.56	0.174213	0.983138		FALSE
5364.6	40963.6	3610.25	43.7473		1144.77	32251	0.32416	4.68616		FALSE
5366.45	40970.6	3670.25	44.4744		4379.16	5781.11	0.329547	1.22545		FALSE
5369.44	40981.9	3687.25	44.6804		3554.53	7703.81	0.331074	1.51059		FALSE
5380.36	41023.3	11137.2	134.956		681.216	129616	1	7.89817		FALSE
5394.31	41076	1478.25	17.9127		5669.12	2243.59	0.13273	0.951526		FALSE
5396.96	41086	1461.25	17.7067		5676.16	2853.85	0.131204	0.950812		FALSE
5399.59	41095.9	1496.25	18.1309		4261.49	3017.68	0.134346	1.26707		FALSE
5402.26	41106	1593.25	19.3063		5827.53	3955.87	0.143056	0.927024		FALSE
5404.57	41114.7	1489.25	18.046		4841.83	3073.38	0.133718	1.11622		FALSE
5406.85	41123.3	1417.25	17.1736		1408.14	8576.09	0.127253	3.83972		FALSE
5414.99	41154	851.25	10.315		9418.61	1698.09	0.0764327	0.574924		FALSE
5417.6	41163.8	772.25	9.35776		3848.24	1899.6	0.0693394	1.40781		FALSE
5422.41	41181.9	562.25	6.81308		2629.79	3073.12	0.0504837	2.06192		FALSE
5431.11	41214.7	329.25	3.9897		4335.95	664.762	0.029563	1.25258		FALSE
5433.58	41224	314.25	3.80793		4214.75	589.06	0.0282161	1.28918		FALSE
5436.24	41234	288.25	3.49288		4323.54	436.701	0.0258816	1.25736		FALSE
5438.9	41244	287.25	3.48076		5107.85	541.171	0.0257918	1.06481		FALSE
5441.64	41254.3	275.25	3.33535		3675.02	536.409	0.0247144	1.48071		FALSE
5444.21	41263.9	247.25	2.99606		4011.45	471.337	0.0222003	1.35717		FALSE
5446.86	41273.9	263.25	3.18994		4771.4	379.626	0.0236369	1.14156		FALSE
5449.16	41282.5	239.25	2.89912		3322.99	552.334	0.021482	1.63984		FALSE
5451.86	41292.7	272.25	3.299		4053.42	400.778	0.024445	1.345		FALSE
5454.83	41303.8	367.25	4.45016		3889.11	680.64	0.0329749	1.40259		FALSE
5457.33	41313.2	432.25	5.2378		4291.31	1013.66	0.0388112	1.27172		FALSE
5459.16	41320.1	330.25	4.00182		7047	763.138	0.0296527	0.774679		FALSE
5461.81	41330	211.25	2.55983		4064.27	399.509	0.0189679	1.34386		FALSE
6190.51	43978.8	177	2.12917		3836.61	338.822	0.0158926	1.61354		FALSE
6193.13	43988	192	2.30961		4876.53	287.771	0.0172394	1.26999		FALSE
6195.92	43997.8	236	2.83889		4819.27	434.969	0.0211902	1.28566		FALSE
6198.45	44006.8	249	2.99527		5093.15	389.886	0.0223574	1.21702		FALSE
6201.07	44016	284	3.41629		6201.5	546.696	0.0255	0.999931		FALSE
6203.91	44026	288	3.48405		6309.94	459.282	0.0258592	0.983196		FALSE
6207.3	44037.9	384	4.6454		3371.38	947.959	0.0344789	1.84117		FALSE
6209.39	44045.3	478	5.78256		5056.52	996.638	0.042919	1.228		FALSE
6212.04	44054.6	477	5.77046		3907.12	1029.86	0.0428292	1.58993		FALSE
6214.97	44064.9	460	5.56481		3808	1011.25	0.0413028	1.63208		FALSE
6217.56	44074	510	6.16968		4658.47	817.243	0.0457923	1.33468		FALSE
6220.39	44083.9	524	6.33904		6336.47	815.05	0.0470493	0.98168		FALSE
6222.89	44092.7	563	6.81084		5602.03	1181.55	0.0505511	1.11083		FALSE
6225.78	44102.9	636	7.69395		4964.61	1371.3	0.0571057	1.25403		FALSE
6228.37	44112	745	9.01257		8425.15	1582.4	0.0668926	0.739259		FALSE
6239.15	44149.9	1494	18.0735		1323.7	11332.6	0.134144	4.71342		FALSE
6253.85	44201.4	5471	66.1849		773.495	75430	0.491234	8.08519		FALSE
6268.28	44252	1559	18.8599		2473.14	4324.83	0.139981	2.53454		FALSE
6271.13	44262	1562	18.8961		6519.18	2631.06	0.14025	0.96195		FALSE
6273.69	44270.9	1636	19.7914		4410.76	3630.84	0.146894	1.42236		FALSE
6276.79	44281.8	1640	19.8397		3823.45	3689.57	0.147254	1.64165		FALSE
6279.12	44289.9	1606	19.4284		5189.6	3588.4	0.144201	1.20994		FALSE
6281.98	44300	1551	18.7631		6016.46	3413.68	0.139262	1.04413		FALSE
6284.83	44309.9	1488	18.0009		3958.56	3309.61	0.133606	1.58766		FALSE
6287.7	44320	1518	18.3639		7216.84	2520.97	0.136299	0.871254		FALSE
6290.51	44329.8	1587	19.1986		5767.28	3457.58	0.142495	1.09072		FALSE
6292.85	44338	1667	20.1664		5707.64	3629.55	0.149678	1.10253		FALSE
6295.3	44346.5	1687	20.4083		5517.23	3725.66	0.151474	1.14103		FALSE
6297.42	44354	1673	20.239		1405.56	8346.92	0.150217	4.48036		FALSE
6303.16	44374	1554	18.7994		4332.72	3495	0.139532	1.45478		FALSE
6314.63	44414	3039	36.764		744.994	41463.4	0.272868	8.47608		FALSE
6331.01	44471.2	598	7.23425		5607.43	1005.64	0.0536937	1.12904		FALSE
6333.33	44479.2	602	7.28264		5559.2	991.829	0.0540528	1.13925		FALSE
6336.36	44489.8	587	7.10118		3449.66	1619.54	0.052706	1.83681		FALSE
6338.87	44498.5	568	6.87133		4749.22	1239.61	0.051	1.33472		FALSE
6341.56	44507.9	548	6.62938		6506.65	1138.13	0.0492042	0.974627		FALSE
6344.43	44517.9	451	5.45593		7027.31	974.703	0.0404947	0.902825		FALSE
6346.74	44526	423	5.1172		5775.19	685.855	0.0379807	1.09897		FALSE
6349.42	44535.3	375	4.53653		3235.51	823.811	0.0336708	1.96242		FALSE
6353.04	44547.9	336	4.06473		2950.6	920.642	0.030169	2.15313		FALSE
6355.36	44556	301	3.64132		8064.17	333.486	0.0270264	0.788099		FALSE
6357.61	44563.8	269	3.24281		3149.08	704.181	0.0241532	2.01888		FALSE
6363.4	44583.9	204	2.45923		3274.33	522.355	0.0183169	1.94342		FALSE
6366.3	44594	198	2.3869		4758.13	306.876	0.0177782	1.33798		FALSE
6369.15	44603.9	189	2.2784		5439.07	465.539	0.0169701	1.171		FALSE
6471.79	44959.1	168	2.02525		5031.52	307.06	0.0150845	1.28625		FALSE
6474.37	44968	183	2.20607		9933.55	313.963	0.0164313	0.651768		FALSE
6477.27	44978	176	2.12169		10687.2	177.624	0.0158028	0.606078		FALSE
6479.79	44986.7	183	2.20607		1918.17	443.052	0.0164313	3.37811		FALSE
6482.5	44996	191	2.30251		7938.2	300.303	0.0171497	0.816621		FALSE
6485.4	45006	246	2.96554		4425.24	488.604	0.022088	1.46555		FALSE
6487.99	45014.9	250	3.01376		3141.07	541.539	0.0224472	2.06554		FALSE
6490.63	45024	292	3.52007		6487.19	576.602	0.0262183	1.00053		FALSE
6492.37	45030	275	3.31514		4468.52	448.945	0.0246919	1.45291		FALSE
6496.43	45044	304	3.66474		6114.15	781.365	0.0272958	1.06252		FALSE
6498.19	45050	327	3.942		8235.38	536.578	0.0293609	0.789057		FALSE
6506.52	45078.7	767	9.24622		844.735	8017.74	0.068868	7.70244		FALSE
7096.86	47064	192	2.37285		5577.87	334.763	0.0172394	1.27232		FALSE
7099.89	47074	206	2.54587		5639.65	380.186	0.0184965	1.25893		FALSE
7102.93	47083.9	208	2.57058		5506.1	328.709	0.0186761	1.29001		FALSE
7105.73	47093.2	238	2.94134		4522.46	477.614	0.0213697	1.57121		FALSE
7108.41	47102	292	3.6087		5376	559.175	0.0262183	1.32225		FALSE
7111.44	47112	344	4.25135		5666.71	671.78	0.0308873	1.25495		FALSE
7114.47	47121.9	350	4.3255		4749.71	729.082	0.0314261	1.49788		FALSE
7116.93	47130	344	4.25135		4068.9	585.298	0.0308873	1.7491		FALSE
7120.13	47140.5	343	4.23899		4843.66	723.875	0.0307975	1.46999		FALSE
7122.72	47149	321	3.9671		4240.88	560.643	0.0288222	1.67954		FALSE
7125.64	47158.6	341	4.21427		3767.88	770.237	0.030618	1.89115		FALSE
7128.55	47168.2	371	4.58503		4294.95	838.335	0.0333116	1.65975		FALSE
7131.32	47177.3	414	5.11645		5904.33	714.471	0.0371726	1.20781		FALSE
7133.98	47186	469	5.79617		3748.53	1056.14	0.0421109	1.90314		FALSE
7140.6	47207.7	657	8.11958		4079.91	1164.22	0.0589912	1.75018		FALSE
7142.51	47214	762	9.41723		9398.8	1301.12	0.068419	0.759938		FALSE
7144.95	47222	779	9.77345		7371.51	1365.59	0.0699455	0.969265		FALSE
7156.71	47260.6	2669	33.4857		765.691	34969	0.239646	9.34673		FALSE
7175.46	47322	356	4.46643		6405.76	617.947	0.0319648	1.12016		FALSE
7183.4	47348	349	4.3786		2876.41	971.938	0.0313363	2.49735		FALSE
7185.85	47356	333	4.17787		8114.83	567.491	0.0298997	0.885521		FALSE
7191.96	47376	334	4.19041		8755.69	559.913	0.0299894	0.821404		FALSE
7194.42	47384	337	4.22805		4208.26	880.789	0.0302588	1.70959		FALSE
7197.47	47394	323	4.05241		11762.1	365.725	0.0290018	0.611922		FALSE
7200.53	47404	291	3.65093		4198.64	807.049	0.0261285	1.71497		FALSE
7202.98	47412	257	3.22436		6026.66	568.974	0.0230757	1.19519		FALSE
7206.65	47424	251	3.14908		3936.05	597.508	0.022537	1.83093		FALSE
7209.1	47432	257	3.22436		5123.35	456.795	0.0230757	1.40711		FALSE
7211.56	47440	279	3.50037		3125.58	662.394	0.0250511	2.30727		FALSE
7218.91	47464	310	3.88931		9265.09	528.348	0.0278345	0.779151		FALSE
7221.93	47473.9	289	3.62584		7854.72	509.362	0.025949	0.919438		FALSE
7224.13	47481	310	3.88931		4310.11	557.956	0.0278345	1.67609		FALSE
7226.27	47488	343	4.30333		4357.53	609.096	0.0307975	1.65834		FALSE
7229.94	47500	375	4.7048		3445.98	1056.22	0.0336708	2.09808		FALSE
7232.4	47508	422	5.29447		5292.46	731.041	0.0378909	1.36655		FALSE
7235.71	47518.8	398	4.99337		3970.58	939.802	0.0357359	1.82233		FALSE
7238.52	47528	454	5.69595		6616.97	757.097	0.0407641	1.09393		FALSE
7241.19	47536.7	427	5.3572		4192.62	1012.45	0.0383398	1.72713		FALSE
7243.73	47544.9	472	5.92178		3830.33	1112.8	0.0423803	1.89115		FALSE
7246.72	47554.7	535	6.71219		5701.22	933.23	0.048037	1.27108		FALSE
7249.57	47564	604	7.57787		6305.64	1041.4	0.0542324	1.1497		FALSE
7252.64	47574	747	9.37197		4972.67	2056.98	0.0670722	1.4585		FALSE
7258.77	47593.9	906	11.3668		1928.15	4486.03	0.0813486	3.76462		FALSE
7261.45	47602.6	972	12.1949		5580.4	2258.21	0.0872747	1.30124		FALSE
7272.72	47639.3	2560	32.1181		873.39	31984.4	0.229859	8.327		FALSE
7284.34	47677.1	584	7.32695		5561.5	996.629	0.0524366	1.30978		FALSE
7287.68	47687.9	486	6.09743		5635.68	1037.74	0.0436373	1.29313		FALSE
7290.74	47697.8	443	5.55794		4784.74	985.816	0.0397764	1.52375		FALSE
7293.62	47707.2	430	5.39484		4416.1	962.999	0.0386092	1.65159		FALSE
7296.62	47716.9	427	5.3572		4536.9	933.435	0.0383398	1.60828		FALSE
7299.41	47726	414	5.1941		6251.51	671.794	0.0371726	1.16762		FALSE
7302.23	47735.1	355	4.45388		4954.98	788.272	0.031875	1.47372		FALSE
7304.96	47744	313	3.92694		3271.16	733.174	0.0281039	2.23314		FALSE
7308.04	47754	309	3.88295		3555.43	711.349	0.0277447	2.05546		FALSE
7311.13	47764	305	3.83268		9263.73	648.149	0.0273856	0.78922		FALSE
7314.21	47774	269	3.3803		4348.54	582.594	0.0241532	1.68199		FALSE
7321.27	47796.9	171	2.14882		3796.15	388.369	0.0153539	1.92861		FALSE
7862.63	49519.9	160	2.04935		4649.23	352.947	0.0143662	1.69117		FALSE
7865.8	49529.8	199	2.54888		5586.83	340.891	0.017868	1.40792		FALSE
7868.35	49537.8	181	2.31833		4167.73	438.586	0.0162518	1.88792		FALSE
7870.98	49546	163	2.08778		8254.72	197.742	0.0146356	0.953512		FALSE
8316.1	50918	152	2.00171		4709.68	372.654	0.0136479	1.76575		FALSE
8319.39	50928	175	2.30459		8028.36	422.587	0.015713	1.03625		FALSE
8323.32	50939.9	182	2.39678		4766.86	341.544	0.0163416	1.74608		FALSE
8326.62	50949.9	195	2.59019		4395.05	484.404	0.0175088	1.89454		FALSE
8333.21	50970	190	2.52378		10546	458.17	0.0170599	0.790177		FALSE
8342.42	50997.9	220	2.92227		4748.45	518.772	0.0197535	1.75687		FALSE
8345.45	51007.1	236	3.1348		5572.39	553.2	0.0211902	1.49764		FALSE
8348.78	51017.2	264	3.50672		5814.39	623.494	0.0237042	1.43588		FALSE
8351.66	51026	272	3.61299		5048.69	659.478	0.0244225	1.65422		FALSE
8354.95	51036	327	4.34355		5147.16	741.337	0.0293609	1.62322		FALSE
8358.66	51047.2	306	4.06461		4359.75	755.377	0.0274754	1.91723		FALSE
8362.21	51058	380	5.04755		4980.44	902.34	0.0341197	1.67901		FALSE
8365.45	51067.8	443	5.88439		3960.81	1129.76	0.0397764	2.11206		FALSE
8367.74	51074.7	446	5.92424		1936.88	2208.78	0.0400458	4.32022		FALSE
8373.5	51092.2	250	3.32076		4388.42	558.168	0.0224472	1.90809		FALSE
8377.39	51104	203	2.69646		8753.97	430.379	0.0182271	0.956981		FALSE
8380.68	51113.9	182	2.41751		7894.86	293.195	0.0163416	1.06154		FALSE
8812.04	52404	169.25	2.27717		12440.3	443.646	0.0151967	0.708346		FALSE
8815.42	52414	187.25	2.51935		9206.32	439.123	0.0168129	0.95754		FALSE
8818.81	52424	217.25	2.92299		3645.29	487.077	0.0195066	2.41923		FALSE
8821.52	52432	243.25	3.2728		5657.03	443.855	0.0218411	1.55939		FALSE
8824.91	52442	272.25	3.66298		4752.32	673.096	0.024445	1.85697		FALSE
8827.6	52449.9	292.25	3.93207		5091.46	568.543	0.0262408	1.73381		FALSE
8831.01	52460	363.25	4.88734		8229.57	1026.57	0.0326158	1.07308		FALSE
8834.4	52470	399.25	5.3717		6855.26	1167.83	0.0358482	1.2887		FALSE
8837.79	52480	455.25	6.12515		10336.1	1064.32	0.0408763	0.855041		FALSE
8840.51	52488	464.25	6.24624		8409.13	914.131	0.0416844	1.0513		FALSE
8844.53	52499.9	557.25	7.49751		5653.61	1394.95	0.0500348	1.56441		FALSE
8847.65	52509.1	630.25	8.47969		5546.26	1636.8	0.0565894	1.59525		FALSE
8851.07	52519.1	728.25	9.79823		4835.17	2334.33	0.0653887	1.83056		FALSE
8854.35	52528.8	850.25	11.4397		5680.32	2205.7	0.0763429	1.55878		FALSE
8866.71	52565.2	1972.25	26.9436		677.775	33965.7	0.177086	13.0821		FALSE
8883.28	52614	625.25	8.54175		6104.34	1581.84	0.0561404	1.45524		FALSE
8886.68	52624	569.25	7.77672		6984.62	1094.01	0.0511123	1.27232		FALSE
8890.08	52634	597.25	8.15923		8513.58	1418.84	0.0536263	1.04422		FALSE
8893.47	52643.9	559.25	7.6401		6024.14	1441.37	0.0502144	1.47631		FALSE
8896.63	52653.2	567.25	7.74939		6093.46	1462.33	0.0509327	1.46003		FALSE
8900.28	52663.9	572.25	7.8177		7298.09	1117.26	0.0513816	1.21953		FALSE
8903.47	52673.3	555.25	7.58546		6301.26	1448.95	0.0498552	1.41297		FALSE
8906.4	52681.9	527.25	7.20294		4678.43	1401.96	0.0473411	1.90371		FALSE
8909.8	52691.9	514.25	7.02534		5269.34	1612.72	0.0461739	1.69087		FALSE
8913.17	52701.8	458.25	6.26031		5328.92	1153.45	0.0411457	1.6726		FALSE
8915.95	52710	387.25	5.29035		6202.8	975.598	0.0347707	1.43741		FALSE
8919.36	52720	376.25	5.14008		6830.59	919.221	0.033783	1.3058		FALSE
8922.76	52730	339.25	4.63461		4231.78	872.547	0.0304608	2.10851		FALSE
8926.17	52740	329.25	4.498		4070.86	641.25	0.029563	2.1927		FALSE
8929.28	52749.1	305.25	4.17012		5728.39	747.088	0.027408	1.55878		FALSE
8932.31	52758	304.25	4.15646		11503.9	760.927	0.0273182	0.77646		FALSE
8936.63	52770.7	270.25	3.69198		6516.64	716.278	0.0242654	1.37135		FALSE
8946.63	52800	265.25	3.62367		5245.01	509.169	0.0238165	1.70574		FALSE
8958.92	52836	195.25	2.66738		4865.97	377.928	0.0175313	1.84114		FALSE
8961.65	52844	190.25	2.59907		9786.71	461.421	0.0170823	0.915695		FALSE
8965.46	52855.2	204.25	2.79033		5488.89	495.388	0.0183394	1.63338		FALSE
8968.48	52864	208.25	2.84497		7981.83	371.212	0.0186985	1.12361		FALSE
8971.87	52873.9	211.25	2.88596		8316.13	367.94	0.0189679	1.07885		FALSE
8978.04	52892	191.25	2.61273		8066.11	351.919	0.0171721	1.11306		FALSE
8981.41	52901.8	184.25	2.5171		4483.7	566.416	0.0165436	2.00312		FALSE
8984.88	52912	190.25	2.59907		12264.1	337.694	0.0170823	0.732614		FALSE
8987.61	52920	196.25	2.68104		6164.55	463.047	0.017621	1.45795		FALSE
8991.02	52930	218.25	2.98159		4901.53	531.182	0.0195964	1.83433		FALSE
8994.45	52940	194.25	2.65372		6862.47	602.671	0.0174415	1.31067		FALSE
8997.18	52948	170.25	2.32584		10465.6	475.798	0.0152865	0.859693		FALSE
9162.85	53430	146.25	2.02803		4150.2	267.235	0.0131316	2.20781		FALSE
9166.28	53439.9	182.25	2.52723		5833.86	413.362	0.016364	1.57122		FALSE
9170.05	53450.8	176.25	2.44403		4546.75	458.48	0.0158253	2.01684		FALSE
9172.97	53459.3	217.25	3.01257		6554.42	418.685	0.0195066	1.39951		FALSE
9175.98	53468	252.25	3.49791		9327.18	606.268	0.0226492	0.983789		FALSE
9179.43	53478	283.25	3.92778		10736.7	693.159	0.0254327	0.854962		FALSE
9182.46	53486.7	305.25	4.23286		6095.65	777.78	0.027408	1.5064		FALSE
9185.95	53496.8	330.25	4.57953		4754.03	868.482	0.0296527	1.93224		FALSE
9189.11	53506	370.25	5.1342		7826.61	947.969	0.0332443	1.17408		FALSE
9191.88	53514	381.25	5.28674		8566.1	763.815	0.034232	1.07305		FALSE
9195.98	53525.8	409.25	5.67501		3157.12	1344.61	0.0367461	2.91277		FALSE
9200.85	53539.9	461.25	6.39608		6648.59	1476.82	0.0414151	1.38388		FALSE
9203.64	53548	474.25	6.57635		4385.44	934.521	0.0425823	2.09868		FALSE
9207.09	53558	551.25	7.6441		5911.89	1410.21	0.0494961	1.55739		FALSE
9210.55	53568	555.25	7.69957		4535.6	1468.04	0.0498552	2.03072		FALSE
9213.43	53576.3	559.25	7.75503		4724.54	1498.57	0.0502144	1.95012		FALSE
9216.78	53586	666.25	9.23879		5351.36	2091.04	0.0598218	1.72233		FALSE
9220.15	53595.7	760.25	10.5423		6339.21	1957.96	0.0682619	1.45446		FALSE
9223	53603.9	891.25	12.4073		6290.37	2320.12	0.0800242	1.46621		FALSE
9225.85	53612.1	922.25	12.8389		1693.37	7187.7	0.0828077	5.44821		FALSE
9234.88	53638.2	481.25	6.6996		4245.16	1447.09	0.0432108	2.17539		FALSE
9239.15	53650.5	357.25	4.97337		6534.09	718.967	0.032077	1.41399		FALSE
9241.73	53658	312.25	4.34691		3634.3	1012.71	0.0280365	2.54292		FALSE
9246.56	53671.9	287.25	3.99888		3714.12	913.017	0.0257918	2.48957		FALSE
9250.76	53684	262.25	3.65085		3728.78	520.623	0.0235471	2.48091		FALSE
9262.55	53718	241.25	3.3585		4941.42	472.791	0.0216615	1.87447		FALSE
9264.83	53724.5	237.25	3.30282		5037.06	477.287	0.0213024	1.83933		FALSE
9267.41	53732	247.25	3.44203		4500.27	638.071	0.0222003	2.0593		FALSE
9271.58	53744	230.25	3.20537		4512.53	437.076	0.0206739	2.05463		FALSE
9274.52	53752.4	202.25	2.81557		4666.76	517.593	0.0181598	1.98736		FALSE
9277.42	53760.8	204.25	2.84342		4602.06	501.506	0.0183394	2.01593		FALSE
9280.89	53770.8	179.25	2.49538		4359.14	424.257	0.0160946	2.12906		FALSE
9284.09	53780	177.25	2.46754		4269.39	321.131	0.0159151	2.17457		FALSE
9287.77	53790.6	153.25	2.13343		5072.12	317.681	0.0137601	1.83114		FALSE
9413.13	54150	161.25	2.26257		6479.66	272.964	0.0144784	1.45272		FALSE
9416.61	54159.9	151.25	2.12225		7838.99	299.565	0.0135806	1.20125		FALSE
9423.62	54180	146.25	2.05209		8499.09	347.503	0.0131316	1.10878		FALSE
9427.12	54190	162.25	2.2766		9453.23	398.929	0.0145682	0.997238		FALSE
9433.42	54208	200.25	2.80979		4568.23	870.889	0.0179802	2.06501		FALSE
9435.54	54214	209.25	2.93607		4981.4	706.695	0.0187883	1.89415		FALSE
9440.41	54227.9	225.25	3.16058		7210.76	599.789	0.0202249	1.30921		FALSE
9442.55	54234	280.25	3.93231		5612.47	547.309	0.0251633	1.68242		FALSE
9446.75	54246	304.25	4.26906		5575.28	785.43	0.0273182	1.6944		FALSE
9449.55	54254	354.25	4.97063		9124.09	673.455	0.0318077	1.03567		FALSE
9452.92	54263.6	363.25	5.09691		4033.17	953.021	0.0326158	2.3438		FALSE
9456.57	54274	429.25	6.02299		9892.03	1080.59	0.0385418	0.955978		FALSE
9459.11	54281.2	451.25	6.33168		4963.99	1218.12	0.0405172	1.90555		FALSE
9463.33	54293.2	498.25	6.99115		6038.14	1314.63	0.0447373	1.56726		FALSE
9466.39	54302	577.25	8.09964		7981.99	1493.4	0.0518306	1.18597		FALSE
9469.9	54312	641.25	8.99765		9089.99	2048.79	0.057577	1.04179		FALSE
9473.6	54322.5	688.25	9.65712		4798.36	1891.95	0.0617971	1.97434		FALSE
9477.27	54333	766.25	10.7516		5080.52	2568.17	0.0688006	1.86541		FALSE
9479.74	54340	877.25	12.3091		11099.6	2307.86	0.0787672	0.854059		FALSE
9483.94	54352	1011.25	14.1893		8042.48	2650.86	0.0907989	1.17923		FALSE
9490.26	54370	1250.25	17.5428		4413.99	6282.93	0.112258	2.15004		FALSE
9493.78	54380	1354.25	19.002		6677.6	3655.09	0.121596	1.42173		FALSE
9500.79	54399.9	1583.25	22.2152		4318.34	9260.25	0.142158	2.2001		FALSE
9536.55	54501.5	4879.25	68.4628		856.843	103914	0.438102	11.1299		FALSE
9538.96	54508.4	4732.25	66.4002		2041.28	43089.7	0.424903	4.67302		FALSE
9549.45	54538.1	3298.25	46.2791		802.979	59223	0.296146	11.8925		FALSE
9574.04	54607.9	1592.25	22.3415		8347.54	5425.52	0.142966	1.14693		FALSE
9576.95	54616.1	1462.25	20.5174		2392.59	12462.8	0.131294	4.00275		FALSE
9587.49	54646	1077.25	15.1153		10720	2182.42	0.096725	0.894357		FALSE
9590.27	54653.8	981.25	13.7683		8155.68	2001	0.0881052	1.1759		FALSE
9592.44	54660	887.25	12.4494		6053.14	2433.71	0.0796651	1.5847		FALSE
9595.61	54669	860.25	12.1754		2326.94	6506.05	0.0772408	4.12371		FALSE
9604.7	54694.7	582.25	8.24079		4714.79	1936.57	0.0522795	2.03714		FALSE
9608.12	54704.3	499.25	7.06606		2344.01	2864.62	0.044827	4.099		FALSE
9615.04	54723.9	387.25	5.48089		7111.23	781.22	0.0347707	1.35209		FALSE
9618.59	54734	330.25	4.67415		8545.57	668.315	0.0296527	1.12556		FALSE
9624.54	54750.8	258.25	3.6551		4253.36	660.443	0.023188	2.26281		FALSE
9627.8	54760	222.25	3.14558		6387.66	423.119	0.0199556	1.50725		FALSE
9631.02	54769.1	194.25	2.74929		4962.54	495.376	0.0174415	1.94074		FALSE
9634.14	54777.9	167.25	2.36715		3852.77	411.374	0.0150172	2.50058		FALSE
10283.5	56582	144	2.12247		8718.05	332.266	0.0129296	1.17956		FALSE
10293.7	56610	150	2.2109		6392.66	309.057	0.0134683	1.61024		FALSE
10295.9	56615.9	169	2.49095		9041.89	337.089	0.0151743	1.13869		FALSE
10298.1	56622	178	2.6236		3663.74	610.456	0.0159824	2.81082		FALSE
10302.5	56634	186	2.74152		14069.6	251.895	0.0167007	0.732254		FALSE

[truncated: 72 more sheets: ICDC_99A036-1_0_E2_1, ICDC_EDL933-1_0_A1_1, ICDC_IN4-1-1_0_H7_1, ICDC_ren284-1_0_B2_1, ICDC_ren65-1_0_H1_1, ICDC_SD362-1_0_F7_1, ICDC_SD366-1_0_B7_1, ICDC_X114-1_0_C7_1, ICDC_X119-1_0_C1_1, ICDC_X-H007-1_0_G1_1, ICDC99-115-1_0_C7_1, ICDC99B053-1_0_F1_1, ICDCDH5a-1_0_E1_1, ICDCJM109-1_0_B1_1, ICDCMG1655-1_0_D1_1, ICDCren143-1_0_D7_1, ICDCren21-1_0_E7_1, ICDCren223-1_0_B7_1, ICDCsakai-1_0_F7_1, ICDCSD363-1_0_C1_1 …]
