# Supplementary material for: The Construction and Evaluation of Reference Spectra for the Identification of Human Pathogenic Microorganisms by MALDI-TOF MS
Source: PLoS One. 2014 Sep 2;9(9):e106312. doi: 10.1371/journal.pone.0106312 (PMC4152241; doi:10.1371/journal.pone.0106312)
Supplement: File S1 — The original peak lists of the strains used in this study (excluding the highly pathogenic organisms. (ZIP) [file pone.0106312.s001.zip › File S1, Supplementary Material S1/peak list/haemophilus influenzae.xlsx]

## Sheet: ICDC_SC1615-1_0_E1_1
Spectrum: ICDC SC1615-1\0_E1\1 1SLin, "Baseline subt." (D:\Data\BioTyperRealTimeProcessing\China CDC\20120530liuganshixueganjun\ICDC SC1615-1\0_E1\1)
m/z	time	Intens.	SN	Quality Fac.	Res.	Area	Rel. Intens.	FWHM	Chi^2	Bk. Peak
2548.65	28356.9	636.25	7.2526		537.931	3758.35	0.0442117	4.73787		FALSE
2553.58	28384	192.25	2.19145		1972.61	335.905	0.013359	1.29452		FALSE
2949.81	30477.7	668	7.4887		427.553	5124.43	0.0464179	6.89927		FALSE
3129.46	31380.5	392	4.3855		1707.02	1108.65	0.0272392	1.83329		FALSE
3130.9	31387.6	413	4.62044		1352.11	1168.81	0.0286985	2.31556		FALSE
3134.61	31406	185	2.06969		3649.41	248.942	0.0128553	0.858938		FALSE
3214.74	31799.9	436	4.82649		2842.97	1123.06	0.0302967	1.13077		FALSE
3216.1	31806.6	485	5.36891		1214.45	1984.77	0.0337016	2.6482		FALSE
3244.76	31946.3	726	8.03676		572.223	5088.23	0.0504482	5.67045		FALSE
3250.33	31973.4	184	2.03687		2863.55	234.74	0.0127858	1.13507		FALSE
3374.26	32570	201.75	2.22225		4067.53	330.931	0.0140192	0.829559		FALSE
3376.17	32579.1	188	2.0708		3655.68	276.552	0.0130637	0.92354		FALSE
3589.82	33582.2	423.812	4.58943		1610.92	1523.53	0.0294498	2.22843		FALSE
3591.15	33588.4	385.812	4.17793		1302.03	1372.6	0.0268093	2.75812		FALSE
3713.89	34151	1020.81	11.0149		1011.05	5188.53	0.0709341	3.67328		FALSE
3715.13	34156.7	1013.81	10.9394		1250.78	3947.92	0.0704477	2.97026		FALSE
3722.01	34188	187.812	2.02656		9364.12	264.639	0.0130507	0.397476		FALSE
3751.72	34322.6	193.812	2.09131		2679.71	383.404	0.0134676	1.40005		FALSE
3755.95	34341.7	220.812	2.38265		1439.96	614.915	0.0153438	2.60836		FALSE
3841.47	34726.2	468.812	4.99455		484.571	4288.32	0.0325768	7.92757		FALSE
4054.52	35665.8	204.875	2.15273		2902.09	269.295	0.0142363	1.3971		FALSE
4055.68	35670.9	279.875	2.94079		3439.48	480.491	0.0194479	1.17916		FALSE
4057.77	35680	300.875	3.16145		3252.95	502.062	0.0209072	1.24741		FALSE
4060.07	35690	254.875	2.6781		5120.51	302.987	0.0177107	0.792903		FALSE
4062.36	35699.9	192.25	2.02007		3436.89	308.89	0.013359	1.18199		FALSE
4165.22	36144.3	532.25	5.56861		753.799	3968.8	0.0369849	5.52564		FALSE
4168.88	36160	315.25	3.29827		3623.42	526.683	0.0219061	1.15054		FALSE
4171.2	36170	219.25	2.29388		4727.19	321.96	0.0152352	0.882383		FALSE
4250.1	36506.9	223.25	2.33573		1315.23	852.75	0.0155132	3.23144		FALSE
4262.31	36558.8	202.25	2.11602		3531.68	451.431	0.0140539	1.20688		FALSE
4296.91	36705.3	1526.25	15.7513		532.212	16962.6	0.106056	8.07368		FALSE
4336.64	36872.9	196.25	2.02535		3505.88	339.024	0.013637	1.23696		FALSE
4339.24	36883.8	241.25	2.48976		3289.45	430.459	0.0167639	1.31914		FALSE
4340.8	36890.4	239.25	2.46912		1363.16	1077.04	0.016625	3.18437		FALSE
4427.19	37252	247.25	2.53262		5434.62	378.831	0.0171809	0.814628		FALSE
4429.11	37260	244.25	2.50189		4911.86	367.997	0.0169724	0.901719		FALSE
4588.55	37918	224.25	2.28697		6062.04	582.404	0.0155827	0.756932		FALSE
4590.98	37927.9	306.25	3.12324		3776.18	638.682	0.0212807	1.21577		FALSE
4593.08	37936.5	273.25	2.78669		3976.52	794.438	0.0189876	1.15505		FALSE
4701.67	38378	277.5	2.84198		4914.47	359.073	0.0192829	0.956699		FALSE
4712.28	38420.8	1759.5	18.0197		697.743	15628.9	0.122264	6.75361		FALSE
4724.47	38470	335.5	3.43598		3956.04	621.044	0.0233132	1.19424		FALSE
4729.6	38490.7	239.5	2.45281		4095.18	339.3	0.0166423	1.15492		FALSE
4740.84	38535.9	222.5	2.27871		4914.01	379.329	0.0154611	0.96476		FALSE
4743.07	38544.9	233.5	2.39136		3932.91	333.443	0.0162254	1.206		FALSE
4748.29	38565.9	346.5	3.54864		2767.75	1226.31	0.0240775	1.71558		FALSE
4754.57	38591.1	1024.5	10.4923		788.892	8624.5	0.0711903	6.0269		FALSE
4766	38637	235.5	2.41184		3469.71	323.798	0.0163644	1.3736		FALSE
5000.72	39568	209	2.11774		5374.64	266.575	0.014523	0.930429		FALSE
5003.02	39577	223	2.25959		3880.14	379.08	0.0154958	1.28939		FALSE
5005.31	39586	245	2.48251		4337.06	428.279	0.0170245	1.15408		FALSE
5007.85	39595.9	284	2.87769		3134.44	552.586	0.0197346	1.59769		FALSE
5010.18	39605	360	3.64777		4084.29	514.316	0.0250156	1.22669		FALSE
5012.64	39614.7	375	3.79976		3321.26	687.679	0.026058	1.50926		FALSE
5015.01	39623.9	390	3.95175		3465.18	740.615	0.0271003	1.44726		FALSE
5017.54	39633.8	406	4.11388		4240.21	590.399	0.0282121	1.18332		FALSE
5019.62	39642	451	4.56985		5537.77	837.326	0.031339	0.906433		FALSE
5022.44	39653	500	5.06635		3081.45	966.349	0.0347439	1.6299		FALSE
5024.73	39661.9	602	6.09989		4899.95	1153.36	0.0418317	1.02546		FALSE
5027.51	39672.8	674	6.82944		3654.88	1618.74	0.0468348	1.37556		FALSE
5033.19	39695	1216	12.3214		1968.98	5395.15	0.0844973	2.55624		FALSE
5034.94	39701.9	1183	11.987		3606.61	2346.05	0.0822042	1.39603		FALSE
5037.52	39711.9	1076	10.9028		6059.98	1591.55	0.074769	0.831277		FALSE
5039.89	39721.2	1003	10.1631		4594.16	1511.57	0.0696963	1.09702		FALSE
5041.94	39729.2	1007	10.2036		3532.52	1991.32	0.0699743	1.42729		FALSE
5044.94	39740.9	1013	10.2644		3462.86	2006.88	0.0703912	1.45687		FALSE
5056.75	39787	2069	21.0109		969.243	17719	0.14377	5.21722		FALSE
5059.06	39796	1978	20.0868		6516.29	3015.54	0.137447	0.776371		FALSE
5064.78	39818.3	2274	23.0927		916.077	21369.8	0.158015	5.52878		FALSE
5072.4	39847.9	1867	18.9596		3847.47	3779.34	0.129734	1.31837		FALSE
5073.97	39854	1850	18.7869		8679.5	1889.09	0.128553	0.584592		FALSE
5084.12	39893.5	3198	32.476		915.775	25268.8	0.222222	5.55171		FALSE
5085.99	39900.8	3176	32.2526		5080.13	4873.48	0.220693	1.00115		FALSE
5088.36	39910	3232	32.8213		5117.77	4947.24	0.224585	0.994253		FALSE
5098.95	39951.1	14391	146.142		647.929	157148	1	7.86962		FALSE
5114.04	40009.6	1455	14.7757		3622.77	2226.37	0.101105	1.41164		FALSE
5119.26	40029.8	1669	16.9489		2475.83	6428.12	0.115975	2.06769		FALSE
5121.1	40037	1743	17.7003		695.905	17549.4	0.121117	7.3589		FALSE
5136.35	40096	813	8.25609		8297.07	820.771	0.0564936	0.619056		FALSE
5137.9	40102	835	8.47951		8293.44	1670.26	0.0580224	0.619514		FALSE
5140.03	40110.2	791	8.03268		1005	5682.69	0.0549649	5.11444		FALSE
5149.42	40146.5	405	4.11281		1769	1752.71	0.0281426	2.91092		FALSE
5155.5	40170	292	2.96529		6537.48	424.157	0.0202905	0.788607		FALSE
5157.06	40176	259	2.63017		3415.11	510.417	0.0179974	1.51007		FALSE
5160.17	40188	263	2.67079		5154	464.031	0.0182753	1.0012		FALSE
5162.75	40197.9	239	2.42707		3022.49	433.587	0.0166076	1.70811		FALSE
5165.35	40208	206	2.09195		3373.49	367.864	0.0143145	1.53116		FALSE
5167.95	40218	213	2.16304		8542.26	315.572	0.0148009	0.604986		FALSE
5241.31	40499.8	392	4.0477		2023.56	1606.62	0.0272392	2.59015		FALSE
5243.06	40506.5	381	3.93411		2564.25	1366.28	0.0264749	2.04468		FALSE
5773.42	42487.7	225.5	2.3359		3571.72	472.456	0.0156695	1.61643		FALSE
6022.81	43387.9	238	2.44205		1855.68	836.124	0.0165381	3.24561		FALSE
6031.48	43418.8	732.5	7.51598		759.737	8041.59	0.0508999	7.9389		FALSE
6041.31	43453.9	289.812	2.97369		4838.71	452.477	0.0201385	1.24854		FALSE
6044.1	43463.8	256.812	2.63508		4082.02	509.634	0.0178454	1.48066		FALSE
6046.38	43472	222.812	2.28622		4724.04	429.805	0.0154828	1.27992		FALSE
6186.65	43969.2	211.812	2.19491		3782.72	441.281	0.0147184	1.63551		FALSE
6188.88	43977	224.812	2.32963		3981.9	365.359	0.0156217	1.55425		FALSE
6191.8	43987.3	256.812	2.66123		3109.38	657.635	0.0178454	1.99133		FALSE
6194.26	43996	293.812	3.04464		5511.62	461.99	0.0204164	1.12385		FALSE
6196.54	44004	343.812	3.56277		6506.26	704.094	0.0238908	0.952397		FALSE
6199.57	44014.7	360.812	3.73893		3747.58	776.772	0.0250721	1.65429		FALSE
6202.44	44024.8	397.812	4.12189		4932.25	649.162	0.0276431	1.25753		FALSE
6204.49	44032	412.812	4.27731		4652.49	676.347	0.0286855	1.33358		FALSE
6207.86	44043.9	446.812	4.6296		4074.87	968.461	0.0310481	1.52345		FALSE
6210.17	44052	513.812	5.32381		9548.02	803.063	0.0357037	0.650415		FALSE
6212.82	44061.3	584.812	6.05947		5108.48	1223.76	0.0406374	1.21618		FALSE
6215.66	44071.3	689.812	7.14741		4969.4	1448	0.0479336	1.25079		FALSE
6218.48	44081.2	748.812	7.75873		4238.09	1632.66	0.0520334	1.46728		FALSE
6220.64	44088.8	740.812	7.67584		3536.38	1257.01	0.0514775	1.75904		FALSE
6223.42	44098.5	776.812	8.04885		5026.54	1691.74	0.053979	1.23811		FALSE
6226.1	44108	803.812	8.32861		7892.04	1720.49	0.0558552	0.788909		FALSE
6228.94	44117.9	870.812	9.02282		6275.77	1426.08	0.0605109	0.992538		FALSE
6234.05	44135.9	1026.81	10.6392		3019.03	4196.59	0.071351	2.06492		FALSE
6244.88	44173.9	1738.81	18.0165		1331.28	14316.4	0.120826	4.69089		FALSE
6246.61	44180	1826.81	18.9283		5328.76	4052.12	0.126941	1.17225		FALSE
6249.47	44190	1849.81	19.1666		8153.41	4083.21	0.12854	0.766485		FALSE
6252.32	44200	2085.81	21.6119		7141.52	4445.42	0.144939	0.875488		FALSE
6261.24	44231.2	4553.81	47.1838		688.81	58301.5	0.316435	9.08994		FALSE
6281.43	44301.9	828.812	8.58764		2846.05	3154.41	0.0575924	2.20707		FALSE
6286.72	44320.4	778.812	8.06958		1698.55	4030.46	0.054118	3.70123		FALSE
6292.86	44341.9	600.812	6.22525		7530.71	1608.78	0.0417492	0.835626		FALSE
6295.75	44352	547.812	5.6761		6649.55	1176.5	0.0380663	0.946794		FALSE
6298.6	44362	497.812	5.15803		8052.24	1317.55	0.0345919	0.782218		FALSE
6301.46	44371.9	472.812	4.89899		5136.71	998.083	0.0328547	1.22675		FALSE
6303.77	44380	448.812	4.65032		5383.51	1199.35	0.031187	1.17094		FALSE
6307.16	44391.8	399.812	4.14261		13741.6	672.212	0.0277821	0.458982		FALSE
6309.18	44398.9	380.812	3.94574		2743.77	1214.03	0.0264619	2.29946		FALSE
6312.66	44411	316.812	3.28262		5700.46	528.06	0.0220146	1.10739		FALSE
6314.99	44419.2	311.812	3.23081		4618.39	517.836	0.0216672	1.36736		FALSE
6317.51	44427.9	289.812	3.00286		4419.42	470.641	0.0201385	1.42949		FALSE
6328.17	44465.1	207.812	2.15323		3254.46	460.517	0.0144404	1.94446		FALSE
6331.04	44475.1	208.812	2.16359		3817.25	449.318	0.0145099	1.65853		FALSE
6341.36	44511	195.812	2.02889		2887.71	432.372	0.0136066	2.19598		FALSE
6343.93	44520	226.812	2.35009		11039.6	345.337	0.0157607	0.574654		FALSE
6346.83	44530.1	229.812	2.38118		3710.87	513.247	0.0159692	1.71033		FALSE
6349.11	44538	260.812	2.70238		7921.29	412.526	0.0181233	0.801525		FALSE
6351.98	44548	258.812	2.68166		5976.87	551.127	0.0179843	1.06276		FALSE
6354.84	44557.9	279.812	2.91216		6922.38	445.91	0.0194436	0.918014		FALSE
6357.16	44566	329.812	3.43253		5424.66	517.178	0.022918	1.1719		FALSE
6360.03	44576	419.812	4.36921		7543.07	1041.74	0.0291719	0.843162		FALSE
6362.51	44584.6	380.812	3.96332		5213.22	639.127	0.0264619	1.22046		FALSE
6369.82	44610	326.812	3.40131		7374.69	539.953	0.0227095	0.863741		FALSE
6372.66	44619.9	342.812	3.56783		3450.22	773.777	0.0238213	1.84703		FALSE
6375.87	44631	388.812	4.04658		4266.99	834.608	0.0270178	1.49423		FALSE
6388.97	44676.5	806.812	8.39692		1491.92	4918.09	0.0560637	4.28239		FALSE
6391.38	44684.8	757.812	7.88695		3745.55	1712.74	0.0526588	1.70639		FALSE
6394.59	44696	742.812	7.73084		7054.31	1610.72	0.0516165	0.90648		FALSE
6402.68	44724	890.812	9.27115		7326.92	1452.94	0.0619007	0.873856		FALSE
6432.42	44826.9	7268.81	75.6503		682.976	120408	0.505094	9.41823		FALSE
6454.13	44901.9	1139.81	11.8626		3405.15	3165.39	0.0792031	1.8954		FALSE
6456.25	44909.2	1187.81	12.3622		875.256	14013.7	0.0825386	7.37641		FALSE
6474.21	44971.1	618.812	6.44031		7434.96	1063.31	0.043	0.870779		FALSE
6476.35	44978.5	607.812	6.32582		4055.6	1346.15	0.0422356	1.59689		FALSE
6482	44997.9	482.812	5.02488		4413.41	803.457	0.0335496	1.4687		FALSE
6484.34	45006	441.812	4.59817		5337.89	950.58	0.0307006	1.21478		FALSE
6493.06	45036	313.812	3.26601		4689.95	520.723	0.0218062	1.38446		FALSE
6495.96	45046	302.812	3.15153		6884.22	626.974	0.0210418	0.943602		FALSE
6498.84	45055.9	290.812	3.02664		5091.91	640.555	0.0202079	1.27631		FALSE
6500.8	45062.6	271.812	2.8289		4239.7	583.762	0.0188877	1.53332		FALSE
6503.73	45072.7	221.812	2.30852		4001.91	474.454	0.0154133	1.62515		FALSE
6508.48	45089	202.812	2.11078		3945.58	418.15	0.014093	1.64956		FALSE
6519.83	45128	202.812	2.11788		5498.83	591.538	0.014093	1.18568		FALSE
6530.9	45166	231.812	2.42071		12534.9	353.221	0.0161082	0.521016		FALSE
6536.15	45184	219.812	2.2954		8835.39	337.614	0.0152743	0.739769		FALSE
6539.05	45193.9	205.812	2.14921		5783.16	422.623	0.0143015	1.1307		FALSE
6541.62	45202.8	208.812	2.18053		5867.22	343.659	0.0145099	1.11494		FALSE
6544.88	45213.9	270.812	2.82797		5836.09	537.061	0.0188182	1.12145		FALSE
6547.23	45222	336.812	3.51718		4935.3	680.135	0.0234044	1.32661		FALSE
6550.14	45232	325.812	3.40231		5563.63	631.938	0.02264	1.17731		FALSE
6552.49	45240	243.812	2.54602		4386.6	497.906	0.016942	1.49375		FALSE
6555.39	45249.9	214.812	2.24319		5013.08	418.086	0.0149269	1.30766		FALSE
6557.92	45258.6	198.812	2.07611		4574.91	409.843	0.0138151	1.43345		FALSE
6563.59	45278	219.812	2.2954		5019.02	441.313	0.0152743	1.30774		FALSE
6566.47	45287.8	218.812	2.28496		4868.66	459.26	0.0152048	1.34872		FALSE
6569.41	45297.9	240.812	2.51469		3964.94	524.829	0.0167335	1.65687		FALSE
6571.77	45306	243.812	2.54602		4559.38	401.26	0.016942	1.44138		FALSE
6574.7	45316	254.812	2.66089		4182.87	535.648	0.0177064	1.57181		FALSE
6577.61	45325.9	271.812	2.83841		4837.54	538.808	0.0188877	1.3597		FALSE
6580.53	45335.9	255.812	2.67133		4165.52	512.032	0.0177759	1.57976		FALSE
6583.46	45345.9	192.812	2.01345		6255.8	291.843	0.0133981	1.05238		FALSE
6586.37	45355.9	194.812	2.03434		4129.89	391.994	0.0135371	1.59481		FALSE
6588.74	45364	214.812	2.24319		5470.47	408.528	0.0149269	1.20442		FALSE
6607.5	45428	198.812	2.07611		3714.05	498.008	0.0138151	1.77906		FALSE
6907.99	46441.4	392	4.18011		5002.8	1385.33	0.0272392	1.38082		FALSE
6909.94	46447.9	434	4.62798		1845.51	2623.55	0.0301577	3.7442		FALSE
6925.91	46501.1	245	2.61257		1978.4	1143.72	0.0170245	3.50077		FALSE
6928.56	46510	263	2.80451		3009.76	967.8	0.0182753	2.30203		FALSE
7133.93	47189	409	4.33512		2191.54	1911.06	0.0284205	3.25522		FALSE
7137.22	47199.8	450	4.76969		3422.42	1304.82	0.0312695	2.08543		FALSE
7145.82	47228	446	4.73847		8936.08	753.489	0.0309916	0.799659		FALSE
7148.87	47238	460	4.88721		11812.5	1290.2	0.0319644	0.605194		FALSE
7152.27	47249.1	518	5.50343		3660.55	1511.03	0.0359947	1.95388		FALSE
7154.97	47258	661	7.02271		7269.79	1109.1	0.0459315	0.984205		FALSE
7161.61	47279.7	1026	10.9006		2014.28	5334.35	0.0712946	3.55541		FALSE
7163.77	47286.8	1151	12.2287		6005.56	2668.78	0.0799805	1.19286		FALSE
7179.05	47336.8	4552	48.3622		687.333	68682.9	0.316309	10.4448		FALSE
7196.77	47394.8	744	7.90454		4865.67	1763.58	0.051699	1.47909		FALSE
7202.6	47413.8	670	7.11833		1773.07	6415.9	0.0465569	4.06223		FALSE
7217.96	47464	466	4.95096		6319.33	829.701	0.0323813	1.1422		FALSE
7221.63	47476	447	4.7491		5660.46	1277.54	0.0310611	1.2758		FALSE
7225.25	47487.8	406	4.3135		6372.69	929.485	0.0282121	1.13378		FALSE
7230.22	47504	374	3.97352		6410.45	651.672	0.0259885	1.12788		FALSE
7233.28	47514	352	3.73978		6769.15	807.375	0.0244597	1.06857		FALSE
7236.35	47524	364	3.86727		6612.45	824.238	0.0252936	1.09435		FALSE
7238.81	47532	379	4.02664		7178.98	871.031	0.0263359	1.00833		FALSE
7241.88	47542	383	4.06914		5141.65	891.188	0.0266139	1.40847		FALSE
7244.95	47552	404	4.29225		7020.36	678.582	0.0280731	1.03199		FALSE
7250.47	47570	315	3.34668		4150.59	719.225	0.0218887	1.74685		FALSE
7253.55	47580	284	3.01732		4271.44	495.818	0.0197346	1.69815		FALSE
7263.02	47610.8	272	2.88983		3643.51	641.112	0.0189007	1.99341		FALSE
7292.05	47705.2	266	2.82608		5155.12	604.743	0.0184838	1.41453		FALSE
7294.16	47712	269	2.85796		4073.76	475.021	0.0186922	1.79052		FALSE
7297.47	47722.8	304	3.22981		3938.24	722.768	0.0211243	1.85298		FALSE
7307.3	47754.7	827	8.80854		792.61	10787.1	0.0574665	9.21929		FALSE
7321.9	47802	219	2.33261		12285.4	364.103	0.0152178	0.595981		FALSE
7324.37	47810	201	2.14089		8117.71	328.281	0.0139671	0.902271		FALSE
7676.7	48938	196	2.17153		7312.81	475.92	0.0136196	1.04976		FALSE
7679.82	48947.8	207	2.2934		6218.75	358.654	0.014384	1.23494		FALSE
8236.37	50678	173.75	2.03147		12582.5	210.233	0.0120735	0.65459		FALSE
8274.35	50793.9	181.75	2.125		5662.41	334.603	0.0126294	1.46128		FALSE
8277	50802	209.75	2.45238		5370.86	479.478	0.0145751	1.5411		FALSE
8280.29	50812	229.75	2.68621		8881.19	513.177	0.0159648	0.93234		FALSE
8284.19	50823.9	273.75	3.20066		6649.66	756.489	0.0190223	1.24581		FALSE
8286.85	50832	292.75	3.4228		6487.25	843.268	0.0203426	1.27741		FALSE
8290.14	50842	304.75	3.56311		6885.48	545.743	0.0211764	1.204		FALSE
8293.42	50852	288.75	3.37604		8407.36	655.987	0.0200646	0.986447		FALSE
8296.69	50862	322.75	3.77356		7220.02	715.389	0.0224272	1.14912		FALSE
8299.98	50871.9	313.75	3.66833		6079.99	569.702	0.0218018	1.36513		FALSE
8302.62	50880	330.75	3.8671		5621.55	763.93	0.0229831	1.47693		FALSE
8306.13	50890.7	407.75	4.76737		5052.26	951.584	0.0283337	1.64404		FALSE
8309.19	50900	425.75	4.97783		4408.65	1025.7	0.0295845	1.88474		FALSE
8312.19	50909.1	446.75	5.22336		5097.95	1148.36	0.0310437	1.63049		FALSE
8315.75	50919.9	512.75	5.99502		7157.67	958.213	0.0356299	1.16179		FALSE
8318.4	50928	528.75	6.18209		3954.3	1307.91	0.0367417	2.10363		FALSE
8322.04	50939.1	626.75	7.3279		4834.75	1899.33	0.0435515	1.7213		FALSE
8328.62	50959	995.75	11.9908		2233.66	4410.85	0.0691926	3.72868		FALSE
8330.95	50966.1	1059.75	12.7614		1757.65	7847.34	0.0736398	4.73982		FALSE
8340.21	50994.3	482.75	5.81325		5642.23	1156.66	0.0335453	1.47818		FALSE
8343.19	51003.3	366.75	4.41638		5911.23	865.702	0.0254847	1.41141		FALSE
8346.31	51012.8	278.75	3.35669		4721.71	668.422	0.0193697	1.76765		FALSE
8349.34	51022	225.75	2.71847		7126.03	395.686	0.0156869	1.17167		FALSE
8352.63	51031.9	183.75	2.21271		5875.2	424.499	0.0127684	1.42167		FALSE
8355.9	51041.9	172.75	2.08024		5782.33	392.994	0.012004	1.44508		FALSE
8469.05	51383.9	180.75	2.17658		5271.9	350.564	0.0125599	1.60645		FALSE
8472.37	51394	221.75	2.6703		8599.75	320.403	0.0154089	0.985189		FALSE
8475.27	51402.7	227.75	2.74255		5947.16	453.298	0.0158259	1.42509		FALSE
8478.35	51412	269.75	3.24831		6496.27	535.321	0.0187444	1.30511		FALSE
8481.66	51421.9	274.75	3.30852		5783.34	467.786	0.0190918	1.46657		FALSE
8484.97	51431.9	325.75	3.92266		6008.89	683.737	0.0226357	1.41207		FALSE
8488.04	51441.2	421.75	5.07869		5702.6	954.564	0.0293065	1.48845		FALSE
8491.14	51450.5	695.75	8.37818		5779.47	1892.71	0.0483462	1.46919		FALSE
8494.01	51459.1	927.75	11.1719		5636.55	2189.14	0.0644674	1.50695		FALSE
8496.89	51467.8	905.75	10.907		4930.06	2262.03	0.0629386	1.72348		FALSE
8499.6	51475.9	763.75	9.38869		4864.62	1859.65	0.0530714	1.74723		FALSE
8502.99	51486.1	564.75	6.94241		2094.82	3320.87	0.0392433	4.05906		FALSE
8512.26	51514	218.75	2.68907		6944.1	385.793	0.0152005	1.22582		FALSE
8515.53	51523.8	176.75	2.17277		6334.22	410.772	0.012282	1.34437		FALSE
8808.24	52396	169	2.09361		6593.14	393.236	0.0117435	1.33597		FALSE
8812.22	52407.8	162	2.00689		4360.66	416.963	0.011257	2.02085		FALSE
8815.68	52418	185	2.29182		6754.43	336.969	0.0128553	1.30517		FALSE
8821.76	52435.9	218	2.70063		5966.48	518.917	0.0151484	1.47855		FALSE
8824.94	52445.3	213	2.63869		4123.18	541.661	0.0148009	2.14032		FALSE
8828.26	52455.1	264	3.27048		4655.05	505.947	0.0183448	1.89649		FALSE
8831.53	52464.8	297	3.67929		4700.81	720.629	0.0206379	1.87872		FALSE
8834.65	52474	304	3.76601		8512.71	725.193	0.0211243	1.03782		FALSE
8838	52483.9	345	4.27393		5253.79	846.652	0.0239733	1.68221		FALSE
8841.06	52492.9	370	4.58363		6033.65	716.367	0.0257105	1.46529		FALSE
8844.15	52502	437	5.41364		9721.22	1024.11	0.0303662	0.909778		FALSE
8850.92	52521.9	599	7.42053		2292.89	3079.74	0.0416232	3.86016		FALSE
8852.97	52528	606	7.50725		8819.95	810.917	0.0421097	1.00374		FALSE
8854.66	52533	600	7.43292		1736.86	4335.83	0.0416927	5.09808		FALSE
8865.15	52563.9	312	3.86963		5674.04	770.292	0.0216802	1.5624		FALSE
8867.9	52572	241	2.98904		5319.43	603.148	0.0167466	1.66708		FALSE
8874.69	52592	178	2.20768		5490.16	330.459	0.0123688	1.61647		FALSE
9136.81	53358	171.5	2.17683		5899.92	408.744	0.0119172	1.54863		FALSE
9146.05	53384.8	197.5	2.50685		4874.8	398.565	0.0137239	1.87619		FALSE
9148.84	53392.8	233.5	2.96379		5413.35	598.522	0.0162254	1.69005		FALSE
9151.99	53402	262.5	3.33188		9020	499.862	0.0182406	1.01463		FALSE
9155.44	53412	298.5	3.78883		6885.73	740.326	0.0207421	1.32962		FALSE
9158.88	53422	308.5	3.91576		5217.26	795.71	0.021437	1.7555		FALSE
9162.98	53433.8	352.5	4.47424		4539.82	901.802	0.0244945	2.01836		FALSE
9165.1	53440	335.5	4.25846		7199.7	671.36	0.0233132	1.27298		FALSE
9169.19	53451.8	366.5	4.65194		6075.54	967.817	0.0254673	1.5092		FALSE
9176.41	53472.7	560.5	7.11436		1996.71	3981.54	0.038948	4.59575		FALSE
9179.61	53482	577.5	7.33014		9754.36	779.87	0.0401292	0.941078		FALSE
9185.75	53499.8	465.5	5.90854		4356.33	1464.5	0.0323466	2.1086		FALSE
9189.43	53510.4	390.5	4.95657		6787.49	776.722	0.027135	1.35388		FALSE
9196.2	53530	286.5	3.63651		8648.53	527.517	0.0199083	1.06333		FALSE
9198.96	53538	224.5	2.84955		6689.3	672.622	0.0156	1.37518		FALSE
9205.88	53558	167.5	2.12606		4837.75	421.121	0.0116392	1.90293		FALSE
9325.28	53902	161.5	2.07433		11667	206.138	0.0112223	0.79929		FALSE
9332.18	53921.8	213.5	2.74222		5492.34	641.701	0.0148357	1.69913		FALSE
9335.68	53931.8	204.5	2.62663		7159.29	401.09	0.0142103	1.30399		FALSE
9339.21	53942	254.5	3.26883		4730.84	629.851	0.0176847	1.97411		FALSE
9342.43	53951.2	283.5	3.64131		4761.61	738.983	0.0196998	1.96203		FALSE
9352.45	53980	439.5	5.645		6947.61	859.649	0.0305399	1.34614		FALSE
9354.94	53987.1	457.5	5.87619		3363.44	1253.57	0.0317907	2.78136		FALSE
9359.4	53999.9	535.5	6.87804		5211.7	1402.27	0.0372108	1.79585		FALSE
9383.35	54068.5	1135.5	14.5845		746.447	20154.9	0.0789035	12.5707		FALSE
9421.08	54176.4	5659.5	74.1539		434.299	201173	0.393267	21.6926		FALSE
9451.18	54262.3	1873.5	24.5476		4935.46	5184.99	0.130186	1.91496		FALSE
9455.26	54274	1811.5	23.7353		8374.69	6271.9	0.125877	1.12903		FALSE
9458.73	54283.9	1786.5	23.4077		2439.03	10944.6	0.12414	3.87807		FALSE
9465.78	54304	1691.5	22.163		13491.2	3512.72	0.117539	0.701627		FALSE
9468.36	54311.3	1670.5	21.8878		3706.92	5780.03	0.116079	2.55424		FALSE
9472.78	54323.9	1668.5	21.8616		5420	4580.41	0.115941	1.74774		FALSE
9477	54335.9	1653.5	21.6651		4678.1	4570.47	0.114898	2.02582		FALSE
9479.12	54342	1672.5	21.914		6418.79	3485.56	0.116218	1.47678		FALSE
9482.36	54351.2	1713.5	22.4512		5237.12	5887.93	0.119067	1.8106		FALSE
9488.94	54369.9	1747.5	22.8967		5463.13	8369.52	0.12143	1.73691		FALSE
9492.44	54379.9	1830.5	23.9842		5918.23	5032.68	0.127198	1.60393		FALSE
9506.22	54419.1	2789.5	36.5496		1399.57	31110.8	0.193836	6.79224		FALSE
9508.2	54424.7	2753.5	36.0779		887.678	45131.2	0.191335	10.7113		FALSE
9538.17	54509.9	787.5	10.3183		8080.7	1607.41	0.0547217	1.18036		FALSE
9544.74	54528.6	695.5	9.11283		4458.35	1892.6	0.0483288	2.14087		FALSE
9551.58	54548	598.5	7.84188		5589.11	1219.75	0.0415885	1.70896		FALSE
9554.72	54556.9	556.5	7.29157		4054.58	1858.41	0.03867	2.35653		FALSE
9558.83	54568.6	505.5	6.62334		4701.44	1048.6	0.0351261	2.03317		FALSE
9562.14	54577.9	474.5	6.21716		5788	1285.03	0.032972	1.65206		FALSE
9565.34	54587	481.5	6.30888		6315.18	1256.42	0.0334584	1.51466		FALSE
9568.63	54596.4	419.5	5.49652		4932.47	1107.98	0.0291502	1.93993		FALSE
9572.02	54606	394.5	5.16896		5739.64	1014.2	0.027413	1.66771		FALSE
9579.06	54625.9	308.5	4.04214		4089.13	799.844	0.021437	2.34257		FALSE
9581.9	54634	299.5	3.92422		11250.5	563.04	0.0208116	0.851688		FALSE
9584.73	54642	292.5	3.8325		12598.9	892.767	0.0203252	0.760758		FALSE
9591.23	54660.4	241.5	3.16427		5007.24	647.107	0.0167813	1.91547		FALSE
9594.59	54669.9	225.5	2.98209		7430.07	452.159	0.0156695	1.29132		FALSE
9601.68	54690	213.5	2.8234		12285	397.21	0.0148357	0.781577		FALSE
9604.8	54698.8	190.5	2.51924		3388.53	500.37	0.0132374	2.8345		FALSE
9608.04	54708	222.5	2.94242		6979.07	513.939	0.0154611	1.37669		FALSE
9611.57	54718	222.5	2.94242		8324.03	475.478	0.0154611	1.15468		FALSE
9615.1	54727.9	188.5	2.49279		7685.26	406.077	0.0130985	1.25111		FALSE
9617.94	54736	175.5	2.32087		10632.3	302.344	0.0121951	0.904599		FALSE
9621.47	54746	157.5	2.08283		8698.92	338.651	0.0109443	1.10605		FALSE
9968.99	55719.9	152.5	2.05018		3680.78	472.393	0.0105969	2.70839		FALSE
9971.92	55728	173.5	2.37437		5019.44	404.82	0.0120561	1.98666		FALSE
9975.51	55738	178.5	2.44279		11080.5	463.647	0.0124036	0.900274		FALSE
9979.1	55747.9	201.5	2.75755		5990.66	519.628	0.0140018	1.66577		FALSE
9982.68	55757.9	212.5	2.90809		5862.11	553.214	0.0147662	1.70292		FALSE
9985.6	55766	243.5	3.33233		7188.84	585.147	0.0169203	1.38904		FALSE
9989.2	55776	273.5	3.74288		7009.39	515.123	0.0190049	1.42512		FALSE
9992.77	55785.9	286.5	3.92079		6489.01	705.123	0.0199083	1.53995		FALSE
9996.1	55795.1	294.5	4.03027		4549.53	791.377	0.0204642	2.19717		FALSE
9999.25	55803.8	338.5	4.63242		5857.19	850.229	0.0235216	1.70717		FALSE
10002.4	55812.7	354.5	4.85138		5804.95	936.382	0.0246335	1.72309		FALSE
10006	55822.6	386.5	5.2893		7051.8	789.579	0.0268571	1.41893		FALSE
10009.6	55832.6	401.5	5.49458		6075.57	1082	0.0278994	1.64752		FALSE
10013	55842	441.5	6.04198		8378.46	889.141	0.0306789	1.19509		FALSE
10016.3	55851.3	456.5	6.24726		4648.66	1570.11	0.0317212	2.15468		FALSE
10019.5	55860	473.5	6.47991		12995.3	1004.5	0.0329025	0.77101		FALSE
10027.4	55881.9	542.5	7.42418		5184.52	1525.77	0.0376972	1.93411		FALSE
10034.4	55901.2	602.5	8.24529		4971.79	1257.63	0.0418664	2.01826		FALSE
10065.7	55987.9	1478.5	20.2335		1022.52	23412.8	0.102738	9.84408		FALSE
10068.1	55994.6	1455.5	19.9187		2052.46	12429.9	0.10114	4.9054		FALSE
10077.5	56020.5	1162.5	15.909		6533.45	4050.45	0.0807797	1.54245		FALSE
10091.1	56058	975.5	13.3498		7960.37	2078.35	0.0677854	1.26766		FALSE
10114.3	56122	1285.5	17.5922		5666.05	4511.68	0.0893267	1.78507		FALSE
10117.8	56131.8	1416.5	19.385		7987.79	4910.76	0.0984296	1.26666		FALSE
10127.2	56157.7	1925.5	26.3507		1998.65	16208.2	0.133799	5.06703		FALSE
10130.3	56166.1	1903.5	26.0496		974.654	28911.6	0.13227	10.3937		FALSE
10152.7	56227.9	688.5	9.42221		2393.52	6567.52	0.0478424	4.24175		FALSE
10165.8	56264	509.5	7.25731		6650.7	1403.77	0.0354041	1.52853		FALSE
10168.7	56271.9	466.5	6.64482		6347.61	985.48	0.0324161	1.60197		FALSE
10171.6	56279.9	463.5	6.60209		4810.18	1276.9	0.0322076	2.11461		FALSE
10175.9	56291.8	427.5	6.0893		6403.52	1416.37	0.0297061	1.58912		FALSE
10179.7	56302	411.5	5.8614		12826	571.842	0.0285943	0.793673		FALSE
10185.7	56318.5	370.5	5.27739		5934.47	1019.07	0.0257453	1.71636		FALSE
10192	56335.9	380.5	5.41983		2674	2003.18	0.0264401	3.81152		FALSE
10202.6	56365	340.5	4.85008		4889.2	736.636	0.0236606	2.08676		FALSE
10205.1	56372	369.5	5.26315		11037.8	762.418	0.0256758	0.924564		FALSE
10208.8	56382	369.5	5.26315		14012	1013.03	0.0256758	0.728571		FALSE
10217.5	56406	308.5	4.39427		10082.9	823.895	0.021437	1.01335		FALSE
10220.4	56414	274.5	3.90997		11853.5	742.56	0.0190744	0.862225		FALSE
10224.1	56424	267.5	3.81026		10037.8	528.51	0.018588	1.01856		FALSE
10226.7	56431.1	226.5	3.22626		6126.05	596.824	0.015739	1.66938		FALSE
10229.9	56439.9	194.5	2.77045		4806.97	408.063	0.0135154	2.12813		FALSE
10233.2	56449.1	165.5	2.35738		5265.98	446.748	0.0115002	1.94327		FALSE
10237.1	56459.8	156.5	2.22918		6585.9	386.419	0.0108749	1.5544		FALSE
10240.1	56468	151.5	2.15796		6392.87	285.129	0.0105274	1.6018		FALSE
10244	56478.6	141.5	2.01552		5661.26	331.662	0.00983253	1.80949		FALSE
10247.2	56487.3	145.5	2.0725		6342.29	315.724	0.0101105	1.61569		FALSE
10254	56505.9	144.5	2.05826		6269.58	292.234	0.010041	1.63551		FALSE
11524.2	59883.8	135	2.23879		4236.61	420.312	0.00938086	2.72014		FALSE
11527.3	59892	145	2.40463		9112.5	346.336	0.0100757	1.265		FALSE
11531.2	59902	147	2.4378		5806.44	404.909	0.0102147	1.98593		FALSE
11535.1	59912	189	3.13431		10834.2	481.273	0.0131332	1.06469		FALSE
11542.1	59930	199	3.30015		12899.7	290.202	0.0138281	0.894751		FALSE
11544.6	59936.5	204	3.38306		2838.51	1251.74	0.0141755	4.06713		FALSE
11551.7	59954.8	161	2.66997		6408.86	361.483	0.0111875	1.80245		FALSE
11556	59965.9	146	2.42121		5034.38	507.564	0.0101452	2.29541		FALSE
11559.1	59974	147	2.4378		12477.8	279.921	0.0102147	0.926377		FALSE
11562.7	59983.3	121	2.00662		7743.58	249.436	0.00840803	1.4932		FALSE
11960.1	60999.9	126	2.18346		6962.74	336.885	0.00875547	1.71773		FALSE
11964.1	61010	129	2.23545		9865.71	324.182	0.00896394	1.21269		FALSE
11968	61019.9	126	2.18346		8413.78	265.585	0.00875547	1.42243		FALSE
11971.2	61028	135	2.33942		6170.47	350.468	0.00938086	1.94008		FALSE
11975.1	61038	156	2.70334		11012.5	372.894	0.0108401	1.08741		FALSE
11978.7	61047	139	2.40874		7331.95	304.764	0.00965881	1.63376		FALSE
11982.9	61057.8	151	2.64317		7045.58	400.609	0.0104927	1.70078		FALSE
11986.2	61066	164	2.87073		10302.2	417.792	0.011396	1.16346		FALSE
11990.1	61076	173	3.02827		13392.3	343.685	0.0120214	0.895303		FALSE
11993.3	61084	144	2.52064		7925.69	316.491	0.0100063	1.51322		FALSE
11997.2	61094	176	3.08078		5351	494.441	0.0122299	2.24205		FALSE
12003.6	61110	188	3.29083		11052.5	425.044	0.0130637	1.08604		FALSE
12008.3	61122	226	3.956		5493.09	656.069	0.0157043	2.18607		FALSE
12012.2	61131.9	233	4.07853		5227.23	702.88	0.0161907	2.29801		FALSE
12015.4	61140	247	4.32359		11403.6	541.996	0.0171635	1.05365		FALSE
12018.1	61146.8	255	4.46363		4831.97	598.673	0.0177194	2.4872		FALSE
12023.3	61159.9	308	5.39136		6509.94	1102.07	0.0214023	1.84691		FALSE
12026.4	61167.9	316	5.5314		8201.24	723.684	0.0219582	1.46642		FALSE
12034.3	61187.8	390	6.82672		5286.1	1454	0.0271003	2.2766		FALSE
12038.3	61198	444	7.77196		5639.64	1662.99	0.0308526	2.13459		FALSE
12041.5	61206	507	8.87474		10081.7	1500.27	0.0352304	1.19439		FALSE
12045.8	61216.8	599	10.4851		6549.26	2183.52	0.0416232	1.83926		FALSE
12052.9	61234.8	786	13.7585		3172.75	4996.74	0.0546175	3.79887		FALSE
12056.5	61243.8	882	15.4389		7637.48	2656.77	0.0612883	1.57859		FALSE
12059.7	61252	915	16.0165		6422.38	2766.49	0.0635814	1.87776		FALSE
12063.6	61262	899	15.7365		7822.68	2004.91	0.0624696	1.54214		FALSE
12066.8	61270	814	14.2486		5794.95	2442.85	0.0565631	2.0823		FALSE
12070.7	61279.9	733	12.8307		7179.34	1675.51	0.0509346	1.68131		FALSE
12074.2	61288.6	630	11.0278		6798.55	1885.6	0.0437774	1.776		FALSE
12077.4	61296.7	549	9.60993		5040.28	2041.32	0.0381488	2.39618		FALSE
12081.9	61307.9	490	8.57717		7164.31	1413.85	0.0340491	1.6864		FALSE
12085.3	61316.7	409	7.15931		5571.69	1249.08	0.0284205	2.16906		FALSE
12088.3	61324.2	354	6.19657		5507.16	807.918	0.0245987	2.19501		FALSE
12092.5	61334.7	320	5.60142		5694.72	742.621	0.0222361	2.12345		FALSE
12099.5	61352.5	266	4.65618		7397.8	782.576	0.0184838	1.63556		FALSE
12103.6	61362.7	243	4.25357		5435.21	734.164	0.0168856	2.22688		FALSE
12124.7	61416	152	2.66067		8172.03	343.22	0.0105622	1.48368		FALSE
12127.5	61423	137	2.39811		7128.67	314.386	0.00951984	1.70123		FALSE
12137.4	61448	141	2.46812		8390.02	382.687	0.00979779	1.44665		FALSE
12145.3	61467.9	132	2.31058		7263.25	279.755	0.0091724	1.67216		FALSE
12148.5	61475.9	119	2.08303		5921.04	326.841	0.00826906	2.05175		FALSE
12152.5	61486	124	2.17055		6328.83	259.274	0.0086165	1.92018		FALSE
12159.7	61504	120	2.10053		8470.92	264.384	0.00833854	1.43546		FALSE

## Sheet: SC40091-1_0_G1_1
Spectrum: SC40091-1\0_G1\1 1SLin, "Baseline subt." (D:\Data\BioTyperRealTimeProcessing\China CDC\20120530liuganshixueganjun\ICDC SC40091-1\0_G1\1)
m/z	time	Intens.	SN	Quality Fac.	Res.	Area	Rel. Intens.	FWHM	Chi^2	Bk. Peak
2538.25	28292	140.25	2.4111		4575.5	205.587	0.0138875	0.554747		FALSE
2539.83	28300.7	157.25	2.70336		3658.49	160.099	0.0155708	0.694229		FALSE
2547.31	28341.7	1714.25	29.4705		1095.84	5201.72	0.169745	2.32453		FALSE
2548.21	28346.7	1736.25	29.8487		865.09	6987.47	0.171923	2.94561		FALSE
2949.46	30467.6	561.5	9.48089		459.031	3801.14	0.0555996	6.4254		FALSE
3120.57	31328	143	2.41953		4051.4	266.998	0.0141598	0.770246		FALSE
3122.19	31336	174	2.94404		6595.25	183.381	0.0172294	0.4734		FALSE
3128.61	31367.8	804	13.6035		1701.57	2283.93	0.0796118	1.83867		FALSE
3129.53	31372.3	898	15.194		1169.17	3538.35	0.0889197	2.6767		FALSE
3138.91	31418.7	435	7.3601		1172.85	1319.45	0.0430736	2.67632		FALSE
3140.82	31428.2	313	5.29589		2284.49	805.376	0.0309932	1.37485		FALSE
3166.48	31554.7	226	3.82387		3194.42	309.173	0.0223785	0.991252		FALSE
3167.95	31562	257	4.34838		4041.5	357.733	0.0254481	0.783854		FALSE
3169.95	31571.8	170	2.87636		4351.69	210.246	0.0168333	0.72844		FALSE
3208.09	31758.9	144	2.43645		2696.4	215.761	0.0142588	1.18977		FALSE
3215.03	31792.8	934	15.6614		590.198	6548.82	0.0924844	5.44737		FALSE
3224.7	31840	137	2.29723		3707.26	191.404	0.0135657	0.869834		FALSE
3228.78	31859.9	121	2.02894		4043.04	152.379	0.0119814	0.798604		FALSE
3241.88	31923.7	151	2.53198		2598.63	351.846	0.014952	1.24753		FALSE
3243.72	31932.6	189	3.16917		2916.93	349.094	0.0187147	1.11203		FALSE
3245.32	31940.4	188	3.1524		1204.89	450.938	0.0186157	2.69345		FALSE
3341.08	32402.6	297	4.96108		507.209	2125.06	0.0294089	6.58718		FALSE
3353.06	32460	176	2.9399		1436.12	652.17	0.0174275	2.3348		FALSE
3355.98	32474	141	2.35526		4449.53	182.631	0.0139618	0.754233		FALSE
3361.43	32500	131	2.18822		3529.52	214.345	0.0129716	0.952377		FALSE
3374.42	32562	184	3.07353		829.278	1011.12	0.0182196	4.06911		FALSE
3374.74	32563.5	206	3.44102		866.833	1011.12	0.0203981	3.89319		FALSE
3464.78	32990	134.625	2.25984		3698.1	228.443	0.0133305	0.936907		FALSE
3466.9	33000	168.625	2.83057		4227.47	227.376	0.0166972	0.820088		FALSE
3594.68	33595.6	1673	28.0158		599.66	12716.6	0.16566	5.99453		FALSE
3604.31	33640.1	190	3.18171		1996.6	611.486	0.0188137	1.80523		FALSE
3651.69	33858	179	2.99751		3219.03	244.755	0.0177245	1.13441		FALSE
3653.41	33865.9	225	3.76782		1718.44	690.271	0.0222794	2.126		FALSE
3842.16	34720	137	2.27059		5357.52	284.121	0.0135657	0.717152		FALSE
3902.81	34990	133	2.19081		4987.31	183.901	0.0131696	0.78255		FALSE
3905.35	35001.2	266	4.38163		4170.44	367.128	0.0263392	0.936437		FALSE
3907.05	35008.8	383	6.30888		3326.17	738.695	0.0379245	1.17464		FALSE
3908.84	35016.7	312	5.13935		1917.77	879.581	0.0308941	2.03822		FALSE
4023.7	35521.9	190	3.11224		994.517	774.995	0.0188137	4.04588		FALSE
4164.73	36132.5	495	8.14719		718.521	3385.89	0.0490148	5.79626		FALSE
4284.26	36642	129	2.08532		4168.03	240.93	0.0127735	1.02789		FALSE
4289.39	36663.7	222	3.5887		2800.81	693.947	0.0219824	1.53148		FALSE
4295.86	36691	860	13.9022		1312.32	3564.78	0.0851569	3.27348		FALSE
4297.7	36698.8	825	13.3364		1276.57	3503.83	0.0816913	3.36661		FALSE
4338.59	36871.2	207	3.34622		1381.57	773.466	0.0204971	3.14033		FALSE
4340.25	36878.2	194	3.13607		3345.84	339.271	0.0192098	1.29721		FALSE
4342.78	36888.8	130	2.10149		5556.08	204.37	0.0128726	0.781628		FALSE
4420.7	37214.9	130	2.09338		3842.93	217.513	0.0128726	1.15035		FALSE
4426.22	37237.9	400	6.44118		1600.49	1363.72	0.0396079	2.76553		FALSE
4427.29	37242.4	404	6.5056		2100.67	1204.14	0.040004	2.10756		FALSE
4432	37262	132	2.12559		5176.87	202.124	0.0130706	0.856115		FALSE
4589.09	37910	152	2.47413		5174.18	231.288	0.015051	0.886922		FALSE
4688.9	38316	172	2.81744		4411.77	310.219	0.0170314	1.06282		FALSE
4691.37	38326	190	3.11229		7590.36	257.175	0.0188137	0.61807		FALSE
4695.32	38342	216	3.53819		5062.46	379.754	0.0213883	0.927479		FALSE
4696.78	38347.9	240	3.93132		5002.6	338.026	0.0237647	0.938868		FALSE
4710.71	38404.1	4460	73.057		787.856	38659	0.441628	5.97915		FALSE
4722.04	38449.8	627	10.2706		8090.15	1163.71	0.0620854	0.583678		FALSE
4723.89	38457.3	544	8.91099		4001.93	1013.56	0.0538667	1.1804		FALSE
4726.02	38465.9	432	7.07637		4180.64	809.902	0.0427765	1.13045		FALSE
4728.81	38477.1	404	6.61772		4142.18	585.469	0.040004	1.14162		FALSE
4731.35	38487.3	462	7.56779		3590.46	845.554	0.0457471	1.31775		FALSE
4733.63	38496.5	410	6.716		4323.17	759.199	0.0405981	1.09494		FALSE
4735.68	38504.8	363	5.94612		4557.42	520.881	0.0359442	1.03912		FALSE
4738.15	38514.7	364	5.9625		3292.45	679.038	0.0360432	1.4391		FALSE
4740.7	38525	353	5.78231		3460.26	669.937	0.034954	1.37004		FALSE
4742.65	38532.8	373	6.10992		3437.15	542.143	0.0369343	1.37982		FALSE
4754.07	38578.7	2639	43.2281		853.157	20880.3	0.261313	5.57232		FALSE
4760.94	38606.3	657	10.762		3050.18	2354.26	0.0650559	1.56087		FALSE
4765.47	38624.5	373	6.10992		4352.47	785.006	0.0369343	1.09489		FALSE
4768.82	38638	270	4.42273		8182.22	341.926	0.0267353	0.582827		FALSE
4770.94	38646.5	227	3.71837		3291.18	419.239	0.0224775	1.44962		FALSE
4773.31	38656	201	3.29248		5602.82	267.835	0.019903	0.851947		FALSE
4775.51	38664.8	207	3.39076		3781.89	359.814	0.0204971	1.26273		FALSE
4778.28	38675.9	159	2.6045		4883.78	218	0.0157441	0.978399		FALSE
4780.29	38684	161	2.63726		6026.46	240.995	0.0159422	0.793218		FALSE
4782.79	38694	176	2.88297		5240.21	256.301	0.0174275	0.912709		FALSE
4784.79	38702	156	2.55536		4655.62	196.623	0.0154471	1.02774		FALSE
4787.28	38712	137	2.24119		4885.33	192.866	0.0135657	0.979931		FALSE
4789.78	38722	123	2.01217		4026.62	191.673	0.0121794	1.18953		FALSE
4794.28	38740	142	2.32299		5462.31	200.693	0.0140608	0.877702		FALSE
5002.42	39564	130	2.12475		6413.21	177.672	0.0128726	0.780018		FALSE
5006.26	39579	174	2.84389		4651.64	259.146	0.0172294	1.07624		FALSE
5011.65	39600.1	295	4.82154		1828.52	1140.31	0.0292108	2.74082		FALSE
5013.63	39607.8	305	4.98499		3916.86	588.668	0.030201	1.28001		FALSE
5016.7	39619.9	304	4.96864		4763.16	454.015	0.030102	1.05323		FALSE
5018.53	39627	336	5.49166		3893.07	659.235	0.0332706	1.28909		FALSE
5021.31	39637.9	454	7.42028		3611.84	1028.62	0.0449549	1.39024		FALSE
5023.9	39648	559	9.13642		3489.12	1311.84	0.055352	1.43988		FALSE
5032.68	39682.3	1871	30.58		927.619	16544.1	0.185266	5.42537		FALSE
5039.77	39710	823	13.4513		6808.41	1247.62	0.0814932	0.740228		FALSE
5041.94	39718.5	835	13.6474		3463.12	1672.5	0.0826815	1.4559		FALSE
5044.87	39729.9	780	12.7485		4452.68	1543.02	0.0772354	1.133		FALSE
5046.95	39738	717	11.7188		7199.88	1082.35	0.0709971	0.700976		FALSE
5057.41	39778.8	1475	24.4377		1046.16	10894.5	0.146054	4.83427		FALSE
5064.67	39807.1	2735	45.3133		1010.52	24609.9	0.270819	5.01194		FALSE
5071.77	39834.7	1281	21.2235		5100.58	1958.29	0.126844	0.994351		FALSE
5073.94	39843.1	1288	21.3395		3887.37	1316.3	0.127537	1.30524		FALSE
5075.96	39851	1359	22.5158		3721.98	2740.71	0.134568	1.36378		FALSE
5084.15	39882.8	1820	30.1536		940.506	15294.8	0.180216	5.40576		FALSE
5084.96	39886	1829	30.3028		7513.18	3694.58	0.181107	0.676806		FALSE
5088.05	39898	1788	29.6235		7541.19	2729.64	0.177047	0.674701		FALSE
5099.06	39940.7	10099	167.32		697.304	99662.6	1	7.31253		FALSE
5114.07	39998.9	737	12.2106		4772.59	1127.62	0.0729775	1.07155		FALSE
5118.75	40017	902	14.9443		1921.74	3403.11	0.0893158	2.66361		FALSE
5121.03	40025.9	880	14.5798		1738	3839.08	0.0871373	2.94651		FALSE
5125.9	40044.7	774	12.8236		1444.37	4268.61	0.0766413	3.54889		FALSE
5133.45	40073.9	392	6.49463		2881.88	770.966	0.0388157	1.78129		FALSE
5135.54	40082	411	6.80942		5105.5	615.731	0.0406971	1.00588		FALSE
5138.08	40091.8	427	7.07451		3331.12	1043.18	0.0422814	1.54245		FALSE
5140.77	40102.2	379	6.27925		4168.34	1169.18	0.0375285	1.23329		FALSE
5144.88	40118.1	245	4.05914		3974.52	376.491	0.0242598	1.29447		FALSE
5147.41	40127.9	238	3.94317		4413.6	437.45	0.0235667	1.16626		FALSE
5149.73	40136.8	184	3.0485		2631.4	440.29	0.0182196	1.95703		FALSE
5152.62	40148	178	2.94909		5463.77	244.252	0.0176255	0.943052		FALSE
5154.69	40156	156	2.5846		9946.11	142.004	0.0154471	0.518262		FALSE
5382.57	41025.9	126.938	2.15967		5196.19	180.657	0.0125693	1.03587		FALSE
5766.79	42452	120	2.08757		8016.08	148.813	0.0118824	0.719403		FALSE
5772.83	42474	257	4.47088		1157.11	1712.04	0.0254481	4.98901		FALSE
6016.74	43354.3	134.625	2.35269		1284.64	774.777	0.0133305	4.68361		FALSE
6016.74	43354.3	140.625	2.45755		1339.84	774.777	0.0139246	4.49064		FALSE
6023.16	43377.2	176.625	3.08668		3360.35	452.25	0.0174894	1.79242		FALSE
6028.88	43397.7	349.625	6.11001		2421.89	1306.51	0.0346198	2.48933		FALSE
6037.22	43427.4	1636.62	28.6015		1114.49	13296.8	0.162058	5.41703		FALSE
6046.35	43460	396.625	6.93138		7439.89	784.922	0.0392737	0.812693		FALSE
6048.58	43467.9	323.625	5.65564		2633.81	1102.67	0.0320453	2.29651		FALSE
6053.65	43486	177.625	3.10416		7779.25	281.759	0.0175884	0.778179		FALSE
6055.34	43492	151.625	2.66506		8759.93	294.244	0.0150139	0.691254		FALSE
6209.92	44039	122.625	2.1687		5192.02	242.038	0.0121423	1.19605		FALSE
6214.75	44056	206.625	3.65429		11044.6	387.34	0.0204599	0.562694		FALSE
6217.71	44066.4	251.625	4.45015		4014.06	629.708	0.0249158	1.54898		FALSE
6220.43	44075.9	273.625	4.83923		4090.12	441.004	0.0270943	1.52084		FALSE
6222.7	44083.9	258.625	4.57395		4016.39	539.815	0.025609	1.54933		FALSE
6225.56	44094	279.625	4.94534		5748.18	530.17	0.0276884	1.08305		FALSE
6228.19	44103.2	279.625	4.94534		5631.55	447.053	0.0276884	1.10595		FALSE
6230.69	44112	341.625	6.04185		5531.88	661.876	0.0338276	1.12633		FALSE
6233.74	44122.7	355.625	6.28945		5394.91	713.97	0.0352139	1.15549		FALSE
6236.39	44132	409.625	7.24447		7917.72	626.448	0.0405609	0.787651		FALSE
6239.2	44141.8	483.625	8.55321		4800.94	1000.51	0.0478884	1.29958		FALSE
6244.35	44159.9	769.625	13.6113		2189.71	3340.9	0.076208	2.85168		FALSE
6247.2	44169.9	771.625	13.6467		5785.68	1714.19	0.0764061	1.07977		FALSE
6250.08	44180	773.625	13.682		8215.39	1713.34	0.0766041	0.760777		FALSE
6261.78	44221	2921.62	51.6708		839.585	31121.5	0.289298	7.45818		FALSE
6274.63	44266	304.625	5.38748		8096.5	626.213	0.0301639	0.774981		FALSE
6277.5	44276	274.625	4.85692		9095.89	433.602	0.0271933	0.690147		FALSE
6282.63	44293.9	312.625	5.52897		1924.08	1598.3	0.030956	3.26526		FALSE
6287.21	44310	292.625	5.17526		3435.56	1022.21	0.0289756	1.83004		FALSE
6291.22	44324	219.625	3.88421		4640.02	461.325	0.0217472	1.35586		FALSE
6300.39	44356	144.625	2.55778		4137.97	218.691	0.0143207	1.52258		FALSE
6302.11	44362	150.625	2.6639		10709.9	158.087	0.0149148	0.588437		FALSE
6304.98	44372	134.625	2.38093		2620.27	328.845	0.0133305	2.40623		FALSE
6307.82	44381.9	130.625	2.31018		4167.32	265.238	0.0129344	1.51364		FALSE
6310.13	44390	117.625	2.08027		3644.94	245.931	0.0116472	1.7312		FALSE
6362.06	44570.8	194.625	3.46139		1275.57	1163.5	0.0192717	4.98762		FALSE
6376.81	44622	118.625	2.10974		9958.02	123.863	0.0117462	0.64037		FALSE
6386.59	44655.9	208.625	3.71038		1822.92	875.726	0.020658	3.5035		FALSE
6388.65	44663	227.625	4.04829		2498.26	506.915	0.0225394	2.55724		FALSE
6391.23	44672	228.625	4.06608		10070	465.021	0.0226384	0.634681		FALSE
6394.11	44682	199.625	3.55031		6227.16	522.608	0.0197668	1.02681		FALSE
6399.84	44701.8	183.625	3.26576		5308.18	389.036	0.0181825	1.20566		FALSE
6402.2	44710	217.625	3.87044		6093.94	445.973	0.0215492	1.05058		FALSE
6405.08	44720	238.625	4.24393		5935.08	393.558	0.0236286	1.07919		FALSE
6407.89	44729.7	289.625	5.15096		9097.23	765.56	0.0286786	0.704378		FALSE
6410.28	44738	343.625	6.11134		6694.46	724.973	0.0340256	0.95755		FALSE
6417.8	44764	633.625	11.269		1690.18	3492.21	0.0627414	3.7971		FALSE
6420.11	44772	678.625	12.0693		8074.27	1508.89	0.0671972	0.795132		FALSE
6432.87	44816.1	3322.62	59.0926		861.16	35685.3	0.329005	7.47001		FALSE
6450.79	44878	255.625	4.54627		7072.45	530.306	0.0253119	0.912101		FALSE
6453.12	44886	281.625	5.00868		3745.82	759.672	0.0278864	1.72275		FALSE
6456.01	44896	283.625	5.04425		4784.38	467.113	0.0280845	1.34939		FALSE
6458.33	44904	274.625	4.88418		4058.95	597.043	0.0271933	1.59113		FALSE
6461.19	44913.9	250.625	4.45734		2905.68	888.668	0.0248168	2.22364		FALSE
6469.36	44942	168.625	2.99898		9223.1	252.3	0.0166972	0.701429		FALSE
6471.68	44950	141.625	2.51879		5632.93	225.13	0.0140237	1.1489		FALSE
6474.39	44959.3	141.625	2.51879		4012.42	288.923	0.0140237	1.61359		FALSE
6476.89	44967.9	123.625	2.19866		4181.65	195.598	0.0122413	1.54888		FALSE
6479.84	44978.1	113.625	2.02081		3620.36	245.533	0.0112511	1.78983		FALSE
6548.6	45214.2	223.625	4.01046		846.319	1911.08	0.0221433	7.73775		FALSE
6563.15	45264	115.625	2.0736		4893.9	228.369	0.0114492	1.34109		FALSE
6566.64	45275.9	166.625	2.98823		2275.82	502.157	0.0164992	2.8854		FALSE
6568.99	45284	173.625	3.11376		1770.54	555.608	0.0171923	3.71016		FALSE
6577.19	45312	120.625	2.16327		3897.43	262.808	0.0119443	1.68757		FALSE
6921.04	46472	127	2.35008		4184.6	186.87	0.0125755	1.65393		FALSE
6924.12	46482.2	126	2.33157		3562.69	277.409	0.0124765	1.94351		FALSE
6927.26	46492.7	164	3.03475		4032.57	364.921	0.0162392	1.71783		FALSE
6930.04	46502	221	4.08951		4654.95	360.228	0.0218834	1.48875		FALSE
6937.17	46525.7	656	12.139		962.278	5813.87	0.0649569	7.20911		FALSE
7130.94	47166	112	2.08516		8677.67	211.764	0.0110902	0.821757		FALSE
7136.41	47183.9	124	2.30857		4061.47	271.477	0.0122784	1.7571		FALSE
7140.69	47198	154	2.8671		4132.66	262.529	0.015249	1.72787		FALSE
7147.18	47219.3	325	6.0616		2102.11	1657.25	0.0321814	3.4		FALSE
7149.83	47228	334	6.22946		8174.79	748.405	0.0330726	0.874619		FALSE
7152.27	47236	308	5.74453		7238.23	518.617	0.0304981	0.988125		FALSE
7155.32	47245.9	283	5.27825		5397.07	628.205	0.0280226	1.32578		FALSE
7158.7	47257	268	4.99849		5411.3	613.443	0.0265373	1.32292		FALSE
7162.05	47268	298	5.55802		3803.51	693.915	0.0295079	1.88301		FALSE
7177.92	47319.9	978	18.2408		1136.11	9937.1	0.0968413	6.31799		FALSE
7191.47	47364.2	5230	97.5451		872.147	60644.1	0.517873	8.24571		FALSE
7206.57	47413.6	400	7.46043		5352.02	715.4	0.0396079	1.34651		FALSE
7210	47424.8	396	7.38583		4679.03	922.175	0.0392118	1.54092		FALSE
7213.4	47435.9	416	7.75885		3228.22	1219.85	0.0411922	2.23448		FALSE
7215.89	47444	403	7.51638		9416.98	658.842	0.0399049	0.766264		FALSE
7223.25	47468	286	5.33421		8095.22	492.889	0.0283196	0.892286		FALSE
7225.7	47476	259	4.83063		5845.23	580.049	0.0256461	1.23617		FALSE
7229.37	47487.9	236	4.40165		6830.4	414.389	0.0233687	1.05841		FALSE
7232.03	47496.6	241	4.49491		2610.74	700.5	0.0238637	2.77011		FALSE
7235.14	47506.7	218	4.06593		5380.97	507.713	0.0215863	1.34458		FALSE
7241.39	47527.1	187	3.48775		6092.58	324.699	0.0185167	1.18856		FALSE
7244.12	47536	197	3.67426		7948.36	325.676	0.0195069	0.911398		FALSE
7247.19	47546	190	3.5437		7864.49	302.027	0.0188137	0.921508		FALSE
7250.26	47556	182	3.3945		8682.82	349.588	0.0180216	0.835012		FALSE
7253.32	47565.9	144	2.68575		5918.51	318.332	0.0142588	1.22553		FALSE
7255.79	47574	161	3.00282		6070.42	255.642	0.0159422	1.19527		FALSE
7258.86	47584	146	2.72306		5792.76	293.888	0.0144569	1.25309		FALSE
7261.91	47593.9	150	2.79766		6136.17	244.441	0.014853	1.18346		FALSE
7264.54	47602.4	146	2.72306		4662.24	311.796	0.0144569	1.55817		FALSE
7267.48	47612	134	2.49924		7088	264.45	0.0132686	1.02532		FALSE
7270.2	47620.8	109	2.03297		5975.67	236.666	0.0107931	1.21663		FALSE
7290.78	47687.7	153	2.85361		1852.16	791.009	0.01515	3.93637		FALSE
7299.5	47716	177	3.30124		6577.39	383.628	0.0175265	1.10979		FALSE
7308.23	47744.3	631	11.7688		984.553	5924.29	0.0624814	7.42289		FALSE
7782.58	49258	102.5	2.01017		5597.15	207.079	0.0101495	1.39045		FALSE
7785.77	49268	102.5	2.01017		9337.57	154.244	0.0101495	0.833811		FALSE
7788.93	49277.9	109.5	2.14745		5669.21	224.025	0.0108427	1.3739		FALSE
7792.13	49288	114.5	2.24551		6528.53	228.572	0.0113378	1.19355		FALSE
7794.9	49296.7	123.5	2.42201		5783.93	277.378	0.0122289	1.34768		FALSE
7798.12	49306.8	138.5	2.71619		6048.57	245.407	0.0137142	1.28925		FALSE
7801.24	49316.6	151.5	2.97113		4596.17	353.932	0.0150015	1.69734		FALSE
7804.23	49326	164.5	3.22608		4052.77	388.002	0.0162887	1.92565		FALSE
7817.48	49367.5	575.5	11.401		806.209	6252.3	0.0569858	9.69659		FALSE
8311.04	50891.1	104.75	2.15482		4319.65	254.122	0.0103723	1.92401		FALSE
8313.95	50899.9	125.75	2.58682		6950.42	219.573	0.0124517	1.19618		FALSE
8320.54	50920	126.75	2.60739		4192.55	241.626	0.0125507	1.9846		FALSE
8323.53	50929	162.75	3.34795		4577.17	394.19	0.0161155	1.81849		FALSE
8330.25	50949.5	368.75	7.79355		2446.59	1638.3	0.0365135	3.40484		FALSE
8332.48	50956.2	375.75	7.94149		2058.28	1806.97	0.0372067	4.04828		FALSE
8836	52462.8	102	2.23402		6592.7	197.359	0.0101	1.34027		FALSE
8839.98	52474.6	109	2.38734		4411.43	333.188	0.0107931	2.00388		FALSE
8842.5	52482	118	2.58446		4631.08	230.764	0.0116843	1.90938		FALSE
8852.81	52512.4	303	6.63636		1181.34	2826.84	0.030003	7.49387		FALSE
8859.45	52531.9	170	3.72337		13962.4	428.832	0.0168333	0.634524		FALSE
9337.72	53922	87	2.03055		9695.49	157.647	0.00861471	0.963099		FALSE
9341.17	53931.9	107	2.49734		5054.41	260.041	0.0105951	1.84812		FALSE
9344.29	53940.8	125	2.91746		5237.3	244.788	0.0123775	1.78418		FALSE
9347.47	53950	139	3.24421		5640.09	338.282	0.0137637	1.65733		FALSE
9350.65	53959.1	152	3.54763		5564.76	304.257	0.015051	1.68033		FALSE
9353.98	53968.6	173	4.03776		3942.08	447.183	0.0171304	2.37285		FALSE
9357.23	53977.9	207	4.83131		7228.88	398.31	0.0204971	1.29442		FALSE
9360.33	53986.8	246	5.74156		6532.97	607.964	0.0243588	1.43278		FALSE
9364.17	53997.8	283	6.60512		5259.05	730.511	0.0280226	1.78058		FALSE
9367.62	54007.7	324	7.56205		5328.25	865.082	0.0320824	1.7581		FALSE
9370.51	54016	417	9.73264		7488.97	1322.01	0.0412912	1.25124		FALSE
9374.68	54027.9	529	12.3467		5121.77	1654.09	0.0523814	1.83036		FALSE
9377.12	54034.9	580	13.537		4203.89	1563.99	0.0574314	2.23058		FALSE
9380.98	54045.9	611	14.2605		4130.92	1676.32	0.060501	2.27092		FALSE
9384.08	54054.8	620	14.4706		5223.64	1703.22	0.0613922	1.79646		FALSE
9386.99	54063.2	683	15.941		6434.95	1827.93	0.0676305	1.45875		FALSE
9421.7	54162.4	4835	114.229		671.671	110072	0.47876	14.0273		FALSE
9447.48	54235.9	865	20.436		8443.89	2332.45	0.085652	1.11885		FALSE
9450.3	54244	831	19.6327		4919.23	2279.77	0.0822854	1.92109		FALSE
9453.81	54254	830	19.6091		6946.9	1715.64	0.0821864	1.36087		FALSE
9457.31	54264	859	20.2942		11008.5	1731.68	0.0850579	0.859094		FALSE
9460.12	54272	864	20.4123		8427.73	2903.66	0.085553	1.1225		FALSE
9463.63	54282	839	19.8217		10424.7	1704.69	0.0830775	0.907805		FALSE
9466.88	54291.2	812	19.1838		5669.98	2202.31	0.080404	1.66965		FALSE
9469.95	54300	778	18.3806		7426.94	1600.21	0.0770373	1.27508		FALSE
9473.77	54310.9	758	17.908		3574.01	2110.51	0.0750569	2.65074		FALSE
9476.26	54318	782	18.4751		6468.51	1611.8	0.0774334	1.46498		FALSE
9479.78	54328	775	18.3097		13790.5	2110.53	0.0767403	0.687415		FALSE
9483.28	54337.9	820	19.3728		6684.97	2235.67	0.0811962	1.4186		FALSE
9486.34	54346.7	862	20.3651		6545.69	2364.47	0.085355	1.44925		FALSE
9488.87	54353.9	890	21.0266		7160.37	1854.21	0.0881275	1.32519		FALSE
9492.71	54364.8	939	22.1842		5184.95	3849.63	0.0929795	1.83082		FALSE
9495.61	54373	945	22.326		6493.78	1984.34	0.0935736	1.46226		FALSE
9508.87	54410.7	2156	50.9363		888.012	35306.6	0.213486	10.708		FALSE
9523.41	54452.1	534	12.616		5947.84	1749.38	0.0528765	1.60115		FALSE
9530.41	54472	413	9.75729		9629.95	789.44	0.0408951	0.989664		FALSE
9533.58	54481	347	8.19801		3941.98	926.241	0.0343598	2.41847		FALSE
9536.76	54490	347	8.19801		7622.87	671.869	0.0343598	1.25107		FALSE
9540.28	54500	318	7.51287		5010.1	819.378	0.0314883	1.90421		FALSE
9543.36	54508.7	314	7.41837		6414.13	633.506	0.0310922	1.48787		FALSE
9546.35	54517.2	281	6.63873		5306.94	749.568	0.0278245	1.79884		FALSE
9549.44	54526	270	6.37885		5616.23	702.421	0.0267353	1.70033		FALSE
9552.94	54535.9	243	5.74097		6515.4	627.281	0.0240618	1.46621		FALSE
9556.57	54546.2	215	5.07946		2918.46	859.144	0.0212892	3.27452		FALSE
9561	54558.7	194	4.58333		3356.34	662.647	0.0192098	2.84864		FALSE
9565.67	54572	201	4.7487		4533.54	408.532	0.019903	2.10998		FALSE
9567.79	54578	203	4.79595		6898	405.416	0.020101	1.38704		FALSE
9570.9	54586.8	174	4.11082		3707.09	574.761	0.0172294	2.58178		FALSE
9574.84	54598	156	3.68556		5216.54	393.139	0.0154471	1.83548		FALSE
9578.36	54608	124	2.92955		5984.99	244.655	0.0122784	1.6004		FALSE
9581.9	54618	120	2.83505		7734.74	287.059	0.0118824	1.23881		FALSE
9585.42	54627.9	103	2.43342		4175.61	257.227	0.010199	2.29558		FALSE
9990.38	55762.8	96	2.34957		6688.7	218.692	0.00950589	1.49362		FALSE
9993.7	55772	108	2.64327		5461.95	252.9	0.0106941	1.82969		FALSE
9997.31	55782	115	2.81459		11224.5	190.426	0.0113873	0.890668		FALSE
10000.2	55790	112	2.74117		7102.75	211.286	0.0110902	1.40793		FALSE
10004.1	55800.9	111	2.71669		5373.49	275.34	0.0109912	1.86175		FALSE
10007.4	55810	133	3.25514		7126.33	247.619	0.0131696	1.40429		FALSE
10011	55820	148	3.62226		8668.55	360.117	0.0146549	1.15487		FALSE
10013.9	55828	159	3.89148		5844.93	388.416	0.0157441	1.71326		FALSE
10017.5	55838	174	4.2586		6306.32	348.747	0.0172294	1.58849		FALSE
10021.1	55848	194	4.74809		5677.2	502.657	0.0192098	1.76515		FALSE
10024.7	55858	213	5.21311		9693.34	541.879	0.0210912	1.03419		FALSE
10028.3	55867.9	207	5.06626		8803.01	423.422	0.0204971	1.13919		FALSE
10031.2	55876	220	5.38443		14917.7	571.053	0.0217843	0.672436		FALSE
10035.5	55887.9	250	6.11868		6671.72	830.424	0.0247549	1.50419		FALSE
10039.1	55897.9	274	6.70607		6432.96	733.258	0.0271314	1.56058		FALSE
10042.1	55906	340	8.3214		7509.41	675.282	0.0336667	1.33727		FALSE
10045.7	55915.9	362	8.85984		6883.19	980.8	0.0358451	1.45945		FALSE
10049.3	55926	424	10.3773		5477.44	1160.83	0.0419844	1.83467		FALSE
10052.2	55934	468	11.4542		6976.11	974.238	0.0463412	1.44095		FALSE
10055.8	55944	524	12.8247		5359.42	1436.6	0.0518863	1.87629		FALSE
10066.3	55973	909	22.2475		896.821	15205.3	0.0900089	11.2244		FALSE
10083	56019	395	9.66751		7170.61	843.179	0.0391128	1.40615		FALSE
10086.2	56028	388	9.49618		2441.13	1366.28	0.0384196	4.13178		FALSE
10089.8	56038	395	9.66751		5238.65	1092.87	0.0391128	1.92604		FALSE
10093.5	56048	401	9.81436		4321.91	1126.93	0.0397069	2.33542		FALSE
10097.1	56058	393	9.61856		12381.5	823.395	0.0389147	0.815499		FALSE
10100	56066	414	10.1325		7271.53	1134.76	0.0409942	1.38898		FALSE
10110.1	56094	533	13.045		9805.62	1119.29	0.0527775	1.03106		FALSE
10113	56102	588	14.3911		6807.42	1594.94	0.0582236	1.48559		FALSE
10116.7	56111.9	614	15.0275		5690.16	1288.08	0.0607981	1.77792		FALSE
10127.5	56141.7	1129	27.6319		2146.38	8505.33	0.111793	4.71839		FALSE
10130	56148.8	1203	29.4431		1688.11	11025.7	0.119121	6.00082		FALSE
10143	56184.5	362	8.85984		5863.49	974.509	0.0358451	1.72986		FALSE
10146.4	56194	313	7.66058		5460.36	844.398	0.0309932	1.8582		FALSE
10150.4	56204.9	279	6.82844		4718.73	593.337	0.0276265	2.15108		FALSE
10153.3	56212.9	251	6.14315		5088.93	684.847	0.0248539	1.99518		FALSE
10156.6	56222	217	5.31101		6447.69	578.142	0.0214873	1.57523		FALSE
10160.3	56232	203	4.96836		12765.2	390.21	0.020101	0.795931		FALSE
10164.6	56243.9	166	4.0628		4070.44	843.317	0.0164373	2.49717		FALSE
10178.4	56282	116	2.88772		9489.98	220.252	0.0114863	1.07255		FALSE
10182.1	56292	103	2.5641		6447	254.191	0.010199	1.57935		FALSE
10185.7	56301.9	106	2.63878		5400.65	261.161	0.0104961	1.88601		FALSE
10189.4	56312	110	2.73836		7111.29	247.161	0.0108922	1.43284		FALSE
10193	56321.9	107	2.66368		7484.17	243.548	0.0105951	1.36194		FALSE
10199.4	56339.6	86	2.1409		4655.71	228.958	0.00851569	2.19073		FALSE
10209.4	56367	81	2.01643		6229.67	161.269	0.0080206	1.63884		FALSE
10212.7	56376	82	2.04132		10100.8	168.872	0.00811962	1.01107		FALSE
10215.6	56384	83	2.06622		6642.49	151.477	0.00821864	1.53792		FALSE
12017.3	61126	75	2.1416		4718.61	211.963	0.00742648	2.54678		FALSE
12021.2	61136	82	2.34148		10832.3	192.109	0.00811962	1.10976		FALSE
12025.2	61146	86	2.4557		4964.5	303.85	0.00851569	2.42224		FALSE
12030.7	61159.9	100	2.85546		4956.72	301.557	0.00990197	2.42715		FALSE
12043.4	61192	145	4.14042		13476.8	218.458	0.0143579	0.893641		FALSE
12045.8	61198	163	4.6544		18334.1	369.282	0.0161402	0.657015		FALSE
12054.5	61220	227	6.4819		3834.05	1485	0.0224775	3.14406		FALSE
12072.6	61265.8	546	15.5908		825.522	11441.3	0.0540648	14.6242		FALSE
12088.5	61305.9	167	4.76862		11502.3	374.682	0.0165363	1.05096		FALSE
12091.1	61312.4	131	3.74065		7681.05	299.487	0.0129716	1.57415		FALSE
12096.5	61325.9	101	2.88402		8038.3	290.788	0.010001	1.50485		FALSE
12099.6	61333.9	92	2.62702		6384.26	266.779	0.00910981	1.89522		FALSE
12102.8	61342	96	2.74124		14744.8	138.591	0.00950589	0.820819		FALSE
12106.2	61350.5	81	2.31292		6538.02	232.214	0.0080206	1.85166		FALSE
12110	61360	82	2.34148		15007.7	152.685	0.00811962	0.80692		FALSE
12113.9	61369.9	71	2.02738		5290.39	196.014	0.0070304	2.2898		FALSE
15709.3	69842	68	2.13531		9315.19	117.591	0.00673334	1.68641		FALSE
15713.8	69852	64	2.00971		11338.2	89.2555	0.00633726	1.38592		FALSE

## Sheet: SC40152-1_0_H1_1
Spectrum: SC40152-1\0_H1\1 1SLin, "Baseline subt." (D:\Data\BioTyperRealTimeProcessing\China CDC\20120530liuganshixueganjun\ICDC SC40152-1\0_H1\1)
m/z	time	Intens.	SN	Quality Fac.	Res.	Area	Rel. Intens.	FWHM	Chi^2	Bk. Peak
2292.12	26904.6	395	3.70016		2578.29	545.592	0.0400142	0.889006		FALSE
2293.51	26912.7	522	4.88983		2628.84	746.079	0.0528795	0.872442		FALSE
2295.23	26922.6	408	3.82193		2293.25	497.247	0.0413311	1.00086		FALSE
2296.65	26930.8	289	2.7072		2632.8	337.084	0.0292762	0.872322		FALSE
2547.65	28343.6	1255	11.7259		527.4	6690.19	0.127134	4.83058		FALSE
3123.8	31344	226	2.10092		4542.12	212.033	0.0228942	0.68774		FALSE
3125.67	31353.2	297	2.76095		3105.38	396.813	0.0300866	1.00653		FALSE
3127.59	31362.7	576	5.35457		2867.9	927.724	0.0583498	1.09055		FALSE
3129.15	31370.4	659	6.12615		1197.31	2331.69	0.0667578	2.61349		FALSE
3135.11	31400	272	2.52855		6551.55	261.237	0.0275541	0.47853		FALSE
3137.54	31412	414	3.8486		1836.89	700.854	0.0419389	1.70807		FALSE
3138.82	31418.3	469	4.35988		1385.74	1250.12	0.0475105	2.26509		FALSE
3175.68	31600	344	3.19787		4767.43	537.635	0.0348478	0.66612		FALSE
3177.42	31608.6	404	3.75563		3381.04	677.505	0.0409259	0.939775		FALSE
3178.95	31616.1	225	2.09163		2825.98	240.332	0.0227929	1.1249		FALSE
3214.05	31788	590	5.48471		632.723	3701.41	0.059768	5.07971		FALSE
3244.09	31934.4	566	5.25673		1122.81	1864.9	0.0573368	2.88926		FALSE
3353.05	32459.9	247	2.29916		1696.21	584.529	0.0250215	1.97679		FALSE
3373.96	32559.8	371	3.4534		689.542	2094.52	0.0375829	4.89305		FALSE
3461.15	32972.9	250	2.3428		2739.1	386.974	0.0253254	1.26361		FALSE
3463.05	32981.9	244	2.28657		3776.39	366.617	0.0247176	0.917028		FALSE
3588.01	33564.8	2586	24.3953		671.427	16933.9	0.261966	5.34386		FALSE
3596.92	33606	358	3.37723		2759.32	576.437	0.036266	1.30355		FALSE
3601.22	33625.8	246	2.32066		2456.28	474.243	0.0249202	1.46613		FALSE
3913.6	35037.8	405	3.89992		780.785	2455.46	0.0410272	5.0124		FALSE
4163.59	36127.6	658.5	6.42686		779.803	4056.9	0.0667072	5.33928		FALSE
4288.52	36660	265	2.59318		5059.78	398.151	0.026845	0.847571		FALSE
4291.34	36671.9	443	4.33501		3983.01	832.67	0.0448767	1.07741		FALSE
4293.24	36679.9	785	7.68167		4354.24	1241.02	0.0795219	0.98599		FALSE
4295.25	36688.4	909	8.89508		1135.3	4640.49	0.0920833	3.78337		FALSE
4334.66	36854.7	231	2.26047		3930.05	370.891	0.0234007	1.10295		FALSE
4336.88	36864	369	3.61088		6606.04	668.52	0.0373803	0.656502		FALSE
4339.39	36874.5	316	3.09224		4445.87	419.105	0.0320113	0.976048		FALSE
4341.61	36883.9	246	2.40725		4731.28	382.649	0.0249202	0.91764		FALSE
4426.23	37237.9	262	2.56413		3526.1	577.68	0.0265411	1.25527		FALSE
4589.08	37910	240	2.36065		4131.24	385.022	0.0243124	1.11083		FALSE
4696.81	38348	303	2.99067		4641.35	498.066	0.0306944	1.01195		FALSE
4710.18	38402	6730	66.4265		795.588	54677.9	0.681761	5.92038		FALSE
4721.55	38447.8	841	8.30084		2572.35	3098.26	0.0851948	1.8355		FALSE
4727.02	38469.9	440	4.34289		11546.9	640.251	0.0445728	0.409377		FALSE
4729.52	38480	422	4.16522		3532.41	927.594	0.0427493	1.33889		FALSE
4732	38490	409	4.03691		6244.43	822.655	0.0414324	0.757796		FALSE
4734.49	38500	322	3.1782		8539.73	520.076	0.0326192	0.554407		FALSE
4736.96	38509.9	276	2.72418		5754.46	418.986	0.0279593	0.82318		FALSE
4739.17	38518.8	219	2.16157		3994.83	388.484	0.0221851	1.18632		FALSE
4741.45	38528	226	2.23067		6270.38	295.835	0.0228942	0.756166		FALSE
4743.65	38536.8	231	2.28002		4505.91	322.561	0.0234007	1.05276		FALSE
4745.92	38546	263	2.59586		5467.6	521.597	0.0266424	0.868007		FALSE
4748.88	38557.9	276	2.72418		3926.59	376.643	0.0279593	1.20942		FALSE
4750.89	38566	319	3.14859		5967.26	678.047	0.0323153	0.796161		FALSE
4753.56	38576.7	335	3.30652		3628.88	478.188	0.0339361	1.30992		FALSE
4756.19	38587.3	398	3.92834		3614.85	720.081	0.0403181	1.31574		FALSE
4760.75	38605.6	663	6.54394		1468.15	2297.9	0.067163	3.24269		FALSE
4767.31	38631.9	3705	36.5691		883.564	25534.6	0.375323	5.39555		FALSE
4774.71	38661.6	823	8.12318		3513.97	1495.91	0.0833713	1.35878		FALSE
4776.96	38670.6	668	6.59329		3719.12	1232.47	0.0676696	1.28443		FALSE
4779.28	38679.9	531	5.24108		3555.82	934.312	0.0537912	1.34407		FALSE
4782.06	38691	380	3.75068		4176	675.563	0.0384947	1.14513		FALSE
4784.29	38700	302	2.9808		3403.81	753.754	0.0305931	1.40557		FALSE
5005.49	39576	209	2.08153		6438.16	339.005	0.0211721	0.777472		FALSE
5008.05	39586	272	2.70898		7332.21	565.442	0.0275541	0.68302		FALSE
5010.09	39594	306	3.0476		4202.19	702.163	0.0309983	1.19226		FALSE
5012.87	39604.9	320	3.18703		5000.2	467.652	0.0324166	1.00253		FALSE
5015.66	39615.8	344	3.42606		3079.65	662.92	0.0348478	1.62865		FALSE
5017.75	39624	426	4.24274		4872.73	783.766	0.0431545	1.02976		FALSE
5023.17	39645.2	757	7.53932		2365.58	2960.3	0.0766854	2.12344		FALSE
5025.4	39653.9	864	8.60499		4718	1259.79	0.0875247	1.06515		FALSE
5032.04	39679.8	2675	26.6416		984.863	20077.6	0.270982	5.10938		FALSE
5041.48	39716.7	1061	10.567		1423.93	5271.83	0.107481	3.54053		FALSE
5063.73	39803.4	4410	43.9329		812.94	48988.6	0.446741	6.22891		FALSE
5070.55	39829.9	1736	17.2942		8145.42	3355.49	0.17586	0.622504		FALSE
5073.13	39840	1564	15.5807		13441.9	2358.74	0.158436	0.377413		FALSE
5075.3	39848.4	1514	15.0826		2554.69	3066.18	0.153371	1.98666		FALSE
5080.32	39867.9	1656	16.4972		4082.6	3251.43	0.167756	1.24438		FALSE
5082.38	39875.9	1812	18.0513		3576.36	3602.71	0.183559	1.4211		FALSE
5085.03	39886.2	1810	18.0314		3509.33	3665.78	0.183356	1.449		FALSE
5087.02	39894	1820	18.131		5432	2700.35	0.184369	0.936491		FALSE
5098.32	39937.8	9614	95.7756		712.346	91284.5	0.973915	7.15708		FALSE
5117.91	40013.8	944	9.40422		3671.86	1871.51	0.0956288	1.39382		FALSE
5120.26	40022.9	902	8.98581		1807.41	3364.2	0.0913742	2.83293		FALSE
5124.83	40040.6	716	7.13286		3529.75	1404.97	0.072532	1.4519		FALSE
5127.25	40050	623	6.20639		4852.6	1127.04	0.063111	1.0566		FALSE
5133.15	40072.8	392	3.90514		3619.21	779.731	0.0397103	1.41831		FALSE
5135.35	40081.3	488	4.8615		3631.51	727.435	0.0494352	1.41411		FALSE
5137.82	40090.8	513	5.11056		3367.12	1250.72	0.0519678	1.52588		FALSE
5139.97	40099.1	456	4.54272		3342.32	1078.33	0.0461936	1.53785		FALSE
5142.5	40108.9	330	3.28749		2907.35	1015.67	0.0334296	1.76879		FALSE
5772.28	42472	202.75	2.09467		3676.55	389.184	0.0205389	1.57003		FALSE
6023.36	43378	267.5	2.77747		6870.24	378.102	0.0270982	0.876733		FALSE
6029.87	43401.2	1165.5	12.1015		1133.34	8276.42	0.118067	5.32046		FALSE
6038.29	43431.2	262.5	2.72556		3899.37	529.328	0.0265917	1.54853		FALSE
6041.35	43442.1	214.5	2.22717		3683.09	448.718	0.0217292	1.64029		FALSE
6043.55	43450	212.5	2.2064		5502.32	286.373	0.0215266	1.09836		FALSE
6238.67	44140	251.5	2.67246		8511.87	385.643	0.0254774	0.732938		FALSE
6244.37	44160	462.5	4.91456		2417.59	2083.28	0.046852	2.58289		FALSE
6246.32	44166.8	462.5	4.91456		5015.46	776.908	0.046852	1.24541		FALSE
6260.9	44217.9	2587.5	27.495		836.906	25659	0.262118	7.481		FALSE
6278.64	44280	236.5	2.51307		5511.27	567.206	0.0239579	1.13924		FALSE
6282.06	44292	246.5	2.61933		3933.95	503.909	0.0249709	1.59689		FALSE
6284.36	44300	224.5	2.38556		4076.63	355.51	0.0227422	1.54156		FALSE
6287.21	44309.9	199.5	2.1199		7026.19	414.335	0.0202097	0.894825		FALSE
6289.49	44317.9	188.5	2.00302		4690.64	370.52	0.0190954	1.34086		FALSE
6412.01	44744	205.5	2.21308		6570.34	312.07	0.0208175	0.975903		FALSE
6414.89	44753.9	270.5	2.91309		4428.83	557.935	0.0274021	1.44844		FALSE
6417.45	44762.8	323.5	3.48386		3280.71	874.315	0.0327711	1.95612		FALSE
6420.33	44772.7	323.5	3.48386		5011.68	547.572	0.0327711	1.28107		FALSE
6432	44813.1	2253.5	24.2685		945.121	19135.3	0.228283	6.80548		FALSE
6564.91	45270	224.5	2.40637		5116.9	349.531	0.0227422	1.28299		FALSE
6566.66	45276	246.5	2.64218		2779.09	1007.32	0.0249709	2.36288		FALSE
6907.24	46426	197.25	2.17123		6819.93	322.457	0.0199818	1.0128		FALSE
7128.09	47156.6	233.25	2.58264		4007.55	395.482	0.0236286	1.77867		FALSE
7130.72	47165.3	345.25	3.82275		5284.59	719.102	0.0349744	1.34934		FALSE
7133.95	47175.9	488.25	5.4061		4974.38	1039.45	0.0494606	1.43414		FALSE
7136.59	47184.5	530.25	5.87114		4376.58	1190.12	0.0537152	1.63063		FALSE
7139.46	47193.9	489.25	5.41717		6860.14	1049.1	0.0495619	1.04072		FALSE
7142.1	47202.6	448.25	4.9632		4807.14	780.108	0.0454085	1.48573		FALSE
7144.92	47211.9	428.25	4.74175		5896.32	735.409	0.0433825	1.21176		FALSE
7147.98	47221.9	468.25	5.19943		6283.95	1022.95	0.0474345	1.1375		FALSE
7150.45	47230	545.25	6.05443		8395.73	1130.76	0.0552348	0.851677		FALSE
7178.81	47322.8	9746.25	108.222		810.23	127253	0.987312	8.86021		FALSE
7194.46	47374	859.25	9.54108		8982.49	1028.43	0.0870435	0.800942		FALSE
7199.32	47389.9	919.25	10.2073		1842.07	5884.39	0.0931216	3.90827		FALSE
7207.88	47417.8	549.25	6.09885		4390.87	1257.97	0.05564	1.64156		FALSE
7210.98	47428	484.25	5.37709		9690.61	852.312	0.0490554	0.744121		FALSE
7213.42	47435.9	461.25	5.1217		4416.56	1236.27	0.0467254	1.63327		FALSE
7216.51	47446	415.25	4.61092		5553.14	707.609	0.0420655	1.29954		FALSE
7219.56	47456	416.25	4.62202		6652.86	886.622	0.0421668	1.08518		FALSE
7222.63	47466	437.25	4.85521		7143.27	874.978	0.0442942	1.01111		FALSE
7225.4	47475	330.25	3.66708		5707.2	696.969	0.0334549	1.26601		FALSE
7228.16	47484	283.25	3.1452		8789.17	455.322	0.0286937	0.822394		FALSE
7231.23	47494	277.25	3.07857		7570.22	572.243	0.0280859	0.955219		FALSE
7236.75	47512	232.25	2.57889		7627.66	494.748	0.0235273	0.948751		FALSE
7241.04	47526	232.25	2.57889		4430.79	591.871	0.0235273	1.63426		FALSE
7244.11	47536	196.25	2.17915		9147.32	330.973	0.0198805	0.791938		FALSE
7300.42	47719	181.25	2.01259		5599.78	285.786	0.0183609	1.3037		FALSE
7303.44	47728.8	235.25	2.61221		5403.01	424.062	0.0238312	1.35174		FALSE
7306.28	47738	344.25	3.82254		4913.98	683.298	0.0348731	1.48684		FALSE
7309.11	47747.1	329.25	3.65598		5129.53	639.069	0.0333536	1.42491		FALSE
7311.84	47756	237.25	2.64073		5733.48	401.966	0.0240338	1.27529		FALSE
7808.07	49338	176	2.02771		7458.37	339.355	0.0178291	1.04689		FALSE
7811.24	49347.9	214	2.49721		5567.46	454.146	0.0216786	1.40302		FALSE
7814.42	49357.9	253	2.95231		6584.85	532.255	0.0256293	1.18673		FALSE
7816.98	49365.9	237	2.7656		3904.85	560.204	0.0240085	2.00186		FALSE
7820.18	49376	297	3.46575		8318.73	489.823	0.0300866	0.940069		FALSE
7829.08	49403.9	903	10.5373		1059.53	8282.93	0.0914755	7.3892		FALSE
7838.04	49431.9	208	2.42719		6611.95	342.822	0.0210708	1.18544		FALSE
7841.25	49442	177	2.06545		7271.32	307.499	0.0179304	1.07838		FALSE
8330.2	50949.3	197.625	2.34338		1696.92	1082.24	0.0200198	4.90902		FALSE
9177.36	53459.9	181.75	2.24201		6578.23	329.044	0.0184116	1.39511		FALSE
9340.88	53931	174.5	2.18306		5060.89	413.368	0.0176772	1.8457		FALSE
9344.25	53940.7	207.5	2.5959		4504.8	507.39	0.0210201	2.07428		FALSE
9347.49	53950	247.5	3.09631		5031.54	440.478	0.0250722	1.85778		FALSE
9350.97	53960	260.5	3.25895		11038.3	625.537	0.0263891	0.847142		FALSE
9354.16	53969.1	291.5	3.64677		6121.42	716.02	0.0295295	1.5281		FALSE
9357.25	53978	323.5	4.0471		5239.42	612.906	0.0327711	1.78593		FALSE
9361.04	53988.8	359.5	4.49747		3791.14	1145.36	0.036418	2.46919		FALSE
9364.22	53998	384.5	4.81023		4951.61	1278.7	0.0389505	1.89115		FALSE
9367.71	54008	501.5	6.27394		7575.95	969.361	0.0508028	1.23651		FALSE
9378	54037.4	865.5	10.8277		1466.97	7502.83	0.0876766	6.39279		FALSE
9378.86	54039.9	894.5	11.1905		1587.73	7502.83	0.0906144	5.90707		FALSE
9380.99	54046	886.5	11.0904		8584.83	1216.55	0.089804	1.09274		FALSE
9384.47	54055.9	987.5	12.354		6340.93	2605.48	0.100035	1.47998		FALSE
9420.93	54160.2	9871.5	124.358		711.633	205599	1	13.2385		FALSE
9440.43	54215.8	1867.5	23.5261		2129.76	15573	0.189181	4.43263		FALSE
9461.09	54274.8	1282.5	16.1565		1774.92	7923.46	0.129919	5.33043		FALSE
9466.37	54289.8	1190.5	14.9975		10452.5	3970.21	0.1206	0.905655		FALSE
9469.92	54299.9	1080.5	13.6118		7792.2	3617.93	0.109457	1.21531		FALSE
9473.45	54310	1015.5	12.7929		10683.6	2075.02	0.102872	0.886729		FALSE
9476.55	54318.8	993.5	12.5158		6109.96	2735.34	0.100643	1.551		FALSE
9479.78	54328	1007.5	12.6921		8173.39	2062.8	0.102061	1.15983		FALSE
9486.79	54347.9	897.5	11.3064		7129.01	1828.77	0.0909183	1.33073		FALSE
9493.12	54366	848.5	10.6891		8234.91	2220.95	0.0859545	1.15279		FALSE
9496.3	54375	769.5	9.69389		3570.15	2648.88	0.0779517	2.65992		FALSE
9500.11	54385.8	762.5	9.6057		5429.58	2092.26	0.0772426	1.7497		FALSE
9504.36	54397.9	830.5	10.4623		4672.62	2261.94	0.0841311	2.03406		FALSE
9507.89	54408	898.5	11.319		10876.7	2410.55	0.0910196	0.874156		FALSE
9517.73	54435.9	1286.5	16.2069		2421.51	9600.66	0.130325	3.93049		FALSE
9521.25	54446	1406.5	17.7186		5137.66	3825.02	0.142481	1.85323		FALSE
9534.65	54484	3607.5	45.446		1993.01	29619.2	0.365446	4.78404		FALSE
9536.35	54488.8	3589.5	45.2192		1648.63	30330.5	0.363623	5.78439		FALSE
9549.75	54526.8	924.5	11.6465		4591.27	2970.02	0.0936534	2.07998		FALSE
9554.38	54540	772.5	9.73168		13170.4	1529.29	0.0782556	0.725444		FALSE
9556.62	54546.3	685.5	8.63568		5081.23	2333.55	0.0694423	1.88077		FALSE
9560.72	54558	635.5	8.0058		9553.96	1283.52	0.0643772	1.00071		FALSE
9563.88	54566.9	589.5	7.42631		6622.57	1596.06	0.0597174	1.44413		FALSE
9567.07	54575.9	552.5	6.9602		10585.3	1483.8	0.0559692	0.903807		FALSE
9570.57	54585.9	526.5	6.63266		4126.86	1731.12	0.0533354	2.3191		FALSE
9574.13	54596	466.5	5.8768		9669.81	905.604	0.0472573	0.990105		FALSE
9577.64	54605.9	447.5	5.63745		4280.14	1401.1	0.0453325	2.2377		FALSE
9580.9	54615.1	386.5	4.86899		6144.47	996.132	0.0391531	1.55927		FALSE
9584.02	54624	350.5	4.41547		6601.45	882.302	0.0355063	1.45181		FALSE
9587.56	54634	307.5	3.87378		5089.5	820.333	0.0311503	1.88379		FALSE
9591.08	54644	335.5	4.22651		9195.02	829.368	0.0339867	1.04307		FALSE
9595.28	54655.9	295.5	3.7226		5156.17	774.15	0.0299347	1.86093		FALSE
9598.21	54664.2	250.5	3.15571		4364.97	658.09	0.0253761	2.19892		FALSE
9602.38	54675.9	224.5	2.85299		4335.05	720.36	0.0227422	2.21506		FALSE
9612.29	54704	170.5	2.16674		7629.34	402.425	0.0172719	1.25991		FALSE
10004.5	55802	169.5	2.16907		4715.81	399.844	0.0171706	2.12149		FALSE
10008.1	55812	180.5	2.30983		6471.55	427.757	0.018285	1.54648		FALSE
10011.3	55820.8	203.5	2.60416		6832.37	493.116	0.0206149	1.46528		FALSE
10014.6	55830	280.5	3.58951		11669.8	474.853	0.0284151	0.858169		FALSE
10018.2	55840	296.5	3.79426		10688.9	632.137	0.030036	0.937253		FALSE
10021.8	55849.8	303.5	3.88384		7113.95	734.939	0.0307451	1.40875		FALSE
10024.9	55858.5	338.5	4.33173		6320.47	818.374	0.0342906	1.5861		FALSE
10028.3	55868	357.5	4.57487		6439.41	852.36	0.0362154	1.55734		FALSE
10031.6	55877.1	365.5	4.67725		5858.68	738.885	0.0370258	1.71227		FALSE
10035.1	55886.7	394.5	5.04836		6447.52	985.094	0.0399635	1.55643		FALSE
10038.5	55896	426.5	5.45785		11948.1	1034.29	0.0432052	0.840172		FALSE
10042.1	55906	518.5	6.63516		8422.75	1277.69	0.0525249	1.19226		FALSE
10045.7	55915.9	634.5	8.1196		7338.78	1585.54	0.0642759	1.36885		FALSE
10049.3	55925.9	714.5	9.14335		7332.23	1835.84	0.0723801	1.37056		FALSE
10052.2	55934	769.5	9.84717		7098.6	2070.18	0.0779517	1.41608		FALSE
10055.8	55944	924.5	11.8307		7095.83	3045.55	0.0936534	1.41714		FALSE
10063	55963.9	1518.5	19.432		3445.82	8089.98	0.153827	2.92035		FALSE
10065.7	55971.4	1629.5	20.8525		1549.07	17113.2	0.165071	6.49793		FALSE
10079.7	56010	730.5	9.34809		3744.03	2017.52	0.0740009	2.69221		FALSE
10083.7	56021.1	712.5	9.11775		4642.26	2013.73	0.0721775	2.17216		FALSE
10087.7	56032	737.5	9.43767		5793.31	2053.31	0.07471	1.74126		FALSE
10090.6	56040	750.5	9.60403		5201.3	2078.86	0.0760269	1.94001		FALSE
10094.9	56052	728.5	9.3225		4769.47	1561.21	0.0737983	2.11657		FALSE
10098	56060.6	773.5	9.89836		5427.06	2161.95	0.0783569	1.86068		FALSE
10101.4	56070	845.5	10.8197		8687.22	2333.03	0.0856506	1.16279		FALSE
10108.6	56089.9	1113.5	14.2493		3473.02	6344.18	0.112799	2.91062		FALSE
10112.2	56099.6	1207.5	15.4522		7247.12	3368.31	0.122322	1.39534		FALSE
10128	56143.3	2542.5	32.536		781.057	48830	0.25756	12.9671		FALSE
10143	56184.4	731.5	9.36089		3789.22	5360.46	0.0741022	2.67679		FALSE
10152.9	56211.8	455.5	5.82896		4373.46	1572.62	0.0461429	2.32149		FALSE
10156.6	56222	427.5	5.47065		9899.11	846.531	0.0433065	1.02601		FALSE
10159.8	56230.6	360.5	4.61326		2334.76	2091.78	0.0365193	4.35151		FALSE
10166.8	56250	302.5	3.87105		13977.3	418.001	0.0306438	0.727379		FALSE
10185	56300	180.5	2.34157		8683.26	353.554	0.018285	1.17295		FALSE
10188.6	56309.9	168.5	2.1859		8395.47	330.943	0.0170693	1.21358		FALSE
10192.2	56319.8	177.5	2.30265		7355.03	432.201	0.0179811	1.38575		FALSE
12042.6	61190	166	2.25394		11533.1	386.774	0.0168161	1.04418		FALSE
12046.6	61200	193	2.62054		12850.5	381.456	0.0195512	0.937438		FALSE
12050.5	61209.9	248	3.36733		6764.65	697.525	0.0251228	1.78139		FALSE
12054.4	61219.9	316	4.29063		5162.17	932.731	0.0320113	2.33515		FALSE
12057.3	61227.2	380	5.15962		5805.52	1128.73	0.0384947	2.07687		FALSE
12060.8	61236	411	5.58053		10592.3	1141.55	0.041635	1.13864		FALSE
12063.6	61243	330	4.48072		5075.91	1543.7	0.0334296	2.37664		FALSE

## Sheet: ICDC_SC40619-1_0_B1_1
Spectrum: ICDC SC40619-1\0_B1\1 1SLin, "Baseline subt." (D:\Data\BioTyperRealTimeProcessing\China CDC\20120530liuganshixueganjun\ICDC SC40619-1\0_B1\1)
m/z	time	Intens.	SN	Quality Fac.	Res.	Area	Rel. Intens.	FWHM	Chi^2	Bk. Peak
2547.57	28343.3	1377.5	20.7577		1019.62	3980.88	0.0861476	2.49856		FALSE
2548.59	28348.8	1406.5	21.1947		890.214	5071.74	0.0879612	2.86289		FALSE
2557.19	28396	150.5	2.2679		3968.07	183.426	0.00941213	0.644443		FALSE
2949.31	30467	421	6.27521		439.055	2793.96	0.026329	6.71739		FALSE
3128.8	31369	458	6.83671		1321.69	1451.97	0.0286429	2.36727		FALSE
3130.61	31378	436	6.50831		4690.87	688.794	0.027267	0.667385		FALSE
3132.27	31386.1	239	3.56763		5147.56	334.82	0.0149468	0.608496		FALSE
3134.26	31396	159	2.37344		3519.82	208.133	0.00994371	0.890459		FALSE
3136.47	31406.9	149	2.22417		3303.51	166.354	0.00931832	0.949436		FALSE
3138.43	31416.6	163	2.43315		2473.17	234.181	0.0101939	1.26899		FALSE
3140.12	31425	145	2.16446		3468.46	223.445	0.00906817	0.905334		FALSE
3215.12	31793.5	614	9.20534		1028.53	2333.91	0.038399	3.12594		FALSE
3216.76	31801.5	447	6.7016		2612.23	628.376	0.027955	1.23142		FALSE
3218.87	31811.8	261	3.91302		4395.24	281.442	0.0163227	0.732353		FALSE
3220.7	31820.7	158	2.3688		2862.56	228.187	0.00988118	1.12511		FALSE
3222.99	31832	160	2.39878		3674.32	186.43	0.0100063	0.877167		FALSE
3224.9	31841.2	147	2.20388		3254.48	156.07	0.00919325	0.99091		FALSE
3226.68	31849.9	142	2.12892		3222.83	176.858	0.00888055	1.00119		FALSE
3243.61	31932.4	374	5.60716		504.63	2504.42	0.0233896	6.4277		FALSE
3462.58	32980	158	2.36751		2749.18	250.553	0.00988118	1.2595		FALSE
3464.7	32989.9	154	2.30758		4057.32	199.794	0.00963102	0.853939		FALSE
3588.42	33567.1	1349.5	20.1139		663.7	8396.97	0.0843965	5.40669		FALSE
3596.41	33604	172.5	2.57106		5111.31	193.875	0.010788	0.703617		FALSE
3598.57	33614	188.5	2.80953		5801.81	201.721	0.0117886	0.62025		FALSE
3600.72	33623.9	164.5	2.45182		4037.8	258.914	0.0102877	0.891754		FALSE
3602.45	33631.9	140.5	2.09411		2916.78	297.026	0.00878674	1.23508		FALSE
3652.53	33862.2	457.5	6.81889		770.256	2407.94	0.0286116	4.74196		FALSE
3652.53	33862.2	458.5	6.8338		772.152	2407.94	0.0286742	4.73032		FALSE
4164.15	36130.5	1265.25	18.2567		722.069	8661.04	0.0791276	5.76696		FALSE
4170.64	36158.3	166.25	2.39888		4028.49	246.805	0.0103971	1.03529		FALSE
4296.28	36693.3	882.25	12.6775		569.039	7795.74	0.0551751	7.55006		FALSE
4336.93	36864.7	167.25	2.40331		4207.56	214.122	0.0104597	1.03075		FALSE
4339.13	36874	193.25	2.77692		3160.24	318.396	0.0120857	1.37304		FALSE
4341.28	36883	160.25	2.30272		3238.36	262.436	0.0100219	1.34058		FALSE
4426.35	37239	446.25	6.41962		843.796	3240.1	0.0279081	5.24576		FALSE
4433.81	37270	154.25	2.219		7378.85	173.415	0.00964665	0.60088		FALSE
4584.07	37890	142	2.04393		6736.53	164.358	0.00888055	0.68048		FALSE
4588.47	37908	342	4.9227		2520.98	1004.6	0.0213884	1.82011		FALSE
4590.91	37917.9	219	3.15226		6994.58	303.15	0.0136961	0.656353		FALSE
4710.03	38401.9	3989	57.0377		763.748	31543.6	0.249468	6.16699		FALSE
4721.41	38447.8	295	4.21813		4444.26	505.95	0.018449	1.06236		FALSE
4723.63	38456.7	216	3.08853		3042	405.439	0.0135084	1.5528		FALSE
4726.4	38467.9	190	2.71676		4834.71	303.331	0.0118824	0.977598		FALSE
4728.89	38477.9	170	2.43079		3219.04	290.35	0.0106316	1.46904		FALSE
4731.37	38488	167	2.38789		3366.78	221.208	0.010444	1.40531		FALSE
4757.7	38593.8	173	2.47368		3025.91	363.853	0.0108193	1.57232		FALSE
4767.3	38632.4	1592	22.7636		865.028	11717.8	0.0995622	5.51114		FALSE
4767.31	38632.4	1626	23.2497		884.693	11717.8	0.101689	5.38866		FALSE
4773.67	38657.9	333	4.76148		4479.93	580.43	0.0208255	1.06557		FALSE
4776.14	38667.9	241	3.446		1414.33	869.499	0.0150719	3.37696		FALSE
4996.17	39540	146	2.099		4435.24	182.923	0.00913071	1.12647		FALSE
5001.27	39560	153	2.19964		4800.39	196.41	0.00956848	1.04185		FALSE
5003.82	39570	166	2.38653		3857.36	284.918	0.0103815	1.29721		FALSE
5006.1	39578.9	191	2.74595		3387.39	269.085	0.011945	1.47787		FALSE
5010.93	39597.8	287	4.12611		1659.18	1227.02	0.0179487	3.02013		FALSE
5019.15	39630	453	6.51265		4239.95	1168.69	0.0283302	1.18378		FALSE
5031.87	39679.7	2099	30.1767		874.625	19974	0.13127	5.75317		FALSE
5041.16	39715.9	919	13.2122		2028.86	2741.1	0.0574734	2.48473		FALSE
5041.73	39718.2	914	13.1403		1999.09	2741.1	0.0571607	2.52201		FALSE
5044.24	39728	859	12.3496		5749.92	873.611	0.0537211	0.877272		FALSE
5045.93	39734.6	856	12.3065		5134.16	1286.42	0.0535335	0.982814		FALSE
5056.55	39776	2024	29.1168		1079.9	13768.2	0.126579	4.68243		FALSE
5063.76	39804.1	3654	52.5657		924.254	31942.5	0.228518	5.47876		FALSE
5070.72	39831.1	1799	25.88		3606.82	3647.85	0.112508	1.40587		FALSE
5073.2	39840.8	1794	25.8081		2955.35	3643.58	0.112195	1.71662		FALSE
5084.19	39883.5	2727	39.23		962.446	27397	0.170544	5.28257		FALSE
5098.41	39938.7	15990	230.029		718.057	154328	1	7.10027		FALSE
5112.95	39995.1	1406	20.2264		4695.5	2779.27	0.08793	1.08891		FALSE
5115.59	40005.3	1478	21.2622		3315.02	3743.48	0.0924328	1.54316		FALSE
5118.99	40018.5	1547	22.2548		650.396	16461.5	0.096748	7.87057		FALSE
5138.08	40092.3	804	11.5662		1780.54	3678.53	0.0502814	2.88569		FALSE
5140.52	40101.8	731	10.516		1712	3608.82	0.0457161	3.00264		FALSE
5147.81	40130	301	4.33012		10110.7	555.937	0.0188243	0.509144		FALSE
5150.38	40139.9	260	3.74031		3818.33	470.311	0.0162602	1.34886		FALSE
5152.69	40148.8	210	3.02102		5040.85	304.872	0.0131332	1.02219		FALSE
5157.66	40168	179	2.57506		7756.91	340.612	0.0111945	0.664912		FALSE
5159.41	40174.7	163	2.34488		3535.71	317.904	0.0101939	1.45923		FALSE
5771.6	42470	442	6.59504		1195.13	2856.13	0.0276423	4.82928		FALSE
5834.03	42697.1	148	2.2083		1614.28	603.688	0.00925578	3.61401		FALSE
5836.74	42707	139	2.07401		5414.72	247.363	0.00869293	1.07794		FALSE
6021.49	43371.8	246.75	3.71262		2698.19	880.443	0.0154315	2.23168		FALSE
6029.47	43400.3	1462.75	22.0087		1027.64	11308	0.091479	5.86731		FALSE
6040.59	43440	182	2.73839		7178.76	266.533	0.0113821	0.841453		FALSE
6043.37	43449.9	144	2.16664		6751.81	305.491	0.00900563	0.895074		FALSE
6215.16	44058	162	2.44126		6425.36	297.918	0.0101313	0.967287		FALSE
6217.44	44066	190	2.86321		3975.43	388.72	0.0118824	1.56397		FALSE
6220.29	44076	201	3.02897		5765.26	382.981	0.0125704	1.07893		FALSE
6223.12	44085.9	194	2.92349		5736.63	361.483	0.0121326	1.08481		FALSE
6225.75	44095.1	191	2.87828		4986.68	303.463	0.011945	1.24847		FALSE
6228.23	44103.9	208	3.13446		3440.91	459.046	0.0130081	1.81005		FALSE
6231.11	44114	247	3.72217		5516.07	498.805	0.0154472	1.12963		FALSE
6233.95	44123.9	285	4.29481		5390.58	582.22	0.0178236	1.15645		FALSE
6236.79	44133.9	334	5.03322		3862.02	536.252	0.0208881	1.6149		FALSE
6244.02	44159.3	725	10.9254		1677.27	3891.57	0.0453408	3.72273		FALSE
6245.93	44166	725	10.9254		3863.21	1597.46	0.0453408	1.61677		FALSE
6249.35	44178	729	10.9857		3242.67	1226.82	0.045591	1.92722		FALSE
6260.67	44217.6	3041	45.8264		834.824	30802.3	0.190181	7.49938		FALSE
6272.57	44259.3	255	3.84273		4853.75	527.09	0.0159475	1.29231		FALSE
6275.06	44268	230	3.46599		5955.6	561.832	0.014384	1.05364		FALSE
6281.34	44290	240	3.61668		4135.16	819.115	0.0150094	1.51901		FALSE
6284.2	44300	281	4.23453		7200.59	827.14	0.0175735	0.872735		FALSE
6289.93	44320	181	2.72758		9692.33	349.447	0.0113196	0.648959		FALSE
6292.22	44328	146	2.20015		8635.39	270.618	0.00913071	0.728655		FALSE
6382.22	44641.3	152	2.30562		4890.62	269.069	0.00950594	1.30499		FALSE
6384.73	44650	239	3.62528		5942.2	407.176	0.0149468	1.07447		FALSE
6387.43	44659.3	257	3.89831		4774.66	489.509	0.0160725	1.33778		FALSE
6390.48	44669.9	250	3.79213		4757.44	466.31	0.0156348	1.34326		FALSE
6393.06	44678.8	207	3.13989		5010.69	390.674	0.0129456	1.27588		FALSE
6395.7	44688	193	2.92753		5897.71	282.252	0.01207	1.08444		FALSE
6398.57	44698	185	2.80618		4782.8	278.626	0.0115697	1.33783		FALSE
6401.46	44708	242	3.67079		5284.41	440.491	0.0151345	1.21139		FALSE
6404.01	44716.8	266	4.03483		4266.01	648.715	0.0166354	1.50117		FALSE
6407.02	44727.2	306	4.64157		5230.78	491.768	0.019137	1.22487		FALSE
6409.56	44736	350	5.30899		8053.41	704.683	0.0218887	0.795881		FALSE
6412.44	44746	498	7.55393		5843.85	983.347	0.0311445	1.0973		FALSE
6415.04	44755	643	9.75337		4705.16	1368.34	0.0402126	1.3634		FALSE
6417.63	44763.9	714	10.8303		4394.62	1197.46	0.0446529	1.46034		FALSE
6420.34	44773.3	802	12.1652		4735.91	1745.11	0.0501563	1.35567		FALSE
6431.83	44813	4372	66.3168		916.265	41206.4	0.273421	7.01962		FALSE
6445.43	44860	269	4.08034		5470.57	572.783	0.016823	1.1782		FALSE
6451.22	44880	319	4.83876		6459.5	629.957	0.01995	0.998719		FALSE
6454.1	44889.9	348	5.27865		3575.66	935.522	0.0217636	1.80501		FALSE
6456.97	44899.8	310	4.70225		6581.48	648.329	0.0193871	0.981083		FALSE
6459.61	44908.9	267	4.05		4714.16	539.522	0.0166979	1.37026		FALSE
6462.48	44918.8	208	3.15506		5044.6	424.247	0.0130081	1.28107		FALSE
6465.14	44928	176	2.66966		6088.45	272.68	0.0110069	1.06187		FALSE
6468.05	44938	162	2.4573		6803.27	317.051	0.0101313	0.950726		FALSE
6470.37	44946	166	2.51798		8916.19	254.72	0.0103815	0.725688		FALSE
6473.27	44956	165	2.50281		7014.31	399.961	0.0103189	0.922867		FALSE
6476.18	44966	147	2.22978		9870.73	303.169	0.00919325	0.656099		FALSE
6530.59	45153	142	2.18056		5159.08	265.513	0.00888055	1.26584		FALSE
6533.22	45162	153	2.34948		5005.18	340.251	0.00956848	1.30529		FALSE
6536.14	45172	149	2.28805		5863.17	220.124	0.00931832	1.11478		FALSE
6542.21	45192.8	151	2.31877		3982.71	241.447	0.0094434	1.64265		FALSE
6544.87	45201.9	247	3.79295		3675.91	496.821	0.0154472	1.78048		FALSE
6547.21	45209.9	292	4.48397		6040.63	469.073	0.0182614	1.08386		FALSE
6549.54	45217.9	279	4.28434		4416.31	734.814	0.0174484	1.48304		FALSE
6552.1	45226.7	223	3.4244		4117.01	495.802	0.0139462	1.59147		FALSE
6554.82	45236	218	3.34762		3566.57	494.147	0.0136335	1.83785		FALSE
6567.21	45278.4	906	13.9126		911.562	8950.88	0.0566604	7.20434		FALSE
6578.21	45316	189	2.9023		6078.26	286.904	0.0118199	1.08225		FALSE
6580.79	45324.8	140	2.14985		4628.23	290.688	0.00875547	1.42188		FALSE
7136.36	47184.2	325	5.02616		1941.77	1697.99	0.0203252	3.67519		FALSE
7142.8	47205.4	244	3.77348		4041.81	569.403	0.0152595	1.76723		FALSE
7145.43	47214	238	3.68069		6195.32	418.644	0.0148843	1.15336		FALSE
7151.53	47234	363	5.61383		6730.24	814.73	0.0227017	1.0626		FALSE
7163.23	47272.3	1115	17.2436		1338.61	8543.95	0.0697311	5.35125		FALSE
7165.86	47280.9	1177	18.2024		5112.42	2118.85	0.0736085	1.40166		FALSE
7178.24	47321.4	6916	106.957		904.284	72361.4	0.43252	7.93803		FALSE
7197.97	47385.9	514	7.94906		6071.4	1437.75	0.0321451	1.18555		FALSE
7200.43	47394	561	8.67592		7049.72	1499.99	0.0350844	1.02138		FALSE
7203.48	47403.9	442	6.83557		5624.56	973.591	0.0276423	1.28072		FALSE
7206.52	47413.8	351	5.42825		4144.92	794.603	0.0219512	1.73864		FALSE
7209.92	47424.9	313	4.84058		3470.05	565.286	0.0195747	2.07776		FALSE
7212.08	47432	301	4.65499		4087.24	690.989	0.0188243	1.76454		FALSE
7215.13	47442	301	4.65499		4138.81	520.675	0.0188243	1.74329		FALSE
7218.24	47452.1	292	4.51581		4100.67	678.065	0.0182614	1.76026		FALSE
7220.96	47461	304	4.70139		4417.51	681.559	0.0190119	1.63462		FALSE
7223.72	47470	248	3.83534		4544.14	546.403	0.0155097	1.58968		FALSE
7226.79	47480	228	3.52604		4781.58	377.304	0.0142589	1.51138		FALSE
7229.83	47489.9	209	3.23221		5478.53	435.725	0.0130707	1.31967		FALSE
7232.32	47498	193	2.98476		6754.5	332.799	0.01207	1.07074		FALSE
7240.3	47524	210	3.24767		4559.7	254.632	0.0131332	1.58789		FALSE
7242.69	47531.8	209	3.23221		3474.75	498.868	0.0130707	2.08437		FALSE
7245.56	47541.1	203	3.13941		4291.13	462.416	0.0126954	1.6885		FALSE
7248.34	47550.2	159	2.45895		5782.91	283.629	0.00994371	1.25341		FALSE
7251.34	47559.9	179	2.76825		4753.89	385.871	0.0111945	1.52535		FALSE
7254.61	47570.6	185	2.86104		4904.73	393.739	0.0115697	1.4791		FALSE
7257.2	47579	216	3.34046		3931.51	379.472	0.0135084	1.84591		FALSE
7260.11	47588.5	289	4.46941		4868.87	611.7	0.0180738	1.49113		FALSE
7263.02	47597.9	316	4.88697		6034.05	669.229	0.0197624	1.20367		FALSE
7265.67	47606.6	274	4.23744		4251.02	617.368	0.0171357	1.70916		FALSE
7268.89	47617	230	3.55697		5056.2	526.355	0.014384	1.43762		FALSE
7276.71	47642.4	237	3.66523		4144.86	418.521	0.0148218	1.7556		FALSE
7278.69	47648.9	257	3.97453		3152.43	586.092	0.0160725	2.30892		FALSE
7281.5	47658	247	3.81988		4287.79	572.175	0.0154472	1.69819		FALSE
7284.58	47668	290	4.48488		5339.94	493.836	0.0181363	1.36417		FALSE
7293.46	47696.8	419	6.47988		4866.3	999.624	0.0262039	1.49877		FALSE
7307.04	47740.9	2517	38.9256		949.904	24834.7	0.157411	7.6924		FALSE
7317.24	47773.9	306	4.7283		9643.38	489.15	0.019137	0.758784		FALSE
7319.72	47782	217	3.35308		5167.59	493.651	0.013571	1.41646		FALSE
7322.81	47792	221	3.41489		9077.73	471.11	0.0138211	0.806679		FALSE
7325.88	47801.9	181	2.79681		4040.34	425.748	0.0113196	1.81318		FALSE
7328.97	47811.9	168	2.59593		6251.94	292.383	0.0105066	1.17227		FALSE
7331.46	47820	179	2.7659		6123.51	369.359	0.0111945	1.19726		FALSE
7827.05	49397.9	141	2.20216		3971.16	284.16	0.00881801	1.97097		FALSE
7829.89	49406.8	193	3.0143		4443.71	426.055	0.01207	1.76202		FALSE
7832.37	49414.5	188	2.93621		4459.61	415.379	0.0117573	1.75629		FALSE
8286	50815.2	134.625	2.17874		4342.95	401.5	0.00841932	1.90792		FALSE
8288.18	50821.8	136.625	2.21111		7032.31	249.053	0.0085444	1.17859		FALSE
8290.19	50828	137.625	2.2273		4753.03	258.454	0.00860694	1.74419		FALSE
8294.1	50839.8	138.625	2.24348		4282.33	348.727	0.00866948	1.93682		FALSE
8296.12	50846	163.625	2.64807		11475.1	276.537	0.010233	0.722964		FALSE
8299.4	50856	163.625	2.64807		5254.32	370.851	0.010233	1.57954		FALSE
8302.34	50864.9	172.625	2.79373		5144.29	404.704	0.0107958	1.6139		FALSE
8305.56	50874.7	198.625	3.21451		6006.45	360.291	0.0124218	1.38278		FALSE
8308.61	50884	242.625	3.92659		6035.8	533.854	0.0151735	1.37656		FALSE
8312.09	50894.6	271.625	4.39592		4964.37	641.557	0.0169872	1.67435		FALSE
8315.17	50903.9	311.625	5.04328		3867.09	782.376	0.0194887	2.15024		FALSE
8317.82	50912	318.625	5.15656		10218.9	596.246	0.0199265	0.813964		FALSE
8329.67	50948	1137.62	18.6265		990.949	12590.9	0.071146	8.40575		FALSE
8493.35	51442.7	284.625	4.66021		4679.32	744.657	0.0178002	1.81508		FALSE
8495.1	51447.9	294.625	4.82394		2536.36	1358.51	0.0184256	3.34932		FALSE
8826.83	52436	133	2.23343		5661.12	321.366	0.0083177	1.5592		FALSE
8833.61	52456	179	3.0059		8903.82	318.899	0.0111945	0.992114		FALSE
8836.99	52465.9	190	3.19062		3715.01	457.649	0.0118824	2.37873		FALSE
8839.72	52474	210	3.52647		11226.2	379.821	0.0131332	0.787422		FALSE
8852.22	52510.8	617	10.3611		1176.97	7260.02	0.0385866	7.52121		FALSE
8862.11	52540	209	3.53573		12123.6	453.375	0.0130707	0.73098		FALSE
8865.05	52548.6	159	2.68986		4638.78	309.536	0.00994371	1.91107		FALSE
8867.55	52556	173	2.92671		4894.02	414.604	0.0108193	1.81192		FALSE
8870.94	52566	162	2.74061		5761.39	296.39	0.0101313	1.53972		FALSE
8873.67	52574	149	2.52069		4494.33	358.286	0.00931832	1.97441		FALSE
8877.27	52584.6	130	2.19926		5300.22	232.758	0.00813008	1.67489		FALSE
9154.49	53393.9	119	2.05183		6678.02	230.666	0.00744215	1.37084		FALSE
9157.29	53402	148	2.55185		8454.18	224.484	0.00925578	1.08317		FALSE
9160.74	53412	126	2.17252		8339.71	256.926	0.00787992	1.09845		FALSE
9163.96	53421.3	125	2.15528		6381.08	230.779	0.00781739	1.43611		FALSE
9167.07	53430.3	119	2.05183		5112.01	278.536	0.00744215	1.79324		FALSE
9170.41	53440	129	2.22425		4678.72	240.962	0.00806754	1.96002		FALSE
9173.85	53450	220	3.7933		5310.07	506.832	0.0137586	1.72763		FALSE
9176.69	53458.2	289	4.98301		1671.15	1845.11	0.0180738	5.49123		FALSE
9349.53	53956	124	2.13984		7179.52	288.506	0.00775485	1.30225		FALSE
9352.54	53964.6	142	2.45046		5297.23	347.543	0.00888055	1.76555		FALSE
9356.1	53974.8	162	2.7956		5199.77	416.402	0.0101313	1.79933		FALSE
9359.53	53984.6	204	3.52038		5904.78	508.431	0.012758	1.58508		FALSE
9366.98	54006	285	4.91818		4787.95	732.16	0.0178236	1.95636		FALSE
9375.88	54031.4	542	9.35317		1929.89	3813.47	0.0338962	4.85826		FALSE
9380.26	54044	575	9.92264		10506.3	1890.15	0.03596	0.892823		FALSE
9385.13	54057.9	593	10.2333		2900.44	2420.89	0.0370857	3.23576		FALSE
9401.79	54105.6	1544	26.6445		1808.89	15085.1	0.0965604	5.19756		FALSE
9404.49	54113.3	1701	29.3538		4700.77	4665.94	0.106379	2.00063		FALSE
9419.96	54157.5	6825	118.171		875.306	104886	0.426829	10.7619		FALSE
9438.32	54209.9	860	14.8904		7912.41	1727.51	0.0537836	1.19285		FALSE
9441.84	54220	800	13.8515		8153.43	2064.62	0.0500313	1.15802		FALSE
9444.74	54228.2	717	12.4144		4637.23	1466.98	0.0448405	2.03672		FALSE
9448.16	54238	711	12.3105		5754.73	1832.38	0.0444653	1.64181		FALSE
9451.87	54248.5	679	11.7565		5595.18	1783	0.042464	1.68929		FALSE
9455.17	54258	673	11.6526		6248	1350.67	0.0420888	1.51331		FALSE
9458.63	54267.8	678	11.7391		5300.34	2209.88	0.0424015	1.78453		FALSE
9461.5	54276	680	11.7738		7057.43	1810.06	0.0425266	1.34064		FALSE
9464.96	54285.9	626	10.8388		7105.31	2057.78	0.0391495	1.3321		FALSE
9468.5	54296	553	9.57484		4821.51	1487.08	0.0345841	1.9638		FALSE
9472.68	54307.9	545	9.43633		4266.23	1441.36	0.0340838	2.22039		FALSE
9476.24	54318	534	9.24587		4233.85	1084.58	0.0333959	2.23821		FALSE
9479.74	54328	533	9.22856		5077.37	1428.82	0.0333333	1.86706		FALSE
9483.26	54338	517	8.95153		8098.43	1386.21	0.0323327	1.171		FALSE
9486.23	54346.4	496	8.58793		4064.38	1366.45	0.0310194	2.33399		FALSE
9489.36	54355.3	491	8.50135		7118.26	990.725	0.0307067	1.3331		FALSE
9492.33	54363.8	460	7.96461		4501.22	1267.74	0.028768	2.10884		FALSE
9495.77	54373.6	436	7.54906		4331.01	1197.2	0.027267	2.1925		FALSE
9500.1	54385.9	461	7.98192		5607.74	1204.2	0.0288305	1.69411		FALSE
9502.95	54394	456	7.89535		3688.19	933.661	0.0285178	2.57659		FALSE
9506.44	54403.9	468	8.10312		4185.61	1293.55	0.0292683	2.27122		FALSE
9509.96	54413.9	524	9.07273		5341.24	1385.88	0.0327705	1.78048		FALSE
9516.99	54433.9	713	12.3451		3176	3798.23	0.0445904	2.99654		FALSE
9534.49	54483.6	2133	36.9315		942.83	35312.3	0.133396	10.1126		FALSE
9551.48	54531.8	386	6.68334		3950.89	1228.24	0.0241401	2.41755		FALSE
9555.06	54542	379	6.56214		12020.3	677.32	0.0237023	0.794913		FALSE
9558.07	54550.5	301	5.21162		6388.13	611.03	0.0188243	1.49622		FALSE
9561.41	54560	291	5.03848		7398	732.393	0.0181989	1.29243		FALSE
9564.94	54570	282	4.88265		11607.7	518.095	0.017636	0.824018		FALSE
9568.45	54579.9	257	4.44979		9038.61	643.246	0.0160725	1.05862		FALSE
9571.54	54588.7	218	3.77453		4421.81	583.225	0.0136335	2.16462		FALSE
9574.11	54596	202	3.4975		4426.77	413.787	0.0126329	2.16277		FALSE
9576.94	54604	200	3.46287		4587.61	520.685	0.0125078	2.08757		FALSE
9580.72	54614.7	168	2.90881		4773.31	444.54	0.0105066	2.00714		FALSE
9584.7	54626	159	2.75298		4415.19	313.878	0.00994371	2.17085		FALSE
9586.83	54632	144	2.49327		4835.44	370.746	0.00900563	1.98262		FALSE
9999.48	55788	116	2.07491		5513.87	239.433	0.00725453	1.81351		FALSE
10002.4	55796	127	2.27167		7035.41	257.055	0.00794246	1.42172		FALSE
10006.7	55808	154	2.75463		4760.48	399.585	0.00963102	2.10203		FALSE
10009.8	55816.6	166	2.96927		5117.57	446.109	0.0103815	1.95597		FALSE
10012.9	55825	182	3.25547		5880.26	379.28	0.0113821	1.70279		FALSE
10016.8	55835.9	224	4.00673		5164.77	589.763	0.0140088	1.93944		FALSE
10019.7	55844	271	4.84743		8178.11	518.871	0.0169481	1.22518		FALSE
10022.7	55852.3	282	5.04419		4599.42	924.513	0.017636	2.17912		FALSE
10026.2	55862	291	5.20517		6775.55	582.988	0.0181989	1.47976		FALSE
10029.8	55872	297	5.3125		5859.58	594.725	0.0185741	1.71169		FALSE
10034	55883.5	318	5.68813		5644.36	1056.18	0.0198874	1.7777		FALSE
10037	55891.9	386	6.90446		7377.77	1001.05	0.0241401	1.36044		FALSE
10039.9	55900	427	7.63783		8241.45	1138.48	0.0267042	1.21822		FALSE
10044.2	55911.8	509	9.10458		5300.77	1380.02	0.0318324	1.89486		FALSE
10047.5	55921	606	10.8396		6489.31	1626.88	0.0378987	1.54832		FALSE
10050.8	55930	680	12.1633		7602.39	1391.13	0.0425266	1.32205		FALSE
10054.4	55940	768	13.7374		7726.42	2013.09	0.04803	1.3013		FALSE
10061.6	55959.9	1376	24.6128		3482.65	7217.6	0.0860538	2.88906		FALSE
10064.1	55967	1494	26.7235		1654.11	14365.3	0.0934334	6.08432		FALSE
10077.1	56002.7	586	10.4819		5020.48	1634.29	0.0366479	2.00719		FALSE
10080.4	56012	574	10.2672		4547.22	1203.08	0.0358974	2.21684		FALSE
10084.1	56022	580	10.3746		4944.09	1610.7	0.0362727	2.03962		FALSE
10087	56030	564	10.0884		5094.59	1197.49	0.035272	1.97994		FALSE
10090.6	56039.9	602	10.7681		7063.46	1604.55	0.0376485	1.42856		FALSE
10094.2	56049.9	590	10.5534		6979.21	1610.8	0.0368981	1.44632		FALSE
10097.8	56059.9	587	10.4998		7469.03	1244.58	0.0367104	1.35196		FALSE
10101.9	56071.2	647	11.573		4161.87	1812.73	0.0404628	2.42725		FALSE
10104.7	56079	745	13.326		5902.34	2063.2	0.0465916	1.71199		FALSE
10108	56087.9	840	15.0252		7045.56	1766.62	0.0525328	1.43466		FALSE
10111.8	56098.5	854	15.2757		4317.84	3033.54	0.0534084	2.34186		FALSE
10127.2	56141	2088	37.3485		871.106	37944.2	0.130582	11.6257		FALSE
10146.5	56194.2	490	8.76472		1406.35	5131.13	0.0306442	7.21482		FALSE
10161	56234	282	5.04419		9314.7	747.525	0.017636	1.09086		FALSE
10164.6	56244	267	4.77588		12076.8	533.529	0.0166979	0.841666		FALSE
10168	56253.3	239	4.27504		7731.94	502.235	0.0149468	1.31507		FALSE
10171.9	56263.9	229	4.10993		3548.31	643.551	0.0143215	2.86669		FALSE
10174.8	56272	211	3.78688		4953.66	436.356	0.0131957	2.054		FALSE
10190.1	56313.9	164	2.94336		5370.76	656.784	0.0102564	1.89733		FALSE
10193.7	56323.9	159	2.85362		6442.48	406.027	0.00994371	1.58227		FALSE
10197.1	56333.1	140	2.51262		7171.99	286.035	0.00875547	1.42179		FALSE
10200.3	56342	147	2.63825		8841.11	430.081	0.00919325	1.15374		FALSE
10204	56352	138	2.47673		12942.7	226.83	0.00863039	0.788394		FALSE
10214.2	56380	114	2.04599		10608.5	186.477	0.00712946	0.96283		FALSE
11542.3	59912	116	2.20877		5324.65	306.234	0.00725453	2.16771		FALSE
12012	61112	102	2.01696		7118.49	212.562	0.00637899	1.68743		FALSE
12014.4	61118	105	2.07628		5348.68	225.338	0.0065666	2.24623		FALSE
12023.1	61140.1	138	2.72883		4022.19	492.074	0.00863039	2.98919		FALSE
12027	61150	156	3.08477		10692.7	324.53	0.0097561	1.12479		FALSE
12029.4	61156	167	3.30228		4822.62	378.864	0.010444	2.49437		FALSE
12034.1	61168	197	3.89551		8561	693.831	0.0123202	1.40569		FALSE
12055.2	61221.3	652	12.8927		2558.79	5936.69	0.0407755	4.7113		FALSE
12058.1	61228.5	674	13.3278		6258.44	2062.46	0.0421513	1.92669		FALSE
12060.4	61234.3	613	12.1215		2004.57	5459.81	0.0383365	6.01643		FALSE
12076	61273.8	169	3.34183		9217.45	359.383	0.0105691	1.31013		FALSE
12079.3	61282	137	2.70906		5237.46	394.78	0.00856785	2.30632		FALSE
12087.1	61301.8	103	2.03674		4094.7	373.145	0.00644153	2.95189		FALSE

## Sheet: ICDC_SC50249-1_0_C6_1
Spectrum: ICDC SC50249-1\0_C6\1 1SLin, "Baseline subt." (D:\Data\BioTyperRealTimeProcessing\China CDC\20120530liuganshixueganjun\ICDC SC50249-1\0_C6\1)
m/z	time	Intens.	SN	Quality Fac.	Res.	Area	Rel. Intens.	FWHM	Chi^2	Bk. Peak
2548.84	28350.2	1389.75	9.52417		469.029	9963.46	0.11561	5.43428		FALSE
2556.59	28392.7	401.75	2.75325		930.498	1702.06	0.0334207	2.74755		FALSE
2951.13	30476.3	631	4.36654		795.769	2766.19	0.0524915	3.70852		FALSE
2953.01	30485.9	475	3.28701		4035.38	627.881	0.0395142	0.731781		FALSE
2954.98	30495.9	331	2.29053		5614.32	423.049	0.0275351	0.526328		FALSE
3009.79	30773.9	299	2.08015		4257.77	326.512	0.0248731	0.706893		FALSE
3013.38	30792.1	295	2.05233		1498.85	774.59	0.0245404	2.01047		FALSE
3128.17	31365.9	517	3.59426		2626.78	707.358	0.0430081	1.19088		FALSE
3129.63	31373.1	736	5.11677		2836.98	1105.39	0.0612262	1.10316		FALSE
3141.05	31429.6	1895	13.1743		736.75	11865.1	0.157641	4.26339		FALSE
3149.02	31468.9	535	3.71939		3631.84	772.929	0.0445054	0.867059		FALSE
3150.85	31478	399	2.7739		4267.93	454.011	0.0331919	0.738262		FALSE
3152.46	31485.9	335	2.32897		2730.31	503.338	0.0278679	1.15462		FALSE
3154.91	31498	320	2.22468		5657.46	341.735	0.0266201	0.557654		FALSE
3156.37	31505.2	322	2.23859		2553.81	488.485	0.0267865	1.23594		FALSE
3164.44	31544.9	938	6.52111		572.108	6932.25	0.0780301	5.53119		FALSE
3211.53	31776	319	2.21773		4847.22	453.295	0.0265369	0.662551		FALSE
3215.33	31794.5	691	4.82431		2057.7	1905.88	0.0574827	1.56259		FALSE
3216.98	31802.6	690	4.81733		2478.01	1080.69	0.0573996	1.29821		FALSE
3218.51	31810.1	601	4.19597		2765.35	1243.14	0.0499958	1.16387		FALSE
3222.58	31829.9	305	2.1294		2816.19	446.055	0.0253723	1.14431		FALSE
3226.28	31848	294	2.0526		5191.06	305.603	0.0244572	0.621507		FALSE
3246.15	31944.8	1373	9.58579		460.461	10847.7	0.114217	7.0498		FALSE
3344.83	32420.9	519	3.65483		1330.33	1373.87	0.0431744	2.51428		FALSE
3346.48	32428.8	492	3.46469		2110.92	1258.62	0.0409284	1.58532		FALSE
3373.63	32558.5	300.625	2.11702		3409.54	696.498	0.0250083	0.989466		FALSE
3375.64	32568.1	373.625	2.63109		2311.74	724.673	0.031081	1.46021		FALSE
3377.38	32576.4	374.625	2.63813		1267.34	1286.3	0.0311642	2.66494		FALSE
3464.82	32990.5	322.125	2.29304		2160.22	629.553	0.0267969	1.60392		FALSE
3590.39	33576.2	1698	12.1541		622.084	12228.7	0.141253	5.77155		FALSE
3601.17	33626	351	2.51242		5775.54	525.243	0.0291989	0.623521		FALSE
3620.89	33716.9	361	2.584		3586.23	521.052	0.0300308	1.00966		FALSE
3622.86	33726	542	3.87958		4419.04	630.501	0.0450878	0.819831		FALSE
3624.63	33734.1	558	3.99411		1016.5	2194.6	0.0464188	3.56578		FALSE
3654.18	33869.8	297	2.1259		3860.97	434.373	0.0247068	0.946441		FALSE
3714.9	34146.9	313	2.27818		1314.89	1059.23	0.0260378	2.82526		FALSE
3917.15	35053.9	274.5	2.03088		1485.98	840.446	0.022835	2.63607		FALSE
4022.01	35515	326	2.42044		3657.32	496.681	0.0271192	1.09972		FALSE
4024.53	35526	573.75	4.25991		3198.32	1079.9	0.047729	1.25832		FALSE
4026.05	35532.6	654.25	4.85759		1628.48	2305.87	0.0544256	2.47227		FALSE
4057.19	35668.3	491.25	3.64737		1548.05	1600.84	0.040866	2.62085		FALSE
4058.62	35674.5	442.25	3.28356		1196.31	1673.07	0.0367898	3.39261		FALSE
4109.7	35895.9	333.25	2.47427		577.923	2460.62	0.0277223	7.11115		FALSE
4165.85	36137.8	1195.75	8.91245		1144.67	5692.02	0.0994718	3.63934		FALSE
4167.11	36143.2	1202.75	8.96463		1453.57	4580.16	0.100054	2.86682		FALSE
4297.03	36696.5	430.75	3.23756		2173.24	1250.03	0.0358331	1.97724		FALSE
4299.27	36705.9	495.25	3.72235		3268.56	849.89	0.0411987	1.31534		FALSE
4301.15	36713.9	403.75	3.03463		2944.08	988.694	0.0335871	1.46095		FALSE
4378.7	37040	502	3.77308		3366.96	879.667	0.0417603	1.30049		FALSE
4402.08	37137.7	273	2.06359		7414.64	435.218	0.0227103	0.593701		FALSE
4406.06	37154.3	638	4.8226		1140.02	3762.82	0.0530738	3.86489		FALSE
4428.47	37247.8	865	6.53848		743.764	7347.26	0.0719574	5.95413		FALSE
4442.18	37304.8	301	2.27524		3193.36	530.397	0.0250395	1.39107		FALSE
4444.85	37315.9	321	2.42642		3817.01	541.43	0.0267033	1.16449		FALSE
4447.28	37326	365	2.75901		5629.36	590.174	0.0303635	0.790015		FALSE
4453.99	37353.8	1142	8.63231		805.709	8420.64	0.0950004	5.52803		FALSE
4461.25	37384	427	3.22767		6704.93	589.818	0.0355212	0.665368		FALSE
4462.95	37391	404	3.05381		2399.81	1414.09	0.0336079	1.85971		FALSE
4598.58	37949.3	531	4.0585		816.927	3897.48	0.0441727	5.62912		FALSE
4691.34	38326.4	484	3.74167		1635.78	2118.69	0.0402629	2.86795		FALSE
4693.72	38336	518	4.00452		7882.4	709.572	0.0430913	0.595468		FALSE
4695.38	38342.7	525	4.05863		4775.88	749.229	0.0436736	0.983143		FALSE
4713.5	38415.9	12021	92.9311		715.041	127524	1	6.59194		FALSE
4733.86	38498	1299	10.0422		4071.36	2516.38	0.108061	1.16272		FALSE
4748.41	38556.5	3600	27.8306		797.394	30895.9	0.299476	5.95491		FALSE
4764.3	38620.4	617	4.76986		3211.41	1427.55	0.0513268	1.48355		FALSE
4767.19	38632	508	3.92721		8224.7	728.366	0.0422594	0.579619		FALSE
4768.97	38639.1	465	3.59479		1309.11	2328.04	0.0386823	3.6429		FALSE
4776.18	38668	289	2.23418		3375.63	540.645	0.0240413	1.4149		FALSE
4780.63	38685.9	261	2.01772		4806.19	474.923	0.021712	0.994682		FALSE
4996.67	39541.9	264.5	2.08921		4964.29	349.97	0.0220032	1.00652		FALSE
4998.95	39550.9	286.5	2.26299		4279.69	519.216	0.0238333	1.16806		FALSE
5001.26	39560	354.5	2.8001		5261.59	597.168	0.0294901	0.950523		FALSE
5003.8	39569.9	354.5	2.8001		4995.86	489.425	0.0294901	1.00159		FALSE
5006.02	39578.6	375.5	2.96597		3726.9	689.784	0.031237	1.34321		FALSE
5008.42	39588	489.5	3.86643		5547.39	637.544	0.0407204	0.902842		FALSE
5010.97	39598	582.5	4.60101		4479.37	1035.29	0.0484569	1.11868		FALSE
5013.29	39607	731.5	5.77792		4772.5	1298.08	0.0608518	1.05045		FALSE
5020.15	39633.9	2189.5	17.2943		874.841	16966.3	0.18214	5.73835		FALSE
5027.85	39664	836.5	6.60729		8783.96	1565.78	0.0695866	0.57239		FALSE
5029.89	39671.9	763.5	6.03068		5507.78	1760.51	0.0635139	0.913233		FALSE
5032.45	39682	617.5	4.87747		5397.32	911.596	0.0513684	0.932399		FALSE
5040.35	39712.8	720.5	5.69104		2129.18	4396.81	0.0599368	2.36728		FALSE
5042.7	39722	759.5	5.99909		6726.49	1122.39	0.0631811	0.749678		FALSE
5049.36	39747.9	1162.5	9.18228		929.634	9526.33	0.0967058	5.43156		FALSE
5058	39781.6	994.5	8.05153		2689.51	2449.59	0.0827302	1.88064		FALSE
5067.06	39816.9	2197.5	17.7911		797.994	22951.7	0.182805	6.34974		FALSE
5075.17	39848.5	1027.5	8.3187		4599.1	1984.18	0.0854754	1.10351		FALSE
5078.09	39859.8	947.5	7.67102		4266.96	1799.48	0.0788204	1.19009		FALSE
5080.4	39868.8	855.5	6.92618		4834.9	1295.04	0.0711671	1.05078		FALSE
5083.28	39880	916.5	7.42004		3800.39	2254.13	0.0762416	1.33757		FALSE
5085.3	39887.8	923.5	7.47671		5336.15	1400.25	0.0768239	0.952989		FALSE
5087.39	39895.9	908.5	7.35527		6080.67	1379.11	0.0755761	0.83665		FALSE
5089.46	39904	915.5	7.41194		6750.82	1818.26	0.0761584	0.753903		FALSE
5101.4	39950.3	4132.5	33.457		677.912	42178.9	0.343773	7.52516		FALSE
5116.44	40008.6	447.5	3.62299		3793.89	872.477	0.0372265	1.3486		FALSE
5118.85	40018	496.5	4.01969		7171.06	1140.73	0.0413027	0.713821		FALSE
5123.5	40036	451.5	3.65537		5818.88	835.307	0.0375593	0.880496		FALSE
5128.37	40054.8	311.5	2.52192		3469.94	610.666	0.025913	1.47794		FALSE
5130.95	40064.8	249.5	2.01997		5002.57	371.9	0.0207553	1.02566		FALSE
5243.03	40496	268.5	2.2543		4934.12	422.969	0.0223359	1.06261		FALSE
5384.57	41034	305.375	2.62175		4375.03	537.884	0.0254035	1.23075		FALSE
5387.21	41044	444.875	3.8194		4647.31	814.689	0.0370082	1.15921		FALSE
5775.07	42482.7	294	2.68973		2046.73	1222.95	0.0244572	2.82161		FALSE
5776.67	42488.5	285	2.60739		2786.18	983.317	0.0237085	2.07333		FALSE
6015.91	43351.9	234.25	2.20742		4834.55	407.248	0.0194867	1.24436		FALSE
6018.17	43360	273.25	2.57493		4855.3	494.018	0.0227311	1.23951		FALSE
6021.12	43370.5	268.25	2.52781		4121.37	537.068	0.0223151	1.46095		FALSE
6023.76	43379.9	272.25	2.56551		5415.64	415.718	0.0226479	1.11229		FALSE
6026.2	43388.7	297.25	2.80109		4686.12	602.785	0.0247276	1.28597		FALSE
6029.15	43399.2	419.25	3.95074		3506.86	1018.41	0.0348765	1.71925		FALSE
6031.94	43409.1	613.25	5.77887		3525.09	1491.39	0.0510149	1.71115		FALSE
6040.25	43438.8	2517.25	23.7209		1012.35	20886.1	0.209404	5.96653		FALSE
6047.31	43463.9	917.25	8.64356		4094.65	1509.17	0.076304	1.47688		FALSE
6049.66	43472.3	867.25	8.1724		3328.07	1825.7	0.0721446	1.81777		FALSE
6052.47	43482.3	721.25	6.79659		3677.33	1468.86	0.0599992	1.64589		FALSE
6055.07	43491.6	554.25	5.22289		3324.98	1117.47	0.0461068	1.82109		FALSE
6058.18	43502.6	437.25	4.19969		4160.71	706.162	0.0363738	1.45604		FALSE
6060.88	43512.3	364.25	3.49854		3690.07	788.672	0.0303011	1.64248		FALSE
6062.78	43519	320.25	3.07593		3745.77	500.335	0.0266409	1.61857		FALSE
6065.85	43529.9	259.25	2.49004		4787.37	513.579	0.0215664	1.26705		FALSE
6068.1	43537.9	231.25	2.2211		3672.52	459.243	0.0192372	1.6523		FALSE
6168.83	43894.8	236.25	2.26913		4593.82	510.107	0.0196531	1.34285		FALSE
6171.42	43903.9	301.25	2.89344		3049.67	1064.04	0.0250603	2.02364		FALSE
6257	44204.8	247.25	2.42103		4865.84	515.245	0.0205682	1.2859		FALSE
6264.7	44231.7	846.25	8.28632		881.613	7255.93	0.0703976	7.10595		FALSE
6395.12	44686	257.25	2.5802		8215.21	399.104	0.0214	0.778449		FALSE
6419.38	44770	288.25	2.89113		7044.13	527.34	0.0239789	0.911308		FALSE
6422.27	44780	270.25	2.71059		6066.07	536.094	0.0224815	1.05872		FALSE
6424.89	44789	271.25	2.72062		4720.08	563.467	0.0225647	1.36118		FALSE
6435.76	44826.6	941.25	9.44067		899.611	8420.44	0.0783005	7.15393		FALSE
6541.38	45189.9	216.25	2.19292		4797.2	431.162	0.0179894	1.36358		FALSE
6549.72	45218.5	639.25	6.48241		1822.99	2962.51	0.0531778	3.59284		FALSE
6551.96	45226.2	565.25	5.732		3491.56	1488.34	0.0470219	1.87652		FALSE
6555.4	45238	440.25	4.46442		7160.6	880.458	0.0366234	0.915482		FALSE
6558.33	45248	357.25	3.62275		6555.94	597.711	0.0297188	1.00036		FALSE
6560.67	45256	386.25	3.91683		6304.63	437.752	0.0321313	1.04061		FALSE
6569.83	45287.3	1056.25	10.7111		985.622	10951.2	0.0878671	6.66566		FALSE
6579.57	45320.6	400.25	4.0588		3919.57	907.334	0.0332959	1.67864		FALSE
6581.94	45328.7	365.25	3.70387		4681.67	953.462	0.0303843	1.4059		FALSE
6584.85	45338.6	279.25	2.83178		4018.89	596.978	0.0232302	1.63847		FALSE
6587.8	45348.7	209.25	2.12193		4630.7	437.252	0.017407	1.42264		FALSE
6590.51	45358	202.25	2.05095		4947.6	317.273	0.0168247	1.33206		FALSE
6593.43	45367.9	214.25	2.17263		5283.02	430.59	0.017823	1.24804		FALSE
6609.86	45424	263.75	2.6746		5454.12	485.155	0.0219408	1.2119		FALSE
6612.48	45432.9	203	2.05855		5210.82	391.878	0.0168871	1.26899		FALSE
6931.22	46506.4	328.5	3.47065		1001.39	2654.84	0.0273272	6.92158		FALSE
7163.99	47274.8	236.5	2.58156		4265.75	523.836	0.0196739	1.67942		FALSE
7166.8	47284	292.5	3.19284		8778.12	467.594	0.0243324	0.816438		FALSE
7169.49	47292.8	303.5	3.31291		5363.07	694.613	0.0252475	1.33682		FALSE
7172.5	47302.7	356.5	3.89144		5208.02	1001.3	0.0296564	1.3772		FALSE
7182.55	47335.5	1979.5	21.6076		874.301	20525.8	0.16467	8.21519		FALSE
7204.37	47406.8	220.5	2.40691		3399.67	842.951	0.0183429	2.11914		FALSE
7208.38	47419.9	188.5	2.05761		6529.76	662.199	0.0156809	1.10393		FALSE
7310.98	47753.6	263.5	2.9084		1679.33	1307.89	0.02192	4.3535		FALSE
7313.59	47762.1	233.5	2.57727		3273.43	814.916	0.0194243	2.23423		FALSE
8333.58	50959.9	216	2.87155		4897.38	585.934	0.0179686	1.70164		FALSE
8335.59	50966	228	3.03108		5590.6	526.647	0.0189668	1.491		FALSE
8338.42	50974.5	166	2.20684		3438.68	658.219	0.0138092	2.42489		FALSE
8805.53	52373.1	178	2.43509		6099.82	379.493	0.0148074	1.44357		FALSE
8808.79	52382.7	247	3.37903		6570.44	570.594	0.0205474	1.34067		FALSE
8811.89	52391.9	252	3.44743		6188.47	747.189	0.0209633	1.42392		FALSE
8815.3	52402	203	2.7771		7197.59	351.351	0.0168871	1.22476		FALSE
8818.02	52410	159	2.17517		6352.12	346.952	0.0132269	1.3882		FALSE
8821.41	52420	155	2.12044		9128.66	237.363	0.0128941	0.966342		FALSE
8824.79	52430	168	2.29829		8195	250.113	0.0139755	1.07685		FALSE
8830.9	52448	169	2.31197		9633.83	281.589	0.0140587	0.916655		FALSE
8834.29	52458	183	2.50349		7795.75	328.512	0.0152234	1.13322		FALSE
8837.66	52467.9	202	2.76342		6403.55	333.726	0.0168039	1.38012		FALSE
8840.39	52476	204	2.79078		6195.54	398.608	0.0169703	1.42689		FALSE
8843.76	52485.9	192	2.62662		6035.89	333.586	0.015972	1.4652		FALSE
8847.14	52495.9	203	2.7771		6242.58	448.184	0.0168871	1.41723		FALSE
8849.89	52504	233	3.18751		6591.99	507.702	0.0193827	1.34252		FALSE
8853.91	52515.8	273	3.73472		4419.86	704.47	0.0227103	2.00321		FALSE
8856.63	52523.8	354	4.84282		5550.5	1053.75	0.0294485	1.59565		FALSE
8859.39	52531.9	340	4.6513		5198.21	820.737	0.0282838	1.70432		FALSE
8862.11	52540	259	3.58463		5631.62	629.399	0.0215456	1.57363		FALSE
8866.15	52551.9	190	2.62965		10439.9	365.343	0.0158057	0.849254		FALSE
8872.95	52571.9	151	2.08988		7252.82	286.729	0.0125614	1.22338		FALSE
8875.71	52580	165	2.28364		8326.16	384.206	0.013726	1.066		FALSE
8879.08	52589.9	168	2.32516		5078.8	422.308	0.0139755	1.74826		FALSE
8882.49	52599.9	180	2.49125		6915.25	445.085	0.0149738	1.28448		FALSE
8888.57	52617.8	210	2.90645		4858.16	532.944	0.0174694	1.82962		FALSE
8892.02	52628	224	3.10022		4896.25	708.505	0.0186341	1.81609		FALSE
8894.99	52636.7	257	3.55695		6807.86	490.222	0.0213793	1.30658		FALSE
8898.16	52646	293	4.05519		7470.66	541.09	0.024374	1.19108		FALSE
8908.07	52675.1	648	8.96849		888.737	8776.9	0.0539057	10.0233		FALSE
8925.38	52725.9	211	2.92029		12158.3	405.669	0.0175526	0.734101		FALSE
8928.8	52736	196	2.71269		7158.8	350.789	0.0163048	1.24725		FALSE
8931.82	52744.8	161	2.22828		6431.44	371.572	0.0133932	1.38878		FALSE
8934.95	52754	148	2.04836		8579.43	258.066	0.0123118	1.04144		FALSE
9196.69	53516	175	2.45077		7447.23	359.098	0.0145579	1.23491		FALSE
9200.13	53526	151	2.11467		8056.89	330.096	0.0125614	1.1419		FALSE
9351.63	53962	153	2.17984		11066.8	253.794	0.0127277	0.845018		FALSE
9354.43	53970	166	2.36506		14463.9	461.998	0.0138092	0.646743		FALSE
9357.91	53980	184	2.62151		13407.6	237.771	0.0153065	0.697957		FALSE
9361.01	53988.9	222	3.16291		4566.4	555.783	0.0184677	2.04998		FALSE
9364.19	53998	267	3.80404		5154.29	652.268	0.0222111	1.81678		FALSE
9367.68	54008	311	4.43092		6913.08	751.425	0.0258714	1.35507		FALSE
9371.17	54018	365	5.20028		7379.5	688.312	0.0303635	1.26989		FALSE
9374.27	54026.8	446	6.35432		5934.3	1084.44	0.0371017	1.57968		FALSE
9377.46	54036	528	7.5226		6308.32	1339.34	0.0439231	1.48652		FALSE
9380.69	54045.2	621	8.8476		5226.87	1629.54	0.0516596	1.79471		FALSE
9383.76	54054	667	9.50298		6026.55	1339.85	0.0554862	1.55707		FALSE
9387.24	54064	677	9.64545		5915.19	1789.25	0.0563181	1.58697		FALSE
9390.73	54073.9	711	10.1299		5632.2	1906.43	0.0591465	1.66733		FALSE
9426.53	54176.2	6913	99.6015		736.485	144028	0.575077	12.7993		FALSE
9443.58	54224.9	1740	25.0697		4892.83	3579.36	0.144747	1.93009		FALSE
9446.65	54233.7	1633	23.528		4294.83	4464.61	0.135846	2.19954		FALSE
9450.25	54243.9	1525	21.972		7363.87	3115	0.126861	1.28333		FALSE
9459.83	54271.2	1132	16.3097		6472.29	3066.46	0.0941685	1.46159		FALSE
9462.9	54280	1085	15.6325		7259.81	2247.73	0.0902587	1.30346		FALSE
9466.38	54289.9	1131	16.2953		6248.11	3038.59	0.0940854	1.51508		FALSE
9469.9	54299.9	1109	15.9783		6131	2276.65	0.0922552	1.54459		FALSE
9472.7	54307.9	1090	15.7046		6701.91	2890.05	0.0906747	1.41343		FALSE
9475.77	54316.6	1038	14.9554		4447.51	2840.89	0.0863489	2.13058		FALSE
9479.04	54326	1032	14.8689		5326.63	2110.29	0.0858498	1.77956		FALSE
9482.51	54335.8	1012	14.5807		5966.01	2732.79	0.084186	1.58942		FALSE
9495.89	54373.9	1676	24.1476		1812.62	16524	0.139423	5.23875		FALSE
9498.09	54380.2	1638	23.6001		2043.81	13916.4	0.136262	4.64725		FALSE
9512.44	54421	575	8.28452		4707.1	1567.31	0.047833	2.02087		FALSE
9516.29	54431.9	543	7.82346		5948.47	1443.5	0.045171	1.59979		FALSE
9519.83	54442	471	6.7861		10185.9	1219.94	0.0391814	0.934608		FALSE
9523.12	54451.3	428	6.16656		7213.65	1112.58	0.0356044	1.32015		FALSE
9526.49	54460.9	369	5.3165		7002.72	748.658	0.0306963	1.3604		FALSE
9528.98	54468	334	4.81222		3842.1	914.773	0.0277847	2.48015		FALSE
9532.51	54478	320	4.61051		4510.77	663.317	0.0266201	2.11328		FALSE
9535.31	54486	304	4.37999		5015.17	781.804	0.0252891	1.90129		FALSE
9538.55	54495.1	262	3.77486		4723.39	695.17	0.0217952	2.01943		FALSE
9541.85	54504.5	235	3.38585		7107.89	469.381	0.0195491	1.34243		FALSE
9545.19	54514	245	3.52992		9514.79	562.223	0.020381	1.0032		FALSE
9548.72	54524	215	3.09769		8778.38	483.614	0.0178854	1.08775		FALSE
9552.24	54534	206	2.96802		8757.04	410.304	0.0171367	1.09081		FALSE
9555.51	54543.3	183	2.63664		6718.46	393.703	0.0152234	1.42228		FALSE
9558.59	54552	183	2.63664		6686.82	324.836	0.0152234	1.42947		FALSE
9562.12	54562	186	2.67986		9056.11	286.795	0.0154729	1.05587		FALSE
9565.64	54572	152	2.18999		7449.66	282.352	0.0126445	1.28404		FALSE
10018.9	55841.9	139.75	2.11698		3813.86	350.067	0.0116255	2.62698		FALSE
10021.9	55850	160.75	2.43509		6175.93	411.281	0.0133724	1.62273		FALSE
10025.4	55859.9	186.75	2.82895		7930.62	367.052	0.0155353	1.26414		FALSE
10028.4	55868	213.75	3.23795		10485.5	508.74	0.0177814	0.956401		FALSE
10032	55878	239.75	3.63181		10918.9	602.739	0.0199443	0.918771		FALSE
10041.3	55903.7	431.75	6.54028		1086.4	5569.83	0.0359163	9.24271		FALSE
10057.8	55949.3	139.75	2.11698		4746.57	375.552	0.0116255	2.11895		FALSE
10061.4	55959.2	142.75	2.16242		5161.67	364.491	0.0118751	1.94924		FALSE
10064.5	55968	167.75	2.54113		9227.16	292.32	0.0139547	1.09075		FALSE
10068.1	55977.8	142.75	2.16242		5029.26	362.228	0.0118751	2.0019		FALSE
10071	55986	154.75	2.3442		9273.29	291.329	0.0128733	1.08603		FALSE
10074.6	55996	157.75	2.38965		5695.61	412.778	0.0131229	1.76884		FALSE
10078.3	56006	191.75	2.90469		10434.8	352.536	0.0159513	0.965834		FALSE
10081.9	56016	191.75	2.90469		12036.8	501.833	0.0159513	0.837589		FALSE
10084.8	56024	219.75	3.32884		9483.69	430.351	0.0182805	1.06338		FALSE
10087.6	56031.9	230.75	3.49547		3492.63	648.914	0.0191956	2.88826		FALSE
10094.9	56051.9	363.75	5.5102		3900.07	1962.2	0.0302595	2.58839		FALSE
10098.3	56061.3	360.75	5.46475		4639.04	1000.74	0.03001	2.17681		FALSE
10101	56068.6	323.75	4.90426		4493.66	1087.24	0.026932	2.24783		FALSE
10105.1	56079.9	280.75	4.25289		7419.54	723.25	0.023355	1.36195		FALSE
10108	56088	230.75	3.49547		5010.38	629.148	0.0191956	2.01741		FALSE
10111.6	56098	233.75	3.54092		6346.09	460.044	0.0194451	1.59336		FALSE
10115.2	56108	247.75	3.75299		7268.33	594.653	0.0206098	1.39169		FALSE
10118.9	56118	272.75	4.1317		8470.16	647.042	0.0226895	1.19465		FALSE
10122.1	56127	281.75	4.26804		5721.12	577.591	0.0234381	1.76926		FALSE
10125.4	56136	312.75	4.73763		8279.94	774.41	0.026017	1.22288		FALSE
10129.4	56146.9	406.75	6.16157		4723.98	1083.48	0.0338366	2.14424		FALSE
10132.7	56156	520.75	7.88848		5931.7	1337.78	0.04332	1.70822		FALSE
10135.6	56164	481.75	7.2977		4888.41	1284.17	0.0400757	2.07339		FALSE
10138.9	56173.2	390.75	5.9192		6403.07	1000.26	0.0325056	1.58345		FALSE
10142.3	56182.5	251.75	3.81359		5438.57	659.979	0.0209425	1.86488		FALSE
10149.4	56202	168.75	2.55628		4346.76	343.7	0.0140379	2.33493		FALSE
10152.6	56210.8	152.75	2.3139		5043.3	398.965	0.0127069	2.01308		FALSE
10155.9	56220	159.75	2.41994		5021.74	397.355	0.0132892	2.02239		FALSE
10159.5	56229.9	137.75	2.08668		4085.75	348.094	0.0114591	2.48657		FALSE
12044.4	61194	135	2.37688		9562.77	221.622	0.0112303	1.25951		FALSE
12048.3	61203.9	128	2.25363		6976.81	239.308	0.010648	1.72691		FALSE
12051.8	61212.6	147	2.58816		7036.27	312.28	0.0122286	1.71281		FALSE
12055.5	61222	162	2.85225		10015.4	299.024	0.0134764	1.20369		FALSE
12059.4	61232	192	3.38045		7678.16	356.157	0.015972	1.57062		FALSE
12063	61240.9	178	3.13396		6586.75	453.371	0.0148074	1.83141		FALSE
12066.9	61250.8	196	3.45088		6251.86	546.697	0.0163048	1.93013		FALSE
12074.5	61270	330	5.81015		2550.43	1890.24	0.027452	4.7343		FALSE
12078.5	61280	386	6.79611		7142.66	1366.86	0.0321105	1.69103		FALSE
12082.4	61289.9	358	6.30313		7438.82	1205.68	0.0297812	1.62424		FALSE
12085.9	61298.8	243	4.27838		5472.66	528.747	0.0202146	2.20842		FALSE
12089.8	61308.6	193	3.39806		5770.58	525.763	0.0160552	2.09508		FALSE
12094	61319.2	159	2.79943		6798.76	412.64	0.0132269	1.77886		FALSE
12097.5	61328	143	2.51773		7904.71	290.379	0.0118958	1.53042		FALSE
12101.5	61337.9	125	2.20081		4594.28	319.306	0.0103985	2.63403		FALSE
12104.9	61346.7	124	2.18321		7768.5	309.763	0.0103153	1.55821		FALSE
12108.6	61356	124	2.18321		11845.2	306.144	0.0103153	1.02224		FALSE
12112.6	61366	129	2.27124		12397	261.8	0.0107312	0.977058		FALSE
14631.1	67412	109.75	2.0528		13734.9	183.843	0.00912986	1.06525		FALSE

## Sheet: ICDC_SC50438-1_0_A1_1
Spectrum: ICDC SC50438-1\0_A1\1 1SLin, "Baseline subt." (D:\Data\BioTyperRealTimeProcessing\China CDC\20120530liuganshixueganjun\ICDC SC50438-1\0_A1\1)
m/z	time	Intens.	SN	Quality Fac.	Res.	Area	Rel. Intens.	FWHM	Chi^2	Bk. Peak
2189.43	26311.2	341	2.04018		1174.42	902.115	0.026836	1.86427		FALSE
2192.94	26332	401	2.39915		6648.55	364.052	0.0315579	0.329838		FALSE
2241.9	26620	334	2.01876		2824.85	395.316	0.0262851	0.793635		FALSE
2546.52	28345.2	846.375	5.13754		1218.65	2216.07	0.066608	2.08962		FALSE
2547.62	28351.3	865.375	5.25288		965.194	3048.74	0.0681032	2.6395		FALSE
2982.6	30644.5	1737	11.0027		481.331	12973	0.136698	6.19658		FALSE
3125.52	31361	316.5	2.03171		3351.23	477.21	0.0249079	0.932649		FALSE
3127.49	31370.7	449.5	2.88547		2945.8	663.168	0.0353747	1.06168		FALSE
3129.14	31378.9	447.5	2.87263		2105.35	1286.65	0.0352173	1.48629		FALSE
3213.77	31795.2	534.5	3.48423		2411.47	1357.99	0.0420641	1.3327		FALSE
3214.82	31800.4	537.5	3.50378		1116	1874.71	0.0423001	2.88066		FALSE
3242.7	31936.3	580	3.78083		513.664	4184.22	0.0456448	6.31289		FALSE
3456.08	32957.9	577.625	3.8781		2659.98	1383.17	0.0454579	1.29929		FALSE
3457.8	32966	629.875	4.2289		1741.43	1549.46	0.0495699	1.98561		FALSE
3460.1	32976.8	648.625	4.35478		3781.83	810.749	0.0510455	0.914926		FALSE
3465.44	33002	361.875	2.42958		4008.97	539.187	0.0284788	0.864423		FALSE
3593.2	33597.8	484.75	3.32825		2194.24	1387.96	0.0381488	1.63756		FALSE
3595.03	33606.3	448	3.07593		1769.29	1805.81	0.0352567	2.03191		FALSE
3712.75	34145.9	1027.12	7.22645		557.151	8936.64	0.0808326	6.66381		FALSE
3941.48	35170.5	425.875	3.10816		1357.99	1541.63	0.0335155	2.90245		FALSE
3943.18	35178	432.375	3.1556		1198.77	1578.14	0.034027	3.28936		FALSE
4280.33	36635.2	517	3.90383		1390.09	2557.7	0.0406868	3.07917		FALSE
4282.41	36644	592	4.47014		4590.26	1035.55	0.0465892	0.932934		FALSE
4285.16	36655.6	649	4.90055		4881.44	1160.96	0.051075	0.877848		FALSE
4295.31	36698.6	2259	17.0575		545.369	24720.2	0.177779	7.87597		FALSE
4313.16	36774	413	3.11853		5906.68	548.53	0.0325023	0.730217		FALSE
4319.61	36801.2	340	2.56731		1666.12	1112.35	0.0267573	2.59261		FALSE
4333.22	36858.5	292	2.20487		4372.95	502.973	0.0229798	0.990915		FALSE
4335.46	36867.9	343	2.58997		4785.9	464.405	0.0269934	0.905881		FALSE
4337.37	36876	393	2.96751		5094.69	678.395	0.0309283	0.851352		FALSE
4339.73	36885.9	380	2.86935		3591.06	814.725	0.0299052	1.20848		FALSE
4341.86	36894.8	286	2.15956		3964.82	470.578	0.0225076	1.0951		FALSE
4709.32	38408.8	1334.5	10.5915		755.534	11968.5	0.105022	6.2331		FALSE
4717.03	38440	364.5	2.89291		4056.42	516.927	0.0286854	1.16285		FALSE
4719.46	38449.8	341.5	2.71037		3838.52	610.594	0.0268753	1.2295		FALSE
4743.84	38548	289.5	2.29766		6748.11	523.667	0.0227831	0.702987		FALSE
4752.63	38583.3	1011.5	8.02793		851.888	8868.95	0.079603	5.57894		FALSE
5006.31	39589.9	258.812	2.17218		3998.07	475.642	0.020368	1.25218		FALSE
5008.88	39600	314.812	2.64218		4017.66	575.504	0.0247751	1.24671		FALSE
5010.94	39608	318.812	2.67575		3018.1	476.341	0.0250899	1.66029		FALSE
5013.7	39618.8	367.812	3.087		3727.03	700.264	0.0289461	1.34523		FALSE
5016.22	39628.7	395.812	3.322		3874.14	748.735	0.0311496	1.29479		FALSE
5018.6	39638	429.812	3.60736		3721.63	824.61	0.0338254	1.34849		FALSE
5021.15	39648	494.812	4.15289		4800.61	925.093	0.0389407	1.04594		FALSE
5022.96	39655.1	519.812	4.36271		3592.26	781.853	0.0409082	1.39827		FALSE
5025.93	39666.7	618.812	5.19361		4256.17	1460.49	0.0486993	1.18086		FALSE
5033.43	39696	887.812	7.45129		8602.32	1320.03	0.069869	0.585125		FALSE
5034.96	39701.9	854.812	7.17432		3512.16	1302.44	0.067272	1.43358		FALSE
5042.1	39729.8	968.812	8.13111		2656.41	2905.91	0.0762436	1.89809		FALSE
5054.76	39779.2	1973.81	16.9329		1030.51	16128	0.155335	4.9051		FALSE
5056.49	39786	2002.81	17.1817		5123.53	3022.72	0.157617	0.986916		FALSE
5062.07	39807.7	1903.81	16.3324		6806.31	3856.49	0.149826	0.743732		FALSE
5063.68	39813.9	1943.81	16.6756		4162.15	4839.48	0.152974	1.2166		FALSE
5066.25	39824	1825.81	15.6633		6453.67	2701.44	0.143688	0.785019		FALSE
5068.81	39833.9	1740.81	14.9341		4558.75	3448.99	0.136998	1.11189		FALSE
5071.37	39843.9	1752.81	15.037		4588.85	2646.6	0.137943	1.10515		FALSE
5081.48	39883.2	3077.81	26.4039		1152.88	21878.1	0.242218	4.40765		FALSE
5083.21	39889.9	3190.81	27.3733		4516.51	6462.14	0.25111	1.12547		FALSE
5085.79	39900	3210.81	27.5449		8182.15	4879.7	0.252684	0.621572		FALSE
5097.28	39944.6	12706.8	109.009		651.355	144209	1	7.82566		FALSE
5112.59	40004	1322.81	11.3481		5759.48	2019.08	0.104103	0.887683		FALSE
5115.44	40015	1512.81	12.9781		3459.36	3691.13	0.119055	1.47873		FALSE
5117.53	40023.1	1677.81	14.3936		3901.47	3348.04	0.13204	1.31169		FALSE
5119.56	40031	1687.81	14.4794		653.317	18440.3	0.132827	7.83625		FALSE
5135.83	40094	840.812	7.21316		5980.24	1257.4	0.0661702	0.858801		FALSE
5137.95	40102.2	789.812	6.77564		1238.95	4896.02	0.0621566	4.14704		FALSE
5148.74	40143.9	377.812	3.24118		6196.86	727.716	0.0297331	0.830864		FALSE
5150.84	40152	343.812	2.9495		5086.11	629.766	0.0270573	1.01273		FALSE
5153.43	40162	313.812	2.69213		6006.6	441.284	0.0246964	0.857961		FALSE
5156.02	40172	276.812	2.37472		6252.31	511.679	0.0217846	0.824657		FALSE
5158.59	40181.9	238.812	2.04872		5297.48	450.74	0.0187941	0.973783		FALSE
5901.62	42952.8	545.688	5.67744		1580	2937.45	0.0429445	3.7352		FALSE
5903.07	42958.1	513.688	5.3445		1773.27	2212.47	0.0404261	3.32891		FALSE
6027.98	43406.3	288.438	3.04838		1006.46	2135.11	0.0226994	5.98928		FALSE
6187.45	43972	224.125	2.41056		5531.79	385.252	0.0176382	1.11853		FALSE
6190.28	43982	243.125	2.61491		5765.49	437.892	0.0191334	1.07368		FALSE
6192.94	43991.3	242.125	2.60416		5581.99	376.229	0.0190547	1.10945		FALSE
6195.65	44000.9	263.125	2.83002		4847.55	528.535	0.0207074	1.2781		FALSE
6198.23	44010	309.125	3.32477		5393.06	597.854	0.0243275	1.1493		FALSE
6201.07	44020	302.125	3.24948		3785.33	641.043	0.0237766	1.63819		FALSE
6203.9	44029.9	329.125	3.54898		5878.38	531.909	0.0259015	1.05538		FALSE
6209.52	44049.7	415.125	4.47633		8737.78	878.165	0.0326695	0.710652		FALSE
6212.44	44060	489.125	5.27427		5318.92	1530.96	0.0384931	1.16799		FALSE
6215.26	44069.9	564.125	6.083		4791.8	1196.73	0.0443955	1.29706		FALSE
6218.12	44079.9	603.125	6.50354		4962.56	1612.06	0.0474647	1.25301		FALSE
6226.08	44107.9	666.125	7.18288		5356.68	1436.64	0.0524227	1.1623		FALSE
6228.38	44116	713.125	7.68968		3578.03	1547.68	0.0561215	1.74073		FALSE
6234.06	44135.9	824.125	8.8866		5961.11	1368.88	0.0648569	1.04579		FALSE
6241.97	44163.7	1288.12	13.89		1536.48	8297.54	0.101373	4.06251		FALSE
6244.32	44171.9	1295.12	13.9654		5964.43	2887.55	0.101924	1.04693		FALSE
6258.78	44222.6	2945.12	31.7575		678	43038.1	0.231775	9.23124		FALSE
6276.3	44284	631.125	6.80547		6934.97	1385.92	0.0496682	0.905022		FALSE
6279.14	44293.9	655.125	7.06426		5936.82	1092.96	0.051557	1.05766		FALSE
6284.26	44311.8	649.125	6.99957		3826.7	1098.77	0.0510848	1.64221		FALSE
6289.16	44328.9	560.125	6.03987		2296.61	2322.61	0.0440807	2.73845		FALSE
6294.31	44346.9	448.125	4.83217		4792.09	755.793	0.0352665	1.31348		FALSE
6314.38	44417	321.125	3.46272		2856.16	886.48	0.0252719	2.21079		FALSE
6325.15	44454.6	311.125	3.35489		6381.83	518.796	0.0244849	0.991119		FALSE
6338.76	44502	243.125	2.62164		6088.2	402.821	0.0191334	1.04116		FALSE
6342	44513.3	269.125	2.902		4779.34	579.18	0.0211796	1.32696		FALSE
6347.95	44534	290.125	3.12844		6246.59	483.067	0.0228322	1.01623		FALSE
6350.25	44542	306.125	3.30097		5297.78	652.935	0.0240914	1.19866		FALSE
6353.11	44551.9	326.125	3.51663		4755.04	536.313	0.0256654	1.33608		FALSE
6358.42	44570.4	455.125	4.98392		1954.53	2012.9	0.0358174	3.25316		FALSE
6360.92	44579.1	461.125	5.04963		3896.54	1004.15	0.0362896	1.63245		FALSE
6366.9	44599.8	366.125	4.00931		5316.21	620.224	0.0288133	1.19764		FALSE
6369.47	44608.8	370.125	4.05312		3891.82	1003.35	0.0291281	1.63663		FALSE
6387.51	44671.4	694.125	7.60114		1256.47	6070.66	0.0546262	5.08369		FALSE
6430.26	44819.4	5285.12	57.8757		639.794	100773	0.415928	10.0505		FALSE
6453.36	44899.2	1258.12	13.7773		1432.85	8925.76	0.0990118	4.50385		FALSE
6456.74	44910.9	1272.12	13.9306		2764.43	3669.06	0.100114	2.33565		FALSE
6473.88	44970	1410.12	15.4418		2940.95	7114.61	0.110974	2.20129		FALSE
6476.14	44977.8	1456.12	15.9455		791.669	16501.5	0.114594	8.18037		FALSE
6493.68	45038.1	530.125	5.80523		3029.04	1220.26	0.0417197	2.14381		FALSE
6495.96	45046	521.125	5.70667		5853.96	872.681	0.0410115	1.10967		FALSE
6501.25	45064.2	462.125	5.06058		3198	1052.29	0.0363683	2.03291		FALSE
6504.64	45075.8	430.125	4.71016		3266.54	991.882	0.03385	1.99129		FALSE
6510.12	45094.6	413.125	4.6128		5471.72	1094.63	0.0325121	1.18978		FALSE
6513.98	45107.9	361.125	4.03218		6170.75	612.046	0.0284198	1.05562		FALSE
6518.94	45124.9	358.125	3.99869		4352.05	807.384	0.0281837	1.4979		FALSE
6533.8	45175.9	296.125	3.30642		4568.51	499.717	0.0233044	1.43018		FALSE
6536.81	45186.3	279.125	3.1166		3594.13	628.185	0.0219666	1.81874		FALSE
6539.45	45195.3	278.125	3.10544		5661.51	610.952	0.0218879	1.15507		FALSE
6542.16	45204.6	314.125	3.5074		4152.15	530.009	0.024721	1.57561		FALSE
6545.14	45214.8	358.125	3.99869		4373.29	940.647	0.0281837	1.49662		FALSE
6547.8	45223.9	345.125	3.85353		5205.66	878.246	0.0271606	1.25782		FALSE
6550.72	45233.9	283.125	3.16127		4742.13	462.041	0.0222814	1.38139		FALSE
6553.07	45242	248.125	2.77047		5610.13	525.136	0.0195269	1.16808		FALSE
6556.52	45253.8	220.125	2.45783		4187.82	489.087	0.0173234	1.56562		FALSE
6561.26	45270	218.125	2.4355		3133.07	487.854	0.017166	2.09419		FALSE
6567.68	45292	216.125	2.41317		6263.37	355.638	0.0170086	1.04859		FALSE
6570.02	45300	228.125	2.54716		5521.07	371.491	0.017953	1.18999		FALSE
6575.28	45318	249.125	2.78164		4206.44	541.625	0.0196056	1.56315		FALSE
6578.21	45328	236.125	2.63648		8283.52	481.823	0.0185826	0.794132		FALSE
6581.14	45338	197.125	2.20102		7139.29	308.154	0.0155133	0.92182		FALSE
6717.02	45800	189	2.15286		4999.26	368.037	0.0148739	1.3436		FALSE
6719.95	45809.9	178.5	2.03326		4320.07	447.281	0.0140476	1.55552		FALSE
6921.63	46486.9	196.875	2.27697		5578.03	510.666	0.0154937	1.24087		FALSE
6934.99	46531.4	461.875	5.34185		1395.07	3308.2	0.0363486	4.97107		FALSE
7131.8	47182	190.875	2.22256		5973.61	334.468	0.0150215	1.19388		FALSE
7144.02	47222.1	419.875	4.92091		2699.18	1733.13	0.0330433	2.64674		FALSE
7146.92	47231.6	435.875	5.10843		3142.52	1300.97	0.0343025	2.27426		FALSE
7150.07	47241.9	433.875	5.08499		3223.46	785.964	0.0341451	2.21814		FALSE
7151.92	47248	434.875	5.09671		9871.99	746.059	0.0342238	0.724466		FALSE
7171.38	47311.7	1019.88	11.9529		1465.04	9226.26	0.0802621	4.895		FALSE
7188.08	47366.4	3897.88	45.6828		701.869	61142.2	0.306755	10.2413		FALSE
7204.47	47420	673.875	7.89777		7182.25	1502.27	0.0530326	1.00309		FALSE
7207.5	47429.8	666.875	7.81573		4859.41	1522.67	0.0524817	1.4832		FALSE
7210.38	47439.2	644.875	7.55789		5425.11	1467.13	0.0507503	1.32908		FALSE
7213.05	47448	573.875	6.72578		5222.18	1302.17	0.0451628	1.38123		FALSE
7216.12	47458	534.875	6.2687		7773.79	903.821	0.0420936	0.928262		FALSE
7218.74	47466.5	471.875	5.53034		4108.87	1116.02	0.0371356	1.75687		FALSE
7222.21	47477.9	432.875	5.07327		5002.21	996.256	0.0340664	1.44381		FALSE
7225.31	47488	403.875	4.73339		3485.25	728.685	0.0317841	2.07311		FALSE
7228.35	47497.9	416.875	4.88575		4916.46	981.401	0.0328072	1.47023		FALSE
7230.22	47504	399.875	4.68651		3928.89	1131.28	0.0314693	1.84027		FALSE
7233.9	47516	365.875	4.28803		4890.6	810.351	0.0287936	1.47914		FALSE
7242.49	47544	284.875	3.33872		9344.26	471.957	0.0224191	0.775074		FALSE
7251.68	47573.9	238.875	2.7996		6649.23	514.644	0.018799	1.0906		FALSE
7305.83	47749.9	178.875	2.12417		4304.22	401.763	0.0140771	1.69736		FALSE
7791.5	49299.9	170.125	2.10891		5864.33	275.77	0.0133885	1.32862		FALSE
7794.69	49309.9	182.125	2.25767		6882.97	361.465	0.0143329	1.13246		FALSE
7797.41	49318.5	189.125	2.34444		5565.19	390.468	0.0148837	1.4011		FALSE
7800.17	49327.2	199.125	2.4684		5259.79	419.085	0.0156707	1.48298		FALSE
7803.57	49337.8	225.125	2.79071		6339.44	374.19	0.0177169	1.23095		FALSE
7806.16	49345.9	230.125	2.95645		4979.71	503.366	0.0181104	1.56759		FALSE
7809.35	49356	299.125	3.8429		6088.43	628.633	0.0235405	1.28265		FALSE
7812.28	49365.1	346.125	4.44671		5742.35	808.638	0.0272393	1.36047		FALSE
7815.09	49374	360.125	4.62657		5812.08	817.756	0.0283411	1.34463		FALSE
7818.28	49384	339.125	4.35678		5535.15	734.947	0.0266884	1.41248		FALSE
7821.06	49392.7	243.125	3.12346		4904.09	653.575	0.0191334	1.5948		FALSE
7824.66	49404	180.125	2.31409		8018.2	293.352	0.0141755	0.975862		FALSE
8291.45	50846	148	2.0014		7067.94	304.041	0.0116473	1.17311		FALSE
8303.91	50883.9	164	2.21777		5844.13	377.123	0.0129065	1.4209		FALSE
8309.81	50901.9	178	2.40709		4393.06	448.617	0.0140082	1.89158		FALSE
8312.78	50910.9	186	2.51528		4358.83	471.854	0.0146378	1.90711		FALSE
8316.78	50923.1	202	2.73165		5380.42	493.084	0.015897	1.54575		FALSE
8319.06	50930	230	3.11029		8165.01	426.301	0.0181005	1.01887		FALSE
8322.55	50940.6	284	4.00625		6653.86	671.591	0.0223502	1.25078		FALSE
8326.9	50953.8	319	4.49998		3340.2	1002.6	0.0251046	2.49294		FALSE
8328.75	50959.4	302	4.26017		1481.44	2102.67	0.0237668	5.62205		FALSE
8801.47	52376	142.25	2.10592		8076.91	289.91	0.0111948	1.08971		FALSE
8807.56	52394	145.25	2.15033		6982.21	265.5	0.0114309	1.26143		FALSE
8810.93	52404	154.25	2.28357		4934.44	348.615	0.0121392	1.7856		FALSE
8814.33	52414	146.25	2.16514		9918.16	262.8	0.0115096	0.888706		FALSE
8817.71	52424	173.25	2.56486		3674.33	621.848	0.0136344	2.39981		FALSE
8829.86	52459.8	217.25	3.21625		7131.76	416.53	0.0170971	1.2381		FALSE
8846.38	52508.6	351.25	5.20004		2095.1	1931.64	0.0276427	4.22242		FALSE
8849.34	52517.3	359.25	5.31847		1953.05	1937.14	0.0282722	4.53104		FALSE
8854.98	52533.9	276.25	4.08971		2051.29	1735.26	0.0217403	4.31678		FALSE
8880.8	52610	137.25	2.03841		9866.69	217.147	0.0108013	0.90008		FALSE
9272.43	53750	136.5	2.09597		8174.9	240.895	0.0107423	1.13426		FALSE
9279.35	53769.9	132.5	2.03455		6674.06	233.156	0.0104275	1.39036		FALSE
9285.63	53788	146.5	2.24952		9478.91	324.025	0.0115292	0.979609		FALSE
9297.13	53821.1	140.5	2.15739		6534.29	354.672	0.0110571	1.42282		FALSE
9300.23	53830	151.5	2.32629		3409.51	398.571	0.0119227	2.72773		FALSE
9304.44	53842.1	165.5	2.54126		4489.02	445.331	0.0130245	2.07271		FALSE
9318.56	53882.7	240.5	3.69289		3809.71	789.105	0.0189269	2.446		FALSE
9327.37	53908	307.5	4.72168		10713.5	605.958	0.0241996	0.870617		FALSE
9331.48	53919.8	334.5	5.13627		4480.66	903.41	0.0263245	2.08261		FALSE
9334.54	53928.6	365.5	5.61228		4243.79	979.199	0.0287641	2.19957		FALSE
9337.13	53936	396.5	6.08828		5048.74	798.348	0.0312037	1.8494		FALSE
9362.12	54007.7	798.5	12.261		1283.63	11462.5	0.0628403	7.2935		FALSE
9380.29	54059.7	1301.5	19.9846		922.771	19321.1	0.102425	10.1653		FALSE
9384.55	54071.9	1424.5	21.8733		4458.79	4761	0.112105	2.10473		FALSE
9416.07	54162.1	4896.5	76.3188		507.652	158803	0.385344	18.5483		FALSE
9439.96	54230.3	1896.5	29.5596		6974	5210.16	0.149251	1.35359		FALSE
9443.3	54239.9	1779.5	27.736		6028.97	3677.15	0.140043	1.56632		FALSE
9446.85	54250	1718.5	26.7852		7055.19	4733.9	0.135242	1.33899		FALSE
9450.62	54260.8	1682.5	26.2241		6066.17	4686.61	0.132409	1.55792		FALSE
9453.82	54269.9	1709.5	26.645		4750.37	4748.83	0.134534	1.99012		FALSE
9456.65	54277.9	1700.5	26.5047		4034.35	4722	0.133826	2.34403		FALSE
9460.13	54287.9	1682.5	26.2241		6639.34	5748.74	0.132409	1.42486		FALSE
9464.35	54299.9	1609.5	25.0863		5914.34	3367.5	0.126664	1.60024		FALSE
9466.48	54306	1596.5	24.8837		5996.17	3308.53	0.125641	1.57875		FALSE
9474.9	54330	1607.5	25.0552		7308.89	6645.72	0.126507	1.29635		FALSE
9477.72	54338	1648.5	25.6942		12122.2	3406.32	0.129734	0.781849		FALSE
9481.21	54347.9	1663.5	25.928		6027.29	3465.54	0.130914	1.57305		FALSE
9487.54	54366	1740.5	27.1281		2388.65	10652.5	0.136974	3.97193		FALSE
9491.65	54377.7	1783.5	27.7984		5423.36	4947.68	0.140358	1.75014		FALSE
9501.79	54406.5	2482.5	38.6933		1630.39	23136.8	0.195368	5.82791		FALSE
9503.85	54412.4	2464.5	38.4127		868.803	45200.1	0.193951	10.939		FALSE
9537.47	54507.9	781.5	12.1808		3228.2	2686.32	0.0615024	2.95442		FALSE
9559.33	54570	526.5	8.20624		10071.5	1406.88	0.0414345	0.949145		FALSE
9565.91	54588.6	453.5	7.06844		6690.81	1230.01	0.0356895	1.42971		FALSE
9569.19	54597.9	435.5	6.78788		7681.21	1153.75	0.034273	1.24579		FALSE
9572.73	54608	382.5	5.9618		8729.51	1015.55	0.030102	1.09659		FALSE
9575.55	54616	380.5	5.93063		9159.29	998.107	0.0299446	1.04545		FALSE
9579.38	54626.8	336.5	5.24483		5616.01	701.933	0.0264819	1.70573		FALSE
9582.38	54635.3	313.5	4.88634		4043.3	847.745	0.0246718	2.36994		FALSE
9585.44	54644	302.5	4.71489		7705.43	605.26	0.0238061	1.24398		FALSE
9588.68	54653.2	275.5	4.29406		4900.49	918.042	0.0216813	1.95668		FALSE
9592.5	54664	255.5	3.98233		10712.1	502.978	0.0201073	0.895485		FALSE
9595.32	54672	253.5	4.10664		9508.35	659.549	0.0199499	1.00915		FALSE
9622.9	54750	167.5	2.71346		3754.15	331.869	0.0131819	2.56327		FALSE
9652.61	54833.9	139.5	2.25986		7317.65	341.717	0.0109784	1.31909		FALSE
9655.46	54842	130.5	2.11407		7569.92	248.989	0.0102701	1.2755		FALSE
9960.4	55696	121.5	2.00273		6798.06	261.1	0.0095618	1.46518		FALSE
9974.08	55734	135.5	2.27182		8021.66	293.094	0.0106636	1.24339		FALSE
9977.68	55744	152.5	2.55685		9377.9	334.667	0.0120014	1.06396		FALSE
9981.27	55754	141.5	2.37242		8195.78	273.399	0.0111358	1.21785		FALSE
9984.63	55763.3	166.5	2.79158		5903.27	422.234	0.0131032	1.69137		FALSE
9987.45	55771.1	152.5	2.55685		4964.32	415.518	0.0120014	2.01185		FALSE
9992.06	55783.9	165.5	2.77481		5709.13	431.74	0.0130245	1.75019		FALSE
9995.23	55792.7	185.5	3.11013		5296.12	495.226	0.0145985	1.88727		FALSE
10003.3	55815	205.5	3.44546		5283.83	694.94	0.0161724	1.89318		FALSE
10006.5	55823.9	225.5	3.78078		5725.16	471.746	0.0177464	1.74781		FALSE
10010.1	55834	249.5	4.18317		7938.24	828.569	0.0196351	1.261		FALSE
10013.4	55843.1	267.5	4.48497		6167.57	727.248	0.0210517	1.62356		FALSE
10015.9	55850	300.5	5.03825		4784.22	832.04	0.0236487	2.09353		FALSE
10020	55861.3	311.5	5.22268		5323.6	658.838	0.0245144	1.88218		FALSE
10027.1	55881	343.5	5.7592		5313.14	958.676	0.0270327	1.88722		FALSE
10031	55891.8	376.5	6.31248		5876.32	1029.72	0.0296298	1.70702		FALSE
10037.6	55910	449.5	7.53642		4777.8	1833.61	0.0353747	2.10087		FALSE
10045.7	55932.5	528.5	8.86095		4484.08	1457.63	0.0415919	2.24029		FALSE
10055.5	55959.7	714.5	11.9795		2423.67	5749.71	0.0562297	4.14887		FALSE
10059.2	55969.9	815.5	13.6729		4743.61	2785.07	0.0641782	2.12058		FALSE
10061.4	55976	805.5	13.5052		5624.67	1720.78	0.0633912	1.7888		FALSE
10064.3	55984	789.5	13.2369		10507.1	2686.53	0.062132	0.957854		FALSE
10069.3	55997.9	724.5	12.1471		8416.9	2007.28	0.0570167	1.19632		FALSE
10073	56007.9	661.5	11.0909		7502.56	1411.78	0.0520587	1.3426		FALSE
10079.6	56026.3	629.5	10.5543		3908.25	2237.96	0.0495404	2.57906		FALSE
10086	56044	624.5	10.4705		7958.51	1334.2	0.0491469	1.26732		FALSE
10089.6	56054	635.5	10.6549		9967.26	1779.51	0.0500125	1.01228		FALSE
10094	56066	648.5	10.8729		7786.09	1825.1	0.0510356	1.29641		FALSE
10096.8	56073.8	653.5	10.9567		5213.11	1408.28	0.0514291	1.93681		FALSE
10108.1	56105	737.5	12.3651		3095.99	4115.13	0.0580397	3.2649		FALSE
10123.1	56146.3	1098.5	18.4177		742.497	23580.1	0.0864497	13.6339		FALSE
10137.1	56184.8	627.5	10.5208		3299.04	3144.51	0.049383	3.07273		FALSE
10144	56203.9	434.5	7.28492		5523.69	1204.83	0.0341943	1.83646		FALSE
10148.3	56215.8	408.5	6.849		6260.1	1101.25	0.0321481	1.62111		FALSE
10151.3	56224	363.5	6.09452		6409.81	980.193	0.0286067	1.58371		FALSE
10155.2	56234.7	330.5	5.54124		7073.1	693.784	0.0260097	1.43575		FALSE
10158.5	56243.9	317.5	5.32328		6250.19	653.548	0.0249866	1.62532		FALSE
10162.1	56253.8	289.5	4.85382		4553.1	986.132	0.0227831	2.23191		FALSE
10165.8	56263.9	272.5	4.71544		6840.74	567.901	0.0214452	1.48607		FALSE
10168.7	56271.9	259.5	4.49048		6006.07	693.082	0.0204221	1.69307		FALSE
10172.2	56281.4	242.5	4.19631		4779.76	669.933	0.0190843	2.12817		FALSE
10175.6	56290.9	239.5	4.14439		5694.28	498.081	0.0188482	1.78699		FALSE
10178.8	56299.7	206.5	3.57335		4578.65	584.205	0.0162511	2.2231		FALSE
10182.5	56309.9	194.5	3.3657		6601.51	400.571	0.0153067	1.54246		FALSE
10203.7	56368	137.5	2.37935		3865.06	525.476	0.010821	2.63998		FALSE
10210.9	56387.8	121.5	2.10248		6999.42	291.653	0.0095618	1.45882		FALSE
11545.2	59938	98	2.0164		8209.15	225.72	0.0077124	1.40638		FALSE
11549	59948	109	2.24273		10587.9	232.61	0.00857808	1.09078		FALSE
11997.2	61094	107	2.38972		5410.01	313.916	0.00842068	2.2176		FALSE
11999.6	61100	121	2.7024		12915.5	256.465	0.00952245	0.929084		FALSE
12004.3	61112	146	3.26075		8165.98	489.166	0.0114899	1.47004		FALSE
12011.4	61130	156	3.48408		9306.01	346.358	0.0122769	1.29072		FALSE
12016.2	61141.9	169	3.77443		4109.71	616.541	0.0133	2.92385		FALSE
12019.4	61150	184	4.10943		12295.3	403.971	0.0144804	0.977556		FALSE
12023.3	61160	206	4.60078		11895.9	435.47	0.0162118	1.01071		FALSE
12027.3	61170	213	4.75712		8915.73	461.324	0.0167627	1.34899		FALSE
12035.2	61190	248	5.5388		11099.8	536.213	0.0195171	1.08427		FALSE
12039.1	61199.8	255	5.69514		6942.49	759.737	0.020068	1.73411		FALSE
12042.6	61208.7	287	6.40982		5367.26	853.151	0.0225863	2.24371		FALSE
12048.5	61223.7	344	7.68285		2642.11	1788.9	0.0270721	4.56018		FALSE
12050.7	61229.1	357	7.97319		7876.13	836.895	0.0280952	1.53002		FALSE
12053.7	61236.9	369	8.2412		6121.4	866.686	0.0290395	1.96911		FALSE
12056.8	61244.6	355	7.92853		6271.53	1091.01	0.0279378	1.92246		FALSE
12072.4	61283.9	229	5.11446		7294.65	815.257	0.0180218	1.65496		FALSE
12077.1	61295.9	190	4.24344		16260.1	433.755	0.0149526	0.742743		FALSE
12084.2	61314	158	3.52875		8147.9	346.819	0.0124343	1.48311		FALSE
12088.2	61324	129	2.88107		5309.32	294.553	0.010152	2.27679		FALSE
12092.2	61334	124	2.7694		5305.65	367.508	0.00975854	2.27911		FALSE
12096.1	61344	118	2.6354		5867.82	340.117	0.00928636	2.06144		FALSE
12100.1	61354	109	2.43439		12021.9	312.436	0.00857808	1.00651		FALSE
12103.3	61362	114	2.54606		7895.86	395.408	0.00897157	1.53286		FALSE
12115.6	61393	107	2.38972		5453.34	304.256	0.00842068	2.22168		FALSE
12119.9	61404	110	2.45673		5229.9	281.589	0.00865677	2.31743		FALSE
12123.9	61413.9	111	2.47906		8300.9	230.096	0.00873547	1.46055		FALSE
12127.1	61422	106	2.36739		7974.81	266.924	0.00834198	1.52067		FALSE
12131.1	61432	103	2.30039		8228.34	207.832	0.00810589	1.4743		FALSE
12134.6	61440.9	93	2.07705		5526.39	207.27	0.00731891	2.19576		FALSE
12138.2	61449.9	90	2.01005		7218.97	221.367	0.00708281	1.68143		FALSE
12142.1	61459.9	95	2.12172		7706.78	231.148	0.0074763	1.57551		FALSE
12145.4	61468	99	2.21105		10334.8	186.806	0.0077911	1.17518		FALSE
12149.3	61478	98	2.18872		11062.3	204.764	0.0077124	1.09827		FALSE
13666.2	65184	84	2.08107		9790.15	134.608	0.00661063	1.39592		FALSE

## Sheet: ICDC_SC50579-1_0_E1_1
Spectrum: ICDC SC50579-1\0_E1\1 1SLin, "Baseline subt." (D:\Data\BioTyperRealTimeProcessing\China CDC\20120530liuganshixueganjun\ICDC SC50579-1\0_E1\1)
m/z	time	Intens.	SN	Quality Fac.	Res.	Area	Rel. Intens.	FWHM	Chi^2	Bk. Peak
2548.96	28350.9	1849.5	24.1727		490.085	11250.7	0.147165	5.20106		FALSE
2556.58	28392.6	153.5	2.00622		3685.13	156.095	0.012214	0.693755		FALSE
2558.29	28402	157.5	2.0585		2551.33	384.666	0.0125323	1.00273		FALSE
2950.56	30473.4	974.75	12.5276		536.546	5888.7	0.0775612	5.49917		FALSE
3130.49	31377.3	590	7.59517		1263.93	2085.96	0.0469465	2.4768		FALSE
3131.48	31382.2	576	7.41495		1509.31	1595.06	0.0458325	2.07478		FALSE
3136.09	31405	215	2.76773		3947.09	244.587	0.0171076	0.794532		FALSE
3140.39	31426.3	392	5.04628		578.117	2408.45	0.0311916	5.43211		FALSE
3168.71	31566	229	2.94796		2641.97	386.072	0.0182216	1.19937		FALSE
3170.72	31575.8	174	2.23993		3092.05	224.012	0.0138452	1.02544		FALSE
3216.21	31798.8	725	9.32721		632.823	4704.83	0.0576885	5.08232		FALSE
3342.54	32409.9	193	2.48456		3760.65	338.592	0.0153571	0.888821		FALSE
3344.22	32418	173	2.22709		2502.85	294.757	0.0137657	1.33616		FALSE
3375.56	32567.7	218	2.80639		2628.29	443.623	0.0173463	1.28432		FALSE
3377.29	32576	223	2.87076		3029.97	300.229	0.0177442	1.11463		FALSE
3590.15	33575.1	2077	26.5014		632.515	14223.1	0.165268	5.67599		FALSE
3597.88	33610.8	292	3.72577		3284.38	474.649	0.0232345	1.09545		FALSE
3601.16	33625.9	261	3.33022		3400.02	624.806	0.0207679	1.05916		FALSE
3604.2	33639.9	164	2.09255		4121.84	252.96	0.0130495	0.874414		FALSE
3654.95	33873.3	331	4.22339		736.182	2035.4	0.0263378	4.96473		FALSE
3854.16	34774	178.5	2.21832		2459.96	336.947	0.0142033	1.56676		FALSE
3856.18	34783	181.5	2.2556		3534.73	275.742	0.014442	1.09094		FALSE
4165.4	36135.8	549	6.74094		2074.93	1794.77	0.0436841	2.00749		FALSE
4166.51	36140.6	612	7.5145		1579.17	2064.54	0.048697	2.63841		FALSE
4249.55	36495.2	202	2.48027		2619.56	483.106	0.0160732	1.62224		FALSE
4251.3	36502.7	250.5	3.07579		3649.26	509.999	0.0199324	1.16498		FALSE
4253.46	36511.8	178.5	2.19173		8807.72	284.519	0.0142033	0.482924		FALSE
4295.02	36688	209	2.54861		4695.76	246.791	0.0166302	0.914659		FALSE
4297.07	36696.6	214	2.60958		4142.04	343.253	0.017028	1.03743		FALSE
4299.28	36706	286	3.48757		4164.3	456.092	0.0227571	1.03241		FALSE
4301.63	36715.9	339	4.13386		3774.54	570.605	0.0269743	1.13964		FALSE
4311.82	36758.9	2086	25.4373		555.985	19845.4	0.165984	7.75528		FALSE
4321.35	36799.1	251	3.06077		3935.33	400.125	0.0199722	1.09809		FALSE
4323.61	36808.6	170	2.07303		4152.17	222.161	0.013527	1.04129		FALSE
4325.83	36818	198	2.41447		3536.89	376.631	0.0157549	1.22306		FALSE
4328.21	36828	216	2.63397		3076.2	290.677	0.0171872	1.407		FALSE
4330.58	36838	234	2.85346		3580.86	407.218	0.0186195	1.20937		FALSE
4332.8	36847.3	232	2.82907		2977.18	422.578	0.0184603	1.45533		FALSE
4334.86	36856	225	2.74371		3419.84	379.003	0.0179033	1.26756		FALSE
4337.36	36866.5	185	2.25594		2984.5	307.236	0.0147205	1.45329		FALSE
4405.46	37151.9	196	2.37732		4344.98	294.111	0.0155958	1.01392		FALSE
4407.1	37158.7	174	2.11047		4009.2	304.367	0.0138452	1.09924		FALSE
4409.79	37169.9	169	2.04983		4712.21	281.248	0.0134474	0.935823		FALSE
4419.59	37210.8	217	2.63203		3011.18	456.241	0.0172668	1.46772		FALSE
4421.8	37220	307	3.72365		4713.93	501.133	0.0244281	0.938028		FALSE
4428.36	37247.3	916	11.1103		849.464	5443.12	0.0728864	5.21312		FALSE
4435.25	37276	281	3.40829		6547.6	436.825	0.0223593	0.677385		FALSE
4437.35	37284.7	229	2.77758		4753.43	307.293	0.0182216	0.933504		FALSE
4439.56	37293.9	211	2.55925		5650.23	407.194	0.0167893	0.78573		FALSE
4590.92	37918	239	2.939		1690.94	737.204	0.0190173	2.71501		FALSE
4592.86	37925.9	273	3.3571		3720.05	573.864	0.0217227	1.23462		FALSE
4595.28	37935.8	175	2.15199		6344.7	209.208	0.0139248	0.724271		FALSE
4685.8	38304	217	2.64775		4516.41	277.772	0.0172668	1.03751		FALSE
4690.59	38323.3	342	4.17296		1856.6	1183.5	0.027213	2.52644		FALSE
4692.23	38330	369	4.5024		3068.61	713.164	0.0293614	1.52911		FALSE
4695.2	38342	367	4.478		4334.78	524.007	0.0292023	1.08315		FALSE
4698.05	38353.5	463	5.64936		3147.95	840.823	0.0368411	1.49241		FALSE
4712.07	38410.1	7148	87.2173		744.237	66291.7	0.568769	6.33141		FALSE
4722.49	38452.2	1361	16.6064		2500.14	4926.56	0.108295	1.88889		FALSE
4728.2	38475.2	836	10.2006		5042.82	1220.54	0.0665208	0.937611		FALSE
4730.64	38485	818	9.98094		3288.16	1980.48	0.0650885	1.43869		FALSE
4732.62	38493	789	9.62709		4331.67	1513.61	0.062781	1.09256		FALSE
4734.84	38501.9	743	9.06581		2870.85	2979.9	0.0591207	1.64928		FALSE
4739.83	38522	621	7.57721		9128.98	888.601	0.0494132	0.519207		FALSE
4741.79	38529.9	632	7.71143		4998.67	1204.96	0.0502884	0.94861		FALSE
4755.47	38584.9	3389	41.3513		803.147	29869.1	0.269664	5.92105		FALSE
4762.2	38611.9	1075	13.1168		5227.02	1967.6	0.0855381	0.911075		FALSE
4764.4	38620.7	920	11.2255		2731.73	3392.73	0.0732047	1.74409		FALSE
4768.93	38638.9	538	6.56448		3342.78	762.392	0.0428088	1.42663		FALSE
4771.78	38650.4	428	5.2223		4077.38	1000.55	0.0340561	1.17031		FALSE
4774.17	38659.9	375	4.57561		3132.34	844.985	0.0298389	1.52416		FALSE
4776.92	38671	288	3.51407		2865.44	549.148	0.0229163	1.66708		FALSE
4779.17	38680	251	3.06261		4397.99	449.453	0.0199722	1.08667		FALSE
4786.29	38708.5	164	2.00112		3718.96	301.615	0.0130495	1.287		FALSE
4993.1	39528	171.5	2.08938		6214.81	350.132	0.0136463	0.80342		FALSE
4997.69	39546	186.5	2.27212		3683.12	329.943	0.0148399	1.35692		FALSE
5002.29	39564	215.5	2.62543		4259.87	490.219	0.0171474	1.17428		FALSE
5004.85	39574	231.5	2.82036		7710.67	329.97	0.0184205	0.64908		FALSE
5010.45	39595.9	317.5	3.86809		3238.8	867.021	0.0252636	1.54701		FALSE
5013.01	39605.9	392.5	4.78181		4939.58	714.047	0.0312314	1.01486		FALSE
5017.45	39623.3	455.5	5.54934		1685.8	1692.35	0.0362443	2.97631		FALSE
5019.81	39632.6	497.5	6.06103		2925.3	983.909	0.0395862	1.716		FALSE
5022.21	39641.9	632.5	7.70573		5117.14	896.815	0.0503282	0.981448		FALSE
5024.77	39651.9	782.5	9.53317		3717.46	1805.47	0.0622638	1.35167		FALSE
5027.14	39661.2	944.5	11.5068		4684.47	1742.83	0.0751542	1.07315		FALSE
5034.14	39688.6	2387.5	29.0868		893.557	19617.3	0.189974	5.63382		FALSE
5041.68	39718	1212.5	14.7718		3183.79	1838.99	0.096479	1.58354		FALSE
5043.92	39726.7	1283.5	15.6368		3285.17	3145.15	0.102129	1.53536		FALSE
5046.4	39736.4	1176.5	14.3333		5109.14	1776.66	0.0936145	0.987721		FALSE
5048.89	39746.1	1141.5	13.9069		3502.57	2290.3	0.0908295	1.44148		FALSE
5065.75	39811.8	3973.5	48.6391		630.292	54676.1	0.316173	8.03715		FALSE
5072.98	39839.9	2066.5	25.2958		4119.07	4181.97	0.164432	1.23159		FALSE
5075.56	39850	2020.5	24.7327		5306.35	3078.75	0.160772	0.956509		FALSE
5077.82	39858.7	1987.5	24.3287		3427.01	3052.57	0.158146	1.4817		FALSE
5084.72	39885.6	2626.5	32.1507		1322.15	15729.5	0.208991	3.84581		FALSE
5087.15	39895	2585.5	31.6488		3402.89	5246.96	0.205729	1.49495		FALSE
5089.98	39906	2522.5	30.8776		7307.83	3848.1	0.200716	0.69651		FALSE
5100.57	39947.1	12567.5	153.837		691.198	126179	1	7.37933		FALSE
5119.63	40021	1565.5	19.1631		3252.54	8329.44	0.124567	1.57404		FALSE
5121.75	40029.2	1578.5	19.3222		841.721	13527.3	0.125602	6.08485		FALSE
5134.35	40077.9	651.5	7.97493		5316.8	1264.86	0.0518401	0.965685		FALSE
5136.6	40086.6	655.5	8.0239		5192.04	987.303	0.0521583	0.989322		FALSE
5138.68	40094.7	678.5	8.30544		4188.99	1346.04	0.0539885	1.22671		FALSE
5141.3	40104.8	641.5	7.85252		1138.59	4153.39	0.0510444	4.51548		FALSE
5150.4	40139.9	284.5	3.48253		6689.91	403.693	0.0226378	0.769875		FALSE
5155.07	40158	208.5	2.55222		8252.93	366.363	0.0165904	0.624635		FALSE
5157.44	40167.1	180.5	2.20948		4902.35	269.435	0.0143624	1.05203		FALSE
5159.71	40175.9	178.5	2.185		3743.49	341.571	0.0142033	1.37832		FALSE
5338.05	40858	841.5	10.3977		783.748	7027.91	0.0669584	6.81093		FALSE
5766.09	42449.9	212	2.61597		2211.68	755.414	0.0168689	2.60711		FALSE
5774.04	42479	559	6.89778		1057.84	4258.62	0.0444798	5.45831		FALSE
5785.84	42522	188	2.31982		2634.41	572.147	0.0149592	2.19626		FALSE
5835.04	42700.8	164	2.02368		5109.14	342.526	0.0130495	1.14208		FALSE
5837.78	42710.7	238	2.9368		4350.25	657.736	0.0189377	1.34194		FALSE
5840.32	42720	227	2.80106		8991.19	387.564	0.0180625	0.649561		FALSE
6038.41	43432.2	631.25	7.71764		2879.25	2665.28	0.0502288	2.09721		FALSE
6040.22	43438.7	587.25	7.17969		2937.46	2655.17	0.0467277	2.05627		FALSE
6215.72	44059.9	193	2.34866		4123.8	365.493	0.0153571	1.50728		FALSE
6218.58	44070	240	2.92062		4142.45	446.523	0.0190969	1.50118		FALSE
6221.05	44078.7	237	2.88411		3405.51	503.274	0.0188582	1.82676		FALSE
6224.05	44089.2	227	2.76242		4532.32	370.469	0.0180625	1.37326		FALSE
6226.55	44098	237	2.88411		8294.02	366.266	0.0188582	0.750728		FALSE
6238.52	44140	366	4.45394		4280.14	936.781	0.0291227	1.45755		FALSE
6244.14	44159.7	540	6.57139		5111.81	2023.58	0.042968	1.22151		FALSE
6248.78	44176	716	8.71318		2102.98	3245.9	0.0569723	2.97139		FALSE
6251.64	44186	700	8.51847		8705.53	1518.83	0.0556992	0.718123		FALSE
6263.41	44227.2	2559	31.1411		803.079	28531.9	0.20362	7.79924		FALSE
6276.18	44271.9	343	4.17405		4481.8	553.212	0.0272926	1.40037		FALSE
6279.34	44283	304	3.69945		3799.14	668.835	0.0241894	1.65283		FALSE
6281.91	44292	357	4.34442		4653.18	738.191	0.0284066	1.35003		FALSE
6284.77	44301.9	376	4.57564		4276.87	783.089	0.0299184	1.46948		FALSE
6287.04	44309.9	351	4.27141		4522.15	739.662	0.0279292	1.39028		FALSE
6289.93	44320	309	3.7603		6861.38	743.609	0.0245872	0.916714		FALSE
6292.74	44329.8	234	2.8476		4699.23	491.083	0.0186195	1.3391		FALSE
6295.08	44338	203	2.47036		6412.51	307.085	0.0161528	0.981687		FALSE
6297.54	44346.6	166	2.02009		3850.19	353.769	0.0132087	1.63565		FALSE
6385.57	44652.9	208	2.54002		4237.44	446.028	0.0165506	1.50694		FALSE
6389.52	44666.6	254	3.10176		2504.1	819.773	0.0202109	2.55162		FALSE
6396.65	44691.3	226	2.75983		2400.07	709.378	0.0179829	2.6652		FALSE
6405.49	44721.9	238	2.90637		5735.9	832.196	0.0189377	1.11674		FALSE
6419.14	44769.2	537	6.55765		1522.61	3665.18	0.0427293	4.21588		FALSE
6420.8	44774.9	561	6.85073		5773.27	954.018	0.0446389	1.11216		FALSE
6424	44786	615	7.51016		4543.18	1693.17	0.0489357	1.41399		FALSE
6434.57	44822.5	2988	36.4884		882.776	29111.4	0.237756	7.28901		FALSE
6445.97	44861.9	351	4.28629		8724.81	707.189	0.0279292	0.738809		FALSE
6448.33	44870	302	3.68792		5077.54	487.057	0.0240302	1.26997		FALSE
6451.74	44881.8	297	3.62686		7672.57	636.218	0.0236324	0.840884		FALSE
6454.13	44890	376	4.59158		8667.1	769.512	0.0299184	0.744669		FALSE
6457.02	44900	380	4.64043		4921.5	820.332	0.0302367	1.312		FALSE
6459.48	44908.5	316	3.85888		4064.08	690.937	0.0251442	1.58941		FALSE
6462.77	44919.8	270	3.29714		4697.11	575.515	0.021484	1.3759		FALSE
6465.33	44928.6	233	2.84531		3816.57	395.42	0.0185399	1.69402		FALSE
6468.17	44938.4	199	2.43012		4008.42	333.472	0.0158345	1.61365		FALSE
6470.95	44948	207	2.52781		6580.81	504.709	0.0164711	0.983306		FALSE
6473.85	44958	198	2.41791		8987.58	378.876	0.0157549	0.720311		FALSE
6476.74	44967.9	173	2.11261		5798.51	270.736	0.0137657	1.11696		FALSE
6479.65	44978	170	2.07598		7281.13	362.899	0.013527	0.889924		FALSE
6548.38	45213.9	261	3.19593		4639.74	524.181	0.0207679	1.41137		FALSE
6550.9	45222.6	268	3.28164		5128.33	585.954	0.0213248	1.27739		FALSE
6555.97	45239.9	186	2.27756		4285.18	306.143	0.0148001	1.52992		FALSE
6558.9	45249.9	192	2.35103		5655.31	301.816	0.0152775	1.15978		FALSE
6561.23	45257.9	174	2.13062		4386.81	362.559	0.0138452	1.49567		FALSE
6564.17	45268	210	2.57143		5217.81	411.342	0.0167098	1.25803		FALSE
6567.09	45278	256	3.1347		4499.13	412.76	0.02037	1.45964		FALSE
6569.73	45287	303	3.71021		4053.24	669.829	0.0241098	1.62086		FALSE
6571.77	45294	312	3.82042		4322.98	657.752	0.0248259	1.5202		FALSE
6577.74	45314.4	176	2.15511		3217.26	390.004	0.0140044	2.04451		FALSE
6580.7	45324.5	175	2.14286		4642.61	290.249	0.0139248	1.41746		FALSE
6610.4	45425.8	258	3.15919		3034.97	800.894	0.0205291	2.17808		FALSE
6612.54	45433.1	254	3.11021		5048.44	542.705	0.0202109	1.30982		FALSE
6615.5	45443.2	260	3.18368		4293.22	587.414	0.0206883	1.54092		FALSE
6618.08	45452	312	3.82042		5083.31	635.896	0.0248259	1.30192		FALSE
6620.98	45461.9	217	2.65715		6059.5	337.164	0.0172668	1.09266		FALSE
6673.15	45639.2	167	2.06788		5099.75	331.143	0.0132882	1.30853		FALSE
6675.72	45647.9	181.5	2.24743		4702.71	346.124	0.014442	1.41955		FALSE
7117.4	47122	167	2.09104		7608.48	287.264	0.0132882	0.935455		FALSE
7120.44	47132	195	2.44163		7740.25	383.095	0.0155162	0.919924		FALSE
7123.12	47140.8	204	2.55432		5118.94	440.509	0.0162323	1.39152		FALSE
7125.91	47150	245	3.06769		5388.71	481.378	0.0194947	1.32238		FALSE
7128.97	47160	260	3.25551		7513.61	413.349	0.0206883	0.948808		FALSE
7138.02	47189.7	516	6.46093		1887.13	2912.77	0.0410583	3.78247		FALSE
7138.95	47192.7	525	6.57362		1076.2	4450.38	0.0417744	6.63347		FALSE
7142.37	47204	474	5.93504		4659.6	1100.42	0.0377163	1.53283		FALSE
7146	47215.9	438	5.48428		4606.17	782.156	0.0348518	1.5514		FALSE
7148.81	47225.1	452	5.65958		4420.6	1050.05	0.0359658	1.61716		FALSE
7151.53	47234	503	6.29816		7560.18	871.483	0.0400239	0.945947		FALSE
7154.57	47243.9	585	7.32489		6211.07	1307.77	0.0465486	1.15191		FALSE
7157.03	47252	685	8.57701		10182.4	1550.96	0.0545057	0.702881		FALSE
7163.65	47273.7	1243	15.5638		3336.06	5254.75	0.0989059	2.14734		FALSE
7165.58	47280	1420	17.7801		5834.93	3289.34	0.11299	1.22805		FALSE
7168.63	47290	1496	18.7317		8824.27	2641.39	0.119037	0.812377		FALSE
7171.68	47300	1779	22.2752		7178.96	3991.21	0.141556	0.998986		FALSE
7181.3	47331.4	6963	87.185		821.63	80419.3	0.554048	8.74031		FALSE
7197.99	47386	784	9.81661		6768.76	1409.55	0.0623831	1.06341		FALSE
7201.04	47396	858	10.7432		5636.83	2448.79	0.0682713	1.2775		FALSE
7203.47	47403.9	804	10.067		3059.51	3793.39	0.0639745	2.35445		FALSE
7209.59	47423.9	571	7.1496		7335.55	1288.87	0.0454347	0.982829		FALSE
7212.66	47433.9	501	6.27311		5396.9	1172.4	0.0398647	1.33645		FALSE
7215.46	47443	467	5.84739		4500.24	1097.42	0.0371593	1.60335		FALSE
7218.82	47454	483	6.04773		3281.79	1089.23	0.0384325	2.19966		FALSE
7221.53	47462.8	476	5.96008		5633.73	1082.78	0.0378755	1.28184		FALSE
7224.34	47472	467	5.84739		6821.39	795.425	0.0371593	1.05907		FALSE
7227.4	47482	404	5.05856		9353.48	897.806	0.0321464	0.772696		FALSE
7230.47	47492	362	4.53267		7875.99	817.05	0.0288045	0.91804		FALSE
7233.53	47501.9	323	4.04434		7576.31	574.254	0.0257012	0.954756		FALSE
7235.95	47509.8	325	4.06939		3983.47	590.235	0.0258604	1.81649		FALSE
7249.2	47553	291	3.64367		5537.87	670.6	0.023155	1.30902		FALSE
7251.48	47560.4	251	3.14282		3329.11	584.347	0.0199722	2.1782		FALSE
7254.72	47570.9	233	2.91744		4859.9	413.753	0.0185399	1.49277		FALSE
7257.79	47580.9	236	2.955		4407.27	542.629	0.0187786	1.64678		FALSE
7260.55	47589.9	243	3.04265		4107.87	431.897	0.0193356	1.76748		FALSE
7263.04	47598	289	3.61862		5393.22	496.566	0.0229958	1.3467		FALSE
7266.11	47608	289	3.61862		7782.84	800.32	0.0229958	0.933606		FALSE
7268.98	47617.3	262	3.28055		8705.1	462.146	0.0208474	0.835025		FALSE
7271.64	47626	247	3.09273		3436.07	552.729	0.0196539	2.11627		FALSE
7274.72	47636	244	3.05517		3879.55	543.571	0.0194152	1.87514		FALSE
7277.8	47646	228	2.85483		9851.15	384.851	0.018142	0.738777		FALSE
7280.26	47654	260	3.25551		3904.36	449.568	0.0206883	1.86465		FALSE
7282.88	47662.5	257	3.21794		3858.42	599.736	0.0204496	1.88753		FALSE
7286.41	47673.9	268	3.35568		4238.65	615.03	0.0213248	1.71904		FALSE
7288.27	47680	281	3.51845		7253.95	482.408	0.0223593	1.00473		FALSE
7291.97	47692	317	3.96922		3453.22	880.808	0.0252238	2.11164		FALSE
7299.97	47717.9	350	4.38242		6796.77	619.656	0.0278496	1.07404		FALSE
7309.92	47750.2	1301	16.448		888.791	14728.3	0.103521	8.22457		FALSE
7333.05	47825.1	160	2.02282		6564.28	276.699	0.0127313	1.11712		FALSE
7832.83	49416	207	2.68408		7822.35	390.054	0.0164711	1.00134		FALSE
7835.97	49425.8	215.125	2.78943		5461.88	461.694	0.0171176	1.43467		FALSE
7838.57	49434	202.125	2.62086		7772.44	390.169	0.0160832	1.00851		FALSE
8304.33	50871	152.375	2.02867		3569.15	700.636	0.0121245	2.3267		FALSE
8310.57	50890	184.375	2.45471		6431.82	439.833	0.0146708	1.2921		FALSE
8313.85	50899.9	206.375	2.74761		6650.74	493.546	0.0164213	1.25006		FALSE
8316.5	50908	239.375	3.18696		5649.22	557.079	0.0190471	1.47215		FALSE
8319.75	50917.9	253.375	3.37335		6763.27	462.03	0.0201611	1.23014		FALSE
8322.42	50926	266.375	3.54643		5467.07	634.34	0.0211955	1.52228		FALSE
8325.99	50936.8	304.375	4.05235		4861.86	739.753	0.0242192	1.71251		FALSE
8331.95	50954.9	586.375	8.01705		2237.28	2679.65	0.046658	3.72415		FALSE
8334.63	50963.1	563.375	7.70259		2786.22	2671	0.0448279	2.99137		FALSE
8340.78	50981.7	284.375	3.88804		4899.01	624.779	0.0226278	1.70254		FALSE
8343.95	50991.3	192.375	2.63019		5306.79	452.012	0.0153073	1.57232		FALSE
8497.07	51453.9	311.375	4.25719		3930.9	1289.65	0.0247762	2.16161		FALSE
8499.76	51461.9	364.375	4.98182		5297.91	872.171	0.0289934	1.60436		FALSE
8502.11	51469	283.375	3.87437		5502.55	677.635	0.0225482	1.54512		FALSE
8506.41	51481.9	220.375	3.11547		9696.29	459.837	0.0175353	0.877285		FALSE
8509.18	51490.2	149.375	2.11173		4808.32	269.326	0.0118858	1.76968		FALSE
8786.88	52318	142.5	2.05039		7125.03	310.67	0.0113388	1.23324		FALSE
8804.48	52370	150.5	2.1655		10313.8	271.921	0.0119753	0.853664		FALSE
8807.94	52380.2	168.5	2.42449		4578.47	424.872	0.0134076	1.92377		FALSE
8810.87	52388.9	189.5	2.72666		6287.01	362.688	0.0150786	1.40144		FALSE
8813.93	52397.9	222.5	3.20148		5196.69	535.631	0.0177044	1.69606		FALSE
8817.61	52408.8	204.5	2.94249		5528.68	518.36	0.0162721	1.59489		FALSE
8820.67	52417.8	196.5	2.82738		5040.36	386.77	0.0156356	1.75001		FALSE
8824.1	52427.9	210.5	3.02882		6685.47	399.044	0.0167496	1.31989		FALSE
8827.04	52436.6	212.5	3.0576		4493.2	547.742	0.0169087	1.96453		FALSE
8830.23	52446	237.5	3.41731		10508.9	429.186	0.018898	0.840258		FALSE
8833.18	52454.7	251.5	3.61875		2907.71	810.008	0.0200119	3.03785		FALSE
8841.03	52477.9	320.5	4.61157		4388.27	851.611	0.0255023	2.0147		FALSE
8855.95	52521.8	742.5	10.6836		910.557	10683.7	0.059081	9.72586		FALSE
9161.61	53414.5	137.5	2.00833		4137.93	362.553	0.0109409	2.21406		FALSE
9178.71	53464	217.5	3.17681		4518.73	580.368	0.0173065	2.03126		FALSE
9182.8	53475.8	234.5	3.42511		4544.33	597.961	0.0186592	2.02072		FALSE
9185.61	53484	217.5	3.17681		4717.29	522.064	0.0173065	1.94722		FALSE
9189.07	53494	194.5	2.84087		5029.99	353.521	0.0154764	1.82686		FALSE
9192.26	53503.2	157.5	2.30045		5507.64	361.597	0.0125323	1.669		FALSE
9313.76	53853.3	136.5	2.00848		5825.27	264.51	0.0108613	1.59886		FALSE
9317.47	53864	159.5	2.34691		7917.53	461.449	0.0126915	1.17682		FALSE
9320.94	53873.9	170.5	2.50876		7295.25	311.889	0.0135667	1.27767		FALSE
9324.04	53882.8	164.5	2.42048		6171.26	408.135	0.0130893	1.51088		FALSE
9327.23	53892	198.5	2.92076		9024.01	370.264	0.0157947	1.0336		FALSE
9336.43	53918.4	237.5	3.49461		4890.12	631.032	0.018898	1.90924		FALSE
9339.74	53927.9	269.5	3.96546		5695.52	540.209	0.0214442	1.63984		FALSE
9342.56	53936	315.5	4.64231		5867.94	806.117	0.0251044	1.59214		FALSE
9346.05	53946	343.5	5.05431		4767.74	906.927	0.0273324	1.96027		FALSE
9349.13	53954.8	382.5	5.62816		7005.2	774.895	0.0304356	1.3346		FALSE
9352.33	53964	456.5	6.717		10750	1141.02	0.0363239	0.869982		FALSE
9356.14	53974.9	507.5	7.46743		4344.72	1673.55	0.0403819	2.15345		FALSE
9359.3	53984	559.5	8.23256		6978.04	1131.8	0.0445196	1.34125		FALSE
9362.1	53992	627.5	9.23312		8548.59	1663.5	0.0499304	1.09516		FALSE
9365.58	54002	704.5	10.3661		6796.08	1856.61	0.0560573	1.37809		FALSE
9375.63	54030.7	1098.5	16.1635		2143.29	8130.47	0.087408	4.37441		FALSE
9378.85	54040	1225.5	18.0322		4474.63	3292.89	0.0975134	2.09601		FALSE
9381.85	54048.5	1313.5	19.327		6663.57	3550.14	0.104516	1.40793		FALSE
9385.15	54058	1382.5	20.3423		5828.35	3772.67	0.110006	1.61026		FALSE
9388.39	54067.2	1470.5	21.6371		6361.35	3967.67	0.117008	1.47585		FALSE
9405.44	54116	2862.5	42.1192		1485.65	33880.3	0.22777	6.33087		FALSE
9423.51	54167.6	8171.5	121.809		628.693	189135	0.650209	14.9891		FALSE
9445.4	54230.1	2319.5	34.5758		5307.83	6348.34	0.184563	1.77952		FALSE
9448.85	54239.9	2173.5	32.3994		5885.98	5871.72	0.172946	1.60531		FALSE
9452.37	54250	1990.5	29.6715		7700.01	4093.38	0.158385	1.22758		FALSE
9456.04	54260.4	1887.5	28.1361		4855.44	5252.26	0.150189	1.94752		FALSE
9459.39	54270	1888.5	28.151		7242.61	5160.26	0.150269	1.30607		FALSE
9462.5	54278.9	1852.5	27.6144		6084.95	5123.28	0.147404	1.55507		FALSE
9465.7	54288	1828.5	27.2566		7436.31	3787.48	0.145494	1.2729		FALSE
9468.22	54295.2	1756.5	26.1834		4069.81	7036.23	0.139765	2.32645		FALSE
9472.94	54308.6	1614.5	24.0666		6451.62	4454.75	0.128466	1.4683		FALSE
9476.23	54318	1588.5	23.6791		11111.3	3295.36	0.126397	0.852849		FALSE
9478.99	54325.8	1590.5	23.7089		5120.61	4390.54	0.126557	1.85114		FALSE
9482.68	54336.3	1553.5	23.1573		3567.54	4346.26	0.123612	2.65805		FALSE
9486.74	54347.9	1573.5	23.4555		4793.53	4377.61	0.125204	1.97907		FALSE
9488.99	54354.3	1607.5	23.9623		5034.92	4464.1	0.127909	1.88464		FALSE
9492.4	54364	1648.5	24.5735		9062.63	4527.56	0.131172	1.04742		FALSE
9495.45	54372.7	1679.5	25.0356		6115.86	4634.1	0.133638	1.55259		FALSE
9498.73	54382	1699.5	25.3337		9182.14	3511.53	0.13523	1.03448		FALSE
9510.85	54416.5	3114.5	46.4265		704.777	66766.8	0.247822	13.4948		FALSE
9535.4	54486.2	830.5	12.3799		2402.1	5241.44	0.0660832	3.96961		FALSE
9547.3	54520	635.5	9.47312		12193.2	1677.33	0.0505669	0.783002		FALSE
9550.09	54527.9	582.5	8.68307		4805.3	1580.84	0.0463497	1.98741		FALSE
9553.65	54538	569.5	8.48928		8787.41	1149.86	0.0453153	1.0872		FALSE
9557.13	54547.8	528.5	7.87811		7416.32	1397.66	0.0420529	1.28866		FALSE
9560.69	54557.9	478.5	7.13279		9065.69	1195.06	0.0380744	1.0546		FALSE
9563.96	54567.2	432.5	6.44709		6876.25	1133.84	0.0344142	1.39087		FALSE
9567.06	54576	416.5	6.20858		10062.8	825.682	0.033141	0.950738		FALSE
9570.59	54586	410.5	6.11914		12624.2	1002.9	0.0326636	0.758114		FALSE
9573.76	54595	364.5	5.43344		6898.38	740.184	0.0290034	1.38783		FALSE
9585.42	54628	255.5	3.80862		10080.4	497.207	0.0203302	0.950893		FALSE
9592.47	54648	239.5	3.57012		7137.75	584.591	0.0190571	1.34391		FALSE
9595.3	54656	214.5	3.19746		5471.52	429.881	0.0170678	1.75368		FALSE
9598.92	54666.2	193.5	2.94114		5502.9	513.971	0.0153969	1.74434		FALSE
9602.03	54675	191.5	2.91074		4863.54	483.459	0.0152377	1.97429		FALSE
9605.9	54686	165.5	2.51555		4490.79	402.779	0.0131689	2.13902		FALSE
9608.87	54694.4	142.5	2.16596		5182.31	280.069	0.0113388	1.85417		FALSE
9998.03	55784	160.375	2.49703		4783.02	418.8	0.0127611	2.09032		FALSE
10003.1	55798	176.375	2.74615		4892.64	480.576	0.0140342	2.04452		FALSE
10006.7	55808	194.375	3.02641		4401.58	545.907	0.0154665	2.27343		FALSE
10011.7	55821.9	213.375	3.32224		5200.99	586.108	0.0169783	1.92497		FALSE
10013.9	55828	231.375	3.6025		10825.8	470.004	0.0184106	0.925009		FALSE
10016.8	55836	253.375	3.94504		9584.54	511.772	0.0201611	1.0451		FALSE
10020.6	55846.5	300.375	4.67683		4424.72	986.309	0.0239009	2.26469		FALSE
10024	55855.8	316.375	4.92595		4850.92	659.561	0.0251741	2.06641		FALSE
10027.6	55865.9	335.375	5.22178		4919.63	920.914	0.0266859	2.03829		FALSE
10030.5	55874	359.375	5.59546		6867.3	974.579	0.0285956	1.46062		FALSE
10034.1	55884	414.375	6.45181		10666.6	807.322	0.032972	0.940705		FALSE
10037.8	55894	428.375	6.66979		10502.8	1143.81	0.0340859	0.955722		FALSE
10041.3	55903.9	441.375	6.8722		7111.52	1204.45	0.0351204	1.41198		FALSE
10052.9	55936	653.375	10.173		16677	1390.24	0.0519893	0.602801		FALSE
10067.3	55975.6	1277.38	19.8887		2099.63	12520.4	0.101641	4.79479		FALSE
10070.3	55983.9	1295.38	20.1689		7022.56	4415.5	0.103073	1.43399		FALSE
10073.6	55993	1162.38	18.0981		6363.99	3890	0.0924906	1.5829		FALSE
10080.4	56012	850.375	13.2403		6164.22	2338.73	0.0676646	1.63531		FALSE
10084.1	56022	786.375	12.2438		5373.32	1657.01	0.0625721	1.87669		FALSE
10088.4	56033.9	776.375	12.0881		5650.02	2166.61	0.0617764	1.78555		FALSE
10091.3	56041.9	773.375	12.0414		5535.41	2166.58	0.0615377	1.82304		FALSE
10094.9	56051.9	777.375	12.1037		5712.21	2154.47	0.061856	1.76725		FALSE
10097.8	56060	771.375	12.0103		8948.45	1620.62	0.0613786	1.12845		FALSE
10101.8	56071	790.375	12.3061		4915.1	2237.6	0.0628904	2.05526		FALSE
10105.8	56081.8	846.375	13.178		7132.21	2360.45	0.0673463	1.41692		FALSE
10109	56090.9	907.375	14.1278		4279.28	3204.24	0.0722001	2.36232		FALSE
10113	56101.9	1044.38	16.2609		4845.63	3565.62	0.0831013	2.08704		FALSE
10115.2	56108	1113.38	17.3352		5503.73	2383.63	0.0885916	1.83789		FALSE
10118.4	56116.7	1164.38	18.1293		12124.2	2495.55	0.0926497	0.834559		FALSE
10129.5	56147.4	1924.38	29.9625		2232.25	16534.8	0.153123	4.53781		FALSE
10132.2	56154.7	1991.38	31.0056		1217.77	24075.1	0.158454	8.32026		FALSE
10151.7	56208.4	601.375	9.36339		3365.93	3569.07	0.0478516	3.01602		FALSE
10158.3	56226.5	479.375	7.46385		3955.9	2506.95	0.038144	2.56788		FALSE
10164.7	56244.1	387.375	6.03142		6463.15	1075.62	0.0308236	1.57271		FALSE
10168.6	56254.8	353.375	5.50204		2443.95	1701.35	0.0281182	4.16071		FALSE
10180.7	56288.2	254.375	4.03293		4742.86	702.619	0.0202407	2.14654		FALSE
10191.6	56317.9	211.375	3.3512		3992.75	579.92	0.0168192	2.55252		FALSE
10195.9	56330	189.375	3.0024		3731.53	626.683	0.0150686	2.73238		FALSE
10206.1	56358	152.375	2.41579		7479.85	298.193	0.0121245	1.36449		FALSE
10208.3	56364	155.375	2.46336		5159.47	397.997	0.0123632	1.97856		FALSE
11545.4	59920	119	2.1037		8511.66	303.77	0.00946887	1.35642		FALSE
11549.3	59930	114	2.0153		6551.89	305.956	0.00907102	1.76274		FALSE
12052.3	61214	112	2.09484		6656.25	290.256	0.00891188	1.81068		FALSE
12055.5	61222	121	2.26318		8266.34	250.671	0.00962801	1.45838		FALSE
12059.5	61232	136	2.54373		8427.24	354.24	0.0108216	1.43101		FALSE
12063	61240.8	149	2.78688		4258.99	428.347	0.011856	2.83235		FALSE
12067.4	61252	182	3.40411		8324.06	380.341	0.0144818	1.4497		FALSE
12070.5	61260	228	4.2645		10212.5	594.018	0.018142	1.18194		FALSE
12074.5	61270	229	4.2832		9309.53	663.724	0.0182216	1.29701		FALSE
12077.7	61278	257	4.80691		7379.64	739.266	0.0204496	1.63662		FALSE
12081.6	61288	231	4.32061		12367.2	669.191	0.0183807	0.976914		FALSE
12085	61296.3	195	3.64727		5100.13	1031.96	0.0155162	2.36954		FALSE

## Sheet: ICDC_SC60767-1_0_G1_1
Spectrum: ICDC SC60767-1\0_G1\1 1SLin, "Baseline subt." (D:\Data\BioTyperRealTimeProcessing\China CDC\20120530liuganshixueganjun\ICDC SC60767-1\0_G1\1)
m/z	time	Intens.	SN	Quality Fac.	Res.	Area	Rel. Intens.	FWHM	Chi^2	Bk. Peak
2548.59	28348.8	2283.62	21.1298		508.256	13912.9	0.126387	5.01438		FALSE
2548.59	28348.8	2309.62	21.3704		513.079	13912.9	0.127826	4.96724		FALSE
2556.43	28391.8	282.625	2.61506		2335.11	369.457	0.0156419	1.09478		FALSE
2558.08	28400.8	224.625	2.0784		2470.62	300.143	0.0124319	1.0354		FALSE
3124.96	31350	260	2.40842		4681.23	281.685	0.0143897	0.667551		FALSE
3130.49	31377.3	961	8.90188		693.835	5661.91	0.0531865	4.51186		FALSE
3139.45	31421.7	536	4.96504		871.23	2387.12	0.0296649	3.60347		FALSE
3142.85	31438.5	255	2.3621		2804.29	384.195	0.014113	1.12073		FALSE
3145.16	31449.9	224	2.07494		4486.73	278.455	0.0123973	0.700992		FALSE
3167.08	31557.9	278	2.57515		3734.11	355.062	0.0153859	0.848149		FALSE
3168.45	31564.7	351	3.25136		3016.49	511.544	0.0194261	1.05037		FALSE
3170.03	31572.5	302	2.79747		2525.51	519.88	0.0167142	1.2552		FALSE
3210.04	31768.7	224	2.07494		3698.81	305.563	0.0123973	0.867858		FALSE
3215.93	31797.4	1377	12.7166		698.625	7766.22	0.07621	4.60322		FALSE
3221.36	31824	448	4.13727		5722.77	465.2	0.0247945	0.562902		FALSE
3223	31832	315	2.90902		2995.1	459.701	0.0174337	1.07609		FALSE
3225.05	31842	252	2.32721		4494.2	357	0.0139469	0.717603		FALSE
3227.1	31852	249	2.29951		7867.54	181.026	0.0137809	0.410179		FALSE
3244.45	31936.5	543	5.01459		975.76	2182.42	0.0300523	3.32505		FALSE
3246.16	31944.8	513	4.73754		1176.8	1853.17	0.028392	2.75847		FALSE
3344.21	32417.9	263	2.44071		2244.32	606.554	0.0145557	1.49008		FALSE
3376.01	32569.9	271	2.51495		3694.5	355.198	0.0149985	0.913792		FALSE
3589.73	33573.1	1868.88	17.5204		712.265	11817.9	0.103433	5.03988		FALSE
3598.99	33615.9	227.875	2.13629		3610.34	351.053	0.0126117	0.996855		FALSE
3602.91	33634	218.875	2.05192		8313.53	159.664	0.0121136	0.433379		FALSE
3653.08	33864.8	291.875	2.73628		3914.74	476.3	0.0161538	0.93316		FALSE
3655.07	33873.9	311.875	2.92378		4237.21	519.302	0.0172607	0.862613		FALSE
3709.86	34124	240.875	2.26584		5500.9	321.469	0.0133312	0.67441		FALSE
3711.85	34133	250.875	2.35991		3795.77	304.668	0.0138847	0.977893		FALSE
4165.8	36137.5	861.5	8.08805		807.174	5539.21	0.0476797	5.16096		FALSE
4281.32	36630	259.5	2.44874		7586.75	400.595	0.014362	0.564315		FALSE
4283.68	36640	303.5	2.86394		6285.14	586.109	0.0167972	0.681556		FALSE
4286.37	36651.4	302.5	2.8545		2888.24	552.5	0.0167418	1.48408		FALSE
4297.56	36698.7	1963.5	18.5283		625.606	16844.9	0.10867	6.86943		FALSE
4306.12	36734.9	269.5	2.5431		3350.38	343.064	0.0149155	1.28526		FALSE
4313.02	36764	246.5	2.32607		4772.07	377.313	0.0136425	0.903805		FALSE
4315.11	36772.8	239.5	2.26001		3879.94	319.041	0.0132551	1.11216		FALSE
4317.28	36782	258.5	2.4393		3914.53	414.668	0.0143067	1.10289		FALSE
4319.66	36792	244.5	2.30719		4468.14	388.167	0.0135318	0.966769		FALSE
4337.71	36868	213.5	2.01467		4460.25	322.82	0.0118161	0.972525		FALSE
4339.61	36876	273.5	2.58085		5034.59	468.051	0.0151368	0.861959		FALSE
4341.7	36884.7	303.5	2.86394		1597.63	1035.15	0.0167972	2.71758		FALSE
4427.77	37244.9	520.5	4.92244		787.62	3352.9	0.028807	5.62172		FALSE
4687	38308.8	212	2.02335		3899.86	367.035	0.0117331	1.20184		FALSE
4688.78	38316	261	2.49101		1954.29	629.208	0.014445	2.39922		FALSE
4691.74	38328	282	2.69143		6188.06	383.469	0.0156073	0.758193		FALSE
4694.05	38337.3	275	2.62462		4643.02	390.599	0.0152199	1.01099		FALSE
4696.66	38347.9	326	3.11137		3700.14	596.459	0.0180424	1.26932		FALSE
4711.25	38406.8	6901	65.8638		820.714	60683.5	0.381935	5.74043		FALSE
4729.56	38480.6	589	5.62147		5253.73	1119.9	0.0325982	0.900229		FALSE
4731.88	38490	627	5.98414		5147.23	1192.03	0.0347013	0.919305		FALSE
4733.52	38496.6	612	5.84098		3478.75	1163.13	0.0338711	1.36069		FALSE
4736.07	38506.9	540	5.15381		4366.93	987.015	0.0298863	1.08453		FALSE
4738.89	38518.2	495	4.72432		2947.55	962.673	0.0273957	1.60774		FALSE
4741.13	38527.2	484	4.61934		3880.06	710.73	0.0267869	1.22192		FALSE
4745.78	38546	619	5.90779		5693.66	1684.82	0.0342585	0.83352		FALSE
4755.27	38584.1	3702	35.3322		922.895	28650.5	0.204887	5.15256		FALSE
4762.77	38614.2	1067	10.1835		1583.15	4895.23	0.059053	3.00841		FALSE
4770.17	38643.9	439	4.18986		4778.32	984.468	0.0242964	0.998294		FALSE
4772.67	38653.9	374	3.56949		4217.69	527.959	0.020699	1.13158		FALSE
4775.15	38663.9	337	3.21636		3489.76	609.759	0.0186512	1.36833		FALSE
4777.17	38672	301	2.87277		4454.97	502.914	0.0166588	1.07232		FALSE
4779.84	38682.7	229	2.1856		3460.71	395.417	0.012674	1.38117		FALSE
4997.66	39545.8	290.5	2.79513		2575.46	1110.4	0.0160777	1.94049		FALSE
5000.46	39556.8	305.5	2.93945		3501.62	593.705	0.0169079	1.42804		FALSE
5008.42	39588	514.5	4.9504		4508.86	1105.08	0.028475	1.11079		FALSE
5018.85	39628.8	2073.5	19.9508		956.338	15792.7	0.114758	5.24799		FALSE
5025.41	39654.5	777.5	7.48093		5111.2	1157.92	0.0430307	0.983215		FALSE
5027.84	39664	713.5	6.86514		2747.51	1410.25	0.0394886	1.82996		FALSE
5030.4	39674	637.5	6.13388		6563.23	1521.4	0.0352824	0.766453		FALSE
5032.97	39684	571.5	5.49885		6613.11	838.28	0.0316296	0.761059		FALSE
5035.53	39694	591.5	5.69128		7812.28	845.562	0.0327365	0.644566		FALSE
5039.66	39710.1	707.5	6.80741		1748.78	2661.68	0.0391565	2.88182		FALSE
5042.19	39720	745.5	7.17304		6066.52	1459.64	0.0412597	0.831151		FALSE
5044.47	39728.9	750.5	7.22114		3239.25	1517.36	0.0415364	1.5573		FALSE
5046.8	39738	753.5	7.25001		4601.67	1115.92	0.0417024	1.09673		FALSE
5059.01	39785.6	2109.5	20.3537		1025.04	15462.4	0.11675	4.93544		FALSE
5065.74	39811.7	3372.5	32.5399		1051.22	27185.5	0.186651	4.8189		FALSE
5071.96	39835.9	1798.5	17.353		5394.21	2733.54	0.0995379	0.940259		FALSE
5074.02	39844	1744.5	16.832		5682.54	1779.27	0.0965492	0.892914		FALSE
5084.29	39883.9	2873.5	27.7253		1437.75	20876.4	0.159034	3.53628		FALSE
5086.01	39890.6	2896.5	27.9472		4817.8	4423.57	0.160307	1.05567		FALSE
5100.24	39945.8	18068.5	174.336		738.177	173890	1	6.90923		FALSE
5117.37	40012.2	1280.5	12.355		3044.31	3141.04	0.0708692	1.68096		FALSE
5119.93	40022.2	1429.5	13.7927		3514.24	2816.58	0.0791156	1.45691		FALSE
5121.62	40028.7	1516.5	14.6321		3346.25	3753.68	0.0839306	1.53056		FALSE
5124.26	40038.9	1375.5	13.2717		4424.95	3361.12	0.076127	1.15804		FALSE
5126.62	40048	1191.5	11.4963		1413.73	6292.05	0.0659435	3.6263		FALSE
5134.11	40077	634.5	6.12204		4588.31	959.319	0.0351164	1.11896		FALSE
5139.17	40096.6	685.5	6.61412		4473.82	1354.39	0.037939	1.14872		FALSE
5144.16	40115.9	559.5	5.3984		10038.1	1062.84	0.0309655	0.512462		FALSE
5146.24	40123.9	463.5	4.47213		5678.76	854.465	0.0256524	0.906226		FALSE
5148.84	40133.9	375.5	3.62305		4811.26	694.679	0.020782	1.07016		FALSE
5151.91	40145.8	297.5	2.87046		4765.88	551.785	0.0164651	1.081		FALSE
5154.03	40154	245.5	2.36873		3706.04	357.389	0.0135872	1.39071		FALSE
5156.62	40164	238.5	2.30119		5969.13	407.265	0.0131998	0.863881		FALSE
5159.01	40173.2	218.5	2.10822		4598.9	381.58	0.0120929	1.12179		FALSE
5773.66	42477.6	349.5	3.56395		2259.58	1512.79	0.0193431	2.55519		FALSE
5775.56	42484.5	319.5	3.25803		3828.62	627.912	0.0176827	1.50852		FALSE
5778.3	42494.5	212.5	2.16692		5283.3	367.397	0.0117608	1.09369		FALSE
6031.85	43408.8	387.875	3.97352		1095.87	2446.38	0.0214669	5.50417		FALSE
6215.91	44060.6	236.312	2.4787		3694.02	368.615	0.0130787	1.6827		FALSE
6218.54	44069.8	317.312	3.32831		3873.95	635.511	0.0175616	1.60522		FALSE
6221.13	44078.9	340.312	3.56956		4066.36	711.126	0.0188346	1.5299		FALSE
6223.69	44087.9	325.312	3.41223		3920.7	536.248	0.0180044	1.58739		FALSE
6225.78	44095.3	334.312	3.50663		3038.89	864.178	0.0185025	2.0487		FALSE
6229.18	44107.2	345.312	3.62201		4150.5	562.34	0.0191113	1.50082		FALSE
6231.86	44116.6	378.312	3.96815		4188.53	800.928	0.0209377	1.48784		FALSE
6234.33	44125.3	412.312	4.32477		3844.73	891.481	0.0228194	1.62153		FALSE
6237.01	44134.7	441.312	4.62896		3366.34	738.616	0.0244244	1.85276		FALSE
6239.66	44144	547.312	5.7408		6089.08	859.331	0.030291	1.02473		FALSE
6245.29	44163.7	883.312	9.26513		2236.8	3701.05	0.0488869	2.79207		FALSE
6247.72	44172.2	933.312	9.78958		3737.85	2098.22	0.0516541	1.67147		FALSE
6252.77	44189.9	982.312	10.3035		4217.57	3236.73	0.054366	1.48255		FALSE
6263.06	44226	3864.31	40.533		878.139	38824.9	0.21387	7.1322		FALSE
6281.1	44289.1	334.312	3.50663		4774.31	713.444	0.0185025	1.3156		FALSE
6283.61	44297.9	383.312	4.02059		4277.53	625.709	0.0212144	1.46898		FALSE
6286.19	44306.9	383.312	4.02059		3750.91	1007.02	0.0212144	1.67591		FALSE
6288.78	44316	375.312	3.93668		5638.91	594.654	0.0207716	1.11525		FALSE
6291.61	44325.9	354.312	3.71641		5685.29	663.702	0.0196094	1.10665		FALSE
6294.25	44335.1	281.312	2.95071		4944.08	447.167	0.0155692	1.27309		FALSE
6296.79	44344	250.312	2.62555		4750.02	477.5	0.0138535	1.32564		FALSE
6299.66	44354	240.312	2.52065		6107.74	435.929	0.0133001	1.03142		FALSE
6302.48	44363.8	237.312	2.48919		5564.1	353.987	0.013134	1.13271		FALSE
6304.82	44372	249.312	2.61506		6274.27	407.963	0.0137982	1.00487		FALSE
6307.43	44381.1	198.312	2.08011		4412.18	392.972	0.0109756	1.42955		FALSE
6309.98	44390	209.312	2.19549		4933.62	390.767	0.0115844	1.27898		FALSE
6312.85	44400	194.312	2.03816		7960	269.346	0.0107542	0.793071		FALSE
6389.33	44665.9	302.312	3.18388		2288.79	1219.22	0.0167315	2.79158		FALSE
6392.23	44676	329.312	3.46824		5112.82	1017.98	0.0182258	1.25023		FALSE
6419.05	44768.8	992.312	10.4508		1367.08	7511.98	0.0549195	4.69544		FALSE
6423.76	44785.1	1098.31	11.5672		1912.99	4259.4	0.060786	3.35796		FALSE
6434.33	44821.7	5681.31	59.8343		929.813	52719.5	0.314432	6.92003		FALSE
6447.73	44867.9	439.312	4.62674		7315.48	930.798	0.0243137	0.881381		FALSE
6450.64	44878	390.312	4.11068		10510	636.784	0.0216018	0.61376		FALSE
6455.43	44894.5	531.312	5.59566		2731.18	2123.13	0.0294055	2.36361		FALSE
6458.75	44905.9	512.312	5.39556		3780.02	1161.22	0.0283539	1.70866		FALSE
6460.65	44912.5	487.312	5.13226		4755.85	1049.91	0.0269703	1.35846		FALSE
6463.38	44921.9	435.312	4.58461		4771.92	1127.6	0.0240923	1.35446		FALSE
6466.29	44931.9	364.312	3.83685		4956	775.345	0.0201629	1.30474		FALSE
6468.84	44940.7	310.312	3.26814		5230.8	515.142	0.0171742	1.23668		FALSE
6471.53	44950	322.312	3.39452		6295.99	636.728	0.0178384	1.02788		FALSE
6474.43	44960	308.312	3.24708		7404.07	578.331	0.0170635	0.874442		FALSE
6477.11	44969.2	274.312	2.88899		4749.59	446.635	0.0151818	1.36372		FALSE
6479.67	44978	241.312	2.54145		3968.84	529.041	0.0133554	1.63264		FALSE
6481.98	44986	237.312	2.49932		3692.74	393.21	0.013134	1.75533		FALSE
6484.84	44995.8	211.312	2.22549		4519.41	461.526	0.0116951	1.43489		FALSE
6487.21	45004	221.312	2.33081		6128.55	347.371	0.0122485	1.05852		FALSE
6530.88	45154	217.312	2.28892		6238.8	310.468	0.0120271	1.04682		FALSE
6533.52	45163	252.312	2.65758		4370.56	622.589	0.0139642	1.49489		FALSE
6536.14	45172	272.312	2.86823		7265.68	516.965	0.0150711	0.89959		FALSE
6646.29	45548	199.312	2.09933		7643.16	313.255	0.0110309	0.869574		FALSE
6673.02	45638.7	386.312	4.11338		2777.72	1425.23	0.0213804	2.40234		FALSE
6674.54	45643.9	416.312	4.43281		1967.22	1836.72	0.0230408	3.39289		FALSE
6692.85	45706	198.312	2.11159		4416.28	383.626	0.0109756	1.51549		FALSE
6695.81	45716	202.312	2.15418		7509.38	365.704	0.011197	0.891659		FALSE
6721.2	45801.9	192.312	2.0477		4771.19	373.007	0.0106435	1.40871		FALSE
6723.59	45810	195.5	2.08164		5438.48	355.738	0.0108199	1.2363		FALSE
6928.93	46498.7	258	2.76123		3387.71	954.157	0.014279	2.04531		FALSE
6931.4	46507	231	2.47226		3903.15	515.132	0.0127847	1.77585		FALSE
6934.71	46518	236	2.52578		5248.78	388.08	0.0130614	1.32121		FALSE
6937.7	46527.9	343	3.67094		3453.78	730.128	0.0189833	2.00873		FALSE
6939.94	46535.4	338	3.61743		3770.22	903.554	0.0187066	1.84072		FALSE
7136.22	47183.8	362	3.92354		1937.06	1533.05	0.0200349	3.68405		FALSE
7138.71	47192	402	4.35709		5717.66	902.318	0.0222487	1.24854		FALSE
7141.33	47200.6	365	3.95606		5474.65	999.286	0.0202009	1.30444		FALSE
7144.21	47210	298	3.22988		6320.74	523.375	0.0164928	1.13028		FALSE
7147.25	47219.9	312	3.39357		6863.23	530.329	0.0172676	1.04138		FALSE
7150.3	47230	342	3.71987		7030.39	723.692	0.018928	1.01706		FALSE
7152.99	47238.8	366	3.98092		5431.24	826.654	0.0202562	1.31701		FALSE
7164.31	47275.9	1021	11.1052		1601.51	6963	0.0565072	4.47347		FALSE
7166.79	47283.9	1103	11.9971		4640.85	2603.11	0.0610455	1.54428		FALSE
7180.92	47330.2	6726	73.1575		881.065	75214.3	0.37225	8.15028		FALSE
7199.2	47389.9	502	5.46016		5809.58	1156.02	0.0277832	1.2392		FALSE
7201.66	47398	523	5.68858		5575.4	1198.64	0.0289454	1.29169		FALSE
7204.74	47408	495	5.38403		4488.42	1161.54	0.0273957	1.60518		FALSE
7207.9	47418.3	422	4.59002		3259.63	1197.96	0.0233556	2.21126		FALSE
7210.84	47428	391	4.25284		7891.68	826.782	0.0216399	0.913728		FALSE
7213.9	47437.9	352	3.82864		6048.9	731.991	0.0194814	1.1926		FALSE
7216.74	47447.2	322	3.50234		5022.36	701.029	0.0178211	1.43692		FALSE
7219.44	47456	336	3.65461		7208.76	567.968	0.0185959	1.00148		FALSE
7222.5	47466	325	3.53497		6538.52	698.191	0.0179871	1.10461		FALSE
7225.16	47474.6	292	3.17603		4827.16	629.468	0.0161607	1.49677		FALSE
7228.23	47484.7	250	2.7192		5185.82	531.404	0.0138362	1.39385		FALSE
7231.09	47494	225	2.44728		9176.32	473.365	0.0124526	0.788016		FALSE
7234.16	47504	200	2.17536		4111.16	466.456	0.011069	1.75964		FALSE
7237.22	47513.9	185	2.01221		6001.18	327.387	0.0102388	1.20597		FALSE
7239.68	47522	189	2.05572		4324.67	419.827	0.0104602	1.67404		FALSE
7263.04	47598	193	2.09923		7681.66	491.233	0.0106816	0.945503		FALSE
7266.11	47608	207	2.2515		11453.6	328.729	0.0114564	0.634395		FALSE
7280.23	47653.9	212	2.30589		4709.83	441.766	0.0117331	1.54575		FALSE
7282.11	47660	214	2.32764		3754.63	491.262	0.0118438	1.9395		FALSE
7285.35	47670.5	210	2.28413		5090.23	443.755	0.0116224	1.43124		FALSE
7288.27	47680	195	2.12098		5952.1	310.515	0.0107923	1.22449		FALSE
7291.34	47690	220	2.3929		6136.46	351.934	0.0121759	1.1882		FALSE
7294.07	47698.8	211	2.29501		4465.92	486.624	0.0116778	1.63328		FALSE
7296.29	47706	227	2.46904		4111.62	528.562	0.0125633	1.77455		FALSE
7299.37	47716	219	2.38202		3110.26	400.695	0.0121205	2.34687		FALSE
7301.84	47724	285	3.09989		16474.4	490.257	0.0157733	0.443223		FALSE
7309.86	47750	888	9.65862		976.756	8570.5	0.0491463	7.48381		FALSE
7831.51	49411.8	241	2.78998		5603.51	487.991	0.0133381	1.39761		FALSE
7834.11	49420	314	3.63507		6657.27	643.535	0.0173783	1.17678		FALSE
7836.66	49428	296	3.42669		5462.07	632.416	0.0163821	1.43474		FALSE
7840.07	49438.6	200	2.31533		5842.92	341.68	0.011069	1.34181		FALSE
8312.96	50897.2	179	2.12896		4996.93	440.423	0.00990674	1.66361		FALSE
8316.07	50906.7	194	2.30737		4698.87	367.181	0.0107369	1.7698		FALSE
8319.12	50916	227	2.69986		6178.54	503.323	0.0125633	1.34645		FALSE
8321.77	50924	229	2.72365		4357.08	563.223	0.012674	1.90994		FALSE
8325.68	50935.9	289	3.43727		6330.61	514.29	0.0159947	1.31515		FALSE
8332.28	50955.9	561	6.82291		1828.87	2582.48	0.0310485	4.55596		FALSE
8334.6	50963	582	7.07831		3106.21	2515.74	0.0322108	2.68321		FALSE
8340.85	50981.9	220	2.67565		6783.23	475.671	0.0121759	1.22963		FALSE
8848.54	52500	179	2.27719		7449.76	316.878	0.00990674	1.18776		FALSE
8851.26	52508	228	2.90056		14110.4	519.627	0.0126186	0.627284		FALSE
8854.63	52517.9	308	3.9183		3465.5	902.029	0.0170462	2.55508		FALSE
8857.36	52526	308	3.9183		4434.6	754.215	0.0170462	1.99733		FALSE
8860.75	52536	239	3.0405		8794.94	531.874	0.0132274	1.00748		FALSE
8864.13	52545.9	175	2.24995		7727.64	426.652	0.00968536	1.14707		FALSE
9338.78	53925.1	158.625	2.09227		6906.2	291.274	0.00877909	1.35223		FALSE
9341.87	53934	179.625	2.36926		7864.52	385.479	0.00994133	1.18785		FALSE
9345.35	53944	219.625	2.89687		10347	462.584	0.0121551	0.903198		FALSE
9348.84	53954	238.625	3.14748		9483.88	430.6	0.0132067	0.985761		FALSE
9352.08	53963.3	261.625	3.45085		6383.89	646.009	0.0144796	1.46495		FALSE
9355.11	53972	286.625	3.7806		6511.28	727.885	0.0158632	1.43675		FALSE
9358.61	53982	339.625	4.47967		6349.68	869.356	0.0187965	1.47387		FALSE
9361.41	53990	393.625	5.19193		17030	760.753	0.0217852	0.549701		FALSE
9376.95	54034.5	822.625	10.8505		2413.91	5292.84	0.0455281	3.88455		FALSE
9379.88	54042.9	865.625	11.4176		4628.7	2343.07	0.047908	2.02646		FALSE
9383.05	54052	944.625	12.4597		5451.22	2544.16	0.0522802	1.72127		FALSE
9386.17	54060.9	987.625	13.0268		4833.98	2045.13	0.05466	1.94171		FALSE
9389.65	54070.9	1096.62	14.4645		6065.94	2925.28	0.0606926	1.54793		FALSE
9422.4	54164.5	8278.62	109.805		701.432	184397	0.45818	13.4331		FALSE
9444.63	54227.9	1630.62	21.628		5513.02	6646.97	0.0902468	1.71315		FALSE
9454.09	54254.9	1483.62	19.6783		5711.01	3082.43	0.0821111	1.65541		FALSE
9457.98	54266	1434.62	19.0284		5137.42	3970.67	0.0793992	1.841		FALSE
9461.46	54275.9	1489.62	19.7579		6855.2	4060.77	0.0824432	1.38019		FALSE
9464.63	54284.9	1480.62	19.6385		1741.37	8137.98	0.0819451	5.43516		FALSE
9470.87	54302.7	1400.62	18.5774		4576.07	4781.81	0.0775175	2.06965		FALSE
9474.83	54314	1335.62	17.7153		8413.7	2766.29	0.0739201	1.12612		FALSE
9477.63	54321.9	1329.62	17.6357		5287.55	3675.59	0.073588	1.79244		FALSE
9481.1	54331.8	1344.62	17.8346		5213.8	2807.26	0.0744182	1.81846		FALSE
9484.67	54342	1422.62	18.8692		9774.64	3866.78	0.0787351	0.970335		FALSE
9487.77	54350.8	1492.62	19.7977		5797.76	4096.53	0.0826092	1.63645		FALSE
9490.99	54360	1535.62	20.368		5416.18	4225.3	0.0849891	1.75234		FALSE
9494.49	54369.9	1567.62	20.7924		8077.98	3219.7	0.0867601	1.17535		FALSE
9497.98	54379.9	1618.62	21.4689		6163.02	4410.59	0.0895827	1.54112		FALSE
9510.48	54415.4	3256.62	43.1947		784.487	62598	0.180238	12.1232		FALSE
9529.19	54468.6	1082.62	14.3596		1667	10059.4	0.0599178	5.71639		FALSE
9543.77	54510	639.625	8.48376		6139.77	1666.94	0.0354	1.55442		FALSE
9547.29	54519.9	619.625	8.21849		7194.66	1575.19	0.0342931	1.327		FALSE
9550.38	54528.7	553.625	7.34309		4876.81	1139.07	0.0306403	1.95833		FALSE
9553.62	54537.9	521.625	6.91865		5037.26	1369.36	0.0288693	1.89659		FALSE
9557.16	54547.9	487.625	6.46769		6291.01	1209.86	0.0269876	1.51918		FALSE
9560.31	54556.9	441.625	5.85756		5069.62	1140.01	0.0244417	1.8858		FALSE
9563.53	54566	413.625	5.48618		4958.6	819.973	0.022892	1.92868		FALSE
9566.99	54575.8	353.625	4.69036		4459.46	980.02	0.0195714	2.14533		FALSE
9569.88	54584	393.625	5.22091		7263.56	1002.5	0.0217852	1.31752		FALSE
9573.64	54594.6	338.625	4.4914		6056.54	686.973	0.0187412	1.58071		FALSE
9576.23	54602	308.625	4.0935		6827.69	773.285	0.0170808	1.40256		FALSE
9579.76	54612	282.625	3.74864		10723.3	851.942	0.0156419	0.893357		FALSE
9583.22	54621.8	247.625	3.28441		7586.66	487.071	0.0137048	1.26317		FALSE
9586.12	54630	261.625	3.4701		8360.75	588.423	0.0144796	1.14656		FALSE
9589.65	54640	270.625	3.58948		11674.1	455.442	0.0149777	0.821446		FALSE
9592.73	54648.7	236.625	3.13851		5922.55	576.497	0.013096	1.61969		FALSE
9595.98	54657.9	201.625	2.67428		4221.98	506.93	0.0111589	2.27286		FALSE
9599.54	54668	184.625	2.48675		4745.65	357.329	0.0102181	2.02281		FALSE
9602.81	54677.2	166.625	2.2443		6625.5	418.709	0.00922185	1.44937		FALSE
9609.44	54696	149.625	2.01533		9881.43	277.153	0.00828099	0.972475		FALSE
9642.71	54790	151.625	2.04226		10415	206.698	0.00839168	0.925851		FALSE
9646.2	54799.8	153.625	2.0692		6392.26	283.286	0.00850237	1.50904		FALSE
9649.09	54808	158.625	2.13655		6793.22	242.264	0.00877909	1.4204		FALSE
9979.29	55732	145.625	2.00176		4805.35	364.478	0.00805961	2.0767		FALSE
9983.6	55743.9	156.625	2.15296		4526.2	310.059	0.0086684	2.20573		FALSE
9992.99	55770	215.625	2.96397		4413.22	832.677	0.0119338	2.26433		FALSE
9999.48	55788	261.625	3.59629		5485.01	666.63	0.0144796	1.82306		FALSE
10003.1	55798	254.625	3.50006		4521.12	684.836	0.0140922	2.21253		FALSE
10006.7	55807.9	275.625	3.78873		4907.25	744.328	0.0152544	2.03916		FALSE
10009.6	55815.9	293.625	4.03616		5300.13	604.953	0.0162507	1.88855		FALSE
10013.2	55826	348.625	4.79218		6679.78	909.777	0.0192946	1.49903		FALSE
10016.8	55836	387.625	5.32828		9322.33	999.57	0.0214531	1.0745		FALSE
10020	55844.9	436.625	6.00183		5388.25	1167.9	0.024165	1.8596		FALSE
10023.3	55854	472.625	6.49668		4576.15	1259.86	0.0261574	2.19033		FALSE
10026.9	55864	518.625	7.129		6018.74	1069.27	0.0287033	1.66595		FALSE
10030.5	55874	596.625	8.20118		6670.78	1590.64	0.0330202	1.50365		FALSE
10034.1	55883.9	816.625	11.2253		5799.95	2124.42	0.0451961	1.73003		FALSE
10037	55891.9	967.625	13.3009		5404.95	2636.34	0.0535531	1.85701		FALSE
10040.3	55901.1	971.625	13.3559		5898.24	2620.45	0.0537745	1.70226		FALSE
10043.5	55909.9	813.625	11.1841		7299.7	2071.75	0.04503	1.37588		FALSE
10046.7	55918.6	593.625	8.15994		6793.42	1472.33	0.0328541	1.47888		FALSE
10050.4	55928.9	428.625	5.89186		5743.48	1120.45	0.0237222	1.74988		FALSE
10054	55938.9	327.625	4.50352		5436.33	865.436	0.0181324	1.84941		FALSE
10057.7	55949.2	307.625	4.2286		6456.26	618.078	0.0170255	1.55782		FALSE
10060.9	55958	289.625	3.98117		5589.62	740.19	0.0160293	1.79992		FALSE
10064.1	55966.8	256.625	3.52756		5932.84	702.363	0.0142029	1.69634		FALSE
10067.9	55977.3	256.625	3.52756		5205.21	704.484	0.0142029	1.93419		FALSE
10071.8	55988	272.625	3.74749		3253.33	887.693	0.0150884	3.09583		FALSE
10076.1	55999.9	277.625	3.81622		7800.08	563.505	0.0153651	1.29179		FALSE
10079.5	56009.3	301.625	4.14612		4999.8	822.427	0.0166934	2.01597		FALSE
10082.6	56018	328.625	4.51727		5236.5	845.531	0.0181877	1.92545		FALSE
10086.2	56028	368.625	5.0671		6909.67	942.805	0.0204015	1.45973		FALSE
10089.5	56037	380.625	5.23205		6205.29	1012.28	0.0210657	1.62595		FALSE
10092.8	56046	372.625	5.12209		5801.98	773.004	0.0206229	1.73954		FALSE
10096.4	56056	400.625	5.50697		7853.74	1018.96	0.0221726	1.28555		FALSE
10100	56066	408.625	5.61694		8041.37	1068.03	0.0226153	1.25601		FALSE
10102.9	56074	438.625	6.02932		11630.2	881.894	0.0242757	0.868679		FALSE
10106.5	56084	463.625	6.37297		10473	1222.49	0.0256593	0.96501		FALSE
10116.4	56111.3	583.625	8.02248		2301.61	4756.34	0.0323007	4.39536		FALSE
10131.6	56153	1206.62	16.5862		802.63	20890.7	0.0667806	12.623		FALSE
10147.2	56196.1	316.625	4.35231		5383.05	870.64	0.0175236	1.88504		FALSE
10151.4	56207.6	269.625	3.70625		4616.73	756.464	0.0149224	2.19883		FALSE
10154.7	56216.8	236.625	3.25264		5270.79	642.537	0.013096	1.92661		FALSE
10158.5	56227.2	226.625	3.11518		4822.39	602.221	0.0125425	2.10653		FALSE
10161.7	56236	221.625	3.04645		4972.84	453.818	0.0122658	2.04345		FALSE
10165.1	56245.3	222.625	3.06019		5639.71	562.716	0.0123212	1.80242		FALSE
10168.6	56255	202.625	2.78527		5188.99	522.237	0.0112143	1.95966		FALSE
10171.9	56264	213.625	2.98515		5742.73	409.84	0.0118231	1.77127		FALSE
10175.5	56274	209.625	2.92926		6019.68	481.555	0.0116017	1.69038		FALSE
10178.9	56283.3	171.625	2.39825		6114.59	425.479	0.00949857	1.6647		FALSE
10182.4	56292.9	158.625	2.21659		5319.29	327.6	0.00877909	1.91425		FALSE
10185.3	56300.7	147.625	2.06288		4460.1	391.12	0.0081703	2.28365		FALSE

## Sheet: ICDC_SC61124-1_0_D1_1
Spectrum: ICDC SC61124-1\0_D1\1 1SLin, "Baseline subt." (D:\Data\BioTyperRealTimeProcessing\China CDC\20120530liuganshixueganjun\ICDC SC61124-1\0_D1\1)
m/z	time	Intens.	SN	Quality Fac.	Res.	Area	Rel. Intens.	FWHM	Chi^2	Bk. Peak
2291.67	26902	273.5	2.1927		2954.47	352.992	0.0194054	0.775662		FALSE
2293.38	26911.8	440.5	3.53156		1481.91	667.474	0.0312544	1.54758		FALSE
2295.03	26921.4	451.5	3.61975		953.51	1369.75	0.0320349	2.40693		FALSE
2490.44	28028	253	2.04004		4369.22	256.781	0.0179509	0.569997		FALSE
2492.06	28037	275	2.21743		1911.71	440.263	0.0195118	1.30358		FALSE
2540.79	28306	258	2.09883		3954.94	402.733	0.0183057	0.642433		FALSE
2542.82	28317.2	319	2.59506		2934.52	418.513	0.0226337	0.866522		FALSE
2548.49	28348.3	2183	17.7587		505.789	13426.3	0.154889	5.03864		FALSE
2554.87	28383.2	491	3.99428		2897.83	661.865	0.0348375	0.881648		FALSE
2558.49	28403.1	275	2.23712		2570.49	285.729	0.0195118	0.995335		FALSE
2634.8	28817.9	448	3.64912		541.055	2936.66	0.0317866	4.86975		FALSE
2768.81	29532	341.5	2.80007		3874.9	451.624	0.0242302	0.71455		FALSE
2770.32	29539.9	340.5	2.79187		1776.8	707.851	0.0241592	1.55916		FALSE
2811.92	29758	246.5	2.02627		2397.91	296.377	0.0174897	1.17266		FALSE
3120.77	31329.2	305.5	2.53427		1038.3	826.135	0.0216759	3.00564		FALSE
3122.3	31336.8	324.5	2.69188		3907.58	373.112	0.023024	0.799036		FALSE
3124.14	31345.9	304.5	2.52597		4703.39	344.757	0.0216049	0.664232		FALSE
3125.77	31354	340.5	2.82461		4829.35	485.89	0.0241592	0.647246		FALSE
3129.74	31373.6	947.5	7.85996		1816.33	2414.93	0.0672272	1.72312		FALSE
3130.69	31378.3	910.5	7.55302		1374.82	3164.07	0.064602	2.27716		FALSE
3136.93	31409.2	285.5	2.36836		2435.61	339.251	0.0202568	1.28794		FALSE
3138.81	31418.5	347.5	2.88268		2828.36	521.52	0.0246559	1.10976		FALSE
3140.49	31426.8	313.5	2.60063		3010.41	453.97	0.0222435	1.04321		FALSE
3177.66	31610	336.5	2.79143		4059.51	444.386	0.0238754	0.782768		FALSE
3179.28	31618	308.5	2.55915		4649.02	369.349	0.0218887	0.683861		FALSE
3207.84	31757.9	269.5	2.23563		2286.36	657.552	0.0191216	1.40303		FALSE
3209.08	31764	369.5	3.06518		10008.8	531.821	0.0262168	0.320625		FALSE
3211.93	31777.9	536.5	4.45052		2407.84	928.777	0.0380658	1.33395		FALSE
3215.24	31794.1	994.5	8.31659		661.151	6050.82	0.0705619	4.86309		FALSE
3215.24	31794.1	995.5	8.32496		661.803	6050.82	0.0706329	4.8583		FALSE
3223.58	31834.8	336.5	2.81401		2126.92	626.359	0.0238754	1.51561		FALSE
3225.46	31844	364.5	3.04816		2566.47	426.876	0.0258621	1.25677		FALSE
3227.5	31853.9	384.5	3.21541		2784.42	585.463	0.0272811	1.15913		FALSE
3229.23	31862.4	337.5	2.82237		3057.88	499.082	0.0239464	1.05603		FALSE
3231.06	31871.3	355.5	2.9729		2744.89	414.326	0.0252235	1.17712		FALSE
3232.84	31879.9	346.5	2.89764		3238.81	511.557	0.0245849	0.998157		FALSE
3234.49	31888	323.5	2.7053		2729.78	496.222	0.022953	1.18489		FALSE
3237.1	31900.7	323.5	2.7053		3323.91	492.383	0.022953	0.973882		FALSE
3244.55	31936.9	2533.5	21.1866		500.997	19148.8	0.179757	6.47618		FALSE
3375.38	32566.9	276	2.3473		3277.62	380.776	0.0195828	1.02983		FALSE
3454.94	32944	259.125	2.23071		4138.48	299.854	0.0183855	0.834833		FALSE
3464.23	32987.7	573	4.93274		582.358	3916.61	0.0406556	5.94863		FALSE
3580.82	33531.9	237	2.08192		3825.35	331.664	0.0168157	0.936078		FALSE
3582.57	33540	258	2.2664		5589.5	373.903	0.0183057	0.640946		FALSE
3589.46	33571.9	1821	15.9965		694.128	11811.6	0.129204	5.17118		FALSE
3597.65	33609.7	402	3.53136		4532.95	641.173	0.0285228	0.793667		FALSE
3601.59	33627.9	710	6.23698		2482.13	2394.13	0.050376	1.45101		FALSE
3602.94	33634.2	651	5.7187		1748.48	1918.18	0.0461899	2.06062		FALSE
3607.03	33653	271	2.38059		3343.83	383.817	0.019228	1.07871		FALSE
3653.12	33864.9	257	2.25761		1058.32	1124.56	0.0182347	3.45182		FALSE
3709.36	34121.7	266	2.38589		1634.51	687.556	0.0188733	2.26941		FALSE
3711.16	34129.9	338	3.03169		4043.66	415.963	0.0239818	0.917773		FALSE
3713.8	34141.9	395	3.54295		1189.62	1494.24	0.0280261	3.12184		FALSE
3717.11	34156.9	242	2.17062		4105.15	397.47	0.0171704	0.905475		FALSE
3838.12	34702.3	250	2.26996		3542.05	450.833	0.017738	1.08359		FALSE
3839.94	34710.5	261	2.36983		2620.72	542.71	0.0185185	1.46523		FALSE
3842.18	34720.5	226	2.05204		2834.27	350.431	0.0160352	1.35561		FALSE
3916.23	35049.8	287	2.65087		1964.93	882.06	0.0203633	1.99306		FALSE
4107.12	35884.8	1166	10.9655		555.718	10240.1	0.0827302	7.39066		FALSE
4165.4	36135.9	1354	12.8518		621.786	10205.7	0.0960692	6.69909		FALSE
4296.97	36696.2	1686	16.2746		564.98	16436.5	0.119625	7.60552		FALSE
4336.01	36860.8	300	2.89584		3184.52	528.124	0.0212857	1.36159		FALSE
4337.71	36868	445	4.2955		6117.07	719.953	0.0315737	0.709117		FALSE
4340.18	36878.4	491	4.73952		2515.26	1292.66	0.0348375	1.72554		FALSE
4342.1	36886.4	440	4.24723		2885.68	879.907	0.031219	1.50471		FALSE
4344.36	36895.9	253	2.44216		3851.57	393.839	0.0179509	1.12795		FALSE
4426.6	37240	288.25	2.79804		4327.55	443.458	0.020452	1.02289		FALSE
4428.84	37249.3	283.25	2.7495		4050.3	419.987	0.0200972	1.09346		FALSE
4697.91	38352.9	197	2.00629		3893.54	319.587	0.0139776	1.20659		FALSE
4700.44	38363.2	273	2.78029		3938.72	466.034	0.0193699	1.19339		FALSE
4702.86	38372.9	448	4.56253		3831.51	949.241	0.0317866	1.22741		FALSE
4711.73	38408.7	3480	35.441		867.316	25036.8	0.246914	5.43253		FALSE
4720.45	38443.9	498	5.07174		7815.62	907.967	0.0353342	0.603976		FALSE
4722.43	38451.9	424	4.3181		2613.01	1427.22	0.0300837	1.80728		FALSE
4727.41	38472	260	2.64789		5239.24	354.954	0.0184476	0.902308		FALSE
4729.88	38481.9	247	2.5155		2693.77	442.301	0.0175252	1.75586		FALSE
4734.36	38500	218	2.22016		3208.96	480.295	0.0154676	1.47536		FALSE
4739.82	38522	214	2.17942		4945.11	330.997	0.0151838	0.958486		FALSE
4749.27	38560	198	2.01647		4984.06	330.597	0.0140485	0.952892		FALSE
4751.74	38569.9	230	2.34237		5013.34	302.482	0.016319	0.94782		FALSE
4753.75	38578	250	2.54605		6649.37	418.972	0.017738	0.714918		FALSE
4769.09	38639.6	3293	33.5366		874.179	24685	0.233646	5.4555		FALSE
4776.17	38668	767	7.81129		5123.76	1387.01	0.0544203	0.932161		FALSE
4778.66	38678	671	6.8336		5093.1	923.149	0.0476089	0.938262		FALSE
4780.74	38686.3	505	5.14303		3443.15	1075.82	0.0358309	1.38848		FALSE
4783.39	38696.9	346	3.52374		4427.08	601.953	0.0245495	1.08048		FALSE
4785.66	38706	291	3.00263		5604.98	396.272	0.0206471	0.853823		FALSE
4788.15	38716	275	2.83754		6481.74	443.969	0.0195118	0.738714		FALSE
4790.62	38725.9	196	2.02239		2834.15	418.924	0.0139066	1.69032		FALSE
5005.85	39577.9	200	2.1124		3769.9	347.395	0.0141904	1.32785		FALSE
5008.42	39588	240	2.53488		7625.27	403.154	0.0170285	0.656818		FALSE
5010.46	39596	290	3.06298		4881.12	514.851	0.0205761	1.0265		FALSE
5013.02	39606	332	3.50659		7791.55	598.635	0.0235561	0.643392		FALSE
5015.33	39615	326	3.44322		3422.39	630.617	0.0231304	1.46544		FALSE
5017.59	39623.9	360	3.80232		4278.33	523.653	0.0255428	1.17279		FALSE
5024.88	39652.4	724	7.6469		1497.29	3741.97	0.0513694	3.35598		FALSE
5027.33	39662	815	8.60804		4586.79	1551.64	0.057826	1.09604		FALSE
5034.01	39688.1	2058	21.7366		1016.98	16991.1	0.14602	4.94995		FALSE
5041.91	39718.9	1013	10.6993		3411.47	1541.16	0.0718746	1.47793		FALSE
5044.04	39727.2	1023	10.8049		3251.07	2513.25	0.0725841	1.5515		FALSE
5046.96	39738.6	924	9.7593		3174.58	1848.13	0.0655598	1.5898		FALSE
5057.37	39779.2	1877	20.2276		1489.55	12066.4	0.133177	3.39523		FALSE
5059.62	39787.9	1993	21.4777		3150.1	3982.25	0.141408	1.60617		FALSE
5065.79	39812	3292	35.4765		1095.4	25935.4	0.233575	4.62462		FALSE
5071.67	39834.8	1650	17.7813		4394.1	3315.68	0.117071	1.1542		FALSE
5077.12	39856	1551	16.7145		2673.62	3139.38	0.110047	1.89897		FALSE
5086.4	39892.1	2515	27.1031		762.976	22210.5	0.178445	6.66653		FALSE
5089.44	39903.9	2496	26.8983		4511.14	5025.65	0.177097	1.12819		FALSE
5100.24	39945.8	14094	151.885		731.562	129378	1	6.97171		FALSE
5114.16	39999.8	997	10.7442		4474.23	1520.17	0.0707393	1.14303		FALSE
5119.27	40019.6	1167	12.5763		2117.39	4430.66	0.0828012	2.41773		FALSE
5121.39	40027.8	1252	13.4923		3291.1	2554.49	0.0888321	1.55613		FALSE
5140.34	40101.1	907	9.77435		1561.95	4825.91	0.0643536	3.29098		FALSE
5141.86	40107	849	9.1493		3737.23	1570.5	0.0602384	1.37585		FALSE
5144.26	40116.3	579	6.23963		2765.21	1717.06	0.0410813	1.86035		FALSE
5149.88	40138	308	3.31918		7211.2	508.574	0.0218533	0.71415		FALSE
5152.47	40148	253	2.72647		4747.46	435.934	0.0179509	1.08531		FALSE
5154.83	40157	223	2.40317		4476.07	390.387	0.0158223	1.15164		FALSE
5157.36	40166.8	204	2.19842		4375.25	297.234	0.0144742	1.17876		FALSE
5159.74	40176	226	2.4355		6320.66	483.445	0.0160352	0.816329		FALSE
5162.33	40186	197	2.12298		11388.6	421.072	0.0139776	0.45329		FALSE
5242.32	40493.3	224	2.51313		4736.67	390.203	0.0158933	1.10675		FALSE
5774.44	42480.4	185	2.30504		1081.91	1083.65	0.0131262	5.33727		FALSE
5837.68	42710.4	474	5.90587		993.219	3530.56	0.0336313	5.87754		FALSE
5837.68	42710.4	489	6.09277		1018.62	3530.56	0.0346956	5.73095		FALSE
6026.57	43390	183.5	2.36195		7931.83	244.39	0.0130197	0.759796		FALSE
6031.92	43409.1	711.5	9.15817		1246.37	4263.45	0.0504825	4.83959		FALSE
6216.3	44062	167.625	2.27771		4920.99	314.277	0.0118934	1.26322		FALSE
6219.1	44071.8	206.625	2.80765		5114.6	328.696	0.0146605	1.21595		FALSE
6221.98	44081.9	262.625	3.56858		4576.83	615.476	0.0186338	1.35945		FALSE
6225.03	44092.6	210.625	2.862		3975.17	445.615	0.0149443	1.56598		FALSE
6227.13	44100	217.625	2.95712		3275.86	357.114	0.015441	1.90091		FALSE
6230.54	44112	267.625	3.63652		3893.22	675.282	0.0189886	1.60036		FALSE
6233.44	44122.2	273.625	3.71805		3816.74	450.443	0.0194143	1.63318		FALSE
6236.21	44131.9	325.625	4.42464		4544.7	671.724	0.0231038	1.3722		FALSE
6239.04	44141.8	376.625	5.11763		4016.66	988.528	0.0267224	1.55329		FALSE
6247.16	44170.3	701.625	9.53377		1386.93	4194.53	0.0497818	4.5043		FALSE
6249.89	44179.9	683.625	9.28919		5871.4	1515.92	0.0485047	1.06446		FALSE
6253.06	44191	742.625	10.0909		4540.46	1629.19	0.0526909	1.37719		FALSE
6263.5	44227.5	3196.62	43.4362		879.43	30447.9	0.226808	7.12222		FALSE
6273.96	44264.2	311.625	4.2344		4047.67	618.434	0.0221105	1.55002		FALSE
6276.97	44274.7	269.625	3.6637		4794.95	428.223	0.0191305	1.30908		FALSE
6279.63	44284	255.625	3.47347		5067.97	526.42	0.0181372	1.23908		FALSE
6282.49	44294	272.625	3.70446		3811.03	574.036	0.0193433	1.6485		FALSE
6285.34	44303.9	338.625	4.60128		5990.27	989.104	0.0240262	1.04926		FALSE
6288.2	44313.9	300.625	4.08493		6392.7	599.018	0.02133	0.983654		FALSE
6290.5	44322	250.625	3.40553		3907.05	528.194	0.0177824	1.61004		FALSE
6293.72	44333.2	214.625	2.91635		5160.42	435.81	0.0152281	1.21961		FALSE
6296.45	44342.7	197.625	2.68535		5572.4	312.268	0.0140219	1.12993		FALSE
6299.09	44352	176.625	2.4		6104.02	330.869	0.0125319	1.03196		FALSE
6301.94	44361.9	167.625	2.27771		5008.1	338.303	0.0118934	1.25835		FALSE
6387.03	44658	151.625	2.09401		4859.66	284.743	0.0107581	1.3143		FALSE
6389.92	44668	179.625	2.4807		4265.54	271.514	0.0127448	1.49803		FALSE
6392.57	44677.1	174.625	2.41165		3895.61	408.161	0.01239	1.64097		FALSE
6395.11	44686	150.625	2.0802		7862.6	267.041	0.0106872	0.813358		FALSE
6398	44696	145.625	2.01115		3571.41	275.621	0.0103324	1.79145		FALSE
6406.09	44724	192.625	2.66024		5555.47	458.228	0.0136672	1.15311		FALSE
6408.71	44733.1	220.625	3.04693		4931.06	464.653	0.0156538	1.29966		FALSE
6414.76	44754	321.625	4.44179		2977.42	1228.25	0.02282	2.15447		FALSE
6419.91	44771.8	510.625	7.05196		1723.45	2243.67	0.03623	3.72503		FALSE
6434.41	44821.9	3122.62	43.1249		914.618	29379.8	0.221557	7.03509		FALSE
6447.17	44866	230.625	3.18504		4449.96	374.224	0.0163633	1.44881		FALSE
6450.64	44877.9	248.625	3.43362		3887.21	508.182	0.0176405	1.65945		FALSE
6453.08	44886.4	245.625	3.39219		4215.37	508.038	0.0174276	1.53085		FALSE
6455.83	44895.9	295.625	4.08272		3832.4	600.444	0.0209752	1.68454		FALSE
6458.51	44905.1	278.625	3.84794		4664.44	562.476	0.0197691	1.38463		FALSE
6461.46	44915.3	246.625	3.406		5008.11	393.773	0.0174986	1.2902		FALSE
6463.97	44923.9	209.625	2.89502		4784.88	415.113	0.0148734	1.35092		FALSE
6466.87	44933.9	197.625	2.72929		6087.49	350.588	0.0140219	1.06232		FALSE
6469.79	44944	157.625	2.17687		9178.02	235.325	0.0111838	0.704922		FALSE
6547.67	45211.5	154.625	2.21113		3137.62	329.632	0.010971	2.08682		FALSE
6550.12	45219.9	221.625	3.16923		4239.89	455.405	0.0157248	1.54488		FALSE
6552.48	45228	185.625	2.65443		5032.63	375.606	0.0131705	1.302		FALSE
6555.4	45238	141.625	2.02523		6641.19	243.854	0.0100486	0.987082		FALSE
6567.06	45277.9	146.625	2.09673		3712.02	391.989	0.0104034	1.76913		FALSE
6569.43	45286	178.625	2.55433		2201.99	860.442	0.0126738	2.98341		FALSE
7133.19	47173.8	194	2.95024		3413.57	752.529	0.0137647	2.08966		FALSE
7136.27	47184	309	4.69909		4305.68	665.056	0.0219242	1.65741		FALSE
7138.11	47190	340	5.17052		3604.22	783.592	0.0241237	1.98048		FALSE
7140.55	47198	308	4.68388		3760.44	685.173	0.0218533	1.89886		FALSE
7143.82	47208.7	258	3.92351		6098.46	443.066	0.0183057	1.17142		FALSE
7146.65	47218	264	4.03181		9371.38	432.162	0.0187314	0.762604		FALSE
7149.08	47226	270	4.12344		3326.62	619.98	0.0191571	2.14905		FALSE
7152.14	47236	293	4.4747		5231.73	501.902	0.020789	1.36707		FALSE
7154.58	47244	359	5.48265		5232.3	603.851	0.0254718	1.36739		FALSE
7163.56	47273.4	881	13.4546		2105.95	5120.18	0.0625089	3.40159		FALSE
7166.18	47282	1015	15.5011		4665.67	2908.19	0.0720165	1.53594		FALSE
7169.22	47291.9	1040	15.8829		4559.23	2474.21	0.0737903	1.57246		FALSE
7181.34	47331.6	5868	89.6161		902.692	61793.7	0.416347	7.95546		FALSE
7193.69	47371.9	556	8.49124		6477.77	974.386	0.0394494	1.11052		FALSE
7200.13	47393	480	7.33056		3141.56	1426.01	0.034057	2.29189		FALSE
7202.96	47402.2	518	7.9109		2102.03	2523.53	0.0367532	3.42667		FALSE
7208.4	47420	425	6.4906		6162.37	717.345	0.0301547	1.16974		FALSE
7211.11	47428.8	347	5.29939		4706.73	796.638	0.0246204	1.53208		FALSE
7214.53	47440	312	4.76487		7853.51	691.104	0.0221371	0.918637		FALSE
7217.54	47449.8	301	4.59687		3180.88	707.874	0.0213566	2.26904		FALSE
7220.05	47458	328	5.00922		6513.32	723.039	0.0232723	1.10851		FALSE
7223.11	47468	350	5.3452		9568.59	563.741	0.0248333	0.754877		FALSE
7225.94	47477.2	319	4.87177		5355.39	672.846	0.0226337	1.34928		FALSE
7228.9	47486.9	247	3.77219		4960.58	548.744	0.0175252	1.45727		FALSE
7231.7	47496	223	3.40566		4263.34	487.705	0.0158223	1.69625		FALSE
7234.77	47506	208	3.17658		5907.28	349.429	0.0147581	1.22472		FALSE
7237.43	47514.7	196	2.99331		5824.84	337.977	0.0139066	1.24251		FALSE
7240.3	47524	187	2.85587		5075.63	497.467	0.0132681	1.42648		FALSE
7246.4	47543.8	172	2.62678		5592.46	371.323	0.0122038	1.29574		FALSE
7249.45	47553.8	137	2.09226		6554.67	235.484	0.00972045	1.106		FALSE
7259.34	47586	132	2.0159		5446.85	217.89	0.00936569	1.33276		FALSE
7262.42	47596	157	2.3977		8572.54	381.644	0.0111395	0.847173		FALSE
7265.14	47604.8	179	2.73369		5982.87	300.561	0.0127004	1.21432		FALSE
7267.95	47614	182	2.77951		7191.57	317.677	0.0129133	1.01062		FALSE
7271.03	47624	149	2.27553		5916.12	259.956	0.0105719	1.22902		FALSE
7274.1	47633.9	158	2.41298		5611.7	234.038	0.0112104	1.29624		FALSE
7276.79	47642.7	132	2.0159		4642.27	271.521	0.00936569	1.56751		FALSE
7279.65	47652	148	2.26026		6806.44	254.118	0.0105009	1.06952		FALSE
7282.72	47662	167	2.55042		5486.87	303.165	0.011849	1.3273		FALSE
7285.8	47672	142	2.16862		6106.99	279.302	0.0100752	1.19303		FALSE
7288.67	47681.3	131	2.00063		5978.98	264.409	0.00929474	1.21905		FALSE
7291.36	47690	158	2.41298		6496.1	334.307	0.0112104	1.12242		FALSE
7294.44	47700	169	2.58097		5670.75	361.525	0.0119909	1.28633		FALSE
7297.52	47710	169	2.58097		4271.67	379.685	0.0119909	1.70835		FALSE
7300.6	47720	187	2.85587		3889.45	309.852	0.0132681	1.87703		FALSE
7309.94	47750.3	820	12.5849		995.341	7928.75	0.0581808	7.34416		FALSE
7832.37	49414.5	469	7.66751		996.817	4603.28	0.0332766	7.85738		FALSE
8333.61	50959.9	151	2.68129		2592.66	610.003	0.0107138	3.21431		FALSE
8335.22	50964.8	129	2.29064		4094.73	429.516	0.00915283	2.0356		FALSE
8852.61	52512	149	2.70334		7215.03	316.604	0.0105719	1.22697		FALSE
8855.63	52520.9	174	3.15692		4839.64	419.691	0.0123457	1.82981		FALSE
8858.51	52529.4	134	2.43119		3649.22	249.835	0.00950759	2.42751		FALSE
9360.69	53987.9	111	2.05166		7009.66	246.082	0.00787569	1.3354		FALSE
9364.16	53997.9	113	2.08862		3809.28	296.395	0.0080176	2.45825		FALSE
9366.99	54006	139	2.56919		11255.7	320.72	0.00986235	0.832201		FALSE
9370.48	54016	160	2.95734		11813.4	483.457	0.0113523	0.793208		FALSE
9380.41	54044.4	319	5.8962		1556.55	2471.99	0.0226337	6.02642		FALSE
9385.15	54058	358	6.61705		13427.1	481.591	0.0254009	0.69897		FALSE
9391.44	54076	430	7.94785		4277.75	2080.58	0.0305094	2.19541		FALSE
9394.93	54086	504	9.31562		4735.56	1332.42	0.0357599	1.98391		FALSE
9398.08	54095	609	11.2564		5391.17	1954.94	0.0432099	1.74323		FALSE
9407.19	54121	1042	19.2597		2195.89	7739.38	0.0739322	4.284		FALSE
9423.9	54168.7	4271	79.2134		858.378	68987.7	0.303037	10.9787		FALSE
9443.94	54225.9	607	11.2579		4762.85	1653.28	0.043068	1.98283		FALSE
9447.45	54235.9	584	10.8313		6746.79	1538.27	0.0414361	1.40029		FALSE
9457.29	54264	526	9.75562		13133.1	1034.3	0.0373208	0.72011		FALSE
9460.1	54272	509	9.44032		3702.67	1383.57	0.0361147	2.55494		FALSE
9463.59	54282	536	9.94108		7079.45	1428.31	0.0380304	1.33677		FALSE
9465.99	54288.8	505	9.36613		4470.84	1388.77	0.0358309	2.11728		FALSE
9469.21	54298	471	8.73554		5293.9	1281.59	0.0334185	1.7887		FALSE
9474.13	54312	445	8.25333		4581.92	1221.09	0.0315737	2.06772		FALSE
9476.93	54320	415	7.69692		5397.23	852.842	0.0294452	1.75589		FALSE
9479.05	54326	426	7.90094		14810.9	881.417	0.0302256	0.640007		FALSE
9483.97	54340	476	8.82828		13145.6	1854.88	0.0337732	0.721454		FALSE
9486.7	54347.8	448	8.30897		4296.6	1242.47	0.0317866	2.20795		FALSE
9490.59	54358.8	457	8.47589		3553.47	1226.58	0.0324251	2.6708		FALSE
9492.4	54364	460	8.53153		4839.9	1233.45	0.032638	1.96128		FALSE
9495.86	54373.8	438	8.1235		7423.35	884.804	0.0310771	1.27919		FALSE
9497.95	54379.8	421	7.8082		5111.04	587.133	0.0298709	1.85832		FALSE
9500.82	54387.9	447	8.29042		11695	887.407	0.0317156	0.812381		FALSE
9507.17	54406	489	9.06938		13760	988.246	0.0346956	0.690928		FALSE
9521.41	54446.5	845	15.672		1992.12	7349	0.0599546	4.77953		FALSE
9525.42	54457.9	931	17.2671		5531.27	2512.41	0.0660565	1.7221		FALSE
9539.05	54496.6	2671	49.5385		894.327	40659.7	0.189513	10.6662		FALSE
9555.42	54543	480	8.90246		7178.82	1252.2	0.034057	1.33106		FALSE
9558.58	54552	432	8.01222		5819.17	1118.72	0.0306513	1.6426		FALSE
9562.11	54562	368	6.82522		8921.12	942.666	0.0261104	1.07185		FALSE
9565.64	54572	349	6.47283		7072.51	874.561	0.0247623	1.35251		FALSE
9569.12	54581.8	274	5.08182		5817.1	728.236	0.0194409	1.645		FALSE
9572	54590	255	4.72943		3735.84	673.78	0.0180928	2.56221		FALSE
9575.53	54600	236	4.37704		4685.19	636.594	0.0167447	2.04379		FALSE
9579.05	54610	223	4.13594		10128.8	570.173	0.0158223	0.945729		FALSE
9582.25	54619	189	3.50534		6624.86	486.76	0.01341	1.44641		FALSE
9585.41	54628	183	3.39406		3789.61	559.991	0.0129842	2.52939		FALSE
9589.65	54640	146	2.70783		6414.4	199.713	0.010359	1.49502		FALSE
9593.17	54649.9	167	3.09732		4744.32	413.838	0.011849	2.02203		FALSE
9596	54658	150	2.78202		6672.87	374.146	0.0106428	1.43806		FALSE
9599.11	54666.8	145	2.6849		4859.97	374.622	0.0102881	1.97514		FALSE
9602.67	54676.8	134	2.48121		5399.04	323.721	0.00950759	1.77859		FALSE
9606.6	54687.9	134	2.48121		5476.07	249.533	0.00950759	1.75429		FALSE
9609.42	54695.9	135	2.49973		6588.86	282.902	0.00957854	1.45843		FALSE
9612.6	54704.9	112	2.07385		6708.55	256.545	0.00794664	1.43289		FALSE
9615.81	54714	120	2.22198		10321	204.025	0.00851426	0.931677		FALSE
9619.34	54724	118	2.18495		9062.66	206.711	0.00837236	1.06143		FALSE
10019.7	55844	120	2.23444		11099.6	278.556	0.00851426	0.902708		FALSE
10026.2	55862	170	3.16546		5194.58	424.727	0.0120619	1.93012		FALSE
10029.8	55872	166	3.09098		4798.69	444.583	0.0117781	2.09011		FALSE
10032	55878	171	3.18408		4769.53	573.501	0.0121328	2.10335		FALSE
10036.3	55890	183	3.40752		13886	249.354	0.0129842	0.722766		FALSE
10039.9	55900	207	3.85441		9721.98	536.178	0.0146871	1.0327		FALSE
10047.3	55920.5	295	5.493		7743.21	786.924	0.0209309	1.29757		FALSE
10051.5	55931.9	344	6.40539		5119.9	1150.52	0.0244075	1.96322		FALSE
10054.4	55940	394	7.33641		8844.56	1048.05	0.0279552	1.13679		FALSE
10058	55949.9	448	8.34191		5398.57	1204.81	0.0317866	1.86308		FALSE
10067.9	55977.3	896	16.6838		2031.47	6479.41	0.0635732	4.95595		FALSE
10070.3	55984.1	902	16.7955		2165.35	7201.36	0.0639989	4.65068		FALSE
10083.7	56021.1	377	7.01987		5164.49	803.073	0.026749	1.95251		FALSE
10087.2	56030.7	361	6.72194		4924.55	1025.08	0.0256137	2.04835		FALSE
10092.9	56046.5	377	7.01987		4648.68	1055.98	0.026749	2.17114		FALSE
10097.1	56058	373	6.94538		4145.18	795.708	0.0264652	2.43587		FALSE
10099.6	56064.8	384	7.15021		6652.98	812.406	0.0272456	1.51805		FALSE
10103.2	56074.9	425	7.91364		6130.22	1165.05	0.0301547	1.6481		FALSE
10106.5	56084	462	8.60259		5330.83	1285.11	0.0327799	1.89587		FALSE
10110.1	56093.9	519	9.66395		7037.63	1087.29	0.0368242	1.43658		FALSE
10112.3	56100	589	10.9674		6884.03	1612.15	0.0417908	1.46896		FALSE
10116.6	56111.9	630	11.7308		5601.96	1754.79	0.0446999	1.80591		FALSE
10119.6	56119.9	676	12.5873		7808.5	1429.89	0.0479637	1.29597		FALSE
10131.7	56153.5	1359	25.305		887.306	21712.4	0.096424	11.4186		FALSE
10146.4	56193.9	317	5.90265		9069.32	637.702	0.0224918	1.11877		FALSE
10149.4	56202	273	5.08335		6861.97	699.124	0.0193699	1.47907		FALSE
10153.7	56214	247	4.59922		7124.22	496.425	0.0175252	1.42524		FALSE
10156.6	56221.9	224	4.17095		6833.84	562.855	0.0158933	1.48623		FALSE
10163.2	56240	161	2.99787		6136.99	326.205	0.0114233	1.65605		FALSE
10166.8	56249.9	147	2.73719		6248.16	382.57	0.01043	1.62717		FALSE
10174.1	56270	137	2.56807		12628.1	178.53	0.00972045	0.805671		FALSE
10177.1	56278.3	108	2.02447		4926.02	295.068	0.00766284	2.06599		FALSE
12054.7	61220	129	2.59735		10510.1	260.578	0.00915283	1.14696		FALSE
12058.7	61230	147	2.95977		9094.71	288.718	0.01043	1.3259		FALSE
12062.6	61240	167	3.36246		8076.84	523.331	0.011849	1.49348		FALSE
12066.1	61248.9	149	3.00004		7045.92	320.901	0.0105719	1.7125		FALSE
12069.7	61257.9	103	2.07385		5884.6	296.929	0.00730807	2.05107		FALSE

## Sheet: ICDC_SZ14-1_0_A1_1
Spectrum: ICDC SZ14-1\0_A1\1 1SLin, "Baseline subt." (D:\Data\BioTyperRealTimeProcessing\China CDC\20120530liuganshixueganjun\ICDC SZ14-1\0_A1\1)
m/z	time	Intens.	SN	Quality Fac.	Res.	Area	Rel. Intens.	FWHM	Chi^2	Bk. Peak
2540.99	28307.1	363.5	2.50173		2874.33	492.231	0.0314915	0.884027		FALSE
2547.12	28340.7	2404.5	16.5486		474.794	17036.4	0.208311	5.36468		FALSE
2556.55	28392.5	474.5	3.26567		972.191	1472.76	0.0411078	2.62968		FALSE
2560.11	28412	319.5	2.19891		3085.86	318.03	0.0276796	0.829626		FALSE
2947.72	30458.9	1045	7.30925		1090.42	3683.24	0.0905325	2.70329		FALSE
2948.8	30464.4	1094	7.65198		951.229	4134.38	0.0947776	3.09999		FALSE
3114.1	31296.1	959	6.72668		747.87	5508.86	0.083082	4.16396		FALSE
3118.88	31319.8	526	3.6895		2921.9	976.073	0.0455695	1.06742		FALSE
3120.69	31328.8	464	3.25462		3944.12	523.674	0.0401982	0.791225		FALSE
3122.51	31337.8	393	2.75661		2533.07	594.2	0.0340472	1.2327		FALSE
3127.83	31364.1	867	6.08137		728.59	5253.43	0.0751117	4.29298		FALSE
3135.19	31400.6	380	2.66542		1304.38	1264.22	0.0329209	2.40359		FALSE
3160.96	31527.8	557	3.90695		2038.22	1459.71	0.0482551	1.55084		FALSE
3213.14	31783.9	935	6.55834		1395.36	2841.04	0.0810028	2.30273		FALSE
3214.46	31790.3	903	6.41707		1251.44	3314.92	0.0782305	2.56861		FALSE
3243.03	31929.6	1324	9.40887		517.216	9810.65	0.114703	6.27017		FALSE
3342.39	32409.2	316.625	2.28363		2887.99	548.67	0.0274305	1.15734		FALSE
3371.58	32548.8	424.188	3.05942		3334.77	895.623	0.0367491	1.01104		FALSE
3373.08	32555.9	475.188	3.42725		1032.81	1623.52	0.0411674	3.26591		FALSE
3408.32	32723.5	292.438	2.10918		1417.13	779.736	0.025335	2.40508		FALSE
3409.78	32730.5	360.938	2.60323		1654.41	1254.92	0.0312695	2.06102		FALSE
3587.44	33562.5	1481.31	10.8793		686.417	10006.4	0.128332	5.22633		FALSE
3595.62	33600.3	308.312	2.26437		2800.19	518.16	0.0267103	1.28406		FALSE
3597.68	33609.9	328.312	2.41126		2823.77	529.942	0.028443	1.27407		FALSE
3599.87	33620	327.312	2.40391		4299.52	498.217	0.0283564	0.837272		FALSE
3621.14	33718	710.312	5.21681		969.262	3079.8	0.0615372	3.73598		FALSE
3622.91	33726.2	641.312	4.71005		1546.23	1972.88	0.0555595	2.34307		FALSE
3652.27	33861	737.312	5.41511		1063.75	3370.32	0.0638763	3.43338		FALSE
3656.41	33880	578.312	4.24735		7171.31	722.753	0.0501015	0.509867		FALSE
3658.63	33890.1	672.312	4.93773		1194.77	2982.67	0.0582451	3.06221		FALSE
3712.03	34133.8	1031.31	7.69071		1191.29	4627.45	0.0893467	3.11596		FALSE
3713.44	34140.2	1040.31	7.75783		1052.63	4508.48	0.0901264	3.52778		FALSE
3839.23	34707.3	1034.81	7.86494		1067.83	4771.35	0.0896499	3.59536		FALSE
3841.02	34715.3	1123.31	8.53757		3094.23	1950.64	0.0973171	1.24135		FALSE
3842.32	34721.1	1092.31	8.30196		1369.18	3876.85	0.0946314	2.8063		FALSE
4054.63	35657.2	454.938	3.57318		2331.84	1198.84	0.0394131	1.73881		FALSE
4058.3	35673.1	359.25	2.82163		2858.68	553.762	0.0311233	1.41964		FALSE
4155.66	36094	310.25	2.47709		4793.41	483.738	0.0268782	0.866951		FALSE
4162.96	36125.4	1332.25	10.6369		715.679	9968.06	0.115418	5.8168		FALSE
4169.2	36152.1	390.25	3.11583		3661.91	637.488	0.0338089	1.13853		FALSE
4295.36	36689.4	1174.25	9.41919		637.499	9969.15	0.10173	6.73782		FALSE
4425.01	37233.4	553.25	4.49444		1012.72	3491.91	0.0479303	4.36942		FALSE
4456.88	37365.9	707.25	5.74549		950.568	4251.88	0.0612719	4.68865		FALSE
4465.59	37402	247.25	2.00859		9256.66	213.471	0.0214203	0.482419		FALSE
4468	37412	252.25	2.0492		6995.85	420.88	0.0218534	0.638664		FALSE
4652.75	38170	462.625	3.84798		2580.49	1362.39	0.0400791	1.80305		FALSE
4655.45	38180.9	433.625	3.66698		4490.84	803.267	0.0375667	1.03666		FALSE
4657.19	38188	474.625	4.0137		4384.83	455.658	0.0411187	1.06212		FALSE
4673.22	38253	10220.6	86.4314		786.724	85934.5	0.885454	5.9401		FALSE
4682.48	38290.5	1859.62	15.726		1406.22	10286.8	0.161107	3.32984		FALSE
4692.51	38331.1	912.625	7.71767		4656.77	1324.6	0.0790644	1.00767		FALSE
4702.13	38370	477.625	4.03907		3202.06	685.702	0.0413786	1.46847		FALSE
4705.35	38383	434.625	3.67543		2018.99	1480.18	0.0376533	2.33055		FALSE
4712.53	38412	390.625	3.30335		4205.77	521.257	0.0338414	1.12049		FALSE
4714.77	38421	362.625	3.06656		3558.88	665.146	0.0314157	1.32479		FALSE
4719.47	38440	353.625	2.99045		5854.75	471.615	0.0306359	0.806092		FALSE
4721.93	38449.9	331.625	2.80441		3199.81	629.347	0.02873	1.47569		FALSE
4724.17	38458.9	380.625	3.21878		3426.39	716.02	0.0329751	1.37876		FALSE
4728.88	38477.9	376.625	3.18495		3572.39	710.048	0.0326285	1.32373		FALSE
4732.87	38494	480.625	4.06444		7761	649.762	0.0416385	0.609827		FALSE
4737.81	38513.9	741.625	6.2716		2982	2713.3	0.0642499	1.58881		FALSE
4744.56	38541	3465.62	29.3073		804.392	31488	0.300241	5.89832		FALSE
4761.71	38610	404.625	3.42174		3144.63	732.73	0.0350543	1.51423		FALSE
4764.2	38619.9	358.625	3.03274		3312.85	647.419	0.0310691	1.4381		FALSE
4991.03	39519.8	235.812	2.03941		4651.27	404.771	0.0204294	1.07305		FALSE
4993.06	39527.8	291.812	2.52372		2967.95	433.143	0.0252809	1.68232		FALSE
4995.4	39537	340.812	2.94749		4241.34	637.419	0.0295259	1.17779		FALSE
5002.6	39565.2	386.812	3.34532		4039	743.568	0.0335111	1.23858		FALSE
5004.84	39574	502.812	4.34854		6000.31	692.563	0.0435607	0.834098		FALSE
5008.92	39590	736.812	6.37227		3221.76	2522.96	0.063833	1.55472		FALSE
5016.12	39618.1	2082.81	18.0131		972.337	15874.9	0.180442	5.15883		FALSE
5023.24	39646	866.812	7.49657		6506.14	1275.01	0.0750954	0.772077		FALSE
5025.77	39655.9	828.812	7.16793		2441.39	3358.28	0.0718033	2.05857		FALSE
5030.41	39674	645.812	5.58527		5269.37	952.402	0.0559493	0.954651		FALSE
5035.53	39694	712.812	6.16471		5162.49	1684.05	0.0617538	0.975408		FALSE
5037.81	39702.9	771.812	6.67497		4027.85	1508.19	0.0668652	1.25074		FALSE
5040.64	39713.9	806.812	6.97766		4287.35	1578.13	0.0698974	1.1757		FALSE
5042.71	39722	845.812	7.31495		5075.17	1654.17	0.0732761	0.993604		FALSE
5047.83	39742	1014.81	8.77654		3953.58	4151.78	0.0879173	1.27677		FALSE
5062.94	39800.9	3413.81	30.4729		776.907	43812.2	0.295752	6.51679		FALSE
5070.93	39832	1742.81	15.557		5659.71	2595.14	0.150987	0.89597		FALSE
5075.56	39850	1775.81	15.8515		5639.79	3484.43	0.153846	0.899956		FALSE
5078.1	39859.8	1925.81	17.1905		4827.07	3777.99	0.166841	1.052		FALSE
5080.19	39868	2203.81	19.672		5363.28	5386.2	0.190925	0.947217		FALSE
5082.76	39878	2364.81	21.1092		4806.99	5851.82	0.204873	1.05737		FALSE
5084.82	39886	2348.81	20.9663		5487.93	4666.8	0.203487	0.926547		FALSE
5087.4	39896	2331.81	20.8146		5426.05	3534.63	0.202014	0.937588		FALSE
5097.55	39935.4	11542.8	103.035		693.546	112041	1	7.34998		FALSE
5114.72	40002	1174.81	10.4868		5173.06	2253.35	0.101779	0.988722		FALSE
5117.27	40011.8	1279.81	11.4241		3738.11	2545.55	0.110875	1.36895		FALSE
5119.36	40019.9	1358.81	12.1293		3563.81	2683.43	0.117719	1.43649		FALSE
5121.24	40027.2	1206.81	10.7724		1156.37	8611.88	0.104551	4.42872		FALSE
5134.33	40077.9	558.812	4.98816		5049.83	1321.56	0.0484122	1.01673		FALSE
5136.4	40085.9	564.812	5.04172		2819.72	1388.66	0.048932	1.8216		FALSE
5138.46	40093.8	514.812	4.5954		3386.97	1220.4	0.0446003	1.51713		FALSE
5268.66	40593.9	218.812	2.02779		4052.66	374.283	0.0189566	1.30005		FALSE
5778.32	42494.5	451	4.72928		1028.08	2875.76	0.0390719	5.62048		FALSE
5860.02	42791.3	249	2.61106		1886.66	890.349	0.0215719	3.10603		FALSE
5862.51	42800.3	204	2.13918		3789.1	401.981	0.0176733	1.5472		FALSE
6048.05	43466.6	196.125	2.13505		3844.08	475.649	0.0169911	1.57334		FALSE
6050.13	43474	278.125	3.02771		11026.7	521.444	0.0240951	0.548681		FALSE
6055.71	43493.8	739.125	8.27651		1800.28	2994.14	0.0640334	3.36375		FALSE
6058.21	43502.8	683.125	7.64943		4524.41	1100.53	0.0591819	1.339		FALSE
6061.13	43513.1	605.125	6.77601		5015.43	1249.83	0.0524244	1.2085		FALSE
6063.56	43521.8	682.125	7.63824		1654.87	2766	0.0590952	3.66408		FALSE
6068.66	43539.9	320.125	3.58467		5339.68	484.963	0.0277337	1.13652		FALSE
6071.46	43549.9	274.125	3.06957		4497.49	499.687	0.0237485	1.34996		FALSE
6073.98	43558.9	220.125	2.4649		3763.35	450.824	0.0190703	1.61398		FALSE
6076.55	43568	225.125	2.52088		4641.14	348.556	0.0195035	1.30928		FALSE
6078.79	43576	189.125	2.11777		3228.09	450.644	0.0163847	1.88309		FALSE
6226.72	44098.6	191.125	2.17479		5149.48	366.678	0.0165579	1.20919		FALSE
6232.25	44118	243.125	2.7665		9157.41	376.69	0.0210629	0.680569		FALSE
6234.85	44127.1	264.125	3.00545		4964.52	563.333	0.0228822	1.25588		FALSE
6243.32	44156.8	497.125	5.65674		5590.3	825.278	0.0430679	1.11681		FALSE
6245.61	44164.9	517.125	5.88432		2956	1401.94	0.0448006	2.11286		FALSE
6249.36	44178	515.125	5.86156		9231.98	826.941	0.0446273	0.676925		FALSE
6259.9	44214.9	1931.12	21.9741		903.867	19606.6	0.167301	6.92569		FALSE
6273.65	44263	580.125	6.60119		1710.68	3485.15	0.0502585	3.66733		FALSE
6281.33	44289.9	361.125	4.10921		3125.56	940.697	0.0312857	2.00967		FALSE
6284.21	44300	330.125	3.75646		2999.96	700.524	0.0286	2.09477		FALSE
6287.32	44310.9	291.125	3.31268		5162.92	608.198	0.0252213	1.21778		FALSE
6289.92	44319.9	255.125	2.90304		3541.83	559.439	0.0221025	1.77589		FALSE
6292.78	44329.9	254.125	2.89166		5607.07	521.906	0.0220159	1.12229		FALSE
6295.33	44338.8	246.125	2.80063		4930.28	515.38	0.0213228	1.27687		FALSE
6297.93	44347.9	201.125	2.28858		5529.79	488.259	0.0174243	1.13891		FALSE
6303.66	44367.9	177.125	2.01549		4431.41	430.569	0.015345	1.4225		FALSE
6392.21	44675.9	176.125	2.04286		5025.35	343.432	0.0152584	1.27199		FALSE
6400.31	44704	206.125	2.39082		6865.1	386.559	0.0178574	0.932297		FALSE
6402.79	44712.6	204.125	2.36763		5960.63	333.733	0.0176842	1.07418		FALSE
6405.5	44722	314.125	3.64351		5804.13	581.98	0.0272139	1.10361		FALSE
6408.39	44732	283.125	3.28394		6470.25	454.981	0.0245283	0.990439		FALSE
6415.31	44755.9	508.125	5.89369		1577.22	3065.35	0.0440209	4.06748		FALSE
6417.92	44764.9	553.125	6.41564		4022.45	1242.92	0.0479194	1.59553		FALSE
6420.54	44774	563.125	6.53163		8571.28	943.39	0.0487858	0.749076		FALSE
6431.02	44810.2	2525.12	29.2887		946.943	23276.1	0.218762	6.79135		FALSE
6444.26	44855.9	253.125	2.93597		6954.65	486.656	0.0219292	0.926611		FALSE
6446.59	44864	261.125	3.02876		9364.41	386.81	0.0226223	0.688414		FALSE
6449.2	44873	277.125	3.21435		4117.11	591.828	0.0240084	1.56644		FALSE
6452.05	44882.8	341.125	3.95668		4667.14	552.191	0.029553	1.38244		FALSE
6454.68	44891.9	311.125	3.60871		4407.17	638.867	0.026954	1.46458		FALSE
6457.31	44901	268.125	3.10996		4673.95	538.04	0.0232287	1.38155		FALSE
6460.46	44911.8	236.125	2.73879		5202.95	372.638	0.0204565	1.24169		FALSE
6462.82	44920	220.125	2.55321		4844.49	419.382	0.0190703	1.33406		FALSE
6465.7	44929.9	195.125	2.26324		5138.68	369.385	0.0169045	1.25824		FALSE
6468.42	44939.3	185.125	2.14725		4663.75	294.51	0.0160381	1.38696		FALSE
6470.95	44948	185.125	2.14725		4995.03	292.397	0.0160381	1.29548		FALSE
6546.68	45208.1	282.125	3.30862		1414.93	1449.26	0.0244416	4.62685		FALSE
6551.9	45226	171.125	2.00687		7476.87	339.887	0.0148252	0.876289		FALSE
6563.51	45265.7	317.125	3.71908		3361.03	626.425	0.0274738	1.95283		FALSE
6565.36	45272	410.125	4.80974		1759.45	2208.08	0.0355308	3.73148		FALSE
6741.94	45871.9	330	4.03488		4876.05	621.801	0.0285892	1.38266		FALSE
6744	45878.9	353	4.3161		2107.64	1230.58	0.0305818	3.19979		FALSE
7130.75	47165.8	165	2.06179		5616.64	317.478	0.0142946	1.26957		FALSE
7133.47	47174.8	198	2.47415		3246.85	438.688	0.0171535	2.19705		FALSE
7136.28	47184	232	2.89901		7604.59	367.838	0.0200991	0.938417		FALSE
7138.64	47191.7	179	2.23673		3902.51	419.533	0.0155075	1.82924		FALSE
7141.73	47201.9	164	2.0493		4562.77	278.556	0.014208	1.56522		FALSE
7146.65	47218	173	2.16611		3800.38	304.515	0.0149877	1.88051		FALSE
7149.85	47228.5	196	2.45409		4428.71	431.409	0.0169803	1.61443		FALSE
7152.35	47236.7	241	3.01752		6336.54	400.302	0.0208788	1.12875		FALSE
7155.2	47246	319	3.99415		10763.9	674.836	0.0276362	0.664738		FALSE
7158.24	47256	476	5.95992		6525.86	976.161	0.0412378	1.0969		FALSE
7161.21	47265.7	573	7.17444		4316.18	1331.62	0.0496413	1.65916		FALSE
7163.74	47274	620	7.76292		6532.18	1455.42	0.0537131	1.09668		FALSE
7167.36	47285.8	710	8.8898		4270.81	1229.8	0.0615101	1.67822		FALSE
7177.31	47318.4	3813	47.742		947.216	38614.8	0.330335	7.57727		FALSE
7192.19	47367	370	4.63271		5404.72	844.01	0.0320546	1.33072		FALSE
7195.75	47378.7	403	5.0459		5456.81	911.422	0.0349135	1.31867		FALSE
7198.51	47387.7	439	5.49665		3431.81	1259.79	0.0380323	2.09758		FALSE
7201.62	47397.8	399	4.99582		6007.25	1031.77	0.034567	1.19882		FALSE
7204.3	47406.6	284	3.55592		5880.65	500.064	0.0246041	1.22509		FALSE
7207.17	47416	255	3.19282		10149.1	433.295	0.0220917	0.710126		FALSE
7213.3	47436	242	3.03004		10280.8	396.246	0.0209654	0.70163		FALSE
7225.56	47476	218	2.72954		4711.46	476.101	0.0188862	1.53361		FALSE
7228.62	47486	180	2.25375		6372.14	305.333	0.0155941	1.13441		FALSE
7231.98	47496.9	172	2.15359		3234.93	380.522	0.014901	2.23559		FALSE
7234.76	47506	192	2.404		5835.29	498.992	0.0166337	1.23983		FALSE
7243.31	47533.8	165	2.06594		3455.99	456.123	0.0142946	2.09587		FALSE
7245.83	47542	166	2.07846		4675.89	283.35	0.0143812	1.54962		FALSE
7248.85	47551.8	161	2.01586		4232.29	355.194	0.0139481	1.71275		FALSE
7257.5	47580	179	2.24123		7718.6	290.715	0.0155075	0.940261		FALSE
7271.64	47626	221	2.76711		7687.78	620.568	0.0191461	0.94587		FALSE
7276.57	47642	240	3.005		4984.58	428.234	0.0207922	1.45982		FALSE
7279.64	47652	275	3.44323		7313.11	557.137	0.0238243	0.995423		FALSE
7282.68	47661.8	241	3.01752		6339.95	432.785	0.0208788	1.1487		FALSE
7285.95	47672.5	329	4.11936		5092.25	890.726	0.0285026	1.43079		FALSE
7288.86	47681.9	378	4.73288		5159.22	664.238	0.0327477	1.41278		FALSE
7298.7	47713.8	566	7.0868		8131.75	967.745	0.0490348	0.897556		FALSE
7306.35	47738.6	1763	22.0742		1134.11	15576.3	0.152736	6.44236		FALSE
7312.58	47758.8	993	12.5092		5315.67	1814.56	0.0860276	1.37567		FALSE
7320.98	47786.1	3127	39.392		993.083	31490.2	0.270905	7.37198		FALSE
7337.03	47838	467	5.88297		11697.4	823.153	0.0404581	0.627236		FALSE
7342.74	47856.5	594	7.48284		2538.57	2875.12	0.0514606	2.89247		FALSE
7345.74	47866.2	487	6.13492		4144.12	1091.12	0.0421908	1.77257		FALSE
7348.37	47874.7	365	4.59804		4409.88	656.312	0.0316214	1.66634		FALSE
7350.89	47882.8	324	4.08155		3832.37	710.233	0.0280694	1.91811		FALSE
7354.52	47894.6	262	3.30051		4392.43	470.43	0.0226981	1.67436		FALSE
7357.17	47903.1	242	3.04856		3976.31	580.267	0.0209654	1.85025		FALSE
7360.17	47912.8	218	2.74623		4059.83	512.008	0.0188862	1.81292		FALSE
7363.01	47922	232	2.92259		6209.47	370.154	0.0200991	1.18577		FALSE
7365.64	47930.5	177	2.22973		3703.18	476.478	0.0153342	1.989		FALSE
8327.6	50941.7	365.562	5.27348		3853.23	1400.89	0.0316701	2.1612		FALSE
8329.21	50946.6	443.562	6.73935		1875.7	2292.79	0.0384276	4.44059		FALSE
8836.59	52464.8	132	2.04032		5383.41	312.424	0.0114357	1.64145		FALSE
8839.38	52473	134	2.07123		6352.2	259.48	0.011609	1.39155		FALSE
8842.43	52482	172	2.6586		5929.26	413.371	0.014901	1.49132		FALSE
8845.82	52492	240	3.70967		7718.96	558.467	0.0207922	1.14599		FALSE
8849.21	52502	318	4.91531		6571.82	759.94	0.0275496	1.34654		FALSE
8852.11	52510.5	348	5.37902		2081.16	2256.9	0.0301486	4.25345		FALSE
8864.09	52545.8	138	2.15519		5520.81	318.559	0.0119555	1.60558		FALSE
8867.22	52555	147	2.29574		5039.18	350.388	0.0127352	1.75966		FALSE
8870.27	52564	176	2.74865		10921.7	268.599	0.0152476	0.812171		FALSE
8873.42	52573.2	166	2.59247		5867.09	358.271	0.0143812	1.51241		FALSE
8876.79	52583.2	155	2.42068		6533.06	274.048	0.0134283	1.35875		FALSE
8879.78	52592	143	2.23327		5510.96	314.368	0.0123887	1.6113		FALSE
8883.18	52602	172	2.68618		8801.51	323.555	0.014901	1.00928		FALSE
8885.91	52610	152	2.37383		7125.96	284.652	0.0131684	1.24698		FALSE
8889.3	52620	157	2.45192		11200.3	282.911	0.0136015	0.793668		FALSE
8898.83	52648	243	3.795		3712.33	751.953	0.0210521	2.3971		FALSE
8904.96	52666	266	4.1542		11857.8	344.756	0.0230446	0.750979		FALSE
8915.6	52697.2	803	12.5407		1059.8	9605.84	0.0695671	8.41252		FALSE
8928.79	52735.9	178	2.77988		4875.72	336.983	0.0154209	1.83128		FALSE
8935.63	52756	177	2.76426		6825.92	324.579	0.0153342	1.30907		FALSE
8938.75	52765.1	156	2.4363		3439.3	400.852	0.0135149	2.599		FALSE
8942.11	52775	142	2.21766		4905.84	345.493	0.012302	1.82275		FALSE
8954.05	52810	134	2.09272		4908.22	301.638	0.011609	1.8243		FALSE
9261.84	53704	130	2.06478		10134.2	282.779	0.0112624	0.913915		FALSE
9265.28	53713.9	165	2.62068		6311.6	435.249	0.0142946	1.46798		FALSE
9268.77	53723.9	177	2.81127		4447.81	467.874	0.0153342	2.08389		FALSE
9271.57	53732	210	3.33541		6908.64	388.971	0.0181931	1.34202		FALSE
9275.04	53742	265	4.20897		7668.03	569.235	0.022958	1.20957		FALSE
9278.51	53752	299	4.74899		6627.7	688.819	0.0259036	1.39996		FALSE
9281.74	53761.3	343	5.44784		4497.27	905.98	0.0297155	2.06386		FALSE
9284.77	53770	416	6.60729		6453.73	811.086	0.0360397	1.43867		FALSE
9288.25	53780	462	7.3379		5836.08	1152.51	0.0400249	1.59152		FALSE
9291.71	53789.9	531	8.43382		3898.48	1374.26	0.0460027	2.38342		FALSE
9295.46	53800.7	641	10.1809		4887.48	1699.11	0.0555324	1.90189		FALSE
9302.12	53819.9	1014	16.1053		2624.6	5321.2	0.0878469	3.54421		FALSE
9304.94	53828	1147	18.2177		5308.11	3061.09	0.0993692	1.75297		FALSE
9308.09	53837	1158	18.3924		5031.32	3143.33	0.100322	1.85003		FALSE
9311.52	53846.9	1199	19.0436		4841.27	2459.43	0.103874	1.92336		FALSE
9315.38	53858	1318	20.9337		6688.63	3483.94	0.114184	1.39272		FALSE
9318.17	53866	1498	23.7926		7734.91	3958.78	0.129778	1.20469		FALSE
9347.44	53950	11287	179.27		806.957	209612	0.977838	11.5836		FALSE
9364.88	54000	2146	34.0847		13665.6	4445.81	0.185917	0.685287		FALSE
9368.43	54010.1	2114	33.5765		1802.13	16181.3	0.183144	5.19854		FALSE
9376.92	54034.4	1624	25.7938		7439.7	3331.48	0.140694	1.26039		FALSE
9384.45	54056	1491	23.6814		5263.08	3066.04	0.129171	1.78307		FALSE
9387.45	54064.6	1482	23.5385		4482.27	6014.06	0.128392	2.09435		FALSE
9390.86	54074.3	1372	21.7913		1966.2	14847	0.118862	4.77615		FALSE
9408.22	54123.9	906	14.3899		4050.1	2505.48	0.0784904	2.32296		FALSE
9417.29	54149.9	736	11.7412		2490.97	4160.94	0.0637626	3.78057		FALSE
9424.33	54170	607	9.68327		4749.04	1228.7	0.0525868	1.98447		FALSE
9426.44	54176	581	9.2685		4923.16	1581.42	0.0503344	1.91471		FALSE
9430.61	54187.9	571	9.10898		3021.51	2309.83	0.049468	3.12116		FALSE
9440.43	54215.9	503	8.02419		5002.66	1036.01	0.0435769	1.88708		FALSE
9446.06	54232	558	8.90159		8980.41	1491.93	0.0483418	1.05185		FALSE
9449.57	54242	573	9.14088		4780.65	1557.48	0.0496413	1.97663		FALSE
9453.08	54252	575	9.17279		4535.72	1168.53	0.0498145	2.08414		FALSE
9455.88	54260	570	9.09302		7335.85	1155.28	0.0493814	1.289		FALSE
9460.02	54271.8	560	8.9335		6094.11	1528.45	0.048515	1.55232		FALSE
9475.54	54316	934	14.8998		11145.3	1908.94	0.0809162	0.850182		FALSE
9478.54	54324.5	984	15.6974		6458.95	2621.77	0.0852479	1.4675		FALSE
9490.32	54358.1	2568	40.9665		898.232	39451.7	0.222476	10.5656		FALSE
9512.29	54420.5	513	8.18372		4528.29	1979.25	0.0444432	2.10063		FALSE
9515.92	54430.9	412	6.5725		4346.5	1121.43	0.0356932	2.18933		FALSE
9519.13	54440	370	5.90249		8623.15	954.034	0.0320546	1.1039		FALSE
9529.17	54468.5	270	4.30722		4810.53	1066.93	0.0233912	1.9809		FALSE
9537.27	54491.5	198	3.15863		4543.75	402.162	0.0171535	2.09898		FALSE
9540.93	54501.9	193	3.07887		6757.65	465.22	0.0167204	1.41187		FALSE
9543.78	54510	168	2.68005		6249.24	414.711	0.0145545	1.52719		FALSE
9547.31	54520	148	2.361		3539.26	370.702	0.0128218	2.69754		FALSE
9551.23	54531.1	151	2.40885		6234.27	349.428	0.0130817	1.53205		FALSE
9995.87	55778	128	2.12301		6640.17	287.66	0.0110892	1.50536		FALSE
9999.46	55787.9	136	2.2557		6577.01	308.713	0.0117822	1.52037		FALSE
10002.4	55796	147	2.43815		10908.1	270.042	0.0127352	0.916968		FALSE
10006	55806	142	2.35522		13262.1	274.421	0.012302	0.754479		FALSE
10009.6	55815.9	175	2.90256		7396.06	426.462	0.0151609	1.35336		FALSE
10012.4	55823.9	207	3.43331		5495.44	550.834	0.0179332	1.82195		FALSE
10016.1	55834	255	4.22944		6085.34	503.886	0.0220917	1.64594		FALSE
10019.4	55843.2	280	4.64409		5291.62	736.684	0.0242575	1.89345		FALSE
10022.6	55852	304	5.04215		8236.43	607.512	0.0263367	1.21686		FALSE
10033.7	55882.8	765	12.6883		1011.84	10231	0.066275	9.91628		FALSE
10047.5	55920.8	194	3.21769		7083.03	402.443	0.016807	1.41852		FALSE
10050.7	55929.9	187	3.10159		5082.72	502.603	0.0162006	1.97743		FALSE
10054.9	55941.3	181	3.00207		4860.85	494.335	0.0156808	2.06854		FALSE
10058	55949.9	208	3.44989		7165.35	475.288	0.0180199	1.4037		FALSE
10060.9	55958	178	2.95231		8209.3	333.245	0.0154209	1.22555		FALSE
10065.2	55969.9	160	2.65377		5407.41	410.208	0.0138614	1.86137		FALSE
10067.8	55977.2	164	2.72011		5019.29	435.536	0.014208	2.00583		FALSE
10071	55986	179	2.9689		4343.52	493.859	0.0155075	2.31863		FALSE
10074.9	55996.7	194	3.21769		5156.89	403.536	0.016807	1.95368		FALSE
10078.5	56006.7	215	3.566		5891.87	557.337	0.0186263	1.71058		FALSE
10081.9	56016	230	3.81479		6540.88	598.003	0.0199258	1.54137		FALSE
10085.5	56026	232	3.84796		5035.3	779.251	0.0200991	2.00296		FALSE
10089.1	56036	241	3.99723		7955.63	483.448	0.0208788	1.26818		FALSE
10092.7	56045.9	244	4.04699		5305.24	657.532	0.0211387	1.90241		FALSE
10096.1	56055.3	251	4.16309		7299.89	520.032	0.0217451	1.38305		FALSE
10102.9	56074	325	5.39046		10605	846.471	0.028156	0.952652		FALSE
10106.7	56084.5	337	5.58949		6093.04	905.289	0.0291957	1.65873		FALSE
10109.4	56092	415	6.8832		7554.5	1074.61	0.0359531	1.3382		FALSE
10112.6	56100.6	398	6.60124		5006.88	843.129	0.0344803	2.01974		FALSE
10116.7	56112	469	7.77885		8247.22	1220.5	0.0406313	1.22668		FALSE
10126.7	56139.6	1104	18.311		1064	14098.7	0.0956439	9.5176		FALSE
10139.9	56175.9	237	3.93089		9441.59	607.433	0.0205323	1.07396		FALSE
10143.1	56184.7	204	3.38355		5417.81	419.882	0.0176733	1.87218		FALSE
10146.5	56194	191	3.16793		5356.21	494.942	0.0165471	1.89434		FALSE
10149.7	56202.9	153	2.53766		5405.49	409.843	0.013255	1.87767		FALSE
10153.3	56212.7	142	2.35522		7128.86	283.242	0.012302	1.42425		FALSE

[truncated: 9 more sheets: ICDC_SZ22-1_0_C1_1, SZ237-1_0_E1_1, SZ255-1_0_F1_1, ICDC_SZ40-1_0_H1_1, ICDC_SZ41-1_0_F1_1, ICDC_SZ45-1_0_A1_1, ICDC_SZ463-1_0_B1_1, ICDC_SZ55-1_0_D1_1, ICDC_SZ68-1_0_C1_1]
