# Supplementary material for: The Construction and Evaluation of Reference Spectra for the Identification of Human Pathogenic Microorganisms by MALDI-TOF MS
Source: PLoS One. 2014 Sep 2;9(9):e106312. doi: 10.1371/journal.pone.0106312 (PMC4152241; doi:10.1371/journal.pone.0106312)
Supplement: File S1 — The original peak lists of the strains used in this study (excluding the highly pathogenic organisms. (ZIP) [file pone.0106312.s001.zip › File S1, Supplementary Material S1/peak list/klebsiella pneumoniae.xlsx]

## Sheet: ICDCfeiyankeleibo_114-2-1_0_D1_
Spectrum: ICDCfeiyankeleibo 114-2-1\0_D1\1 1SLin, "Baseline subt." (D:\Data\BioTyperRealTimeProcessing\China CDC\20120528feiyankeleibo\ICDCfeiyankeleibo 114-2-1\0_D1\1)
m/z	time	Intens.	SN	Quality Fac.	Res.	Area	Rel. Intens.	FWHM	Chi^2	Bk. Peak
2690.68	29121.4	646	9.57178		657.665	2848.25	0.061238	4.09126		FALSE
2769.69	29540.1	164	2.40399		1192.99	462.043	0.0155465	2.32163		FALSE
3145.85	31456.6	490	6.70255		1070.19	1840.34	0.0464499	2.93952		FALSE
3150.05	31477.4	459.5	6.28535		1033.51	1870.84	0.0435586	3.04791		FALSE
3155.86	31506	147	2.01076		7438.29	138.095	0.013935	0.424271		FALSE
3159.37	31523.3	179.5	2.45532		1005.22	698.723	0.0170158	3.14295		FALSE
3580.31	33532.7	731	9.41101		1917.16	1616.44	0.0692957	1.86751		FALSE
3581.92	33540.2	780	10.0418		1111.49	3220.23	0.0739407	3.22262		FALSE
3587.57	33566.3	176	2.26585		3127.62	199.659	0.016684	1.14706		FALSE
3616.54	33700	186	2.39459		2947.87	429.66	0.017632	1.22683		FALSE
3623.68	33732.8	1889	24.3193		730.83	12108.1	0.179069	4.9583		FALSE
3663.53	33915.7	409	5.26553		674.155	2397.99	0.0387714	5.43425		FALSE
3715.91	34154.6	235	2.98416		906.428	1115.29	0.022277	4.0995		FALSE
3744.86	34285.9	188	2.38733		2260.81	414.485	0.0178216	1.65643		FALSE
3848.09	34750	196	2.3995		4924.65	211.788	0.01858	0.781394		FALSE
3853.92	34776	1208	14.7888		838.583	6682.14	0.114513	4.59576		FALSE
3859.99	34803.1	222	2.71781		3306.5	277.568	0.0210446	1.16739		FALSE
3862.15	34812.7	180	2.20363		2951.03	310.808	0.0170632	1.30875		FALSE
3864.23	34822	229	2.8035		3561.1	269.297	0.0217082	1.08512		FALSE
3866.46	34831.9	172	2.10569		2611.79	290.28	0.0163049	1.48038		FALSE
3868.72	34842	192	2.35054		6159.92	262.881	0.0182008	0.628047		FALSE
3870.96	34852	287	3.51356		5924.45	313.486	0.0272064	0.653388		FALSE
3872.95	34860.8	321	3.9298		3115.24	628.296	0.0304294	1.24323		FALSE
3874.8	34869.1	251	3.07284		3253.61	401.619	0.0237937	1.19092		FALSE
4126.59	35972	220	2.58908		3383.82	344.023	0.0208551	1.21951		FALSE
4133.93	36003.6	648	7.62601		767.778	5021.38	0.0614276	5.38427		FALSE
4156.32	36099.9	7340	85.3493		691.851	85346.4	0.695801	6.00753		FALSE
4175.44	36182	1134	13.1861		4613.86	1043.42	0.107498	0.904977		FALSE
4177.51	36190.8	1144	13.3024		3357.25	2538.9	0.108446	1.24432		FALSE
4179.6	36199.8	1037	12.0582		4724.26	1413.74	0.0983032	0.884709		FALSE
4181.97	36210	1040	12.0931		6312.91	1389.55	0.0985875	0.662448		FALSE
4186.38	36228.9	1795	20.8722		826.592	13101.5	0.170158	5.06463		FALSE
4194.81	36265	635	7.38377		3369.79	1121.32	0.0601953	1.24483		FALSE
4197.18	36275.1	604	7.0233		2937.5	832.595	0.0572566	1.42882		FALSE
4199.36	36284.4	707	8.22098		1602.28	3498.87	0.0670206	2.62086		FALSE
4205.94	36312.5	515	5.98841		2968.5	915.818	0.0488198	1.41686		FALSE
4207.69	36320	477	5.54654		3475.18	810.516	0.0452176	1.21078		FALSE
4209.75	36328.8	376	4.37212		2414.34	1252.73	0.0356432	1.74364		FALSE
4214.72	36350	263	3.05816		5482.71	423.657	0.0249313	0.768729		FALSE
4216.59	36358	267	3.10467		5382.74	441.336	0.0253105	0.783355		FALSE
4218.93	36367.9	249	2.89537		3351.79	445.626	0.0236041	1.25871		FALSE
4220.81	36376	251	2.91862		3503.28	418.667	0.0237937	1.20481		FALSE
4223.61	36387.9	208	2.41862		4228.09	337.229	0.0197175	0.99894		FALSE
4228.13	36407.1	306	3.55816		1718.01	1057.87	0.0290075	2.46107		FALSE
4229.8	36414.3	273	3.17444		2345.83	839.169	0.0258792	1.80312		FALSE
4308.62	36748.5	191	2.15406		3382.66	339.998	0.018106	1.27374		FALSE
4310.54	36756.6	209	2.35706		2902.22	349.05	0.0198123	1.48526		FALSE
4366.97	36993.9	1150.5	12.9751		688.659	8346.55	0.109062	6.34127		FALSE
4440.72	37301.8	279.5	3.07623		1752.3	838.765	0.0264954	2.53423		FALSE
4450.08	37340.7	406.5	4.47402		2828.38	1105.92	0.0385345	1.57337		FALSE
4451.9	37348.2	411.5	4.52905		1459.22	1293.65	0.0390084	3.05088		FALSE
4547.89	37744.7	354.5	3.72988		903.328	2203.83	0.0336051	5.0346		FALSE
4560.87	37798	190.5	2.00435		6537.42	245.889	0.0180586	0.697655		FALSE
4571.17	37840.2	1091.5	11.4843		915.558	7540.15	0.10347	4.99277		FALSE
4578.43	37869.9	249.5	2.62512		5213.4	338.143	0.0236515	0.878204		FALSE
4580.38	37878	232.5	2.44626		1838.08	934.851	0.02204	2.49194		FALSE
4599.46	37956	206.5	2.1727		4955.6	334.246	0.0195753	0.928133		FALSE
4647.14	38150.3	677.5	7.12834		2631.81	1890.01	0.0642241	1.76576		FALSE
4648.58	38156.1	612.5	6.44444		2529.13	2415.1	0.0580624	1.83801		FALSE
4726.14	38470	222.5	2.29471		5273.02	288.073	0.021092	0.896287		FALSE
4728.59	38479.8	297.5	3.06821		4213.55	514.236	0.0282017	1.12224		FALSE
4741.13	38530.3	3966.5	40.9077		827.076	32919	0.376007	5.7324		FALSE
4749.71	38564.8	847.5	8.74052		3718.44	1596.75	0.0803394	1.27734		FALSE
4752.08	38574.4	725.5	7.4823		2780.19	1366.18	0.0687743	1.70926		FALSE
4754.63	38584.6	568.5	5.86311		3581.97	1930.61	0.0538914	1.32738		FALSE
4759.44	38604	459.5	4.73896		4985.54	845.673	0.0435586	0.954649		FALSE
4761.94	38614	540.5	5.57434		6682.5	728.875	0.0512371	0.712599		FALSE
4763.74	38621.2	542.5	5.59496		2945.72	1041.31	0.0514267	1.61717		FALSE
4766.42	38632	545.5	5.6259		5771.55	759.678	0.0517111	0.825849		FALSE
4772.54	38656.5	1660.5	17.1252		876.812	12369.8	0.157408	5.44307		FALSE
4780.88	38689.9	443.5	4.57395		1880.27	1567.66	0.0420419	2.54266		FALSE
4785.86	38709.9	245.5	2.4957		4914.37	409.531	0.0232723	0.973851		FALSE
4912.03	39211.9	202	2.05349		4628.46	278.803	0.0191487	1.06127		FALSE
4917.07	39231.8	371.5	3.77658		3807.36	778.668	0.0352166	1.29146		FALSE
4927.15	39271.6	1914.5	19.1193		792.555	17896	0.181486	6.21679		FALSE
4936.38	39308.1	549.75	5.49012		3254.81	1258.23	0.0521139	1.51664		FALSE
4938.91	39318	437	4.36413		2135.98	1414.31	0.0414257	2.31225		FALSE
4943.63	39336.7	264.5	2.64145		3006.92	495.8	0.0250735	1.64408		FALSE
4946	39346	236.25	2.35933		4470.51	331.342	0.0223955	1.10636		FALSE
4948.03	39354	234.75	2.34435		9744.99	309.845	0.0222533	0.507751		FALSE
5041.89	39722	441.5	4.40907		938.764	2997.98	0.0418523	5.37078		FALSE
5046.5	39739.9	230.5	2.3019		7810.8	307.474	0.0218504	0.646092		FALSE
5053.69	39768	202.5	2.02228		6218	314.926	0.0191961	0.812751		FALSE
5137.66	40093.9	250.5	2.26954		4623.78	439.952	0.0237463	1.11114		FALSE
5139.75	40102	341.5	3.09401		6098.07	460.479	0.0323727	0.842848		FALSE
5144.65	40120.9	1084.5	9.82563		2506.99	3422.56	0.102806	2.05213		FALSE
5146.04	40126.3	1036.5	9.39074		2013.03	3566.31	0.0982558	2.55637		FALSE
5151.24	40146.4	447.5	4.05437		5440.02	781.239	0.0424211	0.946916		FALSE
5154.19	40157.8	321.5	2.91281		6078.26	603.138	0.0304768	0.847972		FALSE
5156.31	40165.9	241.5	2.188		3844.64	457.19	0.0228932	1.34117		FALSE
5339.31	40866	345.5	3.01738		4699.83	663.078	0.0327519	1.13606		FALSE
5346.69	40893.9	291.5	2.54578		5403.15	562.741	0.027633	0.989551		FALSE
5354.62	40924	348.5	3.04358		5270.19	520.115	0.0330363	1.01602		FALSE
5375.22	41001.9	1408.5	12.301		5563.72	2192.7	0.13352	0.966119		FALSE
5383.33	41032.6	5373.5	46.9288		677.807	56117.4	0.509385	7.94229		FALSE
5399.85	41094.9	510.5	4.45839		5127.18	794.178	0.0483932	1.05318		FALSE
5402.79	41106	586.5	5.12212		2798.37	1454.08	0.0555977	1.93069		FALSE
5405.27	41115.3	607.5	5.30553		4347.21	1247.32	0.0575884	1.24339		FALSE
5410.89	41136.5	557.5	4.86886		1799.11	3063.2	0.0528486	3.00754		FALSE
5418.9	41166.7	301.5	2.63311		5142.37	599.479	0.0285809	1.05378		FALSE
5421.38	41176	322.5	2.81651		7131.06	469.73	0.0305716	0.760249		FALSE
5424.04	41186	326.5	2.85145		5414.08	611.298	0.0309508	1.00184		FALSE
5426.41	41194.9	300.5	2.62438		5167.68	455.184	0.0284861	1.05007		FALSE
5428.82	41204	315.5	2.75538		4187.66	741.019	0.029908	1.29639		FALSE
5434.14	41224	328.5	2.86891		4695.88	633.923	0.0311404	1.15721		FALSE
5436.8	41234	429.5	3.75098		5472.38	779.207	0.0407148	0.993499		FALSE
5444.96	41264.6	694.5	6.06533		910.293	6317.56	0.0658356	5.98155		FALSE
5606.57	41867.1	301.75	2.60609		4260.34	580.284	0.0286046	1.31599		FALSE
5608.97	41876	432.75	3.73748		6658.99	786.462	0.0410228	0.842315		FALSE
5614.09	41894.9	847.5	7.31951		852.834	7608.99	0.0803394	6.58286		FALSE
5721.39	42289.9	269.5	2.27592		4459.93	527.447	0.0255474	1.28284		FALSE
5724.03	42299.6	396.5	3.34842		3292.3	979.014	0.0375865	1.73861		FALSE
5726.3	42307.9	482.5	4.07469		1614.94	2289.73	0.0457389	3.54583		FALSE
6217.56	44070	574	4.38088		8775.61	1212.9	0.0544127	0.708505		FALSE
6220.39	44079.9	517	3.94584		6806.34	1096.03	0.0490094	0.913911		FALSE
6223	44089.1	447	3.41159		5094.63	973.085	0.0423737	1.22148		FALSE
6226.09	44099.9	455	3.47265		6803.48	737.101	0.0431321	0.915133		FALSE
6228.51	44108.4	465	3.54897		4434.02	1149.06	0.04408	1.40471		FALSE
6231.76	44119.8	380	2.90023		4457.59	766.739	0.0360224	1.39801		FALSE
6234.08	44128	316	2.41177		4846.08	502.134	0.0299554	1.28642		FALSE
6237.11	44138.6	279	2.12938		4565.81	592.207	0.026448	1.36605		FALSE
6242.62	44158	294	2.24386		5657.4	579.324	0.0278699	1.10344		FALSE
6245.48	44168	307	2.34308		3692.76	659.299	0.0291023	1.69128		FALSE
6248.01	44176.8	320	2.4423		3819.6	678.69	0.0303346	1.63577		FALSE
6251.19	44188	306	2.33545		3712.99	485.256	0.0290075	1.6836		FALSE
6253.46	44196	323	2.4652		5676.88	663.22	0.030619	1.10157		FALSE
6262.02	44226	388	2.96129		6138.8	624.44	0.0367807	1.02007		FALSE
6264.58	44234.9	392	2.99182		4150.06	856.06	0.0371599	1.50952		FALSE
6291.32	44328.4	3528	26.9264		793.336	49537.4	0.334439	7.93021		FALSE
6299.05	44355.4	2480	18.9278		752.393	30999.4	0.235093	8.37202		FALSE
6299.89	44358.4	2481	18.9355		753.063	30999.4	0.235188	8.36569		FALSE
6322.65	44437.8	544	4.15191		3963.29	1201.56	0.0515689	1.5953		FALSE
6328.45	44458	487	3.71688		5702.07	1047.29	0.0461655	1.10985		FALSE
6378.49	44632	301	2.24268		7042.81	497.53	0.0285335	0.905675		FALSE
6381.93	44643.9	378	2.81639		12526.1	791.474	0.0358328	0.509491		FALSE
6384.24	44651.9	513	3.82224		5783.14	1040.57	0.0486302	1.10394		FALSE
7135.02	47183.9	346	2.41273		5372.47	607.479	0.0327993	1.32807		FALSE
7141.12	47203.9	573	3.99565		4182.5	1311.54	0.0543179	1.70738		FALSE
7142.94	47209.9	632.5	4.41056		6427.87	1097.69	0.0599583	1.11125		FALSE
7161.02	47269.2	2648.5	18.3795		470.282	54244.2	0.251066	15.2271		FALSE
7179.24	47328.8	792.5	5.49961		4515.31	1860.35	0.0751256	1.58998		FALSE
7182.63	47339.9	682.5	4.73626		6902.49	1604.57	0.0646981	1.04058		FALSE
7185.71	47350	640.5	4.4448		3865.67	1149.3	0.0607167	1.85885		FALSE
7188.13	47357.9	635.5	4.4101		5020.31	1471.77	0.0602427	1.43181		FALSE
7194.47	47378.6	609.5	4.22967		4005.38	1454.28	0.057778	1.7962		FALSE
7200.39	47397.9	743.5	5.15957		5629.1	1736.9	0.0704806	1.27914		FALSE
7227.66	47486.9	1601.5	11.1137		1502.15	14862.5	0.151815	4.81155		FALSE
7230.41	47495.9	1740.5	12.0783		5914.41	4094.89	0.164992	1.22251		FALSE
7245.71	47545.8	5118.5	35.5202		561.279	95908.9	0.485212	12.9093		FALSE
7266.04	47611.9	1010.5	7.01244		4797.73	2353.85	0.0957911	1.51447		FALSE
7268.8	47620.9	895.5	6.21439		4338.03	2147.37	0.0848896	1.6756		FALSE
7271.56	47629.9	831.5	5.77026		4445.48	1903.07	0.0788226	1.63572		FALSE
7274.66	47640	762.5	5.29142		5482.2	1687.69	0.0722817	1.32696		FALSE
7277.36	47648.7	615.5	4.27131		5137.88	1438.84	0.0583468	1.41641		FALSE
7280.81	47659.9	591.5	4.10476		6123.05	1336.84	0.0560717	1.18908		FALSE
7283.29	47668	565.5	3.92433		6296.32	996.39	0.053607	1.15675		FALSE
7289.39	47687.8	513.5	3.56347		4131.98	929.086	0.0486776	1.76414		FALSE
7291.9	47696	491.5	3.4108		5198.52	1140.45	0.0465921	1.40269		FALSE
7294.97	47705.9	460.5	3.19567		7102.7	803.958	0.0436534	1.02707		FALSE
7301.15	47726	386.5	2.68215		5016.1	684.569	0.0366385	1.45554		FALSE
7384.79	47996.5	333.5	2.30044		5018.65	725.336	0.0316144	1.47147		FALSE
7387.72	48006	333.5	2.30044		9126.17	686.291	0.0316144	0.809509		FALSE
7390.81	48016	317.5	2.19007		6761.99	651.204	0.0300976	1.09299		FALSE
7408.78	48073.8	309.5	2.13489		4482.02	559.378	0.0293393	1.653		FALSE
7430.11	48142.5	1661.5	11.4608		1184.6	14196.8	0.157503	6.27228		FALSE
7432.53	48150.3	1545.5	10.6607		1400.88	11634.6	0.146507	5.30561		FALSE
7444.87	48190	466.5	3.21786		5035.57	1012.72	0.0442222	1.47846		FALSE
7447.99	48200	356.5	2.45909		5872.22	782.231	0.0337947	1.26834		FALSE
7451.33	48210.7	328.5	2.26595		5347.41	714.881	0.0311404	1.39345		FALSE
7454.22	48220	306.5	2.1142		5930.24	517.19	0.0290549	1.25699		FALSE
7648.58	48840	315.5	2.21481		6092.13	730.159	0.029908	1.25548		FALSE
7651.73	48850	339.5	2.38329		5785.96	795.887	0.0321831	1.32247		FALSE
7658.38	48871	396.5	2.78343		5838.65	730.892	0.0375865	1.31167		FALSE
7660.57	48878	433.5	3.04317		7582.09	767.241	0.0410939	1.01035		FALSE
7663.31	48886.7	429.5	3.01509		4272.8	1044.06	0.0407148	1.79351		FALSE
7666.93	48898.1	448.5	3.14847		4224.37	1099.03	0.0425159	1.81493		FALSE
7670.66	48909.9	517.5	3.63285		4092.12	1257.33	0.0490568	1.8745		FALSE
7673.83	48920	572.5	4.01895		6623.01	1340.45	0.0542705	1.15866		FALSE
7676.36	48928	630.5	4.42611		6377.56	1492.46	0.0597687	1.20365		FALSE
7679.52	48938	716.5	5.02982		5569.2	1681.29	0.0679211	1.37893		FALSE
7682.31	48946.8	746.5	5.24042		5680.99	1384.63	0.070765	1.35228		FALSE
7685.4	48956.6	814.5	5.71778		4201.26	1969.45	0.0772111	1.82931		FALSE
7688.38	48966	898.5	6.30746		8349.79	1608.37	0.085174	0.920787		FALSE
7691.49	48975.8	922.5	6.47594		5792.35	2222.47	0.087449	1.32787		FALSE
7705.9	49021.3	4246.5	29.8104		574.397	79223.7	0.40255	13.4156		FALSE
7731.18	49101.1	1208.5	8.48366		4059.67	5192.1	0.114561	1.90439		FALSE
7740.96	49131.9	1256.5	8.82062		6207.33	3122.93	0.119111	1.24707		FALSE
7743.51	49140	1253.5	8.79956		6383.43	2348.64	0.118826	1.21306		FALSE
7749.43	49158.6	1058.5	7.43066		2321.81	5280.06	0.100341	3.33766		FALSE
7763.85	49204	490.5	3.44331		5756.4	1145.06	0.0464973	1.34873		FALSE
7767.33	49215	431.5	3.02913		6137.96	1023.97	0.0409044	1.26546		FALSE
7770.37	49224.5	418.5	2.93787		6191.66	758.866	0.039672	1.25497		FALSE
7773.37	49233.9	383.5	2.69217		5770.89	889.724	0.0363542	1.347		FALSE
7779.11	49252	308.5	2.16567		6494.53	556.708	0.0292445	1.19779		FALSE
8123.01	50321.2	316	2.33209		6044.15	766.083	0.0299554	1.34395		FALSE
8164.25	50447.9	286	2.15698		6680.09	529.935	0.0271116	1.22218		FALSE
8175.36	50482	397	2.99413		4699.92	744.836	0.0376339	1.73947		FALSE
8184.48	50510	403	3.03938		6301.11	732.767	0.0382027	1.2989		FALSE
8187.72	50519.9	381	2.87346		4957.25	724.319	0.0361172	1.65166		FALSE
8190.98	50529.9	376	2.83575		4314.38	953.925	0.0356432	1.89853		FALSE
8199.5	50556	362	2.73016		8739.52	659.702	0.034316	0.938209		FALSE
8202.75	50565.9	378	2.85083		6054.8	705.136	0.0358328	1.35475		FALSE
8207.99	50581.9	397	2.99413		5611.26	963.343	0.0376339	1.46277		FALSE
8210.62	50590	434	3.27318		13188.6	783.941	0.0411413	0.622553		FALSE
8213.88	50600	468	3.5296		7827.19	1375.72	0.0443644	1.0494		FALSE
8217.12	50609.9	490	3.69552		6306.05	1206.59	0.0464499	1.30305		FALSE
8220.39	50619.9	557	4.20083		6473.18	1033.33	0.0528012	1.26992		FALSE
8223.04	50628	586	4.41954		6133.62	1428.37	0.0555503	1.34065		FALSE
8226.58	50638.8	640	4.8268		6702.95	1564.05	0.0606693	1.22731		FALSE
8243.29	50689.9	1132	8.53741		5468.04	2834.99	0.107309	1.50754		FALSE
8312.59	50901	10549	79.5593		262.562	511082	1	31.6595		FALSE
8344.13	50996.9	3832	29.6331		5183.88	9932.88	0.363257	1.60963		FALSE
8347.14	51006	3676	28.4267		5357.3	7210.63	0.348469	1.55809		FALSE
8350.39	51015.8	3607	27.8932		5858.77	9310.6	0.341928	1.42528		FALSE
8353.29	51024.6	3504	27.0966		5416.31	9059.57	0.332164	1.54225		FALSE
8356.36	51034	3417	26.4239		6138.52	6657.69	0.323917	1.3613		FALSE
8359.35	51043	3350	25.9058		4770.33	8688.08	0.317566	1.75236		FALSE
8362.91	51053.8	3241	25.0629		5480.84	6359.23	0.307233	1.52584		FALSE
8365.59	51061.9	3228	24.9623		4640.84	8432.28	0.306001	1.8026		FALSE
8368.84	51071.8	3210	24.8231		6965.9	6312.24	0.304294	1.2014		FALSE
8371.54	51080	3231	24.9855		7113.15	10434.6	0.306285	1.17691		FALSE
8377.75	51098.8	3006	23.2456		1205.63	37461.3	0.284956	6.94886		FALSE
8393.97	51147.9	2053	15.876		4776.51	4031.28	0.194616	1.75735		FALSE
8396.88	51156.7	2027	15.6749		3565.24	5309.09	0.192151	2.35521		FALSE
8399.94	51166	1993	15.412		9316.92	3840.8	0.188928	0.901579		FALSE
8402.59	51174	1916	14.8165		7658.91	4934.82	0.181629	1.0971		FALSE
8405.87	51183.9	1830	14.1515		5562.66	3599.35	0.173476	1.51113		FALSE
8408.82	51192.8	1768	13.6721		5026.17	4552.71	0.167599	1.67301		FALSE
8411.85	51202	1671	12.9219		5928.77	3244.57	0.158404	1.41882		FALSE
8415.11	51211.8	1580	12.2182		6048.62	4005.39	0.149777	1.39124		FALSE
8418.14	51221	1486	11.4913		5384.62	3745.54	0.140866	1.56337		FALSE
8421.29	51230.5	1411	10.9114		6187.31	3476.93	0.133757	1.36106		FALSE
8424.43	51240	1308	10.1148		8300.29	2461.37	0.123993	1.01496		FALSE
8427.71	51249.9	1225	9.473		6737.31	3054.86	0.116125	1.2509		FALSE
8431.03	51259.9	1180	9.12501		5581.88	2961.81	0.111859	1.51043		FALSE
8433.88	51268.5	1156	8.93942		6549.49	2913.98	0.109584	1.28772		FALSE
8437.42	51279.2	1136	8.78476		6543.18	2202.55	0.107688	1.2895		FALSE
8440.3	51287.9	1087	8.40584		5224.77	2810.36	0.103043	1.61544		FALSE
8443.62	51297.9	1073	8.29758		5409.75	2731.81	0.101716	1.56081		FALSE
8446.67	51307.1	1054	8.15065		4490.82	2700.64	0.0999147	1.88087		FALSE
8449.61	51316	1050	8.11972		5799.57	2019.68	0.0995355	1.45694		FALSE
8452.92	51326	1068	8.25891		6066.79	2651.63	0.101242	1.39331		FALSE
8456.23	51336	1057	8.17385		5038.42	2680.33	0.100199	1.67835		FALSE
8459.54	51345.9	1028	7.94959		6251.32	2576.29	0.09745	1.35324		FALSE
8462.56	51355	975	7.53974		5257.37	2487.25	0.0924258	1.60966		FALSE
8465.52	51363.9	895	6.92109		6658.52	2251.67	0.0848422	1.27138		FALSE
8468.84	51374	836	6.46484		9132.17	2558.22	0.0792492	0.927364		FALSE
8472.15	51383.9	732	5.6606		10574.3	1421.48	0.0693905	0.8012		FALSE
8474.95	51392.4	672	5.19662		4326.74	1752.36	0.0637027	1.95874		FALSE
8481.01	51410.6	614	4.7481		5968.6	1589.62	0.0582046	1.42094		FALSE
8508.02	51491.8	420	3.2952		4808.67	1066.54	0.0398142	1.76931		FALSE
8606.16	51786	409	3.20889		11865.2	1240.48	0.0387714	0.725327		FALSE
8615.73	51814.6	560	4.39359		5054.47	1422.42	0.0530856	1.70457		FALSE
8618.84	51823.9	592	4.64466		4189.65	1899.38	0.0561191	2.05718		FALSE
8621.74	51832.5	581	4.55835		4864	1507.16	0.0550763	1.77256		FALSE
8625.57	51844	545	4.27591		9928.96	1365.27	0.0516637	0.868728		FALSE
8854.18	52522	261.75	2.10977		6679.53	620.452	0.0248128	1.32557		FALSE
8860.56	52540.8	292.25	2.41113		5689.25	737.087	0.027704	1.55742		FALSE
8863.68	52550	305	2.51632		6474.05	744.487	0.0289127	1.36911		FALSE
8867.08	52560	321	2.64833		8714.54	596.66	0.0304294	1.0175		FALSE
8876.34	52587.3	450.75	3.7188		5030.99	2116.79	0.0427292	1.76433		FALSE
8906.08	52674.7	556.5	4.59126		2212.14	3012.13	0.0527538	4.02601		FALSE
8912.83	52694.5	420.5	3.46923		4352.79	1091.3	0.0398616	2.04761		FALSE
8916.04	52704	340.5	2.80921		5218.06	828.286	0.0322779	1.70869		FALSE
8996.97	52941.1	251.5	2.07494		6796.6	479.783	0.0238411	1.32375		FALSE
9003.44	52960	246.5	2.03368		9737.43	434.789	0.0233671	0.924622		FALSE
9053.47	53106	257.5	2.16791		9169.6	430.833	0.0244099	0.987335		FALSE
9056.62	53115.2	252.5	2.12582		6497.77	577.303	0.0239359	1.39381		FALSE
9059.66	53124	294.5	2.47942		11424.5	629.65	0.0279173	0.793002		FALSE
9063.09	53134	310.5	2.61412		12602.3	544.363	0.0294341	0.719163		FALSE
9069.27	53152	319.5	2.6899		7809.57	971.816	0.0302872	1.1613		FALSE
9072.7	53162	356.5	3.0014		5102.2	889.345	0.0337947	1.77819		FALSE
9075.64	53170.5	391.5	3.29607		5799.89	975.941	0.0371125	1.56479		FALSE
9085.76	53200	553.5	4.65996		6864.92	1398.2	0.0524694	1.3235		FALSE
9089.14	53209.8	585.5	4.92937		5389.71	1543.26	0.0555029	1.68639		FALSE
9098.81	53237.9	725.5	6.10804		5462.53	2865.72	0.0687743	1.66568		FALSE
9102.5	53248.6	704.5	5.93124		4842.88	1902.58	0.0667836	1.87956		FALSE
9117.42	53292	731.5	6.15856		6618.84	1475.81	0.0693431	1.3775		FALSE
9123.62	53310	784.5	6.60477		7397.25	2077.75	0.0743672	1.23338		FALSE
9139.79	53356.9	1365.5	11.4963		1346.99	16774.8	0.129444	6.78534		FALSE
9160.79	53417.8	632.5	5.32507		8489.72	1567.99	0.0599583	1.07905		FALSE
9163.61	53426	518.5	4.36529		5401.47	1327.07	0.0491516	1.6965		FALSE
9170.47	53445.8	427.5	3.59916		6252.18	1364.86	0.0405252	1.46676		FALSE
9187.96	53496.4	378.5	3.18662		5647.95	980.932	0.0358802	1.62678		FALSE
9197.69	53524.6	408.5	3.43919		6207.88	1068.15	0.038724	1.48162		FALSE
9200.93	53533.9	394.5	3.32133		3799.62	1265.52	0.0373969	2.42154		FALSE
9206.86	53551.1	315.5	2.65622		4808.2	807.364	0.029908	1.91482		FALSE
9210.62	53561.9	280.5	2.36155		6583.12	793.249	0.0265902	1.39913		FALSE
9262.62	53712	251.5	2.18076		10529.1	603.786	0.0238411	0.879715		FALSE
9269.3	53731.2	334.5	2.90045		4178.62	1717.7	0.0317092	2.21827		FALSE
9282.71	53769.8	695.5	6.03068		4934.07	2185.36	0.0659304	1.88135		FALSE
9285.92	53779.1	799.5	6.93247		4795.67	1603.43	0.0757892	1.93631		FALSE
9291.89	53796.2	978.5	8.48457		1872.8	5705.54	0.0927576	4.96148		FALSE
9294.58	53804	967.5	8.38919		5535.76	1989.42	0.0917149	1.67901		FALSE
9297.66	53812.8	941.5	8.16375		4859.02	2536.55	0.0892502	1.91348		FALSE
9300.84	53822	873.5	7.57412		5139.96	2280.57	0.0828041	1.80952		FALSE
9304.3	53831.9	736.5	6.38619		5099.01	1906.02	0.069817	1.82473		FALSE
9307.34	53840.7	608.5	5.2763		4540.44	1591.59	0.0576832	2.04988		FALSE
9310.58	53850	504.5	4.37452		5029.1	1276.36	0.0478244	1.85134		FALSE
9314.06	53860	420.5	3.64616		5883.4	1017.8	0.0398616	1.58311		FALSE
9317.53	53870	329.5	2.85709		4989.39	825.109	0.0312352	1.86747		FALSE
9321.09	53880.2	261.5	2.26747		4687.31	526.459	0.0247891	1.98858		FALSE
9408.27	54130	296.5	2.57095		8766.16	562.997	0.0281069	1.07325		FALSE
9411.75	54139.9	327.5	2.94614		7229.9	810.513	0.0310456	1.30178		FALSE
9414.9	54148.9	372.5	3.35095		6237.96	939.216	0.0353114	1.50929		FALSE
9418.42	54159	423.5	3.80974		4717	1108	0.040146	1.9967		FALSE
9425.52	54179.3	564.5	5.07816		4781.63	1520.33	0.0535122	1.97119		FALSE
9481.46	54338.8	4343.5	39.0735		640.557	96856.8	0.411745	14.8019		FALSE
9483.3	54344	4304.5	38.7226		745.192	76257.8	0.408048	12.726		FALSE
9509.23	54417.8	1640.5	14.7577		4645.71	4491.56	0.155512	2.04688		FALSE
9512.81	54428	1543.5	13.8851		4539.3	3233.46	0.146317	2.09566		FALSE
9516.19	54437.6	1498.5	13.4803		4624.76	4168.74	0.142051	2.05766		FALSE
9519.46	54446.9	1460.5	13.1384		4831.16	4062.82	0.138449	1.97043		FALSE
9522.65	54456	1469.5	13.2194		5624.35	3048	0.139302	1.69311		FALSE
9526.45	54466.8	1448.5	13.0305		4722.79	4032.23	0.137312	2.01712		FALSE
9529.42	54475.2	1490.5	13.4083		3387.4	5187.43	0.141293	2.81319		FALSE
9533.45	54486.6	1552.5	13.9661		6158.31	4307.7	0.14717	1.54806		FALSE
9536.73	54496	1651.5	14.8566		7454.58	4513.47	0.156555	1.27931		FALSE
9542.35	54511.9	1789.5	16.0981		2629.71	12056.3	0.169637	3.62868		FALSE
9576.92	54610	475.5	4.27753		8449.67	942.296	0.0450754	1.13341		FALSE
9586.8	54638	311.5	2.80221		6033.36	1006.8	0.0295289	1.58897		FALSE
9591.04	54650	281.5	2.53233		5431.49	550.942	0.026685	1.76582		FALSE
9593.88	54658	244.5	2.19949		2246.05	1349.55	0.0231776	4.27144		FALSE
9779.77	55181.7	487.5	4.51523		1856.38	4162.1	0.0462129	5.26821		FALSE
9783.36	55191.8	547.5	5.07095		4057.25	1508.37	0.0519007	2.41133		FALSE
9789.56	55209.2	598.5	5.65412		3698.92	2064.31	0.0567352	2.6466		FALSE
9793.07	55219	623.5	5.8903		6208.81	1715.2	0.0591051	1.57729		FALSE
9796.97	55230	633.5	5.98477		5123.7	1741.74	0.0600531	1.91209		FALSE
9800.11	55238.8	697.5	6.58938		6531.85	1838.37	0.06612	1.50036		FALSE
9803.36	55247.9	698.5	6.59883		6709.06	1450.05	0.0662148	1.46121		FALSE
9806.97	55258	773.5	7.30737		6776.19	2560.89	0.0733245	1.44727		FALSE
9810.51	55267.9	809.5	7.64746		6563.97	1690.33	0.0767371	1.4946		FALSE
9813.41	55276	871.5	8.23319		5051.79	2353.93	0.0826145	1.94256		FALSE
9816.97	55286	934.5	8.82836		7431.89	2517.38	0.0885866	1.32092		FALSE
9820.54	55296	1030.5	9.73528		7862.02	2111.17	0.097687	1.24911		FALSE
9823.66	55304.7	1129.5	10.6706		6439.91	3085.1	0.107072	1.52543		FALSE
9827.58	55315.7	1242.5	11.7381		8117.63	2564.96	0.117784	1.21065		FALSE
9831.07	55325.4	1404.5	13.2685		4311.75	3850.12	0.133141	2.28007		FALSE
9855.6	55394	3066.5	28.9697		363.76	115741	0.290691	27.0937		FALSE
9892.1	55495.8	764.5	7.22234		3543.18	4388.57	0.0724713	2.79187		FALSE
9902.19	55524	550.5	5.20065		6194.66	1495.67	0.052185	1.5985		FALSE
9905.78	55534	511.5	4.83221		6225.43	2784.69	0.048488	1.59118		FALSE
9912.51	55552.7	381.25	3.60172		6465.59	1037.16	0.0361409	1.53312		FALSE
9916.54	55563.9	355.25	3.3561		9340.27	916.803	0.0336762	1.0617		FALSE
9919.43	55572	328.75	3.10575		13102.1	637.794	0.0311641	0.757085		FALSE
9922.27	55579.9	281.75	2.66173		6545.61	913.293	0.0267087	1.51587		FALSE
10088.2	56039.9	222	2.14437		6553.94	578.028	0.0210446	1.53926		FALSE
10233.6	56439.9	205.75	2.15303		6429.15	404.35	0.0195042	1.59174		FALSE
10237.2	56449.8	194.75	2.03793		6011.32	510.78	0.0184615	1.70299		FALSE
10239.7	56456.7	201.75	2.11118		5345.2	550.667	0.019125	1.91568		FALSE
10243.8	56467.8	208.75	2.18443		6190.97	431.649	0.0197886	1.65463		FALSE
10247.5	56477.9	210.75	2.20536		5433.7	571.317	0.0199782	1.88591		FALSE
10250.4	56486	245.75	2.57161		6169.35	489.013	0.023296	1.6615		FALSE
10254	56495.9	290.75	3.0425		6345.66	717.618	0.0275619	1.61591		FALSE
10257.7	56505.9	299.75	3.13668		6826.92	777.734	0.028415	1.50253		FALSE
10260.6	56514	308.75	3.23086		6476.69	817.091	0.0292682	1.58424		FALSE
10264.3	56524	343.75	3.59711		5092.76	697.573	0.032586	2.01546		FALSE
10267.9	56533.9	368.75	3.85872		6812.6	966.817	0.0349559	1.50719		FALSE
10270.9	56542	383.75	4.01568		7753.25	1058.65	0.0363779	1.32472		FALSE
10281.5	56571.1	546.75	5.72137		5751.88	1532.12	0.0518296	1.7875		FALSE
10288.3	56589.8	656.75	6.87244		2589.94	3982.37	0.0622571	3.97241		FALSE
10291.3	56598	703.75	7.36427		4535.19	2469.25	0.0667125	2.26921		FALSE
10298.8	56618.3	615.75	6.44341		1269.19	6853.24	0.0583705	8.11443		FALSE
10729	57782	188.875	2.08425		5435.05	488.218	0.0179045	1.97403		FALSE
10735.7	57800	240.875	2.65807		9826.98	798.931	0.0228339	1.09247		FALSE
10739.8	57810.9	272.875	3.01119		4487.37	1133.84	0.0258674	2.39334		FALSE
10743.9	57821.9	294.875	3.25396		7876.29	628.426	0.0279529	1.36408		FALSE
10746.2	57828	294.875	3.25396		7499.99	640.006	0.0279529	1.43282		FALSE
10757.4	57858	286.875	3.23612		5082.96	605.559	0.0271945	2.11636		FALSE
10760.4	57866	267.875	3.02179		5076.81	732.631	0.0253934	2.11952		FALSE
10764.3	57876.5	275.875	3.11203		5249.79	725.607	0.0261518	2.05043		FALSE
10767.9	57886	271.875	3.06691		5218.86	677.008	0.0257726	2.06326		FALSE
10771.6	57896	233.875	2.63825		5977.94	461.133	0.0221703	1.80189		FALSE
10775.3	57905.9	239.875	2.70593		7037.44	547.902	0.0227391	1.53114		FALSE
10778.7	57914.8	201.875	2.27727		6142.67	484.906	0.0191369	1.75472		FALSE
10782.1	57924	202.875	2.28855		7156.98	365.602	0.0192317	1.50651		FALSE
10785.8	57933.9	177.875	2.00654		5596.46	411.267	0.0168618	1.92725		FALSE
10837.9	58072.9	186.875	2.10806		5426.51	489.991	0.0177149	1.99721		FALSE
10842	58083.9	189.875	2.1419		5002.77	526.381	0.0179993	2.1672		FALSE
10845	58091.9	192.875	2.17574		7116.17	401.575	0.0182837	1.524		FALSE
10848.8	58101.9	216.875	2.44648		7336.69	574.715	0.0205588	1.4787		FALSE
10851.8	58110	229.875	2.59313		6737.31	578.82	0.0217912	1.61071		FALSE
10855.6	58120	248.875	2.80746		6670.57	499.536	0.0235923	1.62738		FALSE
10859.3	58129.9	260.875	2.94283		6055.93	695.324	0.0247298	1.79317		FALSE
10862.6	58138.6	280.875	3.16844		6785.48	746.082	0.0266257	1.60085		FALSE
10866.1	58147.9	295.875	3.33765		6920.38	623.804	0.0280477	1.57016		FALSE
10869.4	58156.8	323.875	3.6535		5710.09	1129.27	0.030702	1.90355		FALSE
10872.9	58166	348.875	3.93552		14856.8	742.73	0.0330719	0.731845		FALSE
10876.6	58175.8	379.875	4.28522		7079.62	1069.52	0.0360105	1.53632		FALSE
10880.4	58185.9	447.875	5.0523		8470.57	930.819	0.0424566	1.28449		FALSE
10883.4	58194	456.875	5.15382		10698.3	963.108	0.0433098	1.0173		FALSE
10886.4	58202	445.875	5.02973		6601.32	1271.24	0.042267	1.64913		FALSE
10896.9	58230	381.875	4.30778		8384.91	801.701	0.0362001	1.29959		FALSE
10902.7	58245.3	292.875	3.3038		7184.63	1002.36	0.0277633	1.5175		FALSE
10906.7	58255.9	254.875	2.87514		7210.18	709.039	0.0241611	1.51268		FALSE
10909.7	58264	229.875	2.59313		6648.51	474.24	0.0217912	1.64093		FALSE
10913.5	58273.8	198.875	2.24343		5439.49	536.295	0.0188525	2.00634		FALSE
10917.3	58284	201.875	2.27727		6254.75	504.072	0.0191369	1.74544		FALSE
11194.8	59015.9	181.875	2.11614		6367.61	503.875	0.017241	1.75808		FALSE
11206.4	59046.5	258.875	3.01204		5663.68	749.213	0.0245402	1.97865		FALSE
11209.6	59054.8	295.875	3.44254		6438.59	840.996	0.0280477	1.741		FALSE
11216.1	59071.9	408.875	4.75731		6589.85	2149.44	0.0387596	1.70203		FALSE
11223.8	59091.9	472.875	5.50196		8174.68	1043.89	0.0448265	1.37299		FALSE
11227.2	59100.8	483.875	5.62995		6264.05	1425.1	0.0458693	1.79232		FALSE
11230.7	59110	492.875	5.73466		8112.63	1398.99	0.0467224	1.38434		FALSE
11234.4	59119.9	452.875	5.26926		7726.5	1280.6	0.0429306	1.45402		FALSE
11237.5	59127.8	399.875	4.6526		6644.99	1382.45	0.0379064	1.69112		FALSE
11451.8	59686	168.875	2.00486		8154.36	455.129	0.0160086	1.40438		FALSE
11455.9	59696.7	186.875	2.21855		7110.76	490.363	0.0177149	1.61107		FALSE
11459.5	59706	192.875	2.28978		8192.86	494.047	0.0182837	1.39872		FALSE
12408	62114.7	169	2.28968		5785.47	459.401	0.0160205	2.14468		FALSE
12412.4	62125.8	205	2.77742		5897.41	570.211	0.0194331	2.10473		FALSE
12416	62134.8	224	3.03484		6329.94	655.171	0.0212342	1.96148		FALSE
12419.7	62143.8	241	3.26517		5870.55	719.588	0.0228458	2.11559		FALSE
12422.9	62152	276	3.73936		6830.89	618.36	0.0261636	1.81864		FALSE
12427	62162	297	4.02388		7388.95	833.316	0.0281543	1.68183		FALSE
12430.2	62170	293	3.96969		8539.78	827.982	0.0277751	1.45556		FALSE
12434.2	62180	276	3.73936		9942.76	775.554	0.0261636	1.25058		FALSE
12438.7	62191.3	232	3.14323		8282.43	678.474	0.0219926	1.50182		FALSE
12442.2	62200	222	3.00775		9464.92	485.841	0.0210446	1.31456		FALSE
12445.4	62208	197	2.66904		6769.58	543.15	0.0186748	1.83844		FALSE
12449.6	62218.4	159	2.1542		5831.65	359.887	0.0150725	2.13484		FALSE

## Sheet: ICDCfeiyankeleibo_11734-1_0_C1_
Spectrum: ICDCfeiyankeleibo 11734-1\0_C1\1 1SLin, "Baseline subt." (D:\Data\BioTyperRealTimeProcessing\China CDC\20120528feiyankeleibo\ICDCfeiyankeleibo 11734-1\0_C1\1)
m/z	time	Intens.	SN	Quality Fac.	Res.	Area	Rel. Intens.	FWHM	Chi^2	Bk. Peak
2178.81	26252	281	2.09102		3340.72	303.683	0.0241939	0.652198		FALSE
2637.41	28842.2	285	2.07999		2135.76	406.401	0.0245383	1.23488		FALSE
2687.69	29112	1100	8.02802		1017.92	3444.2	0.0947092	2.64036		FALSE
2688.88	29118.4	1065	7.77259		1224.97	3283.76	0.0916957	2.19506		FALSE
2769.72	29546.8	3933	28.7118		407.994	30310.6	0.338628	6.78864		FALSE
2781.36	29608	307	2.24117		3132.33	315.415	0.0264325	0.887952		FALSE
2786.65	29635.7	279	2.03677		1951.13	488.529	0.0240217	1.42822		FALSE
2788.6	29646	291	2.12437		2947.74	307.815	0.0250549	0.946015		FALSE
2855.53	29994.8	1378	9.81715		464.056	9070.21	0.118645	6.15341		FALSE
3015.55	30812.8	465	3.29315		659.752	2361.38	0.0400362	4.57073		FALSE
3041.62	30944	348	2.46455		3415.15	374.149	0.0299625	0.890627		FALSE
3043.38	30952.8	422	2.98862		3401.69	602.93	0.0363339	0.894667		FALSE
3044.81	30960	375	2.65576		3490.99	536.786	0.0322872	0.872191		FALSE
3051.03	30991.2	597	4.22798		624.703	4164.77	0.0514013	4.88397		FALSE
3057.57	31024	295	2.0892		5003.28	321.065	0.0253993	0.611113		FALSE
3059.57	31034	386	2.73367		3433.44	534.895	0.0332343	0.891111		FALSE
3061.17	31042	477	3.37813		3818.96	649.062	0.0410694	0.801571		FALSE
3063.04	31051.3	403	2.85406		2923.59	582.953	0.034698	1.0477		FALSE
3064.76	31060	292	2.06796		4059.98	306.766	0.025141	0.754872		FALSE
3143.49	31451.3	2064	14.467		871.651	9116.76	0.177709	3.60637		FALSE
3145.48	31461.1	1950	13.668		653.911	11184	0.167894	4.81025		FALSE
3153.76	31502	966	6.7709		5402.5	1468.16	0.0831719	0.58376		FALSE
3156.6	31516	1333	9.34327		656.941	9322.98	0.11477	4.805		FALSE
3175.45	31608.7	326	2.285		3772.46	448.87	0.0280684	0.841745		FALSE
3177.33	31618	467	3.2733		3692.96	772.035	0.0402084	0.860375		FALSE
3179.22	31627.3	371	2.60042		2614.15	541.594	0.0319428	1.21616		FALSE
3181.4	31638	292	2.04669		4965.34	395.418	0.025141	0.640722		FALSE
3578.03	33528.4	775.5	5.40522		1195.18	2972.23	0.06677	2.99371		FALSE
3579.93	33537.2	807.5	5.62826		1196.42	3313.71	0.0695252	2.99219		FALSE
3620.37	33723.8	2137.5	14.8983		1432.79	6637.34	0.184037	2.5268		FALSE
3621.49	33729	2142.5	14.9332		1555.4	7458.06	0.184468	2.32834		FALSE
3629.96	33768	316.5	2.206		4454.72	373.587	0.0272504	0.814857		FALSE
3850.63	34767.6	950.5	6.59691		785.226	5929.15	0.0818374	4.90385		FALSE
4153.01	36092	920.75	6.27135		864.282	5511.52	0.0792759	4.80515		FALSE
4159.81	36121.2	293.75	2.00077		4288.26	390.188	0.0252917	0.970046		FALSE
4161.85	36130	330.5	2.25108		4956.18	397.132	0.0284558	0.839729		FALSE
4183.24	36221.7	1218.5	8.29936		821.919	7788.76	0.104912	5.0896		FALSE
4189.84	36250	296.5	2.0195		8966.5	250.46	0.0255284	0.467277		FALSE
4219.19	36375.4	754.5	5.139		1242.1	2977.26	0.0649619	3.39683		FALSE
4220.91	36382.7	665.5	4.53281		1515.3	2170.16	0.0572991	2.78553		FALSE
4364.01	36987.9	2388.5	16.3041		632.641	18389	0.205648	6.89809		FALSE
4436.91	37292.4	719.5	4.91573		925.327	4351.37	0.0619484	4.79497		FALSE
4447.31	37335.6	566.5	3.87041		969.197	3417.86	0.0487752	4.58866		FALSE
4495.02	37533.3	472.5	3.22819		1794.53	1649.74	0.0406819	2.50485		FALSE
4496.22	37538.2	474.5	3.24185		4065.11	778.551	0.0408541	1.10605		FALSE
4544.43	37737	323.5	2.22656		3341.95	453.258	0.0278531	1.35982		FALSE
4546.31	37744.7	307.5	2.11643		2901.18	560.208	0.0264755	1.56706		FALSE
4568.17	37834.4	4320.5	29.7368		755.725	35958.7	0.371992	6.04475		FALSE
4579.27	37879.9	525.5	3.61687		5844.23	684.693	0.0452452	0.783553		FALSE
4581.25	37888	398.5	2.74276		5860.69	634.557	0.0343106	0.781691		FALSE
4583.69	37898	296.5	2.04072		7618.03	358.636	0.0255284	0.60169		FALSE
4644.46	38145.9	364.5	2.50875		1036.11	2098.4	0.0313832	4.48257		FALSE
4717.56	38441.9	332.5	2.2963		4471.32	561.751	0.028628	1.05507		FALSE
4720.04	38451.9	308.5	2.13055		5235.36	550.37	0.0265616	0.901569		FALSE
4738.08	38524.6	11614.5	80.2117		771.022	96025.6	1	6.14519		FALSE
4747.28	38561.6	1903.5	13.1459		3743.25	3521.81	0.16389	1.26822		FALSE
4749.42	38570.2	1601.5	11.0602		2951.4	7781.66	0.137888	1.60921		FALSE
4761.28	38617.9	1167.5	8.06295		2063.05	4811.31	0.100521	2.30788		FALSE
4769.38	38650.4	3193.5	22.0549		871.166	27101.1	0.274958	5.47471		FALSE
4779.74	38692	853.5	5.89442		3651.11	1244.14	0.0734857	1.30912		FALSE
4781.55	38699.2	899.5	6.2121		3810.01	1698.69	0.0774463	1.255		FALSE
4783.73	38708	827.5	5.72312		5166.93	1402.85	0.0712471	0.925836		FALSE
4786.23	38718	584.5	4.04249		5774.23	793.572	0.050325	0.828895		FALSE
4788.49	38727	463.5	3.20564		5044.24	651.774	0.039907	0.9493		FALSE
4790.72	38735.9	391.5	2.70768		4968.88	670.897	0.0337079	0.964144		FALSE
4793.22	38745.9	291.5	2.01606		4755.84	563.574	0.0250979	1.00786		FALSE
5038.23	39714.4	670.375	4.70297		1427.55	2671.88	0.0577188	3.52927		FALSE
5040.19	39722.1	499.375	3.50333		3681.14	1281.84	0.0429958	1.36919		FALSE
5142.35	40118.8	1847	13.0732		930.288	13295.1	0.159025	5.5277		FALSE
5150.41	40150	357	2.52686		8634.31	508.063	0.0307374	0.596504		FALSE
5279.2	40644.3	2019	14.3733		826.307	15074.4	0.173834	6.38891		FALSE
5362.78	40961.8	476	3.4484		4482.22	847.86	0.0409833	1.19646		FALSE
5367.54	40979.9	934	6.76639		1820.02	3141.87	0.0804167	2.94917		FALSE
5369.69	40988	896	6.4911		4813.22	1811.86	0.0771449	1.11561		FALSE
5372.33	40997.9	894	6.47661		5804.22	1353.07	0.0769727	0.92559		FALSE
5380.54	41029	5532	40.0768		754.307	47504.7	0.476301	7.13309		FALSE
5399.87	41102	330	2.3907		7517.92	601.886	0.0284128	0.718267		FALSE
5401.99	41110	351	2.54283		4055.28	683.119	0.0302208	1.33209		FALSE
5599.47	41848	289	2.11358		13575.9	415.7	0.0248827	0.412455		FALSE
5608.98	41883.2	3148	23.0226		770.807	26634.1	0.271041	7.27677		FALSE
5724.33	42308	301	2.21116		6294.37	501.728	0.0259159	0.909437		FALSE
5758.6	42433.3	297	2.19334		1162.77	1781.51	0.0255715	4.95248		FALSE
6033.71	43426.5	3647	27.3157		878.648	29143.5	0.314004	6.86705		FALSE
6094.2	43641.8	295	2.24481		3492.83	631.947	0.0253993	1.74477		FALSE
6096.49	43650	394	2.99816		5486.52	615.552	0.0339231	1.11118		FALSE
6106.06	43684	3753	28.5586		905.689	31651.8	0.323131	6.7419		FALSE
6127.01	43758.2	2426	18.4607		906.672	22000.1	0.208877	6.75769		FALSE
6150.9	43842.7	404	3.07425		2885.78	852.984	0.0347841	2.13145		FALSE
6244.62	44172.7	280	2.17212		4819.32	539.176	0.0241078	1.29575		FALSE
6247.21	44181.8	298	2.31176		5212.53	460.367	0.0256576	1.1985		FALSE
6250.06	44191.8	314	2.43588		3632.87	641.218	0.0270352	1.72042		FALSE
6252.58	44200.7	366	2.83928		4272.04	725.815	0.0315123	1.4636		FALSE
6255.23	44210	408	3.16509		5485.23	632.259	0.0351285	1.14038		FALSE
6258.08	44219.9	457	3.54522		5327.08	933.714	0.0393474	1.17477		FALSE
6260.69	44229.1	456	3.53746		4782.75	938.417	0.0392613	1.30902		FALSE
6263.23	44238	495	3.84		7730.56	749.561	0.0426191	0.81019		FALSE
6266.08	44248	596	4.62352		4493.41	1204.63	0.0513152	1.3945		FALSE
6274.52	44277.5	1402	10.8761		1748.58	8102.36	0.120711	3.58836		FALSE
6288.73	44327.2	7113	55.1797		973.798	74061.4	0.612424	6.45795		FALSE
6298.49	44361.3	4276	33.1714		1059.17	34748.7	0.36816	5.94661		FALSE
6307.3	44392.1	1138	8.82813		7628.45	1872.34	0.097981	0.826813		FALSE
6310.12	44402	1061	8.2308		4252.66	2275.17	0.0913513	1.48381		FALSE
6315.76	44421.6	775	6.01213		4139.69	1727.42	0.0667269	1.52566		FALSE
6318.89	44432.6	719	5.5777		2374.51	2361.54	0.0619054	2.66113		FALSE
6324.09	44450.7	633	4.91055		3484.24	3150.04	0.0545008	1.81506		FALSE
6329.86	44470.8	489	3.79346		6015.45	821.984	0.0421025	1.05227		FALSE
6332.05	44478.4	474	3.67709		2320.88	1789.93	0.0408111	2.7283		FALSE
6342.22	44513.8	357	2.76946		5148.58	732.395	0.0307374	1.23184		FALSE
6345.12	44523.9	321	2.49018		5152.38	653.592	0.0276379	1.2315		FALSE
6347.74	44533.1	263	2.04024		4546.81	430.643	0.0226441	1.39609		FALSE
6350.27	44541.8	259	2.00921		4091.14	532.519	0.0222997	1.5522		FALSE
6363.54	44588	256	2.01753		5604.53	406.368	0.0220414	1.13543		FALSE
6369.5	44608.7	263	2.0727		3909.74	553.503	0.0226441	1.62914		FALSE
6371.9	44617	273	2.15151		4041.36	450.678	0.0235051	1.57667		FALSE
6374.73	44626.9	320	2.52191		4712.67	656.124	0.0275518	1.35268		FALSE
6383.45	44657.1	1126	8.87399		973.495	9520.66	0.0969478	6.55725		FALSE
6394.05	44693.9	260	2.04906		5276.57	498.424	0.0223858	1.21178		FALSE
6786.96	46035.9	328	2.60686		2397.63	1270.29	0.0282406	2.83069		FALSE
7147.72	47234.5	250	2.14045		4449.93	556.435	0.0215248	1.60625		FALSE
7150.63	47244	384	3.28774		7437.13	598.302	0.0330621	0.961477		FALSE
7157.21	47265.5	1393	11.9266		2596.78	5836.55	0.119936	2.75618		FALSE
7159.16	47271.9	1432	12.2605		5640.22	3269.15	0.123294	1.26931		FALSE
7162.22	47282	1277	10.9334		1414.94	7623.57	0.109949	5.06184		FALSE
7216.03	47457.9	258	2.20895		6165.77	680.503	0.0222136	1.17034		FALSE
7224.94	47487.1	573	4.90592		1842.7	3222.02	0.0493349	3.92085		FALSE
7227.07	47494	645	5.52237		8418.99	1113.74	0.055534	0.858425		FALSE
7229.69	47502.5	672	5.75354		4489.37	1589.69	0.0578587	1.6104		FALSE
7232.83	47512.8	770	6.59259		5973.65	2176.64	0.0662964	1.21079		FALSE
7243.06	47546.1	5074	43.4426		916.875	50328.1	0.436868	7.89972		FALSE
7256.52	47590	431	3.69014		6923.67	968.083	0.0371088	1.04808		FALSE
7262.86	47610.6	433	3.70726		3442.07	1911.9	0.037281	2.11003		FALSE
7265.74	47620	494	4.22953		7252.91	1129.76	0.042533	1.00177		FALSE
7269.14	47631	533	4.56345		5689.99	1526.99	0.0458909	1.27753		FALSE
7271.86	47639.8	545	4.66619		6449.22	1436.53	0.0469241	1.12756		FALSE
7274.96	47650	387	3.31342		13235.3	790.132	0.0333204	0.549666		FALSE
7277.42	47657.9	267	2.286		6580.36	437.458	0.0229885	1.10593		FALSE
7280.76	47668.8	234	2.00346		5606.16	487.418	0.0201472	1.29871		FALSE
7283.59	47678	288	2.4658		8012.91	462.463	0.0247966	0.908982		FALSE
7286.65	47687.9	260	2.22607		6296.61	477.195	0.0223858	1.15723		FALSE
7289.73	47697.9	248	2.12333		6662.15	433.506	0.0213526	1.0942		FALSE
7298.37	47726	296	2.5343		8319.48	396.276	0.0254854	0.877262		FALSE
7301.41	47735.9	240	2.05483		5751.11	430.512	0.0206638	1.26957		FALSE
7303.92	47744	271	2.32025		5672.99	417.217	0.0233329	1.28749		FALSE
7306.99	47754	308	2.71134		6860.72	461.504	0.0265186	1.06505		FALSE
7310.07	47764	262	2.3064		7460.19	390.973	0.022558	0.979877		FALSE
7313.15	47773.9	253	2.22717		6882.56	373.985	0.0217831	1.06256		FALSE
7315.98	47783.1	338	2.97543		5421.57	672.749	0.0291016	1.34942		FALSE
7318.44	47791.1	367	3.23071		4588.37	789.041	0.0315984	1.595		FALSE
7321.52	47801.1	252	2.21837		6021.15	486.072	0.021697	1.21597		FALSE
7384.26	48004	247	2.17435		7462	385.564	0.0212665	0.989582		FALSE
7423.96	48131.9	266	2.34161		4576.44	525.221	0.0229024	1.62221		FALSE
7426.57	48140.3	480	4.22546		3956.21	1281.69	0.0413277	1.87719		FALSE
7428.62	48146.9	475	4.18144		3711.71	1290.18	0.0408972	2.0014		FALSE
7431.65	48156.7	286	2.51767		4275.41	610.045	0.0246244	1.73823		FALSE
7687.25	48972	236	2.17478		3513.98	418.009	0.0203194	2.18762		FALSE
7690.39	48981.9	227	2.09184		4411.86	522.518	0.0195445	1.74312		FALSE
7703.21	49022.4	2624	24.1806		1122.28	21139.1	0.225924	6.86392		FALSE
7712.79	49052.7	232	2.13792		4496.63	500.055	0.019975	1.71524		FALSE
8296.98	50864	246.5	2.43493		10948.5	545.163	0.0212235	0.757816		FALSE
8306.43	50892.8	915.5	9.04333		1089.13	8919.26	0.0788239	7.62668		FALSE
8315.37	50920	298.5	2.94859		8788.51	468.228	0.0257006	0.946165		FALSE
8318.66	50930	228.5	2.25713		6551.05	482.7	0.0196737	1.26982		FALSE
8321.54	50938.7	214.5	2.11884		6667.75	386.261	0.0184683	1.24803		FALSE
8324.58	50948	229.5	2.31573		9713.06	615.973	0.0197598	0.85705		FALSE
8328.31	50959.3	211.5	2.13411		5084.05	502.637	0.01821	1.63812		FALSE
8341.27	50998.7	202.5	2.0433		3845.63	499.795	0.0174351	2.16902		FALSE
8347.63	51018	260.5	2.62854		12671.6	312.476	0.0224289	0.658769		FALSE
8350.91	51028	292.5	2.95143		9364.32	630.705	0.025184	0.89178		FALSE
8366.75	51076	731.5	7.38109		1046.77	7145.2	0.0629816	7.99292		FALSE
8392.37	51153.6	292.5	2.95143		2380.56	1201.83	0.025184	3.52537		FALSE
8394.63	51160.5	328.5	3.31468		5585.56	753.558	0.0282836	1.50292		FALSE
8397.76	51170	242.5	2.44691		6479.33	503.437	0.0208791	1.29608		FALSE
8872.21	52586.4	269	2.78393		1932.09	1359.67	0.0231607	4.59204		FALSE
8874.76	52594	242	2.5045		4429.39	603.722	0.020836	2.00361		FALSE
8895.16	52654	204	2.11123		5790.49	524.169	0.0175643	1.53617		FALSE
8898.56	52664	205	2.12158		10348.8	376.315	0.0176504	0.859861		FALSE
9089.28	53221.9	311	3.27658		2108.1	1567.75	0.0267769	4.31159		FALSE
9092.05	53230	303	3.1923		5254.38	772.626	0.0260881	1.73038		FALSE
9095.49	53240	280	2.94998		10648.7	530.345	0.0241078	0.854138		FALSE
9103.05	53262	324	3.41355		7905.87	835.334	0.0278962	1.15143		FALSE
9111.92	53287.8	510	5.37318		1973.43	3147.44	0.0439106	4.6173		FALSE
9115.38	53297.8	642	6.76388		4678.52	2035.67	0.0552757	1.94835		FALSE
9121.63	53316	761	8.01762		10498.8	1504.18	0.0655215	0.868823		FALSE
9135.39	53355.9	3065	32.2917		866.996	42737.9	0.263894	10.5368		FALSE
9156.08	53415.9	361	3.80337		8706.1	1092.68	0.0310818	1.05169		FALSE
9159.54	53426	329	3.46623		11519.6	775.35	0.0283267	0.795123		FALSE
9162.97	53435.9	272	2.86569		4146.37	841.203	0.023419	2.20988		FALSE
9169.47	53454.8	235	2.47588		6680.48	583.023	0.0202333	1.37258		FALSE
9172.65	53464	252	2.65498		13589.9	435.217	0.021697	0.674962		FALSE
9176.1	53474	251	2.64445		9664.15	600.725	0.0216109	0.949499		FALSE
9179.14	53482.8	223	2.34945		5714.8	546.015	0.0192001	1.6062		FALSE
9182.32	53492	201	2.11766		5748.22	380.528	0.017306	1.59742		FALSE
9184.4	53498	193	2.03338		4672.27	350.27	0.0166172	1.96572		FALSE
9187.8	53507.8	194	2.04391		7252.81	362.503	0.0167033	1.26679		FALSE
9190.95	53517	209	2.20195		3143.86	636.596	0.0179947	2.92346		FALSE
9285.89	53791	245	2.60916		6365.11	860.4	0.0210943	1.45887		FALSE
9288.99	53799.9	210	2.23643		4718.65	542.367	0.0180808	1.96857		FALSE
9415.88	54164	232	2.4875		5678.34	525.322	0.019975	1.65821		FALSE
9419.38	54174	295	3.16298		8680.67	631.386	0.0253993	1.0851		FALSE
9422.88	54184	384	4.11724		7333.07	858.312	0.0330621	1.28498		FALSE
9426.92	54195.5	474	5.08222		4532.34	1457.65	0.0408111	2.07992		FALSE
9430.23	54205	559	5.99359		4409.01	1144.2	0.0481295	2.13886		FALSE
9432.67	54212	636	6.81918		6977.59	1687.13	0.0547591	1.35185		FALSE
9435.73	54220.7	677	7.25878		5169.42	1383.26	0.0582892	1.8253		FALSE
9442.48	54240	842	9.02791		9489.89	2261.76	0.0724956	0.995004		FALSE
9459.31	54288	2224	23.8457		1347.06	22809.7	0.191485	7.0222		FALSE
9475.05	54332.9	8459	90.6972		753.613	149183	0.728314	12.5728		FALSE
9495.07	54389.9	1603	17.1873		8160.72	4227.23	0.138017	1.16351		FALSE
9498.57	54399.9	1510	16.1902		6544.26	3946.75	0.13001	1.45144		FALSE
9501.4	54408	1379	14.7856		6276.27	2809.86	0.118731	1.51386		FALSE
9504.91	54417.9	1289	13.8206		4101.59	3455.03	0.110982	2.31737		FALSE
9508.43	54428	1297	13.9064		7838.57	2579.64	0.111671	1.21303		FALSE
9511.91	54437.8	1322	14.1745		5793.52	3517.83	0.113823	1.64182		FALSE
9515.13	54447	1341	14.3782		5110.86	3616.32	0.115459	1.86175		FALSE
9517.88	54454.8	1338	14.346		6015.26	3655.3	0.115201	1.58229		FALSE
9521.78	54465.9	1341	14.3782		6769.82	2749.98	0.115459	1.4065		FALSE
9524.58	54473.9	1314	14.0887		5326.81	3534.95	0.113134	1.78805		FALSE
9528.13	54484	1385	14.8499		7324.43	2753.01	0.119247	1.30087		FALSE
9531.64	54494	1616	17.3267		5975.15	4215.11	0.139136	1.59521		FALSE
9535.72	54505.5	1991	21.3475		4827.29	6511.28	0.171424	1.97538		FALSE
9537.79	54511.4	2118	22.7092		1682.66	18441.6	0.182358	5.66827		FALSE
9551.36	54550	697	7.47322		9434.11	1354.71	0.0600112	1.01243		FALSE
9554.18	54558	621	6.65835		8959.45	1244.46	0.0534676	1.06638		FALSE
9558.39	54569.9	615	6.59402		5426.73	2041.11	0.0529511	1.76135		FALSE
9561.48	54578.7	656	7.03362		4968.97	1731.49	0.0564811	1.92424		FALSE
9564.74	54587.9	607	6.50824		5310.03	1220.3	0.0522623	1.80126		FALSE
9568	54597.2	538	5.76843		5743.7	1415.06	0.0463214	1.66583		FALSE
9571.1	54606	474	5.08222		7526.4	1161.72	0.0408111	1.27167		FALSE
9574.61	54615.9	375	4.02074		4884.64	989.36	0.0322872	1.96015		FALSE
9578.15	54626	327	3.50609		4119.37	642.849	0.0281545	2.32515		FALSE
9581.39	54635.2	302	3.23804		6018.7	769.077	0.026002	1.59194		FALSE
9589.4	54657.9	209	2.24089		4224.79	428.803	0.0179947	2.2698		FALSE
9592.36	54666.3	187	2.06989		4486.51	510.366	0.0161006	2.13804		FALSE
9595.74	54675.8	186	2.05883		5382.14	481.65	0.0160145	1.78289		FALSE
9598.89	54684.8	190	2.1031		4330.51	383.207	0.0163589	2.21657		FALSE
9602.15	54694	203	2.247		5838.17	380.363	0.0174782	1.64472		FALSE
10278.9	56577.8	248.5	2.8586		6534.72	712.955	0.0213957	1.57297		FALSE
10281.8	56585.8	306.5	3.5258		4416.28	1014.28	0.0263894	2.32817		FALSE
10285.5	56595.9	267.5	3.07716		2825.99	1418.91	0.0230316	3.63961		FALSE

## Sheet: ICDCfeiyankeleibo_36-1_0_C1_1
Spectrum: ICDCfeiyankeleibo 36-1\0_C1\1 1SLin, "Baseline subt." (D:\Data\BioTyperRealTimeProcessing\China CDC\20120528feiyankeleibo\ICDCfeiyankeleibo 36-1\0_C1\1)
m/z	time	Intens.	SN	Quality Fac.	Res.	Area	Rel. Intens.	FWHM	Chi^2	Bk. Peak
3065.24	31056	116	2.18189		1916.61	204.76	0.00917613	1.5993		FALSE
3066.84	31064	143	2.68974		1817.04	216.201	0.0113119	1.68783		FALSE
3074.25	31101	952	17.9065		622.693	5987.34	0.0753075	4.93702		FALSE
3080.72	31133.3	253	4.75878		2450.56	283.043	0.0200134	1.25715		FALSE
3082.84	31143.9	198	3.72426		3669.63	250.535	0.0156627	0.840094		FALSE
3084.63	31152.8	138	2.5957		2759.69	155.968	0.0109164	1.11774		FALSE
3086.61	31162.7	108	2.03141		2496.73	155.057	0.00854329	1.23626		FALSE
4084.5	35790	120	2.18098		7806.73	115.866	0.00949254	0.523203		FALSE
4086.78	35799.8	129	2.34455		4548.42	171.132	0.0102045	0.898504		FALSE
4088.91	35809.1	113	2.05375		4372.47	162.274	0.00893881	0.935149		FALSE
4090.97	35818	119	2.1628		5671.33	149.409	0.00941344	0.721341		FALSE
4093.27	35828	116	2.10828		5405.91	127.829	0.00917613	0.757184		FALSE
4099.75	35856	132	2.39908		6283.3	177.079	0.0104418	0.652482		FALSE
4107.15	35888	121	2.19915		3158.32	140.538	0.00957165	1.30042		FALSE
4111.37	35906.2	119	2.1628		2796.02	207.819	0.00941344	1.47044		FALSE
4113.63	35916	145	2.63535		6416.99	195.18	0.0114702	0.641052		FALSE
4115.94	35926	145	2.63535		7068.69	168.478	0.0114702	0.582278		FALSE
4117.79	35934	181	3.28964		3550.8	276.322	0.0143179	1.15968		FALSE
4120.1	35943.9	188	3.41686		3275.21	301.038	0.0148717	1.25797		FALSE
4122.42	35953.9	216	3.92576		3214.6	355.034	0.0170866	1.2824		FALSE
4124.28	35962	247	4.48918		2943.9	441.103	0.0195388	1.40096		FALSE
4130.73	35989.8	490	8.90566		1602.6	2025.67	0.0387612	2.57751		FALSE
4134.28	36005.1	477	8.66939		4898.35	651.048	0.0377329	0.844015		FALSE
4139.55	36027.8	596	10.8322		1843.47	2439.25	0.0471463	2.24552		FALSE
4153.62	36088.3	4745	85.1853		658.926	54919.9	0.375351	6.30362		FALSE
4174.59	36178.4	675	12.118		1988.61	2297.29	0.0533956	2.09925		FALSE
4178.7	36196	554	9.94576		4039.08	765.334	0.0438239	1.03457		FALSE
4182.38	36211.7	649	11.6513		4973.87	1669.34	0.0513388	0.840872		FALSE
4183.89	36218.2	669	12.0103		1218.84	3455.81	0.0529209	3.43269		FALSE
4194.58	36264	229	4.11115		2911.55	490.511	0.0181149	1.44067		FALSE
4197.39	36276	205	3.68029		9173.38	265.547	0.0162164	0.457562		FALSE
4201.61	36294	178	3.19557		4420.81	226.899	0.0140806	0.950415		FALSE
4208.61	36323.9	140	2.51337		3907.08	174.399	0.0110746	1.07718		FALSE
4210.49	36331.9	127	2.27998		2997.24	194.336	0.0100463	1.40479		FALSE
4212.84	36342	128	2.29794		6125.34	170.483	0.0101254	0.687773		FALSE
4215.17	36351.9	115	2.06455		4228.17	168.592	0.00909702	0.996926		FALSE
4217.06	36360	113	2.02865		4989.82	133.442	0.00893881	0.845133		FALSE
4219.4	36370	132	2.36975		6243.27	158.714	0.0104418	0.675833		FALSE
4221.75	36380	113	2.02865		7714.33	115.569	0.00893881	0.547261		FALSE
4224.08	36389.9	137	2.45951		4001.19	187.657	0.0108373	1.05571		FALSE
4225.97	36398	144	2.58518		5750.76	188.04	0.0113911	0.734855		FALSE
4228.31	36407.9	114	2.0466		4482.11	169.71	0.00901792	0.943375		FALSE
4737.03	38513.8	191	3.27203		2840.23	377.248	0.015109	1.66783		FALSE
4738.62	38520.2	221	3.78597		1845.73	809.62	0.0174821	2.56734		FALSE
4769.64	38644.9	229	3.92302		942.243	1350.76	0.0181149	5.06201		FALSE
4916.59	39229.9	186	3.19127		3108.62	394.596	0.0147134	1.5816		FALSE
4923.89	39258.8	668	11.32		863.412	5267.79	0.0528418	5.70284		FALSE
4933.11	39295.2	151	2.55886		2715.37	280.199	0.0119448	1.81674		FALSE
4935.34	39304	135	2.28772		2564.96	301.123	0.0106791	1.92414		FALSE
5141.68	40109.5	233	3.8861		2978.63	823.752	0.0184314	1.72619		FALSE
5143.23	40115.4	246	4.10292		2211.84	854.4	0.0194597	2.32532		FALSE
5270.44	40604	123	2.03659		3572.2	214.853	0.00972986	1.4754		FALSE
5275.12	40621.8	136	2.25183		5282.08	193.428	0.0107582	0.998682		FALSE
5279.58	40638.8	260	4.30498		3461.15	514.629	0.0205672	1.52538		FALSE
5282.5	40649.9	200	3.31152		2529.29	443.553	0.0158209	2.08853		FALSE
5285.13	40660	144	2.3843		5493.8	273.757	0.0113911	0.962018		FALSE
5287.76	40670	160	2.64922		3870.91	277.183	0.0126567	1.36602		FALSE
5290.38	40680	151	2.5002		5421.83	194.708	0.0119448	0.975756		FALSE
5322.98	40804	121	2.00347		7075.25	184.216	0.00957165	0.752338		FALSE
5335.28	40850.7	123	2.00802		5124.05	235.74	0.00972986	1.04122		FALSE
5337.74	40860	147	2.39983		6326.36	338.688	0.0116284	0.84373		FALSE
5340.37	40870	142	2.31821		3983.66	201.946	0.0112328	1.34057		FALSE
5343	40879.9	144	2.35086		6116.61	242.454	0.0113911	0.873524		FALSE
5347.23	40896	131	2.13863		3649.35	236.697	0.0103627	1.46526		FALSE
5354.63	40924	166	2.71002		7352.39	223.217	0.0131314	0.728283		FALSE
5357.25	40933.9	167	2.72634		5269.38	241.29	0.0132105	1.01667		FALSE
5359.67	40943.1	200	3.26508		4963.66	372.014	0.0158209	1.07978		FALSE
5362.02	40952	286	4.66907		6056.98	518.445	0.0226239	0.885263		FALSE
5364.14	40960	327	5.33841		6541.21	605.103	0.0258672	0.820053		FALSE
5366.78	40970	400	6.53016		7024.24	709.357	0.0316418	0.764037		FALSE
5369.41	40979.9	393	6.41588		4955.26	738.559	0.0310881	1.08358		FALSE
5371.77	40988.8	396	6.46486		5123.01	599.095	0.0313254	1.04856		FALSE
5380.52	41021.9	1393	22.7413		769.874	12599.2	0.110193	6.98882		FALSE
5390.4	41059.2	216	3.52629		3135.19	359.351	0.0170866	1.71932		FALSE
5398.53	41089.9	131	2.13863		3049.88	245.16	0.0103627	1.77008		FALSE
5400.81	41098.5	144	2.35086		3487.03	275.912	0.0113911	1.54883		FALSE
5402.79	41106	144	2.35086		3218.58	264.99	0.0113911	1.67863		FALSE
5405.93	41117.8	135	2.20393		3175.12	197.806	0.0106791	1.70259		FALSE
5408.08	41125.9	131	2.13863		3859.05	217.857	0.0103627	1.4014		FALSE
6007.13	43324	133	2.0979		6844.04	200.419	0.0105209	0.877717		FALSE
6009.92	43334	148	2.3345		8739.67	187.141	0.0117075	0.68766		FALSE
6012.72	43344	143	2.25563		7103.56	260.043	0.0113119	0.846437		FALSE
6015.48	43353.8	160	2.52379		4957.96	289.432	0.0126567	1.2133		FALSE
6018	43362.9	160	2.52379		4430.07	310.101	0.0126567	1.35845		FALSE
6020.55	43372	174	2.74462		4634.07	336.626	0.0137642	1.29919		FALSE
6023.34	43381.9	199	3.13896		3848.88	413.824	0.0157418	1.56496		FALSE
6026.15	43392	201	3.17051		8443.54	313.86	0.0159	0.7137		FALSE
6027.84	43398	193	3.04432		4658.04	380.175	0.0152672	1.29407		FALSE
6031.2	43410	160	2.52379		6955.73	317.12	0.0126567	0.867084		FALSE
6033.99	43420	162	2.55533		7328.51	248.056	0.0128149	0.823359		FALSE
6036.8	43429.9	200	3.15473		4893.85	386.406	0.0158209	1.23355		FALSE
6039.05	43438	200	3.15473		5975.23	305.573	0.0158209	1.01068		FALSE
6041.85	43448	203	3.20205		3231.27	422.915	0.0160582	1.86981		FALSE
6044.41	43457.1	232	3.65949		3911.79	460.567	0.0183523	1.54518		FALSE
6047.44	43467.9	255	4.02228		4375.22	511.431	0.0201717	1.3822		FALSE
6049.71	43476	268	4.22734		5865.22	538.838	0.0212	1.03145		FALSE
6052.47	43485.8	307	4.84251		5595.35	471.605	0.0242851	1.0817		FALSE
6055.31	43495.9	293	4.62381		5550.04	606.352	0.0231776	1.09104		FALSE
6057.57	43504	354	5.58645		5736.05	715.906	0.028003	1.05605		FALSE
6060.38	43514	380	5.99675		7655.51	590.311	0.0300597	0.791636		FALSE
6062.92	43523	419	6.61221		3644.54	677.232	0.0331448	1.66356		FALSE
6065.64	43532.7	459	7.24345		2827.93	1242.99	0.036309	2.1449		FALSE
6067.69	43540	504	7.95359		8052.44	801.921	0.0398687	0.753521		FALSE
6070.49	43550	522	8.23765		5769.03	1102.24	0.0412926	1.05225		FALSE
6072.99	43558.9	581	9.16872		5205.75	1200.33	0.0459597	1.16659		FALSE
6080.7	43586.2	1185	18.7004		1523.22	7223.65	0.0937389	3.99199		FALSE
6082.95	43594.3	1016	16.0334		4525.71	2150.5	0.0803702	1.34409		FALSE
6085.69	43604	915	14.4396		5427.38	1905.51	0.0723807	1.12129		FALSE
6088.5	43614	883	13.9346		5587.71	1430.26	0.0698493	1.08962		FALSE
6091.32	43624	982	15.4969		6354.61	2080.79	0.0776807	0.958566		FALSE
6094.28	43634.5	1202	18.9687		4035.77	3126.71	0.0950837	1.51007		FALSE
6096.38	43642	1245	19.6473		4329.41	2629.08	0.0984851	1.40813		FALSE
6099.19	43651.9	1077	16.9961		5171.77	1747.7	0.0851956	1.17932		FALSE
6102.19	43662.6	981	15.4811		3741.31	2162.08	0.0776016	1.63103		FALSE
6105.16	43673.1	1048	16.5384		3971.05	2281.34	0.0829016	1.53742		FALSE
6107.63	43681.9	1101	17.3748		3834.81	1834.91	0.0870941	1.59268		FALSE
6109.92	43690	1205	19.016		5544.92	3173.9	0.095321	1.1019		FALSE
6112.74	43700	1192	18.8109		10495.3	1316.9	0.0942926	0.582427		FALSE
6115.56	43710	1275	20.1207		2953.93	3450.03	0.100858	2.07031		FALSE
6121.13	43729.7	1506	23.7661		1789.74	7091.39	0.119131	3.42013		FALSE
6126.27	43747.9	1690	26.6698		5905.7	2833.22	0.133687	1.03735		FALSE
6136.39	43783.7	2822	44.5338		1269.97	23028.6	0.223233	4.8319		FALSE
6138.71	43791.9	2776	43.8079		5760.8	6204.89	0.219594	1.0656		FALSE
6152.14	43839.4	8587	135.511		822.629	105349	0.679271	7.47863		FALSE
6166.68	43890.8	1353	21.3516		3391.57	2917.78	0.107028	1.81824		FALSE
6169.28	43899.9	1209	19.0791		3801.21	2684.75	0.0956374	1.62298		FALSE
6172.13	43910	1199	18.9213		3473.59	2655.31	0.0948463	1.77688		FALSE
6175.2	43920.8	1202	18.9687		3297.58	2678.4	0.0950837	1.87264		FALSE
6177.78	43929.9	1221	19.2685		1713.21	5186.85	0.0965866	3.60597		FALSE
6182.46	43946.4	994	15.6862		2992.49	4675.62	0.0786299	2.06599		FALSE
6188.58	43968	681	10.7468		6229.03	1118.12	0.0538702	0.993505		FALSE
6193.72	43986.1	551	8.69529		2989.62	1224.18	0.0435866	2.07174		FALSE
6196.49	43995.8	506	7.98515		4680.68	1072.14	0.0400269	1.32384		FALSE
6199.37	44006	457	7.21189		5940.05	938.809	0.0361508	1.04365		FALSE
6202.2	44015.9	398	6.28081		4962.95	833.274	0.0314836	1.2497		FALSE
6204.86	44025.3	338	5.33395		5557.11	702.743	0.0267373	1.11656		FALSE
6207.33	44034	330	5.22576		7428.37	518.542	0.0261045	0.835625		FALSE
6210.16	44044	299	4.73486		6466.98	615.378	0.0236523	0.960288		FALSE
6215.29	44062	242	3.83223		6088.98	389.796	0.0191433	1.02074		FALSE
6217.81	44070.9	237	3.75305		4228.07	502.01	0.0187478	1.4706		FALSE
6220.41	44080	226	3.57885		5961.22	352.603	0.0178776	1.04348		FALSE
6222.69	44088	183	2.89792		5753.07	391.166	0.0144761	1.08163		FALSE
6226.05	44099.8	178	2.81874		6425.26	283.139	0.0140806	0.968996		FALSE
6228.38	44108	154	2.43869		4860.44	321.289	0.0121821	1.28144		FALSE
6231.8	44120	158	2.50203		8508.77	328.376	0.0124985	0.732397		FALSE
6234.62	44129.9	150	2.37535		2505.69	466.68	0.0118657	2.48818		FALSE
6237.5	44140	152	2.40702		8147.4	225.487	0.0120239	0.765581		FALSE
6240.35	44150	148	2.34367		8285.26	285.568	0.0117075	0.753187		FALSE
6243.2	44160	160	2.5337		8108.37	298.304	0.0126567	0.769969		FALSE
6246.02	44169.9	170	2.69206		6182.44	257.927	0.0134478	1.01028		FALSE
6248.33	44178	186	2.94543		7087.61	325.326	0.0147134	0.881586		FALSE
6251.19	44188	191	3.02461		8346.15	273.867	0.015109	0.74899		FALSE
6253.47	44196	189	2.99294		4245.25	379.534	0.0149508	1.47305		FALSE
6256.3	44205.9	173	2.73957		3247.52	434.601	0.0136851	1.92648		FALSE
6259.17	44216	171	2.70789		5630.43	264.202	0.0135269	1.11167		FALSE
6261.67	44224.7	175	2.77124		5085.62	275.815	0.0138433	1.23125		FALSE
6264.32	44234	194	3.07211		7925.69	345.415	0.0153463	0.790381		FALSE
6267.16	44243.9	208	3.29381		5762.21	409.283	0.0164537	1.08763		FALSE
6269.45	44252	212	3.35716		5124.66	439.874	0.0167702	1.22339		FALSE
6272.31	44262	212	3.35716		7564.82	335.622	0.0167702	0.829142		FALSE
6274.37	44269.2	232	3.67387		5660.83	379.626	0.0183523	1.10838		FALSE
6276.89	44278	280	4.43398		6621.03	438.441	0.0221493	0.948023		FALSE
6280.05	44289	310	4.90905		4745.1	810.9	0.0245224	1.32348		FALSE
6282.29	44296.9	372	5.89086		5436.22	615.595	0.0294269	1.15563		FALSE
6289.5	44322.1	908	14.3788		1010	8131.43	0.0718269	6.22723		FALSE
6298.61	44353.9	374	5.92253		3527.82	982.129	0.0295851	1.78541		FALSE
6300.96	44362.1	307	4.86154		1833.09	1216.11	0.0242851	3.43734		FALSE
6306.36	44381	142	2.24866		4562.17	290.566	0.0112328	1.38232		FALSE
7124.68	47150	126.062	2.01886		7547.3	306.501	0.00997212	0.944003		FALSE
7127.73	47160	128.062	2.05089		10920.8	205.024	0.0101303	0.652673		FALSE
7130.76	47170	160.062	2.56337		8165.21	323.66	0.0126617	0.873311		FALSE
7133.51	47179	163.062	2.61141		5651.02	339.302	0.012899	1.26234		FALSE
7136.25	47188	204.062	3.26802		7546.56	402.981	0.0161423	0.94563		FALSE
7142.31	47207.9	245.062	3.92463		4351.88	561.565	0.0193856	1.6412		FALSE
7145.08	47216.9	266.062	4.32584		4876.42	763.213	0.0210468	1.46523		FALSE
7147.84	47226	292.062	4.74857		15312.1	511.853	0.0231035	0.466811		FALSE
7158.65	47261.4	981.062	15.9508		623.517	14143	0.0776065	11.4811		FALSE
7159.02	47262.6	969.062	15.7557		1058	8123.16	0.0766572	6.76657		FALSE
7174.7	47314	187.062	3.0414		5869.62	410.162	0.0147975	1.22235		FALSE
7177.98	47324.7	172.062	2.79752		6102.2	295.603	0.0136109	1.17629		FALSE
7180.81	47334	173.062	2.81378		4873.94	386.624	0.01369	1.47331		FALSE
7183.87	47344	173.062	2.81378		4329.9	381.732	0.01369	1.65913		FALSE
7186.93	47354	168.062	2.73248		10147.3	282.247	0.0132945	0.708258		FALSE
7191.79	47369.9	172.062	2.79752		4504.73	394.644	0.0136109	1.5965		FALSE
7197.33	47388	180.062	2.92759		6980.03	390.468	0.0142438	1.03113		FALSE
7199.79	47396	182.062	2.96011		3919.85	429.028	0.014402	1.83675		FALSE
7210.2	47430	167.062	2.71622		4378.85	290.524	0.0132154	1.6466		FALSE
7213.25	47440	184.062	2.99262		3393.71	387.63	0.0145602	2.12547		FALSE
7216.31	47449.9	190.062	3.09018		5620.58	413.947	0.0150348	1.28391		FALSE
7219.39	47460	228.062	3.70801		8037.12	595.696	0.0180408	0.898255		FALSE
7222.45	47470	257.062	4.17951		9625.55	567.777	0.0203348	0.750342		FALSE
7225.1	47478.6	285.062	4.63476		4104.67	669.103	0.0225497	1.76022		FALSE
7228.15	47488.5	332.062	5.39892		5389.41	750.161	0.0262677	1.34117		FALSE
7230.55	47496.4	332.062	5.39892		3361.57	778.35	0.0262677	2.15094		FALSE
7234.11	47508	347.062	5.6428		4597.41	594.989	0.0274542	1.57352		FALSE
7242.9	47536.6	895.062	14.5526		1993.72	4886.68	0.0708035	3.63286		FALSE
7244.75	47542.6	873.062	14.1949		1703.32	4997.16	0.0690632	4.25331		FALSE
7424.35	48124	128.062	2.07411		7970.22	252.05	0.0101303	0.931512		FALSE
7427.45	48134	184.062	2.9811		4088.29	416.638	0.0145602	1.81676		FALSE
7429.32	48140	183.062	2.9649		4039.3	396.24	0.0144811	1.83926		FALSE
7680.15	48940	138.5	2.24517		3951.6	303.842	0.010956	1.94355		FALSE
7682.89	48948.6	141.5	2.2938		4051.86	248.518	0.0111933	1.89614		FALSE
7684.59	48954	163.5	2.65043		4959.26	373.328	0.0129336	1.54954		FALSE
7687.75	48964	171.5	2.78012		4495.43	393.536	0.0135664	1.71012		FALSE
7690.91	48974	177.5	2.87738		6411.68	302.282	0.0140411	1.19951		FALSE
7704.04	49015.5	984.5	15.9593		905.806	10819.2	0.0778784	8.50517		FALSE
7716.87	49056	155.5	2.52075		4297.28	355.856	0.0123008	1.79576		FALSE
7721.61	49070.9	132.5	2.1479		6024.43	244.157	0.0104814	1.28172		FALSE
7731.12	49100.9	205.5	3.33128		4180.33	381.566	0.016256	1.84941		FALSE
7734.62	49111.9	224.5	3.63928		4789.11	537.528	0.017759	1.61504		FALSE
7737.16	49120	258.5	4.19044		5680.15	608.345	0.0204485	1.36214		FALSE
7740.5	49130.5	269.5	4.36876		2137.06	1294.08	0.0213187	3.62203		FALSE
7746.03	49147.9	194.5	3.15296		7120.93	436.207	0.0153858	1.08778		FALSE
7749.23	49158	147.5	2.39106		3242.3	325.113	0.0116679	2.39004		FALSE
7752.39	49167.9	132.5	2.1479		7163.34	243.784	0.0104814	1.08223		FALSE
7786.11	49274	136.5	2.21275		4483.13	212.225	0.0107978	1.73676		FALSE
8052.95	50105.3	129.5	2.15433		5272.75	277.634	0.010244	1.52728		FALSE
8056.42	50116	125.5	2.08779		9014.41	258.178	0.00992762	0.893727		FALSE
8059.63	50125.9	150.5	2.50368		5403	257.926	0.0119052	1.4917		FALSE
8062.25	50134	173.5	2.8863		6145.98	336.061	0.0137246	1.31179		FALSE
8065.49	50144	193.5	3.21902		8251.77	357.839	0.0153067	0.977425		FALSE
8068.72	50154	199.5	3.31883		6952.51	412.763	0.0157814	1.16055		FALSE
8071.91	50163.8	189.5	3.15248		5311.28	420.996	0.0149903	1.51977		FALSE
8074.56	50172	187.5	3.1192		4225.57	442.745	0.0148321	1.91088		FALSE
8077.35	50180.6	192.5	3.20238		6590.63	343.556	0.0152276	1.22558		FALSE
8080.59	50190.6	198.5	3.3022		5586.3	549.631	0.0157023	1.4465		FALSE
8083.64	50200	205.5	3.41865		8356.97	362.179	0.016256	0.967294		FALSE
8086.87	50209.9	219.5	3.65155		7139.12	387.053	0.0173634	1.13275		FALSE
8089.57	50218.3	197.5	3.28556		4421.93	488.832	0.0156231	1.82942		FALSE
8092.72	50228	233.5	3.88445		6173.17	407.636	0.0184709	1.31095		FALSE
8095.93	50237.9	242.5	4.03417		4751.46	573.853	0.0191829	1.70388		FALSE
8098.55	50245.9	259.5	4.31698		3615.68	612.543	0.0205276	2.23984		FALSE
8101.76	50255.8	273.5	4.54988		3582.63	639.794	0.0216351	2.2614		FALSE
8104.41	50264	303.5	5.04895		7608.98	535.806	0.0240082	1.06511		FALSE
8107.65	50274	303.5	5.04895		8661.06	696.754	0.0240082	0.936103		FALSE
8110.9	50284	292.5	4.86596		5913.44	719.677	0.0231381	1.3716		FALSE
8113.73	50292.7	294.5	4.89923		7023.4	559.257	0.0232963	1.15524		FALSE
8116.75	50302	330.5	5.49812		4061.16	794.607	0.026144	1.99863		FALSE
8119.75	50311.2	323.5	5.38167		3268.9	816.81	0.0255903	2.48394		FALSE
8122.6	50320	325.5	5.41494		6892.53	796.426	0.0257485	1.17846		FALSE
8125.85	50330	317.5	5.28185		10131.4	587.704	0.0251157	0.802046		FALSE
8132.33	50349.9	307.5	5.11549		7471.59	563.055	0.0243246	1.08843		FALSE
8135.59	50359.9	296.5	4.9325		5334.71	733.437	0.0234545	1.52503		FALSE
8141.47	50378	316.5	5.26522		7321.35	791.587	0.0250366	1.11202		FALSE
8144.04	50385.9	313.5	5.21531		4169.8	802.103	0.0247993	1.9531		FALSE
8146.68	50394	341.5	5.68111		7282.71	640.731	0.0270142	1.11863		FALSE
8150.17	50404.7	359.5	5.98055		4394.07	895.739	0.0284381	1.85481		FALSE
8153.17	50413.9	381.5	6.41165		6097.68	702.03	0.0301784	1.33709		FALSE
8155.79	50422	405.5	6.815		7079.51	953.276	0.0320769	1.15203		FALSE
8159.05	50432	411.5	6.91584		6787.97	994.215	0.0325515	1.20199		FALSE
8161.66	50440	403.5	6.78139		7407.87	759.611	0.0319187	1.10176		FALSE
8165.14	50450.7	423.5	7.11752		5753.07	1041.77	0.0335008	1.41927		FALSE
8168.11	50459.8	435.5	7.31919		4564.38	832.988	0.03445	1.78953		FALSE
8171.43	50470	476.5	8.00826		6265.37	1167.43	0.0376933	1.30422		FALSE
8174.68	50479.9	513.5	8.63009		4292	1278.28	0.0406202	1.90463		FALSE
8179.86	50495.8	522.5	8.78135		3230.78	1665.52	0.0413321	2.53186		FALSE
8187.1	50518	520.5	8.74774		10401.1	971.305	0.0411739	0.787138		FALSE
8189.97	50526.8	522.5	8.78135		4704.28	1326.39	0.0413321	1.74096		FALSE
8192.32	50534	556.5	9.35277		4385.04	1066.38	0.0440217	1.86824		FALSE
8196.86	50547.9	583.5	9.80654		3545.9	1822.72	0.0461575	2.31164		FALSE
8198.85	50554	620.5	10.4284		5106.22	1195.89	0.0490844	1.60566		FALSE
8202.5	50565.1	668.5	11.2351		4735.49	1693.82	0.0528814	1.73213		FALSE
8205.06	50573	703.5	11.8233		4850.55	1360.26	0.05565	1.69157		FALSE
8208.22	50582.7	757.5	12.7309		4347.84	1929.85	0.0599217	1.88788		FALSE
8211.24	50591.9	811.5	13.6384		5256.39	1541.17	0.0641933	1.56214		FALSE
8214.52	50601.9	872.5	14.6636		5047.26	2157.2	0.0690187	1.62752		FALSE
8218.23	50613.3	917.5	15.4199		3554.9	2324.46	0.0725784	2.31181		FALSE
8220.42	50620	1034.5	17.3862		8889.03	2572.91	0.0818336	0.924783		FALSE
8223.67	50629.9	1073.5	18.0417		5639.21	2717.7	0.0849187	1.4583		FALSE
8226.3	50638	1146.5	19.2686		4964.29	2201.12	0.0906934	1.65709		FALSE
8235.37	50665.7	1444.5	24.2769		1793.62	11132.8	0.114267	4.59147		FALSE
8238.01	50673.7	1563.5	26.2768		8407.21	3991.71	0.12368	0.979874		FALSE
8243.52	50690.6	1872.5	31.47		3739.46	10094.1	0.148123	2.20447		FALSE
8246.6	50700	2035.5	34.2095		6348.3	5117.83	0.161017	1.29902		FALSE
8249.81	50709.8	2188.5	36.7808		4678.07	4196.31	0.17312	1.76351		FALSE
8310.34	50894.2	12641.5	212.458		354.161	509289	1	23.4648		FALSE
8333.95	50966	4001.5	68.0757		4305.08	10487.6	0.316537	1.93584		FALSE
8337.25	50976	3953.5	67.2591		5308.45	7768.32	0.31274	1.57056		FALSE
8339.5	50982.8	3904.5	66.4255		561.333	91129	0.308864	14.8566		FALSE
8369.11	51072.6	2393.5	40.7195		739.927	38630.2	0.189337	11.3107		FALSE
8390.17	51136.4	1197.5	20.3725		4374.15	2342.96	0.0947277	1.91813		FALSE
8393.66	51146.9	1154.5	19.641		1956.59	5912.24	0.0913262	4.28995		FALSE
8399.29	51164	1091.5	18.5692		5411.02	4082.13	0.0863426	1.55225		FALSE
8403.3	51176.1	979.5	16.6638		10171.6	2531.93	0.0774829	0.826151		FALSE
8410.52	51197.9	890.5	15.1497		8518.24	2289.56	0.0704426	0.987354		FALSE
8413.17	51206	860.5	14.6393		6857.41	2699.42	0.0680695	1.22687		FALSE
8416.61	51216.3	768.5	13.0741		5880.86	1478.72	0.0607918	1.43119		FALSE
8419.13	51224	695.5	11.8322		6820.48	1334.68	0.0550172	1.23439		FALSE
8422.42	51233.9	621.5	10.5733		6012.13	2350.61	0.0491635	1.4009		FALSE
8425.73	51243.9	566.5	9.63761		2136.73	4107.17	0.0448127	3.94329		FALSE
8435.02	51272	517.5	8.80399		5434.37	1636.3	0.0409366	1.55216		FALSE
8438.6	51282.8	496.5	8.44673		3395.67	1610.08	0.0392754	2.48511		FALSE
8442.74	51295.3	461.5	7.85129		7492.56	903.767	0.0365067	1.12682		FALSE
8453.83	51328.7	474.5	8.07245		4456.46	1224.14	0.0375351	1.89698		FALSE
8456.34	51336.3	491.5	8.36167		1254.7	5209.07	0.0388799	6.73971		FALSE
8474.15	51389.9	240.5	4.09152		3258.34	596.481	0.0190246	2.60076		FALSE
8476.82	51398	249.5	4.24463		3797.25	463.496	0.0197366	2.23236		FALSE
8480.13	51407.9	247.5	4.21061		4732.23	597.105	0.0195784	1.79199		FALSE
8483.19	51417.2	247.5	4.21061		6294.08	583.993	0.0195784	1.34781		FALSE
8486.12	51426	247.5	4.21061		7117.77	535.698	0.0195784	1.19224		FALSE
8489.44	51436	245.5	4.17658		10311.3	390.814	0.0194202	0.823313		FALSE
8492.7	51445.8	208.5	3.54712		6633.32	445.009	0.0164933	1.28031		FALSE
8495.42	51454	201.5	3.42803		6642.22	408.835	0.0159396	1.279		FALSE
8498.74	51464	203.5	3.46205		6702.55	394.165	0.0160978	1.26799		FALSE
8502.06	51474	167.5	2.87846		7108.71	339.817	0.01325	1.19601		FALSE
8504.73	51482	156.5	2.68943		6973.62	245.731	0.0123799	1.21956		FALSE
9439.77	54220	126	2.30617		7156.65	282.324	0.00996717	1.31902		FALSE
9443.28	54230	126	2.30617		4770.43	302.779	0.00996717	1.97954		FALSE
9446.79	54240	142	2.59902		9946.31	336.39	0.0112328	0.949778		FALSE
9453.49	54259.1	194	3.55077		6170.15	470.721	0.0153463	1.53213		FALSE
9459.41	54276	230	4.20968		5587.86	734.94	0.018194	1.69285		FALSE
9463.24	54286.9	267	4.88689		4452.21	722.302	0.0211209	2.12552		FALSE
9466.42	54296	332	6.07658		6614.95	838.992	0.0262627	1.43106		FALSE
9469.67	54305.2	391	7.15645		5102.8	1025.62	0.0309299	1.85578		FALSE
9476.45	54324.5	748	13.6906		2341.85	4158.62	0.0591702	4.04656		FALSE
9479.17	54332.3	774	14.1665		1872.66	5043.67	0.0612269	5.06186		FALSE
9488.86	54359.9	296	5.41767		6795.15	892.854	0.0234149	1.39642		FALSE
9495.92	54380	217	3.97174		9599.64	414.861	0.0171657	0.989196		FALSE
9502.25	54398	188	3.44096		7397.68	374.66	0.0148717	1.28449		FALSE
9505.53	54407.3	198	3.62398		3436.63	539.158	0.0156627	2.76594		FALSE
9517.69	54441.9	247	4.52083		7267.91	493.954	0.0195388	1.30955		FALSE
9520.54	54450	275	5.03331		10965.6	678.106	0.0217537	0.868218		FALSE
9524.05	54460	286	5.23464		8112.66	719.4	0.0226239	1.17397		FALSE
9527.58	54470	296	5.41767		8194.87	575.521	0.0234149	1.16263		FALSE
9531.05	54479.8	289	5.28955		5198.29	768.208	0.0228612	1.8335		FALSE
9534.42	54489.4	350	6.40603		4751.47	692.175	0.0276866	2.00663		FALSE
9537.76	54498.9	463	8.47427		4260.83	1502.69	0.0366254	2.23848		FALSE
9540.49	54506.6	523	9.57244		5629.86	1693.69	0.0413717	1.69462		FALSE
9543.21	54514.4	449	8.21803		2625.82	2720.46	0.0355179	3.63438		FALSE
9552.31	54540.2	151	2.76375		5967.2	661.758	0.0119448	1.6008		FALSE
9755.92	55114.8	117	2.14098		6080.39	295.869	0.00925523	1.60449		FALSE
9761.32	55130	141	2.58015		11942.4	272.296	0.0111537	0.817363		FALSE
9765.13	55140.7	159	2.90954		4776.19	420.463	0.0125776	2.04454		FALSE
9768.44	55150	185	3.38531		7551.09	472.75	0.0146343	1.29365		FALSE
9772.7	55161.9	199	3.6415		4726.62	542.326	0.0157418	2.06759		FALSE
9775.57	55170	231	4.22706		7203.37	459.936	0.0182731	1.35708		FALSE
9779.12	55179.9	264	4.83093		6527.6	674.747	0.0208836	1.49812		FALSE
9782.7	55190	267	4.88583		8404.33	711.866	0.0211209	1.16401		FALSE
9786	55199.2	290	5.35732		5005.82	770.785	0.0229403	1.95493		FALSE
9789.77	55209.8	300	5.54206		4984.44	803.432	0.0237314	1.96407		FALSE
9792.94	55218.7	320	5.91153		5954.75	822.484	0.0253135	1.64456		FALSE
9796.36	55228.3	330	6.09626		5024.52	896.935	0.0261045	1.94971		FALSE
9799.82	55237.9	374	6.9091		5297.68	759.029	0.0295851	1.84983		FALSE
9802.99	55246.8	411	7.59262		4887.46	1102.38	0.032512	2.00574		FALSE
9806.6	55256.9	445	8.22072		3917.65	1222.85	0.0352015	2.50318		FALSE
9809.8	55265.9	492	9.08897		5803.88	1331.33	0.0389194	1.69021		FALSE
9813.34	55275.8	507	9.36608		5094.55	1056.41	0.040106	1.92624		FALSE
9816.64	55285	546	10.0865		4920.93	1455.18	0.0431911	1.99487		FALSE
9820.29	55295.2	580	10.7146		5296.28	1575.07	0.0458806	1.85419		FALSE
9823.68	55304.8	619	11.4351		5655.77	1685.92	0.0489657	1.73693		FALSE
9827.26	55314.8	708	13.0793		4481.42	1960.73	0.056006	2.19289		FALSE
9830.98	55325.2	818	15.1113		4844.18	2235.08	0.0647075	2.02944		FALSE
9834.08	55333.8	935	17.2727		5719.48	2500.09	0.0739627	1.7194		FALSE
9841.72	55355.2	1151	21.263		2874.48	6632.57	0.0910493	3.42383		FALSE
9849.01	55375.6	1683	31.0909		2574.32	10607.5	0.133133	3.82586		FALSE
9850.84	55380.7	1721	31.7929		1169.95	18555.3	0.136139	8.4199		FALSE
9867.04	55425.9	482	8.90424		5995.13	1298.05	0.0381284	1.64584		FALSE
9870.6	55435.9	416	7.68499		7714.77	1117.29	0.0329075	1.27944		FALSE
9873.48	55443.9	364	6.72436		7227.37	757.057	0.0287941	1.36612		FALSE
9877.09	55454	364	6.72436		7988.36	937.188	0.0287941	1.23643		FALSE
9880.33	55463	349	6.44726		6332.21	901.415	0.0276075	1.56033		FALSE
9883.55	55472	318	5.87458		5458.8	652.308	0.0251552	1.81057		FALSE
9887.07	55481.8	317	5.85611		6397.02	790.951	0.0250761	1.54557		FALSE
9890.29	55490.8	278	5.13564		6364.2	563.76	0.0219911	1.55405		FALSE
9893.58	55500	265	4.89548		6456.77	812.958	0.0209627	1.53228		FALSE
9897.17	55510	235	4.34128		10544	565.42	0.0185896	0.938651		FALSE
9900.43	55519.1	200	3.69471		6574.38	405.543	0.0158209	1.50591		FALSE
9903.56	55527.8	167	3.08508		5079.9	441.803	0.0132105	1.94956		FALSE
9907.23	55538	139	2.56782		5059.43	367.641	0.0109955	1.95817		FALSE
9910.07	55545.9	118	2.17988		3976.18	241.24	0.00933434	2.49236		FALSE
9916.56	55564	117	2.1614		11835	203.342	0.00925523	0.837901		FALSE
10251.1	56488	106.125	2.01426		8378.14	177.555	0.00839497	1.22356		FALSE
10254.5	56497.3	112.125	2.12814		6374.55	198.276	0.0088696	1.60867		FALSE
10257.7	56506	112.125	2.12814		7372.9	198.163	0.0088696	1.39127		FALSE
10261.4	56516	134.125	2.54571		10946.2	211.313	0.0106099	0.937435		FALSE
10265	56525.9	138.125	2.62163		7583.2	264.575	0.0109263	1.35365		FALSE
10268.3	56535	121.125	2.29896		7146.63	229.65	0.00958154	1.4368		FALSE
10271.6	56544	138.125	2.62163		6172.84	314.623	0.0109263	1.664		FALSE
10275.2	56553.9	143.125	2.71653		6782.91	355.518	0.0113218	1.51487		FALSE
10278.9	56564	150.125	2.84939		7956.79	378.329	0.0118756	1.29184		FALSE
10282.8	56574.7	171.125	3.24797		4595.14	567.545	0.0135368	2.23776		FALSE
10286.9	56586	211.125	4.00717		4520.67	567.333	0.0167009	2.27553		FALSE
10293.6	56604.3	141.125	2.67857		3258.11	666.774	0.0111636	3.15939		FALSE
14453.8	67016	90	2.03277		8739.82	181.784	0.00711941	1.65379		FALSE
14458.1	67026	90	2.03277		8475.42	173.105	0.00711941	1.70589		FALSE
16584.8	71765.9	89	2.02011		7100.96	243.756	0.0070403	2.33558		FALSE
16601.6	71802	95	2.1563		6030.45	292.95	0.00751493	2.75296		FALSE
16614.6	71830	89	2.02011		6980.37	249.594	0.0070403	2.38018		FALSE
19082.1	76960	92	2.10028		15322	154.625	0.00727762	1.2454		FALSE

## Sheet: ICDCfeiyankeleibo_40971-1_0_E1_
Spectrum: ICDCfeiyankeleibo 40971-1\0_E1\1 1SLin, "Baseline subt." (D:\Data\BioTyperRealTimeProcessing\China CDC\20120528feiyankeleibo\ICDCfeiyankeleibo 40971-1\0_E1\1)
m/z	time	Intens.	SN	Quality Fac.	Res.	Area	Rel. Intens.	FWHM	Chi^2	Bk. Peak
2689.53	29115.2	575.5	8.55466		627.294	2845.21	0.0553845	4.28751		FALSE
2689.53	29115.2	581.5	8.64384		633.832	2845.21	0.0559619	4.24329		FALSE
3065.23	31055.9	161.75	2.35261		3228.2	205.556	0.0155664	0.949516		FALSE
3067.08	31065.2	203.75	2.96349		2530.87	301.672	0.0196083	1.21187		FALSE
3075.19	31105.7	2448.75	35.6164		623.641	15245	0.235661	4.93102		FALSE
3081.63	31137.8	546.75	7.95233		1778.65	1478.73	0.0526176	1.73256		FALSE
3085.26	31156	288.75	4.19979		3113.17	504.843	0.0277885	0.991034		FALSE
3087.27	31166	216.75	3.15257		3846.98	246.171	0.0208594	0.802516		FALSE
3089.07	31175	195.75	2.84713		3435.8	327.61	0.0188384	0.899084		FALSE
3091.27	31185.9	150.75	2.19262		3997.77	189.358	0.0145077	0.773248		FALSE
3092.89	31194	152.75	2.22171		3986.4	186.455	0.0147002	0.77586		FALSE
3094.9	31204	156.75	2.27989		4053.52	146.286	0.0150852	0.763508		FALSE
3096.9	31213.9	148.75	2.16353		3911.44	156.398	0.0143153	0.791754		FALSE
3143.65	31445.7	472.75	6.84353		1400.72	1286.91	0.0454961	2.24431		FALSE
3144.91	31452	491.75	7.11858		2648.65	926.313	0.0473246	1.18736		FALSE
3158.59	31519.5	228.75	3.31139		1280.17	932.957	0.0220142	2.46733		FALSE
3579.49	33528.9	737.375	10.4209		649.758	4631.86	0.0709629	5.50897		FALSE
3622.23	33726.2	873.375	12.3429		762.262	4998.72	0.0840511	4.75195		FALSE
3628.23	33753.8	159.375	2.25235		6643.42	285.658	0.0153378	0.546139		FALSE
3661.97	33908.6	275.375	3.8917		684.847	1793.9	0.0265013	5.34714		FALSE
3710.21	34128.7	355.375	4.99643		1454.7	948.865	0.0342003	2.55049		FALSE
3712.13	34137.4	383.375	5.39009		1033.54	1783.97	0.0368949	3.59168		FALSE
3852.15	34768.1	647.375	8.95676		785.897	3562.76	0.0623015	4.90159		FALSE
3870.47	34849.8	194.875	2.69619		1801.1	577.094	0.0187542	2.14895		FALSE
4131.89	35994.8	294	3.98443		2061.39	941.229	0.0282937	2.00442		FALSE
4134.46	36005.8	283	3.83535		3559.41	617.496	0.0272351	1.16156		FALSE
4138.51	36023.3	294	3.98443		4622.86	385.776	0.0282937	0.895226		FALSE
4140.53	36032	334	4.52653		6861.18	566.182	0.0321432	0.603472		FALSE
4154.78	36093.3	4268	57.3577		719.971	41930.2	0.41074	5.77076		FALSE
4172.14	36167.8	492	6.61199		8946.84	678.135	0.0473487	0.466325		FALSE
4173.89	36175.3	520	6.98828		3218.84	931.926	0.0500433	1.29671		FALSE
4176.11	36184.9	489	6.57168		2950.16	678.475	0.04706	1.41555		FALSE
4178.87	36196.7	500	6.7195		2202.68	1147.13	0.0481186	1.89718		FALSE
4184.89	36222.5	1318	17.7126		793.742	9297.97	0.126841	5.27236		FALSE
4192.24	36253.9	344	4.62302		5658.68	443.322	0.0331056	0.740851		FALSE
4194.41	36263.2	312	4.19297		4350.6	539.642	0.030026	0.9641		FALSE
4198.33	36280	351	4.71709		1262.14	1396.01	0.0337792	3.32635		FALSE
4201.13	36291.9	289	3.88387		8688.61	474.757	0.0278125	0.483521		FALSE
4203.46	36301.9	216	2.90283		5250.2	284.695	0.0207872	0.800628		FALSE
4205	36308.5	210	2.82219		1857.62	534.994	0.0202098	2.26365		FALSE
4207.69	36320	177	2.3787		4871.26	225.493	0.017034	0.863778		FALSE
4365.39	36987.3	549	7.37225		752.383	3834.25	0.0528342	5.80208		FALSE
4438.84	37294	153	2.05237		5127.09	241.607	0.0147243	0.865762		FALSE
4448.75	37335.2	179	2.40114		3201.1	344.538	0.0172264	1.38976		FALSE
4450.37	37341.9	206	2.76332		2689.69	512.144	0.0198248	1.6546		FALSE
4569.74	37834.4	817	10.8103		909.05	4991.74	0.0786257	5.02694		FALSE
4646.14	38146.2	477	6.31151		982.05	2704.13	0.0459051	4.73106		FALSE
4721.86	38452.7	152	2.01514		4207.65	267.127	0.014628	1.12221		FALSE
4724.64	38463.9	180	2.38635		3906.6	319.239	0.0173227	1.2094		FALSE
4726.64	38472	247	3.2746		6006.72	316.19	0.0237706	0.786893		FALSE
4739.55	38524	3912	51.8633		795.783	32385.8	0.37648	5.95583		FALSE
4749	38562	765	10.142		9020.38	743.198	0.0736214	0.526474		FALSE
4755.88	38589.6	1938	25.693		880.402	15936.5	0.186508	5.40194		FALSE
4765.49	38628.2	358	4.74618		2651.67	1187.73	0.0344529	1.79716		FALSE
4770.6	38648.7	195	2.58521		4478.74	342.325	0.0187662	1.06517		FALSE
4773.09	38658.7	158	2.09468		2433.51	359.727	0.0152055	1.9614		FALSE
4918.61	39237.9	164.5	2.1728		5002.83	220.544	0.015831	0.983167		FALSE
4925.3	39264.3	882.25	11.6532		927.655	5808.27	0.0849052	5.30941		FALSE
4932.76	39293.8	158	2.08694		4809.87	259.793	0.0152055	1.02555		FALSE
5039	39710.7	169	2.23224		3910.1	279.056	0.0162641	1.28871		FALSE
5041.36	39719.9	168	2.21903		6102.66	268.575	0.0161678	0.826091		FALSE
5068.53	39825.8	348	4.52079		946.682	1976.33	0.0334905	5.354		FALSE
5143.86	40117.9	1016	13.1986		727.868	8797.15	0.0977769	7.06703		FALSE
5154.48	40158.9	159	2.06553		3497.77	229.504	0.0153017	1.47365		FALSE
5279.35	40637.9	367	4.742		3633.06	937.115	0.035319	1.45314		FALSE
5281.96	40647.9	384	4.96165		5989.28	807.799	0.0369551	0.881903		FALSE
5284.08	40656	226	2.92014		5552.32	295.922	0.0217496	0.951689		FALSE
5339.63	40867.1	202	2.59529		1348.07	788.781	0.0194399	3.96094		FALSE
5355.68	40928	213	2.73662		7753.55	274.343	0.0204985	0.69074		FALSE
5358.58	40938.9	211	2.71092		4553.59	485.457	0.020306	1.17678		FALSE
5368.56	40976.7	776	9.97003		1223.69	4974.84	0.07468	4.38719		FALSE
5370.48	40984	824	10.5867		5114.05	2060.99	0.0792994	1.05014		FALSE
5381.97	41027.4	4587	58.9337		757.247	42156.6	0.44144	7.10729		FALSE
5399.61	41094	228	2.92934		8260.01	423.709	0.0219421	0.653705		FALSE
5402.24	41103.9	281	3.61028		4177.93	545.208	0.0270426	1.29304		FALSE
5411.93	41140.4	237	3.04497		3000.02	787.124	0.0228082	1.80396		FALSE
5442.65	41256	180.75	2.32227		4534.23	324.549	0.0173949	1.20035		FALSE
5445.02	41264.8	173.25	2.22591		3827.83	407.257	0.0166731	1.42248		FALSE
5612.01	41887.2	371.5	4.78518		2489.75	1464.65	0.0357521	2.25405		FALSE
5613.39	41892.3	359.5	4.63061		2175.72	1293.99	0.0345972	2.58001		FALSE
5724.67	42301.9	201.5	2.55834		1299.42	1162.03	0.0193918	4.40556		FALSE
5761.46	42436.4	160.5	2.03672		1648.21	587.516	0.0154461	3.49558		FALSE
6081.59	43589.4	567	7.21147		962.311	5013.98	0.0545665	6.31978		FALSE
6094.69	43636	261	3.31956		2762.03	1050.84	0.0251179	2.2066		FALSE
6100.33	43656	304	3.86646		5541.21	639.912	0.0292561	1.1009		FALSE
6106.3	43677.2	460	5.85057		3733.96	935.058	0.0442691	1.63534		FALSE
6108.23	43684	542	6.8935		7932.13	1146.64	0.0521605	0.770061		FALSE
6111.28	43694.8	582	7.40224		2593.45	1595.94	0.05601	2.35643		FALSE
6113.86	43704	635	8.07633		6176.48	1032.18	0.0611106	0.989862		FALSE
6127.39	43751.9	1134	14.4229		4550.51	2479.98	0.109133	1.34653		FALSE
6138.02	43789.5	2402	30.5502		1001.29	20993.4	0.231162	6.1301		FALSE
6140.42	43798	2393	30.4357		7238.88	2690.08	0.230295	0.848256		FALSE
6153.08	43842.7	10391	132.159		806.939	127705	1	7.62522		FALSE
6174.77	43919.3	1436	18.264		2557.32	5603.47	0.138197	2.41455		FALSE
6177.76	43929.9	1396	17.7552		6076.98	2328.54	0.134347	1.01658		FALSE
6179.76	43936.9	1331	16.9285		1460.44	10279.1	0.128092	4.23143		FALSE
6190.81	43975.8	724	9.20829		5473.04	1545.13	0.0696757	1.13115		FALSE
6193.11	43984	674	8.57236		3929.37	1449.59	0.0648638	1.57611		FALSE
6195.96	43994	648	8.24167		5398.61	1055.74	0.0623617	1.14769		FALSE
6198.18	44001.8	628	7.9873		3369.96	1660.53	0.0604369	1.83924		FALSE
6201.63	44013.9	537	6.82991		3574.07	1123.57	0.0516793	1.73517		FALSE
6204.47	44023.9	446	5.67251		8042.68	735.183	0.0429218	0.771443		FALSE
6212.69	44052.9	533	6.84568		1038.17	4936.69	0.0512944	5.98429		FALSE
6221.36	44083.3	323	4.14851		4736.45	681.563	0.0310846	1.31351		FALSE
6224.39	44094	283	3.63476		3396.65	591.586	0.0272351	1.83251		FALSE
6227.23	44103.9	273	3.50633		6142.17	435.639	0.0262727	1.01385		FALSE
6229.3	44111.2	242	3.10817		4041.14	403.039	0.0232894	1.54147		FALSE
6232.68	44123.1	251	3.22376		3046.66	666.9	0.0241555	2.04574		FALSE
6235.03	44131.3	247	3.17239		4711.85	400.018	0.0237706	1.32327		FALSE
6238.05	44141.9	247	3.17239		3589.92	515.432	0.0237706	1.73766		FALSE
6240.96	44152.1	248	3.18523		3230.35	654.957	0.0238668	1.93197		FALSE
6243.2	44160	268	3.44211		5508.4	433.861	0.0257916	1.1334		FALSE
6246.03	44169.9	310	3.98154		4445.3	636.237	0.0298335	1.40509		FALSE
6248.9	44180	289	3.71182		7583.67	457.144	0.0278125	0.823994		FALSE
6251.75	44190	297	3.81457		4309.62	780.522	0.0285824	1.45065		FALSE
6254.61	44200	332	4.2641		7103.2	527.122	0.0319507	0.880533		FALSE
6259.71	44217.9	365	4.68794		4886.03	969.023	0.0351266	1.28114		FALSE
6262.03	44226	365	4.68794		7849.14	579.471	0.0351266	0.797798		FALSE
6264	44232.9	349	4.48245		5213.99	588.57	0.0335868	1.20138		FALSE
6267.71	44245.9	418	5.36866		3919.15	1088.06	0.0402271	1.59925		FALSE
6270.56	44255.8	471	6.04937		4012.41	1023.99	0.0453277	1.56279		FALSE
6272.88	44264	534	6.85853		5596.18	876.172	0.0513906	1.12092		FALSE
6290.74	44326.4	2977	38.2356		953.261	32897.2	0.286498	6.59918		FALSE
6301.14	44362.7	1652	21.2178		1033.29	16048	0.158984	6.09814		FALSE
6321.56	44434	343	4.40538		9322.69	551.037	0.0330093	0.678083		FALSE
6324.42	44444	320	4.10998		8407.86	680.863	0.0307959	0.752203		FALSE
6327.25	44453.8	298	3.82742		7348.52	487.978	0.0286787	0.861024		FALSE
6328.45	44458	275	3.53201		3500.94	585.426	0.0264652	1.80764		FALSE
6332.46	44472	234	3.00542		3721.13	602.83	0.0225195	1.70176		FALSE
6334.75	44479.9	213	2.7357		6398.44	429.644	0.0204985	0.990047		FALSE
6337.05	44488	189	2.42746		4638.74	288.888	0.0181888	1.36612		FALSE
6383.17	44648.2	173	2.21859		3661.45	279.761	0.016649	1.74335		FALSE
6385.37	44655.9	220	2.82132		4644.92	447.938	0.0211722	1.3747		FALSE
6387.92	44664.7	201	2.57766		5111.75	403.483	0.0193437	1.24965		FALSE
6390.59	44673.9	162	2.07752		4024.7	385.967	0.0155904	1.58784		FALSE
7132.6	47176	166	2.12809		8993.08	249.305	0.0159754	0.793121		FALSE
7135.62	47185.9	201	2.57678		6121.62	397.162	0.0193437	1.16564		FALSE
7138.31	47194.7	240	3.07676		3705.57	411.016	0.0230969	1.92637		FALSE
7140.8	47202.9	311	3.98696		3565.89	711.218	0.0299297	2.00253		FALSE
7143.55	47211.9	390	4.99973		4787.13	849.135	0.0375325	1.49224		FALSE
7146.01	47220	426	5.48973		7610.71	712.957	0.040997	0.938941		FALSE
7149.05	47229.9	478	6.15983		6011.66	814.199	0.0460013	1.1892		FALSE
7159.64	47264.7	2306	29.7167		681.79	30178.9	0.221923	10.5012		FALSE
7184.01	47344.4	265	3.41497		2774.72	913.597	0.0255028	2.58909		FALSE
7186.94	47354	260	3.35054		7832.96	444.317	0.0250217	0.917525		FALSE
7189.97	47363.9	261	3.36342		5139.9	581.708	0.0251179	1.39885		FALSE
7193.05	47374	240	3.0928		4083.03	422.229	0.0230969	1.76169		FALSE
7196.08	47383.9	264	3.40208		4707.57	713.544	0.0254066	1.52862		FALSE
7199.17	47394	277	3.56961		5628.62	477.735	0.0266577	1.27903		FALSE
7201.61	47402	295	3.80157		5866.17	520.753	0.02839	1.22765		FALSE
7206.52	47418	289	3.72425		4726.72	1142.62	0.0278125	1.52463		FALSE
7213.75	47441.6	267	3.44074		3041.82	799.259	0.0256953	2.37152		FALSE
7219.39	47460	317	4.08508		10752.1	550.152	0.0305072	0.671443		FALSE
7228.41	47489.4	561	7.22943		2003.88	3706.36	0.053989	3.60721		FALSE
7245.32	47544.5	2687	34.6265		857.183	30895.2	0.258589	8.45249		FALSE
7258.7	47588.1	266	3.42786		14169.2	471.652	0.0255991	0.512288		FALSE
7261.75	47598	256	3.29899		7170.77	554.1	0.0246367	1.01269		FALSE
7264.83	47608	259	3.33765		6750.36	578.544	0.0249254	1.07621		FALSE
7267.25	47615.9	260	3.35054		4643.74	606.852	0.0250217	1.56495		FALSE
7269.74	47624	250	3.22167		4298.59	569.629	0.0240593	1.69119		FALSE
7385.86	48000	154	2.00775		7498.81	289.116	0.0148205	0.984937		FALSE
7388.94	48009.9	154	2.00775		6476.49	276.992	0.0148205	1.14089		FALSE
7409.13	48075	159	2.07294		5614.23	310.653	0.0153017	1.31971		FALSE
7411.93	48084	201	2.62051		5770.5	371.784	0.0193437	1.28445		FALSE
7415.03	48094	223	2.90733		7794.33	337.82	0.0214609	0.951336		FALSE
7417.8	48102.9	204	2.65962		5772.92	441.962	0.0196324	1.28493		FALSE
7420.98	48113.1	255	3.32453		5317.75	544.592	0.0245405	1.39551		FALSE
7424.36	48124	383	4.99331		4682.32	831.11	0.0368588	1.58562		FALSE
7430.01	48142.2	978	12.7505		1026.12	8842.03	0.0941199	7.24088		FALSE
7674.47	48922	179	2.375		6257.81	392.324	0.0172264	1.22638		FALSE
7677.6	48931.9	209	2.77304		4477.56	483.067	0.0201136	1.71468		FALSE
7685.86	48958	276	3.66201		4050.51	515.162	0.0265614	1.8975		FALSE
7690.91	48974	357	4.73673		7480.25	653.68	0.0343567	1.02816		FALSE
7694.06	48983.9	375	4.97555		4612.9	916.173	0.0360889	1.66795		FALSE
7705.71	49020.7	2954	39.1941		927.1	31931.8	0.284284	8.31162		FALSE
7717.49	49057.9	518	6.8729		6167.64	1140.29	0.0498508	1.25129		FALSE
7720.68	49068	391	5.18784		10234.5	683.228	0.0376287	0.754378		FALSE
7723.84	49077.9	393	5.21438		5074.6	708.547	0.0378212	1.52206		FALSE
7726.66	49086.8	454	6.02374		5485.45	1032.67	0.0436917	1.40857		FALSE
7729.55	49096	466	6.18295		3356.56	1121.43	0.0448465	2.30282		FALSE
7732.99	49106.8	514	6.81982		4866.45	1241.69	0.0494659	1.58904		FALSE
7735.27	49114	537	7.12499		5668.25	1331.43	0.0516793	1.36467		FALSE
7738.83	49125.2	591	7.84147		5396.63	1096.23	0.0568761	1.43401		FALSE
7741.8	49134.6	665	8.82331		4981.16	1950.21	0.0639977	1.55422		FALSE
7744.73	49143.8	599	7.94762		5558.55	1740.28	0.057646	1.3933		FALSE
7747.39	49152.2	470	6.23603		6629.47	1342.61	0.0452315	1.16863		FALSE
7750.8	49162.9	346	4.59078		4990.97	787.613	0.033298	1.55296		FALSE
7753.86	49172.6	234	3.10475		5173.91	534.218	0.0225195	1.49865		FALSE
7757.24	49183.2	188	2.49441		5126	340.03	0.0180926	1.51331		FALSE
7760.2	49192.5	185	2.45461		3858.87	497.131	0.0178039	2.011		FALSE
7763.2	49202	161	2.13617		4143.76	285.818	0.0154942	1.87347		FALSE
8215.84	50606	150	2.07229		10067	239.673	0.0144356	0.816119		FALSE
8221.73	50624	146	2.01703		6018.88	249.47	0.0140506	1.36599		FALSE
8225	50634	176	2.43148		7188.41	352.89	0.0169377	1.1442		FALSE
8228	50643.2	188	2.59727		6472.61	331.275	0.0180926	1.2712		FALSE
8230.89	50652	224	3.09462		9774.56	448.106	0.0215571	0.842072		FALSE
8234.15	50662	250	3.45381		6940.02	548.2	0.0240593	1.18647		FALSE
8240.06	50680	296	4.08932		10509	686.953	0.0284862	0.784095		FALSE
8243.3	50689.9	325	4.48996		5626.64	804.37	0.0312771	1.46505		FALSE
8267.33	50763.2	951	13.1383		1178.97	10909.8	0.0915215	7.01233		FALSE
8270.2	50772	1002	13.8429		4184.74	3176.27	0.0964296	1.97628		FALSE
8273.49	50782	1024	14.1468		8994.8	1961.59	0.0985468	0.919808		FALSE
8276.11	50790	1100	15.1968		7972.36	2098.98	0.105861	1.0381		FALSE
8293.82	50843.9	2279	31.485		1177.03	28667.2	0.219324	7.04638		FALSE
8296.45	50851.9	2420	33.4329		5695.37	6227.36	0.232894	1.4567		FALSE
8310.16	50893.6	5591	77.2411		709.024	105929	0.538062	11.7206		FALSE
8330.66	50955.9	1508	21.3026		11602.6	3840.16	0.145126	0.717999		FALSE
8333.29	50964	1444	20.3985		5219.2	2812.82	0.138966	1.59666		FALSE
8336.69	50974.3	1380	19.4945		3535.43	4490.09	0.132807	2.35804		FALSE
8339.89	50984	1393	19.6781		9406.38	2665.94	0.134058	0.886621		FALSE
8343.19	50994	1352	19.0989		7568.19	3482.45	0.130113	1.1024		FALSE
8345.82	51002	1334	18.8446		5012.64	3481.53	0.12838	1.66496		FALSE
8349.12	51012	1321	18.661		4749.74	2589.79	0.127129	1.75781		FALSE
8352.01	51020.8	1348	19.0424		6158.3	2634.95	0.129728	1.35622		FALSE
8355.01	51029.9	1347	19.0283		4736.96	4317.31	0.129631	1.76379		FALSE
8358.34	51040	1289	18.209		4581.36	2529.14	0.12405	1.82442		FALSE
8370.64	51077.3	1635	23.0967		733.109	28056.6	0.157348	11.418		FALSE
8397.98	51160	929	13.1234		878.133	11816.8	0.0894043	9.56345		FALSE
8398.44	51161.4	937	13.2365		1680.63	6902.96	0.0901742	4.99719		FALSE
8409.18	51193.9	586	8.27808		6979.07	2689.24	0.056395	1.20491		FALSE
8418.07	51220.8	403	5.69295		5468.04	1019.18	0.0387836	1.5395		FALSE
8421.07	51229.8	354	5.00075		6984	672.506	0.0340679	1.20577		FALSE
8423.76	51238	330	4.66172		7326.02	624.941	0.0317583	1.14984		FALSE
8427.06	51247.9	299	4.2238		7534.84	750.72	0.0287749	1.11841		FALSE
8430.37	51257.9	301	4.25205		6405.11	566.049	0.0289674	1.3162		FALSE
8433.08	51266.1	295	4.16729		4509.64	744.773	0.02839	1.87001		FALSE
8436.35	51276	290	4.09666		6813.23	709.552	0.0279088	1.23823		FALSE
8439.65	51285.9	320	4.52045		6907.12	723.738	0.0307959	1.22188		FALSE
8442.97	51296	271	3.82826		9328.96	498.117	0.0260803	0.905029		FALSE
8445.62	51304	247	3.48922		3555.3	613.062	0.0237706	2.3755		FALSE
8448.95	51314	259	3.65874		9372.1	459.007	0.0249254	0.9015		FALSE
8452.26	51324	262	3.70112		11065.1	451.885	0.0252141	0.763868		FALSE
8455.55	51333.9	267	3.77175		6231.39	765.328	0.0256953	1.35693		FALSE
8458.88	51344	249	3.51748		8200.34	570.018	0.023963	1.03153		FALSE
8464.19	51360	173	2.44387		5410.47	502.182	0.016649	1.56441		FALSE
8468.96	51374.3	149	2.10484		4534.81	369.633	0.0143393	1.86755		FALSE
8484.79	51422	145	2.04833		10859.4	374.103	0.0139544	0.781328		FALSE
8488.09	51431.9	150	2.11896		6400.95	313.043	0.0144356	1.32607		FALSE
8877.26	52590	160	2.33248		4931.2	380.124	0.0153979	1.80022		FALSE
8880.66	52600	179	2.60946		8307.05	366.367	0.0172264	1.06905		FALSE
8884.01	52609.8	170.25	2.48191		7040.08	294.599	0.0163844	1.26192		FALSE
8890.18	52628	169	2.46368		6112.22	317.957	0.0162641	1.45449		FALSE
8893.58	52638	181	2.63862		6449.69	286.787	0.0174189	1.37892		FALSE
8896.6	52646.8	186.5	2.7188		5660.89	404.61	0.0179482	1.57159		FALSE
8899.87	52656.4	206.5	3.01036		5254.54	455.049	0.019873	1.69375		FALSE
8903.1	52666	213.5	3.1124		6811.48	411.483	0.0205466	1.30707		FALSE
8906.49	52675.9	145.5	2.1211		8051.44	255.02	0.0140025	1.1062		FALSE
9096.06	53229.9	176.5	2.58742		5826.93	419.164	0.0169859	1.56104		FALSE
9098.14	53236	154.5	2.26491		4815.56	396.919	0.0148686	1.88932		FALSE
9101.96	53247.1	161.5	2.36753		5212.94	317.152	0.0155423	1.74603		FALSE
9104.99	53255.9	178.5	2.61674		6236.83	332.686	0.0171783	1.45988		FALSE
9139.34	53355.6	721.5	10.5769		779.911	11330.3	0.0694351	11.7184		FALSE
9155.33	53402	153.5	2.25025		7264.32	371.841	0.0147724	1.26031		FALSE
9158.79	53412	138.5	2.03036		4902.51	261.97	0.0133288	1.86818		FALSE
9178.13	53468	138.5	2.03036		10867.1	232.444	0.0133288	0.84458		FALSE
9185.04	53488	141.5	2.07433		9894.83	234.346	0.0136176	0.928267		FALSE
9270.95	53736	143.5	2.12435		5570.89	322.926	0.01381	1.66418		FALSE
9274.66	53746.6	150.5	2.22798		4595.58	390.224	0.0144837	2.01817		FALSE
9277.21	53754	206.5	3.05699		5174.43	385.58	0.019873	1.79289		FALSE
9280.68	53764	251.5	3.72317		7622.85	606.227	0.0242036	1.21748		FALSE
9284.15	53774	342.5	5.07032		5541.42	650.758	0.0329612	1.67541		FALSE
9287.59	53783.9	475.5	7.03923		5881.82	1139.21	0.0457608	1.57903		FALSE
9290.76	53793	566.5	8.38638		4484.32	1830.05	0.0545183	2.07183		FALSE
9293.82	53801.8	537.5	7.95707		2622.84	2451.67	0.0517275	3.54342		FALSE
9299.44	53818	310.5	4.59659		5038.71	765.757	0.0298816	1.8456		FALSE
9302.92	53828	219.5	3.24944		6284.84	509.691	0.021124	1.48022		FALSE
9306.4	53838	146.5	2.16876		4877.1	279.462	0.0140987	1.90818		FALSE
9309.84	53847.9	143.5	2.12435		5275.98	315.774	0.01381	1.76457		FALSE
9418.04	54157.9	149.5	2.23115		6303.37	363.256	0.0143875	1.49413		FALSE
9421.14	54166.8	169.5	2.52963		6103.96	445.028	0.0163122	1.54345		FALSE
9424.37	54176	236.5	3.52954		10210	685.188	0.0227601	0.923055		FALSE
9427.64	54185.3	274.5	4.09665		6919.69	677.804	0.0264171	1.36244		FALSE
9430.68	54194	352.5	5.26073		9162.78	1076.88	0.0339236	1.02924		FALSE
9434.18	54204	383.5	5.72338		11783.2	755.57	0.0369069	0.800646		FALSE
9437.67	54214	429.5	6.40988		6788.36	1385.95	0.0413338	1.39027		FALSE
9441.47	54224.8	452.5	6.75314		6342.09	1211.52	0.0435473	1.4887		FALSE
9445.36	54235.9	498.5	7.43964		5022.92	1335.71	0.0479742	1.88045		FALSE
9448.5	54244.9	564.5	8.42463		4543.97	1538.21	0.0543259	2.07935		FALSE
9452.18	54255.4	639.5	9.54393		5901	1293.98	0.0615436	1.60179		FALSE
9458.67	54273.9	906.5	13.5287		2887.79	5018.48	0.087239	3.2754		FALSE
9479.24	54332.5	3135.5	46.7944		642.462	72325.9	0.301752	14.7545		FALSE
9499.44	54390	1031.5	15.3942		8071.22	2132.69	0.0992686	1.17695		FALSE
9503.63	54401.9	1080.5	16.1254		5117.92	2216.06	0.103984	1.85693		FALSE
9527.76	54470.5	532.5	7.94706		2988.78	2581.74	0.0512463	3.18785		FALSE
9535.31	54491.9	396.5	5.91739		5937.5	1056.6	0.038158	1.60595		FALSE
9538.85	54502	371.5	5.54429		4083.16	957.176	0.0357521	2.33614		FALSE
9541.3	54509	329.5	4.91748		4866.8	1109.45	0.0317101	1.96049		FALSE
9545.18	54520	310.5	4.63392		8695.99	616.501	0.0298816	1.09765		FALSE
9548.71	54530	288.5	4.30559		10032.9	927.503	0.0277644	0.951738		FALSE
9571.27	54594	152.5	2.27592		4990.65	302.452	0.0146762	1.91784		FALSE
9574.1	54602	134.5	2.00729		6413.05	265.71	0.0129439	1.49291		FALSE
9789.38	55208.7	133.5	2.04046		5098.81	342.437	0.0128477	1.91994		FALSE
9792.7	55218	136.5	2.08631		5359.54	255.87	0.0131364	1.82715		FALSE
9796.26	55228	143.5	2.1933		5219.86	343.152	0.01381	1.87673		FALSE
9799.8	55237.9	164.5	2.51427		5375.25	314.054	0.015831	1.82313		FALSE
9802.65	55245.9	162.5	2.48371		5554.9	402.58	0.0156385	1.76469		FALSE
9806.26	55256	184.5	2.81996		6755.78	427	0.0177558	1.45154		FALSE
9809.82	55266	182.5	2.78939		8038.81	347.697	0.0175633	1.22031		FALSE
9813.4	55276	196.5	3.00337		4787.56	509.761	0.0189106	2.04977		FALSE
9816.26	55284	198.5	3.03394		9786.2	492.1	0.0191031	1.00307		FALSE
9823.41	55304	240.5	3.67588		10798	740.006	0.023145	0.909742		FALSE
9827.96	55316.7	277.5	4.2414		3798.52	920.8	0.0267058	2.58732		FALSE
9851.43	55382.3	1068.5	16.3313		613.42	24887.1	0.102829	16.0598		FALSE
9875.17	55448.6	217.5	3.32434		5857.27	554.627	0.0209316	1.68597		FALSE
9878.49	55457.9	176.5	2.69769		4601.06	366.112	0.0169859	2.147		FALSE
9882.07	55467.9	186.5	2.85053		5876.75	550.685	0.0179482	1.68155		FALSE
9884.98	55476	176.5	2.69769		6291.47	339.084	0.0169859	1.57117		FALSE
9888.54	55485.9	145.5	2.22387		5515.17	345.206	0.0140025	1.79297		FALSE
10283.3	56576	193.25	3.05375		4508.32	584.574	0.0185978	2.28096		FALSE
10287.1	56586.5	227.25	3.59102		3087.8	784.377	0.0218699	3.33154		FALSE
10290.6	56595.9	243.25	3.84385		6796.78	626.571	0.0234097	1.51403		FALSE
10293.5	56603.9	189.25	2.99054		6220.37	469.998	0.0182129	1.65481		FALSE
10297.2	56614	152.25	2.40586		7518.63	348.954	0.0146521	1.36955		FALSE

## Sheet: ICDCfeiyankeleibo_41253-1_0_B1_
Spectrum: ICDCfeiyankeleibo 41253-1\0_B1\1 1SLin, "Baseline subt." (D:\Data\BioTyperRealTimeProcessing\China CDC\20120528feiyankeleibo\ICDCfeiyankeleibo 41253-1\0_B1\1)
m/z	time	Intens.	SN	Quality Fac.	Res.	Area	Rel. Intens.	FWHM	Chi^2	Bk. Peak
2584.71	28556.6	155	3.0828		713.726	586.526	0.0129539	3.62143		FALSE
2687.35	29110.1	417	8.16625		688.415	1751.04	0.0348502	3.90367		FALSE
3037.8	30924.8	115	2.18348		3222.96	182.74	0.00961096	0.942549		FALSE
3043.61	30954	124	2.35436		2440.22	192.966	0.0103631	1.24727		FALSE
3045.99	30965.9	113	2.14551		2617.53	121.666	0.00944382	1.16369		FALSE
3055.18	31011.9	125	2.37335		3436.19	156.465	0.0104467	0.889116		FALSE
3057.15	31021.8	128	2.43031		3557.06	136.564	0.0106974	0.859459		FALSE
3058.9	31030.6	160	3.03789		3274.07	209.637	0.0133718	0.93428		FALSE
3060.97	31041	186	3.53154		2984.74	258.079	0.0155447	1.02554		FALSE
3064.76	31060	383	7.27194		1324.61	937.226	0.0320087	2.31372		FALSE
3066.55	31068.9	406	7.70864		3280.18	608.501	0.0339309	0.934873		FALSE
3072.92	31100.7	3444	65.3905		745.228	19626.3	0.287828	4.12346		FALSE
3078.87	31130.5	950	18.0374		1084.05	4188.85	0.0793949	2.84017		FALSE
3085.23	31162.2	434	8.24027		4085.67	505.153	0.0362709	0.755135		FALSE
3086.85	31170.2	342	6.49348		2979.81	499.213	0.0285822	1.03592		FALSE
3088.8	31180	242	4.5948		3957.59	329.056	0.0202248	0.780476		FALSE
3090.81	31190	171	3.24674		4639.84	190.168	0.0142911	0.666147		FALSE
3092.49	31198.4	165	3.13282		1070.52	498.473	0.0137896	2.88877		FALSE
3096.42	31217.9	112	2.12652		3830.65	139.939	0.00936024	0.808327		FALSE
3137.57	31422	109	2.07092		8604.79	126.32	0.00910952	0.36463		FALSE
3141.67	31442.3	374	7.10574		1396.65	986.247	0.0312565	2.24943		FALSE
3143.23	31450	326	6.19377		3905.3	365.775	0.027245	0.804862		FALSE
3146.54	31466.3	329	6.25077		843.833	1561.18	0.0274957	3.72887		FALSE
3156.2	31514	114	2.16592		5647.56	141.919	0.00952739	0.558861		FALSE
3576.56	33521.6	233.25	4.37556		1800.62	599.673	0.0194935	1.9863		FALSE
3578.09	33528.7	202.25	3.79403		3907.38	240.376	0.0169028	0.915725		FALSE
3580.25	33538.7	122.25	2.2933		2783.9	184.585	0.0102169	1.28606		FALSE
3619.09	33718	150.25	2.81856		5427.68	195.583	0.0125569	0.666785		FALSE
3659.68	33904.4	176.25	3.30629		1107.01	654.414	0.0147298	3.30591		FALSE
3661.78	33914	113.25	2.12447		5897.58	148.143	0.00946471	0.620896		FALSE
3706.85	34119.6	417.25	7.77189		2240.77	947.388	0.0348711	1.65428		FALSE
3708.46	34127	468.25	8.72184		3107.32	930.599	0.0391333	1.19346		FALSE
3710.41	34135.8	404.25	7.52975		2120.7	963.914	0.0337846	1.74961		FALSE
3849.52	34762.6	590.25	10.9463		949.079	2823.73	0.0493293	4.05606		FALSE
4129.85	35992.3	213.125	3.92989		1096.42	906.8	0.0178116	3.76666		FALSE
4132.1	36002	149.125	2.74977		4317.12	194.212	0.0124629	0.957142		FALSE
4134.42	36012	143.125	2.63914		6722.2	228.467	0.0119615	0.615039		FALSE
4136.92	36022.7	159.125	2.93417		3642.22	327.753	0.0132987	1.13582		FALSE
4139.06	36032	178.125	3.28451		5116.16	229.72	0.0148865	0.809017		FALSE
4143.47	36051	337.125	6.14315		2254.9	1093.42	0.0281748	1.83754		FALSE
4152.05	36087.9	2718.12	49.5302		893.558	17241	0.227164	4.64665		FALSE
4158.8	36116.9	735.125	13.3956		3121.65	1333.64	0.061437	1.33224		FALSE
4160.63	36124.7	663.125	12.0836		2939.05	1131.24	0.0554197	1.41564		FALSE
4162.9	36134.5	508.125	9.25915		3404.12	839.968	0.0424658	1.2229		FALSE
4165.57	36145.9	397.125	7.23648		6063.33	664.661	0.0331892	0.68701		FALSE
4167.9	36156	314.125	5.72404		4833.99	547.838	0.0262526	0.862207		FALSE
4169.77	36164	299.125	5.45071		3878.09	617.878	0.024999	1.07521		FALSE
4174.42	36183.9	242.125	4.41205		3410.46	511.526	0.0202353	1.22401		FALSE
4176.76	36194	207.125	3.77427		7094.13	273.624	0.0173102	0.588763		FALSE
4178.63	36202	217.125	3.95649		4237.4	364.12	0.0181459	0.986132		FALSE
4181.78	36215.5	321.125	5.8516		3215.93	632.984	0.0268376	1.30033		FALSE
4182.83	36219.9	366.125	6.6716		3839.1	577.851	0.0305984	1.08953		FALSE
4184.93	36229	232.125	4.22982		3601.99	370.959	0.0193995	1.16184		FALSE
4187.18	36238.6	144.125	2.62627		3737.88	187.087	0.012045	1.1202		FALSE
4189.37	36248	147.125	2.68094		5923.33	193.468	0.0122958	0.707266		FALSE
4191.49	36257	136.125	2.48049		4506.7	172.108	0.0113765	0.930058		FALSE
4194.01	36267.8	175.125	3.19116		3729.72	276.987	0.0146358	1.12448		FALSE
4195.91	36276	233.125	4.24805		3223.73	365.182	0.0194831	1.30157		FALSE
4197.97	36284.8	178.125	3.24583		4439.33	266.096	0.0148865	0.945631		FALSE
4200.35	36294.9	130.125	2.37116		4488.88	174.395	0.010875	0.935722		FALSE
4202.46	36304	150.125	2.73561		6422.8	219.787	0.0125465	0.654304		FALSE
4357.79	36961.8	125.125	2.27426		4057.17	176.97	0.0104571	1.0741		FALSE
4362.31	36980.8	589.125	10.7079		847.894	3364.06	0.0492353	5.14488		FALSE
4642.31	38137.1	345.25	6.24266		2965.86	723.503	0.0288538	1.56525		FALSE
4644.11	38144.4	328.25	5.93527		2797.58	850.827	0.027433	1.66005		FALSE
4736.65	38518.9	622	11.2351		1039.03	3537.59	0.0519828	4.55874		FALSE
4767.81	38644.1	550	9.93462		1090.6	3025.03	0.0459655	4.37174		FALSE
4886.61	39118	134	2.41527		3503.94	209.02	0.0111989	1.3946		FALSE
4888.13	39124	140	2.52341		6611.84	204.964	0.0117003	0.7393		FALSE
4906.82	39198	115	2.0728		4024.28	151.916	0.00961096	1.2193		FALSE
4911.37	39216	127	2.2891		6943.5	158	0.0106138	0.707334		FALSE
4913.9	39226	162	2.91995		7588.15	194.461	0.0135389	0.647576		FALSE
4916.12	39234.7	185	3.33451		4728.82	323.791	0.0154611	1.03961		FALSE
4922.32	39259.2	675	12.3512		1094.66	4420.32	0.0564122	4.49668		FALSE
4930.37	39291	149	2.72641		4386.48	270.798	0.0124525	1.12399		FALSE
4933.3	39302.6	135	2.47024		3659.76	252.125	0.0112824	1.34799		FALSE
4935.49	39311.2	111	2.03108		4919.8	160.093	0.00927667	1.00319		FALSE
5036.48	39707.6	117	2.14087		2108.75	317.746	0.00977811	2.38837		FALSE
5038.63	39716	111	2.03108		11139.6	159.252	0.00927667	0.452318		FALSE
5065.67	39821.4	598	10.8474		943.49	3674.16	0.049977	5.36907		FALSE
5138.84	40105.3	305	5.53251		3739.69	603.147	0.02549	1.37414		FALSE
5140.25	40110.7	319	5.78647		1581.45	1243.04	0.02666	3.25035		FALSE
5276.76	40635	305.125	5.53046		1142.64	1871.56	0.0255004	4.61806		FALSE
5335.63	40858.9	147.125	2.63403		4048.97	330.998	0.0122958	1.31777		FALSE
5337.65	40866.6	159.125	2.84887		4229.64	290.45	0.0132987	1.26196		FALSE
5341.16	40879.9	139.125	2.4908		3415.28	273.483	0.0116272	1.5639		FALSE
5343.28	40888	114.125	2.04322		3027.97	173.475	0.00953784	1.76464		FALSE
5345.92	40898	145.125	2.59822		4499.99	262.773	0.0121286	1.18798		FALSE
5348.3	40907	160.125	2.86677		3811.28	293.117	0.0133822	1.40328		FALSE
5355.95	40936	193.125	3.45758		7768.13	351.644	0.0161402	0.689478		FALSE
5358.31	40944.9	255.125	4.56759		3548.16	499.256	0.0213217	1.51017		FALSE
5365.98	40973.9	455.125	8.14825		3582.93	937.967	0.0380364	1.49765		FALSE
5367.57	40980	473.125	8.47051		6145.14	730.559	0.0395408	0.873466		FALSE
5378.71	41022.1	3001.12	53.7301		793.067	26701.1	0.250815	6.78216		FALSE
5389.8	41064	237.125	4.24533		4521.54	457.681	0.0198174	1.19203		FALSE
5392.46	41074	221.125	3.95887		5814.92	322.321	0.0184802	0.927348		FALSE
5395.1	41084	252.125	4.51388		5915.14	452.468	0.021071	0.912084		FALSE
5397.89	41094.5	298.125	5.33743		3989.46	576.566	0.0249154	1.35304		FALSE
5400.22	41103.3	317.125	5.67759		4404.68	601.663	0.0265033	1.22602		FALSE
5402.29	41111.1	271.125	4.85404		2919.07	661.326	0.0226589	1.85069		FALSE
5405.39	41122.8	224.125	4.01258		4226.29	438.901	0.0187309	1.27899		FALSE
5407.49	41130.7	193.125	3.45758		3095.73	508.33	0.0161402	1.74676		FALSE
6045.89	43470	135.5	2.40265		2273.54	390.546	0.0113242	2.65924		FALSE
6048.68	43479.9	139.5	2.47357		5470.47	278.948	0.0116585	1.1057		FALSE
6053.75	43498	178.5	3.18882		3477.45	430.744	0.0149179	1.74086		FALSE
6058.8	43516	241.5	4.31428		2754.09	702.784	0.020183	2.19993		FALSE
6061.61	43526	300.5	5.36829		3724.58	763.087	0.0251139	1.62746		FALSE
6063.82	43533.8	281.5	5.02886		4049.92	615.422	0.023526	1.49727		FALSE
6069.77	43555	357.5	6.38657		2712.39	1097.93	0.0298776	2.23779		FALSE
6078.23	43585.1	927.5	16.5693		882.797	8995.41	0.0775145	6.8852		FALSE
6084.91	43608.8	597.5	10.6741		3823.73	1001.83	0.0499352	1.59135		FALSE
6091.37	43631.8	889.5	15.8905		3160.08	3854.2	0.0743387	1.9276		FALSE
6093.56	43639.6	963.5	17.2125		1676.13	4589.34	0.0805232	3.6355		FALSE
6098.56	43657.3	805.5	14.3899		4044.53	1777.6	0.0673185	1.50785		FALSE
6101.55	43668	861.5	15.3903		5061.61	1415.25	0.0719987	1.20546		FALSE
6104.37	43678	974.5	17.409		4111.16	2091.56	0.0814425	1.48483		FALSE
6106.88	43686.8	1050.5	18.7667		3816.01	2313.37	0.0877941	1.60033		FALSE
6109.43	43695.9	1142.5	20.4102		4067.77	2493.98	0.0954828	1.50191		FALSE
6111.71	43704	1177.5	21.0355		6677.34	1964.52	0.0984079	0.915291		FALSE
6115.06	43715.9	1345.5	24.0367		4521.93	3570.16	0.112448	1.35231		FALSE
6117.34	43723.9	1493.5	26.6807		5036.98	3210.22	0.124817	1.21448		FALSE
6119.9	43733	1630.5	29.1281		4377.9	3539.47	0.136267	1.39791		FALSE
6122.67	43742.8	1756.5	31.379		3954.25	3887.87	0.146797	1.54838		FALSE
6135.26	43787.4	3274.5	58.4974		915.438	32437.9	0.273662	6.70199		FALSE
6149.97	43839.4	11965.5	213.758		796.847	147123	1	7.71788		FALSE
6160.88	43878	2980.5	53.2452		5916.92	3369.32	0.249091	1.04123		FALSE
6163.76	43888.2	3101.5	55.4068		1651.08	22535.5	0.259204	3.73318		FALSE
6171.65	43916	2555.5	45.6528		898.075	27210.3	0.213572	6.87208		FALSE
6184.92	43962.8	1361.5	24.3225		1667.15	6607.08	0.113785	3.70989		FALSE
6190.92	43984	1231.5	22.0002		5962.34	2737.02	0.102921	1.03834		FALSE
6202.85	44026	705.5	12.5991		5346.89	1172.77	0.0589612	1.16009		FALSE
6206.26	44038	650.5	11.6169		10277.5	1072.49	0.0543646	0.60387		FALSE
6208.07	44044.4	620.5	11.0811		6129.08	2023.18	0.0518574	1.01289		FALSE
6211.93	44057.9	595.5	10.6347		7766.25	1243.3	0.0497681	0.799863		FALSE
6214.34	44066.4	529.5	9.45602		1809.8	2421.47	0.0442522	3.43372		FALSE
6219.91	44086	416.5	7.43802		3961.02	674.642	0.0348084	1.57028		FALSE
6222.74	44095.9	392.5	7.00942		4706.91	1031.99	0.0328026	1.32204		FALSE
6225.03	44104	357.5	6.38438		7137.37	571.207	0.0298776	0.872174		FALSE
6230.7	44123.9	326.5	5.83077		5470.81	703.293	0.0272868	1.1389		FALSE
6232.99	44131.9	322.5	5.75933		3853.32	690.618	0.0269525	1.61756		FALSE
6235.82	44141.9	306.5	5.4736		4026.22	499.47	0.0256153	1.5488		FALSE
6237.56	44148	296.5	5.29501		6087.73	631.767	0.0247796	1.02461		FALSE
6240.41	44158	278.5	4.97356		3658.68	465.479	0.0232752	1.70564		FALSE
6243.24	44167.9	294.5	5.2593		5883.9	634.029	0.0246124	1.06107		FALSE
6248.96	44188	295.5	5.27715		7630.43	325.637	0.024696	0.818953		FALSE
6251.24	44196	328.5	5.86648		10835	668.987	0.0274539	0.576948		FALSE
6253.9	44205.3	335.5	5.99149		4469.31	734.576	0.0280389	1.3993		FALSE
6256.31	44213.7	328.5	5.86648		3434.45	896.877	0.0274539	1.82163		FALSE
6259.23	44224	322.5	5.75933		8565.56	358.817	0.0269525	0.730744		FALSE
6261.75	44232.8	336.5	6.00935		3011	749.658	0.0281225	2.07962		FALSE
6264.32	44241.8	388.5	6.93799		5779.04	632.075	0.0324683	1.08397		FALSE
6267.21	44251.9	445.5	7.95591		5829.78	915.458	0.037232	1.07503		FALSE
6269.71	44260.7	476.5	8.50952		5007.35	1011.58	0.0398228	1.2521		FALSE
6272.56	44270.7	537.5	9.59889		4560.71	1151.83	0.0449208	1.37535		FALSE
6275.22	44280	611.5	10.9204		6459.24	984.506	0.0511053	0.97151		FALSE
6278.03	44289.8	722.5	12.9027		5153.87	1526.86	0.0603819	1.21812		FALSE
6280.37	44298	868.5	15.51		8373.57	1382.82	0.0725837	0.750023		FALSE
6287.77	44323.9	2149.5	38.3866		1041.29	20124.2	0.179641	6.03846		FALSE
6296.38	44354	1320.5	23.582		5399.97	2167.87	0.110359	1.166		FALSE
6298.47	44361.3	1345.5	24.0285		1630.33	7385.77	0.112448	3.8633		FALSE
6306.91	44390.7	484.5	8.65239		5258.72	1027.87	0.0404914	1.19932		FALSE
6309.56	44400	456.5	8.15236		7500.66	899.557	0.0381514	0.841201		FALSE
6312.42	44410	373.5	6.67011		8708.05	577.982	0.0312147	0.724895		FALSE
6315.28	44419.9	351.5	6.27722		7081.54	709.387	0.0293761	0.891794		FALSE
6317.88	44429	324.5	5.79505		5508.98	535.858	0.0271196	1.14683		FALSE
6320.75	44439	322.5	5.75933		2739.72	861.912	0.0269525	2.30707		FALSE
6323.31	44448	303.5	5.42002		6351.96	484.253	0.0253646	0.99549		FALSE
6326.16	44457.9	251.5	4.49139		6274.16	519.931	0.0210188	1.00829		FALSE
6328.72	44466.8	222.5	3.97349		3114.5	583.439	0.0185951	2.03202		FALSE
6331.9	44477.9	185.5	3.31273		3956.88	302.029	0.0155029	1.60022		FALSE
6335.94	44492	152.5	2.7234		5984.47	170.164	0.012745	1.05873		FALSE
6338.23	44499.9	170.5	3.04486		7038.03	403.66	0.0142493	0.900569		FALSE
6341.11	44510	145.5	2.5984		5876.37	229.432	0.01216	1.07909		FALSE
6343.74	44519.1	136.5	2.43767		4371.56	277.185	0.0114078	1.45114		FALSE
6346.64	44529.2	134.5	2.40195		4845.58	259.443	0.0112407	1.30978		FALSE
6349.16	44538	136.5	2.43767		5580	192.931	0.0114078	1.13784		FALSE
6354.91	44558	115.5	2.0666		7806.96	160.207	0.00965275	0.814005		FALSE
6379.65	44643.9	114.5	2.04871		5147.2	183.182	0.00956918	1.23944		FALSE
6382.2	44652.8	112.5	2.01293		4671.83	209.528	0.00940203	1.3661		FALSE
7135.12	47193.1	114	2.10989		5384.64	219.946	0.00952739	1.32509		FALSE
7138.01	47202.6	136	2.51706		5450.97	282.146	0.011366	1.30949		FALSE
7140.87	47212	153	2.83169		5617.46	248.437	0.0127868	1.27119		FALSE
7143.54	47220.7	162	3.03593		4151.21	356.624	0.0135389	1.72083		FALSE
7155.86	47261.1	928	17.391		744.291	11065.8	0.0775563	9.61433		FALSE
7169.09	47304.5	138	2.58616		3543.86	451.758	0.0115332	2.02296		FALSE
7202.55	47414	115	2.15514		6913.58	187.03	0.00961096	1.0418		FALSE
7208.07	47432	117	2.19262		8411.34	238.637	0.00977811	0.856947		FALSE
7211.14	47442	131	2.45498		9713.24	168.122	0.0109481	0.742403		FALSE
7214.19	47452	137	2.56742		8145.16	182.857	0.0114496	0.885703		FALSE
7217.02	47461.2	124	2.3238		5951.42	195.302	0.0103631	1.21265		FALSE
7219.71	47470	135	2.52994		6581.52	240.256	0.0112824	1.09697		FALSE
7222.78	47480	155	2.90475		7695.36	261.365	0.0129539	0.938589		FALSE
7225.8	47489.9	164	3.07341		5433.53	325.589	0.0137061	1.32985		FALSE
7228.52	47498.7	171	3.20459		4698.44	288.818	0.0142911	1.53849		FALSE
7231.35	47507.9	184	3.44822		5793.29	342.804	0.0153775	1.24823		FALSE
7234.43	47518	191	3.5794		7126.83	294.911	0.0159626	1.0151		FALSE
7237.48	47527.9	317	5.94068		5978.25	616.067	0.0264928	1.21064		FALSE
7240.2	47536.8	490	9.18276		4846.16	1044.74	0.0409511	1.49401		FALSE
7242.69	47544.9	423	7.92715		4109.84	1105.16	0.0353516	1.76228		FALSE
7245.46	47553.9	279	5.22855		5540.39	550.303	0.023317	1.30775		FALSE
7248.49	47563.8	180	3.37326		4346.58	401.286	0.0150432	1.66763		FALSE
7251.61	47574	120	2.24884		7704.68	173.715	0.0100288	0.941196		FALSE
7425.74	48137.7	557	10.426		955.877	5220.32	0.0465505	7.76851		FALSE
7434.52	48165.9	124	2.32104		12306.4	232.511	0.0103631	0.604117		FALSE
7674.34	48931.1	190	3.62534		5358.73	346.12	0.015879	1.43212		FALSE
7677.14	48940	234	4.46489		7994.66	486.481	0.0195562	0.960283		FALSE
7680.3	48950	259	4.94191		5127.55	706.33	0.0216456	1.49785		FALSE
7683.45	48960	310	5.91503		7232.23	521.731	0.0259078	1.06239		FALSE
7686.29	48968.9	304	5.80054		4820.79	892.571	0.0254064	1.5944		FALSE
7689.46	48979	316	6.02951		4857.47	585.734	0.0264093	1.58302		FALSE
7701.49	49017	2580	49.2283		894.155	29087.7	0.21562	8.61314		FALSE
7717.61	49067.9	335	6.39205		7496.72	618.148	0.0279972	1.02946		FALSE
7723.09	49085.2	411	7.84218		2542.21	2137.99	0.0343488	3.03794		FALSE
7726.5	49096	435	8.30012		7821.4	797.73	0.0363545	0.987867		FALSE
7728.68	49102.9	438	8.35736		4718.97	1098.61	0.0366052	1.63779		FALSE
7732.79	49115.8	459	8.75806		4246.21	1135.72	0.0383603	1.8211		FALSE
7736.19	49126.5	444	8.47185		3045.84	1643.7	0.0371067	2.53992		FALSE
7739.51	49137	433	8.26196		1330.84	3625.74	0.0361874	5.81551		FALSE
7751.24	49174	215	4.10236		10254.7	563.095	0.0179683	0.755872		FALSE
7754.41	49184	156	2.97659		4392.35	370.53	0.0130375	1.76543		FALSE
7757.6	49194	144	2.74763		9047.14	248.429	0.0120346	0.857464		FALSE
7760.73	49203.9	133	2.53774		4829.22	308.748	0.0111153	1.60704		FALSE
7763.31	49212	118	2.25153		4479.86	273.058	0.00986169	1.73294		FALSE
7766.49	49222	128	2.44233		7998.99	200.906	0.0106974	0.970934		FALSE
8215.74	50616	109	2.14426		4477.06	253.245	0.00910952	1.83508		FALSE
8219	50626	121	2.38033		7490.37	200.524	0.0101124	1.09728		FALSE
8222.25	50635.9	133	2.61639		3639.11	298.609	0.0111153	2.25941		FALSE
8225.15	50644.8	144	2.83279		5895.84	262.148	0.0120346	1.39508		FALSE
8228.16	50654	166	3.26557		8277.84	379.093	0.0138732	0.993998		FALSE
8231.43	50664	188	3.69836		12223.2	232.672	0.0157118	0.673427		FALSE
8237.32	50682	223	4.38688		3179.14	648.608	0.0186369	2.59105		FALSE
8240.59	50692	254	4.99672		12589.7	314.184	0.0212277	0.654549		FALSE
8242.56	50698	272	5.35082		11047.9	514.301	0.022732	0.746072		FALSE
8258.22	50745.8	590	11.6066		1935.03	4178.27	0.0493084	4.26775		FALSE
8263.34	50761.5	706	13.8885		1867.44	3944.52	0.059003	4.42495		FALSE
8266.74	50771.8	736	14.4787		4661.62	1411.12	0.0615102	1.77336		FALSE
8270.02	50781.8	746	14.6754		3971.89	1897.45	0.0623459	2.08214		FALSE
8273.3	50791.8	801	15.7574		4340.69	2038.66	0.0669425	1.90599		FALSE
8276.4	50801.3	896	17.6262		4919.97	2267.63	0.074882	1.6822		FALSE
8279.58	50811	1016	19.9869		4441.24	2537.61	0.0849108	1.86425		FALSE
8283.02	50821.5	1202	23.6459		4500.42	2943.9	0.100455	1.8405		FALSE
8285.8	50829.9	1418	27.8951		6228.58	3487.05	0.118507	1.33029		FALSE
8288.63	50838.6	1493	29.3705		4712.05	3826.14	0.124775	1.75903		FALSE
8291.97	50848.7	1594	31.3574		4728.25	4077.47	0.133216	1.75371		FALSE
8305.1	50888.7	3555	69.9344		1583.38	28969.8	0.297104	5.24518		FALSE
8306.88	50894.1	3569	70.2098		1369.81	36086	0.298274	6.06425		FALSE
8326.1	50952.6	999	19.7811		5152.91	2566.61	0.08349	1.6158		FALSE
8329.23	50962.1	931	18.4346		5060.09	2378.93	0.077807	1.64606		FALSE
8332.48	50972	895	17.7218		7078.61	2294.22	0.0747984	1.17714		FALSE
8338.4	50990	865	17.1278		6879.38	2206.45	0.0722912	1.21209		FALSE
8341.67	50999.9	815	16.1377		6890.73	1574.34	0.0681125	1.21056		FALSE
8344.98	51010	807	15.9793		6458.38	2035.42	0.0674439	1.29212		FALSE
8348.24	51019.9	781	15.4645		6816.72	1953.63	0.065271	1.22467		FALSE
8351.19	51028.8	726	14.3754		6051.64	1843.78	0.0606744	1.37999		FALSE
8354.21	51038	706	13.9794		9202.2	2175.86	0.059003	0.907849		FALSE
8359.47	51053.9	656	12.9894		6763.09	1689.6	0.0548243	1.23604		FALSE
8362.21	51062.3	667	13.2072		3243.4	2168.77	0.0557436	2.57822		FALSE
8365.42	51072	688	13.623		8969.32	1309.43	0.0574986	0.93267		FALSE
8367.71	51078.9	658	13.029		4383.86	1700.11	0.0549914	1.90876		FALSE
8371.13	51089.3	639	12.6528		5826.48	1556.51	0.0534035	1.43674		FALSE
8373.98	51097.9	529	10.4747		6159.93	1003.58	0.0442104	1.35943		FALSE
8377.26	51107.9	456	9.02921		5650.8	1375.77	0.0381096	1.48249		FALSE
8380.59	51118	422	8.35598		8148.55	775.505	0.0352681	1.02848		FALSE
8383.24	51126	392	7.76195		5194.78	751.119	0.0327609	1.61378		FALSE
8393.07	51155.8	608	12.0389		2072.29	4313.69	0.0508128	4.05015		FALSE
8395.09	51161.9	611	12.0983		6469.22	1900.22	0.0510635	1.2977		FALSE
8398.4	51171.9	537	10.6331		6385.67	2077.23	0.044879	1.3152		FALSE
8407.39	51199.1	379	7.50454		6358.53	729.619	0.0316744	1.32222		FALSE
8409.85	51206.6	337	6.6729		4481.33	847.34	0.0281643	1.87664		FALSE
8412.97	51216	280	5.54425		3634.62	687.339	0.0234006	2.31468		FALSE
8416.69	51227.2	237	4.69281		5232.38	448.231	0.0198069	1.60858		FALSE
8419.96	51237.1	215	4.25719		5433.86	528.773	0.0179683	1.54954		FALSE
8426.2	51256	182	3.60376		4001.07	434.084	0.0152104	2.10599		FALSE
8429.11	51264.8	170	3.36615		3384.22	530.535	0.0142075	2.49071		FALSE
8435.73	51284.8	157	3.10874		3474.25	400.977	0.0131211	2.42808		FALSE
8438.76	51293.9	157	3.10874		7191.23	298.296	0.0131211	1.17348		FALSE
8449.38	51326	140	2.77212		3029.45	429.131	0.0117003	2.78908		FALSE
8453.08	51337.2	133	2.63352		4215.35	325.68	0.0111153	2.00531		FALSE
8456.44	51347.3	129	2.55431		6447.29	228.993	0.010781	1.31163		FALSE
8459.32	51356	106	2.09889		6491.11	213.355	0.0088588	1.30322		FALSE
9259.82	53715.9	101.75	2.10607		5752.54	192.303	0.00850361	1.60969		FALSE
9262.94	53724.9	122.75	2.54074		5192.83	224.529	0.0102587	1.7838		FALSE
9266.33	53734.7	145.75	3.01681		5965.53	289.271	0.0121809	1.55331		FALSE
9269.56	53744	180.75	3.74126		6147.49	359.837	0.0151059	1.50786		FALSE
9272.69	53753	185.75	3.84475		5620.47	344.909	0.0155238	1.64981		FALSE
9275.81	53762	239.75	4.96247		7783.97	478.852	0.0200368	1.19166		FALSE
9279.28	53772	291.75	6.03879		7964.33	685.841	0.0243826	1.16511		FALSE
9282.75	53782	375.75	7.77747		7868.48	702.161	0.0314028	1.17974		FALSE
9285.54	53790	446.75	9.24706		6658.73	1091.37	0.0373365	1.39449		FALSE
9288.63	53798.9	386.75	8.00515		5006.5	1005.11	0.0323221	1.85531		FALSE
9291.81	53808	310.75	6.43206		4114.3	1319.68	0.0259705	2.25842		FALSE
9298.28	53826.7	129.75	2.68563		6306.11	300.957	0.0108437	1.47449		FALSE
9445.01	54247.2	99.75	2.09376		4649.17	242.214	0.00833647	2.03155		FALSE
9448.09	54256	100.75	2.11475		5305.52	187.337	0.00842004	1.7808		FALSE
9450.19	54262	117.75	2.47158		3762.11	298.75	0.00984079	2.51194		FALSE
9454.34	54273.8	147.75	3.10128		5082.91	372.599	0.012348	1.86003		FALSE
9456.5	54280	175.75	3.689		5272.02	450.618	0.0146881	1.79372		FALSE
9461.4	54294	211.75	4.44465		4880.98	540.696	0.0176967	1.93842		FALSE
9463.51	54300	307.75	6.45969		10678.8	720.45	0.0257198	0.886192		FALSE
9470.2	54319.1	581.75	12.211		3265.92	2769.5	0.0486189	2.8997		FALSE
9473.31	54327.9	662.75	13.9112		5945.28	1719.11	0.0553884	1.59342		FALSE
9476.58	54337.3	604.75	12.6937		6425.01	1560.96	0.0505411	1.47495		FALSE
9479.62	54345.9	492.75	10.3429		6303.17	1188.38	0.0411809	1.50395		FALSE
9483.11	54355.9	328.75	6.90048		6341.41	772.408	0.0274748	1.49543		FALSE
9486.66	54366	257.75	5.41019		7052.66	479.97	0.0215411	1.34512		FALSE
9490.14	54375.9	209.75	4.40267		5117.62	522.556	0.0175296	1.8544		FALSE
9493.66	54385.9	184.75	3.87791		6378.98	358.189	0.0154402	1.48827		FALSE
9496.49	54394	169.75	3.56306		4966.14	433.972	0.0141866	1.91225		FALSE
9499.99	54403.9	193.75	4.06682		6584.49	452.693	0.0161924	1.44278		FALSE
9503.52	54414	168.75	3.54207		8506.07	411.707	0.014103	1.11726		FALSE
9506.61	54422.8	165.75	3.4791		6936.59	329.448	0.0138523	1.3705		FALSE
9509.85	54432	172.75	3.62603		6543.09	543.495	0.0144373	1.45342		FALSE
9513.36	54442	186.75	3.91989		11276	356.461	0.0156074	0.843684		FALSE
9516.18	54450	186.75	3.91989		10241.3	367.589	0.0156074	0.929195		FALSE
9520.37	54461.9	182.75	3.83593		5264.22	493.295	0.0152731	1.8085		FALSE
9523.2	54470	192.75	4.04583		3472.72	640.941	0.0161088	2.74229		FALSE
9548.05	54540.6	121.75	2.55554		5637.06	308.055	0.0101751	1.6938		FALSE
9763.84	55149.9	110.75	2.34523		4870.95	270.621	0.00925578	2.0045		FALSE
9767.43	55160	157.75	3.34049		11105.1	448.355	0.0131837	0.879543		FALSE
9770.28	55168	183.75	3.89107		7788.66	458.712	0.0153567	1.25442		FALSE
9773.82	55177.9	221.75	4.69575		4387.53	572.979	0.0185324	2.22764		FALSE
9777.05	55187	222.75	4.71693		5153.89	584.358	0.018616	1.89702		FALSE
9780.18	55195.8	208.75	4.42046		5813.52	545.242	0.017446	1.68232		FALSE
9783.11	55204	201.75	4.3178		5704.64	396.747	0.016861	1.71494		FALSE
9786.35	55213.1	162.75	3.48314		4587	429.304	0.0136016	2.1335		FALSE
9790.19	55223.9	153.75	3.29052		7248.96	381.392	0.0128494	1.35057		FALSE
9793.79	55233.9	186.75	3.99678		7114.36	353.35	0.0156074	1.37662		FALSE
9796.64	55241.9	186.75	3.99678		8297.6	429.394	0.0156074	1.18066		FALSE
9800.22	55252	187.75	4.01818		9199.03	426.206	0.0156909	1.06535		FALSE
9803.36	55260.8	173.75	3.71855		6905.48	347.373	0.0145209	1.41965		FALSE
9806.65	55270	213.75	4.57462		7029.89	505.559	0.0178639	1.39499		FALSE
9809.93	55279.2	204.75	4.38201		6687.2	407.989	0.0171117	1.46697		FALSE
9813.07	55288	209.75	4.48902		7039.34	531.62	0.0175296	1.39403		FALSE
9816.64	55298	243.75	5.21668		9870.95	599.575	0.0203711	0.994498		FALSE
9820.22	55308	285.75	6.11555		11602.5	671.904	0.0238812	0.846389		FALSE
9823.77	55317.9	299.75	6.41518		7581.83	604.637	0.0250512	1.2957		FALSE
9827	55327	355.75	7.61367		6017.16	954.144	0.0297313	1.63316		FALSE
9830.21	55336	398.75	8.53395		7056.9	1078.66	0.033325	1.39299		FALSE
9833.76	55345.9	456.75	9.77525		6901.27	934.887	0.0381722	1.42492		FALSE
9836.97	55354.9	576.75	12.3435		6414.14	1490.68	0.0482011	1.53364		FALSE
9840.5	55364.8	731.75	15.6607		5180.94	1966.02	0.061155	1.89937		FALSE
9843.77	55373.9	887.75	18.9994		6330.08	2377.55	0.0741925	1.55508		FALSE
9846.66	55382	899.75	19.2562		6732.22	1857.91	0.0751954	1.46262		FALSE
9849.76	55390.7	793.75	16.9876		3410.84	4088.9	0.0663366	2.88778		FALSE
9856.65	55409.9	415.75	8.89778		7493.93	1019.49	0.0347457	1.31529		FALSE
9860.23	55419.9	315.75	6.7576		6496.26	770.975	0.0263884	1.51783		FALSE
9863.81	55429.9	250.75	5.36649		5446.93	648.729	0.0209561	1.81089		FALSE
9867	55438.8	205.75	4.40341		6742.02	425.549	0.0171953	1.46351		FALSE
9870.47	55448.5	184.75	3.95397		5360.41	503.465	0.0154402	1.84137		FALSE
9873.43	55456.8	146.75	3.14071		4054.61	493.929	0.0122644	2.43512		FALSE

## Sheet: ICDCfeiyankeleibo_41365-1_0_E1_
Spectrum: ICDCfeiyankeleibo 41365-1\0_E1\1 1SLin, "Baseline subt." (D:\Data\BioTyperRealTimeProcessing\China CDC\20120528feiyankeleibo\ICDCfeiyankeleibo 41365-1\0_E1\1)
m/z	time	Intens.	SN	Quality Fac.	Res.	Area	Rel. Intens.	FWHM	Chi^2	Bk. Peak
2688.79	29120.6	650	7.38159		681.428	3031.91	0.0613323	3.94582		FALSE
2854.76	29993.9	186	2.12943		1267.87	404.271	0.0175505	2.25162		FALSE
2856.15	30001.1	197	2.25537		1345.21	451.779	0.0185884	2.12321		FALSE
3143.36	31454	581	6.39386		911.603	2384.05	0.0548217	3.44817		FALSE
3147.77	31475.7	552	6.07472		1111.88	2033.99	0.0520853	2.83104		FALSE
3156.98	31521.2	185	2.03591		2649	262.327	0.0174561	1.19176		FALSE
3578.7	33535.3	584.5	6.21356		663.154	3492.4	0.0551519	5.39648		FALSE
3620.27	33727.2	359	3.81637		3393.67	827.999	0.0338743	1.06677		FALSE
3621.71	33733.8	384	4.08213		1858.46	1012.41	0.0362333	1.94877		FALSE
3660.92	33913.9	679	7.21815		690.421	4012.37	0.0640687	5.30245		FALSE
3712.22	34148	261	2.73858		4096.27	356.444	0.0246273	0.906245		FALSE
3714.07	34156.4	258	2.7071		2963.87	434.263	0.0243442	1.25312		FALSE
3851.19	34774.1	1585	16.4567		850.112	9027.49	0.149557	4.53021		FALSE
3870.93	34862.1	230	2.38804		3585.06	567.045	0.0217022	1.07974		FALSE
4126.44	35981.8	204	2.07846		4628.93	252.29	0.0192489	0.891446		FALSE
4130.64	35999.9	513	5.22673		2125.55	1561.4	0.0484054	1.94333		FALSE
4132.51	36008	502	5.11465		4874.78	825.446	0.0473674	0.847733		FALSE
4137.15	36028	435	4.43202		5074.87	759.715	0.0410455	0.815224		FALSE
4139.48	36038	565	5.75653		4960.7	932.864	0.0533119	0.834454		FALSE
4141.8	36048	645	6.5283		3754.28	1117.52	0.0608605	1.10322		FALSE
4153.65	36099	6141	62.1555		726.812	60637.8	0.579449	5.71489		FALSE
4173.44	36183.9	753	7.62141		5816.21	1641.12	0.0710511	0.717553		FALSE
4175.29	36191.9	669	6.77121		4508.6	1463.2	0.0631251	0.926072		FALSE
4183.62	36227.6	1047	10.5971		872.463	6769.66	0.0987922	4.79519		FALSE
4187.45	36244	579	5.86029		3221.71	953.138	0.0546329	1.29976		FALSE
4189.79	36254	412	4.17002		5124.3	695.534	0.0388753	0.817632		FALSE
4192.12	36264	370	3.74492		4784.48	619.752	0.0349122	0.87619		FALSE
4196.58	36283.1	461	4.66596		1807.5	1446.53	0.0434988	2.32176		FALSE
4198.19	36290	433	4.38256		3188.29	773.329	0.0408568	1.31676		FALSE
4201.48	36304	384	3.88662		9978	667.712	0.0362333	0.421074		FALSE
4202.97	36310.4	337	3.41091		1283.71	1516.97	0.0317985	3.27407		FALSE
4338.25	36884	213	2.12395		5590.48	311.313	0.0200981	0.776006		FALSE
4340.32	36892.7	236	2.35329		4298.21	351.926	0.0222684	1.0098		FALSE
4363.89	36991.7	1598	15.9346		713.8	11756.7	0.150783	6.11361		FALSE
4567.91	37837.8	386	3.77818		2150.61	1171.44	0.036422	2.124		FALSE
4569.46	37844.1	367	3.5922		2749.53	936.078	0.0346292	1.6619		FALSE
4644.42	38150.1	795.75	7.78882		1018.19	3586.46	0.0750849	4.56145		FALSE
4648.88	38168.3	308.75	3.02205		3613.42	469.819	0.0291329	1.28656		FALSE
4738.09	38529.2	3152.75	30.67		793.842	25162.7	0.297485	5.96856		FALSE
4751.88	38584.6	340.75	3.31482		4516.63	606.545	0.0321523	1.05209		FALSE
4754.4	38594.8	298.75	2.90624		3490.9	575.079	0.0281893	1.36194		FALSE
4756.7	38604	310.75	3.02298		5592.27	300.718	0.0293216	0.850584		FALSE
4769.52	38655.5	1388.75	13.5098		935.275	10337	0.131039	5.09959		FALSE
4778.76	38692.5	274.75	2.67277		3888.53	393.442	0.0259247	1.22894		FALSE
4912.92	39226.7	212.75	2.05914		3084.48	299.122	0.0200745	1.59279		FALSE
4914.77	39234	329.75	3.19155		3188.22	553.541	0.0311144	1.54154		FALSE
4924.18	39271.2	1794.75	17.3698		857.097	15945.6	0.169348	5.74518		FALSE
4937.05	39322	296	2.86472		4720.6	622.889	0.0279298	1.04585		FALSE
4940.61	39336	228	2.20661		3444.39	324.314	0.0215135	1.43439		FALSE
5037.43	39715.9	302.75	2.93005		1591.06	1029.08	0.0285667	3.16609		FALSE
5039.49	39724	329.75	3.19136		2787.05	837.836	0.0311144	1.80818		FALSE
5141.98	40122	586.75	5.55337		881.16	4294.54	0.0553642	5.83546		FALSE
5142.04	40122.3	545.75	5.16532		818.202	4294.54	0.0514956	6.28456		FALSE
5277.93	40644.1	659.75	6.19567		1146.31	4093.26	0.0622523	4.60428		FALSE
5332.04	40850	239.75	2.2013		7795.78	422.431	0.0226222	0.683965		FALSE
5334.67	40860	348.75	3.20209		6266.07	620.274	0.0329072	0.851357		FALSE
5343.63	40894	324.75	2.98173		7025.95	465.641	0.0306426	0.760557		FALSE
5346.24	40903.9	299.75	2.75219		3905.23	455.448	0.0282836	1.36899		FALSE
5348.38	40912	341.75	3.13782		4961.74	654.8	0.0322467	1.07792		FALSE
5350.78	40921.1	362.75	3.33064		5208.16	546.106	0.0342282	1.02738		FALSE
5367.7	40985.1	1309.75	12.0256		841.591	12806.5	0.123585	6.37804		FALSE
5380.24	41032.6	6944.75	63.7641		733.76	69801.3	0.655289	7.33243		FALSE
5397.57	41098	530.75	4.87315		11591.5	797.197	0.0500802	0.465651		FALSE
5400.22	41108	605.75	5.56177		5776.19	1184.65	0.057157	0.934911		FALSE
5401.81	41114	624.75	5.73622		8304.94	644.976	0.0589498	0.650434		FALSE
5404.11	41122.7	634.75	5.82804		3524.76	1295.25	0.0598934	1.53318		FALSE
5406.24	41130.7	590.75	5.42405		2682.17	1487.95	0.0557416	2.01562		FALSE
5408.95	41140.9	499.75	4.58852		1716.45	1642.95	0.0471551	3.15125		FALSE
5414.01	41160	274.75	2.52265		3094.22	527.216	0.0259247	1.74972		FALSE
5418.8	41178	224.75	2.06357		6699.56	412.616	0.0212068	0.808829		FALSE
5421.45	41188	218.75	2.00848		5721.88	305.435	0.0206407	0.947495		FALSE
5610.07	41892	284.125	2.60044		4581.89	642.74	0.0268093	1.2244		FALSE
5612.23	41900	275.875	2.5168		4138.54	521.875	0.0260309	1.35609		FALSE
6150.54	43846.2	776	6.84104		836.405	7236.29	0.0732214	7.35354		FALSE
6241.88	44167.9	257	2.22237		5321.04	494.009	0.0242499	1.17306		FALSE
6244.18	44176	269	2.32614		6493.64	553.305	0.0253821	0.961585		FALSE
6247.27	44186.8	294	2.54232		3459.84	786.366	0.0277411	1.80565		FALSE
6249.51	44194.7	331	2.86227		5504.86	539.17	0.0312323	1.13527		FALSE
6252.16	44204	357	3.08711		6002.6	570.501	0.0336856	1.04158		FALSE
6255.01	44214	418	3.61459		4219.68	1081.83	0.0394414	1.48234		FALSE
6257.85	44223.9	430	3.71836		6311.02	696.382	0.0405737	0.991576		FALSE
6269.25	44263.8	750	6.48552		2497.19	3274.47	0.0707681	2.51052		FALSE
6288.01	44329.5	5002	43.2541		871.074	61116.6	0.471976	7.21868		FALSE
6297.9	44364	3034	26.2361		913.754	34041.5	0.28628	6.89234		FALSE
6319.08	44438	589	5.09329		6632.65	980.667	0.0555765	0.952724		FALSE
6323.98	44455.1	528	4.5658		3991.93	1151.91	0.0498207	1.58419		FALSE
6327.11	44465.9	484	4.18532		3292.08	1044.13	0.045669	1.92192		FALSE
6329.41	44474	458	3.96049		4200.97	978.222	0.0432157	1.50666		FALSE
6332.28	44484	418	3.61459		6320.04	837.467	0.0394414	1.00194		FALSE
6335.15	44494	343	2.96604		4618.3	731.618	0.0323646	1.37175		FALSE
6381.17	44654	269	2.34993		6899.1	573.846	0.0253821	0.924929		FALSE
6384.04	44663.9	263	2.29752		9918.81	620.092	0.024816	0.64363		FALSE
7136.74	47203.1	372	3.16373		3452.12	1352.25	0.035101	2.06735		FALSE
7141.88	47219.9	505	4.35748		2855.8	2099.86	0.0476505	2.50084		FALSE
7144.92	47229.9	560	4.83206		4889	1292.28	0.0528402	1.46143		FALSE
7156.95	47269.4	2720	23.47		611.016	40718.8	0.256652	11.7132		FALSE
7184.25	47358.7	287	2.47643		5627.3	512.63	0.0270806	1.27668		FALSE
7189.61	47376.3	279	2.4074		3198.77	648.88	0.0263257	2.24762		FALSE
7192.56	47385.9	287	2.47643		5627.14	645.428	0.0270806	1.27819		FALSE
7203.59	47422	297	2.56272		3138.38	679.441	0.0280242	2.29532		FALSE
7206.04	47430	303	2.61449		9774.67	495.041	0.0285903	0.737216		FALSE
7209.05	47439.8	270	2.32974		6219.02	467.111	0.0254765	1.15919		FALSE
7214.61	47458	293	2.5282		4108.62	662.833	0.0276467	1.75597		FALSE
7229.33	47506	520	4.48691		9838.88	893.937	0.0490659	0.734771		FALSE
7242.58	47549.2	1932	16.6706		779.606	23103.1	0.182299	9.29004		FALSE
7251.49	47578.2	601	5.18583		4764.93	1593.38	0.0567088	1.52185		FALSE
7254.61	47588.4	382	3.29615		4457.09	1040.64	0.0360445	1.62765		FALSE
7257.84	47598.9	286	2.4678		4792.99	646.961	0.0269862	1.51426		FALSE
7260.63	47608	276	2.38151		4951.71	587.656	0.0260426	1.46629		FALSE
7263.7	47618	244	2.1054		4453.22	419.096	0.0230232	1.63111		FALSE
7382.79	48003.8	367	3.18767		1807.54	1611.81	0.0346292	4.08444		FALSE
7404.89	48075.1	319	2.77075		4056.58	1820.3	0.0301	1.8254		FALSE
7407.31	48082.9	352	3.05738		4302.36	835.353	0.0332138	1.72168		FALSE
7410.75	48094	432	3.75224		7049.19	1211.51	0.0407624	1.05129		FALSE
7416.91	48113.8	560	4.86402		5638.7	1290.3	0.0528402	1.31536		FALSE
7426.74	48145.5	2092	18.1706		744.604	27398.7	0.197396	9.97407		FALSE
7450.54	48222	236	2.04984		9403.13	397.586	0.0222684	0.792347		FALSE
7456.14	48240	236	2.04984		5130.8	484.935	0.0222684	1.45321		FALSE
7646.03	48846	257	2.2946		7167.58	443.162	0.0242499	1.06675		FALSE
7649.18	48855.9	252	2.24996		6467.65	410.391	0.0237781	1.18268		FALSE
7652.07	48865.1	287	2.56245		5751.9	626.957	0.0270806	1.33036		FALSE
7654.87	48874	377	3.36601		6416.84	806.683	0.0355727	1.19293		FALSE
7658.02	48884	472	4.21421		6829.78	1244.27	0.0445367	1.12127		FALSE
7661.16	48893.9	524	4.67848		5282.97	913.033	0.0494433	1.45016		FALSE
7664.33	48904	576	5.14276		5722.99	1290.47	0.0543499	1.33922		FALSE
7667.12	48912.8	620	5.53561		5198.91	1457.37	0.0585016	1.47476		FALSE
7670.37	48923.1	729	6.50881		3838.82	1744.48	0.0687866	1.9981		FALSE
7673.8	48934	818	7.30344		4455.53	1936.67	0.0771844	1.72231		FALSE
7676.69	48943.1	907	8.09806		4201.17	2220.97	0.0855822	1.82727		FALSE
7682.42	48961.2	1131	10.098		4713.35	2732.38	0.106718	1.62993		FALSE
7685.52	48971	1176	10.4998		4326.61	2914.72	0.110964	1.77634		FALSE
7688.33	48979.9	1290	11.5176		6248.78	2393.92	0.121721	1.23037		FALSE
7702.67	49025.3	7921	70.7219		729.946	113921	0.747405	10.5524		FALSE
7720	49080	1445	12.9015		9172.9	3609.33	0.136346	0.841609		FALSE
7723.16	49090	1450	12.9462		10375.7	2695.22	0.136818	0.744354		FALSE
7730.96	49114.6	1573	14.0444		3970.96	7678.61	0.148424	1.94687		FALSE
7737.09	49133.9	1627	14.5265		3968.35	5051.98	0.15352	1.9497		FALSE
7739.09	49140.2	1643	14.6694		1033.52	16761.2	0.155029	7.48813		FALSE
7759.55	49204.7	593	5.29454		5577.48	1408.47	0.055954	1.39123		FALSE
7765.69	49224	479	4.27671		19646.8	875.129	0.0451972	0.395265		FALSE
7774.13	49250.5	328	2.92852		3455.98	799.858	0.0309492	2.24947		FALSE
7777.74	49261.9	303	2.70531		4624.6	848.607	0.0285903	1.68182		FALSE
7786.68	49290	250	2.2321		12415.4	515.823	0.0235894	0.62718		FALSE
8117.86	50320	270	2.48018		7948.73	587.982	0.0254765	1.02128		FALSE
8121.09	50329.9	228	2.09437		4809.06	559.851	0.0215135	1.6887		FALSE
8123.93	50338.7	254	2.3332		6059.82	455.079	0.0239668	1.34062		FALSE
8126.94	50347.9	227	2.08519		3797.61	673.537	0.0214191	2.14002		FALSE
8130.21	50358	228	2.09437		5903.59	393.322	0.0215135	1.37716		FALSE
8136.06	50376	251	2.30565		8018.22	508.21	0.0236837	1.0147		FALSE
8139.28	50385.9	231	2.12193		6272.43	496.195	0.0217966	1.29763		FALSE
8141.92	50394	231	2.12193		8594.29	506.502	0.0217966	0.947364		FALSE
8145.18	50404	235	2.15867		5828.71	398.808	0.022174	1.39742		FALSE
8148.41	50413.9	236	2.20074		6699.59	489.384	0.0222684	1.21625		FALSE
8151.36	50423	218	2.03289		5318.05	504.239	0.0205699	1.53277		FALSE
8154.29	50432	228	2.12614		5301.7	402.45	0.0215135	1.53805		FALSE
8157.54	50442	236	2.20074		6556.17	502.945	0.0222684	1.24425		FALSE
8163.41	50460	239	2.22872		13890.8	559.355	0.0225514	0.587686		FALSE
8166.67	50470	247	2.30332		6628.18	449.189	0.0233063	1.23211		FALSE
8183.33	50521.1	261	2.43387		6432.95	489.512	0.0246273	1.2721		FALSE
8187.2	50533	267	2.48982		5972.91	507.002	0.0251934	1.37072		FALSE
8196.02	50560	311	2.90013		4590.44	752.01	0.0293452	1.78545		FALSE
8231.97	50670	717	6.68615		8000.41	3677.6	0.0676543	1.02894		FALSE
8241.78	50700	1025	9.5583		3426.78	4857.14	0.0967164	2.40511		FALSE
8264.67	50769.9	2429	22.6508		1040.12	30720.5	0.229194	7.94592		FALSE
8307.52	50900.4	10598	98.8281		477.082	356298	1	17.4132		FALSE
8333.14	50978.3	3119	29.5883		3087.37	16042.9	0.294301	2.69911		FALSE
8347.52	51022	2766	26.2396		3289.14	5461.34	0.260993	2.53791		FALSE
8349.75	51028.7	2763	26.2111		4615.98	7173.5	0.26071	1.80888		FALSE
8352.78	51037.9	2645	25.0917		4224.45	8467.7	0.249575	1.97725		FALSE
8356.69	51049.8	2523	23.9344		4819.27	6539.82	0.238064	1.73401		FALSE
8359.81	51059.3	2464	23.3747		5044.3	6431.1	0.232497	1.65728		FALSE
8362.68	51068	2498	23.6972		8999.65	4863.58	0.235705	0.929223		FALSE
8365.96	51077.9	2541	24.1051		3701.24	6614.19	0.239762	2.26032		FALSE
8367.95	51084	2553	24.219		3847.35	8206.11	0.240895	2.17499		FALSE
8371.3	51094.1	2383	22.6063		5832.09	6075.68	0.224854	1.43539		FALSE
8374.53	51103.9	2207	20.9366		6849.51	5473.51	0.208247	1.22265		FALSE
8377.32	51112.4	1906	18.0812		7029.95	4839.62	0.179845	1.19166		FALSE
8380.39	51121.7	1715	16.2693		4631.31	3336.35	0.161823	1.80951		FALSE
8383.83	51132.1	1575	14.9412		4326.8	4134.26	0.148613	1.93765		FALSE
8386.44	51140	1618	15.3491		7645.09	3162.45	0.15267	1.09697		FALSE
8390.07	51151	1717	16.2883		4754.01	3345.24	0.162012	1.76484		FALSE
8392.67	51158.9	1877	17.8061		5846.06	4785.06	0.177109	1.43561		FALSE
8395.68	51168	1882	17.8535		6227.64	4882.87	0.177581	1.34813		FALSE
8397.74	51174.2	1781	16.8954		5521.61	4538.97	0.168051	1.52089		FALSE
8401.25	51184.8	1635	15.5104		4851.67	4190.36	0.154274	1.73162		FALSE
8404.72	51195.3	1486	14.0969		4956.76	3848.06	0.140215	1.69561		FALSE
8407.58	51204	1430	13.5657		6196.26	3618.06	0.134931	1.35688		FALSE
8410.84	51213.8	1328	12.598		2148.75	9488.84	0.125307	3.91429		FALSE
8420.81	51244	935	8.86985		3867.66	2351.12	0.0882242	2.17724		FALSE
8423.77	51252.9	839	7.95915		5741.95	1640.04	0.0791659	1.46706		FALSE
8426.1	51260	794	7.53226		4283.12	2063.52	0.0749198	1.96728		FALSE
8429.41	51269.9	764	7.24766		4918	1488.18	0.0720891	1.71399		FALSE
8432.07	51278	765	7.25715		4955.19	1953.32	0.0721834	1.70166		FALSE
8435.34	51287.9	737	6.99153		5978.25	2324.5	0.0695414	1.411		FALSE
8438.68	51298	699	6.63104		5751.96	1340.94	0.0659558	1.4671		FALSE
8442.31	51308.9	673	6.3844		4384.86	1722.58	0.0635025	1.92533		FALSE
8445.23	51317.7	649	6.15672		4283.69	1683.16	0.061238	1.97149		FALSE
8447.97	51326	656	6.22313		3829.82	1269.35	0.0618985	2.20584		FALSE
8451.52	51336.7	682	6.46977		3391.31	2160.3	0.0643518	2.49211		FALSE
8454.62	51346.1	626	5.93853		3911.4	1568.06	0.0590677	2.16153		FALSE
8457.95	51356.1	554	5.25551		4272.91	1367.73	0.052274	1.97944		FALSE
8461.19	51365.9	470	4.45864		7206.54	1439.18	0.044348	1.1741		FALSE
8464.54	51376	424	4.02226		10002.6	1016.47	0.0400075	0.846235		FALSE
8467.48	51384.8	359	3.40564		3504.42	1109.2	0.0338743	2.41623		FALSE
8474.28	51405.3	327	3.10208		4374.54	818.894	0.0308549	1.93718		FALSE
8477.41	51414.8	322	3.05464		4240.32	811.352	0.0303831	1.99924		FALSE
8481.13	51426	287	2.72262		6313.84	871.454	0.0270806	1.34326		FALSE
8487.74	51445.9	256	2.42854		6562.16	584.236	0.0241555	1.29344		FALSE
8490.44	51454	254	2.40956		8518.75	585.295	0.0239668	0.996676		FALSE
8497.08	51474	223	2.12241		4922.59	538.786	0.0210417	1.72614		FALSE
8500.41	51484	213	2.02723		5746.28	500.24	0.0200981	1.47929		FALSE
8892.41	52650	214	2.09655		7979.1	492.934	0.0201925	1.11446		FALSE
8895.76	52659.8	231.5	2.26799		4801.09	576.091	0.0218437	1.85286		FALSE
8898.53	52668	242	2.37086		7401.4	562.573	0.0228345	1.20228		FALSE
8901.93	52678	226.75	2.22146		4200.77	567.867	0.0213955	2.11912		FALSE
9120.27	53316	203	2.01893		7565.84	872.475	0.0191546	1.20545		FALSE
9125.09	53330	271	2.69522		8684.12	620.131	0.0255709	1.05078		FALSE
9136.8	53364	544	5.41032		7190.28	1399.23	0.0513304	1.27072		FALSE
9139.94	53373.1	477	4.74398		6020.01	1483.21	0.0450085	1.51826		FALSE
9143.41	53383.2	361	3.59031		5596.48	1081.09	0.034063	1.63378		FALSE
9146.72	53392.8	253	2.5162		5918.22	607.347	0.0238724	1.54552		FALSE
9249.47	53690	201	2.0286		7149.94	563.894	0.0189658	1.29364		FALSE
9252.26	53698	222	2.24054		7341.01	409.875	0.0209473	1.26035		FALSE
9255.71	53707.9	231	2.33137		5370.32	572.613	0.0217966	1.72349		FALSE
9259.19	53718	268	2.7048		6984.1	496.91	0.0252878	1.32575		FALSE
9261.96	53726	335	3.381		8145.35	756.515	0.0316097	1.13709		FALSE
9265.43	53736	370	3.73423		7384.49	925.07	0.0349122	1.25472		FALSE
9268.55	53744.9	423	4.26914		6452.39	1076.53	0.0399132	1.43645		FALSE
9271.68	53754	509	5.13709		5612.86	1305.98	0.0480279	1.65186		FALSE
9275.15	53764	635	6.40875		6798.74	1556.14	0.059917	1.36425		FALSE
9278.35	53773.2	749	7.5593		5625.29	1941.79	0.0706737	1.6494		FALSE
9285.16	53792.8	1169	11.7982		2257.33	6825.03	0.110304	4.11333		FALSE
9287.87	53800.6	1229	12.4037		4145.73	4100.19	0.115965	2.24034		FALSE
9290.52	53808.2	1116	11.2633		1407.02	11318.5	0.105303	6.60299		FALSE
9307.11	53855.9	378	3.81497		8920.4	934.126	0.0356671	1.04335		FALSE
9313.38	53874	300	3.02776		7476	728.421	0.0283072	1.24577		FALSE
9378.2	54060	218	2.20017		6463.58	530.339	0.0205699	1.45093		FALSE
9381	54068	275	2.77544		7427.75	647.721	0.0259483	1.26297		FALSE
9384.78	54078.8	299	3.01766		5032.08	763.193	0.0282129	1.86499		FALSE
9388.19	54088.6	301	3.03785		5774.85	761.44	0.0284016	1.6257		FALSE
9390.78	54096	261	2.63415		4729.24	681.741	0.0246273	1.98568		FALSE
9394.27	54106	240	2.42221		4655.57	637.299	0.0226458	2.01786		FALSE
9398.43	54117.9	225	2.27082		4609.57	586.47	0.0212304	2.0389		FALSE
9401.25	54125.9	228	2.3011		8115.51	430.701	0.0215135	1.15843		FALSE
9404.06	54134	232	2.38826		6343.52	453.313	0.0218909	1.48247		FALSE
9415.95	54168	311	3.20151		8887.89	422.561	0.0293452	1.05941		FALSE
9423.64	54190	442	4.55005		4637.48	1150.39	0.041706	2.03206		FALSE
9427.11	54199.9	500	5.14711		4763.98	1299.62	0.0471787	1.97883		FALSE
9429.93	54207.9	529	5.44565		3659.11	1093.22	0.0499151	2.57711		FALSE
9433.44	54218	582	5.99124		3814.98	1580.3	0.054916	2.47274		FALSE
9436.89	54227.8	591	6.08389		4437.23	1605.43	0.0557652	2.12675		FALSE
9439.66	54235.7	614	6.32066		4635.42	1680.91	0.0579355	2.03642		FALSE
9443.25	54246	701	7.21625		7936.42	1375.11	0.0661446	1.18986		FALSE
9446.44	54255.1	745	7.6692		5014.67	1993.53	0.0702963	1.88376		FALSE
9449.55	54264	843	8.67804		6421.91	1687.52	0.0795433	1.47146		FALSE
9453.26	54274.5	972	10.006		6634.3	3216.16	0.0917154	1.42491		FALSE
9456.56	54284	1126	11.5913		6474.4	2958.25	0.106246	1.46061		FALSE
9475.93	54339.2	3194	32.8798		587.261	79388	0.301378	16.1358		FALSE
9499.34	54405.8	975	10.0369		6120.52	2003.22	0.0919985	1.55205		FALSE
9502.2	54414	923	9.50157		5827.74	2515.83	0.0870919	1.63051		FALSE
9506.4	54426	898	9.24422		10142.8	1839.4	0.084733	0.937256		FALSE
9508.78	54432.7	919	9.4604		4701.5	2517.44	0.0867145	2.0225		FALSE
9512.73	54444	953	9.8104		5651.55	1941.27	0.0899226	1.68321		FALSE
9515.55	54452	967	9.95452		6932.28	2577.17	0.0912436	1.37264		FALSE
9518.37	54460	997	10.2633		4893.96	2030.27	0.0940744	1.94492		FALSE
9522.06	54470.5	967	9.95452		4002.18	2675.2	0.0912436	2.37922		FALSE
9525.59	54480.5	1019	10.4898		4105.9	2818.83	0.0961502	2.31998		FALSE
9528.89	54489.9	1118	11.5089		6516.61	2283.88	0.105492	1.46225		FALSE
9535.53	54508.8	1469	15.1222		3359.91	8243.89	0.138611	2.83803		FALSE
9538.37	54516.8	1480	15.2355		1074.28	18690	0.139649	8.87887		FALSE
9558.44	54573.8	459	4.72505		5656.21	2214.37	0.0433101	1.6899		FALSE
9564.85	54592	379	3.90151		7399.16	942.257	0.0357615	1.29269		FALSE
9571.86	54611.9	306	3.15003		7666.73	796.703	0.0288734	1.24849		FALSE
9574.93	54620.6	270	2.77944		3562.64	879.321	0.0254765	2.68759		FALSE
9583.19	54644	212	2.18238		8882.99	393.824	0.0200038	1.07882		FALSE
9757.59	55136	258	2.6992		10508.2	470.005	0.0243442	0.928569		FALSE
9760.84	55145.1	291	3.04445		4616.19	758.24	0.027458	2.11448		FALSE
9764	55154	337	3.5257		6822.75	887.143	0.0317985	1.43109		FALSE
9767.56	55164	419	4.38359		11823.5	1049.85	0.0395358	0.826113		FALSE
9771.34	55174.6	491	5.13685		4753.92	1618.75	0.0463295	2.05543		FALSE
9774.67	55183.9	592	6.19352		6453.7	1543.06	0.0558596	1.51459		FALSE
9777.24	55191.1	614	6.42368		6087.94	1696.77	0.0579355	1.606		FALSE
9781.8	55203.9	647	6.85928		5113.54	1772.98	0.0610493	1.91292		FALSE
9784.8	55212.4	604	6.40341		3847.19	1698.25	0.0569919	2.54336		FALSE
9788.5	55222.7	600	6.361		3680.07	1662.92	0.0566145	2.65987		FALSE
9791.8	55232	614	6.50942		6695.07	1665.16	0.0579355	1.46254		FALSE
9795.34	55241.9	654	6.93349		7106.53	1336.74	0.0617098	1.37836		FALSE
9798.23	55250	679	7.19853		11025.1	1793.3	0.0640687	0.888717		FALSE
9801.79	55260	735	7.79222		11885.8	1466.72	0.0693527	0.824662		FALSE
9805.36	55270	823	8.72517		7952.18	2143.23	0.0776562	1.23304		FALSE
9808.92	55280	809	8.57675		4937.22	2230.59	0.0763352	1.98673		FALSE
9811.79	55288	863	9.14924		5193.91	2366.47	0.0814305	1.88909		FALSE
9815.32	55297.9	948	10.0504		6324.07	2579.38	0.0894508	1.55206		FALSE
9821.77	55315.9	1145	12.1389		4088.18	5922.31	0.108039	2.40248		FALSE
9830.32	55339.9	1532	16.2418		2311.11	9592.75	0.144556	4.25351		FALSE
9847.25	55387.2	3166	33.5649		1337.95	40037.1	0.298736	7.35993		FALSE
9849.17	55392.6	3189	33.8087		1192.53	39253.6	0.300906	8.25905		FALSE
9867.56	55444	1098	11.6406		6579.49	2892.48	0.103604	1.49974		FALSE
9871.13	55453.9	896	9.49909		9121.55	2397.5	0.0845443	1.08218		FALSE
9874.12	55462.3	781	8.2799		10593.6	2134.06	0.0736931	0.93208		FALSE
9877.57	55471.9	706	7.48478		5714.4	1906.12	0.0666163	1.72854		FALSE
9881.17	55482	658	6.9759		9382.51	1765.33	0.0620872	1.05315		FALSE
9884.34	55490.8	630	6.67905		6073.17	1707.45	0.0594452	1.62754		FALSE
9887.62	55500	577	6.11716		7411.11	2591.18	0.0544442	1.33416		FALSE
9898.06	55529.1	430	4.55872		7313.04	886.493	0.0405737	1.35348		FALSE
9909.12	55559.9	297.5	3.154		7581.55	602.751	0.0280713	1.307		FALSE
9912.71	55569.9	308.75	3.27326		5950.17	754.386	0.0291329	1.66595		FALSE
9916.02	55579.2	270.75	2.8704		7037.27	538.002	0.0255473	1.40907		FALSE
9919.35	55588.4	240.75	2.55235		4030.7	632.574	0.0227166	2.46095		FALSE
9922.51	55597.2	211.25	2.2396		5120.62	514.3	0.019933	1.93776		FALSE
9926.36	55608	191	2.02492		6315.43	357.481	0.0180223	1.57176		FALSE
10281	56586.9	226.875	2.50449		2555.87	1170.76	0.0214073	4.02252		FALSE
10291.7	56616	182.625	2.01601		4930.38	479.773	0.017232	2.0874		FALSE

## Sheet: ICDCfeiyankeleibo_41841-1_0_B1_
Spectrum: ICDCfeiyankeleibo 41841-1\0_B1\1 1SLin, "Baseline subt." (D:\Data\BioTyperRealTimeProcessing\China CDC\20120528feiyankeleibo\ICDCfeiyankeleibo 41841-1\0_B1\1)
m/z	time	Intens.	SN	Quality Fac.	Res.	Area	Rel. Intens.	FWHM	Chi^2	Bk. Peak
2585.07	28551.9	84	2.0899		3660.75	72.982	0.00546093	0.706158		FALSE
2586.55	28560	111	2.76165		3420.26	123.518	0.00721623	0.756243		FALSE
2588.25	28569.3	101	2.51285		3183.58	117.174	0.00656612	0.813002		FALSE
2590.02	28578.9	81	2.01526		3437.27	82.0579	0.0052659	0.753511		FALSE
2688.89	29111.8	85	2.09141		2294.67	111.535	0.00552594	1.1718		FALSE
3037.71	30918	84.5	2.04859		4664.16	87.3129	0.00549343	0.651289		FALSE
3039.56	30927.3	93.5	2.26679		2159.27	166.808	0.00607853	1.40768		FALSE
3041.78	30938.4	82.5	2.00011		2376.05	141.993	0.00536341	1.28019		FALSE
3047.67	30968	82.5	2.00011		3282.04	109.926	0.00536341	0.928589		FALSE
3049.66	30978	85.5	2.07284		3842.01	97.7855	0.00555844	0.793768		FALSE
3053.26	30996	88.5	2.14557		5322.84	87.2406	0.00575348	0.573614		FALSE
3055.25	31006	121.5	2.94561		5334.2	124.574	0.00789884	0.572767		FALSE
3057.12	31015.3	109.5	2.65469		3636.85	147.561	0.00711871	0.840595		FALSE
3059.23	31025.9	124.5	3.01834		3781.29	168.982	0.00809388	0.809044		FALSE
3060.84	31034	124.5	3.01834		3830.46	137.242	0.00809388	0.79908		FALSE
3074.42	31101.9	1932.5	46.851		495.303	17497.5	0.125634	6.20716		FALSE
3086.22	31160.8	282.5	6.84885		1655.29	823.598	0.0183656	1.86446		FALSE
3092.49	31192	123.5	2.9941		7543.58	130.863	0.00802886	0.409949		FALSE
3094.5	31202	100.5	2.43649		9543.72	147.125	0.00653361	0.324244		FALSE
3096.26	31210.8	97.5	2.36376		2963.66	138.315	0.00633858	1.04474		FALSE
3098.11	31220	83.5	2.02435		4104.4	108.383	0.00542842	0.754827		FALSE
3142.07	31437.9	93.5	2.25617		4453.89	91.9854	0.00607853	0.705467		FALSE
3143.7	31446	110.5	2.66638		4984.13	132.228	0.00718372	0.630741		FALSE
3145.72	31456	127.5	3.07659		3603.52	156.518	0.00828891	0.872958		FALSE
3147.73	31465.9	92.5	2.23204		4029.76	116.412	0.00601352	0.78112		FALSE
3149.76	31475.9	84.5	2.039		3665.33	103.336	0.00549343	0.859338		FALSE
3577.32	33518.9	107	2.56227		3338.13	154.912	0.00695618	1.07165		FALSE
3579.29	33528	121	2.89752		2421.76	192.096	0.00786634	1.47797		FALSE
3581.45	33538	87	2.08334		6858.6	84.0988	0.00565596	0.522184		FALSE
3658.94	33894.7	93	2.22702		3909.55	121.32	0.00604603	0.935898		FALSE
3660.93	33903.9	110	2.63411		3270.19	172.614	0.00715122	1.11949		FALSE
3662.71	33912	119	2.84963		6529.36	167.303	0.00773632	0.56096		FALSE
3664.89	33922	84	2.00904		6424.08	102.593	0.00546093	0.570493		FALSE
3702.13	34091.9	102	2.43954		4012.96	139.873	0.00663113	0.922544		FALSE
3710.11	34128.2	746	17.8422		542.151	6144.3	0.0484982	6.84331		FALSE
3851.21	34763.9	92	2.18992		3522.05	197.725	0.00598102	1.09346		FALSE
4153.53	36087.9	578	13.442		704.614	4521.4	0.0375764	5.89476		FALSE
4162.59	36126.8	141	3.27909		2960.5	248.76	0.00916656	1.40604		FALSE
4164.72	36136	131	3.04653		4786.07	160.044	0.00851645	0.870175		FALSE
4166.74	36144.7	99	2.30234		3450.86	163.797	0.00643609	1.20745		FALSE
4182.43	36211.9	133	3.09305		3713.76	234.488	0.00864647	1.1262		FALSE
4184.31	36220	108	2.51165		5973.24	161.279	0.00702119	0.700509		FALSE
4341.01	36884.9	164	3.80218		1482.4	651.452	0.0106618	2.92837		FALSE
4343.27	36894.4	106	2.4575		4269.15	141.128	0.00689117	1.01736		FALSE
4364.36	36983	354	8.20713		668.894	2669.07	0.0230139	6.52475		FALSE
4737.49	38515.7	394	8.94749		754.646	2800.43	0.0256144	6.27777		FALSE
4769.38	38643.8	234	5.31399		1403.66	1067.94	0.0152126	3.39782		FALSE
4923.64	39257.8	143	3.25224		1032.95	663.998	0.00929658	4.76656		FALSE
5038.82	39710	103	2.34252		3769.62	149.324	0.00669614	1.33669		FALSE
5041.39	39720	95	2.16058		3639.97	98.2099	0.00617605	1.38501		FALSE
5043.93	39729.9	89	2.02412		4252.48	114.011	0.00578598	1.18612		FALSE
5048.56	39748	90	2.04686		3987.18	114.629	0.00585099	1.2662		FALSE
5051.12	39758	122	2.77464		4944.18	172.552	0.00793135	1.02163		FALSE
5053.68	39768	100	2.27429		6576.9	142.08	0.00650111	0.768399		FALSE
5067.6	39822.1	488	11.0509		800.056	3720.98	0.0317254	6.33406		FALSE
5139.75	40102	267	6.04628		1282.99	1224.42	0.017358	4.00607		FALSE
5141.92	40110.4	221	5.0046		2512.01	618.818	0.0143674	2.04694		FALSE
5277.76	40631.9	245	5.5417		2427.24	755.599	0.0159277	2.17439		FALSE
5279.48	40638.4	333	7.53218		1847.82	1225.29	0.0216487	2.85714		FALSE
5283.67	40654.4	160	3.61907		3401.45	226.27	0.0104018	1.55336		FALSE
5286.67	40665.8	116	2.62382		4588.26	188.275	0.00754128	1.15222		FALSE
5301.4	40721.9	97	2.19406		5289.93	129.257	0.00630607	1.00217		FALSE
5306.15	40740	92	2.08096		5794.48	107.258	0.00598102	0.915724		FALSE
5308.77	40750	93	2.10358		5959	109.223	0.00604603	0.890883		FALSE
5331.6	40836.7	109	2.45907		4651.24	178.577	0.0070862	1.14628		FALSE
5334.04	40846	128	2.88771		4876.54	217.582	0.00832141	1.09382		FALSE
5336.67	40856	153	3.45172		5414.2	290.611	0.00994669	0.98568		FALSE
5339.29	40865.9	177	3.99316		4234.29	411.924	0.011507	1.26097		FALSE
5344.07	40884	150	3.38404		6958.33	276.682	0.00975166	0.76801		FALSE
5346.95	40894.9	137	3.09075		3110.16	211.376	0.00890651	1.71919		FALSE
5349.86	40905.9	146	3.29379		3454.86	286.684	0.00949161	1.5485		FALSE
5351.46	40912	165	3.72244		3633.92	312.193	0.0107268	1.47264		FALSE
5355.14	40925.9	181	4.0834		3496.3	349.148	0.011767	1.53166		FALSE
5359.91	40944	253	5.70774		3818.81	818.165	0.0164478	1.40355		FALSE
5365.16	40963.9	398	8.97897		1809.59	1583.65	0.0258744	2.96486		FALSE
5367.61	40973.1	406	9.15946		2781.97	844.217	0.0263945	1.92943		FALSE
5369.91	40981.8	427	9.63322		5399.27	652.529	0.0277597	0.994562		FALSE
5380.52	41021.9	2181	49.2039		711.541	21460.8	0.141789	7.56178		FALSE
5393.78	41072	154	3.47428		3591.44	234.953	0.0100117	1.50184		FALSE
5398.68	41090.5	160	3.60964		3591.37	323.846	0.0104018	1.50324		FALSE
5401.19	41099.9	197	4.44437		4297.06	291.208	0.0128072	1.25695		FALSE
5403.85	41110	203	4.57973		6796.71	480.497	0.0131972	0.795069		FALSE
5405.98	41118	196	4.42181		5308.55	363.024	0.0127422	1.01835		FALSE
5408.63	41128	163	3.67732		5055.08	233.295	0.0105968	1.06994		FALSE
5411.08	41137.2	123	2.77491		4634.74	209.212	0.00799636	1.16751		FALSE
6004.88	43316	89	2.04234		5092.9	153.629	0.00578598	1.17907		FALSE
6010.47	43335.9	95	2.18003		3651.71	182.239	0.00617605	1.64593		FALSE
6012.71	43344	100	2.29476		4964.78	175.541	0.00650111	1.21107		FALSE
6015.52	43354	96	2.20297		3210.21	155.742	0.00624106	1.87387		FALSE
6017.74	43361.9	121	2.77667		4079.77	187.891	0.00786634	1.47502		FALSE
6020.84	43373	131	3.00614		2853.71	338.519	0.00851645	2.10983		FALSE
6023.08	43381	154	3.53394		5376.96	245.316	0.0100117	1.12016		FALSE
6026.12	43391.9	163	3.74047		3031.36	346.054	0.0105968	1.98793		FALSE
6028.15	43399.1	152	3.48804		5635.38	239.115	0.00988168	1.0697		FALSE
6031.16	43409.8	169	3.87815		4139.03	339.524	0.0109869	1.45714		FALSE
6033.99	43419.9	174	3.99289		3206.37	371.866	0.0113119	1.88188		FALSE
6035.93	43426.9	198	4.54363		5180.32	317.906	0.0128722	1.16517		FALSE
6039.02	43437.9	224	5.14027		5644.11	433.984	0.0145625	1.06997		FALSE
6041.29	43446	229	5.25501		5231.25	476.914	0.0148875	1.15485		FALSE
6044.31	43456.7	263	6.03523		5431.72	544.302	0.0170979	1.11278		FALSE
6046.72	43465.3	301	6.90724		5616.12	487.38	0.0195683	1.07667		FALSE
6049.15	43474	344	7.89399		7068.86	885.279	0.0223638	0.855746		FALSE
6051.95	43484	356	8.16936		5512.87	755.223	0.0231439	1.09779		FALSE
6054.44	43492.8	367	8.42179		5065.1	606.039	0.0238591	1.19532		FALSE
6057.01	43502	426	9.80567		6689.26	890.146	0.0276947	0.905483		FALSE
6061.49	43517.9	591	13.6036		3002.12	2003.89	0.0384215	2.01907		FALSE
6064.31	43528	628	14.4553		3888.08	1689.74	0.0408269	1.55972		FALSE
6066.56	43536	650	14.9617		3696.55	1431.74	0.0422572	1.64114		FALSE
6069.89	43547.8	678	15.6062		5111.13	1122.3	0.0440775	1.18758		FALSE
6080.41	43585.2	1730	39.8211		861.712	19303	0.112469	7.0562		FALSE
6088.5	43614	1064	24.4911		6641.55	2293.53	0.0691718	0.916729		FALSE
6094.1	43633.9	1419	32.6625		3056.08	6327.04	0.0922507	1.99409		FALSE
6096.93	43643.9	1433	32.9848		5447.78	2365.16	0.0931608	1.11916		FALSE
6099.18	43651.9	1356	31.2124		4786.79	2965.03	0.088155	1.27417		FALSE
6102.03	43662	1340	30.8441		8616.56	2961.7	0.0871148	0.708175		FALSE
6108	43683.2	1622	37.3352		3577.62	7443.67	0.105448	1.70728		FALSE
6112.91	43700.6	1800	41.4324		1869.08	8752.51	0.11702	3.27054		FALSE
6136.39	43783.8	4469	102.867		907.593	66258.4	0.290534	6.76117		FALSE
6138.16	43790	4490	103.351		2553.74	12659.7	0.2919	2.40359		FALSE
6139.46	43794.6	4486	103.259		2496.21	12659.7	0.29164	2.45951		FALSE
6152.58	43841	15382	354.063		781.806	209624	1	7.8697		FALSE
6174.33	43917.8	2714	62.4708		5451.15	7599.97	0.17644	1.13267		FALSE
6175.75	43922.8	2722	62.655		834.77	30632.2	0.17696	7.39815		FALSE
6190.01	43973	1488	34.2508		4110.67	3292.7	0.0967364	1.50584		FALSE
6192.73	43982.6	1431	32.9388		990.385	13178.7	0.0930308	6.25285		FALSE
6203.33	44019.9	915	21.0615		4782.89	1990.87	0.0594851	1.29698		FALSE
6206.44	44030.9	832	19.2216		3964.97	1841.46	0.0540892	1.56532		FALSE
6209.03	44040	773	17.8586		6243.53	1681.84	0.0502535	0.994475		FALSE
6211.88	44050	752	17.3734		6322.9	1221.75	0.0488883	0.982441		FALSE
6214.15	44058	686	15.8486		5390.71	1494.01	0.0445976	1.15275		FALSE
6217.36	44069.3	634	14.6472		5797.65	1378.57	0.041217	1.07239		FALSE
6219.84	44078	606	14.0004		7867.38	1268.97	0.0393967	0.790586		FALSE
6222.39	44086.9	522	12.0597		5036.42	1125.68	0.0339358	1.23548		FALSE
6225.3	44097.2	474	10.9508		5412.88	1017.4	0.0308152	1.15009		FALSE
6227.8	44105.9	428	9.88805		4630.4	708.189	0.0278247	1.34498		FALSE
6230.36	44114.9	399	9.21806		4033.73	673.715	0.0259394	1.54456		FALSE
6232.94	44124	413	9.5415		2612.06	1113.97	0.0268496	2.38621		FALSE
6235.79	44134	421	9.72633		7295	674.662	0.0273697	0.854803		FALSE
6240.92	44152	388	8.96393		5722.23	840.387	0.0252243	1.09064		FALSE
6246.62	44172	351	8.10912		8960.79	587.339	0.0228189	0.697107		FALSE
6248.9	44180	364	8.40946		8422.91	407.69	0.023664	0.741894		FALSE
6251.43	44188.8	378	8.7329		3844.39	842.764	0.0245742	1.62612		FALSE
6253.45	44195.9	397	9.17186		4738.67	869.016	0.0258094	1.31966		FALSE
6256.89	44208	386	8.91773		2989.58	855.108	0.0250943	2.0929		FALSE
6259.74	44218	397	9.17186		3069.93	1091.9	0.0258094	2.03905		FALSE
6262.03	44226	388	8.96393		8464.66	635.174	0.0252243	0.739785		FALSE
6265.1	44236.7	402	9.28737		5092.27	1093.26	0.0261344	1.23032		FALSE
6267.74	44246	430	9.93425		4912.37	712.776	0.0279548	1.27591		FALSE
6270.01	44253.9	465	10.7429		4285.16	1021.4	0.0302301	1.46319		FALSE
6272.89	44264	483	11.1587		4992.42	804.8	0.0314003	1.25648		FALSE
6275.74	44274	543	12.5449		5790.52	1176.52	0.035301	1.0838		FALSE
6278.4	44283.3	607	14.0235		4318.57	1330.89	0.0394617	1.45382		FALSE
6290.49	44325.6	1732	40.0142		912.894	19630.5	0.112599	6.89071		FALSE
6298.63	44354	997	23.0336		5730.78	2187.44	0.064816	1.09909		FALSE
6300.67	44361.1	973	22.4791		1705.52	5411.19	0.0632558	3.69429		FALSE
6311.23	44398	399	9.21806		4317.1	649.268	0.0259394	1.46192		FALSE
6313.84	44407.1	360	8.31705		5320.4	753.858	0.023404	1.18672		FALSE
6316.4	44416	329	7.60086		6007.12	526.293	0.0213886	1.05149		FALSE
6319.26	44426	301	6.95398		3549.45	650.63	0.0195683	1.78035		FALSE
6322.13	44436	326	7.53155		3409.75	695.507	0.0211936	1.85413		FALSE
6324.43	44444	326	7.53155		5209.45	681.378	0.0211936	1.21403		FALSE
6327.29	44454	294	6.79226		6152.16	457.862	0.0191132	1.02847		FALSE
6329.95	44463.2	249	5.75263		5850.06	398.308	0.0161878	1.08203		FALSE
6332.66	44472.7	204	4.71299		4809.04	521.504	0.0132623	1.31682		FALSE
6335.34	44482	173	3.9968		5831.73	271.618	0.0112469	1.08636		FALSE
6338.19	44491.9	166	3.83508		3334.34	406.469	0.0107918	1.90088		FALSE
6341.08	44502	140	3.23441		4246.46	216.142	0.00910155	1.49326		FALSE
6343.96	44512	116	2.67994		3898.82	237.726	0.00754128	1.62715		FALSE
6346.45	44520.6	133	3.07269		3942.88	255.997	0.00864647	1.6096		FALSE
6349.68	44531.9	103	2.3796		3475.34	188.507	0.00669614	1.82707		FALSE
6352.57	44542	87	2.00995		3818.81	128.978	0.00565596	1.66349		FALSE
6355.44	44551.9	88	2.03306		3989.46	161.945	0.00572097	1.59306		FALSE
7114.93	47118	88	2.05136		7736.59	119.135	0.00572097	0.919647		FALSE
7117.97	47128	88	2.05136		5846.55	160.406	0.00572097	1.21746		FALSE
7131.99	47174	88	2.05136		7846.57	126.818	0.00572097	0.90893		FALSE
7135	47183.9	101	2.35441		5703.47	206.509	0.00656612	1.25099		FALSE
7136.87	47190	118	2.75069		12068.5	194.526	0.0076713	0.591364		FALSE
7140.26	47201.1	151	3.51996		4277.21	405.008	0.00981667	1.66937		FALSE
7142.93	47209.9	195	4.54564		6082.06	417.121	0.0126772	1.17443		FALSE
7145.68	47218.9	206	4.89934		3083.41	471.884	0.0133923	2.31746		FALSE
7148.45	47228	242	5.75554		7954.62	391.184	0.0157327	0.898654		FALSE
7158.5	47260.9	1119	26.6134		778.979	12965.2	0.0727474	9.1896		FALSE
7175.32	47316	120	2.85399		6859.22	191.839	0.00780133	1.04608		FALSE
7178.36	47325.9	108	2.56859		3236.15	309.454	0.00702119	2.21818		FALSE
7184.49	47346	110	2.61615		5710.62	175.449	0.00715122	1.25809		FALSE
7187.54	47356	98	2.33076		5561.18	157.817	0.00637108	1.29245		FALSE
7189.99	47364	89	2.11671		3732.49	191.347	0.00578598	1.92632		FALSE
7193	47373.8	95	2.25941		4493.84	198.812	0.00617605	1.60063		FALSE
7195.5	47382	102	2.42589		5808.98	161.353	0.00663113	1.23868		FALSE
7198.55	47392	118	2.80642		3656.42	282.659	0.0076713	1.96874		FALSE
7201.81	47402.6	89	2.11671		3988.68	154.992	0.00578598	1.80556		FALSE
7204.43	47411.1	103	2.44967		4472.93	214.95	0.00669614	1.61067		FALSE
7207.13	47420	96	2.28319		3868.93	200.865	0.00624106	1.86282		FALSE
7210.2	47430	88	2.09292		3669.71	150.719	0.00572097	1.96479		FALSE
7221.75	47467.7	97	2.30697		3747.52	225.071	0.00630607	1.92708		FALSE
7224.3	47476	133	3.16317		4228.59	295.415	0.00864647	1.70844		FALSE
7227.36	47486	143	3.401		9063.58	166.843	0.00929658	0.797407		FALSE
7230.43	47496	190	4.51881		8711.13	563.588	0.0123521	0.830022		FALSE
7233.22	47505.1	150	3.56748		6254.53	262.331	0.00975166	1.15648		FALSE
7235.95	47514	177	4.20963		9211.34	277.107	0.011507	0.785548		FALSE
7244.17	47540.8	478	11.3684		1019.95	4264.14	0.0310753	7.1025		FALSE
7252.15	47566.8	117	2.78264		4069.85	232.136	0.00760629	1.78192		FALSE
7427.91	48135.4	247	5.90117		2635.9	858.687	0.0160577	2.81798		FALSE
7430.24	48142.9	270	6.45067		4501.92	1044.29	0.017553	1.65046		FALSE
7683.96	48952	94	2.31784		11215.4	160.559	0.00611104	0.685126		FALSE
7704.6	49017.2	1378	33.9786		983.319	13389	0.0895852	7.83531		FALSE
7718.14	49060	143	3.52608		7455.27	315.234	0.00929658	1.03526		FALSE
7721.31	49070	129	3.18087		10439.6	232.507	0.00838643	0.739616		FALSE
7724.48	49080	173	4.26581		9057.87	377.182	0.0112469	0.852793		FALSE
7727.87	49090.7	200	4.93158		4225.22	570.113	0.0130022	1.82898		FALSE
7730.82	49100	231	5.69597		6833.15	534.823	0.0150176	1.13137		FALSE
7733.95	49109.8	244	6.01652		5141.71	445.154	0.0158627	1.50416		FALSE
7736.53	49118	286	7.05216		5662.76	643.548	0.0185932	1.36621		FALSE
7740.07	49129.1	298	7.34805		4500.4	709.689	0.0193733	1.71986		FALSE
7742.24	49136	308	7.59463		4251.83	708.899	0.0200234	1.82092		FALSE
7745.66	49146.7	221	5.44939		4450.3	511.048	0.0143674	1.74048		FALSE
7748.77	49156.5	140	3.4521		4748.22	314.639	0.00910155	1.63193		FALSE
7751.69	49165.7	97	2.39182		4360.05	171.031	0.00630607	1.77789		FALSE
8217.81	50612	80	2.00554		4557.5	169.136	0.00520088	1.80314		FALSE
8221.08	50622	83	2.08075		5191.84	136.627	0.00539592	1.58346		FALSE
8224.52	50632.5	86	2.15596		4781.68	174.897	0.00559095	1.72001		FALSE
8227.6	50641.9	98	2.45679		5563.92	185.023	0.00637108	1.47874		FALSE
8230.56	50651	88	2.20609		5078.68	196.811	0.00572097	1.62061		FALSE
8233.51	50660	99	2.48186		6995.07	171.587	0.00643609	1.17705		FALSE
8237.03	50670.7	111	2.78269		5691.33	247.397	0.00721623	1.44729		FALSE
8240.15	50680.3	121	3.03338		3574.59	294.683	0.00786634	2.3052		FALSE
8242.94	50688.8	146	3.66011		4479.45	343.383	0.00949161	1.84017		FALSE
8246.28	50699	148	3.71025		5047.43	277.351	0.00962164	1.63376		FALSE
8249.2	50707.9	185	4.63781		5095.64	338.329	0.012027	1.61887		FALSE
8252.68	50718.5	201	5.03892		4094.9	607.67	0.0130672	2.01536		FALSE
8258.79	50737.2	289	7.24501		5878.86	693.456	0.0187882	1.40483		FALSE
8261.03	50744	341	8.54861		14890.1	647.66	0.0221688	0.554798		FALSE
8264.3	50754	401	10.0528		6739.08	1442.95	0.0260694	1.22632		FALSE
8270.2	50772	416	10.4288		7803.92	788.22	0.0270446	1.05975		FALSE
8274.14	50784	470	11.7825		11074.9	1684.26	0.0305552	0.747111		FALSE
8294.11	50844.8	984	24.6681		960.17	12674.9	0.0639709	8.63817		FALSE
8297.11	50853.9	1012	25.3701		6313.5	2619.82	0.0657912	1.31419		FALSE
8308.86	50889.7	2615	65.5561		911.597	38049.5	0.170004	9.11462		FALSE
8324.74	50938	655	16.4204		4151.32	1669.04	0.0425822	2.00532		FALSE
8327.77	50947.2	649	16.4576		5978.24	1653.89	0.0421922	1.39301		FALSE
8330.66	50955.9	624	15.8236		3859.95	1610.14	0.0405669	2.15823		FALSE
8333.6	50964.9	613	15.5447		4827.85	1943.76	0.0398518	1.72615		FALSE
8339.97	50984.2	573	14.5304		3768.41	1494	0.0372513	2.21313		FALSE
8343.16	50993.9	551	13.9725		6664.16	1419.82	0.0358211	1.25194		FALSE
8346.47	51004	574	14.5557		6169.82	1450.97	0.0373163	1.35279		FALSE
8349.74	51013.9	559	14.1753		3629.01	1447.21	0.0363412	2.30083		FALSE
8352.41	51022	563	14.2768		7313.89	1403.66	0.0366012	1.14199		FALSE
8355.68	51031.9	513	13.0089		5522.53	992.358	0.0333507	1.51302		FALSE
8358.99	51041.9	471	11.9438		6858.09	1203.33	0.0306202	1.21885		FALSE
8361.65	51050	487	12.3495		10563.2	914.786	0.0316604	0.791582		FALSE
8364.95	51060	505	12.806		9151.33	1257.92	0.0328306	0.914069		FALSE
8369.41	51073.5	538	13.6428		987.692	6225.57	0.0349759	8.47371		FALSE
8382.74	51113.9	255	6.46639		6280.58	632.822	0.0165778	1.33471		FALSE
8386.73	51126	261	6.61854		9207.68	618.766	0.0169679	0.910841		FALSE
8393.33	51146	331	8.39363		5442.97	1458.08	0.0215187	1.54205		FALSE
8396.62	51155.9	367	9.30653		4245.39	1330.46	0.0238591	1.97782		FALSE
8399.71	51165.3	312	7.91182		6076.08	908.964	0.0202834	1.38242		FALSE
8402.59	51174	242	6.13673		7239.02	437.678	0.0157327	1.16074		FALSE
8405.61	51183.1	205	5.19847		4274.07	510.767	0.0133273	1.96665		FALSE
8408.95	51193.2	219	5.55349		5629.64	402.609	0.0142374	1.49369		FALSE
8411.85	51202	212	5.37598		5675.12	459.813	0.0137823	1.48223		FALSE
8414.92	51211.3	178	4.51379		6139.94	386.873	0.011572	1.37052		FALSE
8418.15	51221	167	4.23485		5900.81	301.068	0.0108568	1.42661		FALSE
8421.1	51229.9	141	3.57553		4023.49	323.931	0.00916656	2.09299		FALSE
8424.41	51239.9	124	3.14444		6439.71	263.639	0.00806137	1.3082		FALSE
8427.32	51248.7	117	2.96693		4674.66	277.553	0.00760629	1.80277		FALSE
8430.39	51258	115	2.91621		8046.12	203.924	0.00747627	1.04776		FALSE
8435.03	51272	116	2.94157		6790.04	267.848	0.00754128	1.24227		FALSE
8438.34	51282	102	2.58656		9476.45	180.66	0.00663113	0.890454		FALSE
8441.62	51291.9	95	2.40905		7358.96	170.997	0.00617605	1.14712		FALSE
8444.12	51299.4	80	2.02867		3553.46	200.193	0.00520088	2.37631		FALSE
8447.62	51310	94	2.38369		6100.76	154.151	0.00611104	1.38468		FALSE
8450.92	51319.9	105	2.66263		6340.2	220.808	0.00682616	1.33291		FALSE
8453.92	51329	94	2.38369		4779.75	216.989	0.00611104	1.7687		FALSE
8456.9	51338	103	2.61191		6718.49	202.348	0.00669614	1.25875		FALSE
8460.22	51348	88	2.23154		8249.47	163.873	0.00572097	1.02555		FALSE
9134.64	53342	89	2.35163		9128.01	137.79	0.00578598	1.00073		FALSE
9137.69	53350.8	93	2.45732		5496.08	219.993	0.00604603	1.66258		FALSE
9278.58	53757.9	80	2.1082		6879.82	188.016	0.00520088	1.34867		FALSE
9288.31	53785.9	221	5.82391		2338.99	953.48	0.0143674	3.97108		FALSE
9291.1	53794	218	5.74485		6167.76	525.561	0.0141724	1.5064		FALSE
9294.57	53803.9	164	4.32181		9289.97	343.803	0.0106618	1.0005		FALSE
9298.05	53814	98	2.58255		8929.77	193.133	0.00637108	1.04124		FALSE
9455.91	54266	109	2.92002		15426.7	218.304	0.0070862	0.612956		FALSE
9459.05	54274.9	137	3.67012		6587.77	343.754	0.00890651	1.43585		FALSE
9462.22	54284	165	4.42022		22446.6	522.135	0.0107268	0.421544		FALSE
9476.9	54325.8	627	16.7968		961.421	8969.61	0.0407619	9.85718		FALSE
9489.6	54362	177	4.74169		7023.09	450.967	0.011507	1.3512		FALSE
9493.81	54374	158	4.23269		6971.05	403.92	0.0102717	1.36189		FALSE
9496.63	54382	160	4.28627		9410.76	307.072	0.0104018	1.00912		FALSE
9500.11	54391.9	159	4.25948		7722.18	309.491	0.0103368	1.23024		FALSE
9514.92	54434	167	4.47379		12378.1	320.285	0.0108568	0.768688		FALSE
9521.22	54451.9	203	5.43821		5534.61	527.472	0.0131972	1.72031		FALSE
9524.76	54462	200	5.35784		6167.12	650.04	0.0130022	1.54444		FALSE
9527.58	54470	202	5.41142		7381.66	404.198	0.0131322	1.29071		FALSE
9531.52	54481.2	236	6.32225		6336.06	597.991	0.0153426	1.50433		FALSE
9537.44	54498	450	12.0551		5991.14	2102.63	0.029255	1.59192		FALSE
9540.72	54507.3	476	12.7517		2206.29	2545.8	0.0309453	4.32432		FALSE
9547.3	54526	219	5.86683		6284.16	486.377	0.0142374	1.51926		FALSE
9550.83	54536	146	3.91122		9315.45	304.261	0.00949161	1.02527		FALSE
9554.35	54546	103	2.75929		8442.34	177.926	0.00669614	1.13172		FALSE
9557.48	54554.9	92	2.46461		6777.25	211.193	0.00598102	1.41023		FALSE
9560.7	54564	85	2.27708		6711.17	160.002	0.00552594	1.4246		FALSE
9564.22	54574	76	2.03598		4832.92	178.159	0.00494084	1.97897		FALSE
9818.75	55290.9	76	2.07726		3725.74	203.062	0.00494084	2.63538		FALSE
9822.68	55302	86	2.35059		6320.39	166.189	0.00559095	1.55413		FALSE
9825.54	55309.9	103	2.81524		5511.43	250.408	0.00669614	1.78276		FALSE
9828.82	55319.1	127	3.47121		4802.81	332.189	0.0082564	2.04647		FALSE
9832.35	55329	149	4.07253		5146.74	306.264	0.00968665	1.9104		FALSE
9836.22	55339.8	175	4.78317		4895.91	468.39	0.0113769	2.00907		FALSE
9848.99	55375.5	446	12.1902		920.766	5992.84	0.0289949	10.6965		FALSE

## Sheet: ICDCfeiyankeleibo_46115-1_0_A5_
Spectrum: ICDCfeiyankeleibo 46115-1\0_A5\1 1SLin, "Baseline subt." (D:\Data\BioTyperRealTimeProcessing\China CDC\20120528feiyankeleibo\ICDCfeiyankeleibo 46115-1\0_A5\1)
m/z	time	Intens.	SN	Quality Fac.	Res.	Area	Rel. Intens.	FWHM	Chi^2	Bk. Peak
2256.04	26706	529.625	2.13382		3606.36	604.886	0.0546287	0.625572		FALSE
2257.63	26715.2	608.625	2.4521		2516.83	868.123	0.0627772	0.897013		FALSE
2688.86	29118.2	1228.5	4.86005		603.011	6801.83	0.126715	4.45905		FALSE
2769.08	29543.4	1267.5	5.02201		1557.74	3267	0.130737	1.77763		FALSE
2770.55	29551.2	1432.5	5.67577		1345.79	3566.51	0.147757	2.05868		FALSE
2773.72	29567.8	847.5	3.35791		2890.69	1116.44	0.0874162	0.959534		FALSE
2775.84	29579	525.5	2.08211		2893.1	688.369	0.0542032	0.959469		FALSE
2855.93	29996.9	2325.5	8.98558		484.644	15927.9	0.239866	5.89284		FALSE
3052.09	30996.5	611.5	2.37564		960.549	2930.76	0.0630737	3.17745		FALSE
3143.85	31453.1	1394.5	5.43258		1018.36	5291.26	0.143837	3.08718		FALSE
3147.77	31472.4	1408.5	5.48712		2876.62	2193.92	0.145281	1.09426		FALSE
3149.2	31479.5	1364.5	5.3157		1514.09	3501.23	0.140743	2.07993		FALSE
3153.1	31498.7	758.5	2.9549		3000.97	1150.12	0.0782362	1.05069		FALSE
3155.78	31511.9	842.5	3.28214		2762.36	951.365	0.0869005	1.14242		FALSE
3157.21	31519	1167.5	4.54825		2538.43	2173.38	0.120423	1.24377		FALSE
3159.02	31527.9	1193.5	4.64954		3390.98	2097.09	0.123105	0.931594		FALSE
3160.88	31537.1	872.5	3.39901		3298.53	1311.37	0.0899948	0.958269		FALSE
3162.69	31546	754.5	2.93932		4003.62	1078.85	0.0778236	0.789957		FALSE
3188.6	31673.3	609.5	2.37444		3314.73	712.915	0.0628675	0.96195		FALSE
3190.32	31681.8	774.5	3.01723		2261.86	1227.09	0.0798865	1.41049		FALSE
3477.55	33059.8	564.5	2.20367		1406.37	1531.4	0.0582259	2.47273		FALSE
3579.3	33534.2	1232	4.82249		753.543	7102.54	0.127076	4.74995		FALSE
3582.8	33550.5	741	2.90054		2673.31	1347.1	0.0764312	1.34021		FALSE
3621.77	33730.3	2566	10.0442		802.546	15262.8	0.264673	4.51285		FALSE
3629.78	33767.1	641	2.5091		3701.3	1034.81	0.0661166	0.980675		FALSE
3633.88	33786	622	2.43473		5016.66	754.433	0.0641568	0.724362		FALSE
3636.05	33796	608	2.37993		3295.42	927.486	0.0627127	1.10336		FALSE
3660.82	33909.5	1273	4.98298		644.669	8803.65	0.131305	5.6786		FALSE
3852.05	34773.9	2393	9.3759		824.245	13684.3	0.246828	4.67342		FALSE
4153.24	36093	637	2.47055		2698.77	986.082	0.065704	1.53894		FALSE
4155.02	36100.7	776.25	3.01061		3281.53	1323.92	0.080067	1.26618		FALSE
4156.72	36108	599.25	2.32414		4258.31	972.014	0.0618102	0.976144		FALSE
4184.55	36227.3	1325	5.13889		832.697	8200.91	0.136668	5.02529		FALSE
4219.77	36377.9	729	2.82736		3748.42	1419.91	0.0751934	1.12575		FALSE
4221.71	36386.1	583	2.26111		3176.55	1026.38	0.0601341	1.32902		FALSE
4350.6	36931.6	2231	8.73246		674.033	18381	0.230119	6.45457		FALSE
4437.47	37294.7	717	2.80727		2149.84	2285.03	0.0739556	2.06409		FALSE
4438.74	37300	735	2.87775		3199.76	1291.25	0.0758123	1.38721		FALSE
4447.88	37338	877	3.43372		2876.28	2144.94	0.090459	1.5464		FALSE
4449.93	37346.5	808	3.16356		1184.05	2964.51	0.0833419	3.75822		FALSE
4491.48	37518.7	2151	8.42181		884.245	14734.7	0.221867	5.07945		FALSE
4502.45	37564	1074	4.20503		5596.33	1498.66	0.110779	0.804536		FALSE
4519.02	37632.4	5341	20.9116		729.772	49595.8	0.550903	6.19238		FALSE
4532.5	37687.9	732	2.91857		5092.62	1012.28	0.0755028	0.890014		FALSE
4537.33	37707.8	930	3.70801		3113	3464.88	0.0959257	1.45755		FALSE
4545.42	37741	1465	5.84112		962.177	11110.1	0.151109	4.7241		FALSE
4551.5	37766	853	3.40101		4584.18	1185.91	0.0879835	0.992871		FALSE
4553.93	37776	811	3.23355		4523.23	1466.4	0.0836514	1.00679		FALSE
4556.37	37786	887	3.53657		6223.43	1187.22	0.0914905	0.732131		FALSE
4560.97	37804.9	1115	4.44563		4061.47	1998.87	0.115008	1.12299		FALSE
4563.19	37814	1184	4.72074		7333.75	2164.47	0.122125	0.622219		FALSE
4569.5	37839.8	3808	15.1829		932.738	28515.9	0.39278	4.89902		FALSE
4579.36	37880.2	841	3.35316		1514.17	4091.43	0.0867457	3.02434		FALSE
4597.52	37954.5	717	2.85876		1001.37	4557.58	0.0739556	4.59123		FALSE
4619.76	38045.3	557	2.22082		3725.51	942.719	0.0574523	1.24003		FALSE
4739.28	38529.4	9695	39.409		834.984	77966	1	5.67589		FALSE
4749.35	38569.9	1733	7.04444		1950.52	5771.16	0.178752	2.43491		FALSE
4753.43	38586.3	1124	4.56893		3317.54	2135.46	0.115936	1.43282		FALSE
4756.31	38597.9	966	3.92668		3142.1	1800.9	0.099639	1.51374		FALSE
4761.26	38617.8	969	3.93887		3301.97	1871.58	0.0999484	1.44195		FALSE
4763.79	38628	995	4.04456		7035.9	1867.69	0.10263	0.67707		FALSE
4770.58	38655.2	2393	9.72726		949.824	18732.8	0.246828	5.0226		FALSE
4778.74	38687.9	880	3.5771		4387.9	1621.43	0.0907684	1.08907		FALSE
4780.95	38696.8	876	3.56084		4998.32	1282.69	0.0903559	0.956512		FALSE
4783.37	38706.5	1023	4.18733		1564.57	4315.49	0.105518	3.05732		FALSE
4787.88	38724.6	639	2.61555		3908.22	1149.48	0.0659103	1.22508		FALSE
4790.23	38734	545	2.23079		4376.55	904.218	0.0562145	1.09452		FALSE
5039.61	39719.8	803	3.33021		1170.73	4591.66	0.0828262	4.30469		FALSE
5114.22	40010	715	2.98633		875.398	5624.86	0.0737494	5.84216		FALSE
5143.48	40123.2	1148	4.79484		1134.5	8105.12	0.118412	4.5337		FALSE
5279.61	40645.8	522	2.20205		1644.85	1838.57	0.0538422	3.20978		FALSE
5363.34	40964	685	2.93619		9699.52	1595.99	0.070655	0.552949		FALSE
5381.55	41032.8	5968	25.5813		782.651	55293.7	0.615575	6.87606		FALSE
5401.47	41108	658	2.82046		6221.98	1253.15	0.06787	0.868126		FALSE
5406.01	41125.1	563	2.41325		3295.79	2379.28	0.0580712	1.64028		FALSE
5434.93	41234	600	2.57185		5636.75	1040.35	0.0618876	0.964195		FALSE
5437.59	41244	843	3.61344		3845.37	1972.64	0.086952	1.41406		FALSE
5442.7	41263.2	1073	4.59932		1547.4	5881.46	0.110676	3.51731		FALSE
5464.75	41346	524.25	2.24715		3860.43	1581.45	0.0540743	1.41558		FALSE
5466.61	41352.9	548.75	2.35217		3902.42	1083.68	0.0566013	1.40083		FALSE
5611.57	41892.8	510.75	2.22395		875.687	3877.32	0.0526818	6.4082		FALSE
6099.3	43659.9	450.5	2.09142		5517.37	811.108	0.0464673	1.10547		FALSE
6106.78	43686.5	2441.5	11.3345		975.445	19544.5	0.251831	6.26051		FALSE
6252.66	44201	448.5	2.09933		4911.88	953.69	0.046261	1.27297		FALSE
6275.6	44281.3	1494.5	6.99541		1647.82	10494	0.154152	3.80843		FALSE
6289.68	44330.6	5211.5	24.3938		1021.22	57330.9	0.537545	6.15897		FALSE
6299.39	44364.5	3579.5	16.7548		999.588	32783.6	0.369211	6.30198		FALSE
6312.37	44409.8	1125.5	5.26821		1980.56	5695.86	0.116091	3.18717		FALSE
6318.16	44430	892.5	4.17759		4732.03	1474.32	0.0920578	1.33519		FALSE
6320.45	44438	832.5	3.89674		3269.56	2218.75	0.085869	1.93312		FALSE
6331.35	44476	646.5	3.02612		6920.54	1033.48	0.0666839	0.914864		FALSE
6334.22	44486	620.5	2.90442		6163.89	1298.41	0.0640021	1.02763		FALSE
6336.77	44494.8	596.5	2.79208		5561.59	987.605	0.0615266	1.13938		FALSE
6345.08	44523.8	484.5	2.26783		4972.03	800.97	0.0499742	1.27616		FALSE
6347.15	44531	427.5	2.00103		4377.81	894.005	0.0440949	1.44985		FALSE
6374.47	44625.9	555.5	2.70702		6153.07	1442.46	0.0572976	1.03598		FALSE
6384.61	44661.2	1892.5	9.22237		853.138	18732.1	0.195204	7.48368		FALSE
6392.17	44687.4	676.5	3.29666		4430.42	2501.71	0.0697782	1.44279		FALSE
6398.08	44707.9	455.5	2.2197		4622.91	964.747	0.046983	1.38399		FALSE
6400.98	44717.9	425.5	2.07351		3737.14	889.933	0.0438886	1.7128		FALSE
6403.63	44727.1	436.5	2.12712		4706.67	701.179	0.0450232	1.36054		FALSE
6406.19	44736	421.5	2.05402		4559.81	840.615	0.043476	1.40493		FALSE
6409.11	44746.1	411.5	2.00529		3735.88	884.488	0.0424446	1.71556		FALSE
6411.65	44754.9	420.5	2.04915		4143.82	878.779	0.0433729	1.54728		FALSE
6786.95	46035.9	511.125	2.53784		3537.89	1536.3	0.0527205	1.91836		FALSE
6788.75	46042	569.125	2.82582		3753.33	1233.5	0.0587029	1.80873		FALSE
6791.49	46051.2	408.125	2.02642		3329.95	801.126	0.0420964	2.03952		FALSE
6955.75	46600.5	1772	9.29455		985.389	14528.8	0.182775	7.05888		FALSE
7158.87	47271	2251	12.1286		660.833	31208	0.232182	10.8331		FALSE
7172.6	47316	573	3.08738		4649.52	1231.18	0.0591026	1.54265		FALSE
7176.25	47327.9	455	2.45158		4265.91	992.132	0.0469314	1.68223		FALSE
7178.71	47336	432	2.32766		6469.47	716.134	0.0445591	1.10963		FALSE
7181.76	47346	443	2.38693		5864.02	900.557	0.0456937	1.22472		FALSE
7187.26	47364	387	2.08519		5251.44	855.22	0.0399175	1.36863		FALSE
7190.31	47373.9	415	2.23606		3987.5	933.764	0.0428056	1.80321		FALSE
7193.38	47384	428	2.30611		8201.45	865.288	0.0441465	0.877087		FALSE
7196.02	47392.6	450	2.42464		6415.38	770.674	0.0464157	1.12168		FALSE
7198.86	47401.9	487	2.624		6047.76	845.615	0.0502321	1.19034		FALSE
7210.52	47440	532	2.86647		8562.58	1190.5	0.0548736	0.842097		FALSE
7225.58	47489.1	1153	6.21247		1802.66	9740.34	0.118927	4.00829		FALSE
7227.68	47496	1187	6.39567		8222.83	2113.53	0.122434	0.878977		FALSE
7230.73	47505.9	1187	6.39567		5408.3	3453.97	0.122434	1.33697		FALSE
7233.81	47516	1201	6.4711		5477.24	2140.19	0.123878	1.3207		FALSE
7244.33	47550.3	4997	26.9243		846.074	61160.8	0.51542	8.56229		FALSE
7267.56	47625.9	1069	5.75987		4599.41	2987.74	0.110263	1.58011		FALSE
7271.6	47639	1492	8.03904		1029.11	13706.9	0.153894	7.0659		FALSE
7281.12	47670	735	3.96025		7805.25	1228.01	0.0758123	0.93285		FALSE
7283.59	47678	618	3.32984		4813.37	1426.53	0.0637442	1.5132		FALSE
7286.67	47688	579	3.11971		9596.5	1002.45	0.0597215	0.759305		FALSE
7303.27	47741.9	609	3.28135		4423.78	1091.61	0.0628159	1.65091		FALSE
7319.1	47793.2	1314	7.21351		1016.07	13007.7	0.135534	7.20335		FALSE
7327.33	47819.9	506	2.77781		4094.8	1078.47	0.0521919	1.78942		FALSE
7330.42	47829.9	368	2.02022		4103.91	647.219	0.0379577	1.7862		FALSE
7382.97	47999.8	602	3.30482		2643.71	2695.67	0.0620939	2.79266		FALSE
7384.77	48005.6	649	3.56284		1809.05	4536.55	0.0669417	4.08212		FALSE
7427.82	48144.4	382	2.09708		3928.9	1061.25	0.0394018	1.89056		FALSE
7577.61	48623.9	425	2.4311		3813.8	1666.78	0.043837	1.9869		FALSE
7580.13	48632	487	2.78576		8373.57	1318.85	0.0502321	0.905245		FALSE
7660.71	48888	410	2.38814		7057.27	659.902	0.0422898	1.08551		FALSE
7663.5	48896.8	352	2.0503		4977.54	816.395	0.0363074	1.53962		FALSE
7666.4	48906	393	2.28912		4601.02	684.084	0.0405364	1.66624		FALSE
7669.55	48916	423	2.46386		4964.16	906.634	0.0436307	1.54498		FALSE
7672.69	48925.9	451	2.62695		6486.13	955.752	0.0465188	1.18294		FALSE
7675.58	48935	478	2.78422		5050.12	851.037	0.0493038	1.51988		FALSE
7678.39	48944	522	3.04051		6104.58	1147.73	0.0538422	1.25781		FALSE
7681.26	48953	569	3.31427		6165.32	1016.79	0.05869	1.24588		FALSE
7684.09	48962	686	3.99576		7799.15	1512.73	0.0707581	0.985247		FALSE
7687.25	48972	755	4.39767		8166.59	1702.07	0.0778752	0.941305		FALSE
7690.16	48981.2	744	4.3336		5151.15	1736.71	0.0767406	1.4929		FALSE
7692.94	48990	814	4.74133		7786.7	1417.96	0.0839608	0.987959		FALSE
7704.59	49026.8	6536	38.0704		884.173	72922.8	0.674162	8.7139		FALSE
7722.06	49082	681	3.96664		7833.65	1215.74	0.0702424	0.985754		FALSE
7724.6	49090	696	4.05401		9067.52	1235.9	0.0717896	0.851898		FALSE
7727.76	49100	795	4.63066		3404.17	2265.8	0.082001	2.27009		FALSE
7730.92	49109.9	782	4.55494		6047.27	1851.11	0.0806601	1.27841		FALSE
7733.47	49118	714	4.15886		6146.76	1718.19	0.0736462	1.25814		FALSE
7736.65	49128	699	4.07148		9019.99	1964.84	0.072099	0.857722		FALSE
7746.16	49158	497	2.89489		5177.42	913.256	0.0512635	1.49614		FALSE
7748.96	49166.8	476	2.77257		3749.14	1162.82	0.0490975	2.06686		FALSE
7751.87	49176	425	2.47551		5182.53	954.788	0.043837	1.49577		FALSE
7755.46	49187.3	357	2.07943		5171.17	769.061	0.0368231	1.49975		FALSE
8308.12	50897.9	467	2.95548		1949.85	2662.02	0.0481692	4.2609		FALSE
8313.56	50914.4	325	2.05681		5202.7	785.692	0.0335224	1.59793		FALSE
8352.23	51032	324	2.13179		8323.98	750.034	0.0334193	1.00339		FALSE
8367.16	51077.2	726	4.7768		2393.83	5145.7	0.074884	3.4953		FALSE
8369.65	51084.8	742	4.88207		1533.2	5845.93	0.0765343	5.45896		FALSE
8395.1	51161.9	333	2.19101		4540.03	789.647	0.0343476	1.84913		FALSE
8895.82	52655.9	356.25	2.45727		5388.21	815.672	0.0367457	1.65098		FALSE
8898.56	52664	323.25	2.22965		4833.8	780.066	0.0333419	1.8409		FALSE
8987.87	52926	306.25	2.11239		9885.03	547.955	0.0315884	0.90924		FALSE
8990.6	52934	331.25	2.28483		5041.44	795.38	0.0341671	1.78334		FALSE
8993.63	52942.8	308.25	2.12619		4980.35	607.876	0.0317947	1.80582		FALSE
8996.39	52950.9	292.25	2.01583		5351.29	883.95	0.0301444	1.68116		FALSE
9080.35	53195.9	307.25	2.18581		6361.4	770.748	0.0316916	1.42741		FALSE
9083.78	53205.9	384.25	2.7336		6630.75	892.857	0.0396338	1.36995		FALSE
9094.09	53235.9	604.25	4.29871		2840.96	2742	0.0623259	3.20106		FALSE
9111.62	53286.9	630.25	4.48367		5966.19	1624.13	0.0650077	1.52721		FALSE
9114.75	53296	710.25	5.0528		7059.62	1782.33	0.0732594	1.29111		FALSE
9121.63	53316	870.25	6.19106		8578.88	2760.24	0.0897628	1.06327		FALSE
9124.72	53324.9	887.25	6.312		6388.18	1800.92	0.0915162	1.42837		FALSE
9137.88	53363.2	2387.25	16.9832		847.877	36823.2	0.246235	10.7774		FALSE
9149.97	53398.2	766.25	5.45119		5842.99	1902.21	0.0790356	1.56597		FALSE
9153.71	53409.1	588.25	4.18488		4083.56	1486.27	0.0606756	2.2416		FALSE
9157.29	53419.5	488.25	3.47347		4524.38	1297.27	0.050361	2.02399		FALSE
9160.65	53429.2	442.25	3.14622		5125.63	1113.49	0.0456163	1.78722		FALSE
9164.04	53439	421.25	2.99682		5839.59	817.245	0.0434502	1.56929		FALSE
9167.12	53447.9	351.25	2.49883		5439.53	886.063	0.03623	1.68528		FALSE
9170.28	53457.1	336.25	2.39212		3650.8	884.572	0.0346828	2.51186		FALSE
9173.61	53466.7	337.25	2.39924		6740.83	643.42	0.034786	1.3609		FALSE
9176.78	53475.9	328.25	2.33521		6911.56	813.757	0.0338577	1.32774		FALSE
9179.92	53485	318.25	2.26407		6815.86	632.759	0.0328262	1.34685		FALSE
9183.01	53494	349.25	2.48461		11667.4	841.757	0.0360237	0.787065		FALSE
9186.46	53504	391.25	2.7834		7914.18	756.303	0.0403559	1.16076		FALSE
9189.57	53513	452.25	3.21736		5827.81	1440.9	0.0466478	1.57685		FALSE
9192.67	53521.9	521.25	3.70823		3539.11	1666.29	0.0537648	2.59745		FALSE
9195.72	53530.8	495.25	3.52327		5584.63	1255.5	0.051083	1.64661		FALSE
9202.35	53549.9	309.25	2.20004		4395.89	738.567	0.0318979	2.0934		FALSE
9415.44	54162.7	290.25	2.17276		6204.39	541.119	0.0299381	1.51754		FALSE
9418.99	54172.9	310.25	2.32247		4728.19	749.063	0.032001	1.99209		FALSE
9422.17	54182	396.25	2.96625		7352.97	904.037	0.0408716	1.28141		FALSE
9425.62	54191.8	485.25	3.63249		7006.77	925.341	0.0500516	1.34522		FALSE
9428.69	54200.6	577.25	4.32119		6421.81	1411.78	0.059541	1.46823		FALSE
9431.98	54210	656.25	4.91257		6985.95	1654.54	0.0676895	1.35014		FALSE
9435.47	54220	738.25	5.5264		7956.08	1431.53	0.0761475	1.18594		FALSE
9438.27	54227.9	732.25	5.48149		7281.77	1491.35	0.0755286	1.29615		FALSE
9447.37	54253.9	1101.25	8.24375		3835.06	4739.8	0.113589	2.46342		FALSE
9477.11	54338.8	6919.25	51.7962		606.912	165155	0.713693	15.6153		FALSE
9500	54404	1517.25	11.3579		5233.94	4107.46	0.156498	1.81507		FALSE
9503.62	54414.3	1373.25	10.2799		6513.29	2855.5	0.141645	1.45911		FALSE
9505.63	54420	1328.25	9.94303		5974.4	4526.38	0.137004	1.59106		FALSE
9509.85	54432	1293.25	9.68103		7840.4	2670.07	0.133394	1.21293		FALSE
9512.66	54440	1270.25	9.50886		9860.42	2625.12	0.131021	0.964732		FALSE
9516.88	54452	1286.25	9.62863		10827	3521.5	0.132671	0.878998		FALSE
9519.68	54459.9	1300.25	9.73343		8613.71	2673.2	0.134116	1.10518		FALSE
9522.5	54468	1304.25	9.76338		7247.77	3526.23	0.134528	1.31385		FALSE
9526.21	54478.5	1257.25	9.41154		5233.03	3488.04	0.12968	1.8204		FALSE
9537.96	54511.9	1702.25	12.7427		2117.99	17300.8	0.17558	4.5033		FALSE
9540.45	54519	1651.25	12.361		2101.57	12723	0.17032	4.53968		FALSE
9550.32	54547	985.25	7.3754		6601.71	2616.11	0.101625	1.44664		FALSE
9554.18	54558	861.25	6.44716		12617.5	2183.89	0.0888345	0.757219		FALSE
9557	54566	845.25	6.32739		7714.82	1660.06	0.0871841	1.23878		FALSE
9560.52	54576	815.25	6.10281		6340.11	2135.41	0.0840897	1.50794		FALSE
9563.53	54584.5	854.25	6.39476		6350.21	1730.13	0.0881124	1.50602		FALSE
9566.81	54593.8	834.25	6.24504		5043.47	2229.86	0.0860495	1.89687		FALSE
9570.33	54603.8	790.25	5.91567		5263.43	2018.56	0.0815111	1.81827		FALSE
9573.86	54613.8	719.25	5.38417		5436	1421.58	0.0741877	1.7612		FALSE
9576.72	54621.9	588.25	4.40353		6936.5	1462.44	0.0606756	1.38063		FALSE
9579.82	54630.7	526.25	3.93941		4919.23	1060.65	0.0542806	1.94742		FALSE
9582.64	54638.7	473.25	3.54266		4612.18	1242.58	0.0488138	2.07768		FALSE
9586.28	54649	402.25	3.01117		5318.74	1015.68	0.0414905	1.80236		FALSE
9589.82	54659	369.25	2.76414		6599.1	878.638	0.0380866	1.4532		FALSE
9593.34	54669	304.25	2.32075		5421.64	783.253	0.0313822	1.76945		FALSE
9596.51	54678	284.25	2.16819		10832.9	525.625	0.0293192	0.885863		FALSE
10570.3	57369.9	253.125	2.13701		5244.79	650.812	0.0261088	2.0154		FALSE

## Sheet: ICDCfeiyankeleibo_50401-1_0_F1_
Spectrum: ICDCfeiyankeleibo 50401-1\0_F1\1 1SLin, "Baseline subt." (D:\Data\BioTyperRealTimeProcessing\China CDC\20120528feiyankeleibo\ICDCfeiyankeleibo 50401-1\0_F1\1)
m/z	time	Intens.	SN	Quality Fac.	Res.	Area	Rel. Intens.	FWHM	Chi^2	Bk. Peak
2704.27	29203.2	752.5	7.88526		636.44	3499.65	0.0574318	4.24905		FALSE
2838.02	29907	751.5	7.87689		501.676	4511.83	0.0573555	5.65709		FALSE
3100.18	31239.9	206.75	2.12869		2667.3	292.823	0.0157794	1.16229		FALSE
3101.4	31246	249.75	2.57142		2806.9	272.178	0.0190612	1.10492		FALSE
3126.69	31371.5	789.75	8.06423		748.75	4242.04	0.0602748	4.17588		FALSE
3148.6	31479.9	462.75	4.72519		785.867	1928.67	0.0353177	4.00654		FALSE
3152.24	31497.8	219.75	2.24389		2096.73	589.124	0.0167716	1.5034		FALSE
3248.25	31968	286	2.82072		4582.94	451.563	0.0218279	0.70877		FALSE
3250.3	31977.9	237	2.33745		5133.39	280.136	0.0180882	0.633169		FALSE
3417.46	32780	208.5	2.05824		4609.95	288.796	0.015913	0.741323		FALSE
3419.57	32790	288.5	2.84797		3020.33	501.95	0.0220187	1.13218		FALSE
3421.26	32798	263.5	2.60118		4408.23	364.214	0.0201107	0.776108		FALSE
3570.64	33497.9	397.5	3.8396		847.632	1838.58	0.0303377	4.21248		FALSE
3578.47	33534.2	998.5	9.64489		837.649	5179.3	0.0762068	4.27204		FALSE
3617.38	33713.9	259.5	2.50661		4415.69	295.516	0.0198054	0.819211		FALSE
3622.12	33735.8	1353.5	13.074		767.647	8021.96	0.103301	4.71847		FALSE
3661.3	33915.6	1032.5	9.97331		604.99	6384.19	0.0788018	6.05183		FALSE
4104.37	35886.5	640	5.61419		845.654	3930.52	0.0488456	4.85349		FALSE
4183.91	36228.8	1281	11.0893		879.763	7198.15	0.0977676	4.75572		FALSE
4364.25	36993.2	2567	22.021		699.427	18606.6	0.195917	6.23974		FALSE
4447.63	37341.3	344	2.91691		1671.44	1272.02	0.0262545	2.66096		FALSE
4551.56	37770.7	261	2.17482		2610.21	559.578	0.0199199	1.74375		FALSE
4554.32	37782	244	2.03317		3021.39	318.349	0.0186224	1.50736		FALSE
4556.74	37791.9	269	2.24149		3461.53	434.382	0.0205304	1.3164		FALSE
4559.18	37801.9	363	3.02476		3233.34	623.309	0.0277046	1.41005		FALSE
4560.77	37808.5	399	3.32473		2729.04	712.007	0.0304522	1.6712		FALSE
4563.57	37819.9	299	2.49147		3130.04	422.517	0.0228201	1.45799		FALSE
4568.26	37839.2	774	6.44948		2345.5	2393.76	0.0590727	1.94767		FALSE
4569.5	37844.3	746	6.21616		2276.48	2136.12	0.0569357	2.00727		FALSE
4708.55	38410	439	3.61284		1395.62	1744.63	0.0335051	3.37382		FALSE
4709.2	38412.7	424	3.4894		4738.64	701.731	0.0323602	0.993787		FALSE
4711.82	38423.3	288	2.37016		4656.7	461.776	0.0219805	1.01184		FALSE
4721.42	38462	305	2.51006		7995.57	500.59	0.023278	0.590505		FALSE
4731.51	38502.6	2965	24.4011		905.291	20867.2	0.226293	5.2265		FALSE
4741.27	38542	293	2.4113		4340.42	507.957	0.0223621	1.09235		FALSE
4769.12	38653.9	255	2.09858		4088.33	354.16	0.0194619	1.16652		FALSE
4771.59	38663.8	328	2.69934		4069.92	579.564	0.0250334	1.1724		FALSE
4777.27	38686.6	1915	15.7599		973.6	12206.2	0.146155	4.90681		FALSE
4785.11	38718	330	2.68013		3090.75	625.256	0.025186	1.5482		FALSE
5134.47	40093	304.375	2.40942		4532.07	537.678	0.0232303	1.13292		FALSE
5142.4	40123.7	1468.38	11.6236		978.042	10410.1	0.112068	5.25786		FALSE
5148.34	40146.6	481.375	3.81054		3852.08	695.734	0.0367392	1.33651		FALSE
5151.23	40157.8	433.375	3.43058		4668.36	775.816	0.0330757	1.10344		FALSE
5153.85	40167.9	344.375	2.72606		5154.93	612.398	0.0262832	0.99979		FALSE
5156.28	40177.3	275.375	2.17986		4942.09	396.205	0.021017	1.04334		FALSE
5159.04	40187.9	301.375	2.38567		3876.34	558.479	0.0230013	1.3309		FALSE
5161.62	40197.9	375.375	2.97145		4980.94	675.46	0.0286491	1.03627		FALSE
5163.38	40204.7	360.375	2.85271		3643.6	691.778	0.0275043	1.41711		FALSE
5165.79	40214	352.375	2.78938		3686.17	512.308	0.0268937	1.4014		FALSE
5168.38	40224	354.375	2.80522		4404.54	648.171	0.0270464	1.17342		FALSE
5171.46	40235.8	386.375	3.05853		4143.11	736.641	0.0294886	1.24821		FALSE
5179.14	40265.4	3446.38	27.2813		760.613	26978.1	0.263032	6.80917		FALSE
5200.6	40348	269.375	2.06413		7465.67	577.784	0.0205591	0.696602		FALSE
5367.82	40985.6	725.5	5.5125		849.184	6248.83	0.0553711	6.32115		FALSE
5372.66	41003.9	590.5	4.48674		6520.1	1164.16	0.0450677	0.824016		FALSE
5374.8	41012	568.5	4.31958		7310.24	847.457	0.0433887	0.735243		FALSE
5384.74	41049.6	944.5	7.17651		1092.99	7434.22	0.0720855	4.9266		FALSE
5386.98	41058	1034.5	7.86035		5605.56	1072.28	0.0789544	0.961005		FALSE
5397.28	41096.9	2146.5	16.3096		835.043	17497.4	0.163824	6.46348		FALSE
5410.47	41146.6	13102.5	99.5556		713.363	138789	1	7.58445		FALSE
5425.48	41203.1	1109.5	8.43022		5260.57	1749.73	0.0846785	1.03135		FALSE
5429.09	41216.7	1199.5	9.11406		3301.47	3666.07	0.0915474	1.64445		FALSE
5431.02	41224	1298.5	9.86628		5515.74	2001.14	0.0991032	0.984642		FALSE
5433.15	41232	1276.5	9.69912		5596.35	2548.99	0.0974242	0.970837		FALSE
5436.33	41244	1191.5	9.05327		7317.97	2348.46	0.0909368	0.742874		FALSE
5438.45	41251.9	1106.5	8.40742		2624.46	4279.99	0.0844495	2.07222		FALSE
5443.78	41272	725.5	5.5125		9188.47	1693.82	0.0553711	0.592458		FALSE
5449.11	41292	633.5	4.81347		5433.62	1247.31	0.0483496	1.00285		FALSE
5452.04	41303	803.5	6.10516		3484.6	1969.41	0.0613242	1.56461		FALSE
5453.5	41308.4	821.5	6.24193		1787.89	3217.62	0.062698	3.05024		FALSE
5466.85	41358.5	326.5	2.48082		4718.46	619.269	0.0249189	1.15861		FALSE
5618.23	41922.1	1217.5	9.27292		963.68	9626.14	0.0929212	5.82997		FALSE
5721.4	42301.9	266.5	2.02976		4122.26	481.024	0.0203396	1.38793		FALSE
5724.12	42311.9	386.5	2.94372		3429.47	899.046	0.0294982	1.6691		FALSE
5726.59	42320.9	355.5	2.70762		5280.76	549.553	0.0271322	1.08442		FALSE
5728.73	42328.8	350.5	2.66954		1211.46	1969.68	0.0267506	4.7288		FALSE
5857.23	42796.8	423.5	3.15996		1057.23	2336.71	0.0323221	5.54017		FALSE
6207.72	44047.9	289	2.05452		3448.93	947.625	0.0220569	1.7999		FALSE
6210.35	44057.1	390	2.77253		4468.68	991.73	0.0297653	1.38975		FALSE
6212.87	44066	386	2.74409		4039.88	620.979	0.02946	1.53789		FALSE
6228.8	44122	607	4.31519		7280.24	1522.75	0.046327	0.855576		FALSE
6254.04	44210.6	11039	78.4768		739.806	144985	0.842511	8.45362		FALSE
6270.72	44269	1462	10.3934		5514.78	2478.66	0.111582	1.13708		FALSE
6278.16	44295	2063	14.666		1747.79	12258.2	0.157451	3.59206		FALSE
6280.67	44303.8	2204	15.6683		4516.49	6039.99	0.168212	1.39061		FALSE
6282.98	44311.9	2106	14.9717		6364.25	5660.86	0.160733	0.98723		FALSE
6285.83	44321.8	1880	13.365		5297.67	4189.37	0.143484	1.18653		FALSE
6288.41	44330.9	1901	13.5143		4779.51	3205.13	0.145087	1.3157		FALSE
6298.82	44367.3	5529	39.3059		793.415	64532.7	0.421981	7.93887		FALSE
6312.88	44416.3	867	6.16355		5705.96	1436.95	0.0661706	1.10637		FALSE
6315.07	44424	809	5.75122		3518.76	1368.63	0.0617439	1.79468		FALSE
6317.94	44434	812	5.77255		3817.46	1771.53	0.0619729	1.65501		FALSE
6320.23	44442	796	5.6588		3923.59	1766.85	0.0607518	1.61083		FALSE
6323.1	44452	753	5.35312		4394.17	1641.68	0.0574699	1.43897		FALSE
6336.3	44498	475	3.3768		8611.82	752.002	0.0362526	0.735768		FALSE
6339.14	44507.9	436	3.09955		4646.35	951.998	0.0332761	1.36433		FALSE
6344.89	44527.9	447	3.17775		3812.48	1179.17	0.0341156	1.66424		FALSE
6350.09	44546	376	2.673		5886.66	597.598	0.0286968	1.07873		FALSE
6352.63	44554.8	389	2.76542		4555.03	638.675	0.029689	1.39464		FALSE
6355.62	44565.2	358	2.52193		4277.33	776.76	0.027323	1.48588		FALSE
6358.11	44573.9	366	2.57828		4286.18	795.572	0.0279336	1.4834		FALSE
6363.89	44594	469	3.30386		4463.49	1222.78	0.0357947	1.42577		FALSE
6373.1	44625.9	384	2.70508		5348.59	823.56	0.0293074	1.19155		FALSE
6382.89	44659.9	1322	9.31281		832.855	13764.2	0.100897	7.66387		FALSE
6395	44702	317	2.2331		6173.5	634.514	0.0241939	1.03588		FALSE
6397.32	44710	302	2.12744		5189.73	497.029	0.023049	1.23269		FALSE
6400.17	44719.9	309	2.17675		5162.31	629.461	0.0235833	1.23979		FALSE
6477.77	44988	469	3.30386		4845.37	1420.84	0.0357947	1.3369		FALSE
6497.34	45055.3	5232	36.8568		760.186	58099.7	0.399313	8.54703		FALSE
6509.74	45098	781	5.42333		6459.32	1627.4	0.0596069	1.00781		FALSE
6512.8	45108.5	691	4.79837		5118.7	1152.5	0.052738	1.27235		FALSE
6515.35	45117.2	596	4.13868		4814.96	1314.29	0.0454875	1.35315		FALSE
6517.89	45126	548	3.80536		4990.61	1156.03	0.0418241	1.30603		FALSE
6521.03	45136.7	480	3.33316		3992.7	811.777	0.0366342	1.63324		FALSE
6523.78	45146.2	413	2.86791		3491.09	934.642	0.0315207	1.86869		FALSE
6526.27	45154.7	348	2.41654		4138.53	759.726	0.0265598	1.57696		FALSE
6528.99	45164.1	303	2.10406		3161.95	661.679	0.0231254	2.06486		FALSE
6629.03	45506	603	4.18729		934.038	5133.8	0.0460218	7.09717		FALSE
6817.11	46142	298	2.06481		16512.6	471.71	0.0227438	0.412843		FALSE
6820.09	46152	377	2.60976		12178	950.927	0.0287731	0.560032		FALSE
6841.15	46222.6	4326	29.9465		797.744	47988.1	0.330166	8.57562		FALSE
6861.04	46289.3	549	3.80042		4895.47	1813.81	0.0419004	1.40151		FALSE
6874.36	46333.9	369	2.55438		6811.47	812.361	0.0281626	1.00923		FALSE
6876.96	46342.5	303	2.0975		2815.99	836.581	0.0231254	2.44211		FALSE
6879.99	46352.7	306	2.11827		5930.66	504.831	0.0233543	1.16007		FALSE
6948.39	46580.7	861	5.96022		2960.03	3210.28	0.0657127	2.3474		FALSE
6950.56	46588	967	6.694		6608.48	2068.46	0.0738027	1.05176		FALSE
6952.41	46594.1	769	5.32336		3143.75	2825.08	0.0586911	2.2115		FALSE
7060.71	46952.9	331	2.31531		3996.1	729.409	0.0252624	1.7669		FALSE
7063.04	46960.5	372	2.6021		4238.41	821.462	0.0283915	1.66644		FALSE
7065.88	46969.9	342	2.39225		4663.39	731.734	0.0261019	1.51518		FALSE
7082.26	47023.9	321	2.24536		5994.3	859.368	0.0244991	1.1815		FALSE
7087.74	47042	316	2.21039		6727.92	534.926	0.0241175	1.05348		FALSE
7093.21	47060	365	2.55314		5947.63	803.802	0.0278573	1.19261		FALSE
7099.29	47080	443	3.09874		10221.1	745.72	0.0338103	0.69457		FALSE
7102.01	47088.9	454	3.17568		5861.85	800.557	0.0346499	1.21157		FALSE
7111.34	47119.6	820	5.73581		2459.05	4703.48	0.0625835	2.8919		FALSE
7113.85	47127.9	955	6.68012		4243.38	2213.84	0.0728869	1.67646		FALSE
7116.64	47137.1	1019	7.12779		4346.25	2390.41	0.0777714	1.63742		FALSE
7119.66	47147	1123	7.85526		4301.12	1995.34	0.0857088	1.6553		FALSE
7124.83	47164	1452	10.1566		2987.96	7080.43	0.110819	2.38451		FALSE
7142.69	47222.6	5270	37.2707		796.388	77636.2	0.402213	8.96885		FALSE
7156.84	47269	8177	57.8297		738.962	118976	0.624079	9.68499		FALSE
7181.56	47350	1530	10.8205		4272.36	3672.59	0.116772	1.68093		FALSE
7188.9	47374	1336	9.44851		4151.51	3193.75	0.101965	1.73164		FALSE
7192.98	47387.3	1295	9.15855		3230.87	3124.86	0.0988361	2.22633		FALSE
7198.67	47405.9	1424	10.0709		4486	3380.11	0.108682	1.6047		FALSE
7201.75	47416	1421	10.0497		4681.91	2556.33	0.108453	1.53821		FALSE
7203.59	47422	1401	9.90821		3748.63	5645.17	0.106926	1.92166		FALSE
7244.34	47554.9	8859	62.653		704.259	127911	0.676131	10.2865		FALSE
7261.22	47609.9	1436	10.1557		5106.55	2545.04	0.109597	1.42194		FALSE
7264.02	47619	1355	9.58289		4272.78	3255.33	0.103415	1.70007		FALSE
7266.78	47628	1382	9.77384		11288.1	1661.33	0.105476	0.643756		FALSE
7269.85	47638	1522	10.7639		5554.13	4435	0.116161	1.30891		FALSE
7272.61	47646.9	1530	10.8205		1773.28	10655.4	0.116772	4.10122		FALSE
7281.33	47675.3	896	6.33673		3969.94	1606.66	0.0683839	1.83412		FALSE
7284.61	47685.9	833	5.89118		5310.27	1938.97	0.0635757	1.3718		FALSE
7287.08	47694	753	5.3254		6096.83	1743.07	0.0574699	1.19522		FALSE
7292.88	47712.8	610	4.31407		3688.73	1786.01	0.046556	1.97707		FALSE
7301.83	47741.9	566	4.00289		6320.76	1596.47	0.0431979	1.15521		FALSE
7907.42	49668	328	2.33932		6482.32	704.466	0.0250334	1.21984		FALSE
7910.63	49678	515	3.67301		7061.62	1079.71	0.0393055	1.12023		FALSE
7913.77	49687.8	659	4.70003		4465.39	1571.51	0.0502957	1.77225		FALSE
7916.45	49696.1	629	4.48607		1356.46	4340.76	0.0480061	5.83611		FALSE
8154.93	50433.9	273	2.02001		5893.01	608.835	0.0208357	1.38383		FALSE
8160.81	50452	378	2.79694		10045.5	1101.69	0.0288495	0.812382		FALSE
8167.32	50472	482	3.56647		12531.9	593.284	0.0367869	0.651721		FALSE
8207.97	50596.6	2750	20.3481		626.812	51231.5	0.209884	13.0948		FALSE
8227.38	50656	577	4.26941		5534.21	1416	0.0440374	1.48664		FALSE
8251.1	50728.4	363	2.68595		5778.53	905.875	0.0277046	1.42789		FALSE
8254.21	50737.9	345	2.55277		5906.39	832.529	0.0263309	1.3975		FALSE
8257.5	50748	343	2.53797		8525.99	607.943	0.0261782	0.968509		FALSE
8259.47	50754	322	2.38258		4249.23	781.384	0.0245755	1.94376		FALSE
8263.4	50766	327	2.41958		5890.81	725.836	0.0249571	1.40276		FALSE
8266.02	50774	305	2.25679		4597.93	726.966	0.023278	1.79777		FALSE
8269.54	50784.7	285	2.10881		3745.61	706.387	0.0217516	2.2078		FALSE
8272.58	50794	273	2.02001		6271.4	505.212	0.0208357	1.3191		FALSE
8276.13	50804.8	281	2.07921		4998.92	531.39	0.0214463	1.65558		FALSE
8278.84	50813.1	284	2.10141		4885.35	699.314	0.0216753	1.69463		FALSE
8285.66	50833.9	325	2.40478		4773.31	798.81	0.0248044	1.73583		FALSE
8289.64	50846	374	2.76735		6918.31	879.156	0.0285442	1.19822		FALSE
8303.44	50888	593	4.3878		5014.57	1773.72	0.0452585	1.65586		FALSE
8310	50908	679	5.02414		7536.23	1680.79	0.0518222	1.10267		FALSE
8311.33	50912	693	5.12773		2226.11	3016.29	0.0528907	3.73357		FALSE
8322.85	50947	775	5.8928		6083.11	1501.44	0.059149	1.36819		FALSE
8341.58	51004	902	6.85846		3398.2	2763.42	0.0688418	2.45471		FALSE
8344.45	51012.7	968	7.3603		8016.17	2411.47	0.073879	1.04095		FALSE
8350.37	51030.6	1244	9.4589		3257.07	6613.47	0.0949437	2.56377		FALSE
8356.74	51050	1478	11.2381		7266.11	3680.05	0.112803	1.1501		FALSE
8367.65	51083	2784	21.1685		637.905	48758	0.212479	13.1174		FALSE
8388.39	51145.9	491	3.73338		7123.85	1195.45	0.0374738	1.17751		FALSE
8391.26	51154.6	417	3.17071		4480.06	805.815	0.031826	1.87302		FALSE
8394.35	51163.9	402	3.05665		6251.85	962.138	0.0306812	1.3427		FALSE
8397.66	51174	373	2.83615		6860.73	855.097	0.0284678	1.22402		FALSE
8400.97	51184	400	3.04145		8886.14	673.909	0.0305285	0.945401		FALSE
8403.93	51192.9	313	2.37993		4068.16	770.727	0.0238886	2.06578		FALSE
8407.12	51202.6	308	2.34191		5982.13	691.039	0.023507	1.40537		FALSE
8410.23	51212	294	2.23546		10574.1	490.521	0.0224385	0.795358		FALSE
8479.14	51420	302	2.29629		8138.45	628.327	0.023049	1.04186		FALSE
8482.47	51430	387	2.9426		8686.86	634.823	0.0295363	0.976471		FALSE
8485.76	51439.9	523	3.97669		6565.42	1136.01	0.039916	1.29249		FALSE
8491.75	51457.9	1279	9.72502		3734.57	5385.03	0.097615	2.27382		FALSE
8494.56	51466.4	1370	10.417		1736.53	9907.98	0.10456	4.89169		FALSE
8503.72	51493.9	547	4.24259		6062.01	1289.22	0.0417478	1.40279		FALSE
8507.05	51504	418	3.24205		8186.01	965.041	0.0319023	1.03922		FALSE
8510.38	51514	385	2.9861		12963.8	668.291	0.0293837	0.656471		FALSE
8515.04	51528	310	2.40439		3602.28	747.116	0.0236596	2.36379		FALSE
8518.37	51538	304	2.35786		5065.3	681.355	0.0232017	1.68171		FALSE
8869.97	52583.9	272	2.17703		6669.88	614.749	0.0207594	1.32985		FALSE
8873.09	52593.1	286	2.28908		4511.37	697.666	0.0218279	1.96683		FALSE
8876.1	52602	329	2.63324		4394.6	797.341	0.0251097	2.01977		FALSE
8879.49	52612	374	2.99341		6672.36	935.105	0.0285442	1.33079		FALSE
8888.98	52639.9	718	5.74671		2249.34	4562.6	0.0547987	3.95182		FALSE
8891.72	52648	753	6.02684		5327.96	2430.74	0.0574699	1.66888		FALSE
8895.09	52657.9	733	5.86676		2124.86	4738.28	0.0559435	4.18621		FALSE
8978.53	52902.7	279	2.23305		5135.97	662.468	0.0212936	1.74816		FALSE
8981.7	52912	332	2.65725		5238.78	729.924	0.0253387	1.71446		FALSE
8985.12	52922	383	3.06544		6843.46	687.129	0.0292311	1.31295		FALSE
8988.52	52931.9	429	3.43362		6538.25	1058.17	0.0327418	1.37476		FALSE
8991.28	52940	519	4.15396		6226.72	1207.05	0.0396108	1.44398		FALSE
8994.69	52950	507	4.05791		7995.29	1155.33	0.0386949	1.125		FALSE
8997.79	52959	419	3.35358		6483.76	993.011	0.0319786	1.38774		FALSE
9001.1	52968.7	311	2.48917		6288.52	735.739	0.0237359	1.43135		FALSE
9004.27	52978	268	2.14501		6491.58	611.169	0.0204541	1.38707		FALSE
9049.47	53109.9	247	2.00836		7810.68	464.261	0.0188514	1.1586		FALSE
9052.5	53118.8	264	2.14659		6117.44	647.345	0.0201488	1.47979		FALSE
9055.65	53128	262	2.13033		7221.15	593.522	0.0199962	1.25405		FALSE
9059.08	53138	283	2.30108		5041.13	670.35	0.0215989	1.79703		FALSE
9062.51	53148	306	2.48809		7997	685.852	0.0233543	1.13324		FALSE
9065.26	53156	307	2.49622		6150.26	708.252	0.0234306	1.47396		FALSE
9068.69	53166	307	2.49622		6590.52	571.607	0.0234306	1.37602		FALSE
9071.45	53174	345	2.8052		4739.44	826.58	0.0263309	1.91403		FALSE
9074.87	53184	374	3.041		6272.72	885.135	0.0285442	1.44672		FALSE
9078.31	53194	450	3.65896		4076.42	1086.79	0.0343446	2.22703		FALSE
9081.74	53203.9	483	3.92728		7464.93	920.895	0.0368632	1.21659		FALSE
9084.5	53212	537	4.36635		8727.85	1331.17	0.0409845	1.04086		FALSE
9087.92	53222	631	5.13067		7099.68	1556.69	0.0481587	1.28005		FALSE
9107.19	53278	1341	10.9037		7463.41	5361.89	0.102347	1.22025		FALSE
9117.45	53307.8	1501	12.2047		1746.56	10635.2	0.114558	5.22024		FALSE
9119.58	53314	1517	12.3347		4983.93	4102.71	0.115779	1.8298		FALSE
9123.02	53324	1521	12.3673		7533.93	3096.24	0.116085	1.21093		FALSE
9134	53355.9	2043	16.6117		2288.52	15526	0.155924	3.99123		FALSE
9160.89	53433.8	440	3.57765		9713.3	867.178	0.0335814	0.943128		FALSE
9164.33	53443.8	395	3.21175		3547.55	1041.83	0.0301469	2.58329		FALSE
9167.15	53452	365	2.96782		3999.89	729.235	0.0278573	2.29185		FALSE
9169.22	53458	340	2.76454		4510.32	900.817	0.0259492	2.03294		FALSE
9175.94	53477.5	283	2.30108		4615.67	753.441	0.0215989	1.988		FALSE
9178.88	53486	286	2.32547		4713.59	709.43	0.0218279	1.94732		FALSE
9182.09	53495.2	250	2.03275		3601.04	646.499	0.0190803	2.54985		FALSE
9188.56	53514	249	2.02462		5279.01	534.31	0.019004	1.74059		FALSE
9373.32	54046	283	2.32396		4564.67	731.344	0.0215989	2.05345		FALSE
9376.79	54055.9	331	2.71813		7043.53	633.564	0.0252624	1.33126		FALSE
9379.6	54064	375	3.07945		9503.46	887.998	0.0286205	0.986967		FALSE
9383.09	54074	403	3.30938		8779.62	777.554	0.0307575	1.06874		FALSE
9386.15	54082.7	475	3.90064		6852.27	1162.69	0.0362526	1.36979		FALSE
9389.39	54092	543	4.45905		9724.02	1373.64	0.0414425	0.965587		FALSE
9392.87	54102	631	5.18169		9843.13	1590.8	0.0481587	0.954257		FALSE
9399.15	54119.9	804	6.60235		3172.28	4021.47	0.0613623	2.9629		FALSE
9417.65	54172.8	1891	15.7648		791.786	29524.2	0.144324	11.8942		FALSE
9421.51	54183.9	1850	15.423		5281.82	6226.75	0.141194	1.78376		FALSE
9426.44	54198	1746	14.556		8241.64	3606.91	0.133257	1.14376		FALSE
9429.23	54205.9	1728	14.4059		7779.31	3555.99	0.131883	1.21209		FALSE
9432.05	54214	1797	14.9812		11100.2	3646.31	0.137149	0.849719		FALSE
9445.99	54253.8	2773	23.1178		1709.93	27644	0.211639	5.52419		FALSE
9461.57	54298.2	6115	50.9793		527.824	153231	0.466705	17.9256		FALSE
9488.34	54374.6	1465	12.2134		5277.43	3923.53	0.111811	1.79791		FALSE
9491.66	54384	1369	11.413		7360.25	2792.62	0.104484	1.28958		FALSE
9495.15	54393.9	1341	11.1796		7704.69	3612.88	0.102347	1.23239		FALSE
9498.67	54403.9	1348	11.2379		7996.98	3620.57	0.102881	1.18778		FALSE
9501.81	54412.9	1327	11.0629		6781.65	2754.8	0.101278	1.40111		FALSE
9505.21	54422.6	1346	11.2213		6733.03	3635.83	0.102728	1.41173		FALSE
9508.5	54431.9	1300	10.8378		4099.84	3592.48	0.0992177	2.31924		FALSE
9511.33	54440	1336	11.1379		4812.63	3657.36	0.101965	1.97633		FALSE
9514.85	54450	1296	10.8044		4039.43	3582.3	0.0989124	2.35549		FALSE
9518.37	54460	1332	11.1046		4466.13	2736.13	0.10166	2.13123		FALSE
9521.18	54468	1333	11.1129		3790.48	3622.63	0.101736	2.51187		FALSE
9536.04	54510.2	1461	12.18		6961.74	3048.49	0.111505	1.36978		FALSE
9540.15	54521.9	1673	13.9474		6093.65	5575.72	0.127686	1.56559		FALSE
9552.8	54557.8	2971	24.7685		1546.6	28542.5	0.226751	6.17663		FALSE
9554.65	54563.1	3019	25.1687		1120.9	39482	0.230414	8.52407		FALSE
9579.97	54634.9	580	4.83532		5123.36	1567.73	0.0442664	1.86986		FALSE
9583.18	54644	535	4.46017		6524.54	1381.16	0.0408319	1.46879		FALSE
9586.71	54654	515	4.29343		7268.39	993.213	0.0393055	1.31896		FALSE
9589.54	54662	458	3.81824		6121.73	1179.41	0.0349552	1.56647		FALSE
9593.51	54673.2	417	3.5267		6752.67	1049.6	0.031826	1.4207		FALSE
9597.3	54684	382	3.2307		8088.53	939.704	0.0291547	1.18653		FALSE
9600.41	54692.8	334	2.82475		6905.96	667.285	0.0254913	1.39016		FALSE
9603.66	54702	310	2.62177		4665.06	811.807	0.0236596	2.05864		FALSE
9610.03	54720	246	2.0805		4983.2	646.12	0.018775	1.92848		FALSE
9613.56	54730	249	2.10587		8975.05	463.897	0.019004	1.07114		FALSE
10108.9	56113.8	230	2.00618		5522.14	602.519	0.0175539	1.83061		FALSE
10236.1	56464	262	2.33449		3374.67	1278.66	0.0199962	3.03323		FALSE
10247.1	56493.9	342	3.04731		4162.28	1747.85	0.0261019	2.46189		FALSE
10252.9	56509.9	411	3.66212		7831.33	834.567	0.0313681	1.30922		FALSE
10256.6	56520	428	3.81359		4273.88	916.876	0.0326655	2.39983		FALSE
10264.6	56542	580	5.16795		2348.9	3079.94	0.0442664	4.36998		FALSE
10269.6	56555.6	681	6.06789		5387.31	1909.39	0.0519748	1.90625		FALSE
10280	56584	1224	10.9062		1948.41	9741.4	0.0934173	5.27607		FALSE
10283.1	56592.5	1293	11.521		4878.45	3722.26	0.0986835	2.10786		FALSE
10285.3	56598.5	1260	11.2269		3980.09	4411.45	0.0961649	2.58418		FALSE
10288.8	56608.1	1087	9.68545		2507.53	6381.86	0.0829613	4.10316		FALSE
10296.2	56628.3	595	5.3016		5779.38	1605.68	0.0454112	1.78153		FALSE
10299.9	56638.6	473	4.21455		5944.3	1492.82	0.0361	1.73274		FALSE
10777	57928	214.5	2.04313		7876.86	504.475	0.0163709	1.36818		FALSE
10801.7	57993.9	406.5	3.87195		4727.65	2221.01	0.0310246	2.28478		FALSE
10803.9	58000	406.5	3.87195		4502.42	1194.45	0.0310246	2.39958		FALSE
10893.2	58237.9	252.5	2.40508		6493.78	628.598	0.0192711	1.67749		FALSE
10900.8	58257.9	318.5	3.03374		4979.41	889.486	0.0243083	2.18917		FALSE
10903	58264	341.5	3.25282		5316.08	954.131	0.0260637	2.05096		FALSE
10907.5	58275.9	340.5	3.24329		6257.01	727.46	0.0259874	1.74325		FALSE
10910.6	58284	348.5	3.31949		6800.09	940.507	0.026598	1.60447		FALSE
10914.3	58294	318.5	3.03374		4768.97	856.9	0.0243083	2.28862		FALSE
10917.8	58303.2	298.5	2.84324		8070.18	625.007	0.0227819	1.35286		FALSE
10921.4	58312.7	266.5	2.53844		4180	723.355	0.0203396	2.61277		FALSE
10924.9	58322	262.5	2.50033		10030.4	852.656	0.0200343	1.08918		FALSE
11188.4	59017.3	209.5	2.04158		6043.24	453.136	0.0159893	1.85139		FALSE
11191.7	59026	235.5	2.29495		4130.74	623.005	0.0179737	2.70936		FALSE
11196.5	59038.7	240.5	2.34368		3894.19	825.905	0.0183553	2.87519		FALSE
11203.9	59058	290.5	2.83093		14107.7	576.19	0.0221713	0.79417		FALSE
11207.6	59067.9	306.5	2.98685		7858.05	652.383	0.0233925	1.42626		FALSE
11211.5	59077.9	344.5	3.35716		7391.74	960.13	0.0262927	1.51676		FALSE
11214.9	59086.8	401.5	3.91262		5278.95	1159.42	0.030643	2.12445		FALSE
11218.7	59096.8	501.5	4.88712		4660.71	1453	0.0382751	2.40707		FALSE
11221.4	59104	598.5	5.83239		5080.42	1304.17	0.0456783	2.20876		FALSE
11226.7	59117.9	743.5	7.24542		4910.2	2595.01	0.0567449	2.28642		FALSE
11230.1	59126.7	822.5	8.01527		5134.3	2433.99	0.0627743	2.18727		FALSE
11233.1	59134.6	900.5	8.77538		5832.08	2619.11	0.0687273	1.92609		FALSE
11236.2	59142.6	838.5	8.17119		1253.72	9249.23	0.0639954	8.9623		FALSE
11257.3	59198	252.5	2.46062		10006.2	672.064	0.0192711	1.12504		FALSE
11260.9	59207.2	222.5	2.16827		7461.11	596.814	0.0169815	1.50927		FALSE
11440.8	59675.9	206.5	2.0728		5194.47	696.467	0.0157604	2.2025		FALSE
11443.9	59684	244.5	2.45424		13515.5	484.569	0.0186606	0.846724		FALSE
11447.8	59693.9	247.5	2.48435		5498.46	702.838	0.0188895	2.082		FALSE
11451.2	59702.9	240.5	2.41409		6675.72	675.054	0.0183553	1.71536		FALSE
11454.7	59711.9	240.5	2.41409		4553.41	653.019	0.0183553	2.51563		FALSE
11458.3	59721.3	204.5	2.05273		5822.85	535.039	0.0156077	1.96782		FALSE

## Sheet: ICDCfeiyankeleibo_51252-1_0_G1_
Spectrum: ICDCfeiyankeleibo 51252-1\0_G1\1 1SLin, "Baseline subt." (D:\Data\BioTyperRealTimeProcessing\China CDC\20120528feiyankeleibo\ICDCfeiyankeleibo 51252-1\0_G1\1)
m/z	time	Intens.	SN	Quality Fac.	Res.	Area	Rel. Intens.	FWHM	Chi^2	Bk. Peak
2690.21	29118.9	647	6.79174		1145.19	1785.07	0.0538135	2.34913		FALSE
2691.6	29126.3	499	5.23814		2469.02	913.061	0.0415038	1.09015		FALSE
2852.42	29972.3	348	3.59604		2616.33	747.95	0.0289445	1.09023		FALSE
2853.91	29980	402	4.15404		2734.38	563.777	0.0334359	1.04371		FALSE
2855.83	29990	339	3.50304		3744.32	413.557	0.028196	0.762709		FALSE
2857.76	30000	200	2.06669		3763.61	188.79	0.0166348	0.759314		FALSE
3127.49	31365.8	468	4.79145		725.614	2444.45	0.0389254	4.31013		FALSE
3578	33522	496	4.96612		2602.54	1020.79	0.0412543	1.37481		FALSE
3579.76	33530.2	688	6.88848		1641.28	2201.91	0.0572237	2.18107		FALSE
3583.59	33547.9	287	2.87354		3702.31	371.475	0.0238709	0.967934		FALSE
3585.77	33558	200	2.00247		4371.26	216.462	0.0166348	0.820306		FALSE
3622.24	33726.2	1369	13.7069		741.804	8441.29	0.113865	4.88301		FALSE
3630.45	33764	224	2.24276		5231.01	261.365	0.018631	0.694024		FALSE
3632.61	33773.9	224	2.24276		2315.51	589.278	0.018631	1.56882		FALSE
3646.53	33837.9	618	6.18762		1425.77	2091.5	0.0514015	2.55759		FALSE
3648.1	33845	575	5.75709		2888.48	1106.75	0.047825	1.26298		FALSE
3650.19	33854.6	382	3.82471		4259.26	520.77	0.0317724	0.857		FALSE
3652.63	33865.8	216	2.16266		4095.97	307.849	0.0179656	0.891761		FALSE
4176.61	36187	248	2.36837		2847.01	333.833	0.0206271	1.46702		FALSE
4184.74	36221.8	2144	20.4749		851.611	13377.2	0.178325	4.91391		FALSE
4191.78	36252	311	2.97001		15103.6	401.56	0.0258671	0.277535		FALSE
4193.8	36260.6	285	2.72172		4318.77	471.162	0.0237046	0.971064		FALSE
4366.4	36991.5	1240.5	11.7364		687.914	8778.03	0.103177	6.3473		FALSE
4438.05	37290.7	421.5	3.96393		863.379	2179.34	0.0350578	5.14033		FALSE
4570.05	37835.6	611.5	5.63285		958.523	3590.98	0.0508609	4.7678		FALSE
4745	38545.9	287.5	2.63731		3632.66	493.71	0.0239125	1.30621		FALSE
4753.8	38581.3	2478.5	22.7359		853.075	17863.7	0.206147	5.57254		FALSE
4765.93	38630	1330.5	12.205		1514.93	6271.13	0.110663	3.14597		FALSE
4770.71	38649.2	3056.5	28.0381		928.445	23414.6	0.254221	5.13838		FALSE
4781.47	38692.3	522.5	4.79303		2199.05	2178.65	0.0434584	2.17433		FALSE
4787.87	38718	224.5	2.0575		4402.01	396.675	0.0186725	1.08766		FALSE
5134.57	40082	258	2.31258		2917.1	390.617	0.0214589	1.76016		FALSE
5150.85	40144.9	2373	21.2703		923.217	20588.3	0.197372	5.57925		FALSE
5167.06	40207.4	3157	28.2977		786.596	27331.9	0.26258	6.5689		FALSE
5177.05	40245.9	274	2.45599		3608.04	518.192	0.0227897	1.43487		FALSE
5187.46	40286	262	2.34843		5302.61	351.488	0.0217916	0.978284		FALSE
5189.83	40295.1	236	2.11538		3664.1	532.167	0.019629	1.4164		FALSE
5330.85	40833.8	243	2.14501		3874.91	476.092	0.0202113	1.37573		FALSE
5336.15	40854	456	4.0252		3345.16	1399.44	0.0379273	1.59518		FALSE
5338.79	40864	652	5.75533		6193.29	1510.27	0.0542294	0.862028		FALSE
5341.17	40873	691	6.09959		2271.32	2927.78	0.0574732	2.35158		FALSE
5367.44	40972.5	2149	18.9696		1077.1	16391.4	0.178741	4.98322		FALSE
5369.95	40982	2056	18.1487		5959.96	4222.1	0.171006	0.901004		FALSE
5372.6	40992	2084	18.3959		5570.86	4256.79	0.173334	0.964411		FALSE
5382.78	41030.5	12023	106.129		737.964	112607	1	7.29409		FALSE
5404.61	41112.8	926	8.17398		1422.16	4994.19	0.077019	3.80029		FALSE
5407.34	41123.1	936	8.26225		2546.32	2904.75	0.0778508	2.12359		FALSE
5409.75	41132.2	899	7.93565		1351.22	4615.77	0.0747734	4.00361		FALSE
5420.31	41171.9	314	2.77174		4211.88	483.014	0.0261166	1.28691		FALSE
5425.62	41192	266	2.34803		6022.97	399.718	0.0221243	0.900821		FALSE
5437.28	41235.8	275	2.42748		2494.68	756.867	0.0228728	2.17955		FALSE
5597.06	41831.9	359	3.19981		4074.02	883.958	0.0298594	1.37384		FALSE
5645.05	42009.3	266	2.36308		3826.07	535.184	0.0221243	1.47542		FALSE
5650.65	42029.9	364	3.23368		4482.7	743.425	0.0302753	1.26055		FALSE
5655.55	42048	468	4.15759		5724.68	702.594	0.0389254	0.987925		FALSE
5663.64	42077.8	1820	16.1684		819.825	16054	0.151377	6.90835		FALSE
5672.93	42112	395	3.50908		6135.47	555.292	0.0328537	0.924612		FALSE
5675.65	42122	305	2.70954		5813.72	523.474	0.025368	0.976251		FALSE
5678.14	42131.1	255	2.26536		3693.82	385.448	0.0212093	1.5372		FALSE
6085.02	43601.6	299	2.60001		1270.71	1914.08	0.024869	4.78868		FALSE
6153.21	43843.2	926	8.0522		2928.27	2982.71	0.077019	2.10131		FALSE
6154.59	43848.1	934	8.12177		1553.31	4551.88	0.0776844	3.96223		FALSE
6211.28	44047.9	273	2.35613		4185.59	441.054	0.0227065	1.48397		FALSE
6213.54	44055.8	312	2.69272		2831.05	847.339	0.0259503	2.19478		FALSE
6216.41	44065.9	312	2.69272		4942.9	613.486	0.0259503	1.25764		FALSE
6219.27	44076	268	2.31298		4465.92	537.797	0.0222906	1.39261		FALSE
6224.4	44094	287	2.47696		7871.42	853.491	0.0238709	0.79076		FALSE
6245.73	44168.9	1569	13.5413		873.95	14325.8	0.1305	7.14655		FALSE
6256.59	44206.9	8669	74.818		846.061	85963.2	0.721035	7.39496		FALSE
6271.74	44260	602	5.19558		7422.35	1000.86	0.0500707	0.84498		FALSE
6278.45	44283.4	952	8.21626		1925.25	4560.78	0.0791816	3.2611		FALSE
6288.33	44318	728	6.28302		3859.67	1592.44	0.0605506	1.62924		FALSE
6291.19	44328	673	5.80834		4752.82	1459.36	0.055976	1.32368		FALSE
6294.04	44337.9	639	5.51491		5835.71	1367.21	0.0531481	1.07854		FALSE
6296.34	44346	604	5.21284		6211.22	1002.39	0.050237	1.01371		FALSE
6299.19	44355.9	618	5.33367		5536.02	1025.77	0.0514015	1.13785		FALSE
6302.02	44365.8	650	5.60984		5282.25	1673.07	0.054063	1.19305		FALSE
6304.69	44375.1	589	5.08338		5691.81	973.16	0.0489894	1.10768		FALSE
6307.22	44384	569	4.91077		5389.68	1215.35	0.047326	1.17024		FALSE
6310.28	44394.6	591	5.10064		3799.03	1279.78	0.0491558	1.66102		FALSE
6312.96	44404	672	5.79971		6274.76	1084.94	0.0558929	1.00609		FALSE
6315.81	44413.9	692	5.97232		3432.61	1911.92	0.0575564	1.83994		FALSE
6318.69	44424	705	6.08452		6396.53	1168.25	0.0586376	0.98783		FALSE
6321.17	44432.6	724	6.2485		3962.91	1606.38	0.0602179	1.59508		FALSE
6324.41	44443.9	789	6.80949		7533.22	1283.21	0.0656242	0.839537		FALSE
6331.39	44468.2	2381	20.5493		836.537	24335.8	0.198037	7.56858		FALSE
6346.23	44519.9	285	2.4597		6707.49	458.527	0.0237046	0.946141		FALSE
6351.43	44538	284	2.45107		5375.42	605.938	0.0236214	1.18157		FALSE
6353.73	44546	304	2.62368		5831.04	493.33	0.0252849	1.08964		FALSE
6356.34	44555	312	2.69272		3080.16	672.028	0.0259503	2.06364		FALSE
6359.16	44564.8	290	2.51172		5238.75	589.412	0.0241204	1.21387		FALSE
6361.79	44574	237	2.05268		4348.52	384.639	0.0197122	1.46298		FALSE
6364.66	44584	255	2.20858		6204.17	443.322	0.0212093	1.02587		FALSE
6445.56	44864.1	862	7.46587		869.108	8091.38	0.0716959	7.41629		FALSE
6453.05	44890	350	3.03139		11082.5	582.306	0.0291109	0.582275		FALSE
6455.59	44898.7	259	2.24323		5179.98	404.193	0.021542	1.24626		FALSE
6458.27	44908	272	2.35582		7358.16	438.059	0.0226233	0.877702		FALSE
6461.17	44918	271	2.34716		8201.32	377.17	0.0225401	0.787821		FALSE
6857.66	46264.8	385.75	3.30321		2778	1373.97	0.0320843	2.46856		FALSE
6860.39	46273.9	372.75	3.19189		7878.69	732.788	0.0310031	0.870753		FALSE
7117.35	47125.9	399	3.44468		1455.29	2746.67	0.0331864	4.89067		FALSE
7120.37	47135.8	363	3.13388		6347.23	639.963	0.0301921	1.12181		FALSE
7132.32	47175.1	464	4.00584		5876.43	827.2	0.0385927	1.21372		FALSE
7144.26	47214.3	1123	9.69516		1171.83	9139.28	0.0934043	6.09666		FALSE
7159.58	47264.5	6863	60.0158		868.669	81098.2	0.570823	8.24201		FALSE
7170.43	47300	2258	19.7458		6552.16	4071.09	0.187807	1.09436		FALSE
7173.09	47308.7	2334	20.4104		1097.16	24497	0.194128	6.53787		FALSE
7186.92	47354	1121	9.80296		5451.63	4386.52	0.093238	1.31831		FALSE
7193.66	47376	1032	9.02467		4117.18	3009.91	0.0858355	1.74723		FALSE
7202.01	47403.3	1362	11.9105		2417.3	7169.73	0.113283	2.97936		FALSE
7207.13	47420	1245	10.8873		8058.88	2938.69	0.103552	0.894309		FALSE
7210.2	47430	1238	10.8261		6794.12	2207.25	0.102969	1.06124		FALSE
7213.26	47440	1259	11.0097		9507.44	2212.69	0.104716	0.758696		FALSE
7216.32	47450	1335	11.6744		6969.2	3113.37	0.111037	1.03546		FALSE
7228.8	47490.7	2527	22.0982		1407.92	21821.5	0.21018	5.13438		FALSE
7230.43	47496	2572	22.4917		4876.45	6144.35	0.213923	1.48272		FALSE
7233.73	47506.7	2473	21.626		5032.93	4505.61	0.205689	1.43728		FALSE
7244.89	47543.1	9127	79.8141		822.225	113691	0.759128	8.81132		FALSE
7265.44	47610	1030	9.00718		7745.59	3033.25	0.0856691	0.93801		FALSE
7267.89	47618	1043	9.12086		2703.54	4155.98	0.0867504	2.68829		FALSE
7272.81	47633.9	860	7.52056		4370.14	2005.68	0.0715296	1.6642		FALSE
7279.6	47656	669	5.85029		3243.99	1937.98	0.0556434	2.24402		FALSE
7282.67	47666	651	5.69289		12535.3	1133.69	0.0541462	0.580972		FALSE
7285.69	47675.8	637	5.57046		3994.75	1536.77	0.0529818	1.82382		FALSE
7288.21	47684	649	5.6754		5239.94	1513.05	0.0539799	1.3909		FALSE
7290.96	47692.9	568	4.96707		4855.11	1306.14	0.0472428	1.50171		FALSE
7294.34	47703.9	508	4.44238		5292.76	1116.78	0.0422523	1.37817		FALSE
7296.83	47712	435	3.804		4138.2	771.503	0.0361807	1.76328		FALSE
7299.9	47721.9	432	3.77777		5772.37	742.97	0.0359311	1.26463		FALSE
7302.59	47730.6	405	3.54166		4912.23	936.269	0.0336854	1.48661		FALSE
7305.47	47740	448	3.91769		6283.53	974.919	0.0372619	1.16264		FALSE
7308.22	47748.9	414	3.60861		4997.39	927.256	0.034434	1.46241		FALSE
7311.02	47758	378	3.29482		5899.38	823.941	0.0314397	1.23929		FALSE
7314.11	47768	367	3.19894		7681.38	592.15	0.0305248	0.952186		FALSE
7317.19	47778	335	2.92001		8478.72	672.099	0.0278633	0.863006		FALSE
7319.93	47786.9	305	2.65852		5807.98	645.844	0.025368	1.26032		FALSE
7322.75	47796	300	2.61493		6282.63	483.678	0.0249522	1.16555		FALSE
7325.83	47805.9	286	2.4929		6505.8	540.339	0.0237877	1.12605		FALSE
7328.91	47815.9	292	2.5452		7070.48	503.638	0.0242868	1.03655		FALSE
7331.4	47824	259	2.25756		6082.62	505.637	0.021542	1.2053		FALSE
7334.48	47834	276	2.40574		9385.39	471.906	0.022956	0.781479		FALSE
7813.6	49360.3	468	4.18698		1715.88	3219.98	0.0389254	4.5537		FALSE
7816.44	49369.2	455	4.07067		2370.24	2159.35	0.0378441	3.29774		FALSE
8220.4	50619.9	225.5	2.03931		6346.38	479.345	0.0187557	1.29529		FALSE
8222.98	50627.8	238.5	2.15687		5505.2	427.576	0.019837	1.49368		FALSE
8226.29	50637.9	250.5	2.2654		6550.54	555.848	0.0208351	1.25582		FALSE
8228.27	50644	269.5	2.43722		4965.46	469.936	0.0224154	1.6571		FALSE
8232.15	50655.8	282.5	2.55479		4599.77	667.778	0.0234966	1.78969		FALSE
8235.21	50665.2	354.5	3.20592		4212.95	660.357	0.0294852	1.95474		FALSE
8238	50673.7	557.5	5.04175		7831.94	1310.89	0.0463695	1.05185		FALSE
8240.7	50681.9	732.5	6.62436		5160.18	2128.03	0.0609249	1.59698		FALSE
8246.6	50700	520.5	4.70714		7779.68	881.706	0.043292	1.06002		FALSE
8249.59	50709.1	373.5	3.37775		6406.75	687.249	0.0310655	1.28764		FALSE
8252.47	50717.9	328.5	2.97079		6801.03	703.863	0.0273226	1.21342		FALSE
8255.75	50727.9	302.5	2.73566		6893.89	599.389	0.0251601	1.19755		FALSE
8258.74	50737	273.5	2.4734		5819.47	484.562	0.0227481	1.41916		FALSE
8261.67	50746	264.5	2.392		6560.32	537.591	0.0219995	1.25934		FALSE
8264.94	50755.9	269.5	2.43722		6209.23	545.128	0.0224154	1.33107		FALSE
8267.58	50764	286.5	2.59096		6383.82	487.535	0.0238293	1.29508		FALSE
8270.86	50774	305.5	2.76279		6728.2	606.734	0.0254096	1.22928		FALSE
8274.14	50784	339.5	3.07027		8674.89	620.937	0.0282375	0.953803		FALSE
8277.36	50793.8	306.5	2.77183		6081.38	646.553	0.0254928	1.3611		FALSE
8280.29	50802.7	294.5	2.66331		4502.94	683.239	0.0244947	1.83886		FALSE
8283.33	50812	298.5	2.69948		4119.66	535.271	0.0248274	2.01069		FALSE
8286.76	50822.4	280.5	2.5367		4329.5	669.155	0.0233303	1.91402		FALSE
8289.46	50830.7	277.5	2.50957		6765.82	495.069	0.0230808	1.2252		FALSE
8292.53	50840	280.5	2.5367		4875.47	646.562	0.0233303	1.70087		FALSE
8295.8	50849.9	304.5	2.75374		7246.17	535.408	0.0253265	1.14485		FALSE
8312.6	50901.1	426.5	3.85705		6029.44	1065.08	0.0354737	1.37867		FALSE
8316.18	50911.9	453.5	4.10123		4997.66	1136.96	0.0377194	1.66401		FALSE
8318.83	50920	509.5	4.60766		4359.7	964.51	0.0423771	1.90812		FALSE
8326.05	50942	742.5	6.77152		5212.72	1797.33	0.0617566	1.59726		FALSE
8328.69	50950	771.5	7.03599		5319.63	1920.37	0.0641687	1.56565		FALSE
8331.99	50960	802.5	7.31871		8734	1917.35	0.0667471	0.953971		FALSE
8335.27	50970	794.5	7.24575		6505.69	1492.47	0.0660817	1.28123		FALSE
8337.91	50978	804.5	7.33695		7081.98	1992.69	0.0669134	1.17734		FALSE
8341.38	50988.5	882.5	8.0483		6060.72	2163.15	0.073401	1.3763		FALSE
8344.5	50998	924.5	8.43133		7328.15	2313.77	0.0768943	1.13869		FALSE
8354.38	51028	1367.5	12.4714		1556.02	10073.8	0.11374	5.36907		FALSE
8370.43	51076.6	3683.5	33.5931		768.971	62391	0.306371	10.8852		FALSE
8390.24	51136.6	550.5	5.0205		1676.1	3354.55	0.0457872	5.00581		FALSE
8407.22	51188	358.5	3.26948		7738.85	667.712	0.0298178	1.08637		FALSE
8413.83	51208	309.5	2.8226		4656.53	782.422	0.0257423	1.80689		FALSE
8419.79	51226	230.5	2.10213		9069.86	401.634	0.0191716	0.928326		FALSE
8892.9	52636	262.75	2.46648		7527.24	601.859	0.0218539	1.18143		FALSE
8902.43	52664	241.75	2.26935		5302.76	583.951	0.0201073	1.67883		FALSE
8955.59	52820	226.75	2.12854		5994.13	409.584	0.0188597	1.49406		FALSE
9000.7	52952	258.75	2.42893		6637.54	602.435	0.0215213	1.35603		FALSE
9004.11	52961.9	306.75	2.87951		6121.31	582.375	0.0255136	1.47095		FALSE
9007.54	52972	408.75	3.837		7120.74	1182.74	0.0339973	1.26497		FALSE
9010.29	52980	459.75	4.31575		9458.28	1292.5	0.0382392	0.952636		FALSE
9013.71	52990	388.75	3.64926		11593.6	927.838	0.0323339	0.777471		FALSE
9017.1	52999.9	322.75	3.02971		8108.38	746.635	0.0268444	1.11207		FALSE
9019.87	53008	233.75	2.19425		5078.44	577.579	0.0194419	1.77611		FALSE
9065.79	53141.9	212.75	2.00208		6958.39	397.129	0.0176953	1.30286		FALSE
9072	53159.9	245.75	2.31263		7042.67	581.491	0.02044	1.28815		FALSE
9074.74	53167.9	273.75	2.57612		4754.3	519.459	0.0227689	1.90874		FALSE
9078.26	53178.2	328.75	3.0937		3778.57	1009.01	0.0273434	2.40256		FALSE
9081.63	53188	333.75	3.14075		4651.06	1063.06	0.0277593	1.95259		FALSE
9091.24	53215.9	291.75	2.74551		4612.34	759.691	0.024266	1.97107		FALSE
9093.33	53222	316.75	2.98077		6048.46	626.536	0.0263453	1.50341		FALSE
9103.64	53252	381.75	3.59246		5902.72	747.39	0.0317516	1.54228		FALSE
9121.55	53304	606.75	5.70982		7345.32	2004.6	0.0504658	1.24182		FALSE
9124.31	53312	643.75	6.05801		11098.8	1293.95	0.0535432	0.822098		FALSE
9139.43	53355.9	1711.75	16.1084		806.21	26512.8	0.142373	11.3363		FALSE
9153.94	53397.9	512.75	4.82523		7178.31	1261.67	0.0426474	1.27522		FALSE
9157.4	53408	408.75	3.84654		10239.8	765.142	0.0339973	0.894294		FALSE
9160.43	53416.7	379.75	3.57364		6813.89	741.183	0.0315853	1.34438		FALSE
9163.62	53426	361.75	3.40425		7949.69	892.659	0.0300882	1.1527		FALSE
9175.78	53461.2	288.75	2.71728		4574.99	768.003	0.0240165	2.00564		FALSE
9194.72	53516	256.75	2.41614		3808.74	614.746	0.0213549	2.41411		FALSE
9442.59	54228	314.75	3.0744		8872.24	786.869	0.026179	1.06428		FALSE
9463.53	54287.7	891.75	8.71039		1628.08	8672.96	0.0741703	5.8127		FALSE
9467.8	54299.9	1012.75	9.89229		4305.67	4057.94	0.0842344	2.19891		FALSE
9507.53	54413	6302.75	61.5637		608.448	175621	0.524224	15.6259		FALSE
9528.28	54472	3598.75	35.1517		8121.73	12390.3	0.299322	1.17318		FALSE
9532.49	54483.9	3680.75	35.9526		6640.79	10169.7	0.306142	1.43545		FALSE
9541.18	54508.6	4961.75	48.4651		733.946	102164	0.412688	12.9998		FALSE
9567.3	54582.7	1240.75	12.1193		5916.04	3398.35	0.103198	1.61718		FALSE
9570.5	54591.8	1153.75	11.2695		5201.33	3137.04	0.0959619	1.84001		FALSE
9573.6	54600.6	1047.75	10.2342		4697.65	3542.62	0.0871455	2.03796		FALSE
9577.37	54611.2	954.75	9.32576		2786.15	5457.32	0.0794103	3.4375		FALSE
9583.97	54630	771.75	7.53826		12169.1	2028.59	0.0641895	0.787568		FALSE
9587.48	54639.9	707.75	6.91313		5568.96	3442.96	0.0588663	1.72159		FALSE
9598.1	54670	487.75	4.83756		4875.31	1302.2	0.0405681	1.96872		FALSE
9603.96	54686.5	405.75	4.02428		6489.51	1096.9	0.0337478	1.47992		FALSE
9607.29	54696	388.75	3.85567		7108.45	1024.96	0.0323339	1.35153		FALSE
9619.28	54729.9	250.75	2.48697		3910.84	657.349	0.0208559	2.45964		FALSE
9622.71	54739.6	214.75	2.12992		4054.85	697.637	0.0178616	2.37313		FALSE
9627.08	54751.9	206.75	2.05057		5581.23	397.792	0.0171962	1.7249		FALSE
10208.4	56370.8	251.25	2.56806		4646.52	644.985	0.0208974	2.197		FALSE
10211.7	56379.9	310.25	3.17111		6204.4	626.375	0.0258047	1.64588		FALSE
10214.9	56388.7	332.25	3.39598		5556.19	887.958	0.0276345	1.83847		FALSE
10218.3	56398	331.25	3.38576		6493.55	844.99	0.0275514	1.5736		FALSE
10221.9	56407.9	304.25	3.10979		7772.96	735.248	0.0253057	1.31506		FALSE
10225.6	56418	273.25	2.79293		7664.59	635.421	0.0227273	1.33413		FALSE
10229.2	56428	232.25	2.37386		8376.67	445.293	0.0193171	1.22116		FALSE
10232.1	56436	237.25	2.42497		5823.15	573.083	0.019733	1.75715		FALSE
10235.8	56446	265.25	2.71116		9377.09	579.703	0.0220619	1.09158		FALSE
10239.1	56454.9	228.25	2.33298		3712.35	620.737	0.0189844	2.75811		FALSE
10242.4	56464	251.25	2.56806		8018.87	657.114	0.0208974	1.27728		FALSE
10246	56474	291.25	2.97691		11499.1	574.334	0.0242244	0.891029		FALSE
10249.8	56484.3	305.25	3.12001		5169.37	851.085	0.0253888	1.98279		FALSE
10253.3	56494	353.25	3.61062		7434.67	722.669	0.0293812	1.37912		FALSE
10256.2	56502	379.25	3.87637		11194.9	1072.29	0.0315437	0.916154		FALSE
10262.8	56520	462.25	4.72473		10820.5	1772.97	0.0384471	0.948463		FALSE
10266.5	56530	449.25	4.59185		10941.4	1202.78	0.0373659	0.938311		FALSE
10273	56548	527.25	5.3891		8099.16	1402.43	0.0438534	1.26841		FALSE
10276.7	56558	587.25	6.00237		4911.03	1615.08	0.0488439	2.09257		FALSE
10280.3	56568	666.25	6.80984		5317.9	1825.98	0.0554146	1.93316		FALSE
10283.3	56576	724.25	7.40267		4538.88	1998.27	0.0602387	2.2656		FALSE
10286.2	56584	797.25	8.14881		6081.41	2174.23	0.0663104	1.69142		FALSE
10290.3	56595.2	881.25	9.00739		4793.27	1856.65	0.073297	2.14683		FALSE
10300.6	56623.4	1627.25	16.6324		1766.27	13220.3	0.135345	5.83184		FALSE
10302.5	56628.6	1600.25	16.3564		1584.16	16379.3	0.133099	6.50344		FALSE
10321.3	56680	329.25	3.36531		5730.31	898.362	0.027385	1.80119		FALSE
10329.4	56701.9	220.25	2.25121		2599.13	1059.97	0.0183191	3.97417		FALSE
11190.4	59004.5	187	2.00438		5686.93	503.036	0.0155535	1.96774		FALSE
11194	59014	237	2.54031		11654.9	455.744	0.0197122	0.960458		FALSE
11197.5	59023.1	226	2.42241		5347.92	776.428	0.0187973	2.0938		FALSE
11200.9	59032	221	2.36882		11741.7	408.672	0.0183814	0.953944		FALSE
11204.7	59041.9	194	2.07941		8627.33	436.799	0.0161357	1.29874		FALSE
11324.1	59353.9	233	2.49744		7272.9	597.03	0.0193795	1.55702		FALSE
11327.2	59362	213	2.28307		7482.75	595.082	0.017716	1.51377		FALSE
11331	59372	189	2.02582		4617.01	497.205	0.0157199	2.45418		FALSE

[truncated: 10 more sheets: ICDCfeiyankeleibo_51270-1_0_D1_, ICDCfeiyankeleibo_54-1_0_F1_1, ICDCfeiyankeleibo_70067-1_0_A1_, ICDCfeiyankeleibo_70210-1_0_H1_, ICDCfeiyankeleibo_K1-1_0_C1_1, ICDCfeiyankeleibo_K2-1_0_D1_1, ICDCfeiyankeleibo_K3-1_0_E1_1, ICDCfeiyankeleibo_K4-1_0_F1_1, ICDCfeiyankeleibo_K5-1_0_G1_1, ICDCfeiyankeleibo_K6-1_0_H1_1]
