# Supplementary material for: The Construction and Evaluation of Reference Spectra for the Identification of Human Pathogenic Microorganisms by MALDI-TOF MS
Source: PLoS One. 2014 Sep 2;9(9):e106312. doi: 10.1371/journal.pone.0106312 (PMC4152241; doi:10.1371/journal.pone.0106312)
Supplement: File S1 — The original peak lists of the strains used in this study (excluding the highly pathogenic organisms. (ZIP) [file pone.0106312.s001.zip › File S1, Supplementary Material S1/peak list/legionella.xlsx]

## Sheet: 050065-L.p-1_0_F2_1
Spectrum: 050065-L.p-1\0_F2\1 1SLin, "Baseline subt." (D:\Data\BioTyperRealTimeProcessing\China CDC\20120503juntuan\050065-L.p-1\0_F2\1)
m/z	time	Intens.	SN	Quality Fac.	Res.	Area	Rel. Intens.	FWHM	Chi^2	Bk. Peak
2142.73	26026	605.5	2.0342		5284.57	719.068	0.0558579	0.405468		FALSE
2144.25	26035.1	638.5	2.14506		3285.78	618.437	0.0589022	0.652584		FALSE
2157.79	26115.9	1106.5	3.71732		3874.95	1065.48	0.102076	0.556856		FALSE
2159.17	26124.1	1057.5	3.55271		2076.41	1383.09	0.0975554	1.03986		FALSE
2167.19	26171.9	722.5	2.42726		2643.79	883.994	0.0666513	0.819728		FALSE
2168.87	26181.9	658.5	2.21225		2533.2	830.338	0.0607472	0.856178		FALSE
2173.37	26208.7	681.5	2.28952		3461.72	662.529	0.062869	0.62783		FALSE
2182.02	26260	654.5	2.19881		5410.32	599.206	0.0603782	0.403307		FALSE
2185.72	26281.9	780.5	2.62212		3846.14	716.292	0.0720018	0.568291		FALSE
2186.86	26288.7	755.5	2.53813		3435.87	722.969	0.0696956	0.63648		FALSE
2189.11	26302	845.5	2.84049		3361.79	777.342	0.0779982	0.651175		FALSE
2190.46	26310	913.5	3.06893		4514.22	830.696	0.0842712	0.485237		FALSE
2193.99	26330.8	808.5	2.71618		1592.15	1283.18	0.0745849	1.378		FALSE
2198.92	26360	854.5	2.87072		4526.14	1014.7	0.0788284	0.485827		FALSE
2200.47	26369.1	858.5	2.88416		2870.65	1067.83	0.0791974	0.766541		FALSE
2201.97	26378	830.5	2.79009		2933.83	799.45	0.0766144	0.750545		FALSE
2203.66	26388	830.5	2.79009		3149.22	1013.66	0.0766144	0.69975		FALSE
2205.19	26397	845.5	2.84049		2550.73	1061.03	0.0779982	0.86453		FALSE
2206.91	26407.1	747.5	2.51125		3039.44	925.687	0.0689576	0.726091		FALSE
2208.42	26416	725.5	2.43734		3274.98	681.478	0.066928	0.674328		FALSE
2210.11	26425.9	638.5	2.14506		3612.72	788.703	0.0589022	0.611757		FALSE
2661.37	28960.8	1691.25	5.78859		568.81	11301.6	0.156019	4.67884		FALSE
2798.4	29687.2	1063.38	3.66036		460.397	7524.85	0.0980973	6.07824		FALSE
2956.07	30501.3	642.375	2.21119		2512.65	1549.42	0.0592597	1.17647		FALSE
2957.54	30508.8	752.125	2.58898		2399.36	1377.34	0.0693842	1.23264		FALSE
3219.95	31816.8	625.75	2.16625		2495.83	973.677	0.057726	1.29013		FALSE
3226.32	31847.9	582.75	2.01739		3718.66	816.938	0.0537592	0.867603		FALSE
3227.82	31855.2	797.75	2.76169		1062.32	3203.51	0.0735932	3.03846		FALSE
3606.33	33649.4	735.5	2.67345		749.159	4424.49	0.0678506	4.81384		FALSE
3629.46	33755.9	554.5	2.01554		1205.97	1884.43	0.0511531	3.00958		FALSE
3679.08	33983.3	564.5	2.0981		3813.13	884.729	0.0520756	0.964845		FALSE
3681.41	33994	703.5	2.61473		3931.71	1101.01	0.0648985	0.936339		FALSE
3688.7	34027.2	2573.5	9.56503		662.849	21673.5	0.237408	5.56492		FALSE
4269.59	36579.8	675	2.65696		2945.9	2364.19	0.0622694	1.44933		FALSE
4271.26	36586.9	715	2.81441		3530.43	1302	0.0659594	1.20984		FALSE
4275.29	36604	650	2.55855		3753.96	1126.23	0.0599631	1.13887		FALSE
4284.48	36642.9	656	2.58217		4545.46	896.687	0.0605166	0.942584		FALSE
4286.71	36652.3	656	2.58217		2394.5	1201.15	0.0605166	1.79023		FALSE
4296.55	36694	820	3.22771		3006.82	1440.95	0.0756458	1.42894		FALSE
4298.48	36702.1	831	3.27101		3053.9	1531.11	0.0766605	1.40754		FALSE
4312.22	36760.1	2856	11.2419		579.498	31664.9	0.263469	7.44131		FALSE
4322.62	36804	635	2.49951		6638.55	1059.77	0.0585793	0.651139		FALSE
4324.97	36813.9	557	2.19248		4915.98	760.767	0.0513838	0.879778		FALSE
4329.25	36831.9	567	2.23185		2948.16	1020.89	0.0523063	1.46846		FALSE
4335.45	36858	590	2.32238		3436.51	1571.78	0.054428	1.26159		FALSE
4352.57	36929.9	629	2.47589		3776.68	1106.85	0.0580258	1.15248		FALSE
4361.32	36966.7	565	2.22397		4672.46	754.322	0.0521218	0.933409		FALSE
4363.5	36975.8	608	2.39323		3693.09	1036.15	0.0560886	1.18153		FALSE
4365.44	36983.9	529	2.08227		3453.78	869.79	0.0488007	1.26396		FALSE
4478.62	37455.5	940	3.7811		892.228	6289.84	0.0867159	5.01959		FALSE
4610.62	37998	731	2.96891		4113.82	1210.68	0.0674354	1.12077		FALSE
4612.57	38005.9	908	3.68778		4044.46	1244.34	0.0837638	1.14047		FALSE
4614.05	38011.9	780	3.16792		3196.23	1610.06	0.0719557	1.44359		FALSE
4773.31	38656	511	2.06527		4920.04	881.438	0.0471402	0.970177		FALSE
4775.51	38664.8	506	2.04506		3486.31	947.318	0.046679	1.36979		FALSE
4783.11	38695.2	816	3.29796		3393.14	2160.4	0.0752768	1.40964		FALSE
4785.25	38703.8	965	3.90016		4920.85	1384.8	0.0890221	0.972445		FALSE
4794.37	38740.3	3017	12.2402		887.692	25042.6	0.278321	5.40094		FALSE
4803.78	38777.9	1365	5.53793		3519.83	2623.35	0.125923	1.36478		FALSE
4806.76	38789.9	1279	5.18902		3101.77	1885.63	0.117989	1.54968		FALSE
4809.28	38799.9	1299	5.27016		3512.27	2501.08	0.119834	1.36928		FALSE
4811.29	38808	1382	5.6069		5127.12	2605.8	0.127491	0.938401		FALSE
4815.98	38826.7	1506	6.10998		4092.69	2893.52	0.13893	1.17673		FALSE
4818.31	38836	1612	6.54003		6664.83	2291.88	0.148708	0.722945		FALSE
4820.76	38845.8	1801	7.30682		4122.14	3457.13	0.166144	1.16948		FALSE
4823.08	38855	2113	8.57263		3774.56	4001.91	0.194926	1.27779		FALSE
4828.05	38874.9	2166	8.78766		4308.73	4230.01	0.199815	1.12053		FALSE
4844.38	38939.9	10840	43.9789		725.976	148289	1	6.67292		FALSE
4877.08	39069.9	907	3.67978		4902.9	1308.77	0.0836716	0.994734		FALSE
4878.79	39076.6	815	3.30653		3434.61	1906.62	0.0751845	1.42048		FALSE
4881.77	39088.5	705	2.86025		2042.85	2213.55	0.0650369	2.38969		FALSE
4888.7	39115.9	578	2.345		5426.35	1029.14	0.053321	0.90092		FALSE
4890.74	39124	556	2.25574		3567.16	776.018	0.0512915	1.37104		FALSE
4969.54	39434.9	584	2.36823		3913.07	1045.93	0.0538745	1.26999		FALSE
4973.87	39452	888	3.60101		6479.94	1944.37	0.0819188	0.76758		FALSE
4976.2	39461.1	692	2.8062		5133.73	1003.11	0.0638376	0.969316		FALSE
4978.45	39470	604	2.44934		4307.96	1371.15	0.0557196	1.15564		FALSE
4981.25	39480.9	559	2.26686		4181.37	830.33	0.0515683	1.19129		FALSE
5096.99	39932.7	1252	5.1061		915.642	9821.23	0.115498	5.56657		FALSE
5265.67	40582	485	2.00339		4535.84	725.418	0.0447417	1.1609		FALSE
5268.29	40592	521	2.15209		6652.33	963.268	0.0480627	0.791947		FALSE
5270.91	40602	552	2.28015		4819.65	1052.88	0.0509225	1.09363		FALSE
5273.53	40612	658	2.718		4364.38	1247.23	0.0607011	1.20831		FALSE
5276.14	40621.9	748	3.08976		5298.48	1109.7	0.0690037	0.995785		FALSE
5281.35	40641.8	1173	4.84531		2139.58	4629.31	0.10821	2.4684		FALSE
5282.97	40648	1307	5.39883		6173.42	3212.47	0.120572	0.855762		FALSE
5293.46	40688	1250	5.16338		5791.12	1855.55	0.115314	0.914065		FALSE
5295.86	40697.1	1322	5.46079		3730.26	2698.01	0.121956	1.4197		FALSE
5301.16	40717.3	1628	6.72478		3943.73	6872.6	0.150185	1.3442		FALSE
5308.93	40746.8	2765	11.4214		1432.1	16072.8	0.255074	3.70709		FALSE
5313.45	40764	3039	12.5532		6950.46	6270.92	0.280351	0.764475		FALSE
5325.2	40808.6	9564	39.506		671.047	116828	0.882288	7.93566		FALSE
5339.26	40862	1902	8.08826		7805.23	3778.66	0.175461	0.684062		FALSE
5341.54	40870.6	1806	7.68002		1555.96	7247.87	0.166605	3.43295		FALSE
5346.34	40888.8	1543	6.56161		3250.62	3208.27	0.142343	1.64472		FALSE
5351.51	40908.4	1426	6.06407		3064.64	2977.57	0.13155	1.74621		FALSE
5359.07	40937	1003	4.26526		5103.11	1562.07	0.0925277	1.05016		FALSE
5568.23	41721.1	755	3.2979		1040.16	4730.69	0.0696494	5.35324		FALSE
6186.64	43957	1489.5	7.04182		946.156	12552.8	0.137408	6.5387		FALSE
6423.84	44784.9	490.5	2.43414		3932.23	832.968	0.0452491	1.63364		FALSE
6425.9	44792	585.5	2.90559		6097.89	932.483	0.0540129	1.05379		FALSE
6428.78	44802	587.5	2.91551		6892.12	948.496	0.0541974	0.932773		FALSE
6439.38	44838.6	3137.5	15.5701		846.083	33050.7	0.289437	7.61081		FALSE
6465.29	44928	471.5	2.33985		6207.18	932.75	0.0434963	1.04158		FALSE
6467.57	44935.8	445.5	2.21083		4235.88	935.032	0.0410978	1.52685		FALSE
6473.42	44956	438.5	2.17609		6369.65	865.564	0.040452	1.01629		FALSE
6475.75	44964	436.5	2.16616		4804.62	932.406	0.0402675	1.34782		FALSE
6478.65	44974	419.5	2.0818		6899.99	826.443	0.0386993	0.938935		FALSE
7169.38	47292	440	2.38851		4304.87	940.493	0.0405904	1.66541		FALSE
7171.59	47299.2	445	2.41565		3936.02	1021.82	0.0410517	1.82204		FALSE
7174.27	47308	473	2.56764		3426	830.235	0.0436347	2.09407		FALSE
7177.9	47319.9	477	2.58936		3701.59	1103.3	0.0440037	1.93914		FALSE
7180.73	47329.1	590	3.20277		4459.76	1300.63	0.054428	1.61011		FALSE
7183.11	47336.9	612	3.3222		5204.88	1077.75	0.0564576	1.38007		FALSE
7186.25	47347.2	700	3.7999		4639.09	1575.67	0.0645756	1.54906		FALSE
7188.95	47356	766	4.15817		5819.15	1709.31	0.0706642	1.23539		FALSE
7191.65	47364.8	822	4.46217		4732.33	1915.63	0.0758303	1.51969		FALSE
7194.45	47374	889	4.82587		4336.7	2097.05	0.0820111	1.65897		FALSE
7197.51	47384	949	5.15158		6996.48	1661.71	0.0875461	1.02873		FALSE
7200.58	47394	957	5.195		7255.41	2768.73	0.0882841	0.992442		FALSE
7203.03	47402	1034	5.61299		9893.94	1810.32	0.0953875	0.728024		FALSE
7214.72	47440.2	1851	10.048		1626.83	12359.6	0.170756	4.43482		FALSE
7223.98	47470.4	954	5.17872		5717.72	2167.9	0.0880074	1.26344		FALSE
7226.93	47480	885	4.80416		7270.84	1505.04	0.0816421	0.993961		FALSE
7229.64	47488.8	792	4.29931		4053.35	1870.76	0.0730627	1.78362		FALSE
7235.52	47508	774	4.2016		7561.82	1299.17	0.0714022	0.956849		FALSE
7237.97	47516	717	3.89218		6689.32	1192.57	0.0661439	1.08202		FALSE
7240.17	47523.1	639	3.46876		3241.6	1849.46	0.0589483	2.23352		FALSE
7243.9	47535.3	689	3.74018		4361.81	1541.9	0.0635609	1.66076		FALSE
7249.63	47553.9	632	3.43076		4818.97	1410.37	0.0583026	1.5044		FALSE
7252.71	47564	588	3.19191		3130.84	2303.77	0.0542435	2.31654		FALSE
7257.86	47580.7	515	2.79564		3547.23	2064.18	0.0475092	2.04607		FALSE
7288.4	47680	406	2.20394		4359.04	918.299	0.0374539	1.67202		FALSE
7290.55	47687	387	2.1008		5807.12	692.263	0.0357011	1.25545		FALSE
7292.72	47694	454	2.4645		7977.85	746.686	0.0418819	0.914121		FALSE
7295.8	47704	432	2.34508		6555.16	955.62	0.0398524	1.11299		FALSE
7298.66	47713.3	426	2.31251		6246.83	744.198	0.0392989	1.16838		FALSE
7304.71	47732.9	451	2.44822		5921.81	805.34	0.0416052	1.23353		FALSE
7307.52	47742	486	2.63821		4334.28	1082.23	0.0448339	1.68598		FALSE
7310.54	47751.8	525	2.91983		4129.7	1242.74	0.0484317	1.77024		FALSE
7313.34	47760.9	555	3.08667		4345.16	998.127	0.0511993	1.6831		FALSE
7316.16	47770	599	3.33138		4930.72	1369.6	0.0552583	1.48379		FALSE
7319.3	47780.2	648	3.6039		4179.65	1542.26	0.0597786	1.75117		FALSE
7321.72	47788	726	4.0377		4035.7	1698.63	0.0669742	1.81424		FALSE
7324.8	47798	783	4.35471		7986.8	1350.04	0.0722325	0.917114		FALSE
7335.92	47834	1143	6.35688		3380.53	5118.09	0.105443	2.17005		FALSE
7344.54	47861.8	1401	7.79176		2121.72	9918.81	0.129244	3.46159		FALSE
7350.77	47882	1624	9.03199		9420.46	3745.54	0.149815	0.780298		FALSE
7360.49	47913.4	2289	12.7304		1452.22	18415.1	0.211162	5.06844		FALSE
7377.86	47969.5	5466	30.3996		550.222	119953	0.504244	13.4089		FALSE
7405.27	48057.8	1427	7.93636		3675.39	4236.93	0.131642	2.01482		FALSE
7415.25	48090	1366	7.59711		7543.95	2423.98	0.126015	0.98294		FALSE
7420.84	48108	1124	6.25121		6092.14	2632	0.10369	1.2181		FALSE
7423.95	48118	1058	5.88414		6479.48	2486.31	0.0976015	1.14576		FALSE
7427.33	48128.9	999	5.55601		5617.48	1826.32	0.0921587	1.32218		FALSE
7429.9	48137.1	963	5.35579		6189.63	1761.78	0.0888376	1.20038		FALSE
7432.04	48144	990	5.50596		11235.5	1191.95	0.0913284	0.661477		FALSE
7443.24	48180	911	5.06659		6422.33	1658.8	0.0840406	1.15896		FALSE
7446.53	48190.6	1055	5.86746		3918.36	2545.17	0.0973247	1.90042		FALSE
7448.83	48197.9	1126	6.26233		6147.86	2615.54	0.103875	1.21161		FALSE
7451.67	48207	1069	5.94532		4118.15	2500.29	0.0986162	1.80947		FALSE
7454.75	48216.9	894	4.97205		4243.99	2108.34	0.0824723	1.75654		FALSE
7460.68	48236	618	3.43705		6017.77	1063.53	0.0570111	1.23978		FALSE
7463.43	48244.8	511	2.84196		4170.75	1205.52	0.0471402	1.78947		FALSE
7466.28	48254	498	2.76966		4267.27	1107.66	0.045941	1.74966		FALSE
7469.82	48265.3	469	2.60838		4841.97	836.117	0.0432657	1.54272		FALSE
7475.62	48283.9	454	2.56387		4815.72	997.998	0.0418819	1.55234		FALSE
7478.72	48293.8	419	2.36621		4353.68	964.785	0.0386531	1.71779		FALSE
7483.96	48310.6	376	2.12338		4528.05	893.804	0.0346863	1.6528		FALSE
7527.11	48448.7	374	2.11208		4274.72	887.892	0.0345018	1.76084		FALSE
7531.27	48462	361	2.03867		11007.1	810.344	0.0333026	0.68422		FALSE
7801.36	49317	594	3.45967		4967.16	1698.99	0.054797	1.57059		FALSE
7820.67	49377.5	2087	12.5088		707.895	29695.4	0.192528	11.0478		FALSE
7835.5	49424	504	3.02081		4282.62	1086.55	0.0464945	1.8296		FALSE
7838.06	49432	429	2.57128		6090.11	925.809	0.0395756	1.28701		FALSE
7841.25	49442	377	2.25961		10678	733.08	0.0347786	0.734337		FALSE
8201.81	50557.9	346	2.21487		5922.77	776.785	0.0319188	1.38479		FALSE
8204.46	50566	398	2.54774		6008.21	701.923	0.0367159	1.36554		FALSE
8210.99	50586	522	3.34151		7245.27	1223.46	0.048155	1.13329		FALSE
8213.79	50594.5	530	3.39272		4870.96	1333.21	0.048893	1.68628		FALSE
8219.47	50611.9	484	3.09826		3002.36	2026.15	0.0446494	2.73767		FALSE
8224.73	50628	332	2.12525		9946.51	748.109	0.0306273	0.826896		FALSE
8941.15	52772	288.375	2.18023		10484.8	532.892	0.0266029	0.852774		FALSE
8943.86	52779.9	295.375	2.23315		7011.31	557.536	0.0272486	1.27563		FALSE
8946.23	52786.9	319.375	2.4146		5949.8	615.711	0.0294626	1.50362		FALSE
8950.02	52798	378.375	2.86066		4028.65	916.898	0.0349054	2.22159		FALSE
8953.04	52806.8	459.375	3.47305		5248.69	1159.67	0.0423778	1.70576		FALSE
8955.9	52815.2	518.375	3.91912		4397.56	1635.38	0.0478206	2.03656		FALSE
8958.89	52824	491.375	3.71499		3865.09	961.622	0.0453298	2.3179		FALSE
8961.63	52832	465.375	3.51842		6128.22	1092.25	0.0429313	1.46235		FALSE
8965.2	52842.4	328.375	2.48264		6491.16	636.092	0.0302929	1.38114		FALSE
8968.13	52851	265.375	2.00634		5685.66	631.717	0.0244811	1.57732		FALSE
9202.94	53533.9	289.375	2.20986		3405.46	1246.37	0.0266951	2.70241		FALSE
9205.73	53542	287.375	2.19459		5910.58	557.315	0.0265106	1.5575		FALSE
9209.18	53552	328.375	2.50769		4647.61	824.661	0.0302929	1.98149		FALSE
9211.95	53560	297.375	2.27095		4026.51	600.347	0.0274331	2.28783		FALSE
9218.2	53578	337.375	2.57642		4864.84	834.329	0.0311232	1.89486		FALSE
9229.97	53612	327.375	2.5828		11853	579.637	0.0302006	0.778703		FALSE
9501.17	54388.8	279.625	2.24304		5112.2	679.61	0.0257957	1.85853		FALSE
9504.38	54398	338.625	2.71631		8613.76	590.282	0.0312385	1.10339		FALSE
9507.6	54407.1	357.625	2.86872		6187.17	822.372	0.0329912	1.53666		FALSE
9510.71	54416	378.625	3.03718		6497.03	704.988	0.0349285	1.46385		FALSE
9514.21	54425.9	367.625	2.94894		6489.97	904.496	0.0339137	1.46599		FALSE
9517.29	54434.7	369.625	2.96498		6197.3	741.382	0.0340982	1.53572		FALSE
9520.5	54443.8	416.625	3.342		6293.76	1059.91	0.038434	1.51269		FALSE
9523.38	54452	474.625	3.80725		6137.03	896.078	0.0437846	1.55179		FALSE
9526.9	54462	502.625	4.03185		8033.91	1162.45	0.0463676	1.18583		FALSE
9549.43	54525.9	815.625	6.54261		5047.44	2723.99	0.0752422	1.89194		FALSE
9559.29	54553.9	1065.62	8.54801		6570.95	3531.21	0.0983049	1.45478		FALSE
9565.66	54572	1237.62	9.92773		2875.9	6382.77	0.114172	3.32615		FALSE
9568.8	54580.9	1358.62	10.8983		6017.84	3633.77	0.125334	1.59007		FALSE
9572.21	54590.5	1496.62	12.0053		5597.92	4053.48	0.138065	1.70996		FALSE
9575.55	54600	1643.62	13.1845		8983.36	3330.83	0.151626	1.06592		FALSE
9582.56	54619.8	2107.62	16.9065		3197.69	12092.5	0.19443	2.99671		FALSE
9591.07	54644	2567.62	20.5965		1551.56	23873.3	0.236866	6.18157		FALSE
9594.61	54654	2499.62	20.051		8255.32	5209.41	0.230593	1.16223		FALSE
9597.44	54662	2501.62	20.067		9392.06	5114.49	0.230777	1.02187		FALSE
9600.53	54670.7	2326.62	18.9451		4014.48	8003.44	0.214633	2.39147		FALSE
9605.22	54684	2218.62	18.0657		4944.86	4634.36	0.20467	1.94246		FALSE
9610.87	54700	2270.62	18.4891		5814.06	6282.93	0.209467	1.65304		FALSE
9614	54708.8	2352.62	19.1568		5318.22	4933.4	0.217032	1.80775		FALSE
9617.25	54718	2499.62	20.3538		10791.8	6792.84	0.230593	0.891166		FALSE
9634.92	54767.9	3334.62	27.153		1167.18	44865.8	0.307622	8.25485		FALSE
9638.03	54776.7	3602.62	29.3353		4427.12	9867.29	0.332345	2.17704		FALSE
9644.06	54793.7	3970.62	32.3318		3186.67	21466.4	0.366294	3.02638		FALSE
9647.67	54803.9	4207.62	34.2616		6920.69	11602.4	0.388157	1.39403		FALSE
9650.13	54810.9	4291.62	34.9456		6243.91	9076.56	0.395906	1.54553		FALSE
9653.89	54821.5	4512.62	36.7452		4490.73	9505.3	0.416294	2.14974		FALSE
9670.29	54867.7	5848.62	47.6239		1286.38	83769.4	0.539541	7.51746		FALSE
9687.97	54917.5	9043.62	73.6399		1214.45	124695	0.834283	7.97724		FALSE
9690.48	54924.6	9346.62	76.1072		4669.18	32676.6	0.862235	2.07541		FALSE
9693.14	54932.1	9048.62	73.6806		1030.81	156988	0.834744	9.40338		FALSE
9721.81	55012.8	3515.62	28.6268		6833.63	7439.26	0.32432	1.42264		FALSE
9724.12	55019.3	3377.62	27.5031		3644.96	11678.5	0.311589	2.66783		FALSE
9728.61	55031.9	3187.62	25.956		1879.67	17230.6	0.294061	5.1757		FALSE
9734.27	55047.8	2746.62	22.3651		4087.71	15777	0.253379	2.38135		FALSE
9741.43	55067.9	2239.62	18.2367		6014.04	11173.8	0.206607	1.61978		FALSE
9748.5	55087.8	1738.62	14.1572		4488.97	4724.98	0.16039	2.17166		FALSE
9751.42	55096	1589.62	12.9439		6002.19	3313.51	0.146644	1.62464		FALSE
9754.26	55103.9	1493.62	12.1622		4516.89	8825.14	0.137788	2.15951		FALSE
9760.68	55122	1306.62	10.6395		7296.66	4429.13	0.120537	1.33769		FALSE
9764.96	55134	1254.62	10.2161		8914.36	3353.89	0.11574	1.09542		FALSE
9767.82	55142	1139.62	9.27968		4931.73	3133.85	0.105131	1.98061		FALSE
9771.61	55152.6	1054.62	8.58754		5753.41	2864.18	0.0972901	1.6984		FALSE
9774.88	55161.8	962.625	7.83841		4859	2022.11	0.088803	2.01171		FALSE
9778.51	55172	907.625	7.39056		6948.05	3066.03	0.0837292	1.40737		FALSE
9782.08	55182	834.625	6.79614		8087.64	1696.41	0.0769949	1.20951		FALSE
9785.61	55191.9	789.625	6.42972		4900.18	1634.57	0.0728436	1.99699		FALSE
9788.84	55200.9	735.625	6.05602		3799.13	2517.48	0.0678621	2.5766		FALSE
9792.07	55210	715.625	5.89137		7637.04	1463.03	0.0660171	1.28218		FALSE
9795.22	55218.8	679.625	5.595		6279.92	1410.76	0.062696	1.55977		FALSE
9798.71	55228.6	671.625	5.52914		6249.05	1772.91	0.061958	1.56803		FALSE
9802.04	55237.9	628.625	5.17514		5409.85	1710.63	0.0579912	1.81189		FALSE
9804.93	55246	592.625	4.87877		5541.81	1623.73	0.0546702	1.76926		FALSE
9809.2	55257.9	613.625	5.05166		6938.71	1573.05	0.0566075	1.41369		FALSE
9812.67	55267.7	541.625	4.45892		3816.1	1523.73	0.0499654	2.57139		FALSE
9818.51	55284	511.625	4.21194		4791.86	1070.13	0.0471979	2.049		FALSE
9822.01	55293.8	528.625	4.3519		3512.31	1790.76	0.0487661	2.79645		FALSE
9826.37	55306	533.625	4.39306		7039.77	1430.64	0.0492274	1.39584		FALSE
9830.65	55317.9	537.625	4.42599		3670.18	1456.78	0.0495964	2.67852		FALSE
9833.96	55327.2	583.625	4.80468		3786.13	1568.58	0.0538399	2.59737		FALSE
9837.1	55336	584.625	4.81291		5682.09	1919.58	0.0539322	1.73125		FALSE
9843.98	55355.2	523.625	4.31073		6192.47	1408.97	0.0483049	1.58967		FALSE
9850.7	55374	452.625	3.72623		13125.3	873.183	0.0417551	0.750514		FALSE
9853.56	55382	428.625	3.52865		11956.8	582.855	0.0395411	0.824098		FALSE
9857.14	55392	421.625	3.47102		4457.44	1147.86	0.0388953	2.21139		FALSE
9860.99	55402.7	374.625	3.08409		6135.21	1233.73	0.0345595	1.60728		FALSE
9865.74	55416	363.625	2.99354		9457.33	726.035	0.0335447	1.04318		FALSE
9867.89	55422	366.625	3.01823		8381.56	735.544	0.0338215	1.17733		FALSE
9872.18	55434	367.625	3.02647		7337.7	1159.96	0.0339137	1.34541		FALSE
9875.78	55444	359.625	2.96061		12128.3	660.272	0.0331757	0.814273		FALSE
9882.65	55463.1	342.625	2.82065		7100.34	683.905	0.0316075	1.39186		FALSE
9885.82	55472	324.625	2.67247		9774.69	630.211	0.029947	1.01137		FALSE
9896.57	55502	337.625	2.77949		8878.48	649.122	0.0311462	1.11467		FALSE
9899.45	55510	338.625	2.78772		12082.1	647.889	0.0312385	0.819346		FALSE
9903.02	55520	323.625	2.66424		7120.64	658.216	0.0298547	1.39075		FALSE
9906.61	55529.9	359.625	2.96061		5414.36	1136.96	0.0331757	1.82969		FALSE
9909.5	55538	331.625	2.7301		3719.53	897.774	0.0305927	2.66418		FALSE
9913.09	55548	352.625	2.90298		11829.8	695.472	0.03253	0.83798		FALSE
9916.68	55558	379.625	3.12526		11688	985.837	0.0350208	0.848448		FALSE
9920.28	55568	389.625	3.20758		13806.4	523.985	0.0359433	0.718526		FALSE
9923.87	55578	429.625	3.53688		13808.9	573.907	0.0396333	0.718656		FALSE
9927.43	55587.9	414.625	3.41339		6993.24	1102.62	0.0382495	1.41958		FALSE
9930.33	55596	436.625	3.59451		4732.03	1200.16	0.0402791	2.09853		FALSE
9933.19	55603.9	438.625	3.61097		4125.39	1216.96	0.0404636	2.40782		FALSE
9949.37	55648.9	562.625	4.6318		5415.57	1926.11	0.0519027	1.83718		FALSE
9952.61	55657.9	536.625	4.41776		8297.45	1124.59	0.0495042	1.19948		FALSE
9959.11	55676	464.625	3.82502		6694.98	944.921	0.0428621	1.48755		FALSE
9964.12	55689.9	412.625	3.39693		7500.51	864.927	0.038065	1.32846		FALSE
9966.51	55696.5	448.625	3.6933		7292.31	923.387	0.0413861	1.36671		FALSE
9970.63	55708	473.625	3.89911		5412.96	1541.67	0.0436923	1.84199		FALSE
9973.52	55716	470.625	3.87441		7627.94	965.866	0.0434156	1.3075		FALSE
9976.4	55724	474.625	3.90734		4053.09	1319.14	0.0437846	2.46143		FALSE
9980.07	55734.2	447.625	3.71627		4876.08	934.83	0.0412938	2.04674		FALSE
9983.2	55742.9	430.625	3.57513		5744.88	1130.81	0.0397256	1.73776		FALSE
9986.48	55752	386.625	3.20984		5563.4	1012.81	0.0356665	1.79503		FALSE
9990.36	55762.7	315.625	2.62038		6338.93	651.926	0.0291167	1.57603		FALSE
9993.36	55771.1	283.625	2.35471		6172.75	580.625	0.0261647	1.61895		FALSE
9996.61	55780.1	251.625	2.08904		4876.25	676.983	0.0232126	2.05006		FALSE
10003.1	55798	241.625	2.00602		7968.54	471.05	0.0222901	1.25532		FALSE
10173.3	56268	264.625	2.23315		9069.34	512.141	0.0244119	1.12173		FALSE
10175.5	56274	281.625	2.37661		4893.16	544.684	0.0259802	2.07954		FALSE
10178.9	56283.1	299.625	2.52851		3498.36	1015.35	0.0276407	2.90961		FALSE
10186.4	56304	383.625	3.23738		4243.34	1016.31	0.0353898	2.40057		FALSE
10190.2	56314.4	458.625	3.8703		5044.97	1241.2	0.0423086	2.01988		FALSE
10193.9	56324.4	490.625	4.14035		4574.99	1347.02	0.0452606	2.22818		FALSE
10196.9	56332.7	520.625	4.39352		6011.85	1089.95	0.0480281	1.69614		FALSE
10200.3	56341.9	465.625	3.92937		7351.42	1525.16	0.0429543	1.38752		FALSE
10203.9	56352	398.625	3.36397		11206.1	1025.05	0.0367735	0.910568		FALSE
10206.4	56358.8	319.625	2.69729		5350.92	842.247	0.0294857	1.90741		FALSE
10209.8	56368	283.625	2.39349		5574.76	695.086	0.0261647	1.83142		FALSE
10646.6	57554	240.812	2.17204		6426.77	445.054	0.0222152	1.6566		FALSE
10650.2	57563.8	223.812	2.0187		5859.45	514.59	0.0206469	1.81762		FALSE
11131.3	58842	292.5	2.8051		8072.85	606.43	0.0269834	1.37885		FALSE
11134.8	58851.2	321.5	3.08321		4955.97	927.829	0.0296587	2.24674		FALSE
11138.9	58862	368.5	3.53394		5291.9	1238.91	0.0339945	2.10489		FALSE
11142.2	58870.6	356.5	3.41886		7489.38	766.917	0.0328875	1.48773		FALSE
11145.7	58879.9	313.5	3.00649		5886.01	848.494	0.0289207	1.89359		FALSE
11149.5	58889.9	252.5	2.4215		5430.13	672.886	0.0232934	2.05327		FALSE
11153.3	58899.9	229.5	2.20092		6406.46	565.573	0.0211716	1.74095		FALSE
11156.6	58908.5	213.5	2.04748		6425.34	511.589	0.0196956	1.73635		FALSE

## Sheet: 13563L.f_1_0_C2_1
Spectrum: 13563L.f_1\0_C2\1 1SLin, "Baseline subt." (D:\Data\BioTyperRealTimeProcessing\China CDC\20120503juntuan\13563L.f_1\0_C2\1)
m/z	time	Intens.	SN	Quality Fac.	Res.	Area	Rel. Intens.	FWHM	Chi^2	Bk. Peak
2168.69	26180.9	226.5	2.12633		2463.95	258.221	0.0219349	0.880171		FALSE
2169.89	26188	237.5	2.22959		2197.07	294.46	0.0230002	0.987629		FALSE
2185.74	26282	815.5	7.65572		1196.31	1738.51	0.0789754	1.82706		FALSE
2187.74	26293.9	1093.5	10.2655		1413.75	2007.3	0.105898	1.54748		FALSE
2188.85	26300.5	1056.5	9.91817		2968.65	1224.15	0.102315	0.737324		FALSE
2190.11	26307.9	738.5	6.93286		2283.19	1205.7	0.0715185	0.959231		FALSE
2459.64	27856.5	962.5	8.84981		401.279	6693.11	0.0932113	6.1295		FALSE
2650.14	28900.4	223	2.0468		3068	285.223	0.021596	0.8638		FALSE
2651.55	28908	363	3.33178		5650.35	415.941	0.035154	0.469272		FALSE
2653.4	28918	477	4.37813		4717.79	461.875	0.0461941	0.562424		FALSE
2655.12	28927.2	497	4.56169		1513.23	842.063	0.0481309	1.7546		FALSE
2656.75	28935.9	426	3.91002		5111.51	477.611	0.0412551	0.519757		FALSE
2658.45	28945.1	233	2.13858		3435.23	273.098	0.0225644	0.773877		FALSE
2728.18	29317.2	488	4.42629		2171.1	1092.8	0.0472593	1.25659		FALSE
2729.82	29325.9	613	5.56007		2714.74	848.554	0.0593647	1.00556		FALSE
2731.3	29333.7	699	6.34011		852.287	2726.07	0.0676932	3.20467		FALSE
3001.28	30730.7	296.5	2.63692		1083.96	1044.83	0.0287139	2.76882		FALSE
3002.97	30739.3	335.5	2.98377		2820.24	479.595	0.0324908	1.06479		FALSE
3646.65	33834.9	234	2.04991		3272.28	326.603	0.0226612	1.11441		FALSE
3648.63	33844	345	3.02231		4348.27	493.827	0.0334108	0.8391		FALSE
3652.8	33863.1	498	4.36264		1575.8	1584.32	0.0482278	2.31806		FALSE
3654.73	33871.9	529	4.63421		1391.59	1933.52	0.0512299	2.6263		FALSE
3739.92	34260	243	2.13053		4848.5	317.9	0.0235328	0.771356		FALSE
3742.12	34270	246	2.15684		4253.02	331.498	0.0238234	0.879873		FALSE
4004.48	35437.9	361	3.0851		1406.99	1590.59	0.0349603	2.84612		FALSE
4006.47	35446.6	420	3.58931		3056.38	725.005	0.040674	1.31086		FALSE
4008.57	35455.8	419	3.58076		1367.74	1771.31	0.0405772	2.93081		FALSE
4279.74	36622.9	241.688	2.04487		3089.33	326.331	0.0234057	1.38533		FALSE
4282.34	36633.8	279.688	2.36638		3090.79	490.118	0.0270858	1.38552		FALSE
4284.16	36641.5	300.688	2.54405		3138.11	534.902	0.0291195	1.3652		FALSE
4286.16	36650	340.688	2.88248		5563.05	440.553	0.0329932	0.770468		FALSE
4288.99	36662	372.688	3.15323		4216.94	788.809	0.0360921	1.01709		FALSE
4293.98	36683.1	508.688	4.3039		1749.86	1851.67	0.0492628	2.4539		FALSE
4296.25	36692.7	629.688	5.32765		4016.74	1090.91	0.0609808	1.06959		FALSE
4298.42	36701.9	750.688	6.35141		3905.02	1591.24	0.0726988	1.10074		FALSE
4300.65	36711.3	718.688	6.08066		4280.29	989.179	0.0695998	1.00476		FALSE
4307.41	36739.8	795.688	6.73214		3072.08	1472.02	0.0770567	1.40211		FALSE
4313.6	36766	865.688	7.3244		3874.28	2613.32	0.0838357	1.1134		FALSE
4339.91	36876.7	8504.69	71.9564		429.785	125422	0.823619	10.0979		FALSE
4353.7	36934.7	950.688	8.04356		3819.45	1754.43	0.0920674	1.13988		FALSE
4355.91	36944	979.688	8.28893		3716.24	1345.76	0.0948758	1.17213		FALSE
4358.28	36953.9	902.688	7.63745		3161.33	1643.37	0.0874189	1.37862		FALSE
4360.44	36963	866.688	7.33286		3474.53	1548.42	0.0839325	1.25497		FALSE
4362.79	36972.8	794.688	6.72368		3758.5	1386.07	0.0769599	1.16078		FALSE
4365.22	36983	671.688	5.68301		4178.54	914.114	0.0650482	1.04468		FALSE
4367.35	36992	659.688	5.58148		5620.11	1017.58	0.0638861	0.777093		FALSE
4369.56	37001.2	538.688	4.55772		4464.15	901.243	0.0521681	0.97881		FALSE
4371.65	37010	504.688	4.27005		4889.89	655.072	0.0488754	0.894019		FALSE
4374.03	37019.9	473.688	4.00777		3865.81	808.934	0.0458733	1.13146		FALSE
4376.22	37029.1	463.688	3.92316		3508.25	813.27	0.0449049	1.24741		FALSE
4378.5	37038.7	404.688	3.42397		4073.54	691.297	0.0391911	1.07486		FALSE
4380.72	37048	343.688	2.90787		4787.27	438.928	0.0332837	0.915078		FALSE
4383.1	37057.9	252.688	2.13794		3604.05	540.193	0.024471	1.21616		FALSE
4453.39	37350.9	262.688	2.21061		3639.31	840.774	0.0254394	1.22369		FALSE
4455.59	37360	345.688	2.90908		2840.33	593.99	0.0334774	1.56869		FALSE
4458.45	37371.9	473.688	3.98624		3829.42	983.792	0.0458733	1.16426		FALSE
4460.87	37381.9	578.688	4.86986		4198.3	1011.15	0.0560418	1.06254		FALSE
4462.81	37390	641.688	5.40002		3497.66	1138.67	0.0621429	1.27594		FALSE
4465.18	37399.8	598.688	5.03816		3429.17	1072.09	0.0579786	1.30212		FALSE
4467.33	37408.7	519.688	4.37335		3528.76	920.597	0.0503281	1.26598		FALSE
4469.54	37417.9	432.688	3.64121		3658.07	702.567	0.0419027	1.22183		FALSE
4471.97	37427.9	336.688	2.83334		3580.63	539.378	0.0326058	1.24894		FALSE
4474.39	37438	281.688	2.3705		5604.61	399.735	0.0272794	0.798342		FALSE
4476.33	37446	250.688	2.10962		5085.75	370.171	0.0242773	0.880171		FALSE
4734.97	38501.9	246.625	2.06737		4873.6	412.707	0.0238839	0.971556		FALSE
4736.97	38510	287.625	2.41106		3323.68	395.175	0.0278544	1.42522		FALSE
4739.45	38520	438.625	3.67684		4079.91	721.968	0.0424777	1.16166		FALSE
4741.94	38530	595.625	4.99291		3267.92	1072.37	0.0576821	1.45106		FALSE
4744.08	38538.6	809.625	6.7868		3820.99	1439.79	0.0784064	1.24158		FALSE
4746.41	38547.9	819.625	6.87062		5052.54	1131.68	0.0793749	0.93941		FALSE
4748.62	38556.9	727.625	6.09942		3229.82	1397.31	0.0704653	1.47024		FALSE
4750.17	38563.1	677.625	5.68029		1714.65	2015.29	0.0656232	2.77035		FALSE
4755.35	38583.9	310.625	2.60386		5124.07	547.732	0.0300818	0.928043		FALSE
4793.52	38736.9	621.625	5.18544		1620.07	2678.92	0.0602	2.95882		FALSE
4795.78	38746	681.625	5.68594		8597.58	1546.75	0.0660106	0.557806		FALSE
4797.62	38753.3	650.625	5.42735		1348.55	3055.98	0.0630084	3.55761		FALSE
4804.49	38780.8	240.625	2.00723		3988.38	419.952	0.0233028	1.20462		FALSE
5118.98	40017.9	376	3.08358		1472.52	1678.14	0.0364129	3.47635		FALSE
5125.78	40044.3	310	2.54231		3434.62	1012.3	0.0300213	1.49239		FALSE
5215.49	40389.9	265	2.14546		4760.59	459.721	0.0256634	1.09555		FALSE
5217.87	40399	285	2.30738		4495.61	413.358	0.0276002	1.16066		FALSE
5220.42	40408.8	287	2.32357		3412.37	552.927	0.0277939	1.52985		FALSE
5222.8	40417.9	371	3.00364		4628.42	635.556	0.0359287	1.12842		FALSE
5225.21	40427.2	395	3.19795		3985.29	713.681	0.038253	1.31113		FALSE
5227.7	40436.8	415	3.35987		3707.16	773.033	0.0401898	1.41017		FALSE
5230.12	40446	467	3.78086		6195.31	624.299	0.0452256	0.844206		FALSE
5232.54	40455.3	453	3.66752		4275.61	842.006	0.0438698	1.22381		FALSE
5234.82	40464	489	3.95898		4410.09	689.996	0.0473562	1.18701		FALSE
5237.43	40474	539	4.36378		5733.14	944.475	0.0521983	0.913536		FALSE
5239.83	40483.2	551	4.46093		5144.43	803.172	0.0533604	1.01854		FALSE
5242.62	40493.9	572	4.63095		4710.79	849.038	0.0553942	1.11289		FALSE
5244.74	40502	685	5.54581		4788.34	1242.9	0.0663374	1.09531		FALSE
5247.35	40512	724	5.86155		6669.76	1350.57	0.0701143	0.786738		FALSE
5249.45	40520	774	6.26636		8569.66	1881.77	0.0749564	0.612562		FALSE
5252.59	40532	850	6.88166		6795.15	1259.46	0.0823165	0.77299		FALSE
5265.99	40583.2	1492	12.0793		1433.42	9783.19	0.14449	3.67373		FALSE
5268.29	40592	1683	13.6257		3339.62	4193.07	0.162987	1.57751		FALSE
5270.9	40602	1722	13.9414		5946	3386.07	0.166764	0.886462		FALSE
5273.51	40611.9	1608	13.0185		5159.98	3222.73	0.155723	1.022		FALSE
5276.14	40621.9	1603	12.978		5014.35	3155.81	0.155239	1.05221		FALSE
5278.25	40630	1610	13.0347		5133.14	2449.85	0.155917	1.02827		FALSE
5281	40640.5	1664	13.4719		4258.48	3360.08	0.161147	1.24012		FALSE
5283.69	40650.7	1759	14.241		3460.87	3618.22	0.170347	1.5267		FALSE
5286.39	40661	1978	16.014		3369.87	3033.11	0.191555	1.56872		FALSE
5288.92	40670.7	2369	19.1796		4424.78	4675.45	0.229421	1.1953		FALSE
5293.46	40687.9	3174	25.6969		2088.51	11977.5	0.307379	2.53456		FALSE
5296.08	40697.9	3440	27.8505		3432.26	8724.4	0.33314	1.54303		FALSE
5298.5	40707.1	3587	29.0406		4102.07	7437.83	0.347376	1.29167		FALSE
5310.58	40753.1	10326	83.6		487.072	156622	1	10.9031		FALSE
5329.95	40826.7	1320	10.6868		2699.06	3370.19	0.127833	1.97474		FALSE
5335.04	40846	1244	9.93616		8379.67	1293.13	0.120473	0.636665		FALSE
5338.37	40858.6	1154	9.21731		3520.61	3400.84	0.111757	1.51632		FALSE
5341.48	40870.4	979	7.81953		3677.76	2011.53	0.0948092	1.45237		FALSE
5344.5	40881.9	919	7.3403		3515.37	1417.05	0.0889986	1.52033		FALSE
5346.12	40888	873	6.97288		3514.69	1760.3	0.0845439	1.52108		FALSE
5350.85	40905.9	644	5.1438		1762.21	3197.34	0.0623668	3.03645		FALSE
5363.02	40952	281	2.24442		5926.44	397.064	0.0272129	0.904931		FALSE
6437.47	44832	267	2.05382		4347.32	411.72	0.0258571	1.48079		FALSE
6440.35	44841.9	288	2.21535		5407.75	596.825	0.0278908	1.19095		FALSE
6443.26	44852	326	2.50765		8642.54	633.727	0.0315708	0.745529		FALSE
6445.92	44861.2	329	2.53073		5707.31	548.873	0.0318613	1.12941		FALSE
6448.74	44870.9	407	3.13072		4820.31	1070.74	0.0394151	1.33783		FALSE
6451.54	44880.6	493	3.79225		3984.88	1298.83	0.0477436	1.61901		FALSE
6453.97	44888.9	592	4.55378		4784.04	1270.13	0.057331	1.34906		FALSE
6456.95	44899.2	669	5.14608		5233.49	1385.86	0.0647879	1.23377		FALSE
6459.5	44908	746	5.73837		10174.8	1484.98	0.0722448	0.634855		FALSE
6471.35	44948.9	2851	21.9304		579.014	39463.9	0.276099	11.1765		FALSE
6485.61	44998	502	3.86148		7004.62	780.3	0.0486151	0.925906		FALSE
6488.3	45007.2	393	3.02303		4254.35	827.658	0.0380593	1.5251		FALSE
6490.85	45016	355	2.73073		3820.37	746.203	0.0343792	1.69901		FALSE
6493.96	45026.6	338	2.59996		3899.48	560.076	0.0327329	1.66534		FALSE
6496.35	45034.9	359	2.7615		4088.17	754.105	0.0347666	1.58906		FALSE
6499.27	45044.9	361	2.77688		4018.62	738.782	0.0349603	1.61729		FALSE
6502.1	45054.6	362	2.78457		3617.26	588.579	0.0350571	1.79752		FALSE
6504.61	45063.3	344	2.64611		5192.19	667.861	0.033314	1.25277		FALSE
6507.15	45072	306	2.35381		4456.59	471.575	0.0296339	1.46012		FALSE
6510.04	45081.9	296	2.27689		5934.06	529.151	0.0286655	1.09706		FALSE
6591.24	45360	262	2.00464		4594.08	507.412	0.0253728	1.43472		FALSE
6593.59	45368	272	2.08116		3203.68	578.347	0.0263413	2.05813		FALSE
6596.29	45377.2	305	2.33365		4123.27	511.925	0.0295371	1.59977		FALSE
6599.44	45387.9	370	2.83099		5278.95	746.641	0.0358319	1.25014		FALSE
6609.44	45422	1360	10.4058		1345.05	9335.1	0.131706	4.91392		FALSE
6611.9	45430.4	1237	9.46467		1953.29	5417.57	0.119795	3.385		FALSE
6617.07	45448	714	5.46304		3756.96	1395.17	0.0691458	1.76128		FALSE
6620.33	45459.1	474	3.62672		5228.18	961.554	0.0459035	1.26628		FALSE
6622.8	45467.6	337	2.57849		3701.83	550.41	0.0326361	1.78906		FALSE
6625.52	45476.8	264	2.01995		4196.6	546.412	0.0255665	1.57878		FALSE
6636.44	45514	281	2.15002		5371.02	528.378	0.0272129	1.2356		FALSE
7203.63	47404	282	2.21457		6321.66	560.469	0.0273097	1.13952		FALSE
7206.09	47412	301	2.36378		3117.79	646.434	0.0291497	2.31128		FALSE
7209.15	47422	323	2.53655		10599.8	698.069	0.0312803	0.680124		FALSE
7212.22	47432	340	2.67005		4452.71	563.528	0.0329266	1.61974		FALSE
7214.67	47440	359	2.81926		12642.2	615.114	0.0347666	0.570683		FALSE
7230.62	47492	694	5.45005		13747.2	1221.92	0.067209	0.525969		FALSE
7234.23	47503.8	837	6.57304		3604.63	2837.86	0.0810575	2.00692		FALSE
7237.33	47513.9	879	6.90287		5951.73	1561.55	0.0851249	1.21601		FALSE
7239.2	47520	898	7.05208		4345.5	2088.08	0.0869649	1.66591		FALSE
7242.89	47532	858	6.73795		5565.15	1997.53	0.0830912	1.30147		FALSE
7247.81	47548	800	6.28247		4984.65	2340.28	0.0774743	1.45403		FALSE
7253.66	47567	822	6.45524		2588.32	2928.46	0.0796049	2.80246		FALSE
7262.33	47595.2	1035	8.12795		4241.75	2479.73	0.100232	1.71211		FALSE
7264.4	47602	1108	8.70123		11562.2	1329.97	0.107302	0.628289		FALSE
7267.47	47611.9	1132	8.8897		4125.45	2730.6	0.109626	1.76162		FALSE
7270.55	47622	1207	9.47868		8147.47	2796.6	0.116889	0.89237		FALSE
7273.62	47632	1222	9.59648		5321.68	2903.58	0.118342	1.36679		FALSE
7275.83	47639.1	1211	9.51009		4275.2	2944.33	0.117277	1.70187		FALSE
7279.74	47651.8	1283	10.0755		3974.38	3094.11	0.124249	1.83167		FALSE
7281.61	47657.9	1329	10.4368		6442	2407.76	0.128704	1.13033		FALSE
7305.45	47735.3	3674	28.8523		990.877	53902.5	0.355801	7.37271		FALSE
7307.54	47742.1	3526	27.69		1098.26	32528.2	0.341468	6.65374		FALSE
7321.9	47788.6	1102	8.62451		3044.12	4754.49	0.106721	2.40526		FALSE
7327.89	47808	916	7.16883		8573.8	2135.4	0.0887081	0.854684		FALSE
7334.07	47828	860	6.73056		6062.93	1548.81	0.0832849	1.20966		FALSE
7367.81	47937	1154	9.03147		828.319	15741.2	0.111757	8.89489		FALSE
7378.62	47971.9	702	5.49401		6257.72	1231.78	0.0679837	1.17912		FALSE
7381.7	47981.9	599	4.68791		4959.46	1388	0.0580089	1.48841		FALSE
7384.95	47992.4	524	4.10095		3618.51	1259.39	0.0507457	2.04088		FALSE
7387.94	48002	513	4.01486		6204.78	906.88	0.0496804	1.19068		FALSE
7391.03	48012	551	4.31225		6383.33	1494.91	0.0533604	1.15786		FALSE
7397.24	48032	571	4.46878		9354.53	1623.52	0.0552973	0.790765		FALSE
7399.94	48040.7	572	4.4766		4869.04	1688.57	0.0553942	1.5198		FALSE
7403.44	48052	602	4.71139		7183.79	1065.23	0.0582994	1.03058		FALSE
7409.65	48072	555	4.34356		6447.83	1007.21	0.0537478	1.14917		FALSE
7418.01	48098.9	527	4.12442		4762.17	1589.08	0.0510362	1.5577		FALSE
7424.22	48118.8	549	4.2966		3889.29	1303.05	0.0531668	1.90889		FALSE
7427.06	48128	534	4.17921		4044	1278.23	0.0517141	1.83656		FALSE
7430.17	48138	548	4.28877		3824.78	1283.97	0.0530699	1.94264		FALSE
7433.9	48150	559	4.37486		4487.88	982.019	0.0541352	1.65644		FALSE
7436.38	48158	551	4.31225		3099.49	1323.45	0.0533604	2.39923		FALSE
7441.58	48174.7	607	4.75052		5379.37	1460.32	0.0587837	1.38336		FALSE
7444.49	48184	630	4.93053		4031.72	1138.72	0.061011	1.84648		FALSE
7450.09	48202	663	5.18879		6675.88	1194.04	0.0642069	1.11597		FALSE
7453.21	48212	689	5.39227		3573.09	2020.73	0.0667248	2.08593		FALSE
7456.31	48222	713	5.5801		3816.87	2074.11	0.069049	1.95351		FALSE
7459.44	48232	772	6.04185		9236.92	1306.23	0.0747627	0.807567		FALSE
7462.5	48241.8	763	5.97141		5084.6	1790.93	0.0738911	1.46767		FALSE
7465.33	48250.9	837	6.55056		4942.95	1922.82	0.0810575	1.5103		FALSE
7468.14	48259.9	849	6.64447		4828.97	1973.16	0.0822196	1.54653		FALSE
7470.87	48268.7	877	6.86361		4293.27	1584.43	0.0849312	1.74013		FALSE
7474.4	48280	922	7.21579		3557.21	2162.98	0.0892892	2.1012		FALSE
7477.14	48288.8	1077	8.52489		5570.55	2517.32	0.1043	1.34226		FALSE
7483.1	48307.9	1621	12.8309		1938.4	8642.14	0.156982	3.86044		FALSE
7485.63	48316	1593	12.6092		5931.9	3785.91	0.154271	1.26193		FALSE
7504.35	48375.9	393	3.11075		4696.46	700.694	0.0380593	1.59787		FALSE
7507.1	48384.7	370	2.9287		3985.99	1015.17	0.0358319	1.88337		FALSE
7510.85	48396.7	326	2.58042		5324.64	569.419	0.0315708	1.41058		FALSE
7513.73	48405.9	329	2.60417		5770.07	682.998	0.0318613	1.30219		FALSE
7516.26	48414	299	2.36671		6065.45	499.013	0.028956	1.23919		FALSE
7519.04	48422.9	266	2.1055		4210.53	617.844	0.0257602	1.78577		FALSE
7781.3	49253.9	268	2.13938		3853.88	629.458	0.0259539	2.01908		FALSE
7783.85	49262	318	2.53852		5519	673.16	0.030796	1.41037		FALSE
7786.63	49270.7	280	2.23517		3448.24	660.728	0.027116	2.25815		FALSE
7789.97	49281.2	258	2.05955		4611.09	578.917	0.0249855	1.6894		FALSE
7852.76	49478	264	2.1224		4608.45	514.109	0.0255665	1.70399		FALSE
7855.95	49488	321	2.58064		7072.24	621.943	0.0310866	1.11081		FALSE
7858.85	49497	308	2.47613		5957.41	544.531	0.0298276	1.31917		FALSE
7861.71	49506	324	2.60476		7495.58	635.393	0.0313771	1.04885		FALSE
7864.48	49514.6	256	2.05808		3261.86	578.695	0.0247918	2.41104		FALSE
7931.59	49723.9	262	2.10632		3704.81	603.532	0.0253728	2.14089		FALSE
7934.79	49733.9	293	2.35554		5052.4	658.646	0.028375	1.5705		FALSE
7937.4	49742	281	2.25907		7783.26	506.508	0.0272129	1.0198		FALSE
7940.32	49751.1	306	2.46005		5571.09	723.9	0.0296339	1.42527		FALSE
7943.82	49762	321	2.58064		7123.12	888.224	0.0310866	1.11522		FALSE
7946.66	49770.8	340	2.73339		4611.62	635.122	0.0329266	1.72318		FALSE
7949.36	49779.2	378	3.03889		6010.59	902.305	0.0366066	1.32256		FALSE
7952.19	49788	383	3.07909		6891.66	715.466	0.0370908	1.15389		FALSE
7954.76	49796	421	3.38458		4059.18	1010.43	0.0407709	1.95969		FALSE
7957.34	49804	448	3.60165		4618.77	818.283	0.0433856	1.72283		FALSE
7960.55	49814	489	3.93126		6848.89	1130.55	0.0473562	1.16231		FALSE
7963.46	49823	511	4.10813		6115.05	952.839	0.0494867	1.30227		FALSE
7969.68	49842.3	578	4.64677		3635.42	1462.51	0.0559752	2.19223		FALSE
7973.43	49854	613	4.92815		4302.08	1528.58	0.0593647	1.85339		FALSE
7982.43	49881.9	678	5.45319		4943.37	1263.4	0.0656595	1.61478		FALSE
7985.67	49891.9	735	5.91165		5598.58	1751.97	0.0711795	1.42637		FALSE
7988.89	49901.9	803	6.45858		6485.81	1879.73	0.0777649	1.23175		FALSE
7994.65	49919.8	937	7.53635		6443.64	1765.42	0.0907418	1.24071		FALSE
7999.81	49935.8	1013	8.14762		2899.59	5053.96	0.0981019	2.75895		FALSE
8012.85	49976.2	2243	18.0406		1362.91	20250.2	0.217219	5.8792		FALSE
8015.33	49983.8	2140	17.2121		4890.9	5322.15	0.207244	1.63882		FALSE
8018.02	49992.2	1912	15.3783		1769.61	12688.1	0.185164	4.53095		FALSE
8027.63	50021.9	886	7.12615		8421.37	1960.18	0.0858028	0.953245		FALSE
8030.85	50031.9	668	5.37276		8194.96	1533.03	0.0646911	0.979974		FALSE
8034.1	50041.9	521	4.19043		7736.55	1232.76	0.0504552	1.03846		FALSE
8037.51	50052.5	490	3.9411		4674.73	1212.68	0.047453	1.71935		FALSE
8039.94	50060	517	4.15826		6059.6	1164.41	0.0500678	1.32681		FALSE
8043.17	50070	465	3.74002		3762.52	1134.76	0.045032	2.13771		FALSE
8046.4	50080	439	3.5309		5059.73	800.995	0.042514	1.59028		FALSE
8048.98	50087.9	426	3.42634		6608.78	1224.45	0.0412551	1.21792		FALSE
8052.22	50097.9	391	3.14484		6957.24	1108.39	0.0378656	1.15739		FALSE
8292	50833.2	248	2.02303		4787.05	558.795	0.024017	1.73217		FALSE
8294.89	50842	305	2.488		4458.72	690.803	0.0295371	1.86038		FALSE
8298.18	50852	352	2.8714		5187.53	618.167	0.0340887	1.59964		FALSE
8301.46	50861.9	350	2.85509		4333.1	827.405	0.033895	1.91582		FALSE
8304.02	50869.7	279	2.27591		3641.89	671.603	0.0270192	2.28014		FALSE
8814.7	52400	240	2.0381		5361.66	442.245	0.0232423	1.64402		FALSE
8817.35	52407.8	238	2.02112		5361.34	573.371	0.0230486	1.64462		FALSE
8820.57	52417.3	245	2.08056		5073.68	463.995	0.0237265	1.7385		FALSE
8823.5	52426	260	2.20794		7039.58	573.991	0.0251792	1.25341		FALSE
8826.44	52434.6	267	2.26739		5692.35	625.164	0.0258571	1.55058		FALSE
8829.62	52444	305	2.59009		9115.72	490.935	0.0295371	0.968615		FALSE
8832.59	52452.8	264	2.24191		6232.48	611.065	0.0255665	1.41719		FALSE
8835.72	52462	308	2.61557		8459.59	520.353	0.0298276	1.04446		FALSE
8839.1	52472	309	2.62406		7986.91	639.646	0.0299245	1.1067		FALSE
8842.26	52481.3	277	2.35231		6897.26	502.727	0.0268255	1.282		FALSE
8845.21	52490	289	2.45422		6084.63	651.147	0.0279876	1.4537		FALSE
8848.6	52500	321	2.72596		7526.58	556.348	0.0310866	1.17565		FALSE
8851.49	52508.5	296	2.51366		5025.2	732.012	0.0286655	1.76142		FALSE
8854.7	52517.9	310	2.63255		4671.34	594.981	0.0300213	1.89554		FALSE
8858.12	52528	301	2.55612		3334.82	796.184	0.0291497	2.65625		FALSE
8863.87	52544.9	333	2.85301		4159.89	668.406	0.0322487	2.1308		FALSE
8866.26	52552	397	3.40133		4966.09	983.003	0.0384466	1.78536		FALSE
8869.93	52562.8	392	3.35849		4774.29	781.519	0.0379624	1.85786		FALSE
8872.63	52570.7	421	3.60695		5580.92	827.002	0.0407709	1.58982		FALSE
8875.78	52580	483	4.13814		4335.58	907.708	0.0467751	2.04719		FALSE
8879.16	52590	518	4.43801		3972.59	1237.04	0.0501646	2.23511		FALSE
8882.26	52599.1	528	4.52368		5022.57	1345.41	0.0511331	1.76847		FALSE
8885.3	52608	566	4.84925		6720.68	1080.35	0.0548131	1.32208		FALSE
8888.41	52617.1	558	4.78071		6176	1395.03	0.0540383	1.43919		FALSE
8891.7	52626.8	579	4.96063		6312.48	1123.32	0.0560721	1.40859		FALSE
8895.03	52636.6	598	5.12341		5216.49	1521.77	0.0579121	1.70518		FALSE
8897.54	52644	599	5.13198		6507.84	1580.02	0.0580089	1.3672		FALSE
8901.59	52655.9	650	5.56893		6841.69	1278.62	0.0629479	1.30108		FALSE
8903.67	52662	659	5.64604		7846.93	1316.34	0.0638195	1.13467		FALSE
8919.92	52709.7	1088	9.32153		2302.39	7641.9	0.105365	3.8742		FALSE
8922.74	52718	1208	10.3496		8169	3822	0.116986	1.09227		FALSE
8925.47	52726	1142	9.78418		4740.92	2301.29	0.110595	1.88265		FALSE
8928.29	52734.3	1150	9.85272		1122.33	12227.4	0.111369	7.95512		FALSE
8946.38	52787.3	457	3.91539		8172.24	1366.29	0.0442572	1.09473		FALSE
8950.01	52798	385	3.29852		9102.14	906.134	0.0372845	0.983286		FALSE
8953.41	52807.9	362	3.10147		7672.77	687.883	0.0350571	1.16691		FALSE
8956.82	52817.9	346	2.96438		3296.43	887.662	0.0335077	2.71712		FALSE
8959.55	52825.9	317	2.71592		5852.92	783.297	0.0306992	1.53078		FALSE
8962.69	52835.1	310	2.65595		2879.86	1006.15	0.0300213	3.11219		FALSE
8973.93	52868	311	2.66452		8476.43	746.045	0.0301181	1.05869		FALSE
8977.34	52878	369	3.16144		6448.97	1080.92	0.035735	1.39206		FALSE
8980.08	52886	346	2.96438		4926.49	680.467	0.0335077	1.82282		FALSE
8983.49	52896	357	3.05863		7284.51	839.958	0.0345729	1.23323		FALSE
8986.68	52905.3	302	2.58741		5937.67	721.38	0.0292466	1.5135		FALSE
9402.66	54108	244	2.13709		4912.94	602.387	0.0236297	1.91386		FALSE
9404.76	54114	255	2.23344		4375.04	627.186	0.0246949	2.14964		FALSE
9408.97	54126	235	2.05827		4101.77	450.579	0.0227581	2.29388		FALSE
9411.07	54132	273	2.41003		5001.56	651.473	0.0264381	1.88162		FALSE
9415.95	54145.9	263	2.32175		3747.47	688.526	0.0254697	2.51261		FALSE
9418.27	54152.6	279	2.46299		4932.72	558.723	0.0270192	1.90935		FALSE
9422.26	54164	314	2.77197		4447.04	816.269	0.0304087	2.11877		FALSE
9432.01	54191.8	394	3.47821		4531.14	1072.41	0.0381561	2.0816		FALSE
9434.18	54198	450	3.97257		7086.33	893.983	0.0435793	1.33132		FALSE
9437.63	54207.9	477	4.21093		5617.7	1260.59	0.0461941	1.67998		FALSE
9441.51	54218.9	542	4.78474		5439.2	1804.86	0.0524889	1.73583		FALSE
9444.42	54227.2	606	5.34973		4991.28	1246.5	0.0586868	1.89219		FALSE
9451.69	54248	733	6.47088		6322.06	1964.69	0.0709859	1.49503		FALSE
9453.81	54254	781	6.89462		4080.54	2170.51	0.0756343	2.3168		FALSE
9465.47	54287.2	1014	8.95153		3834.56	4618.7	0.0981987	2.46846		FALSE
9472.42	54307	1220	10.7701		1721.07	7130.9	0.118148	5.50379		FALSE
9474.85	54313.9	1343	11.8559		7555.75	2735.02	0.13006	1.25399		FALSE
9492.08	54363	2623	23.1557		548.53	71452	0.254019	17.3046		FALSE
9521.5	54446.6	985	8.69552		7018.59	2050.14	0.0953903	1.35661		FALSE
9524.07	54454	983	8.67786		6664.46	2034.53	0.0951966	1.42908		FALSE
9527.61	54464	976	8.61607		4033.57	3341.79	0.0945187	2.36208		FALSE
9531.12	54474	979	8.64255		10071.2	1997.51	0.0948092	0.946375		FALSE
9533.89	54481.8	917	8.09522		5975.45	2532.15	0.088805	1.59551		FALSE
9537.46	54492	899	7.93632		11053.5	2407.98	0.0870618	0.862847		FALSE
9540.28	54500	881	7.77741		8771.57	1760.45	0.0853186	1.08764		FALSE
9543.32	54508.6	838	7.39781		5295.56	1729.52	0.0811544	1.80214		FALSE
9546.62	54518	837	7.38898		5113.51	1704.14	0.0810575	1.86694		FALSE
9550.15	54528	852	7.5214		4471.73	2303.93	0.0825102	2.13567		FALSE
9553.14	54536.5	805	7.10649		4786.63	2217.45	0.0779586	1.9958		FALSE
9556.94	54547.2	813	7.17711		3594.63	2191.19	0.0787333	2.65867		FALSE
9572	54589.9	929	8.20115		7928.27	2516.67	0.0899671	1.20732		FALSE
9574.84	54598	957	8.44834		5480.24	2561.16	0.0926787	1.74716		FALSE
9578.37	54608	1023	9.03098		10452.5	2034.49	0.0990703	0.916375		FALSE
9589.49	54639.5	1605	14.1688		1194.37	18275.7	0.155433	8.0289		FALSE
9594.26	54653	1447	12.774		1192.08	16597.9	0.140132	8.0483		FALSE
9611.58	54702	585	5.17769		14286.2	1145.25	0.0566531	0.672785		FALSE
9614.44	54710.1	447	3.95628		4701.89	1230.66	0.0432888	2.0448		FALSE
9617.94	54720	442	3.91203		7091.18	1104.83	0.0428046	1.35632		FALSE
9621.45	54729.9	397	3.51375		4663.9	1033.98	0.0384466	2.06296		FALSE
9625.01	54739.9	394	3.48719		5953.79	968.488	0.0381561	1.61662		FALSE
9628.54	54749.9	328	2.90304		6791.83	855.402	0.0317645	1.41767		FALSE
9631.4	54758	317	2.80569		4534.33	1005.36	0.0306992	2.12411		FALSE
9636.33	54771.9	255	2.25694		7782.79	515.732	0.0246949	1.23816		FALSE
9639.13	54779.8	258	2.28349		5249.16	665.514	0.0249855	1.83632		FALSE
9642.71	54789.9	233	2.06222		4803.36	607.608	0.0225644	2.00749		FALSE
9645.57	54798	229	2.02682		5533.89	443.192	0.022177	1.743		FALSE
9649.1	54808	238	2.10648		9339.41	485.667	0.0230486	1.03316		FALSE
9818.49	55283.9	280	2.52372		7861.72	468.035	0.027116	1.2489		FALSE
9821.73	55293	234	2.1091		5427.22	564.87	0.0226612	1.80972		FALSE
9824.93	55302	260	2.34345		6752	530.235	0.0251792	1.45512		FALSE
10233.5	56433	261	2.38023		3465.81	1282.64	0.025276	2.9527		FALSE
10240.1	56451.1	369	3.36515		2520.5	1993.11	0.035735	4.06271		FALSE
10243.6	56460.7	351	3.201		4902.42	1176.26	0.0339919	2.0895		FALSE
10249.9	56478	303	2.76325		2409.14	1501.51	0.0293434	4.25459		FALSE
10630.9	57512	214.75	2.03576		10822.1	418.36	0.020797	0.982341		FALSE
10637.9	57530.7	246.75	2.33911		5585.39	627.783	0.023896	1.9046		FALSE
10644.3	57548	227.75	2.15899		5789.71	421.703	0.022056	1.83849		FALSE
10925.6	58299	271.75	2.59928		3184.91	1376.57	0.0263171	3.43043		FALSE
10929.7	58309.8	287.75	2.75232		4779.95	988.528	0.0278666	2.28657		FALSE
10933.2	58319	254.75	2.43668		6575.36	711.79	0.0246707	1.66275		FALSE
10936.6	58328	236.75	2.26451		11309.8	736.065	0.0229276	0.966994		FALSE
11053	58636	219.75	2.13351		4897.09	457.006	0.0212812	2.25706		FALSE
11057.6	58647.9	302.75	2.93934		5402.81	801.376	0.0293192	2.04663		FALSE
11060.9	58656.6	304.75	2.95876		6581.37	816.111	0.0295129	1.68063		FALSE
11064.6	58666.4	265.75	2.58012		4478.88	922.975	0.025736	2.47039		FALSE
11068.2	58675.9	228.75	2.22089		5196.41	489.192	0.0221528	2.12996		FALSE

## Sheet: 9134L.p-1_0_G2_1
Spectrum: 9134L.p-1\0_G2\1 1SLin, "Baseline subt." (D:\Data\BioTyperRealTimeProcessing\China CDC\20120503juntuan\9134L.p-1\0_G2\1)
m/z	time	Intens.	SN	Quality Fac.	Res.	Area	Rel. Intens.	FWHM	Chi^2	Bk. Peak
2799.42	29692.5	892	9.84051		515.46	5583.29	0.0794867	5.43091		FALSE
3689.54	34031	898.875	9.41464		778.5	5574.2	0.0800994	4.73929		FALSE
3694.13	34051.9	331.875	3.47599		3940.14	497.728	0.0295736	0.937562		FALSE
3696.33	34062	267.875	2.80567		8420.37	209.135	0.0238705	0.438974		FALSE
4280.95	36627.9	205	2.09237		2592.56	359.568	0.0182677	1.65124		FALSE
4282.86	36636	224	2.28629		3029.25	290.738	0.0199608	1.41383		FALSE
4288.5	36659.9	210	2.1434		3598.76	286.145	0.0187132	1.19166		FALSE
4292.77	36678	253	2.58229		3630.04	542.922	0.022545	1.18257		FALSE
4299.39	36706	386	3.93977		4230.91	673.865	0.0343967	1.01619		FALSE
4304.12	36725.9	501	5.11354		2356.15	1582.21	0.0446444	1.82676		FALSE
4313.55	36765.7	2266	23.1283		601.248	21106.9	0.201925	7.17432		FALSE
4325.47	36816	213	2.17402		3937.42	266.91	0.0189806	1.09855		FALSE
4329.89	36834.6	211	2.15361		4050.02	270.428	0.0188024	1.0691		FALSE
4332.12	36844	199	2.03113		6158.77	297.44	0.017733	0.703407		FALSE
4336.86	36863.9	201	2.05154		4601.65	251.56	0.0179112	0.942458		FALSE
4349.25	36916	196	2.00051		8931.88	252.644	0.0174657	0.486936		FALSE
4354.01	36936	217	2.21485		7852.55	256.353	0.019337	0.554471		FALSE
4355.92	36944	206	2.10257		8839.17	303.351	0.0183568	0.492797		FALSE
4479.61	37459.6	272	2.74795		882.234	1672.2	0.0242381	5.07758		FALSE
4795.59	38745.2	1536.5	15.3187		834.297	12447.6	0.136919	5.74805		FALSE
4803.27	38775.9	355.5	3.54429		3382.58	653.617	0.0316788	1.42		FALSE
4805.78	38786	265.5	2.647		3219.26	489.634	0.0236589	1.49282		FALSE
4815.79	38825.9	235.5	2.34791		4788.83	428.066	0.0209856	1.00563		FALSE
4834.35	38900	210.5	2.09866		4580.51	281.386	0.0187578	1.05542		FALSE
4836.56	38908.8	231.5	2.30803		3503.25	425.99	0.0206291	1.38059		FALSE
4845.54	38944.5	896.5	8.938		868.798	6590.59	0.0798877	5.57729		FALSE
4853.22	38975.1	213.5	2.12857		4923.3	451.288	0.0190251	0.985766		FALSE
4966.75	39424	222.5	2.21745		7351.44	602.744	0.0198271	0.675616		FALSE
4973.76	39451.5	466.5	4.64917		1318.05	2470.35	0.0415701	3.77358		FALSE
4976.38	39461.8	397.5	3.96151		6354.36	696.924	0.0354215	0.783144		FALSE
4978.45	39469.9	313.5	3.12436		3643.43	442.754	0.0279362	1.36642		FALSE
4981	39480	292.5	2.91507		7019.32	380.567	0.0260649	0.709613		FALSE
4983.05	39488	274.5	2.73568		7532.87	485.909	0.0244609	0.661507		FALSE
4985.78	39498.7	390.5	3.89175		3899.49	846.27	0.0347977	1.27857		FALSE
4987.63	39506	430.5	4.29039		6470.63	591.517	0.0383621	0.77081		FALSE
4989.62	39513.8	346.5	3.45324		4920.47	605.03	0.0308768	1.01406		FALSE
4992.19	39523.9	261.5	2.60613		4576.14	455.227	0.0233024	1.09092		FALSE
5098.05	39936.8	742.5	7.4013		836.772	6553.73	0.0661647	6.09252		FALSE
5268.82	40594	233.5	2.29057		7513.11	316.727	0.0208073	0.701283		FALSE
5271.41	40603.9	241.5	2.36905		3797.19	559.288	0.0215202	1.38824		FALSE
5273.75	40612.8	269.5	2.64372		3862.71	501.899	0.0240153	1.3653		FALSE
5276.65	40623.9	338.5	3.32059		3621.15	630.659	0.030164	1.45717		FALSE
5279.01	40632.9	410.5	4.02689		3774.62	793.745	0.0365799	1.39855		FALSE
5281.38	40641.9	514.5	5.04711		4890.19	962.229	0.0458474	1.08		FALSE
5283.5	40650	610.5	5.98884		6926.72	1431.07	0.0544021	0.76277		FALSE
5286.12	40660	586.5	5.75341		6406.76	862.818	0.0522634	0.825085		FALSE
5288.43	40668.8	527.5	5.17463		5018.78	804.527	0.0470059	1.05373		FALSE
5291.37	40680	522.5	5.12558		7644.91	1034.12	0.0465603	0.692143		FALSE
5293.45	40687.9	521.5	5.11577		5336.21	794.449	0.0464712	0.991987		FALSE
5295.31	40695	587.5	5.76322		3985.59	1170.4	0.0523525	1.32862		FALSE
5297.67	40704	615.5	6.03789		3116.77	1237.86	0.0548476	1.69973		FALSE
5300.3	40714	718.5	7.04829		7943.48	1709.09	0.064026	0.667252		FALSE
5308.05	40743.4	1282.5	12.581		1612.52	7128.83	0.114284	3.29177		FALSE
5310.28	40752	1473.5	14.4546		4547.21	3616.44	0.131305	1.16781		FALSE
5312.39	40760	1530.5	15.0138		4821.77	3060.49	0.136384	1.10175		FALSE
5315.03	40770	1553.5	15.2394		7335.67	3078.5	0.138433	0.724546		FALSE
5326.36	40813	5311.5	52.1044		650.202	60090.1	0.473311	8.19185		FALSE
5337.29	40854.5	865.5	8.42758		3254.05	1308.42	0.0771253	1.6402		FALSE
5339.79	40864	754.5	7.34675		7086.32	1112.26	0.067234	0.753534		FALSE
5342.43	40874	719.5	7.00594		3916.37	1759.96	0.0641151	1.36413		FALSE
5345.07	40884	716.5	6.97673		3223.32	1115.38	0.0638478	1.65825		FALSE
5347.7	40894	767.5	7.47333		3018.04	1547.43	0.0683924	1.77191		FALSE
5350.87	40906	974.5	9.48894		6127.57	1837.91	0.0868384	0.873245		FALSE
5353.51	40916	994.5	9.68368		6125.3	2427.48	0.0886206	0.873999		FALSE
5356.12	40925.9	1016.5	9.8979		5444.54	1553.49	0.090581	0.983759		FALSE
5358.84	40936.1	1089.5	10.6087		3343.08	2732.2	0.0970861	1.60296		FALSE
5360.91	40944	1213.5	11.8161		6804.13	2359.9	0.108136	0.787891		FALSE
5363.24	40952.8	1048.5	10.2095		5428.33	2052.74	0.0934325	0.988009		FALSE
5365.27	40960.5	823.5	8.01862		4222.97	1570.79	0.0733826	1.2705		FALSE
5368.3	40972	638.5	6.21723		5263.06	1163.71	0.0568972	1.02		FALSE
5370.76	40981.3	463.5	4.51321		3319.52	693.144	0.0413028	1.61793		FALSE
5373.3	40990.9	390.5	3.80239		4315.18	742.079	0.0347977	1.24521		FALSE
5375.72	41000	343.5	3.34474		7010.02	628.034	0.0306095	0.766862		FALSE
5378.36	41010	308.5	3.00394		5637.79	441.106	0.0274906	0.953985		FALSE
5381.01	41020	288.5	2.80919		7853.13	396.918	0.0257084	0.685205		FALSE
5386.31	41040	209.5	2.03995		3753.99	389.308	0.0186687	1.43482		FALSE
6167.62	43890	239	2.19059		9057.87	322.443	0.0212975	0.680912		FALSE
6170.45	43900	294	2.69471		2880.89	697.499	0.0261985	2.14186		FALSE
6176.07	43919.8	424	3.88624		1928.81	1825.35	0.0377829	3.20201		FALSE
6187.62	43960.5	2147	19.6787		766.453	22609.3	0.191321	8.07306		FALSE
6198.25	43997.9	351	3.21715		6233.23	516.52	0.0312778	0.994388		FALSE
6200.68	44006.5	233	2.1356		4892.46	454.247	0.0207628	1.2674		FALSE
6209.06	44036	230	2.10195		3066.29	515.919	0.0204955	2.02494		FALSE
6211.34	44044	247	2.25731		9533.07	357.081	0.0220103	0.651557		FALSE
6213.89	44052.9	245	2.23903		5473.12	461.881	0.0218321	1.13535		FALSE
6217.01	44063.9	245	2.23903		6038.41	424.428	0.0218321	1.02958		FALSE
6219.31	44072	228	2.08367		6085.82	334.045	0.0203172	1.02193		FALSE
6222.15	44082	241	2.20248		4257.56	437.512	0.0214757	1.46144		FALSE
6224.79	44091.2	235	2.14765		4154.41	452.895	0.020941	1.49836		FALSE
6396.59	44690.6	222	2.00644		3477.7	440.276	0.0197826	1.83932		FALSE
6399.5	44700.7	234	2.11489		3878.02	453.283	0.0208519	1.6502		FALSE
6405.03	44719.8	249	2.25046		4000.17	393.991	0.0221886	1.60119		FALSE
6407.96	44729.9	270	2.44026		3836.05	554.68	0.0240599	1.67046		FALSE
6410.84	44739.9	275	2.48545		3509.5	601.262	0.0245054	1.82671		FALSE
6412.6	44746	304	2.74756		3933.27	507.59	0.0270896	1.63035		FALSE
6425.32	44790	826	7.4654		4073.16	1359.61	0.0736054	1.57748		FALSE
6428.49	44801	850	7.68231		5731.95	1910.23	0.0757441	1.12152		FALSE
6440.11	44841.1	5440	49.1668		749.694	61226.2	0.484762	8.59032		FALSE
6456.59	44898	494	4.46478		8539.05	822.888	0.0440207	0.756125		FALSE
6458.91	44906	498	4.50093		5320.42	834.998	0.0443771	1.21399		FALSE
6466.75	44933	651	5.88375		4231.78	1450.76	0.058011	1.52814		FALSE
6469.92	44943.9	660	5.96509		5453.97	1389.06	0.058813	1.18628		FALSE
6472.5	44952.8	599	5.41377		5297.71	1017.92	0.0533773	1.22175		FALSE
6475.48	44963.1	654	5.91086		2855.84	1849.5	0.0582784	2.26746		FALSE
6477.64	44970.5	634	5.7301		1607.27	3677.56	0.0564962	4.03022		FALSE
6486.2	45000	314	2.83794		5723.81	480.625	0.0279808	1.1332		FALSE
6488.76	45008.8	241	2.17816		3927.94	508.223	0.0214757	1.65195		FALSE
6491.69	45018.9	222	2.00644		3873.12	454.166	0.0197826	1.67609		FALSE
6494.91	45029.9	232	2.09682		5002.79	343.522	0.0206737	1.29826		FALSE
6497.25	45038	240	2.16912		5499.73	430.358	0.0213866	1.18138		FALSE
7132.74	47171.9	239	2.08521		4784.33	529.538	0.0212975	1.49085		FALSE
7135.81	47182	276	2.40803		5758.43	450.566	0.0245945	1.23919		FALSE
7138.85	47191.9	276	2.40803		5623.23	615.292	0.0245945	1.26953		FALSE
7140.69	47198	316	2.75702		5641.02	536.035	0.028159	1.26585		FALSE
7144.35	47210	339	2.95769		8377.32	726.322	0.0302085	0.85282		FALSE
7149.79	47227.8	382	3.33285		4003.95	857.943	0.0340403	1.78568		FALSE
7152.89	47238	458	3.99593		7007.73	740.854	0.0408127	1.02071		FALSE
7155.33	47246	480	4.18788		7844.64	1039.13	0.0427731	0.912131		FALSE
7161.43	47266	569	4.96438		6470	973.964	0.050704	1.10687		FALSE
7164.1	47274.7	631	5.50531		5327.08	1430.98	0.0562288	1.34485		FALSE
7166.94	47284	791	6.90127		7368.66	2134.57	0.0704865	0.972624		FALSE
7169.99	47294	832	7.25898		6101.41	1456.2	0.0741401	1.17514		FALSE
7173.01	47303.9	882	7.69522		3464.48	2593.09	0.0785956	2.07044		FALSE
7176.1	47314	899	7.84354		6979.86	1596.89	0.0801105	1.02811		FALSE
7182.19	47333.9	973	8.48917		5838.79	2300.39	0.0867047	1.23008		FALSE
7184.05	47340	1052	9.17843		4086.35	2475.88	0.0937444	1.75806		FALSE
7187.38	47350.9	1128	9.84151		5604.99	3316.54	0.100517	1.28232		FALSE
7190.17	47360	1324	11.5516		6865.51	3725.65	0.117983	1.04729		FALSE
7193.23	47370	1494	13.0348		9834.24	3394.83	0.133131	0.731448		FALSE
7199.66	47391	1679	14.6488		1668.43	9644.9	0.149617	4.31523		FALSE
7214.31	47438.8	3816	33.2936		648.956	67916.1	0.340046	11.1168		FALSE
7230.39	47491.2	1160	10.1207		5581.36	3379.88	0.103368	1.29545		FALSE
7233.66	47501.9	1079	9.414		3505.03	3153.65	0.0961504	2.0638		FALSE
7239.21	47520	1030	8.98648		7457.05	2337.7	0.091784	0.970787		FALSE
7243.5	47534	971	8.47172		3185.68	3346.51	0.0865265	2.27377		FALSE
7247.98	47548.6	905	7.89589		2956.76	3181.13	0.0806452	2.45133		FALSE
7248.46	47550.1	891	7.77374		2852.09	3181.13	0.0793976	2.54146		FALSE
7252.1	47562	870	7.59052		2388.63	3819.38	0.0775263	3.03609		FALSE
7257.63	47580	693	6.04625		10076.5	1530.5	0.0617537	0.720254		FALSE
7260.82	47590.3	575	5.01673		3094.37	1381.9	0.0512386	2.34646		FALSE
7263.79	47600	552	4.81606		9120.84	931.565	0.0491891	0.796394		FALSE
7266.83	47609.9	501	4.3711		3061.87	1738.93	0.0446444	2.37333		FALSE
7270.8	47622.8	498	4.34492		4401.98	1177.15	0.0443771	1.65171		FALSE
7273.63	47632	497	4.3362		3845.55	891.577	0.044288	1.89144		FALSE
7276.71	47642	537	4.68519		6549.56	923.159	0.0478524	1.11102		FALSE
7279.41	47650.8	539	4.70264		6117.39	947.329	0.0480307	1.18995		FALSE
7282.24	47660	541	4.72008		4019.42	1557.29	0.0482089	1.81176		FALSE
7285.33	47670	594	5.1825		10322.2	964.355	0.0529317	0.705795		FALSE
7287.98	47678.6	589	5.13887		4658.85	1033.83	0.0524862	1.56433		FALSE
7290.87	47688	612	5.33954		5492.12	1371.04	0.0545357	1.32752		FALSE
7293.95	47698	595	5.19122		5999.73	1360.67	0.0530209	1.21571		FALSE
7296.67	47706.8	597	5.20867		4208.78	1750.71	0.0531991	1.73368		FALSE
7299.5	47716	618	5.39189		9772.42	1072.11	0.0550704	0.74695		FALSE
7302.58	47726	648	5.65363		8377.77	1431.72	0.0577437	0.871662		FALSE
7305.34	47734.9	637	5.55766		5922.06	1144.92	0.0567635	1.23358		FALSE
7308.73	47745.9	676	5.89792		5537.26	1589.48	0.0602388	1.31992		FALSE
7311.22	47754	758	6.61627		9710.15	1713.64	0.0675459	0.752947		FALSE
7314.48	47764.5	856	7.47167		5645.92	2442.17	0.0762787	1.29553		FALSE
7317.7	47775	928	8.10013		4787.3	2203.81	0.0826947	1.52856		FALSE
7321.08	47785.9	997	8.7024		4699.19	2394.41	0.0888433	1.55794		FALSE
7323.57	47794	1100	9.60145		6619.05	1972.36	0.0980217	1.10644		FALSE
7326.65	47804	1263	11.0242		6002.3	2957.7	0.112547	1.22064		FALSE
7378.35	47971.1	11222	97.9522		505.186	318650	1	14.6052		FALSE
7400.34	48042	2608	22.7642		7947.31	4718.33	0.232401	0.931175		FALSE
7403.09	48050.8	2460	21.4723		6031.21	4523.54	0.219212	1.22746		FALSE
7405.93	48060	2409	21.0272		8042.89	5818.78	0.214668	0.920805		FALSE
7409.02	48069.9	2379	20.7653		4153.4	5785.49	0.211994	1.78384		FALSE
7411.8	48078.9	2312	20.1805		4874.69	7059.75	0.206024	1.52046		FALSE
7417.16	48096.1	2076	18.1206		1719.24	16942.2	0.184994	4.31421		FALSE
7429.15	48134.7	1219	10.6402		5408.68	2860.89	0.108626	1.37356		FALSE
7432.02	48143.9	1128	9.84585		5776.25	2644.52	0.100517	1.28665		FALSE
7435.13	48153.9	1021	8.91189		7744.7	2368.47	0.090982	0.960028		FALSE
7437.63	48162	950	8.29216		5803.8	2173.1	0.0846551	1.28151		FALSE
7440.74	48172	807	7.04397		4654.27	1899.41	0.0719123	1.59869		FALSE
7443.61	48181.2	726	6.33696		4042.7	1752.71	0.0646944	1.84125		FALSE
7446.65	48190.9	692	6.04018		3154.75	1672.48	0.0616646	2.36046		FALSE
7450.04	48201.8	688	6.00527		4188.33	1249.82	0.0613081	1.77876		FALSE
7452.58	48210	683	5.96163		7843.26	1195.6	0.0608626	0.950189		FALSE
7455.26	48218.6	636	5.55138		3560.18	1495.94	0.0566744	2.09407		FALSE
7458.42	48228.7	561	4.89674		4047.8	1017.54	0.0499911	1.84259		FALSE
7460.98	48236.9	535	4.6698		4294.73	1240.86	0.0476742	1.73724		FALSE
7464.42	48248	488	4.25955		6680.86	1049.43	0.043486	1.11728		FALSE
7467.53	48258	435	3.79694		5497.6	765.827	0.0387631	1.35833		FALSE
7470.22	48266.6	425	3.70965		3862.16	1203.76	0.037872	1.93421		FALSE
7473.15	48276	419	3.65728		7842.38	700.639	0.0373374	0.952919		FALSE
7475.95	48285	414	3.65615		4813.55	950.723	0.0368918	1.55311		FALSE
7479.35	48295.8	398	3.51485		5868.66	887.768	0.035466	1.27446		FALSE
7481.89	48304	386	3.40887		7123.57	853.024	0.0343967	1.0503		FALSE
7484.96	48313.8	395	3.48835		5490.88	869.125	0.0351987	1.36316		FALSE
7487.51	48322	352	3.10861		5845.69	634.577	0.031367	1.28086		FALSE
7490	48330	382	3.37355		4116.14	901.901	0.0340403	1.81967		FALSE
7493.13	48340	409	3.61199		4388.6	928.323	0.0364463	1.70741		FALSE
7496.25	48350	387	3.4177		4334.54	894.944	0.0344858	1.72942		FALSE
7503.12	48372	394	3.47952		4271.41	934.73	0.0351096	1.75659		FALSE
7509	48390.8	530	4.68057		5102.21	1497.29	0.0472287	1.47171		FALSE
7518.13	48420	523	4.61876		12458.2	1131.97	0.0466049	0.603467		FALSE
7520.81	48428.5	432	3.81511		1563.83	2157.64	0.0384958	4.80921		FALSE
7527.28	48449.2	343	3.02913		3785.42	630.372	0.030565	1.98849		FALSE
7533.36	48468.6	299	2.64055		5544.83	526.819	0.0266441	1.35863		FALSE
7536.22	48477.7	255	2.25197		4044.8	606.035	0.0227232	1.86319		FALSE
7539.43	48488	267	2.35795		4158.08	526.741	0.0237926	1.8132		FALSE
7542.55	48498	263	2.32262		8092.62	427.954	0.0234361	0.932029		FALSE
7551.29	48525.9	235	2.07535		5473.95	477.406	0.020941	1.3795		FALSE
8197.68	50545.2	297	2.63205		3482.06	860.925	0.0264659	2.35426		FALSE
8208.09	50577.1	625	5.53883		2661.45	3377.1	0.0556942	3.08407		FALSE
8213.79	50594.5	1018	9.02164		2115.04	5066.64	0.0907147	3.8835		FALSE
8216.44	50602.6	952	8.43674		1738.86	6086.25	0.0848334	4.7252		FALSE
8225.61	50630.7	349	3.09288		4611.97	622.862	0.0310996	1.78354		FALSE
8229.28	50641.9	253	2.24212		5991.07	610.861	0.022545	1.37359		FALSE
8557.17	51634	228	2.06497		8950.44	516.464	0.0203172	0.956061		FALSE
8569.17	51669.9	404	3.65899		4224.36	1042.79	0.0360007	2.02851		FALSE
8571.19	51676	420	3.8039		12831.4	532.609	0.0374265	0.667988		FALSE
8578.22	51697	303	2.74424		4105.51	932.371	0.0270005	2.08944		FALSE
8581.88	51708	265	2.40008		7207.96	489.28	0.0236143	1.19061		FALSE
8613.99	51804	239	2.1646		4746.55	536.148	0.0212975	1.81479		FALSE
8617.34	51814	257	2.32762		4549.06	609.925	0.0229014	1.89431		FALSE
8619.56	51820.6	274	2.48159		4406.79	522.499	0.0244163	1.95597		FALSE
8623.37	51832	313	2.83481		8744.55	691.521	0.0278916	0.986142		FALSE
8626.06	51840	313	2.83481		3868.85	765.574	0.0278916	2.22962		FALSE
8628.73	51848	375	3.39634		9435.24	820.917	0.0334165	0.914522		FALSE
8631.42	51856	343	3.10652		8677.55	844.97	0.030565	0.994684		FALSE
8641.17	51885.1	276	2.49971		3650.32	703.565	0.0245945	2.36724		FALSE
8644.48	51894.9	250	2.26423		6348.18	616.223	0.0222777	1.36173		FALSE
8652.21	51918	280	2.53593		4526.18	693.976	0.024951	1.91159		FALSE
8659.56	51939.9	331	2.99784		3412.2	1481.49	0.0294956	2.53782		FALSE
8664.92	51955.9	390	3.53219		3644.51	1211.77	0.0347532	2.37753		FALSE
8667.66	51964	411	3.72239		4653.57	788.456	0.0366245	1.86258		FALSE
8670.96	51973.8	430	3.89447		4445.67	1098.59	0.0383176	1.95043		FALSE
8673.69	51982	429	3.88541		4432.16	1048.57	0.0382285	1.95699		FALSE
8677.06	51992	393	3.55936		4720.28	755.362	0.0350205	1.83825		FALSE
8680.36	52001.8	399	3.61371		5887.83	979.711	0.0355552	1.47429		FALSE
8683.74	52011.9	370	3.41849		4993.68	934.688	0.0329709	1.73895		FALSE
8686.46	52020	349	3.22447		3671	903.008	0.0310996	2.36624		FALSE
8692.51	52037.9	357	3.29838		2952.82	1116.63	0.0318125	2.9438		FALSE
8696.54	52049.9	354	3.27066		4806.98	892.429	0.0315452	1.80915		FALSE
8698.2	52054.9	359	3.31686		6254.63	701.005	0.0319907	1.39068		FALSE
8701.94	52066	395	3.64947		4447.37	1217.77	0.0351987	1.95665		FALSE
8716.75	52110	510	4.71197		6835	981.117	0.0454464	1.27531		FALSE
8722.81	52127.9	668	6.17176		4829.9	3490.77	0.0595259	1.806		FALSE
8726.15	52137.9	727	6.71687		4424.12	1433.8	0.0647835	1.9724		FALSE
8728.85	52145.9	777	7.17883		4931.22	1968.08	0.069239	1.77012		FALSE
8732.21	52155.8	711	6.56904		6229.54	1733.23	0.0633577	1.40174		FALSE
8735.58	52165.8	544	5.0261		4535.15	1060.82	0.0484762	1.92619		FALSE
8738.29	52173.9	456	4.21306		8557.73	1100.98	0.0406345	1.0211		FALSE
8741.02	52182	387	3.57555		10856.8	699.951	0.0344858	0.805122		FALSE
8743.71	52189.9	328	3.03044		5870.43	990.755	0.0292283	1.48945		FALSE
8750.47	52210	267	2.46686		4744.53	669.369	0.0237926	1.84433		FALSE
8757.45	52230.7	231	2.13425		4716.38	593.523	0.0205846	1.85682		FALSE
8761.27	52242	265	2.44838		4580.86	736.428	0.0236143	1.91258		FALSE
8764.61	52251.9	220	2.03262		7031.22	399.449	0.0196043	1.24653		FALSE
8770.73	52270	225	2.07881		11693.8	526.076	0.0200499	0.750032		FALSE
8907.05	52671.9	221	2.05967		7318.06	415.697	0.0196935	1.21713		FALSE
8909.8	52680	283	2.63749		10319.1	598.972	0.0252183	0.863427		FALSE
8913.17	52689.9	292	2.72137		3722.63	869.676	0.0260203	2.39432		FALSE
8916.6	52700	321	2.99164		9383.81	539.062	0.0286045	0.950211		FALSE
8919.33	52708	322	3.00096		7301.93	743.08	0.0286936	1.2215		FALSE
8922.74	52718	365	3.40171		8249.66	785.507	0.0325254	1.08159		FALSE
8926.13	52727.9	329	3.0662		3865.85	799.683	0.0293174	2.30897		FALSE
8930.42	52740.5	340	3.16872		3671.76	1081.34	0.0302976	2.43219		FALSE
8932.97	52748	371	3.45763		5960.72	736.733	0.0330601	1.49864		FALSE
8937.05	52760	448	4.17525		8815.55	1099.45	0.0399216	1.01378		FALSE
8940.46	52770	463	4.31505		6897.7	1168	0.0412582	1.29615		FALSE
8943.48	52778.8	512	4.77172		4989.4	1316.17	0.0456247	1.7925		FALSE
8950.42	52799.2	757	7.05506		4780.09	1961.5	0.0674568	1.87244		FALSE
8956.81	52817.9	1091	10.1679		2878.19	6451.47	0.0972197	3.11196		FALSE
8959.56	52825.9	1083	10.0933		2781.45	5258.7	0.0965069	3.22118		FALSE
8966.4	52846	672	6.26288		9581.81	1517.17	0.0598824	0.935773		FALSE
8969.81	52855.9	458	4.26845		9392.5	1358.9	0.0408127	0.954997		FALSE
8972.79	52864.6	347	3.23396		6325.47	815.722	0.0309214	1.41852		FALSE
8975.97	52874	284	2.64681		10952.4	1055.82	0.0253074	0.819544		FALSE
9468.54	54296	234.875	2.25319		7218.88	671.845	0.0209299	1.31164		FALSE
9471.79	54305.2	233.875	2.2436		4716.75	626.334	0.0208408	2.00812		FALSE
9474.86	54314	271.875	2.60813		7467.08	525.113	0.024227	1.26889		FALSE
9478.38	54324	287.875	2.76162		4295.07	675.21	0.0256527	2.2068		FALSE
9481.57	54333.1	302.875	2.90552		4889.87	791.543	0.0269894	1.93902		FALSE
9484.97	54342.8	322.875	3.09738		4557.29	656.6	0.0287716	2.08127		FALSE
9488.21	54352	357.875	3.43314		4158.39	920.05	0.0318905	2.2817		FALSE
9492.12	54363.1	405.875	3.89362		4942.12	1051.92	0.0361678	1.92066		FALSE
9495.24	54372	438.875	4.21019		4429.8	1120.23	0.0391084	2.14349		FALSE
9498.75	54382	497.875	4.77618		6771.49	1270.59	0.044366	1.40276		FALSE
9502.35	54392.2	533.875	5.12154		4545.27	1096.27	0.047574	2.0906		FALSE
9505.73	54401.8	601.875	5.77387		4925.8	1604.94	0.0536335	1.92978		FALSE
9508.54	54409.8	639.875	6.13841		7045.8	1325.88	0.0570197	1.34953		FALSE
9517.04	54434	804.875	7.72128		6612.47	2148.96	0.071723	1.43926		FALSE
9519.84	54441.9	823.875	7.90355		3544.12	2274.61	0.0734161	2.6861		FALSE
9522.68	54450	878.875	8.43117		4571.06	2430.05	0.0783171	2.08326		FALSE
9526.52	54460.9	919.875	8.82449		5354.25	1913.36	0.0819707	1.77925		FALSE
9529.69	54469.9	1010.88	9.69746		6592.25	2728.9	0.0900798	1.44559		FALSE
9536.99	54490.6	1174.88	11.2707		3194.51	6140.95	0.104694	2.98543		FALSE
9543.05	54507.9	1434.88	13.765		10833.1	7421.74	0.127863	0.880913		FALSE
9548.84	54524.3	1629.88	15.6356		2522.55	8651.99	0.145239	3.78539		FALSE
9559.14	54553.5	1981.88	19.0124		1984.59	16572.1	0.176606	4.81669		FALSE
9561.43	54560	2103.88	20.1828		7241.66	4361.39	0.187478	1.32034		FALSE
9564.54	54568.8	2195.88	21.0653		5923.3	6046.38	0.195676	1.61473		FALSE
9567.78	54578	2430.88	23.3197		7165.14	8159.68	0.216617	1.33532		FALSE
9571.85	54589.5	2567.88	24.634		4905.28	7004.7	0.228825	1.95134		FALSE
9589.99	54640.9	4709.88	45.1825		539.221	126872	0.4197	17.7849		FALSE
9609.61	54696.4	2262.88	21.9566		2504.93	13832.2	0.201646	3.83628		FALSE
9617.24	54718	2172.88	21.0833		6831.16	5985.93	0.193626	1.40785		FALSE
9620.08	54726	2152.88	20.8893		13595.5	3021.96	0.191844	0.707595		FALSE
9622.19	54731.9	2186.88	21.2192		3598	7595.19	0.194874	2.67431		FALSE
9624.32	54738	2220.88	21.5491		5036.39	4673.63	0.197904	1.91096		FALSE
9628.56	54750	2224.88	21.5879		4567.92	7726.49	0.19826	2.10787		FALSE
9631.4	54758	2232.88	21.6655		10537.9	4656.59	0.198973	0.913973		FALSE
9637.06	54774	2247.88	21.811		4542.32	10938.3	0.20031	2.12161		FALSE
9640.61	54784	2281.88	22.1409		7894.84	4746.37	0.203339	1.22113		FALSE
9643.44	54792	2287.88	22.1992		4430.17	4799.67	0.203874	2.17677		FALSE
9648.38	54805.9	2329.88	22.6067		3724.67	8015.35	0.207617	2.5904		FALSE
9652.65	54818	2339.88	22.7037		2683.02	8060.98	0.208508	3.59768		FALSE
9654.78	54824	2340.88	22.7134		6719.08	4891.27	0.208597	1.43692		FALSE
9658.67	54835	2393.88	23.2277		4501.94	8321.29	0.21332	2.14544		FALSE
9663.26	54847.9	2493.88	24.198		5095.29	6937.75	0.222231	1.89651		FALSE
9688.53	54919.1	4185.88	40.6154		1208.64	60923.8	0.373006	8.01609		FALSE
9690.77	54925.4	4340.88	42.1193		933.525	72767.5	0.386818	10.3808		FALSE
9719.39	55006	1298.88	12.6029		3541.77	3604.95	0.115744	2.74422		FALSE
9722.95	55016	1299.88	12.6126		4627.33	3465.89	0.115833	2.1012		FALSE
9725.79	55024	1232.88	11.9625		6094.82	3350.76	0.109862	1.59575		FALSE
9729.35	55034	1158.88	11.2445		5817.01	3160.15	0.103268	1.67257		FALSE
9732.6	55043.1	1067.88	10.3615		4590.2	3651.24	0.0951591	2.1203		FALSE
9736.45	55053.9	937.875	9.10016		5050.05	3112.61	0.0835747	1.92799		FALSE
9740.73	55066	847.875	8.22689		3411.25	4270.47	0.0755547	2.85548		FALSE
9750.7	55093.9	619.875	6.01462		3673.86	1698.7	0.0552375	2.65408		FALSE
9753.56	55102	624.875	6.06314		11744.5	1217.55	0.055683	0.830482		FALSE
9757.09	55111.9	539.875	5.23838		7338.88	1133.56	0.0481086	1.32951		FALSE
9760.23	55120.7	548.875	5.32571		5408.6	1462.32	0.0489106	1.80458		FALSE
9763.51	55129.9	502.875	4.87937		4274.74	1332.59	0.0448115	2.284		FALSE
9766.71	55138.9	445.875	4.32631		3093.41	1218.19	0.0397322	3.15727		FALSE
9769.95	55148	460.875	4.47185		7988.05	897.417	0.0410689	1.22307		FALSE
9773.51	55157.9	402.875	3.90908		6624.82	1037.62	0.0359005	1.47529		FALSE
9776.38	55166	362.875	3.52096		5974.15	734.808	0.032336	1.63645		FALSE
9779.68	55175.2	350.875	3.40453		5409.81	907.102	0.0312667	1.80777		FALSE
9783.51	55186	320.875	3.11344		7837.29	777.97	0.0285934	1.24833		FALSE
9787.04	55195.9	286.875	2.78354		4568.64	756.985	0.0255636	2.14222		FALSE
9789.93	55204	260.875	2.55777		6531.11	361.956	0.0232467	1.49897		FALSE
9793.08	55212.8	265.875	2.60679		4382.86	880.97	0.0236923	2.2344		FALSE
9796.36	55222	286.875	2.81269		4896.08	737.44	0.0255636	2.00086		FALSE
9800.64	55234	285.875	2.80288		4961.15	550.097	0.0254745	1.97548		FALSE
9803.5	55242	316.875	3.10683		10221.1	707.143	0.0282369	0.959141		FALSE
9806.7	55250.9	264.875	2.59699		6474.25	697.459	0.0236032	1.51472		FALSE
9816.65	55278.8	254.875	2.49894		6202.44	671.265	0.0227121	1.58271		FALSE
9823.5	55297.9	281.875	2.76367		3732.97	926.115	0.0251181	2.63155		FALSE
9826.37	55306	317.875	3.11663		10013.6	587.557	0.0283261	0.981302		FALSE
9829.95	55316	335.875	3.29311		10498.6	1006.15	0.02993	0.936313		FALSE
9838.53	55340	363.875	3.56764		10119.5	707.326	0.0324251	0.972232		FALSE
9845.22	55358.7	370.875	3.63627		5129.45	1217.47	0.0330489	1.91935		FALSE
9849.25	55369.9	390.875	3.83236		6862.22	1008.06	0.0348311	1.43529		FALSE
9852.57	55379.2	349.875	3.43038		4976.8	728.783	0.0311776	1.9797		FALSE
9855.7	55388	388.875	3.81275		5247.24	1002.85	0.0346529	1.87826		FALSE
9859.29	55398	384.875	3.77354		6072.24	1033.31	0.0342965	1.62367		FALSE
9866.42	55417.9	438.875	4.30298		5529.12	1432.21	0.0391084	1.78445		FALSE
9877.2	55447.9	556.875	5.45992		4783.27	1516.31	0.0496235	2.06495		FALSE
9886.53	55474	635.875	6.23449		7248.78	2113.52	0.0566633	1.36389		FALSE
9890.83	55486	682.875	6.6953		4400.65	1885.19	0.0608515	2.24759		FALSE
9894.41	55495.9	707.875	6.94041		5515.48	1951.87	0.0630792	1.79393		FALSE
9897.29	55504	805.875	7.90126		6503.46	2702.41	0.0718121	1.52185		FALSE
9900.17	55512	886.875	8.69543		7839.59	2331.85	0.07903	1.26284		FALSE
9903.75	55522	907.875	8.90133		8781.33	2438.43	0.0809014	1.12782		FALSE
9915.2	55553.9	1065.88	10.4505		1719.25	9836.37	0.0949808	5.76715		FALSE
9917.4	55560	1159.88	11.3721		9313.19	2433.88	0.103357	1.06488		FALSE
9921.7	55572	1272.88	12.48		5079.31	3528.25	0.113427	1.95336		FALSE
9924.88	55580.8	1360.88	13.3428		3798.06	4749.49	0.121268	2.61314		FALSE
9935.36	55610	1723.88	16.9019		8358.02	3576.06	0.153616	1.18872		FALSE
9938.68	55619.2	1839.88	18.0392		5358.01	5125	0.163953	1.85492		FALSE
9945.53	55638.2	2182.88	21.4022		2772.14	14554	0.194517	3.58768		FALSE
9948.7	55647	2247.88	22.0395		1175.13	30546.7	0.20031	8.46605		FALSE
9964.88	55692	1533.88	15.039		4828.08	3238.93	0.136685	2.06394		FALSE
9968.47	55702	1540.88	15.1076		12489.6	5337.62	0.137308	0.798141		FALSE
9972.8	55714	1550.88	15.2057		4496.18	6505.3	0.1382	2.21806		FALSE
9975.73	55722.1	1580.88	15.4998		1120.51	20464.2	0.140873	8.90285		FALSE
9992.97	55770	840.875	8.27645		9572.24	1673.72	0.0749309	1.04395		FALSE
9996.21	55778.9	692.875	6.81973		4590.61	2342.54	0.0617426	2.17753		FALSE
10000.2	55790	595.875	5.86499		10755	1222.81	0.0530988	0.929818		FALSE
10003.1	55798	563.875	5.55003		7370.62	1152.9	0.0502473	1.35715		FALSE
10007.1	55809	508.875	5.00868		4885.44	1716.98	0.0453462	2.04834		FALSE
10010.3	55818	490.875	4.83152		9420.44	974.406	0.0437422	1.06261		FALSE
10013.2	55826	453.875	4.46734		5496.92	918.24	0.0404451	1.8216		FALSE
10017.5	55837.9	435.875	4.29017		5003.91	1165.92	0.0388411	2.00193		FALSE
10032.4	55879.3	281.875	2.7744		5595.22	582.838	0.0251181	1.79304		FALSE
10035.2	55886.8	250.875	2.46928		5132.82	658.368	0.0223556	1.9551		FALSE
10039.2	55898	245.875	2.42006		4901.6	483.01	0.0219101	2.04815		FALSE
10041.7	55904.8	234.875	2.31179		5273.3	614.05	0.0209299	1.90425		FALSE
10045.6	55915.9	228.875	2.25274		6755.79	447.105	0.0203952	1.48697		FALSE
10048.6	55924	261.875	2.57755		5947.5	594.902	0.0233359	1.68954		FALSE
10051.9	55933.2	244.875	2.41022		5276.82	594.3	0.021821	1.90492		FALSE
10055.8	55943.8	245.875	2.42006		5228.02	484.494	0.0219101	1.92343		FALSE
10059.4	55953.9	228.875	2.25274		4839.84	606.777	0.0203952	2.07845		FALSE
10062.3	55961.9	233.875	2.30195		5123.01	579.193	0.0208408	1.96414		FALSE
10065.2	55970	233.875	2.30195		10153.5	440.766	0.0208408	0.991309		FALSE
10068.8	55980	237.875	2.34132		10849.6	597.281	0.0211972	0.92804		FALSE
10072.2	55989.2	224.875	2.21337		5097.6	606.268	0.0200388	1.97587		FALSE
10076.1	55999.9	243.875	2.40038		2928.37	809.556	0.0217319	3.44084		FALSE
10083.6	56020.7	252.875	2.48896		5049.4	693.672	0.0225339	1.99699		FALSE
10090.6	56040	295.875	2.9122		12640.9	760.884	0.0263656	0.79825		FALSE
10094.2	56049.9	305.875	3.01062		5203.71	817.487	0.0272567	1.9398		FALSE
10101.4	56069.9	326.875	3.21732		6839.54	868.724	0.0291281	1.47691		FALSE
10104.3	56078	346.875	3.41417		8812.23	837.519	0.0309103	1.14663		FALSE
10108	56087.9	343.875	3.38464		5898.53	881.573	0.0306429	1.71364		FALSE
10110.9	56096	364.875	3.59134		8169.42	711.881	0.0325143	1.23765		FALSE
10114.8	56106.9	357.875	3.52244		4883.11	970.952	0.0318905	2.07139		FALSE
10118.8	56117.8	366.875	3.61103		4904.4	996.732	0.0326925	2.06321		FALSE
10121.7	56126	373.875	3.67992		4796.15	1008.52	0.0333163	2.11039		FALSE
10125.4	56136	408.875	4.02442		5917.74	838.945	0.0364351	1.71102		FALSE
10127.6	56142	425.875	4.19174		5579.96	886.434	0.03795	1.81499		FALSE
10131.2	56151.9	464.875	4.57561		8900.95	947.282	0.0414253	1.13821		FALSE
10137	56168	544.875	5.36302		2930.05	2439.87	0.0485542	3.45967		FALSE
10139.9	56176	554.875	5.46145		8761.31	1498.35	0.0494453	1.15735		FALSE
10143.9	56187	641.875	6.31776		6331	2131.04	0.0571979	1.60226		FALSE
10147.4	56196.5	687.875	6.77052		5038.9	1903.15	0.061297	2.01381		FALSE
10150.8	56206	750.875	7.39061		4150.67	2100.15	0.066911	2.44558		FALSE
10154.4	56215.9	822.875	8.09928		7452.64	1707.82	0.0733269	1.36253		FALSE
10157.3	56224	875.875	8.62094		7566.89	2329.92	0.0780498	1.34234		FALSE
10161	56234	931.875	9.17213		7680.85	1930.06	0.08304	1.3229		FALSE
10164.4	56243.3	943.875	9.29024		5891.75	2655.33	0.0841093	1.72519		FALSE
10167.5	56252	1017.88	10.0186		6705.63	2156.27	0.0907035	1.51627		FALSE
10173	56267	1148.88	11.3746		2539.37	5524.59	0.102377	4.0061		FALSE
10179.9	56286	1408.88	13.9488		6276.05	5698.5	0.125546	1.62202		FALSE
10184.2	56297.7	1569.88	15.5428		5025.41	5481.62	0.139893	2.02654		FALSE
10191.3	56317.4	2089.88	20.6911		2898.87	12074.4	0.18623	3.51561		FALSE
10193.7	56323.9	2268.88	22.4633		7368.32	4851.21	0.202181	1.38345		FALSE
10197.2	56333.4	2325.88	23.0276		870.756	36993	0.20726	11.7107		FALSE
10222.9	56404	607.875	6.01835		4706.05	1671.91	0.0541682	2.17228		FALSE
10228	56418	538.875	5.3352		4673.3	1499.69	0.0480195	2.1886		FALSE
10230.9	56426	509.875	5.04809		4782.09	1356.88	0.0454353	2.13942		FALSE
10234.1	56434.6	484.875	4.80057		6552.89	1021.33	0.0432075	1.56176		FALSE
10237.1	56442.9	434.875	4.30554		4903.5	1203.06	0.038752	2.08771		FALSE
10240.4	56451.9	437.875	4.33524		5294.62	1114.33	0.0390193	1.93411		FALSE
10243.3	56460	372.875	3.6917		4693.86	971.195	0.0332271	2.18228		FALSE
10247	56470	305.875	3.02836		4939.25	827.458	0.0272567	2.0746		FALSE
10250.2	56478.9	265.875	2.63233		6187.29	714.385	0.0236923	1.65666		FALSE
10260.6	56507.2	209.875	2.0779		3798.22	756.434	0.0187021	2.70142		FALSE
10679	57640.9	199.5	2.01119		6367.02	434.961	0.0177776	1.67723		FALSE
10686.1	57660	265.5	2.67654		7538.19	683.376	0.0236589	1.41759		FALSE
10689	57668	281.5	2.83784		6008.5	758.978	0.0250847	1.77899		FALSE
10692.7	57677.9	303.5	3.05963		7608.48	637.747	0.0270451	1.40537		FALSE
10696	57686.7	363.5	3.6645		5005.25	963.892	0.0323917	2.13696		FALSE
10699.8	57696.8	400.5	4.0375		5000.21	1112.09	0.0356888	2.13987		FALSE
10703.9	57707.8	440.5	4.44074		3795.81	1567.51	0.0392533	2.81993		FALSE
10706.9	57716	481.5	4.85407		14126.5	1032.3	0.0429068	0.757936		FALSE
10709.9	57724	606.5	6.11421		12962.8	1540.77	0.0540456	0.826207		FALSE
10712.9	57732	632.5	6.37632		18457.3	1364.93	0.0563625	0.580416		FALSE
10720.4	57751.9	809.5	8.16069		2319.35	5341.03	0.0721351	4.62215		FALSE
10723.4	57760	794.5	8.00947		6890.58	2218.53	0.0707984	1.55624		FALSE
10727.1	57769.9	691.5	6.97111		10873.9	2305.46	0.06162	0.986497		FALSE
10730.8	57779.9	558.5	5.63032		10936.6	1418.35	0.0497683	0.981181		FALSE
10733.8	57787.9	404.5	4.07782		7673.79	1021.13	0.0360453	1.39876		FALSE
10737.6	57798	300.5	3.02938		8536.92	577.709	0.0267778	1.25778		FALSE
10740.9	57806.8	211.5	2.13216		5309.61	568.442	0.0188469	2.02291		FALSE

## Sheet: 9137-L.p-1_0_H1_1
Spectrum: 9137-L.p-1\0_H1\1 1SLin, "Baseline subt." (D:\Data\BioTyperRealTimeProcessing\China CDC\20120503juntuan\9137-L.p-1\0_H1\1)
m/z	time	Intens.	SN	Quality Fac.	Res.	Area	Rel. Intens.	FWHM	Chi^2	Bk. Peak
2152.08	26081.9	202.25	2.23267		2323.61	259.074	0.0177584	0.926179		FALSE
2153.42	26089.9	206.25	2.27683		3387.75	224.462	0.0181096	0.635649		FALSE
2649.68	28897.9	224.25	2.38462		3937.34	227.081	0.0196901	0.672961		FALSE
2658.78	28946.8	1819.25	19.3455		569.874	10865	0.159737	4.66555		FALSE
2664.94	28979.9	390.25	4.14983		4927.44	861.987	0.0342655	0.540836		FALSE
2667.93	28996	234.25	2.49096		4934.46	231.93	0.0205681	0.540673		FALSE
2794.36	29666	193.25	2.02773		2759.43	310.718	0.0169681	1.01266		FALSE
2796.26	29676	222.25	2.33202		3808.12	277.638	0.0195144	0.734288		FALSE
3087.18	31162	206.5	2.16676		2514.69	262.618	0.0181315	1.22766		FALSE
3089.61	31174.1	363.5	3.81413		793.707	1681.2	0.0319168	3.89263		FALSE
3215.62	31795.7	285.5	3.00229		1084.46	984.663	0.025068	2.96519		FALSE
3593.02	33588	220.75	2.3086		5108.83	289.552	0.0193827	0.703297		FALSE
3594.76	33596	245.75	2.57005		5123.96	347.455	0.0215778	0.701558		FALSE
3596.91	33605.9	285.75	2.98837		4552.55	338.898	0.02509	0.790087		FALSE
3602.5	33631.7	930.75	9.73376		876.026	5665.37	0.0817236	4.11232		FALSE
3608.16	33657.9	349.75	3.65768		6259.71	531.164	0.0307095	0.57641		FALSE
3610.05	33666.6	307.75	3.21844		3476.09	462.235	0.0270217	1.03854		FALSE
3612.09	33676	242.75	2.53867		4025.29	288.693	0.0213144	0.89735		FALSE
3614.25	33685.9	198.75	2.07852		4163.17	303.383	0.017451	0.868148		FALSE
3659.11	33892	209.75	2.19356		3477.74	293.418	0.0184169	1.05215		FALSE
3660.86	33900	241.75	2.52821		3328.83	267.532	0.0212266	1.09974		FALSE
3663.19	33910.7	302.75	3.16615		2559.12	470.259	0.0265827	1.43143		FALSE
3665.19	33919.8	338.75	3.52449		3527.37	541.872	0.0297436	1.03907		FALSE
3667.49	33930.3	378.75	3.94066		2937.43	621.167	0.0332558	1.24854		FALSE
3669.36	33938.9	389.75	4.05511		3865.82	491.553	0.0342216	0.949178		FALSE
3671.35	33948	417.75	4.34644		4317.56	684.052	0.0366801	0.850329		FALSE
3685.21	34011.3	3869.75	40.2624		577.598	36988.9	0.33978	6.38023		FALSE
3698.53	34072	575.75	5.99033		3232.18	707.379	0.0505532	1.14428		FALSE
3703.78	34095.9	455.75	4.7418		5779.84	583.144	0.0400167	0.64081		FALSE
3709.93	34123.9	312.75	3.25397		4849.87	359.512	0.0274607	0.764956		FALSE
3713.91	34142	272.75	2.8378		4970.37	308.404	0.0239485	0.747211		FALSE
3716.11	34152	228.75	2.38		5984.29	422.677	0.0200852	0.620978		FALSE
3718.31	34162	222.75	2.31758		5158.24	245.018	0.0195583	0.720849		FALSE
3723.15	34184	211.75	2.20313		6647.54	305.666	0.0185925	0.56008		FALSE
3724.91	34192	193.75	2.01585		3994.05	273.634	0.017012	0.932614		FALSE
4258.76	36533.9	221.562	2.22067		4140.73	274.818	0.0194541	1.0285		FALSE
4260.67	36542	240.562	2.4111		2936.21	377.014	0.0211224	1.45108		FALSE
4263.15	36552.5	296.562	2.97237		3562.73	482.644	0.0260394	1.1966		FALSE
4265.38	36562	341.562	3.4234		3877.1	441.764	0.0299906	1.10015		FALSE
4267.74	36572	388.562	3.89446		4139.01	815.866	0.0341174	1.0311		FALSE
4270.08	36581.9	405.562	4.10125		4982.41	538.952	0.03561	0.857031		FALSE
4276.23	36608	520.562	5.26418		6653.73	701.858	0.0457075	0.642682		FALSE
4279.54	36622	581.562	5.88104		3386.69	1021.43	0.0510635	1.26364		FALSE
4282.85	36636	559.562	5.65857		7402.86	512.218	0.0491318	0.578539		FALSE
4292.71	36677.7	959.562	9.70357		1222.67	5241.57	0.0842534	3.51094		FALSE
4308.3	36743.6	4541.56	45.9265		538.651	54300.3	0.398767	7.99832		FALSE
4323.1	36806	716.562	7.24623		5158.39	1209.38	0.0629171	0.838071		FALSE
4325.17	36814.7	673.562	6.81139		3034.69	1223.51	0.0591415	1.42524		FALSE
4327.66	36825.2	654.562	6.61926		3263.39	1183.3	0.0574732	1.32612		FALSE
4329.27	36832	608.562	6.15408		2583.42	846.956	0.0534342	1.67579		FALSE
4331.17	36840	601.562	6.08329		4469.58	1047.62	0.0528196	0.969034		FALSE
4333.79	36851	537.562	5.43609		3373.52	747.212	0.0472001	1.28465		FALSE
4335.92	36860	506.562	5.12261		2856.02	941.257	0.0444782	1.51817		FALSE
4338.01	36868.8	472.562	4.77878		4388.27	855.813	0.0414929	0.988548		FALSE
4342.54	36887.8	460.562	4.65743		2656.07	838.919	0.0404392	1.63495		FALSE
4346.38	36904	481.562	4.8698		3830.61	1059.36	0.0422831	1.13465		FALSE
4348.49	36912.8	409.562	4.1417		3220.74	748.55	0.0359612	1.35015		FALSE
4350.67	36922	386.562	3.90911		5193.42	499.388	0.0339417	0.837728		FALSE
4353.11	36932.2	331.562	3.35292		3240.24	610.32	0.0291125	1.34345		FALSE
4359.76	36960.1	313.562	3.1709		3131.04	568.817	0.027532	1.39243		FALSE
4361.49	36967.4	263.562	2.66527		3142.18	348.214	0.0231418	1.38804		FALSE
4364.18	36978.7	218.562	2.21021		3219.69	389.626	0.0191907	1.35547		FALSE
4365.93	36986	201.562	2.0383		3712.72	261.267	0.017698	1.17594		FALSE
4425.76	37236	210.562	2.09589		4941.87	387.595	0.0184882	0.895562		FALSE
4450.77	37340	224.562	2.23524		6119.77	379.754	0.0197175	0.727277		FALSE
4453.66	37352	276.562	2.75283		5312.14	474.647	0.0242833	0.838392		FALSE
4456.05	37361.9	266.562	2.65329		1736.79	717.228	0.0234053	2.56569		FALSE
4458.48	37372	268.562	2.6732		6679.82	340.484	0.0235809	0.667455		FALSE
4461.85	37386	266.562	2.65329		5583.19	674.495	0.0234053	0.799159		FALSE
4474.35	37437.8	1092.56	10.8751		810.943	9963.4	0.0959314	5.51746		FALSE
4481.34	37466.7	384.562	3.82784		4525.66	640.13	0.0337661	0.990207		FALSE
4483.58	37476	331.562	3.30029		6303.4	511.366	0.0291125	0.711295		FALSE
4486	37486	264.562	2.63339		5826.64	331.014	0.0232297	0.769911		FALSE
4488.08	37494.6	227.562	2.2651		4708.07	299.166	0.0199809	0.953276		FALSE
4490.83	37506	216.562	2.15561		5534.63	355.163	0.0190151	0.811405		FALSE
4492.76	37514	242.562	2.41441		5732.49	361.364	0.021298	0.783737		FALSE
4494.7	37522	213.562	2.12575		5843.68	328.136	0.0187516	0.769157		FALSE
4609.13	37991.8	265.562	2.61285		1313.3	1077.07	0.0233175	3.50958		FALSE
4749.89	38561.9	220.25	2.17638		3594.73	359.498	0.0193388	1.32135		FALSE
4752.36	38571.9	269.5	2.66304		4153.12	445.61	0.0236632	1.14429		FALSE
4754.38	38580	241	2.38142		5499.18	372.957	0.0211608	0.864561		FALSE
4758.98	38598.5	236	2.33201		3945.19	387.575	0.0207217	1.20627		FALSE
4763.84	38618	247	2.44071		5139.98	408.708	0.0216876	0.926821		FALSE
4766	38626.6	261	2.57905		4627.35	450.831	0.0229168	1.02996		FALSE
4768.33	38636	296	2.9249		4325.7	543.866	0.02599	1.10232		FALSE
4770.82	38646	347	3.42885		7321.04	770.963	0.030468	0.651659		FALSE
4772.32	38652	348	3.43873		4532.8	506.068	0.0305558	1.05284		FALSE
4775.31	38664	384	3.79446		3507.91	719.891	0.0337167	1.3613		FALSE
4780.1	38683.2	579	5.72134		3051.29	2048.83	0.0508385	1.56658		FALSE
4790.01	38722.9	2905	28.5664		798.553	29139.4	0.255071	5.99836		FALSE
4804.79	38782	534	5.2511		4749.29	1024.74	0.0468873	1.01169		FALSE
4807.51	38792.9	525	5.1626		3617.82	1035.51	0.0460971	1.32884		FALSE
4809.96	38802.6	522	5.1331		3784.76	765.452	0.0458337	1.27088		FALSE
4812.02	38810.9	448	4.40542		3560.43	860.473	0.0393362	1.35153		FALSE
4814.8	38822	426	4.18908		8589.55	598.449	0.0374045	0.560541		FALSE
4816.5	38828.8	424	4.16941		1798.33	1195.25	0.0372289	2.67832		FALSE
4819.81	38842	457	4.49392		5416.26	609.875	0.0401264	0.889877		FALSE
4821.82	38850	384	3.77607		3351.82	548.345	0.0337167	1.43857		FALSE
4824.29	38859.9	413	4.06125		2821.58	761.891	0.0362631	1.70979		FALSE
4826.57	38868.9	435	4.27758		3932.28	627.405	0.0381947	1.22742		FALSE
4828.83	38878	522	5.1331		5891.92	714.82	0.0458337	0.819568		FALSE
4831.34	38888	617	6.06728		2638.11	1368.9	0.0541751	1.83137		FALSE
4839.95	38922.3	1932	18.9984		878.536	18222.9	0.169637	5.50911		FALSE
4855.11	38982.6	336	3.30406		4035.36	765.617	0.0295022	1.20314		FALSE
4858.97	38998	300	2.95006		2530.13	811.992	0.0263412	1.92045		FALSE
4861.27	39007.1	261	2.56655		5003.77	369.938	0.0229168	0.971521		FALSE
4967.53	39427.1	378	3.73127		3642.87	1119.57	0.0331899	1.36363		FALSE
4969.58	39435.1	357	3.52398		4704.27	775.652	0.031346	1.0564		FALSE
4974.89	39456	272	2.68494		4956.24	379.951	0.0238827	1.00376		FALSE
4976.62	39462.8	278	2.74416		5185.41	402.179	0.0244095	0.959735		FALSE
4981.66	39482.5	586.5	5.78939		2086.42	2180.08	0.0514971	2.38766		FALSE
4983.55	39490	531	5.24155		5395.97	719.792	0.0466239	0.923568		FALSE
4985.59	39498	367	3.62269		4551.32	613.539	0.0322241	1.09541		FALSE
4988.14	39508	244	2.40855		7068.19	367.768	0.0214242	0.705716		FALSE
4990.69	39518	210	2.07293		6700.61	262.211	0.0184388	0.744811		FALSE
5085.47	39887.9	245	2.41089		3245.44	460.439	0.021512	1.56696		FALSE
5088.05	39898	363	3.57205		4576.83	622.919	0.0318729	1.1117		FALSE
5092.42	39914.9	859	8.45288		966.854	5376.74	0.0754237	5.267		FALSE
5099.77	39943.5	259	2.54866		3350.42	503.659	0.0227412	1.52213		FALSE
5102.47	39953.9	222	2.18456		5322.91	365.434	0.0194925	0.958585		FALSE
5229.24	40442.6	208	2.04657		4438.31	290.881	0.0182632	1.1782		FALSE
5231.68	40452	221	2.17448		6157.76	381.607	0.0194047	0.849608		FALSE
5234.07	40461.1	239	2.35159		2836.17	461.963	0.0209852	1.84547		FALSE
5236.89	40471.9	266	2.61725		4198.88	493.121	0.0233559	1.24721		FALSE
5241.78	40490.6	321	3.15841		3474.2	486.82	0.0281851	1.50877		FALSE
5244.74	40502	372	3.66022		4224.45	716.313	0.0326631	1.24152		FALSE
5254.46	40539.1	491	4.83109		2572.5	1257.98	0.0431118	2.04255		FALSE
5256.98	40548.8	574	5.64776		5096.77	863.37	0.0503995	1.03143		FALSE
5259.38	40557.9	648	6.37586		4987.36	967.977	0.056897	1.05454		FALSE
5261.48	40566	714	7.02526		4564.3	1066.73	0.0626921	1.15275		FALSE
5278.01	40629.1	1676	16.4907		1363.7	12434.4	0.14716	3.87037		FALSE
5279.41	40634.4	1674	16.471		2761.87	4288.36	0.146984	1.91153		FALSE
5282.06	40644.5	1569	15.4379		5615.67	2410.89	0.137765	0.940593		FALSE
5284.46	40653.7	1500	14.7589		3825.22	2341.51	0.131706	1.38148		FALSE
5287.16	40663.9	1558	15.3296		5682.47	2398.66	0.136799	0.930432		FALSE
5289.27	40672	1699	16.717		5715.47	2565.48	0.149179	0.92543		FALSE
5291.87	40681.9	1746	17.1794		3824.13	3568.82	0.153306	1.38381		FALSE
5293.99	40690	1844	18.1437		4613.78	3758.22	0.161911	1.14743		FALSE
5297.13	40701.9	2034	20.0131		3026.98	4128.25	0.178593	1.74997		FALSE
5304.44	40729.7	3510	34.5359		1695.1	20541.2	0.308192	3.12927		FALSE
5306.08	40736	3632	35.7363		7342.09	7399.56	0.318904	0.722694		FALSE
5308.69	40745.9	3628	35.697		3834.43	5674.05	0.318553	1.38448		FALSE
5311.33	40755.9	3705	36.4546		3814.96	7655.7	0.325314	1.39224		FALSE
5321.09	40793	11389	112.06		725.785	128441	1	7.33149		FALSE
5339.54	40863	3427	34.3088		961.2	32684.3	0.300904	5.55508		FALSE
5346.12	40888	2253	22.5555		3178.74	4673.7	0.197822	1.68184		FALSE
5348.71	40897.8	2149	21.5143		1630.07	13142.8	0.188691	3.28128		FALSE
5357.12	40929.7	1508	15.0971		2547.9	3172.62	0.132408	2.10256		FALSE
5358.96	40936.6	1452	14.5365		1556.56	8325.62	0.127491	3.44282		FALSE
5367.26	40968	688	6.88779		2619.03	2564.14	0.0604092	2.04933		FALSE
5372.53	40987.9	576	5.76653		6268.25	858.086	0.0505751	0.857103		FALSE
5375.17	40997.9	553	5.53627		3830.76	1114.54	0.0485556	1.40316		FALSE
5377.3	41006	555	5.55629		2780.66	1082.13	0.0487312	1.93382		FALSE
5379.94	41016	485	4.85549		3617.95	734.59	0.042585	1.48701		FALSE
5381.54	41022	447	4.47506		3742.16	1054.1	0.0392484	1.43808		FALSE
5384.72	41034	386	3.86437		6850.92	767.438	0.0338924	0.785984		FALSE
5386.96	41042.5	346	3.46392		4968.43	531.652	0.0303802	1.08424		FALSE
5389.68	41052.7	335	3.3538		3697.83	672.074	0.0294143	1.45752		FALSE
5391.93	41061.2	303	3.03343		5289.86	462.917	0.0266046	1.01929		FALSE
5394.51	41071	357	3.57404		4676.65	670.252	0.031346	1.1535		FALSE
5397.12	41080.8	326	3.26369		3392.56	779.943	0.0286241	1.59087		FALSE
5399.56	41090	310	3.10351		3718.28	599.437	0.0272192	1.45216		FALSE
5402.2	41099.9	250	2.50283		3490.2	374.834	0.021951	1.54782		FALSE
5413.89	41144	207	2.07235		7879.01	337.764	0.0181754	0.687128		FALSE
6134.76	43773.9	194.75	2.10367		5426.16	359.257	0.0170998	1.13059		FALSE
6137.22	43782.6	236.75	2.55735		5265.18	418.596	0.0207876	1.16563		FALSE
6139.87	43792	240.75	2.60056		5153.28	446.062	0.0211388	1.19145		FALSE
6142.7	43802	219.75	2.37372		10244.5	294.853	0.0192949	0.599611		FALSE
6145.53	43812	194.75	2.10367		6381.93	388.79	0.0170998	0.962958		FALSE
6147.93	43820.5	190.75	2.06046		4001.46	397.355	0.0167486	1.53642		FALSE
6153.03	43838.5	228.75	2.47094		3900.3	486.617	0.0200852	1.57758		FALSE
6155.72	43848	276.75	2.98943		6929.57	542.953	0.0242998	0.888326		FALSE
6157.98	43856	290.75	3.14065		6822.13	611.999	0.025529	0.902648		FALSE
6182.14	43941.2	3682.75	39.7807		881.482	34480.6	0.32336	7.01335		FALSE
6191.49	43974.1	585.75	6.32722		4147.23	897.921	0.0514312	1.49292		FALSE
6194.85	43986	479.75	5.18222		2856.24	1045.25	0.042124	2.16889		FALSE
6197.68	43995.9	472.75	5.1066		3101.66	793.678	0.0415094	1.99818		FALSE
6200.27	44005.1	515.75	5.57108		4135.52	1077.48	0.0452849	1.49927		FALSE
6202.81	44014	549.75	5.93835		5181.54	1091.83	0.0482703	1.1971		FALSE
6205.64	44024	576.75	6.23		5296.52	1133.69	0.050641	1.17165		FALSE
6208.48	44033.9	538.75	5.9353		4793.05	870.073	0.0473044	1.29531		FALSE
6210.77	44042	536.75	5.91326		8784.8	1318.47	0.0471288	0.706991		FALSE
6213.61	44052	473.75	5.2192		9361.46	733.923	0.0415972	0.663744		FALSE
6216.21	44061.1	438.75	4.83362		5660.12	718.696	0.038524	1.09825		FALSE
6217.6	44066	440.75	4.85565		3780.2	964.093	0.0386996	1.64478		FALSE
6220.41	44075.9	444.75	4.89972		1968.84	1851.12	0.0390508	3.15943		FALSE
6225.56	44094	260.75	2.87263		5045.52	404.686	0.0228949	1.23388		FALSE
6228.15	44103.1	192.75	2.12349		3705.31	396.148	0.0169242	1.68087		FALSE
6411.43	44742	189.75	2.12498		7149.88	292.335	0.0166608	0.896719		FALSE
6416.62	44759.9	293.75	3.28966		2636.74	1083.44	0.0257924	2.43355		FALSE
6421.01	44775.1	350.75	3.92799		5107.33	775.331	0.0307973	1.25721		FALSE
6422.66	44780.8	356.75	3.99518		3152.95	990.008	0.0313241	2.03703		FALSE
6434.62	44822.1	2697.75	30.2116		949.358	23029.4	0.236873	6.77786		FALSE
6445.54	44859.8	295.75	3.31205		7868.16	607.479	0.025968	0.819193		FALSE
6448.11	44868.7	241.75	2.70732		5016.42	498.351	0.0212266	1.2854		FALSE
6451.06	44878.9	202.75	2.27056		4729.77	339.108	0.0178023	1.36393		FALSE
6453.7	44888	260.75	2.92009		9448.53	374.176	0.0228949	0.683037		FALSE
6461.82	44916	339.75	3.8048		8057.31	719.098	0.0298314	0.801981		FALSE
6464.71	44926	341.75	3.8272		8988.42	515.082	0.030007	0.719227		FALSE
6467.28	44934.8	256.75	2.8753		5571.4	433.123	0.0225437	1.1608		FALSE
6470.16	44944.8	312.75	3.50243		3857.37	653.755	0.0274607	1.67735		FALSE
6472.5	44952.8	278.75	3.12167		1474.46	1175.37	0.0244754	4.38974		FALSE
7129.38	47160.9	210.375	2.40766		5717.63	365.37	0.0184718	1.24691		FALSE
7135.2	47180	246.375	2.81966		4416.16	428.373	0.0216327	1.6157		FALSE
7140.39	47197	304.375	3.48345		5555.18	672.738	0.0267253	1.28536		FALSE
7143.12	47206	325.375	3.72378		5075.37	558.977	0.0285692	1.40741		FALSE
7146.15	47215.9	360.375	4.12435		3797.63	816.69	0.0316424	1.88174		FALSE
7154.11	47242	460.375	5.31027		6651.68	1028.07	0.0404228	1.07554		FALSE
7157.77	47254	525.375	6.06002		6548.46	1168.11	0.04613	1.09305		FALSE
7160.8	47263.9	573.375	6.61368		5250.65	1304.52	0.0503446	1.36379		FALSE
7162.89	47270.7	661.375	7.62873		4161.31	1508.73	0.0580714	1.72131		FALSE
7165.11	47278	676.375	7.80175		4330.81	1605.27	0.0593884	1.65445		FALSE
7168.15	47288	720.375	8.30928		3841.98	1699.71	0.0632518	1.86575		FALSE
7171.21	47298	749.375	8.64378		4987.78	1306.51	0.0657981	1.43776		FALSE
7174.59	47309	797.375	9.19745		4069.13	1869.25	0.0700127	1.76317		FALSE
7177.07	47317.1	836.375	9.6473		4983.52	1492.25	0.0734371	1.44016		FALSE
7180.04	47326.9	901.375	10.3971		4460.74	2079.23	0.0791443	1.60961		FALSE
7182.94	47336.4	977.375	11.2737		4301.37	2321.95	0.0858175	1.66992		FALSE
7185.87	47345.9	1099.38	12.6809		5259.59	1942.07	0.0965295	1.36624		FALSE
7188.33	47354	1229.38	14.1804		7255.21	2818.7	0.107944	0.990781		FALSE
7191.37	47363.9	1333.38	15.38		5670.62	3773.58	0.117076	1.26818		FALSE
7194.14	47373	1368.38	15.7837		5449.18	2443.37	0.120149	1.32023		FALSE
7197.74	47384.7	1332.38	15.3685		4054.01	3980.33	0.116988	1.77546		FALSE
7208.2	47418.9	2899.38	33.4433		849.108	40217.7	0.254577	8.48915		FALSE
7224.48	47472	945.375	10.9046		5441.1	2169.67	0.0830077	1.32776		FALSE
7227.81	47482.9	835.375	9.63577		5942.62	1489.46	0.0733493	1.21627		FALSE
7230.79	47492.6	829.375	9.56656		3320.06	1932.39	0.0728225	2.17791		FALSE
7233.67	47502	859.375	9.9126		6226.28	1958.52	0.0754566	1.1618		FALSE
7236.14	47510	924.375	10.6623		8259.67	2023.65	0.0811638	0.876081		FALSE
7239.61	47521.3	862.375	9.9472		4258.65	2035.84	0.07572	1.69998		FALSE
7241.86	47528.6	820.375	9.46275		5844.01	1461.9	0.0720322	1.23919		FALSE
7244.88	47538.5	808.375	9.32433		4651.7	2293.24	0.0709786	1.55747		FALSE
7247.81	47548	769.375	8.87448		7366.06	1299.63	0.0675542	0.983947		FALSE
7250.49	47556.7	639.375	7.37497		5972.93	1140.62	0.0561397	1.21389		FALSE
7253.33	47566	631.375	7.28269		5368.88	2394.01	0.0554373	1.35099		FALSE
7258.3	47582.2	544.375	6.27918		4040.89	1311.95	0.0477983	1.79621		FALSE
7260.71	47590	557.375	6.42913		7379.98	673.988	0.0489398	0.983839		FALSE
7263.78	47600	580.375	6.69443		2842.25	1677.52	0.0509593	2.55565		FALSE
7266.25	47608	553.375	6.38299		6394.55	1267.1	0.0485886	1.13632		FALSE
7269.55	47618.7	561.375	6.47527		6260.95	1318.61	0.049291	1.1611		FALSE
7272.4	47628	588.375	6.7867		11244.7	998.775	0.0516617	0.646742		FALSE
7275.17	47637	555.375	6.40606		5510.5	1276.47	0.0487642	1.32024		FALSE
7277.94	47646	622.375	7.17888		7947.77	1343.63	0.054647	0.91572		FALSE
7280.64	47654.8	581.375	6.70596		4737.55	1408.83	0.0510471	1.53679		FALSE
7283.77	47664.9	627.375	7.23656		4452.31	1136.99	0.055086	1.63595		FALSE
7286.17	47672.7	638.375	7.36344		5914.25	1515.26	0.0560519	1.23197		FALSE
7290.26	47686	663.375	7.6518		4473.88	1572.35	0.058247	1.62951		FALSE
7292.11	47692	698.375	8.05552		6523.43	1248.36	0.0613201	1.11783		FALSE
7295.75	47703.8	703.375	8.11319		4304.27	1700.28	0.0617592	1.695		FALSE
7303.18	47727.9	848.375	9.78572		2853.77	3436.67	0.0744907	2.55913		FALSE
7308.12	47743.9	968.375	11.1699		4449.5	2301.59	0.0850272	1.64246		FALSE
7310.97	47753.2	1058.38	12.2803		5114.6	3132.29	0.0929296	1.42943		FALSE
7313.69	47762	1094.38	12.6981		5799.52	2011.99	0.0960905	1.26109		FALSE
7319.85	47781.9	1313.38	15.2391		3545.8	7333.37	0.11532	2.06437		FALSE
7328.96	47811.5	1845.38	21.4119		1850.51	12628.8	0.162031	3.96051		FALSE
7332.19	47821.9	1989.38	23.0828		3622.4	5962.44	0.174675	2.02413		FALSE
7341.47	47851.9	2252.38	26.1343		4265.57	5471.59	0.197768	1.7211		FALSE
7343.97	47860	2334.38	27.0858		8653.86	2865.87	0.204968	0.848634		FALSE
7358.68	47907.6	3720.38	43.1676		826.379	48152.7	0.326664	8.90473		FALSE
7372.97	47953.7	8898.38	103.248		706.417	158200	0.781313	10.4371		FALSE
7394.13	48022	2028.38	23.5353		9263.91	6021.53	0.178099	0.798166		FALSE
7400.32	48041.9	1965.38	22.8043		3261.24	5993.74	0.172568	2.26918		FALSE
7402.8	48049.9	1927.38	22.3634		4436.23	3545.63	0.169231	1.66871		FALSE
7406.14	48060.7	1847.38	21.4351		4193.71	4556.79	0.162207	1.76601		FALSE
7408.64	48068.7	1803.38	20.9246		1059.11	18696.4	0.158344	6.99513		FALSE
7420.84	48108	1162.38	13.4871		6396.63	2751.25	0.102061	1.16012		FALSE
7425.2	48122	1087.38	12.6168		10372.9	2634.32	0.0954759	0.715823		FALSE
7427.06	48128	1026.38	11.909		3966.63	2497.44	0.0901199	1.87238		FALSE
7430.17	48138	1005.38	11.6654		4594.12	2426.94	0.088276	1.61732		FALSE
7433.28	48148	1035.38	12.0135		4162.18	2484.27	0.0909101	1.78591		FALSE
7436.38	48158	996.375	11.561		4090.83	2362.84	0.0874857	1.81782		FALSE
7439.07	48166.6	896.375	10.4007		5415.04	2081.93	0.0787053	1.37378		FALSE
7442.38	48177.2	760.375	8.82264		6601.88	1754.77	0.066764	1.12731		FALSE
7445.29	48186.6	701.375	8.13807		5306.2	1265.1	0.0615835	1.40313		FALSE
7448.2	48195.9	634.375	7.36066		6454.91	1131.02	0.0557007	1.15388		FALSE
7450.71	48204	611.375	7.09379		5079.01	1431.69	0.0536812	1.46696		FALSE
7453.2	48212	566.375	6.57166		4751.97	1311.25	0.04973	1.56845		FALSE
7456.3	48221.9	498.375	5.78265		3915.62	905.487	0.0437593	1.90424		FALSE
7459.02	48230.7	441.375	5.12128		4183.66	801.87	0.0387545	1.78289		FALSE
7461.59	48238.9	453.375	5.26052		4746.83	1064.23	0.0398081	1.57191		FALSE
7465.66	48251.9	447.375	5.1909		3414.3	1075.32	0.0392813	2.18658		FALSE
7473.76	48277.9	425.375	4.93563		6429.06	959.717	0.0373496	1.1625		FALSE
7476.27	48286	408.375	4.73392		8093.86	700.786	0.035857	0.923696		FALSE
7479.37	48295.9	362.375	4.20069		3066.28	1083.68	0.031818	2.43923		FALSE
7482.15	48304.8	345.375	4.00362		6141.05	614.209	0.0303253	1.21838		FALSE
7485.01	48314	367.375	4.25865		8108.49	812.322	0.032257	0.923108		FALSE
7490.63	48332	328.375	3.80655		10494.5	563.722	0.0288326	0.713766		FALSE
7493.74	48341.9	298.375	3.45879		4101.25	847.114	0.0261985	1.82719		FALSE
7496.25	48350	288.375	3.34287		8998.61	462.033	0.0253205	0.833046		FALSE
7499	48358.8	241.375	2.79804		5754.56	431.18	0.0211937	1.30314		FALSE
7501.86	48367.9	241.375	2.79804		4286.67	576.535	0.0211937	1.75004		FALSE
7506.88	48384	227.375	2.63575		4968.16	505.666	0.0199644	1.511		FALSE
7513.12	48403.9	240.375	2.78645		5364.59	494.44	0.0211059	1.4005		FALSE
7515.63	48412	240.375	2.78645		7910.84	478.471	0.0211059	0.950042		FALSE
7518.39	48420.8	246.375	2.856		4948.99	554.849	0.0216327	1.51918		FALSE
7521.87	48431.9	241.375	2.79804		6389.55	509.626	0.0211937	1.17721		FALSE
7524.39	48440	221.375	2.5662		8719.74	361.246	0.0194376	0.862914		FALSE
7527.52	48450	202.375	2.34595		11608.7	419.757	0.0177693	0.64844		FALSE
8204.44	50565.9	193.25	2.3625		6474.21	354.879	0.0169681	1.26725		FALSE
8207.07	50574	229.25	2.8026		6192.87	448.001	0.0201291	1.32524		FALSE
8210.31	50583.9	195.25	2.38695		5566.06	405.11	0.0171437	1.47507		FALSE
8902.27	52657.9	164.5	2.15619		5210.63	351.009	0.0144438	1.70848		FALSE
8904.97	52665.8	173.5	2.27416		4977.67	394.497	0.015234	1.78898		FALSE
8907.75	52674	206.5	2.70671		4941.67	364.909	0.0181315	1.80258		FALSE
8911.15	52683.9	200.5	2.62806		5351.26	466.949	0.0176047	1.66524		FALSE
8914.55	52694	214.5	2.81157		6546.83	381.897	0.018834	1.36166		FALSE
8917.29	52702	230.5	3.02129		6382.14	497.876	0.0202388	1.39723		FALSE
8920.02	52710	225.5	2.95575		11382.9	417.29	0.0197998	0.783631		FALSE
8923.42	52720	239.5	3.13926		6223.86	586.767	0.0210291	1.43374		FALSE
8926.15	52728	270.5	3.54559		8461.26	508.18	0.023751	1.05494		FALSE
8929.83	52738.8	307.5	4.03057		4309.24	802.108	0.0269997	2.07225		FALSE
8932.97	52748	398.5	5.22336		10789	931.397	0.0349899	0.827972		FALSE
8935.99	52756.8	375.5	4.92189		5823.18	959.975	0.0329704	1.53455		FALSE
8939.36	52766.7	394.5	5.17093		5680.33	1009.15	0.0346387	1.57374		FALSE
8942.97	52777.3	457.5	5.99671		5444.62	1150.8	0.0401703	1.64253		FALSE
8950.22	52798.6	814.5	10.6761		1012.21	8622.93	0.0715164	8.84222		FALSE
8958.26	52822.1	339.5	4.45001		7317.43	635.104	0.0298095	1.22424		FALSE
8962.3	52834	267.5	3.50627		8864.52	576.898	0.0234876	1.01103		FALSE
8965.5	52843.3	191.5	2.5101		5823.5	440.953	0.0168145	1.53954		FALSE
8968.46	52852	177.5	2.32659		7398.17	310.547	0.0155852	1.21225		FALSE
8971.85	52861.9	165.5	2.1693		7227.35	288.814	0.0145316	1.24137		FALSE
8978.01	52879.9	166.5	2.18241		7152.32	334.945	0.0146194	1.25526		FALSE
8987.59	52907.9	154.5	2.02512		7671.06	319.892	0.0135657	1.17162		FALSE
9444.69	54228	155	2.10836		6706.38	301.86	0.0136096	1.40831		FALSE
9481.15	54331.9	155	2.10836		7057.22	326.909	0.0136096	1.34347		FALSE
9483.99	54340	160	2.17637		8997.76	328.622	0.0140486	1.05404		FALSE
9487.5	54350	189	2.57084		8250.16	368.719	0.016595	1.14998		FALSE
9490.56	54358.7	192	2.61165		6465.2	354.226	0.0168584	1.46794		FALSE
9493.83	54368	205	2.78848		9379.86	428.33	0.0179998	1.01215		FALSE
9497.35	54378	284	3.86306		10848	441.089	0.0249363	0.875497		FALSE
9500.16	54386	265	3.60461		6888.39	589.925	0.0232681	1.37916		FALSE
9503.67	54396	308	4.18951		5924.08	726.255	0.0270436	1.60424		FALSE
9507.15	54405.9	326	4.43436		5717.07	784.789	0.0286241	1.66294		FALSE
9510.01	54414	293	3.98548		4756.66	764.107	0.0257266	1.9993		FALSE
9513.53	54424	330	4.48876		4591.66	639.914	0.0289753	2.07191		FALSE
9517.01	54433.9	316	4.29833		3679.1	832.053	0.0277461	2.58678		FALSE
9521.26	54446	325	4.42075		4890.33	874.974	0.0285363	1.94696		FALSE
9523.38	54452	371	5.04646		13526.8	494.469	0.0325753	0.704037		FALSE
9540.11	54499.5	550	7.48127		1301.62	5217.48	0.0482922	7.32943		FALSE
9544.48	54511.9	632	8.59666		4594.23	1720.19	0.0554921	2.07749		FALSE
9546.63	54518	632	8.59666		5329.17	1293.41	0.0554921	1.79139		FALSE
9549.73	54526.8	677	9.20877		6478.27	1829.05	0.0594433	1.47412		FALSE
9553.28	54536.9	713	9.69845		5268.64	1471.01	0.0626043	1.81324		FALSE
9556.91	54547.1	745	10.1337		4579.95	2007.92	0.065414	2.08668		FALSE
9560.49	54557.3	801	10.8955		4961.21	2183.29	0.070331	1.92705		FALSE
9562.85	54564	910	12.3781		9519.87	2364.53	0.0799017	1.00451		FALSE
9567.15	54576.2	931	12.6638		4368.09	2549.33	0.0817455	2.19024		FALSE
9569.89	54584	981	13.3439		7903.56	2022.21	0.0861357	1.21083		FALSE
9581.96	54618.2	2013	27.3815		835.595	34802.6	0.176749	11.4672		FALSE
9596.69	54659.9	821	11.1675		5867.39	2202.98	0.0720871	1.6356		FALSE
9599.57	54668	732	10.1307		5063.92	2472.04	0.0642725	1.89568		FALSE
9606.62	54687.9	691	9.56323		8284.13	1447.76	0.0606726	1.15964		FALSE
9612.3	54704	747	10.3383		12683.9	1541.34	0.0655896	0.757832		FALSE
9615.12	54712	763	10.5597		11833	1569.9	0.0669945	0.812567		FALSE
9622.19	54732	830	11.4869		4813.09	3381.25	0.0728773	1.99917		FALSE
9626.03	54742.8	796	11.0164		4016.29	2187.88	0.069892	2.39675		FALSE
9629.91	54753.8	738	10.2137		6513.94	1550.4	0.0647994	1.47835		FALSE
9632.1	54760	777	10.7534		8736.56	1592.52	0.0682237	1.1025		FALSE
9634.94	54768	787	10.8918		10915.1	2128.54	0.0691018	0.882713		FALSE
9638.45	54777.9	801	11.0856		7560.36	2192.94	0.070331	1.27487		FALSE
9640.61	54784	785	10.8642		3453.22	2721.58	0.0689262	2.79177		FALSE
9644.81	54795.9	789	10.9195		5719	2164.9	0.0692774	1.68645		FALSE
9648.84	54807.2	790	10.9334		3670.64	3273.1	0.0693652	2.62865		FALSE
9652.65	54818	831	11.5008		8430.43	1701.39	0.0729651	1.14498		FALSE
9655.14	54825	823	11.3901		6899.35	1719.92	0.0722627	1.39943		FALSE
9659.03	54836	906	12.5388		5302.57	3039.5	0.0795504	1.82157		FALSE
9662.58	54846	917	12.691		11990.5	1880.64	0.0805163	0.805853		FALSE
9665.41	54854	987	13.6598		10932.9	1997.41	0.0866626	0.88407		FALSE
9669.64	54865.9	1003	13.8812		7363.94	2082.44	0.0880674	1.31311		FALSE
9682.29	54901.5	1755	24.2887		815.124	31959.9	0.154096	11.8783		FALSE
9699.02	54948.7	534	7.3904		7280.61	1114.76	0.0468873	1.33217		FALSE
9704.87	54965.1	454	6.28322		5388.51	1219.14	0.039863	1.80103		FALSE
9708.02	54974	475	6.57386		8853.11	1230.7	0.0417069	1.09657		FALSE
9712.08	54985.4	429	5.93723		4338.78	1192.5	0.0376679	2.23844		FALSE
9715.48	54995	417	5.77115		3783.66	1146.26	0.0366143	2.56775		FALSE
9718.49	55003.4	385	5.32828		4758.31	797.985	0.0338045	2.04243		FALSE
9721.85	55012.9	387	5.35596		6115.78	1013.19	0.0339802	1.58963		FALSE
9725.08	55022	364	5.03765		10470.3	1114	0.0319607	0.928822		FALSE
9728.63	55032	308	4.26263		10057	795.974	0.0270436	0.967349		FALSE
9740.32	55064.8	216	2.98937		5826.77	572.644	0.0189657	1.67165		FALSE
9748.57	55088	189	2.6157		9917.55	482.761	0.016595	0.982961		FALSE
9750.7	55093.9	181	2.50498		5534.99	359.308	0.0158925	1.76165		FALSE
9753.56	55102	179	2.47731		9906.55	333.978	0.0157169	0.984556		FALSE
9757.12	55112	191	2.64338		11067.8	417.365	0.0167706	0.881576		FALSE
9759.97	55120	166	2.29739		5142.64	411.326	0.0145755	1.89785		FALSE
9763.53	55130	145	2.00676		4093.4	371.861	0.0127316	2.38519		FALSE
9912.38	55546	145	2.01102		4042.04	370.07	0.0127316	2.45232		FALSE
9915.63	55555.1	160	2.21906		5551.25	330.804	0.0140486	1.7862		FALSE
9918.12	55562	179	2.48257		9744.6	361.834	0.0157169	1.01781		FALSE
9922.76	55574.9	185	2.56579		4900.92	620.422	0.0162437	2.02467		FALSE
9925.31	55582	225	3.12055		11508.2	424.223	0.0197559	0.862452		FALSE
9932.47	55601.9	228	3.16216		3852.94	580.555	0.0200193	2.57789		FALSE
9935.37	55610	271	3.75853		9572.31	636.331	0.0237949	1.03793		FALSE
9939.36	55621.1	275	3.81401		4390.27	738.701	0.0241461	2.26395		FALSE
9942.11	55628.7	271	3.75853		6105.21	701.681	0.0237949	1.62846		FALSE
9945.44	55638	246	3.4118		8999.98	472.405	0.0215998	1.10505		FALSE
9949.02	55647.9	233	3.2315		6160.66	571.302	0.0204583	1.61493		FALSE
9952.24	55656.9	209	2.89865		4903.71	555.475	0.018351	2.02953		FALSE
9955.51	55666	235	3.25924		5436.19	453.48	0.0206339	1.83134		FALSE
9959.39	55676.8	236	3.27311		5547.48	582.919	0.0207217	1.7953		FALSE
9963.38	55687.8	257	3.56436		3821.11	672.919	0.0225656	2.60745		FALSE
9966.31	55696	305	4.23008		4970.42	769.807	0.0267802	2.00512		FALSE
9968.47	55702	273	3.78627		4676.36	741.291	0.0239705	2.13167		FALSE
9971.62	55710.7	244	3.38407		1737.16	1830.62	0.0214242	5.74019		FALSE
10170.1	56259.1	149	2.07794		4878.86	391.549	0.0130828	2.08452		FALSE
10172.6	56266	148	2.06987		4047.7	304.227	0.012995	2.51319		FALSE
10176.2	56275.8	180	2.51741		6574.35	351.209	0.0158047	1.54786		FALSE
10179.2	56284	202	2.82509		9171.09	378.007	0.0177364	1.10992		FALSE
10182.8	56293.8	238	3.32857		6926.35	603.015	0.0208974	1.47015		FALSE
10186.1	56303.1	299	4.18169		6244.76	770.413	0.0262534	1.63114		FALSE
10189.3	56311.8	281	3.92995		2285.9	1582.3	0.0246729	4.45747		FALSE
10652.5	57570	140.125	2.02959		2716.41	404.447	0.0123035	3.92154		FALSE
10655.7	57578.6	149.125	2.15995		5444.01	296.269	0.0130938	1.95733		FALSE
10659.2	57588	158.125	2.2903		5728.41	382.643	0.013884	1.86076		FALSE
10662.9	57598	178.125	2.57999		7482.39	411.644	0.0156401	1.42507		FALSE
10665.9	57606	193.125	2.79725		6028.1	487.009	0.0169572	1.76937		FALSE
10669.7	57616	215.125	3.1159		5084.1	438.691	0.0188888	2.09863		FALSE
10673.4	57626	219.125	3.17383		7063.42	568.512	0.0192401	1.51108		FALSE
10677.8	57637.9	297.125	4.3036		4960.97	813.688	0.0260888	2.15236		FALSE
10680.4	57644.9	323.125	4.68018		4035.85	918.76	0.0283717	2.64639		FALSE
10684.2	57655.1	308.125	4.46292		6845.51	642.535	0.0270546	1.56076		FALSE
10686.8	57662	246.125	3.56491		5601.58	690.025	0.0216108	1.90782		FALSE
10691.3	57674	175.125	2.53653		11906.3	368.232	0.0153767	0.89795		FALSE

## Sheet: 9138L.p-1_0_D4_1
Spectrum: 9138L.p-1\0_D4\1 1SLin, "Baseline subt." (D:\Data\BioTyperRealTimeProcessing\China CDC\20120503juntuan\9138L.p-1\0_D4\1)
m/z	time	Intens.	SN	Quality Fac.	Res.	Area	Rel. Intens.	FWHM	Chi^2	Bk. Peak
2798.15	29685.9	505	5.17586		545.17	3106.48	0.0479713	5.13263		FALSE
3687.99	34023.9	910	8.84521		763.329	5243.36	0.0864434	4.83145		FALSE
3691.93	34041.9	401	3.89772		4021.36	563.997	0.0380921	0.91808		FALSE
3694.32	34052.8	260	2.5272		3376.83	375.22	0.0246981	1.09402		FALSE
4143.64	36041.9	412.5	3.90312		1530.94	1380.32	0.0391845	2.70659		FALSE
4253.89	36513.2	262.5	2.47826		4356.55	388.41	0.0249356	0.976436		FALSE
4255.96	36522	401.5	3.79055		7457.67	525.457	0.0381396	0.570682		FALSE
4258.3	36531.9	369.5	3.48844		5433.39	687.529	0.0350998	0.783729		FALSE
4260.62	36541.8	268.5	2.5349		5089.13	332.221	0.0255055	0.8372		FALSE
4281.89	36632	256.5	2.39774		2981.98	429.711	0.0243656	1.43592		FALSE
4286.15	36650	237.5	2.22013		5870.83	307.513	0.0225608	0.730075		FALSE
4290.86	36669.9	250.5	2.34165		4384.52	417.531	0.0237957	0.97864		FALSE
4295.13	36688	433.5	4.05232		1632.66	1437.8	0.0411793	2.63076		FALSE
4297.17	36696.6	460.5	4.30472		3483.16	825.416	0.0437441	1.2337		FALSE
4299.4	36706	487.5	4.55711		6612.13	833.005	0.0463089	0.650229		FALSE
4301.77	36716	491.5	4.5945		5440.87	652.898	0.0466889	0.790639		FALSE
4304.11	36725.9	573.5	5.36103		4238.72	990.895	0.0544783	1.01543		FALSE
4312.07	36759.5	2091.5	19.5512		610.803	19470.6	0.198677	7.05968		FALSE
4323.06	36805.8	247.5	2.31361		3648.85	402.319	0.0235107	1.18477		FALSE
4342.57	36887.9	237.5	2.22013		5788.46	289.012	0.0225608	0.750212		FALSE
4346.87	36906	254.5	2.37904		8710.89	405.561	0.0241756	0.499015		FALSE
4348.95	36914.7	257.5	2.40709		4328.8	434.787	0.0244606	1.00466		FALSE
4351.15	36924	255.5	2.38839		8402.14	326.619	0.0242706	0.517862		FALSE
4353.04	36931.9	247.5	2.31361		4799.1	396.786	0.0235107	0.907054		FALSE
4357.82	36952	248.5	2.32296		6228.5	399.844	0.0236057	0.699658		FALSE
4360.18	36961.9	260.5	2.43513		3494.26	446.879	0.0247456	1.24781		FALSE
4361.9	36969.1	301.5	2.8184		4299.51	405.165	0.0286403	1.01451		FALSE
4364	36977.9	305.5	2.85579		6055.73	632.087	0.0290203	0.72064		FALSE
4366.4	36988	269.5	2.51926		5769.51	327.74	0.0256005	0.756807		FALSE
4375.72	37027	240.5	2.24817		3678.11	406.574	0.0228457	1.18967		FALSE
4377.58	37034.8	241.5	2.25752		3477.03	396.893	0.0229407	1.259		FALSE
4773.81	38658	239.5	2.19081		6588.53	393.263	0.0227508	0.724564		FALSE
4778.78	38677.9	264.5	2.4195		5117.06	469.406	0.0251256	0.933892		FALSE
4781.29	38688	312.5	2.85857		5534.36	539.897	0.0296852	0.863928		FALSE
4783.29	38696	373.5	3.41657		4418.04	516.548	0.0354798	1.08267		FALSE
4793.5	38736.9	1698.5	15.4429		749.859	15588.8	0.161345	6.39254		FALSE
4800.78	38766	633.5	5.75983		4611.93	1126.55	0.0601779	1.04095		FALSE
4803.28	38776	492.5	4.47785		4828.9	688.008	0.0467839	0.994694		FALSE
4805.78	38785.9	423.5	3.85049		3283.19	812.518	0.0402294	1.46375		FALSE
4807.79	38794	407.5	3.70502		4273.83	560.312	0.0387095	1.12494		FALSE
4810.29	38804	406.5	3.69593		2755.54	740.848	0.0386145	1.74568		FALSE
4812.59	38813.2	418.5	3.80503		3718.37	760.469	0.0397544	1.29427		FALSE
4815.79	38825.9	414.5	3.76866		3070.52	765.188	0.0393745	1.5684		FALSE
4817.77	38833.8	420.5	3.82322		4659.42	562.748	0.0399444	1.03398		FALSE
4819.8	38842	408.5	3.71411		4526.62	664.798	0.0388045	1.06477		FALSE
4822.32	38852	402.5	3.65956		6201.77	634.805	0.0382346	0.777571		FALSE
4824.79	38861.9	356.5	3.24132		4831.82	626.029	0.0338649	0.998545		FALSE
4827.01	38870.7	325.5	2.95947		3523.09	468.885	0.0309201	1.37011		FALSE
4829.33	38879.9	356.5	3.24132		5292.82	500.211	0.0338649	0.91243		FALSE
4831.63	38889.1	396.5	3.60501		4061.74	917.662	0.0376646	1.18955		FALSE
4833.86	38898	526.5	4.78698		6960.42	723.505	0.0500137	0.694477		FALSE
4836.36	38908	630.5	5.73255		11005.8	1126.8	0.0598929	0.439436		FALSE
4843.47	38936.3	1682.5	15.2974		783.85	14956.3	0.159825	6.17908		FALSE
4853.45	38976	378.5	3.44135		4144.31	549.384	0.0359547	1.17111		FALSE
4858.98	38998	303.5	2.75944		3065.61	576.436	0.0288303	1.58499		FALSE
4860.49	39004	281.5	2.55942		2956.73	396.718	0.0267404	1.64387		FALSE
4862.5	39012	252.5	2.29575		3409.13	471.145	0.0239857	1.42632		FALSE
4967.76	39428	405.5	3.67476		2783.32	1055.12	0.0385195	1.78484		FALSE
4970.31	39438	582.5	5.27878		2700.82	1543.1	0.0553332	1.8403		FALSE
4972.85	39447.9	591.5	5.36034		4508.76	1284.68	0.0561882	1.10293		FALSE
4974.89	39456	426.5	3.86507		3782.11	804.145	0.0405144	1.31537		FALSE
4977.58	39466.5	349.5	3.16727		3828.7	667.086	0.0331999	1.30007		FALSE
4982.02	39484	346.5	3.14008		2880.2	644.965	0.032915	1.72975		FALSE
4984.76	39494.7	426.5	3.86507		3694.37	761.334	0.0405144	1.34929		FALSE
4987.09	39503.9	421.5	3.81975		3564.15	906.791	0.0400394	1.39924		FALSE
4989.31	39512.6	299.5	2.71415		4444.64	517.614	0.0284503	1.12254		FALSE
5088.06	39898	302.5	2.74668		7619.72	461.221	0.0287353	0.667748		FALSE
5090.63	39908	367.5	3.33688		6589.4	611.472	0.0349098	0.772548		FALSE
5095.39	39926.5	737.5	6.69646		1404.86	2993.33	0.0700571	3.62697		FALSE
5097.83	39935.9	644.5	5.85202		4187.29	1661.04	0.0612228	1.21745		FALSE
5102.18	39952.8	289.5	2.62864		4231.02	523.469	0.0275004	1.2059		FALSE
5104.73	39962.7	271.5	2.4652		4620.23	371.921	0.0257905	1.10486		FALSE
5109.7	39982	238.5	2.16557		4692.29	347.096	0.0226558	1.08896		FALSE
5302.66	40723	266	2.35803		5061.61	400.732	0.0252681	1.04762		FALSE
5308.14	40743.8	361	3.20018		4630.16	839.536	0.0342924	1.14643		FALSE
5310.52	40752.8	360	3.19131		5081.64	540.689	0.0341974	1.04504		FALSE
5312.92	40762	381	3.37747		6822.92	536.063	0.0361922	0.778686		FALSE
5315.55	40772	389	3.44839		7643.56	729.475	0.0369522	0.695429		FALSE
5317.94	40781.1	503	4.45897		4218.73	937.613	0.0477813	1.26056		FALSE
5322.91	40799.9	995	8.82043		1597.46	3667.36	0.0945177	3.33212		FALSE
5325	40807.9	1150	10.1945		1716.85	5193.32	0.109242	3.10161		FALSE
5331.74	40833.4	393	3.48385		3013.14	717.187	0.0373321	1.7695		FALSE
5335.04	40846	312	2.71344		3216.07	468.175	0.0296377	1.65887		FALSE
5342.41	40873.9	263	2.28729		5026.77	514.587	0.0249831	1.06279		FALSE
5347.13	40891.8	342	2.97435		3884.71	655.751	0.0324875	1.37646		FALSE
5348.76	40898	377	3.27874		3834.98	574.712	0.0358122	1.39473		FALSE
5351.4	40908	498	4.33107		9658.52	1098.2	0.0473064	0.55406		FALSE
5354.03	40918	549	4.77461		5771.48	1028.55	0.052151	0.927671		FALSE
5356.68	40928	647	5.62691		6548.44	1232.3	0.0614603	0.818008		FALSE
5358.91	40936.4	639	5.55734		2854.17	1321.23	0.0607003	1.87757		FALSE
5811.28	42614	268	2.21214		3769.87	519.071	0.025458	1.54151		FALSE
5814.03	42624	266	2.19563		3370.37	525.748	0.0252681	1.72504		FALSE
6167.86	43890.8	333.5	2.72945		3607.16	712.351	0.0316801	1.70989		FALSE
6169.88	43898	421.5	3.44966		3759.75	832.971	0.0400394	1.64104		FALSE
6173.17	43909.6	469.5	3.8425		5439.42	999.573	0.0445991	1.1349		FALSE
6174.99	43916	540.5	4.42358		5379.88	1146.08	0.0513436	1.14779		FALSE
6185.3	43952.3	2023.5	16.5608		806.11	21324	0.192218	7.67302		FALSE
6197.49	43995.3	325.5	2.66397		4754.96	647.612	0.0309201	1.30337		FALSE
6199.97	44004	325.5	2.66397		4754.13	489.953	0.0309201	1.30412		FALSE
6202.8	44014	318.5	2.60668		6768.4	540.764	0.0302552	0.916436		FALSE
6205.43	44023.2	288.5	2.36115		5107.6	588.343	0.0274054	1.21494		FALSE
6208.16	44032.8	328.5	2.70498		4874.5	669.862	0.0312051	1.2736		FALSE
6210.94	44042.6	326.5	2.68851		5776.15	510.217	0.0310151	1.07527		FALSE
6213.57	44051.8	330.5	2.72145		4316.08	658.406	0.0313951	1.43963		FALSE
6216.21	44061.1	301.5	2.48265		3870.48	487.169	0.0286403	1.60606		FALSE
6219.29	44071.9	301.5	2.48265		4304.66	730.157	0.0286403	1.44478		FALSE
6221.74	44080.6	297.5	2.44972		4066.88	624.571	0.0282603	1.52986		FALSE
6224.99	44092	274.5	2.26033		3304.04	600.771	0.0260755	1.88406		FALSE
6401.62	44708	244.5	2.00674		6303.41	397.699	0.0232257	1.01558		FALSE
6404.51	44718	310.5	2.54843		7034.51	504.524	0.0294952	0.910441		FALSE
6407.38	44727.9	329.5	2.70438		6131.25	478.119	0.0313001	1.04504		FALSE
6410.06	44737.2	352.5	2.89315		4254.43	693.816	0.0334849	1.50668		FALSE
6412.91	44747.1	367.5	3.01626		4658.34	747.143	0.0349098	1.37665		FALSE
6423.58	44784	855.5	7.02153		7658.71	1407.74	0.0812663	0.838728		FALSE
6426.23	44793.2	935.5	7.67813		5222.78	2023.74	0.0888657	1.23042		FALSE
6437.74	44832.9	5001.5	41.0499		780.104	54335.6	0.475106	8.25241		FALSE
6449.17	44872.4	849.5	6.97229		3234.51	1769.7	0.0806963	1.99387		FALSE
6451.96	44882	657.5	5.39644		5255.51	1419.63	0.0624577	1.22765		FALSE
6460.65	44912	702.5	5.76578		3986.33	3223.75	0.0667324	1.6207		FALSE
6463.81	44922.9	720.5	5.91352		3038.24	2003.8	0.0684422	2.12748		FALSE
6473.12	44954.9	711.5	5.83965		4186.59	1613.32	0.0675873	1.54615		FALSE
6481.54	44983.9	447.5	3.67287		3839.27	963.374	0.0425092	1.68822		FALSE
6484.08	44992.7	367.5	3.01626		3070.69	771.22	0.0349098	2.1116		FALSE
6486.96	45002.6	345.5	2.8357		4058.01	702.514	0.03282	1.59856		FALSE
6490.27	45014	296.5	2.43353		3793.95	644.118	0.0281653	1.71069		FALSE
6492.84	45022.8	330.5	2.71259		4647.38	524.044	0.0313951	1.3971		FALSE
6495.74	45032.8	323.5	2.65513		3985.16	645.827	0.0307301	1.62998		FALSE
6498.52	45042.4	313.5	2.57306		4164.83	617.786	0.0297802	1.56033		FALSE
6501.28	45051.8	296.5	2.43353		4862.3	459.781	0.0281653	1.33708		FALSE
6503.57	45059.7	249.5	2.04778		3760.5	534.532	0.0237007	1.72944		FALSE
6558.47	45247.9	256.5	2.09823		4130.92	397.797	0.0243656	1.58765		FALSE
6561.37	45257.9	292.5	2.39272		4965.47	565.402	0.0277854	1.3214		FALSE
6566.45	45275.3	564.5	4.61775		3912.71	1243.09	0.0536234	1.67824		FALSE
6568.97	45283.9	662.5	5.41941		5426.2	1359.03	0.0629327	1.2106		FALSE
6571.33	45292	546.5	4.4705		6358.64	861.122	0.0519135	1.03345		FALSE
6573.66	45299.9	434.5	3.55432		3788.76	900.169	0.0412743	1.73504		FALSE
6577.16	45311.9	351.5	2.87536		3913.36	575.045	0.0333899	1.68069		FALSE
6579.28	45319.1	315.5	2.58087		4265.53	676.519	0.0299702	1.54243		FALSE
6582.45	45329.9	308.5	2.52361		5620.89	623.528	0.0293052	1.17107		FALSE
6585.03	45338.7	253.5	2.07369		4305.72	431.991	0.0240806	1.52937		FALSE
6586.55	45344	249.5	2.04097		3808.73	550.44	0.0237007	1.72933		FALSE
6657.03	45584	261.5	2.13913		4247.66	517.287	0.0248406	1.56722		FALSE
6659.93	45593.8	296.5	2.42544		6014.93	462.918	0.0281653	1.10723		FALSE
6662.34	45602	360.5	2.94898		6127.18	682.121	0.0342449	1.08734		FALSE
6665.55	45612.9	438.5	3.58704		3167.55	1200.32	0.0416543	2.10432		FALSE
6668.21	45621.9	471.5	3.82075		1656.06	3007.75	0.0447891	4.02656		FALSE
7138.86	47192	276.125	2.23547		7301.9	418.882	0.0262299	0.977672		FALSE
7141.9	47202	299.125	2.42168		4581.26	633.319	0.0284147	1.55894		FALSE
7144.95	47212	317.125	2.56741		5088.05	688.758	0.0301246	1.40426		FALSE
7149.84	47228	392.125	3.1746		11717.2	444.583	0.037249	0.610202		FALSE
7161.39	47265.8	555.125	4.49422		5303	1268.74	0.0527328	1.35044		FALSE
7163.27	47272	617.125	4.99617		8968.58	1094.15	0.0586224	0.798708		FALSE
7166.33	47282	668.125	5.40906		6029.78	1557.99	0.063467	1.18849		FALSE
7169.34	47291.8	730.125	5.911		3525.46	1715.39	0.0693565	2.03359		FALSE
7171.22	47298	749.125	6.06482		7089.63	1329.19	0.0711614	1.01151		FALSE
7175.46	47311.9	813.125	6.58296		3540.25	2384.72	0.0772409	2.02682		FALSE
7177.33	47318	871.125	7.05252		9058.1	1038.26	0.0827505	0.792366		FALSE
7180.37	47327.9	938.125	7.59495		6219.73	2165.34	0.089115	1.15445		FALSE
7183.43	47338	1048.12	8.48549		5958.84	2407.43	0.0995642	1.20551		FALSE
7185.89	47346	1097.12	8.88219		9266.91	1933.58	0.104219	0.775435		FALSE
7188.91	47355.9	1257.12	10.1775		5826.56	2880.88	0.119418	1.23382		FALSE
7197.5	47383.9	1588.12	12.8573		3162.82	3752.45	0.15086	2.27566		FALSE
7211.43	47429.4	3176.12	25.7135		704.554	52449.3	0.301709	10.2355		FALSE
7211.43	47429.4	3173.12	25.6892		703.522	52449.3	0.301424	10.2505		FALSE
7223.31	47468.2	1422.12	11.5134		4440.5	4167.31	0.135091	1.62669		FALSE
7226.54	47478.7	1266.12	10.2504		3836.9	2261.93	0.120273	1.88343		FALSE
7229.39	47488	1198.12	9.69987		8422.27	2766.74	0.113813	0.858365		FALSE
7236.96	47512.7	987.125	7.99164		4551.91	2369.1	0.0937697	1.58987		FALSE
7239.82	47522	1033.12	8.36405		7721.42	1782.46	0.0981393	0.937628		FALSE
7242.89	47532	990.125	8.01593		6326.06	2298.96	0.0940546	1.14493		FALSE
7244.73	47538	970.125	7.85401		4532.76	2315.64	0.0921548	1.5983		FALSE
7248.03	47548.7	969.125	7.84592		3083.42	2888.5	0.0920598	2.35065		FALSE
7252.99	47564.8	873.125	7.06871		4256.68	2977.49	0.0829405	1.70391		FALSE
7257.01	47577.9	782.125	6.33199		5620.46	3339.77	0.0742962	1.29118		FALSE
7266.24	47608	619.125	5.01236		8999.92	1065.48	0.0588124	0.807367		FALSE
7275.48	47638	599.125	4.85044		12461.2	1387.11	0.0569125	0.583849		FALSE
7277.33	47644	579.125	4.68853		4008.14	1020.16	0.0550126	1.81564		FALSE
7281.62	47658	607.125	4.91521		7146.05	1691.96	0.0576724	1.01897		FALSE
7287.78	47677.9	577.125	4.67233		6590.26	1019	0.0548227	1.10584		FALSE
7290.58	47687	576.125	4.66424		4732.91	1381.56	0.0547277	1.5404		FALSE
7302.51	47725.7	650.125	5.26333		4250.2	1565.07	0.0617571	1.71816		FALSE
7305.06	47734	673.125	5.44954		4641.4	1215	0.063942	1.57389		FALSE
7308.09	47743.8	755.125	6.1134		6191.17	1350.31	0.0717314	1.18041		FALSE
7311.84	47756	849.125	6.85239		11849.4	1019.13	0.0806607	0.617063		FALSE
7314.37	47764.2	896.125	7.23168		4046.6	1627.67	0.0851253	1.80753		FALSE
7320.15	47782.9	1045.12	8.4341		5962.74	1904.8	0.0992792	1.22765		FALSE
7323.74	47794.5	1204.12	9.71722		4565.45	4189.02	0.114383	1.60416		FALSE
7329.71	47813.9	1503.12	12.1301		1964.43	5982.7	0.142786	3.73122		FALSE
7332.42	47822.6	1738.12	14.0266		5148.25	5031.87	0.165109	1.42425		FALSE
7335.53	47832.7	1822.12	14.7044		3417.09	4435.39	0.173089	2.14672		FALSE
7338.36	47841.9	1993.12	16.0844		4328.4	4710.19	0.189332	1.6954		FALSE
7340.63	47849.2	2115.12	17.0689		4444.65	3836.45	0.200921	1.65156		FALSE
7343.58	47858.8	2280.12	18.4005		4696	5390.8	0.216595	1.5638		FALSE
7347.15	47870.3	2466.12	19.9015		4610.58	5866.07	0.234264	1.59354		FALSE
7358.2	47906	4151.12	33.4993		1316.46	35414.4	0.394327	5.58937		FALSE
7375.23	47961	10527.1	84.9533		611.292	223880	1	12.065		FALSE
7397.66	48033.3	2768.12	22.3386		3381.36	6774.53	0.262952	2.18778		FALSE
7400.47	48042.4	2658.12	21.4509		4463.16	6483.14	0.252502	1.65812		FALSE
7403.69	48052.8	2569.12	20.7327		5230.21	6253.32	0.244048	1.41556		FALSE
7406.56	48062	2482.12	20.0306		3122.09	6115.34	0.235784	2.37231		FALSE
7409.85	48072.6	2555.12	20.6197		6322.99	4672.37	0.242718	1.17189		FALSE
7412.76	48082	2537.12	20.4745		5507.06	7517.72	0.241008	1.34605		FALSE
7415.81	48091.8	2316.12	18.691		3430.7	11281.3	0.220015	2.1616		FALSE
7422.07	48111.9	1749.12	14.1153		8366.28	4136.05	0.166154	0.88714		FALSE
7425.19	48122	1617.12	13.0501		4223.39	2924.51	0.153615	1.75811		FALSE
7427.63	48129.8	1505.12	12.1463		3601.26	4562.8	0.142976	2.06251		FALSE
7437.05	48160.1	1165.12	9.40249		3152.39	2799.72	0.110678	2.35918		FALSE
7439.51	48168	1082.12	8.73269		4140.57	2606.3	0.102794	1.79674		FALSE
7442.62	48178	1034.12	8.34533		3852.27	2490.46	0.0982343	1.93201		FALSE
7446.97	48192	994.125	8.02253		4080.64	2396.94	0.0944346	1.82495		FALSE
7449.26	48199.3	1000.12	8.07095		4956.69	2368.57	0.0950046	1.50287		FALSE
7452.57	48209.9	989.125	7.98218		3787.82	2314.21	0.0939597	1.96751		FALSE
7455.07	48218	964.125	7.78043		4197.35	2266.04	0.0915848	1.77613		FALSE
7458.18	48228	911.125	7.35273		5195.49	1639.43	0.0865502	1.43551		FALSE
7461.3	48238	903.125	7.28817		7151.54	2599.26	0.0857903	1.04331		FALSE
7464.74	48249	933.125	7.53026		6043.26	1702.3	0.0886401	1.23522		FALSE
7467.54	48258	1104.12	8.91022		17310.9	2529.34	0.104884	0.431379		FALSE
7470.65	48268	1365.12	11.0165		6079.33	3835.11	0.129677	1.22886		FALSE
7473.39	48276.7	1295.12	10.4516		5338.57	3045.34	0.123027	1.39989		FALSE
7475.62	48283.9	1132.12	9.14196		4617.59	2652.87	0.107544	1.61894		FALSE
7479	48294.7	913.125	7.37352		4317.06	2167.92	0.0867402	1.73243		FALSE
7482.06	48304.5	752.125	6.07344		3995.49	1816.7	0.0714464	1.87263		FALSE
7485.01	48314	692.125	5.58894		4544.38	1225.86	0.0657468	1.64709		FALSE
7487.86	48323.1	642.125	5.18519		3075.92	1548.71	0.0609972	2.43435		FALSE
7493.7	48341.8	616.125	4.97523		5980.69	1116.01	0.0585274	1.25298		FALSE
7496.88	48352	629.125	5.08021		4518.75	1116.67	0.0597623	1.65906		FALSE
7499.37	48360	658.125	5.31439		6483.25	1180.59	0.0625171	1.15673		FALSE
7505.61	48379.9	804.125	6.49334		5122.57	1885.64	0.076386	1.46521		FALSE
7508.11	48387.9	923.125	7.45427		3087.28	2780.71	0.0876901	2.43195		FALSE
7511.24	48397.9	918.125	7.4139		7778.92	2147.25	0.0872152	0.965588		FALSE
7513.71	48405.8	814.125	6.57409		7669.13	1906.89	0.0773359	0.979735		FALSE
7516.25	48414	693.125	5.59701		4529.86	1625.64	0.0658418	1.65927		FALSE
7522.16	48432.8	544.125	4.39383		3122.32	1629.38	0.0516879	2.40915		FALSE
7535.04	48474	366.125	2.95647		4092.27	880.054	0.0347792	1.84129		FALSE
7539.42	48488	369.125	2.9807		12032.8	837.355	0.0350642	0.626574		FALSE
7541.31	48494	368.125	2.97262		4247.23	862.789	0.0349692	1.77558		FALSE
7546.94	48512	342.125	2.76267		4458.65	803.679	0.0324994	1.69265		FALSE
8179.92	50490.8	258.75	2.19232		5073.11	741.265	0.0245794	1.61241		FALSE
8182.9	50500	279.75	2.37025		5917.48	511.677	0.0265742	1.38284		FALSE
8186.55	50511.1	333.5	2.82566		4320.83	994.075	0.0316801	1.89467		FALSE
8189.38	50519.8	398.5	3.37639		6171.43	751.231	0.0378546	1.32698		FALSE
8192.24	50528.6	475.5	4.02879		6602.49	1103.93	0.045169	1.24078		FALSE
8195.3	50537.9	556.5	4.71508		5999.6	998.899	0.0528634	1.36597		FALSE
8198.58	50548	647.5	5.4861		8803.5	1451.02	0.0615078	0.931286		FALSE
8201.19	50556	666.5	5.64709		4919.62	1639.5	0.0633126	1.66704		FALSE
8205.05	50567.8	817.5	6.92647		4057.15	1926.98	0.0776565	2.02237		FALSE
8210.69	50585.1	1304.5	11.0527		1726.48	7317.28	0.123918	4.75575		FALSE
8213.28	50593	1280.5	10.8494		1689.66	9833.39	0.121638	4.8609		FALSE
8225.02	50628.9	497.5	4.21519		4549.19	1226.67	0.0472589	1.80802		FALSE
8228	50638	437.5	3.70683		6285.54	1009.84	0.0415593	1.30904		FALSE
8231.28	50648	381.5	3.23235		7259.61	667.248	0.0362397	1.13385		FALSE
8234.54	50658	371.5	3.14763		6540.19	785.253	0.0352898	1.25907		FALSE
8237.81	50667.9	347.5	2.94428		4449.85	765.847	0.03301	1.85126		FALSE
8241.05	50677.8	361.5	3.0629		5891.46	635.445	0.0343399	1.39881		FALSE
8243.95	50686.7	314.5	2.66468		4793.95	747.926	0.0298752	1.71966		FALSE
8246.34	50694	306.5	2.5969		5490.39	555.32	0.0291153	1.50196		FALSE
8252.23	50712	258.5	2.19021		4292.06	624.237	0.0245556	1.92267		FALSE
8257.48	50728	262.5	2.2241		4602.05	600.386	0.0249356	1.79431		FALSE
8264.04	50748	256.5	2.17326		7091.17	518.364	0.0243656	1.1654		FALSE
8267.06	50757.2	243.5	2.06311		5912.87	437.915	0.0231307	1.39815		FALSE
8280.62	50798.5	253.5	2.14784		2821.94	1164.55	0.0240806	2.93437		FALSE
8283.73	50808	310.5	2.63079		9528.12	706.247	0.0294952	0.869398		FALSE
8287	50817.9	397.5	3.36792		7091.74	698.541	0.0377596	1.16854		FALSE
8290.07	50827.3	397.5	3.36792		5953.83	1088.43	0.0377596	1.39239		FALSE
8292.92	50836	328.5	2.7833		7284.87	589.901	0.0312051	1.13838		FALSE
8296.2	50846	307.5	2.60537		6934.43	662.084	0.0292103	1.19638		FALSE
8299.5	50856	278.5	2.35966		7877.7	535.421	0.0264555	1.05354		FALSE
8302.49	50865.1	243.5	2.06311		5838.43	421.839	0.0231307	1.42204		FALSE
8561.84	51648	324.5	2.79282		10433.8	861.459	0.0308251	0.820588		FALSE
8565.17	51658	361.5	3.11126		8299.78	807.659	0.0343399	1.03198		FALSE
8568.08	51666.7	361.5	3.11126		4394.76	895.316	0.0343399	1.94962		FALSE
8571.16	51675.9	352.5	3.0338		4092.49	668.31	0.0334849	2.09437		FALSE
8573.2	51682	322.5	2.7756		3552.17	787.932	0.0306351	2.41351		FALSE
8576.84	51692.9	270.5	2.32807		4889.68	642.68	0.0256955	1.75407		FALSE
8579.88	51702	249.5	2.14733		7417.34	431.829	0.0237007	1.15673		FALSE
8583.21	51712	264.5	2.27643		7173.39	526.654	0.0251256	1.19654		FALSE
8592.56	51739.9	236.5	2.03544		5495.86	493.351	0.0224658	1.56346		FALSE
8595.26	51748	255.5	2.19897		11110.2	385.052	0.0242706	0.773637		FALSE
8598.6	51758	239.5	2.06126		10904.7	378.596	0.0227508	0.788525		FALSE
8604.62	51776	255.5	2.19897		7845.05	479.982	0.0242706	1.09682		FALSE
8607.3	51784	239.5	2.06126		5444.25	420.719	0.0227508	1.58099		FALSE
8610.64	51794	239.5	2.06126		5261.04	505.058	0.0227508	1.63668		FALSE
8613.98	51803.9	245.5	2.1129		6195.56	545.245	0.0233207	1.39035		FALSE
8617	51812.9	258.5	2.22479		6221.56	598.484	0.0245556	1.38502		FALSE
8620.53	51823.5	258.5	2.22479		3890.36	663.807	0.0245556	2.21587		FALSE
8623.38	51832	320.5	2.75839		10487	582.922	0.0304452	0.822293		FALSE
8634.09	51864	319.5	2.74978		7943.29	593.823	0.0303502	1.08697		FALSE
8637.44	51874	284.5	2.44856		11890.1	711.779	0.0270254	0.726439		FALSE
8640.58	51883.3	272.5	2.34528		5904.9	664.822	0.0258855	1.46329		FALSE
8643.49	51892	258.5	2.22479		4150.27	466.614	0.0245556	2.08263		FALSE
8647.05	51902.6	247.5	2.13012		3332.77	756.252	0.0235107	2.59455		FALSE
8650.2	51912	236.5	2.03544		4368.6	422.002	0.0224658	1.98008		FALSE
8655.98	51929.2	239.5	2.06126		4528.04	592.77	0.0227508	1.91164		FALSE
8662.28	51948	304.5	2.62069		4733.91	734.498	0.0289253	1.82983		FALSE
8665.63	51958	334.5	2.87888		9150.4	793.385	0.0317751	0.947022		FALSE
8671.84	51976.5	317.5	2.73257		3246.08	1024.88	0.0301602	2.67149		FALSE
8675.01	51985.9	324.5	2.79282		4731	618.41	0.0308251	1.83365		FALSE
8686.01	52018.6	329.5	2.85828		5812.67	819.11	0.0313001	1.49432		FALSE
8689.16	52028	368.5	3.19659		4902.65	900.846	0.0350048	1.77234		FALSE
8692.53	52038	406.5	3.52622		7086.17	719.453	0.0386145	1.22669		FALSE
8695.89	52048	384.5	3.33538		8348.27	863.662	0.0365247	1.04164		FALSE
8699.21	52057.9	392.5	3.40478		6525.29	926.246	0.0372846	1.33315		FALSE
8701.95	52066	430.5	3.73441		6710.98	798.845	0.0408944	1.29667		FALSE
8705.3	52076	455.5	3.95127		8070.78	819.924	0.0432692	1.07862		FALSE
8708	52084	449.5	3.89923		5868.67	1072.15	0.0426992	1.48381		FALSE
8711.37	52094	496.5	4.30693		5405.34	1163.52	0.0471639	1.61162		FALSE
8714.74	52104	550.5	4.77536		9587.84	1188.05	0.0522935	0.908936		FALSE
8718.07	52113.9	581.5	5.04427		6613.2	1402.18	0.0552383	1.31828		FALSE
8721.43	52123.9	679.5	5.89438		6912.36	1268.67	0.0645475	1.26171		FALSE
8724.17	52132	765.5	6.6404		7672.44	1759.36	0.0727169	1.13708		FALSE
8727.54	52142	750.5	6.51028		10246.1	1659.96	0.071292	0.851788		FALSE
8730.23	52150	600.5	5.20909		5996.89	1432.65	0.0570431	1.45579		FALSE
8733.6	52160	500.5	4.34163		5392.85	926.468	0.0475438	1.61948		FALSE
8736.3	52168	402.5	3.49152		5371.28	951.056	0.0382346	1.62648		FALSE
8739.67	52178	341.5	2.96237		6146.96	752.325	0.03244	1.42179		FALSE
8743.05	52188	314.5	2.72816		11532.5	472.587	0.0298752	0.758125		FALSE
8746.37	52197.8	237.5	2.06021		7044.7	428.892	0.0225608	1.24155		FALSE
8905.69	52667.9	237.5	2.08372		5921.18	573.425	0.0225608	1.50404		FALSE
8907.76	52674	239.5	2.10127		3470.39	609.458	0.0227508	2.56679		FALSE
8914.56	52694	257.5	2.2592		10469.1	324.482	0.0244606	0.851508		FALSE
8917.29	52702	251.5	2.20656		6537.47	740.731	0.0238907	1.36403		FALSE
8920.7	52712	259.5	2.27674		7359.52	488.603	0.0246506	1.21213		FALSE
8923.78	52721	267.5	2.34693		5707.31	521.649	0.0254105	1.56357		FALSE
8927.47	52731.9	271.5	2.38203		5077.87	676.165	0.0257905	1.75811		FALSE
8929.91	52739	292.5	2.56627		6620.8	572.451	0.0277854	1.34877		FALSE
8936.38	52758	395.5	3.46995		12981.1	920.753	0.0375696	0.688414		FALSE
8941.15	52772	429.5	3.76825		10821.4	801.028	0.0407994	0.82625		FALSE
8943.83	52779.9	449.5	3.94372		5872.82	884.279	0.0426992	1.52292		FALSE
8950.48	52799.3	710.5	6.23363		2791.14	3540.03	0.0674923	3.20675		FALSE
8953.43	52808	823.5	7.22504		8877.2	2029.5	0.0782265	1.00859		FALSE
8955.98	52815.4	769.5	6.75127		1307.81	7142.1	0.0730969	6.84808		FALSE
9448.2	54238	265.562	2.40513		10076.2	677.886	0.0252265	0.937676		FALSE
9451.7	54248	263.562	2.38702		13336.8	425.958	0.0250365	0.708694		FALSE
9455.21	54258	266.562	2.41419		13018	564.49	0.0253215	0.726319		FALSE
9458.69	54267.9	241.562	2.18777		6085.8	572.14	0.0229467	1.55422		FALSE
9461.7	54276.5	245.562	2.224		5530.26	578.794	0.0233266	1.7109		FALSE
9465	54285.9	287.562	2.60438		6642.68	527.324	0.0273163	1.42488		FALSE
9467.84	54294	294.562	2.66778		4437.34	853.336	0.0279813	2.13367		FALSE
9471.35	54304	302.562	2.74023		11826.6	540.944	0.0287412	0.800852		FALSE
9474.56	54313.1	314.562	2.84891		6929.45	617.658	0.0298811	1.36729		FALSE
9482.88	54336.8	337.562	3.05722		7104.18	691.171	0.032066	1.33483		FALSE
9486.09	54345.9	443.562	4.01723		6082.87	1086.11	0.0421352	1.55948		FALSE
9488.91	54354	448.562	4.06252		4355.38	1136.88	0.0426102	2.17866		FALSE
9492.15	54363.2	502.562	4.55158		6479.92	1268.45	0.0477398	1.46485		FALSE
9495.92	54373.9	545.562	4.94102		7623.37	1045.16	0.0518245	1.24563		FALSE
9498.76	54382	621.562	5.62933		7367.02	1472.06	0.0590439	1.28936		FALSE
9502.26	54392	694.562	6.29048		6272.76	1693.56	0.0659784	1.51485		FALSE
9505.54	54401.3	743.562	6.73426		5641.41	1875.59	0.070633	1.68496		FALSE
9509.28	54411.9	811.562	7.35012		5484.1	1596.74	0.0770925	1.73397		FALSE
9512.21	54420.2	813.562	7.36823		5040.4	2131.4	0.0772825	1.88719		FALSE
9515.15	54428.6	849.562	7.69427		4955.93	1722.36	0.0807022	1.91995		FALSE
9518.76	54438.9	879.562	7.96597		4143.16	2361.97	0.083552	2.29746		FALSE
9522.24	54448.8	889.562	8.05654		5134.7	2403.65	0.0845019	1.85449		FALSE
9525.49	54458	952.562	8.62712		5464.57	2556.4	0.0904865	1.74314		FALSE
9529.01	54468	1028.56	9.31543		14503.5	3337.65	0.0977059	0.657013		FALSE
9532.53	54478	1118.56	10.1305		10005.2	2957.38	0.106255	0.952755		FALSE
9537.44	54491.9	1225.56	11.0996		3281.84	4903.06	0.116419	2.90613		FALSE
9540.99	54502	1331.56	12.0596		3979.48	4547.19	0.126489	2.39755		FALSE
9543.11	54508	1451.56	13.1464		13490.5	2970.24	0.137888	0.707394		FALSE
9559.3	54553.9	1935.56	17.5299		1184.33	26849.8	0.183864	8.0715		FALSE
9564.26	54568	2120.56	19.2054		3770.86	8463.75	0.201438	2.53636		FALSE
9586.77	54631.8	4143.56	37.5272		562.129	115877	0.393608	17.0544		FALSE
9603.09	54678	2490.56	22.7636		5298.35	6873.88	0.236585	1.81247		FALSE
9606.61	54687.9	2355.56	21.5297		7546.19	4850.58	0.223761	1.27304		FALSE
9610.61	54699.2	2290.56	20.9356		5485.43	6367.18	0.217587	1.75202		FALSE
9613	54706	2312.56	21.1367		7114.37	4839.98	0.219677	1.35121		FALSE
9617.24	54718	2348.56	21.4658		8219.38	6483.33	0.223096	1.17007		FALSE
9620.77	54728	2444.56	22.3432		6963.9	6749.22	0.232216	1.38152		FALSE
9622.89	54733.9	2467.56	22.5534		9253.87	5142.71	0.2344	1.03988		FALSE
9629.28	54752	2548.56	23.2937		12893.6	5287.76	0.242095	0.746829		FALSE
9631.4	54758	2563.56	23.4308		10689.7	7189.29	0.24352	0.900994		FALSE
9637.07	54774	2650.56	24.226		12171.5	3711.15	0.251784	0.79177		FALSE
9643.54	54792.3	2716.56	24.8293		3311.13	14954.5	0.258054	2.91246		FALSE
9646.84	54801.6	2781.56	25.4234		4717.48	7807.77	0.264228	2.04492		FALSE
9649.11	54808	2813.56	25.7158		4256.68	7834.83	0.267268	2.26681		FALSE
9652.64	54818	2898.56	26.4927		7821.15	6041.3	0.275342	1.23417		FALSE
9663.28	54848	3262.56	29.8197		3773.54	29814.7	0.30992	2.5608		FALSE
9686.7	54914	5521.56	50.4668		559.525	147334	0.524508	17.3124		FALSE
9709.43	54977.9	2048.56	18.7238		4802.86	11932.4	0.194598	2.02159		FALSE
9716.54	54998	1768.56	16.1646		8154.99	4891.63	0.168001	1.19148		FALSE
9723.65	55018	1670.56	15.2689		4452.95	7719.25	0.158691	2.18364		FALSE
9729.59	55034.6	1409.56	12.8833		1630.3	12207.9	0.133898	5.96797		FALSE
9744.33	55076	847.562	7.74668		6863.75	1785.68	0.0805122	1.41968		FALSE
9747.41	55084.7	809.562	7.39936		4730.64	3295.24	0.0769025	2.06049		FALSE
9752.14	55098	783.562	7.16173		13688.7	1074.66	0.0744327	0.712424		FALSE
9758.82	55116.7	666.562	6.09235		4640.43	1842.39	0.0633186	2.103		FALSE
9762.8	55127.9	629.562	5.75417		5088.12	2097.06	0.0598038	1.91874		FALSE
9766.38	55138	571.562	5.22406		12362.2	1157.22	0.0542943	0.790017		FALSE
9769.48	55146.6	530.562	4.84932		4684.1	1459.14	0.0503996	2.08567		FALSE
9773.52	55158	511.562	4.67566		3985.49	1372.17	0.0485947	2.45227		FALSE
9777.06	55167.9	483.562	4.41974		5280.39	1277.89	0.0459349	1.85158		FALSE
9779.89	55175.8	433.562	3.96274		4127.09	901.456	0.0411853	2.36968		FALSE
9782.71	55183.7	420.562	3.84392		3621.48	1429.09	0.0399504	2.7013		FALSE
9786.79	55195.2	416.562	3.80736		4619.77	860.301	0.0395704	2.11846		FALSE
9789.59	55203	380.562	3.48353		3576.92	1299.15	0.0361507	2.73688		FALSE
9793.76	55214.7	367.562	3.36453		6550.75	765.838	0.0349158	1.49506		FALSE
9797.47	55225.1	377.562	3.45607		3261.11	1310.5	0.0358657	3.00434		FALSE
9800.64	55234	425.562	3.89544		8434.44	832.268	0.0404253	1.16198		FALSE
9804.17	55243.9	404.562	3.70321		6962.18	1020.45	0.0384305	1.4082		FALSE
9808.2	55255.1	385.562	3.5293		5121.85	1017.94	0.0366256	1.91497		FALSE
9810.95	55262.8	399.562	3.65745		6384.94	813.668	0.0379555	1.53658		FALSE
9813.5	55270	373.562	3.41945		4553.9	1023.06	0.0354857	2.15497		FALSE
9818.09	55282.8	400.562	3.6666		6499.52	1004.76	0.0380505	1.51059		FALSE
9821.36	55292	421.562	3.85883		5614.28	813.548	0.0400454	1.74935		FALSE
9825.06	55302.3	396.562	3.62999		3745.47	1304.49	0.0376705	2.62319		FALSE
9828.51	55312	421.562	3.85883		6761.77	838.249	0.0400454	1.45354		FALSE
9832.09	55322	453.562	4.15174		9690.62	1195.63	0.0430851	1.0146		FALSE
9835.62	55331.9	466.562	4.27074		5240.2	1238.65	0.04432	1.87696		FALSE
9838.49	55339.9	475.562	4.35312		4052.23	1301.59	0.045175	2.42792		FALSE
9842.07	55349.9	493.562	4.51789		5492.76	1292.28	0.0468848	1.79183		FALSE
9844.97	55358	518.562	4.74673		6201.07	1332.44	0.0492597	1.58763		FALSE
9848.76	55368.6	478.562	4.38058		7350.75	962.36	0.0454599	1.33983		FALSE
9852.13	55378	447.562	4.09682		5234.41	908.53	0.0425152	1.88219		FALSE
9855.71	55388	477.562	4.37143		7971.31	1198.16	0.045365	1.2364		FALSE
9858.81	55396.6	446.562	4.08767		6775.39	924.169	0.0424202	1.45509		FALSE
9862.15	55406	445.562	4.07851		8563.13	918.125	0.0423252	1.1517		FALSE
9865.03	55414	483.562	4.42635		8324.32	1552.25	0.0459349	1.18508		FALSE
9872.17	55433.9	507.562	4.64604		3301.82	1997.84	0.0482147	2.98992		FALSE
9876.63	55446.4	536.562	4.91149		3708.86	1806.57	0.0509695	2.66298		FALSE
9880.07	55456	525.562	4.8108		3852.92	1110.41	0.0499246	2.56431		FALSE
9883.65	55465.9	578.562	5.29595		4848.93	1560.37	0.0549592	2.03832		FALSE
9886.53	55474	639.562	5.85432		6192	1632.48	0.0607538	1.59666		FALSE
9890.12	55484	674.562	6.17469		8433.94	1690.49	0.0640785	1.17266		FALSE
9893.7	55494	716.562	6.55915		8880.73	1807.87	0.0680682	1.11406		FALSE
9897.27	55503.9	748.562	6.85206		7233.49	1955.37	0.071108	1.36826		FALSE
9900.45	55512.8	787.562	7.20905		7154.89	1622.21	0.0748127	1.38373		FALSE
9903.76	55522	869.562	7.95965		8411.44	2213.35	0.0826021	1.17741		FALSE
9907.62	55532.8	823.562	7.53858		3449.38	2901.47	0.0782324	2.87229		FALSE
9911.18	55542.7	902.562	8.26172		6182.38	1896.46	0.0857368	1.60313		FALSE
9914.96	55553.2	972.562	8.90247		6640.26	2633.44	0.0923863	1.49316		FALSE
9918.12	55562	1023.56	9.36931		7697.39	2125.27	0.097231	1.2885		FALSE
9922.17	55573.3	1115.56	10.2114		5523.16	3816.25	0.10597	1.79646		FALSE
9928.86	55591.9	1300.56	11.9049		5150.87	3597.08	0.123544	1.92761		FALSE
9932.47	55601.9	1332.56	12.1978		4919.28	3724.59	0.126584	2.01909		FALSE
9935	55609	1461.56	13.3786		5260.21	3099.19	0.138838	1.88871		FALSE
9938.25	55618	1617.56	14.8066		16079.9	4439.89	0.153657	0.618055		FALSE
9945.38	55637.8	1790.56	16.3901		7471.49	6240.62	0.17009	1.33111		FALSE
9948.37	55646.1	1699.56	15.5572		2120.76	13133.4	0.161446	4.69096		FALSE
9957.67	55672	1336.56	12.2344		13483.8	1882.57	0.126964	0.738494		FALSE
9959.83	55678	1252.56	11.4655		3965.88	3532.62	0.118984	2.51138		FALSE
9963.44	55688	1239.56	11.3465		10420	2570.07	0.117749	0.956181		FALSE
9967.03	55698	1272.56	11.6486		8225.71	3461.34	0.120884	1.21169		FALSE
9970.63	55708	1343.56	12.2985		10214.4	3516.64	0.127629	0.976136		FALSE
9974.22	55717.9	1292.56	11.8316		7966.21	2672.68	0.122784	1.25207		FALSE
9976.77	55725	1197.56	10.962		4469.84	4869.74	0.11376	2.23202		FALSE
9981.41	55737.9	1027.56	9.4783		6681.28	5248.66	0.0976109	1.49394		FALSE
9987.16	55753.9	789.562	7.28297		7945.75	2069.41	0.0750027	1.25692		FALSE
9990.8	55764	668.562	6.16686		14732.4	1367.8	0.0635086	0.67815		FALSE
10017	55836.6	331.562	3.05835		3968.9	707.623	0.031496	2.52388		FALSE
10024.4	55857.2	280.562	2.58792		7370.71	556.741	0.0266514	1.36004		FALSE
10026.9	55864	271.562	2.50491		7234.24	537.856	0.0257965	1.38603		FALSE
10032.7	55880	258.562	2.385		5082.6	669.502	0.0245615	1.97393		FALSE
10036.3	55890	244.562	2.25586		13136.4	475.774	0.0232317	0.764004		FALSE
10039.2	55898	235.562	2.17284		14881.2	464.443	0.0223767	0.674623		FALSE
10113	56102	283.562	2.6156		11503.1	518.664	0.0269364	0.87916		FALSE
10115.9	56110	254.562	2.3481		5092.31	524.454	0.0241816	1.98652		FALSE
10119.5	56119.9	270.562	2.49568		7588.39	528.613	0.0257015	1.33356		FALSE
10123.2	56129.9	287.562	2.65249		7084.76	916.599	0.0273163	1.42887		FALSE
10126.8	56139.8	307.562	2.83697		5795.48	825.023	0.0292162	1.74736		FALSE
10134.8	56161.9	388.562	3.58412		7197.15	1013.52	0.0369106	1.40817		FALSE
10138.3	56171.4	400.562	3.69481		3299.21	1386.6	0.0380505	3.07293		FALSE
10142.1	56182	435.562	4.01765		5540.99	890.171	0.0413753	1.83037		FALSE
10144.3	56188	449.562	4.14679		3511.16	1283.84	0.0427052	2.88915		FALSE
10148.6	56199.9	493.562	4.55265		3595.39	1362.92	0.0468848	2.82267		FALSE
10151.5	56208	528.562	4.87549		5048.08	1455	0.0502096	2.01097		FALSE
10155.2	56218	588.562	5.42893		8813.88	1159.03	0.0559091	1.15218		FALSE
10158.8	56227.9	594.562	5.48428		7602.38	1200.37	0.0564791	1.33626		FALSE
10162.4	56238	621.562	5.73333		7377.96	2026.14	0.0590439	1.3774		FALSE
10165.8	56247.2	628.562	5.7979		7234.14	1309.08	0.0597088	1.40525		FALSE
10169.7	56257.9	685.562	6.32367		5452.98	1870.04	0.0651234	1.86497		FALSE
10173.3	56267.9	745.562	6.89812		5071.22	2052.31	0.070823	2.00609		FALSE
10180.6	56288	934.562	8.6468		4097.99	4205.02	0.0887766	2.4843		FALSE
10190.7	56315.6	1443.56	13.3562		2177.76	11219.5	0.137128	4.67943		FALSE
10193.4	56323.2	1450.56	13.421		1220.65	17563.4	0.137793	8.35081		FALSE
10209.8	56368.2	590.562	5.46403		6082.58	1607.69	0.0560991	1.67854		FALSE
10213.4	56378	520.562	4.81637		7318.61	1053.25	0.0494496	1.39554		FALSE
10217	56388	499.562	4.62207		7163.99	1225.87	0.0474548	1.42617		FALSE
10220.7	56398	416.562	3.85414		7737.24	1045.03	0.0395704	1.32097		FALSE
10224.3	56408	414.562	3.83563		7253.93	794.201	0.0393804	1.40949		FALSE
10227.7	56417.3	411.562	3.80787		6410	985.836	0.0390954	1.59559		FALSE
10231.3	56426.9	346.562	3.20648		5927.8	866.767	0.0329209	1.72598		FALSE
10234.6	56436	308.562	2.85489		4895.98	800.684	0.0293112	2.09041		FALSE
10237.5	56444	265.562	2.45705		4607.69	687.769	0.0252265	2.22183		FALSE
10696.5	57688	267	2.57729		9980.93	652.587	0.0253631	1.07169		FALSE
10709.9	57724	431	4.16035		8254.33	1807.46	0.0409419	1.29749		FALSE
10715.2	57738	546	5.27041		10473.6	1479.17	0.051866	1.02306		FALSE
10718.9	57748	540	5.2125		14352.6	774.704	0.0512961	0.746823		FALSE
10733.8	57788	294	2.83792		8339.52	741.054	0.0279279	1.2871		FALSE
11162.3	58923.4	427	4.35323		3067.19	2729.61	0.0405619	3.63925		FALSE
11165.6	58932	533	5.43389		7461.44	1825.82	0.0506311	1.49644		FALSE
11169.4	58941.9	507	5.16882		5065.53	1449.39	0.0481613	2.20497		FALSE
11172.6	58950.3	455	4.63869		5440.41	1284.33	0.0432217	2.05362		FALSE
11176.2	58959.9	430	4.38381		4937.54	1377.21	0.0408469	2.26351		FALSE
11180.3	58970.6	359	3.65998		6205.93	738.478	0.0341024	1.80155		FALSE
11183.8	58979.9	318	3.24198		6030.88	753.996	0.0302077	1.85443		FALSE
11187.6	58989.8	269	2.74243		5533.46	670.947	0.025553	2.02181		FALSE
11191.1	58999	255	2.5997		6428.12	512.775	0.0242231	1.74096		FALSE
11194.5	59008	250	2.54873		7168.48	535.377	0.0237482	1.56163		FALSE
11198.3	59017.9	242	2.46717		6641.24	527.223	0.0229882	1.68618		FALSE
13333	64368	250.5	2.70477		11199.5	663.113	0.0237957	1.19051		FALSE

## Sheet: 9139-L.p-1_0_F2_1
Spectrum: 9139-L.p-1\0_F2\1 1SLin, "Baseline subt." (D:\Data\BioTyperRealTimeProcessing\China CDC\20120503juntuan\9139-L.p-1\0_F2\1)
m/z	time	Intens.	SN	Quality Fac.	Res.	Area	Rel. Intens.	FWHM	Chi^2	Bk. Peak
2798.98	29690.2	348	4.04038		475.604	2004.95	0.0296397	5.88511		FALSE
3218.8	31811.2	275	3.10792		2658.1	372.249	0.0234222	1.21094		FALSE
3220.43	31819.2	250	2.82539		2969.61	337.191	0.0212929	1.08446		FALSE
3605.56	33645.9	243	2.65971		2504.31	290.857	0.0206967	1.43974		FALSE
3688.03	34024.2	1776	19.2115		759.054	9959.01	0.151265	4.85872		FALSE
3694.12	34051.9	357	3.86178		4997.07	493.302	0.0304063	0.739257		FALSE
3698.52	34072	257	2.78005		4276.02	278.442	0.0218891	0.864945		FALSE
3700.69	34081.9	268	2.89904		3344.25	404.407	0.022826	1.10658		FALSE
3702.88	34091.8	304	3.28846		3213.43	465.622	0.0258922	1.15232		FALSE
3704.67	34100	266	2.8774		2861.9	354.68	0.0226557	1.29448		FALSE
3706.87	34110	241	2.60697		6250.63	263.919	0.0205264	0.59304		FALSE
4072.81	35735.7	404	4.1983		3496.56	727.641	0.0344093	1.16481		FALSE
4074.45	35742.8	482.5	5.01406		4178.39	780.31	0.0410953	0.975123		FALSE
4076.12	35750.1	354	3.67871		6498.28	648.417	0.0301508	0.627262		FALSE
4293.7	36681.9	251.5	2.5564		3373.02	415.125	0.0214207	1.27295		FALSE
4295.91	36691.2	347.5	3.5322		4292.52	432.612	0.0295971	1.00079		FALSE
4298.09	36700.5	338.5	3.44072		3428.89	561.782	0.0288306	1.25349		FALSE
4300.17	36709.3	384.5	3.90829		3147.43	508.1	0.0327485	1.36625		FALSE
4302.24	36718	472.5	4.80277		4164.82	732.537	0.0402436	1.03299		FALSE
4304.6	36728	562.5	5.71759		3691.04	945.803	0.047909	1.16623		FALSE
4311.67	36757.8	2257.5	22.9466		1420.6	9041.48	0.192275	3.0351		FALSE
4313.19	36764.2	2272.5	23.0991		1270.35	10589.8	0.193553	3.39528		FALSE
4336.39	36861.9	242.5	2.46492		5074.36	364.121	0.0206541	0.854568		FALSE
4360.2	36962	284.5	2.89183		6648.44	412.561	0.0242313	0.655823		FALSE
4362.59	36972	326.5	3.31874		2666.41	830.049	0.0278085	1.63613		FALSE
4364.52	36980.1	291.5	2.96298		4685.61	382.243	0.0248275	0.931472		FALSE
4484.93	37481.6	747.5	7.5755		890.73	5069.39	0.0636658	5.03512		FALSE
4769.99	38642.7	251.75	2.52022		4493.95	413.334	0.021442	1.06142		FALSE
4772.32	38652	314	3.1434		5088.34	526.505	0.0267439	0.937893		FALSE
4774.31	38660	366	3.66396		6589.13	475.494	0.0311728	0.724574		FALSE
4776.81	38670	388	3.8842		6751.05	651.654	0.0330466	0.707565		FALSE
4779.02	38678.9	408	4.08442		4696.84	578.649	0.03475	1.0175		FALSE
4781.3	38688	512	5.12554		5210.17	882.289	0.0436079	0.917686		FALSE
4786.79	38710	843	8.38303		2996.98	3291.76	0.0717997	1.5972		FALSE
4794.04	38739	3491	34.7155		802.452	30792.8	0.297334	5.97424		FALSE
4804.32	38780.1	781	7.76648		3261.4	1130.22	0.066519	1.47309		FALSE
4807.26	38791.9	701	6.97094		4233.95	1310.36	0.0597053	1.13541		FALSE
4809.79	38802	637	6.33451		3599.88	891.387	0.0542543	1.3361		FALSE
4812.25	38811.8	707	7.03061		3994.55	1289.77	0.0602163	1.2047		FALSE
4814.29	38819.9	707	7.03061		3849.56	1003	0.0602163	1.25061		FALSE
4816.04	38826.9	665	6.61295		4271.76	1204.08	0.0566391	1.12741		FALSE
4819.3	38840	557	5.53896		3312.37	1074.87	0.0474406	1.45494		FALSE
4821.3	38847.9	612	6.0859		5412.83	865.385	0.052125	0.890716		FALSE
4823.29	38855.9	684	6.80189		4215.3	1222.81	0.0582574	1.14423		FALSE
4825.82	38865.9	599	5.95662		6093.64	1050.08	0.0510178	0.791943		FALSE
4828.02	38874.7	624	6.20523		4598.21	881.624	0.0531471	1.04998		FALSE
4830.34	38884	723	7.18971		5247.58	1231.33	0.0615791	0.920488		FALSE
4832.85	38894	798	7.93553		6846.9	1078.13	0.067967	0.705845		FALSE
4835.05	38902.8	1000	9.94428		4579.36	1774.2	0.0851716	1.05583		FALSE
4837.52	38912.6	1241	12.3409		4922.72	2252.59	0.105698	0.982693		FALSE
4844	38938.4	3761	37.4004		882.162	28461.6	0.32033	5.49106		FALSE
4851.43	38968	1007	10.0139		5078.12	1818.83	0.0857678	0.955361		FALSE
4853.93	38977.9	790	7.85598		3979.7	1693.8	0.0672856	1.21967		FALSE
4856.97	38990	632	6.28478		6362.91	883.52	0.0538285	0.763325		FALSE
4858.98	38998	581	5.77763		5007.58	833.886	0.0494847	0.970324		FALSE
4861.98	39009.9	588	5.84724		4794.43	1096.68	0.0500809	1.01409		FALSE
4863.65	39016.5	530	5.27047		1979.85	1991.98	0.045141	2.45658		FALSE
4868.54	39036	377	3.74899		5173.72	619.547	0.0321097	0.941014		FALSE
4871.06	39046	305	3.03301		6508.28	382.787	0.0259773	0.748441		FALSE
4873.08	39054	242	2.40652		4519.91	333.356	0.0206115	1.07814		FALSE
4967.25	39425.9	439	4.34434		4842.09	784.755	0.0373903	1.02585		FALSE
4971.32	39441.9	887	8.77774		3236.32	2342.88	0.0755472	1.5361		FALSE
4973.06	39448.8	897	8.8767		1669.81	3231.56	0.0763989	2.97822		FALSE
4978.13	39468.7	580	5.73967		4982.8	1006.61	0.0493995	0.999063		FALSE
4980.5	39478	550	5.44279		7590.02	779.849	0.0468444	0.656191		FALSE
4983.04	39488	629	6.22457		5412.75	906.511	0.0535729	0.920611		FALSE
4985.3	39496.8	875	8.65899		3807.64	1637.75	0.0745252	1.30929		FALSE
4987.23	39504.4	837	8.28294		2005.86	2923.92	0.0712886	2.48633		FALSE
5096.36	39930.2	923	8.9698		956.282	7509.42	0.0786134	5.32934		FALSE
5323.43	40801.9	474	4.51814		3107.95	1472.22	0.0403713	1.71284		FALSE
5325.02	40808	570	5.43321		2611.29	2016.73	0.0485478	2.03923		FALSE
5329.85	40826.3	286	2.72614		4109.94	530.699	0.0243591	1.29682		FALSE
5346.65	40890	245	2.33108		4794.51	331.524	0.020867	1.11516		FALSE
5349.28	40899.9	288	2.74021		4291.5	528.196	0.0245294	1.24648		FALSE
5351.06	40906.7	352	3.34915		4562.61	520.373	0.0299804	1.17281		FALSE
5354.04	40918	463	4.40527		6143.67	816.943	0.0394345	0.871472		FALSE
5359.12	40937.2	1044	9.93327		933.486	8187.3	0.0889192	5.74097		FALSE
5368.83	40974	288	2.74021		5571.45	414.931	0.0245294	0.963632		FALSE
5584.63	41782	283	2.67375		4789.43	593.483	0.0241036	1.16603		FALSE
6165.32	43881.9	270	2.43974		4237.27	531.831	0.0229963	1.45502		FALSE
6167.62	43890	332	2.99998		5654.9	501.41	0.028277	1.09067		FALSE
6170.24	43899.2	403	3.64154		4334.61	830.83	0.0343242	1.42348		FALSE
6172.72	43908	442	3.99395		4175.47	716.594	0.0376459	1.47833		FALSE
6174.42	43914	519	4.68973		7505.49	817.956	0.0442041	0.822655		FALSE
6186.16	43955.4	2814	25.4275		847.785	25131.5	0.239673	7.29684		FALSE
6195.54	43988.4	495	4.47286		4450.36	958.643	0.04216	1.39214		FALSE
6198.38	43998.4	303	2.73793		3579.17	612.464	0.025807	1.73179		FALSE
6201.39	44009	242	2.18673		3985.41	502.266	0.0206115	1.55602		FALSE
6203.94	44018	254	2.29517		5253.6	378.827	0.0216336	1.18089		FALSE
6206.74	44027.8	242	2.18733		2570.49	531.158	0.0206115	2.41462		FALSE
6209.07	44036	273	2.46753		10126.6	399.883	0.0232519	0.613146		FALSE
6213.59	44051.9	251	2.26868		3391.23	552.992	0.0213781	1.83225		FALSE
6215.89	44060	251	2.26868		3778.96	516.596	0.0213781	1.64487		FALSE
6221.68	44080.3	248	2.24157		3752.85	516.937	0.0211226	1.65786		FALSE
6223.86	44088	287	2.59407		4031.25	445.201	0.0244443	1.5439		FALSE
6396.07	44688.7	254	2.31022		3283.2	542.915	0.0216336	1.94812		FALSE
6399	44698.9	245	2.22836		5612.02	406.586	0.020867	1.14023		FALSE
6401.62	44708	290	2.63765		10078.2	589.153	0.0246998	0.635193		FALSE
6404.5	44718	317	2.88323		6692.57	606.101	0.0269994	0.956957		FALSE
6406.82	44726	337	3.06513		9374.17	505.176	0.0287028	0.683454		FALSE
6409.36	44734.8	373	3.39257		5401.24	766.329	0.031769	1.18664		FALSE
6412.37	44745.2	409	3.72		4134.47	894.901	0.0348352	1.55095		FALSE
6414.9	44754	513	4.66592		6024.49	836.056	0.043693	1.0648		FALSE
6423.45	44783.5	1086	9.87756		1357.19	6883.95	0.0924964	4.7329		FALSE
6425.88	44791.9	1221	11.1054		4016.1	2687.2	0.103995	1.60003		FALSE
6428.77	44801.9	1300	11.824		4052.48	2896.57	0.110723	1.58638		FALSE
6438.48	44835.5	7621	69.3157		772.25	83163.8	0.649093	8.3373		FALSE
6454.24	44889.9	777	7.06709		5927.59	1630.85	0.0661783	1.08885		FALSE
6456.91	44899.1	749	6.81242		4976.48	1248.3	0.0637935	1.29749		FALSE
6459.5	44908	855	7.77653		4068.51	1774.39	0.0728217	1.58768		FALSE
6462.6	44918.7	958	8.71335		5247.65	2035.46	0.0815944	1.23152		FALSE
6465.28	44927.9	1057	9.61379		5657.27	2265.55	0.0900264	1.14283		FALSE
6467.61	44936	996	9.05897		8825.31	1621.34	0.0848309	0.732848		FALSE
6470.5	44945.9	933	8.48597		5419.84	2057.06	0.0794651	1.19386		FALSE
6473.42	44956	1032	9.38641		6410.28	1700.39	0.0878971	1.00985		FALSE
6475.73	44963.9	1101	10.014		4689.87	2940.72	0.093774	1.38079		FALSE
6478.19	44972.4	942	8.56783		2809.58	3818.11	0.0802317	2.30575		FALSE
6483.87	44992	525	4.77506		5421.3	1052.81	0.0447151	1.196		FALSE
6486.98	45002.7	417	3.79276		4449.29	872.381	0.0355166	1.45798		FALSE
6489.69	45012	335	3.04694		4934.71	548.127	0.0285325	1.31511		FALSE
6492.6	45022	311	2.82866		4060.74	511.395	0.0264884	1.59887		FALSE
6495.5	45032	347	3.15609		6237.08	654.306	0.0295546	1.04143		FALSE
6497.84	45040	328	2.98328		6949.63	527.744	0.0279363	0.93499		FALSE
6503.61	45059.8	303	2.75589		6704.56	493.037	0.025807	0.970029		FALSE
6505.96	45067.9	295	2.68313		3582	611.362	0.0251256	1.81629		FALSE
6510.63	45084	286	2.60127		8086.78	515.379	0.0243591	0.805096		FALSE
6512.97	45092	264	2.36733		4027.11	544.333	0.0224853	1.61728		FALSE
6560.78	45255.8	323	2.89639		1292.41	2114.63	0.0275104	5.07638		FALSE
6564.91	45270	271	2.4301		4918.26	566.612	0.0230815	1.3348		FALSE
6567.83	45280	277	2.4839		9142.04	565.62	0.0235925	0.718421		FALSE
6668.07	45621.5	379	3.37687		790.233	3451.8	0.03228	8.43812		FALSE
7154.72	47244	301	2.65603		7325.66	496.73	0.0256367	0.976666		FALSE
7157.78	47254	346	3.05311		9842.77	693.141	0.0294694	0.727211		FALSE
7160.83	47264	379	3.34431		6799.01	1018.81	0.03228	1.05322		FALSE
7163.27	47272	448	3.95316		9477.29	762.718	0.0381569	0.755835		FALSE
7166.9	47283.9	489	4.31495		4261.1	1121.49	0.0416489	1.68194		FALSE
7169.37	47291.9	548	4.83557		6704.78	961.671	0.046674	1.06929		FALSE
7171.82	47300	591	5.215		8595.16	1352.54	0.0503364	0.834403		FALSE
7174.27	47308	654	5.77091		6351.05	1452.45	0.0557022	1.12962		FALSE
7177.53	47318.7	673	5.93857		5419.02	1507.21	0.0573205	1.32451		FALSE
7180.38	47328	714	6.30036		4059.87	1629.12	0.0608125	1.76862		FALSE
7183.43	47337.9	812	7.16511		5180.21	1408.02	0.0691594	1.38671		FALSE
7186.49	47348	861	7.59749		6442.14	1973.46	0.0733328	1.11555		FALSE
7189.56	47358	1011	8.92109		7445.45	2282.83	0.0861085	0.965631		FALSE
7195.05	47375.9	1224	10.8006		2883.3	5411.04	0.10425	2.49542		FALSE
7201	47395.4	1353	11.9389		4988.78	2440.05	0.115237	1.44344		FALSE
7212.52	47433	3061	27.0104		652.214	52899.8	0.26071	11.0585		FALSE
7230.62	47492	966	8.52401		4270.3	1750.04	0.0822758	1.69323		FALSE
7234.29	47504	965	8.51519		2616.26	3452.75	0.0821906	2.76512		FALSE
7237.36	47514	945	8.33871		9797.2	1670.44	0.0804872	0.738717		FALSE
7239.77	47521.8	951	8.39165		4413.13	2204.18	0.0809982	1.6405		FALSE
7242.28	47530	861	7.59749		3832.71	2073.16	0.0733328	1.8896		FALSE
7245.25	47539.7	825	7.27982		4179.42	1475.17	0.0702666	1.73355		FALSE
7248.4	47549.9	843	7.43866		5817.24	2358.25	0.0717997	1.24602		FALSE
7250.88	47558	721	6.36212		4809.98	1297.6	0.0614087	1.50746		FALSE
7253.33	47566	729	6.43272		5437.36	1614.42	0.0620901	1.33398		FALSE
7256.4	47576	592	5.22383		5180.46	1345.59	0.0504216	1.40073		FALSE
7259.48	47586	534	4.71203		6357.41	911.692	0.0454816	1.14189		FALSE
7261.94	47594	516	4.5532		5100.4	1154.45	0.0439486	1.4238		FALSE
7265.02	47604	457	4.03258		9418.16	764.644	0.0389234	0.771384		FALSE
7270.88	47623	447	3.94434		5140.52	1041.71	0.0380717	1.41442		FALSE
7273.63	47632	445	3.92669		4550.04	782.87	0.0379014	1.59858		FALSE
7276.69	47641.9	425	3.75021		6525.64	738.453	0.0361979	1.11509		FALSE
7279.17	47650	446	3.93552		4113.93	1241.23	0.0379865	1.76939		FALSE
7282.25	47660	434	3.82963		4284.06	771.325	0.0369645	1.69985		FALSE
7285.32	47670	473	4.17377		8682.21	772.844	0.0402862	0.839109		FALSE
7288.08	47678.9	440	3.88257		5358.4	998.824	0.0374755	1.36012		FALSE
7290.86	47687.9	516	4.5532		6790.92	849.157	0.0439486	1.07362		FALSE
7293	47694.9	465	4.10317		5964.38	826.418	0.0396048	1.22276		FALSE
7299.28	47715.3	477	4.20906		6188.71	855.436	0.0406269	1.17945		FALSE
7305.05	47734	527	4.65026		9092.33	918.44	0.0448854	0.803429		FALSE
7307.5	47741.9	601	5.30324		3980.27	1378.77	0.0511881	1.83593		FALSE
7310.56	47751.8	658	5.83514		3695.59	1532.35	0.0560429	1.97818		FALSE
7313.34	47760.8	733	6.50023		4049.69	1753.82	0.0624308	1.8059		FALSE
7316.16	47770	798	7.07665		6093.58	1413.08	0.067967	1.20063		FALSE
7318.89	47778.8	875	7.75949		5061.15	2027.3	0.0745252	1.44609		FALSE
7321.71	47788	952	8.44232		5547.99	1680.82	0.0810834	1.31971		FALSE
7324.76	47797.9	1071	9.49761		3498.19	2512.52	0.0912188	2.09387		FALSE
7327.55	47806.9	1292	11.4574		5296.38	2944.52	0.110042	1.3835		FALSE
7330.15	47815.3	1453	12.8852		5527.72	2622.46	0.123754	1.32607		FALSE
7336.15	47834.7	1707	15.1377		1773.03	8892.77	0.145388	4.13763		FALSE
7358.01	47905.4	4197	37.2189		1111.14	55855.7	0.357465	6.62202		FALSE
7360.66	47914	4512	40.0124		5430.23	10800.9	0.384294	1.3555		FALSE
7376.24	47964.3	11741	104.119		639.59	222789	1	11.5328		FALSE
7395.36	48025.9	3401	30.16		6717.56	6237.08	0.289669	1.1009		FALSE
7404.93	48056.8	4540	40.2607		1245.09	40294.7	0.386679	5.94732		FALSE
7407.25	48064.2	4383	38.8684		917.648	52993.8	0.373307	8.07199		FALSE
7424.16	48118.6	2862	25.3802		1021.78	37812.2	0.243761	7.2659		FALSE
7445.59	48187.5	1479	13.1158		4382.53	2730.65	0.125969	1.69893		FALSE
7447.69	48194.3	1407	12.4773		3771.65	5824.49	0.119836	1.97465		FALSE
7452.56	48209.9	1272	11.2801		17578.3	2304.52	0.108338	0.423964		FALSE
7455.07	48218	1147	10.1716		3966.85	3274.61	0.0976918	1.87934		FALSE
7458.17	48227.9	939	8.32704		16618.8	2182.81	0.0799762	0.448779		FALSE
7460.67	48235.9	827	7.33383		5398.12	1939.67	0.0704369	1.38208		FALSE
7463.79	48246	737	6.53571		2137.68	3210.19	0.0627715	3.49154		FALSE
7469.41	48264	603	5.3474		5580.39	2360.65	0.0513585	1.33851		FALSE
7474.92	48281.7	521	4.71183		4088.58	1257.78	0.0443744	1.82825		FALSE
7478.34	48292.6	479	4.33199		4730.6	1137.84	0.0407972	1.58084		FALSE
7483.14	48308	448	4.05163		6205.27	784.211	0.0381569	1.20593		FALSE
7485.91	48316.9	401	3.62657		6016.43	720.425	0.0341538	1.24424		FALSE
7488.76	48326	387	3.49996		3584.59	1129.99	0.0329614	2.08915		FALSE
7491.88	48336	343	3.10203		4677.79	798.464	0.0292139	1.60159		FALSE
7494.99	48346	333	3.01159		4242.48	890.921	0.0283621	1.76666		FALSE
7498.13	48356	283	2.5594		4615.18	496.538	0.0241036	1.62467		FALSE
7500.63	48364	293	2.64984		4127.12	695.294	0.0249553	1.8174		FALSE
7505	48378	293	2.64984		9904.59	806.687	0.0249553	0.75773		FALSE
7514.35	48407.9	301	2.72219		6272.56	523.093	0.0256367	1.19797		FALSE
7516.89	48416	299	2.7041		4231.25	659.23	0.0254663	1.77652		FALSE
7520.37	48427.1	327	2.95733		4443.78	755.792	0.0278511	1.69233		FALSE
7523.5	48437.1	330	2.98446		5428.44	764.821	0.0281066	1.38594		FALSE
7526.15	48445.6	330	2.98446		3911.12	775.384	0.0281066	1.9243		FALSE
7529.19	48455.3	302	2.73123		5439.75	523.145	0.0257218	1.38411		FALSE
7532.48	48465.8	257	2.32426		6489.92	572.989	0.0218891	1.16064		FALSE
7535.04	48474	251	2.27		7325.2	476.698	0.0213781	1.02865		FALSE
7538.17	48484	243	2.19765		7297.3	381.312	0.0206967	1.03301		FALSE
8195.31	50538	381.5	3.64351		8319.29	858.664	0.032493	0.985098		FALSE
8197.93	50546	421.5	4.02553		3922.91	1262.52	0.0358998	2.08976		FALSE
8201.56	50557.1	488.5	4.66541		5873.28	926.026	0.0416063	1.39642		FALSE
8204.44	50565.9	611.5	5.84012		6259.75	1135.72	0.0520824	1.31067		FALSE
8213.21	50592.8	1178.5	11.2552		1749.55	7856.1	0.100375	4.69447		FALSE
8216.17	50601.8	1111.5	10.6154		3406.94	2862.36	0.0946683	2.4116		FALSE
8218.98	50610.4	1027.5	9.81311		4589.01	2591.81	0.0875138	1.79101		FALSE
8222.09	50619.9	946.5	9.03952		6105.57	1741.78	0.0806149	1.34666		FALSE
8224.73	50628	851.5	8.13223		6444.52	1577.4	0.0725236	1.27624		FALSE
8227.34	50635.9	753.5	7.19628		3392.63	3770.64	0.0641768	2.42506		FALSE
8242.39	50681.9	428.5	4.09238		4405.45	1309.04	0.036496	1.87095		FALSE
8245.69	50692	414.5	3.95867		10552.4	747.44	0.0353036	0.781402		FALSE
8248.75	50701.3	407.5	3.89182		5921.26	762.552	0.0347074	1.39307		FALSE
8251.58	50710	426.5	4.07328		7514.4	960.586	0.0363257	1.0981		FALSE
8256.16	50723.9	385.5	3.68171		6695.05	1172.22	0.0328337	1.23317		FALSE
8258.14	50730	406.5	3.88227		8803.89	517.785	0.0346223	0.938011		FALSE
8260.77	50738	477.5	4.56035		7520.15	1097.67	0.0406694	1.09848		FALSE
8264.04	50748	525.5	5.01877		7749.93	1251	0.0447577	1.06634		FALSE
8267.27	50757.8	546.5	5.21933		5411.78	1659.17	0.0465463	1.52764		FALSE
8269.88	50765.8	494.5	4.72271		3700.57	1224.25	0.0421174	2.23476		FALSE
8273.23	50776	435.5	4.15923		10120.2	546.696	0.0370922	0.817497		FALSE
8275.77	50783.7	381.5	3.64351		4082.11	973.633	0.032493	2.02733		FALSE
8278.72	50792.7	304.5	2.90812		4096.57	921.986	0.0259348	2.02089		FALSE
8282.42	50804	296.5	2.83172		9293.67	503.585	0.0252534	0.891189		FALSE
8285.68	50813.9	283.5	2.70756		5580.02	506.624	0.0241462	1.48488		FALSE
8539.83	51582	286.5	2.80278		6354.14	535.09	0.0244017	1.34398		FALSE
8543.16	51592	324.5	3.17453		5274.28	740.525	0.0276382	1.61978		FALSE
8546.47	51601.9	326.5	3.19409		5975.84	736.397	0.0278085	1.43017		FALSE
8549.16	51610	317.5	3.10605		7634.27	568.655	0.027042	1.11984		FALSE
8552.5	51620	318.5	3.11583		5283.38	739.919	0.0271272	1.61875		FALSE
8555.83	51630	364.5	3.56584		7987.01	788.412	0.0310451	1.07122		FALSE
8559.16	51639.9	382.5	3.74193		5788.11	702.136	0.0325781	1.47875		FALSE
8562.22	51649.1	401.5	3.92781		5653	956.428	0.0341964	1.51463		FALSE
8565.49	51658.9	457.5	4.47564		5590.48	1106.49	0.038966	1.53216		FALSE
8568.51	51668	498.5	4.87674		5760.99	924.92	0.0424581	1.48733		FALSE
8571.85	51677.9	452.5	4.42673		3598.49	1412.42	0.0385402	2.38207		FALSE
8575.17	51687.9	416.5	4.07455		7127.33	791.235	0.035474	1.20314		FALSE
8579.88	51702	336.5	3.29192		10155.3	795.781	0.0286603	0.844868		FALSE
8583.22	51712	311.5	3.04735		5620.98	578.057	0.026531	1.527		FALSE
8586.55	51721.9	311.5	3.04735		6398.81	679.55	0.026531	1.3419		FALSE
8589.48	51730.7	279.5	2.7343		4693.8	667.584	0.0238055	1.82996		FALSE
8592.58	51740	324.5	3.17453		6282.66	562.068	0.0276382	1.36767		FALSE
8595.92	51750	329.5	3.22344		7212.46	673.796	0.028064	1.19182		FALSE
8599.24	51759.9	310.5	3.03757		6073.9	690.607	0.0264458	1.41577		FALSE
8601.95	51768	344.5	3.37019		7095.66	600.769	0.0293416	1.21228		FALSE
8605.26	51777.9	309.5	3.02779		4718.6	755.461	0.0263606	1.82369		FALSE
8608.64	51788	342.5	3.35062		6514.63	608.263	0.0291713	1.32143		FALSE
8611.5	51796.5	324.5	3.17453		4931.42	780.217	0.0276382	1.74625		FALSE
8623.62	51832.7	386.5	3.78106		6432.54	967.651	0.0329188	1.34062		FALSE
8628.74	51848	475.5	4.65174		11035.2	1162.92	0.0404991	0.781928		FALSE
8632.71	51859.8	440.5	4.30934		3786.92	1113.96	0.0375181	2.27961		FALSE
8639.46	51880	360.5	3.52671		5089.51	636.007	0.0307044	1.6975		FALSE
8642.41	51888.8	306.5	2.99844		3186.98	1126.79	0.0261051	2.71178		FALSE
8648.85	51908	284.5	2.78322		12143.8	499.484	0.0242313	0.712204		FALSE
8652.19	51917.9	263.5	2.57778		6542.46	499.564	0.0224427	1.32247		FALSE
8658.22	51935.9	277.5	2.71474		5185.06	535.991	0.0236351	1.66984		FALSE
8661.13	51944.6	290.5	2.84191		5731.02	715.996	0.0247424	1.51127		FALSE
8664.28	51954	315.5	3.08648		5193.08	784.04	0.0268716	1.66843		FALSE
8666.98	51962	333.5	3.26257		4649.95	832.584	0.0284047	1.86389		FALSE
8670.34	51972	340.5	3.33105		5541.62	644.467	0.0290009	1.56458		FALSE
8673.68	51981.9	388.5	3.80063		5298.72	898.16	0.0330892	1.63694		FALSE
8677.37	51992.9	382.5	3.74193		4857.56	926.803	0.0325781	1.78636		FALSE
8679.75	52000	405.5	3.96694		7569.19	759.512	0.0345371	1.14672		FALSE
8683.09	52009.9	420.5	4.16117		6038.17	1023.46	0.0358147	1.43803		FALSE
8686.44	52019.9	377.5	3.73565		5979.39	939.495	0.0321523	1.45273		FALSE
8689.16	52028	400.5	3.96325		6375.89	755.635	0.0341112	1.36281		FALSE
8692.52	52038	375.5	3.71586		4392.83	943.977	0.0319819	1.9788		FALSE
8698.17	52054.8	348.5	3.44867		3783.17	907.729	0.0296823	2.29917		FALSE
8701.93	52066	400.5	3.96325		5818.09	955.288	0.0341112	1.49567		FALSE
8704.64	52074	406.5	4.02263		7171.74	749.742	0.0346223	1.21374		FALSE
8708.22	52084.6	393.5	3.89398		4812.21	999.339	0.033515	1.80961		FALSE
8710.7	52092	408.5	4.04242		6448.1	790.66	0.0347926	1.35089		FALSE
8714.35	52102.8	440.5	4.35908		6484.86	1078.29	0.0375181	1.3438		FALSE
8717.43	52112	492.5	4.87366		10132.3	1193.83	0.041947	0.860363		FALSE
8720.13	52120	540.5	5.34866		14005.6	1305.02	0.0460353	0.622619		FALSE
8723.49	52130	630.5	6.23928		7439.8	1534.73	0.0537007	1.17254		FALSE
8726.19	52138	656.5	6.49657		3763.22	1655.94	0.0559152	2.31881		FALSE
8729.55	52148	628.5	6.21949		8694.24	1455.13	0.0535304	1.00406		FALSE
8732.91	52157.9	499.5	4.94293		4123.5	1189.67	0.0425432	2.11784		FALSE
8735.62	52166	408.5	4.04242		8481.1	720.724	0.0347926	1.03001		FALSE
8738.98	52175.9	308.5	3.05284		8211.78	699.449	0.0262754	1.0642		FALSE
8913.88	52692	244.5	2.4504		7427.02	449.589	0.0208245	1.2002		FALSE
8917.29	52702	276.5	2.77111		8837.43	633.441	0.02355	1.00904		FALSE
8920.69	52712	308.5	3.09181		11170.9	537.395	0.0262754	0.798564		FALSE
8923.42	52720	357.5	3.5829		6095.27	831.973	0.0304489	1.46399		FALSE
8927.2	52731.1	360.5	3.61296		4478.56	1133.62	0.0307044	1.99332		FALSE
8930.23	52740	394.5	3.95371		10808.1	716.908	0.0336002	0.826254		FALSE
8933.25	52748.8	421.5	4.22431		4321.76	1072.6	0.0358998	2.06704		FALSE
8936.38	52758	452.5	4.53499		9144.45	838.641	0.0385402	0.977246		FALSE
8947.28	52790	610.5	6.11848		5037.72	1540.14	0.0519973	1.77606		FALSE
8950.7	52800	666.5	6.67972		6782.67	1692.02	0.0567669	1.31964		FALSE
8953.63	52808.6	722.5	7.24096		4710.59	1427.48	0.0615365	1.90074		FALSE
8956.46	52816.8	808.5	8.10286		5394.69	2092.23	0.0688613	1.66024		FALSE
8960.01	52827.2	937.5	9.39571		4190.93	1864.86	0.0798484	2.13795		FALSE
8968.56	52852.3	1630.5	16.341		1801.96	13029.9	0.138872	4.97712		FALSE
8971.41	52860.6	1494.5	14.978		4663.32	3916.76	0.127289	1.92382		FALSE
8974.59	52869.9	1290.5	12.9335		6948.29	3143.91	0.109914	1.29163		FALSE
8977.98	52879.8	966.5	9.68635		9078.56	2805.83	0.0823184	0.988921		FALSE
8980.74	52887.9	658.5	6.59954		5939.68	1626.6	0.0560855	1.51199		FALSE
8984.18	52898	555.5	5.56727		6734.92	1285.12	0.0473128	1.33397		FALSE
8987.59	52907.9	427.5	4.28444		5631.73	1016.71	0.0364109	1.59588		FALSE
8990.98	52917.9	375.5	3.76329		4881.88	894.644	0.0319819	1.8417		FALSE
8994.02	52926.8	320.5	3.21208		4881.24	786.64	0.0272975	1.84257		FALSE
8997.18	52936	326.5	3.27221		4539.38	592.572	0.0278085	1.98203		FALSE
9000.59	52945.9	303.5	3.0417		4832.44	703.587	0.0258496	1.86253		FALSE
9004	52955.9	294.5	2.9515		5563.38	687.289	0.025083	1.61844		FALSE
9006.76	52964	266.5	2.67089		4719.09	659.998	0.0226982	1.90858		FALSE
9010.18	52974	244.5	2.4504		4935.26	571.514	0.0208245	1.82567		FALSE
9457.31	54264	277	2.87575		9638.99	472.253	0.0235925	0.981152		FALSE
9460.82	54274	256	2.65773		8043.81	518.623	0.0218039	1.17616		FALSE
9464.29	54283.9	268	2.78231		6635.06	581.946	0.022826	1.42641		FALSE
9467.14	54292	256	2.65773		4676.95	646.419	0.0218039	2.02421		FALSE
9470.65	54302	316	3.28064		9508.32	543.161	0.0269142	0.996039		FALSE
9474.15	54312	303	3.14568		6108.41	715.266	0.025807	1.551		FALSE
9477.65	54321.9	322	3.34293		5463.95	792.219	0.0274253	1.73458		FALSE
9480.78	54330.8	335	3.47789		5362.21	671.733	0.0285325	1.76807		FALSE
9484.67	54341.9	371	3.85164		5836.51	949.677	0.0315987	1.62506		FALSE
9487.5	54350	428	4.4434		5645.59	1087.21	0.0364535	1.68052		FALSE
9491.38	54361	466	4.8379		4419.99	1211.67	0.03969	2.14737		FALSE
9494.84	54370.8	505	5.24279		4754.34	1355.8	0.0430117	1.99709		FALSE
9498.74	54382	570	5.91761		3775.48	1549.45	0.0485478	2.51591		FALSE
9501.81	54390.7	679	7.04922		6173.86	1755.71	0.0578315	1.53904		FALSE
9505.78	54402	757	7.859		4985.75	2017.28	0.0644749	1.90659		FALSE
9507.9	54408	789	8.19122		16219	1638.75	0.0672004	0.586219		FALSE
9512.12	54420	888	9.21901		4188.03	3513.38	0.0756324	2.27126		FALSE
9514.94	54428	942	9.77963		4577.04	1946.01	0.0802317	2.07884		FALSE
9519.27	54440.3	987	10.2468		3732.17	2698.52	0.0840644	2.5506		FALSE
9526.19	54460	1156	12.0013		8620.2	3083.03	0.0984584	1.1051		FALSE
9529.42	54469.1	1229	12.7592		4775.77	3379.03	0.104676	1.99537		FALSE
9541.5	54503.4	1750	18.1681		2123.13	16535.9	0.14905	4.49408		FALSE
9543.81	54510	1848	19.1855		7818.4	3819.54	0.157397	1.22069		FALSE
9553.66	54538	2257	23.4317		1578.62	18888	0.192232	6.05191		FALSE
9589.01	54638.1	5778	59.9859		752.439	134503	0.492122	12.7439		FALSE
9591.14	54644.1	5585	57.9822		1356.05	78738.6	0.475684	7.07287		FALSE
9611.57	54701.9	3118	32.7369		7165.28	6552.65	0.265565	1.34141		FALSE
9615.12	54712	3102	32.5689		7943.35	6520.19	0.264202	1.21046		FALSE
9618.41	54721.3	3173	33.3143		5812.79	8831.01	0.27025	1.6547		FALSE
9621.49	54730	3312	34.7737		6616.56	9128.17	0.282088	1.45415		FALSE
9625.43	54741.1	3332	34.9837		5237.89	9283.79	0.283792	1.83765		FALSE
9628.55	54749.9	3464	36.3696		6911.47	7162.64	0.295034	1.39313		FALSE
9631.74	54758.9	3437	36.0861		5362.04	9547.79	0.292735	1.79628		FALSE
9634.93	54768	3469	36.4221		6169.09	9648.93	0.29546	1.56181		FALSE
9638.48	54778	3522	36.9786		5828.94	9841.11	0.299974	1.65356		FALSE
9643.01	54790.8	3567	37.4511		3801.3	10006.4	0.303807	2.53676		FALSE
9644.86	54796	3613	37.934		15125.6	7627.53	0.307725	0.637652		FALSE
9648.85	54807.3	3707	38.921		4479.69	15556.7	0.315731	2.15391		FALSE
9652.61	54817.9	3795	39.8449		4736.86	8020.78	0.323226	2.03776		FALSE
9655.08	54824.8	3849	40.4119		6913.81	8135.46	0.327826	1.39649		FALSE
9658.98	54835.8	4044	42.4592		6350.68	11191.4	0.344434	1.52094		FALSE
9662.24	54845	4165	43.7297		5665.19	11625.4	0.35474	1.70555		FALSE
9666.1	54855.9	4334	45.504		3866.27	15163.3	0.369134	2.50011		FALSE
9668.96	54864	4577	48.0554		5919.28	12677.7	0.389831	1.63347		FALSE
9687.94	54917.5	7223	75.8366		1173.3	107484	0.615195	8.25702		FALSE
9689.84	54922.8	7197	75.5636		905.683	130449	0.61298	10.6989		FALSE
9719.63	55006.6	2559	26.8678		702.951	50765.1	0.217954	13.8269		FALSE
9744.45	55076.4	1364	14.3211		4487.62	3757.83	0.116174	2.17141		FALSE
9747.85	55085.9	1276	13.3971		6814.77	3509.07	0.108679	1.4304		FALSE
9751.65	55096.6	1180	12.3892		2226.33	8680.18	0.100503	4.38014		FALSE
9759.97	55120	1055	11.0768		4979.86	2201.43	0.0898561	1.95989		FALSE
9762.1	55125.9	1013	10.6358		2733.92	4156.06	0.0862789	3.57074		FALSE
9767.33	55140.6	927	9.73287		4981.48	2543.05	0.0789541	1.96073		FALSE
9770.67	55150	867	9.10291		8493.96	1740.08	0.0738438	1.15031		FALSE
9774.06	55159.5	774	8.12647		4642.27	2149.96	0.0659228	2.10545		FALSE
9777.45	55169	720	7.55951		5303.44	1941.16	0.0613236	1.8436		FALSE
9781.35	55179.9	684	7.18153		4328.88	1784.83	0.0582574	2.25956		FALSE
9784.22	55188	660	6.92955		7534.76	1298.94	0.0562133	1.29854		FALSE
9787.77	55197.9	635	6.66707		5883.84	1669.38	0.054084	1.6635		FALSE
9791.06	55207.1	596	6.30956		6806.15	1223.88	0.0507623	1.43856		FALSE
9794.49	55216.8	555	5.87552		5745.88	1511.24	0.0472702	1.70461		FALSE
9797.79	55226	566	5.99197		4599.17	1445.25	0.0482071	2.13034		FALSE
9801.3	55235.8	538	5.69555		6683.95	1096.48	0.0458223	1.46639		FALSE
9804.52	55244.9	504	5.3356		3615.12	1653.3	0.0429265	2.71209		FALSE
9807.79	55254	473	5.00742		9901.94	1248.96	0.0402862	0.990492		FALSE
9812.79	55268	460	4.8698		7277.3	1805.47	0.0391789	1.34841		FALSE
9818.14	55283	425	4.49927		5592.32	1182.72	0.0361979	1.75565		FALSE
9821.36	55292	435	4.60513		8023.44	893.336	0.0370497	1.22408		FALSE
9824.94	55302	437	4.62631		3830.32	1494.09	0.03722	2.56504		FALSE
9829.22	55313.9	468	4.95449		6047.64	954.278	0.0398603	1.6253		FALSE
9832.09	55322	507	5.36736		9790.49	1332.65	0.043182	1.00425		FALSE
9835.66	55332	535	5.66379		8906.35	1080.69	0.0455668	1.10434		FALSE
9838.52	55339.9	536	5.67437		5925.55	1412.97	0.045652	1.66035		FALSE
9841.78	55349.1	524	5.54733		5797.54	1079.43	0.0446299	1.69758		FALSE
9845.62	55359.8	519	5.4944		5327.22	1400.42	0.0442041	1.84817		FALSE
9848.55	55368	509	5.38854		6819.91	1335.64	0.0433524	1.44409		FALSE
9851.69	55376.7	471	4.98625		4388.29	1314.78	0.0401158	2.24499		FALSE
9855.71	55388	536	5.67437		8068.91	1320.11	0.045652	1.22144		FALSE
9859.28	55398	472	4.99684		6882.03	949.286	0.040201	1.43261		FALSE
9861.61	55404.5	444	4.70041		4014.85	1238.01	0.0378162	2.45628		FALSE
9865.72	55415.9	475	5.0286		4807.54	1277.73	0.0404565	2.05214		FALSE
9868.61	55424	487	5.15563		5473.39	1022.33	0.0414786	1.80302		FALSE
9872.16	55433.9	499	5.28267		5158.95	1386.81	0.0425006	1.9136		FALSE
9875.77	55444	539	5.70613		6866.35	1430.52	0.0459075	1.43829		FALSE
9879.3	55453.8	548	5.80141		4854.12	1511	0.046674	2.03524		FALSE
9882.48	55462.7	606	6.41543		6347.3	1577.64	0.051614	1.55696		FALSE
9885.8	55471.9	622	6.58481		6310.92	1668.01	0.0529767	1.56646		FALSE
9889.4	55482	630	6.66951		7152.03	1303.42	0.0536581	1.38274		FALSE
9892.61	55490.9	692	7.32587		6768.87	1841.24	0.0589388	1.46149		FALSE
9895.86	55500	765	8.09868		10540.8	1960.73	0.0651563	0.938812		FALSE
9899.43	55509.9	814	8.61742		8232.45	2131.81	0.0693297	1.20249		FALSE
9902.32	55518	870	9.21027		11917.2	1693.27	0.0740993	0.830926		FALSE
9905.91	55528	880	9.31613		8567.15	2918.55	0.074951	1.15627		FALSE
9909.48	55537.9	976	10.3324		7761.97	1974.75	0.0831275	1.27667		FALSE
9912.59	55546.6	992	10.5018		6428.53	2672.75	0.0844902	1.54197		FALSE
9915.95	55555.9	1034	10.9465		5775.62	2171.77	0.0880675	1.71686		FALSE
9919.55	55566	1107	11.7193		7352.91	3781.29	0.094285	1.34906		FALSE
9923.13	55575.9	1203	12.7356		4691.66	2545.25	0.102461	2.11506		FALSE
9926.36	55584.9	1297	13.7307		4946.44	3644.65	0.110468	2.00677		FALSE
9930.32	55595.9	1382	14.6306		4975.61	3879.28	0.117707	1.9958		FALSE
9937.34	55615.5	1566	16.5785		2092.21	8458.85	0.133379	4.74969		FALSE
9943.97	55633.9	1963	20.7813		2472.6	11540.3	0.167192	4.02167		FALSE
9946.85	55641.9	2017	21.353		5478.55	4287.16	0.171791	1.8156		FALSE
9952.69	55658.1	1825	19.3204		2903.04	11924.3	0.155438	3.42837		FALSE
9960.51	55679.9	1491	15.7845		6443.3	3194.34	0.126991	1.54587		FALSE
9963.43	55688	1449	15.3399		10342.4	3074.9	0.123414	0.96336		FALSE
9966.31	55696	1489	15.7633		13838.5	2095.51	0.126821	0.720188		FALSE
9970.54	55707.7	1525	16.1444		2875.41	5399.72	0.129887	3.46752		FALSE
9973.52	55716	1620	17.1502		10114.4	4445.9	0.137978	0.986074		FALSE
9976.41	55724	1576	16.6843		1232.01	17654.3	0.13423	8.09768		FALSE
9990.79	55763.9	928	9.91455		6927.63	3571.38	0.0790393	1.44217		FALSE
9995.85	55778	766	8.18378		3423.16	4737.79	0.0652415	2.92007		FALSE
10003.8	55800	594	6.34617		7752.11	1215.99	0.0505919	1.29046		FALSE
10007.4	55809.9	574	6.13249		4975.84	1193.71	0.0488885	2.01119		FALSE
10010.3	55817.9	546	5.83334		5508.73	1479.18	0.0465037	1.81716		FALSE
10013.2	55826	484	5.17095		4727.08	1321.33	0.0412231	2.11826		FALSE
10016.8	55836	455	4.86112		4601.39	942.503	0.0387531	2.1769		FALSE
10020.1	55845.1	417	4.45514		4374.09	1147.01	0.0355166	2.29078		FALSE
10023.5	55854.6	365	3.89958		5013.98	980.193	0.0310876	1.99912		FALSE
10027.2	55864.7	350	3.73932		5342.34	719.763	0.0298101	1.87692		FALSE
10031.2	55875.9	328	3.50428		4968.07	667.059	0.0279363	2.01913		FALSE
10033.4	55882	320	3.41881		6627.79	636.262	0.0272549	1.51384		FALSE
10037.1	55892.2	285	3.04488		5214.4	758.419	0.0242739	1.92488		FALSE
10040.6	55901.9	282	3.01283		4518.09	773.783	0.0240184	2.22231		FALSE
10043.8	55910.8	263	2.80983		4302.77	551.181	0.0224001	2.33427		FALSE
10047.9	55922	260	2.77778		4746.36	684.756	0.0221446	2.11696		FALSE
10050	55927.9	244	2.60684		3968.52	653.987	0.0207819	2.53243		FALSE
10056.5	55946	252	2.69231		5452.79	617.799	0.0214632	1.84429		FALSE
10060.2	55956	271	2.8953		10604.2	459.376	0.0230815	0.948698		FALSE
10063.1	55964	249	2.66026		8619.79	560.746	0.0212077	1.16744		FALSE
10113.8	56104	248	2.64958		9541.55	540.148	0.0211226	1.05997		FALSE
10120.6	56122.9	261	2.78847		6813.73	528.785	0.0222298	1.48533		FALSE
10123.9	56132	269	2.87394		11224.3	652.167	0.0229112	0.901968		FALSE
10127.6	56142	262	2.79915		4204.73	695.067	0.022315	2.40861		FALSE
10131.2	56151.9	331	3.53633		7691.48	633.882	0.0281918	1.31719		FALSE
10134.5	56161.2	298	3.18377		6494.85	619.288	0.0253811	1.5604		FALSE
10137.7	56169.9	317	3.38676		5193.46	670.038	0.0269994	1.95201		FALSE
10147.5	56197	385	4.11326		5087.73	1070.8	0.0327911	1.99451		FALSE
10154.9	56217.2	469	5.01069		5358.08	1563.56	0.0399455	1.89525		FALSE
10158.1	56226	508	5.42736		5832.6	1029.24	0.0432672	1.7416		FALSE
10161.2	56234.6	539	5.75856		5214.46	1469.37	0.0459075	1.94866		FALSE
10164.6	56243.9	583	6.22864		5900.66	1526.23	0.0496551	1.72262		FALSE
10168	56253.3	596	6.36753		5861.99	1250.16	0.0507623	1.73457		FALSE
10171.4	56262.7	652	6.95742		4966.8	1829.54	0.0555319	2.04788		FALSE
10174.8	56272	712	7.59767		6799.84	1917.12	0.0606422	1.49633		FALSE
10178.4	56282	780	8.32329		7005.77	1594.66	0.0664339	1.45286		FALSE
10181.3	56289.9	823	8.78214		5833.18	1727.55	0.0700962	1.74542		FALSE
10191.3	56317.2	1237	13.1999		2354.68	9608.47	0.105357	4.32808		FALSE
10194.7	56326.5	1305	13.9255		1864.23	8881.86	0.111149	5.46857		FALSE
10201	56344.1	1067	11.3858		1821.59	9204.94	0.0908781	5.60009		FALSE
10213.4	56378	469	5.00465		9043.96	945.672	0.0399455	1.12931		FALSE
10228.7	56420	329	3.51072		5582.44	864.475	0.0280215	1.8323		FALSE
10232.4	56430	300	3.20127		4753.91	822.759	0.0255515	2.15241		FALSE
10238.9	56448	258	2.75309		5399.33	662.686	0.0219743	1.89633		FALSE
10680.1	57644	255	2.84284		9418.73	763.925	0.0217188	1.13392		FALSE
10683.8	57654	279	3.1104		9211.62	529.837	0.0237629	1.15982		FALSE
10686.1	57660	272	3.03237		5301.34	751.275	0.0231667	2.01573		FALSE
10690.5	57672	318	3.54519		6887.07	845.78	0.0270846	1.55226		FALSE
10694.5	57682.7	351	3.91309		6025.78	961.072	0.0298952	1.7748		FALSE
10698	57692	422	4.70463		7010.37	1126.11	0.0359424	1.52602		FALSE
10701.7	57701.9	488	5.44042		6914.23	1026.7	0.0415638	1.54778		FALSE
10705.4	57711.9	540	6.02014		5043.47	1528.49	0.0459927	2.12263		FALSE
10709.2	57721.9	660	7.35795		5977.68	1820.7	0.0562133	1.79152		FALSE
10712.6	57731.1	757	8.43934		7189.2	2090.06	0.0644749	1.49009		FALSE
10715.9	57739.9	888	9.89978		6870.11	2466.02	0.0756324	1.55978		FALSE
10721.1	57754	997	11.115		5063.35	2868.76	0.0849161	2.1174		FALSE
10724.8	57763.9	898	10.0113		4615.41	4385.88	0.0764841	2.3237		FALSE
10730.9	57780.2	557	6.20966		8855.22	1799.88	0.0474406	1.21182		FALSE
10734.8	57790.7	391	4.35903		5528.08	1067.08	0.0333021	1.94188		FALSE
10738.3	57800	310	3.456		6905.26	775.194	0.0264032	1.55509		FALSE
10742	57810	275	3.06581		6672.8	527.645	0.0234222	1.60983		FALSE
11161.3	58920.8	330	3.77279		5798.41	892.361	0.0281066	1.92489		FALSE
11165	58930.6	424	4.92694		5832.79	1175.73	0.0361128	1.91418		FALSE
11168.1	58938.6	455	5.28716		4858.76	1649.09	0.0387531	2.29855		FALSE
11171.9	58948.7	482	5.60091		6180.22	1350.47	0.0410527	1.80769		FALSE
11175.4	58957.9	416	4.83398		3956.4	2172.54	0.0354314	2.82465		FALSE
11183.1	58978	258	2.998		11064.8	646.59	0.0219743	1.0107		FALSE

## Sheet: 9140-L.b_1_0_A12_1
Spectrum: 9140-L.b_1\0_A12\1 1SLin, "Baseline subt." (D:\Data\BioTyperRealTimeProcessing\China CDC\20120503juntuan\9140-L.b_1\0_A12\1)
m/z	time	Intens.	SN	Quality Fac.	Res.	Area	Rel. Intens.	FWHM	Chi^2	Bk. Peak
2681.24	29067.2	432	3.99629		2352.77	835.081	0.0346988	1.13961		FALSE
2682.29	29072.9	447	4.13505		1059.04	1397.16	0.0359036	2.53276		FALSE
3387.84	32625.9	400.75	3.63324		1509.47	1119.07	0.0321888	2.24439		FALSE
3534.78	33317.8	335.25	3.01804		1411.75	908.387	0.0269277	2.50383		FALSE
3660.85	33900	629.25	5.52122		2693.68	1751.72	0.0505422	1.35905		FALSE
3664.79	33918	764.25	6.72628		4489.13	1246.52	0.0613855	0.81637		FALSE
3666.6	33926.3	672.25	5.91658		1399.42	2059.63	0.053996	2.62009		FALSE
3670.9	33945.9	323.25	2.84497		5422.01	450.969	0.0259639	0.677037		FALSE
4288.49	36659.9	255	2.20325		3218.59	492.319	0.0204819	1.33241		FALSE
4290.88	36670	303	2.61798		5301.25	448.072	0.0243373	0.809409		FALSE
4292.98	36678.9	358	3.09319		3729.69	595.081	0.028755	1.15103		FALSE
4295.33	36688.8	428	3.698		4042.36	721.775	0.0343775	1.06258		FALSE
4297.5	36698	520	4.4929		6086.35	831.688	0.0417671	0.706089		FALSE
4299.4	36706	543	4.69163		5274.44	933.955	0.0436145	0.815138		FALSE
4301.97	36716.8	633	5.46924		4265.67	1104.91	0.0508434	1.00851		FALSE
4311.83	36758.5	2601	22.4731		581.667	24593.5	0.208916	7.41289		FALSE
4324.05	36810	253	2.18597		6030.28	311.017	0.0203213	0.717055		FALSE
4328.31	36827.9	236	2.03909		4080.38	386.33	0.0189558	1.06076		FALSE
4407.85	37161.3	235	2.04115		4025.06	292.794	0.0188755	1.0951		FALSE
4428.64	37248	238	2.06721		2764.18	393.125	0.0191165	1.60215		FALSE
4430.77	37256.8	254	2.20618		4736.98	349.06	0.0204016	0.935357		FALSE
4435.9	37278.2	427	3.70882		2184.48	1455.75	0.0342972	2.03065		FALSE
4437.51	37284.9	447	3.88253		4631.42	622.184	0.0359036	0.958131		FALSE
4439.19	37291.9	429	3.72619		3549.47	1164.82	0.0344578	1.25066		FALSE
4479.7	37460	245	2.12801		3348.58	617.764	0.0196787	1.33779		FALSE
4772.29	38651.9	253.5	2.17153		3694.3	349.331	0.0203614	1.2918		FALSE
4778.33	38676.1	798.5	6.84009		789.269	6144.32	0.0641365	6.05412		FALSE
5056.69	39776	253.5	2.16569		5484.76	390.535	0.0203614	0.921953		FALSE
5059.26	39786	327.5	2.79788		5501.17	501.196	0.0263052	0.919669		FALSE
5061.31	39794	275.5	2.35364		4071.35	458.496	0.0221285	1.24315		FALSE
5095.77	39928	250	2.13579		1543.35	879.958	0.0200803	3.30176		FALSE
5248.4	40516	268	2.2903		2330.17	763.682	0.0215261	2.25237		FALSE
5251.02	40526	242	2.06811		10038.8	230.501	0.0194378	0.523074		FALSE
5270.58	40600.7	250	2.13648		4619.45	447.948	0.0200803	1.14096		FALSE
5273.01	40610	252	2.15357		5292.27	440.512	0.020241	0.99636		FALSE
5275.45	40619.3	273	2.33303		4906.37	399.308	0.0219277	1.07522		FALSE
5277.79	40628.2	290	2.47831		2926.15	590.872	0.0232932	1.80366		FALSE
5280.51	40638.6	330	2.82015		4136.31	638.087	0.026506	1.27662		FALSE
5282.62	40646.6	370	3.16198		5258.8	548.126	0.0297189	1.00453		FALSE
5284.88	40655.3	385	3.29017		3596.94	767.882	0.0309237	1.46927		FALSE
5287.68	40665.9	395	3.37563		3866.85	602.893	0.0317269	1.36744		FALSE
5290.32	40676	453	3.87129		7366.18	855.704	0.0363855	0.71819		FALSE
5291.9	40682	485	4.14476		3461.34	978.095	0.0389558	1.52886		FALSE
5295.56	40695.9	522	4.46096		3439.12	1060.84	0.0419277	1.5398		FALSE
5305.69	40734.5	873	7.46057		2103.94	4552.19	0.0701205	2.52179		FALSE
5308.14	40743.8	981	8.38353		4011.81	1968.47	0.0787952	1.32313		FALSE
5310.57	40753	1022	8.73391		4398.12	2097.77	0.0820884	1.20746		FALSE
5312.92	40762	1173	10.0243		8093	2882.4	0.0942169	0.656484		FALSE
5323.78	40803.3	2127	18.1771		1219.44	15950.3	0.170843	4.36578		FALSE
5325.02	40808	2207	18.8608		1490.45	12003	0.177269	3.57277		FALSE
5331.33	40831.9	1924	16.4423		3631.36	3010.6	0.154538	1.46814		FALSE
5333.68	40840.8	1939	16.5454		5332.23	3030.18	0.155743	1.00027		FALSE
5336.06	40849.9	2048	17.4755		4259.24	3192.12	0.164498	1.25282		FALSE
5338.73	40860	2242	19.1309		3056.36	5648.09	0.18008	1.74676		FALSE
5351.63	40908.9	4629	39.499		982.512	39073	0.371807	5.44688		FALSE
5354.03	40917.9	4902	41.8285		4206.81	10141.4	0.393735	1.27271		FALSE
5356.15	40926	5099	43.5095		5077.17	7940.99	0.409558	1.05495		FALSE
5366.48	40965.1	12450	106.235		633.778	158735	1	8.46744		FALSE
5385.25	41036	1509	12.8762		8931.32	3075.68	0.121205	0.602962		FALSE
5389.48	41052	1594	13.6015		4654.38	4841.19	0.128032	1.15794		FALSE
5392.44	41063.1	1702	14.5231		3725.5	2634.59	0.136707	1.44744		FALSE
5393.72	41068	1762	15.035		4866.84	3559.63	0.141526	1.10826		FALSE
5395.97	41076.4	1570	13.3967		2746.89	6083.22	0.126104	1.96439		FALSE
5401.36	41096.8	960	8.19163		4138.95	2312.09	0.0771084	1.30501		FALSE
5403.79	41106	781	6.66423		2307.23	3184.51	0.0627309	2.34212		FALSE
5409.09	41125.9	533	4.54806		18339.8	816.801	0.0428112	0.294938		FALSE
5412.82	41140	409	3.48997		4380.85	805.666	0.0328514	1.23556		FALSE
5415.48	41150	376	3.20839		7349.84	532.063	0.0302008	0.736816		FALSE
5417.61	41158	360	3.07186		4038.94	671.325	0.0289157	1.34135		FALSE
5429.3	41202	258	2.2015		6193.88	362.606	0.0207229	0.876559		FALSE
5614.3	41891.8	334	2.8216		3876.78	641.064	0.0268273	1.44819		FALSE
5616.5	41900	368.75	3.12735		2705.94	951.141	0.0296185	2.07562		FALSE
6167.79	43890.6	366	3.11574		3637.43	742.575	0.0293976	1.69564		FALSE
6170.74	43901	457	3.89042		2769.75	1187.2	0.0367068	2.22791		FALSE
6173.29	43910	529	4.50336		6750.06	829.758	0.04249	0.914553		FALSE
6176.11	43919.9	600	5.10778		4584.84	1255.61	0.0481928	1.34707		FALSE
6178.93	43929.9	761	6.47836		5216.19	1528.17	0.0611245	1.18457		FALSE
6185.87	43954.4	2494	21.2313		783.738	25329.1	0.200321	7.89278		FALSE
6201.11	44008	321	2.73266		11640.6	605.127	0.0257831	0.532712		FALSE
6203.92	44017.9	290	2.46876		3551.59	604.533	0.0232932	1.7468		FALSE
6206.91	44028.4	327	2.79347		4139.5	678.265	0.0262651	1.49943		FALSE
6209.06	44036	369	3.15227		6489.67	564.104	0.0296386	0.956761		FALSE
6211.91	44046	341	2.91307		5596.61	835.401	0.0273896	1.10994		FALSE
6219.68	44073.3	260	2.22111		5195.25	525.314	0.0208835	1.19719		FALSE
6222.15	44082	248	2.1186		8324.64	367.212	0.0199197	0.747438		FALSE
6256.35	44202	251	2.14423		6480.45	432.187	0.0201606	0.965419		FALSE
6258.95	44211.1	235	2.00754		3964.07	479.59	0.0188755	1.57892		FALSE
6264.33	44229.9	240	2.05026		3909.84	467.499	0.0192771	1.6022		FALSE
6266.99	44239.2	280	2.39196		4470.3	423.373	0.02249	1.40192		FALSE
6269.49	44248	292	2.49448		4144.75	500.711	0.0234538	1.51263		FALSE
6272.34	44257.9	291	2.48593		4581.55	497.14	0.0233735	1.36904		FALSE
6274.92	44267	277	2.36634		4610.57	490.718	0.022249	1.36099		FALSE
6277.71	44276.7	283	2.41759		4414.62	426.311	0.0227309	1.42203		FALSE
6280.47	44286.4	278	2.37488		4326.63	501.423	0.0223293	1.45158		FALSE
6283.2	44295.9	305	2.60553		4861.87	449.014	0.024498	1.29234		FALSE
6286.06	44305.9	342	2.92161		4462.66	525.935	0.0274699	1.40859		FALSE
6288.36	44314	360	3.07538		4995.71	687.763	0.0289157	1.25875		FALSE
6290.66	44322	340	2.90453		4069.98	546.97	0.0273092	1.54562		FALSE
6294.93	44336.9	397	3.39146		4366	663.746	0.0318876	1.44181		FALSE
6298.62	44349.8	460	3.92966		3333.27	1212.87	0.0369478	1.88962		FALSE
6300.39	44356	479	4.09197		9164.86	784.353	0.0384739	0.687451		FALSE
6303.01	44365.1	546	4.66433		4298.72	1434.31	0.0438554	1.46625		FALSE
6306.37	44376.9	682	5.82614		4628.53	1428.38	0.0547791	1.3625		FALSE
6311.9	44396.1	1196	10.2171		1689.19	5285.01	0.0960643	3.73665		FALSE
6314.06	44403.7	1185	10.1231		2962.99	5200.35	0.0951807	2.13098		FALSE
6319.89	44424	903	7.71409		9906	1484.84	0.0725301	0.637986		FALSE
6330.63	44461.4	2213	18.9051		671.819	28134.7	0.177751	9.42312		FALSE
6341.81	44500.4	607	5.18544		6297.65	1501.33	0.048755	1.00701		FALSE
6345.15	44512	439	3.75026		8192.27	896.768	0.035261	0.774529		FALSE
6348.02	44521.9	378	3.22915		6302.61	774.886	0.0303614	1.0072		FALSE
6350.56	44530.8	381	3.25478		5416.56	617.925	0.0306024	1.17243		FALSE
6353.21	44540	391	3.34021		5278.43	949.409	0.0314056	1.20362		FALSE
6356.08	44550	417	3.56232		10014.1	604.822	0.033494	0.634716		FALSE
6358.61	44558.8	358	3.06317		3354.4	965.272	0.028755	1.8956		FALSE
6361.58	44569.1	339	2.9006		5631.22	552.185	0.0272289	1.1297		FALSE
6364.13	44577.9	311	2.66103		6834.75	620.59	0.0249799	0.931143		FALSE
6366.97	44587.8	294	2.51557		5228.84	605.066	0.0236145	1.21766		FALSE
6369.32	44596	272	2.32733		6173.23	442.804	0.0218474	1.03177		FALSE
6387.53	44659.2	236	2.0193		2919.48	623.72	0.0189558	2.1879		FALSE
6390.65	44670	243	2.07919		7482.78	482.156	0.0195181	0.854048		FALSE
6392.96	44678	254	2.17331		6474.36	396.88	0.0204016	0.987428		FALSE
6753.64	45910.9	330.5	2.86156		1987.57	1394.49	0.0265462	3.39795		FALSE
6756.32	45920	357.5	3.09534		3335.45	811.941	0.0287149	2.02561		FALSE
6758.1	45926	329.5	2.85291		6030.45	681.14	0.0264659	1.12066		FALSE
7218.96	47454	267.75	2.34971		8457.27	552.935	0.021506	0.85358		FALSE
7221.7	47462.9	257.75	2.26196		3310.12	586.792	0.0207028	2.18171		FALSE
7224.48	47472	325.75	2.85871		4358.76	685.383	0.0261647	1.65746		FALSE
7227.29	47481.1	337.75	2.96402		4836.29	733.215	0.0271285	1.49439		FALSE
7230.23	47490.7	362.75	3.18341		5007.06	770.487	0.0291365	1.44401		FALSE
7233.24	47500.6	382.75	3.35893		4058.43	855.563	0.030743	1.78228		FALSE
7235.52	47508	447.75	3.92935		5506.55	735.931	0.0359639	1.31398		FALSE
7238.87	47518.9	469.75	4.12242		4221.82	1053.75	0.0377309	1.71463		FALSE
7241.65	47527.9	494.75	4.34181		4108.69	865.864	0.039739	1.76252		FALSE
7244.11	47536	642.75	5.64063		5366.93	1322.49	0.0516265	1.34977		FALSE
7247.36	47546.5	637.75	5.59675		4084.28	1481.82	0.0512249	1.77445		FALSE
7249.65	47554	661.75	5.80737		5193.6	1178.13	0.0531526	1.39588		FALSE
7252.9	47564.6	799.75	7.01842		4327.45	1825.61	0.0642369	1.67602		FALSE
7256.4	47576	859.75	7.54497		4050.4	1997.9	0.0690562	1.79152		FALSE
7263.97	47600.6	1340.75	11.7661		1919.82	5946.31	0.107691	3.78368		FALSE
7266.45	47608.6	1391.75	12.2137		4511.23	3314.8	0.111787	1.61075		FALSE
7269.32	47618	1347.75	11.8275		8158.79	1627.29	0.108253	0.890981		FALSE
7271.72	47625.8	1292.75	11.3449		3201.26	3912.24	0.103835	2.27152		FALSE
7274.86	47636	1353.75	11.8802		8280.32	2436.75	0.108735	0.878573		FALSE
7277.93	47646	1466.75	12.8719		6376.32	4296.08	0.117811	1.1414		FALSE
7293.05	47695	2201.75	19.3221		918.587	26047.5	0.176847	7.93941		FALSE
7305.61	47735.8	3243.75	28.4664		1351.93	33215.5	0.260542	5.40385		FALSE
7311.04	47753.4	3583.75	31.6777		2047.09	21180.7	0.287851	3.57143		FALSE
7314.91	47765.9	3732.75	32.9948		5395.63	9018.15	0.299819	1.35571		FALSE
7326.93	47804.9	8190.75	72.4002		466.739	181437	0.657892	15.6981		FALSE
7361.9	47918	1293.75	11.4358		10702.8	3112.23	0.103916	0.687847		FALSE
7364.35	47925.9	1226.75	10.8436		6412.21	2218.28	0.0985341	1.14849		FALSE
7367.42	47935.8	1137.75	10.0569		2937.72	6195.47	0.0913855	2.50787		FALSE
7373.67	47956	867.75	7.67027		13120.6	2036.16	0.0696988	0.561994		FALSE
7376.15	47964	790.75	6.98965		13938.8	1862.37	0.0635141	0.52918		FALSE
7381.73	47982	694.75	6.14108		6908.05	1214.6	0.0558032	1.06857		FALSE
7384.83	47992	617.75	5.46046		8847.05	1439.46	0.0496185	0.834722		FALSE
7390.79	48011.2	592.75	5.23947		6119.96	1363.98	0.0476104	1.20765		FALSE
7394.12	48021.9	562.75	4.9743		6051.76	1014.06	0.0452008	1.22181		FALSE
7396.61	48030	583.75	5.15992		4510.45	1365.99	0.0468876	1.63988		FALSE
7399.1	48038	552.75	4.8859		4046.77	1293.74	0.0443976	1.8284		FALSE
7402.55	48049.1	485.75	4.29367		5163.69	869.141	0.0390161	1.43358		FALSE
7405.28	48057.9	465.75	4.11689		5208.06	1038.83	0.0374096	1.42189		FALSE
7411.18	48076.9	386.75	3.41859		3408.4	1150.89	0.0310643	2.17438		FALSE
7414.63	48088	399.75	3.5335		6559.11	703.956	0.0321084	1.13043		FALSE
7417.72	48097.9	446.75	3.94894		6625.93	762.575	0.0358835	1.1195		FALSE
7420.8	48107.8	437.75	3.86939		6219.36	985.477	0.0351606	1.19318		FALSE
7426.97	48127.7	515.75	4.55885		8356.63	1200.92	0.0414257	0.888753		FALSE
7434.29	48151.2	979.75	8.66027		815.831	12892.2	0.0786948	9.11253		FALSE
7448.21	48195.9	352.75	3.11805		4629.67	624.013	0.0283333	1.6088		FALSE
7451.32	48205.9	356.75	3.15341		4590.44	985.579	0.0286546	1.62323		FALSE
7454.43	48215.9	321.75	2.84403		5340.55	572.407	0.0258434	1.39582		FALSE
7456.32	48222	341.75	3.02082		4339.9	797.5	0.0274498	1.71809		FALSE
7460.25	48234.6	355.75	3.14457		4713.62	825.369	0.0285743	1.5827		FALSE
7463.79	48246	360.75	3.18876		4242.26	851.612	0.0289759	1.75939		FALSE
7465.67	48252	390.75	3.45394		4213.02	670.828	0.0313855	1.77205		FALSE
7475	48281.9	376.75	3.35143		4432.85	679.177	0.030261	1.68627		FALSE
7479.66	48296.8	394.75	3.51155		5525.94	881.802	0.0317068	1.35356		FALSE
7482.52	48306	398.75	3.54713		7991.4	659.879	0.0320281	0.936321		FALSE
7485.63	48316	403.75	3.59161		6434.57	834.657	0.0324297	1.16335		FALSE
7488.73	48325.9	387.75	3.44928		5685.8	784.457	0.0311446	1.31709		FALSE
7491.26	48334	385.75	3.43149		6029.75	617.167	0.0309839	1.24238		FALSE
7494.37	48344	356.75	3.17352		3885.58	748.382	0.0286546	1.92877		FALSE
7497.48	48353.9	361.75	3.218		6188.57	726.458	0.0290562	1.2115		FALSE
7500	48362	363.75	3.23579		6890.55	740.021	0.0292169	1.08845		FALSE
7503.13	48372	341.75	3.04008		8165.28	535.612	0.0274498	0.918906		FALSE
7506.25	48382	305.75	2.71984		7173.89	624.544	0.0245582	1.04633		FALSE
7508.75	48390	295.75	2.63088		6585.04	609.468	0.023755	1.14027		FALSE
7511.88	48400	302.75	2.69315		8238.47	613.987	0.0243173	0.911805		FALSE
7515.01	48410	267.75	2.38181		10278	416.863	0.021506	0.731177		FALSE
7518.25	48420.4	235.75	2.09715		3987.89	545.311	0.0189357	1.88527		FALSE
7521.65	48431.2	231.75	2.06156		3488.14	546.704	0.0186145	2.15635		FALSE
7545.06	48506	374.75	3.33364		9800.3	1052.96	0.0301004	0.769881		FALSE
7546.95	48512	393.75	3.50266		9304.97	719.366	0.0316265	0.811066		FALSE
7551.29	48525.9	453.75	4.03639		3078.4	1824.08	0.0364458	2.453		FALSE
7553.84	48534	461.75	4.10756		4617.87	1087.3	0.0370884	1.63578		FALSE
7556.98	48544	471.75	4.19652		9428.73	818.879	0.0378916	0.801485		FALSE
7560.1	48553.9	512.75	4.56124		5774.69	1141.35	0.0411847	1.30918		FALSE
7563.23	48563.9	508.75	4.52565		4680.93	1220.16	0.0408635	1.61575		FALSE
7566.38	48574	554.75	4.93485		6560.71	984.359	0.0445582	1.15329		FALSE
7568.9	48582	630.75	5.61092		5307.2	1394.34	0.0506627	1.42616		FALSE
7572.28	48592.7	659.75	5.8689		4784.71	1519.65	0.052992	1.5826		FALSE
7575.18	48602	758.75	6.74956		6513.71	1640.38	0.0609438	1.16296		FALSE
7577.92	48610.7	768.75	6.83852		5249.16	1374.75	0.061747	1.44365		FALSE
7581.13	48620.9	759.75	6.75846		4952	1791.06	0.0610241	1.53092		FALSE
7583.98	48630	827.75	7.36336		7303.85	1857.96	0.0664859	1.03835		FALSE
7592.65	48657.6	1294.75	11.5176		1764	8034.53	0.103996	4.30421		FALSE
7594.22	48662.6	1256.75	11.1796		1795.18	8328.69	0.100944	4.23034		FALSE
7605.97	48699.9	452.75	4.0275		7815.49	958.127	0.0363655	0.973191		FALSE
7608.5	48708	317.75	2.82659		4667.08	564.848	0.0255221	1.63025		FALSE
7611.02	48716	305.75	2.71984		5307.62	666.032	0.0245582	1.43398		FALSE
7614.17	48726	260.75	2.31954		4299.37	593.743	0.0209438	1.771		FALSE
8806.57	52376	254	2.36998		8932.37	571.195	0.0204016	0.985917		FALSE
8809.29	52384	272	2.53793		5089.41	497.722	0.0218474	1.73091		FALSE
8812.2	52392.6	312	2.91116		4444.41	763.019	0.0250602	1.98276		FALSE
8816.06	52404	316	2.94848		4619.12	780.747	0.0253815	1.9086		FALSE
8818.43	52411	321	2.99513		3750.74	637.475	0.0257831	2.35112		FALSE
8822.14	52421.9	338	3.15375		3569.57	862.667	0.0271486	2.47149		FALSE
8825.52	52431.9	383	3.57363		5580.44	910.398	0.0307631	1.58151		FALSE
8827.94	52439.1	397	3.70426		3837.21	786.531	0.0318876	2.30061		FALSE
8832.02	52451.1	442	4.12414		3468.88	1385.58	0.035502	2.54607		FALSE
8835.03	52460	507	4.73063		7334.83	943.489	0.0407229	1.20453		FALSE
8838.42	52469.9	511	4.76795		4638.04	1302.5	0.0410442	1.90563		FALSE
8841.15	52478	539	5.02921		7759.14	1321.87	0.0432932	1.13945		FALSE
8844.54	52488	612	5.71035		8819.27	1133.3	0.0491566	1.00286		FALSE
8847.93	52498	622	5.80365		9647.63	1545.28	0.0499598	0.917109		FALSE
8850.65	52506	670	6.25152		8194.2	1624.34	0.0538153	1.08011		FALSE
8854.03	52516	737	6.87667		6258.83	2327.34	0.0591968	1.41465		FALSE
8872.95	52571.7	1480	13.874		1692.62	16214.3	0.118876	5.24215		FALSE
8875.06	52577.9	1533	14.3709		7175.36	3056.82	0.123133	1.23688		FALSE
8876.53	52582.2	1434	13.4428		2149.65	9377.8	0.115181	4.1293		FALSE
8886.16	52610.5	721	6.7589		5403.96	1823.54	0.0579116	1.64438		FALSE
8889.36	52619.9	590	5.53086		6403.97	1455.84	0.0473896	1.3881		FALSE
8892.77	52630	536	5.02465		6306.08	1015.74	0.0430522	1.41019		FALSE
8896.13	52639.9	467	4.37782		4407.96	1227.85	0.03751	2.0182		FALSE
8898.9	52648	460	4.3122		6333.01	901.232	0.0369478	1.40516		FALSE
8902.3	52658	501	4.69655		4414.94	1213.39	0.040241	2.0164		FALSE
8905.66	52667.8	477	4.47156		6522.15	1219.49	0.0383133	1.36545		FALSE
8909.09	52677.9	507	4.75279		7413.97	1237.67	0.0407229	1.20166		FALSE
8912.52	52688	522	4.89341		8203.88	1229.58	0.0419277	1.08638		FALSE
8916.58	52699.9	475	4.45281		4396.64	1240.11	0.0381526	2.02804		FALSE
8918.65	52706	456	4.2747		5511.18	1152.55	0.0366265	1.61828		FALSE
8922.73	52718	412	3.86223		4364.13	1094.64	0.0330924	2.04456		FALSE
8926.13	52727.9	415	3.89035		5335.25	816.177	0.0333333	1.67305		FALSE
8929.52	52737.9	424	3.97472		6371.81	1074.63	0.0340562	1.40141		FALSE
8932.28	52746	432	4.04972		4222.25	1049.86	0.0346988	2.11553		FALSE
8936.33	52757.9	414	3.88098		6001.21	1061.55	0.033253	1.48909		FALSE
8939.11	52766	433	4.05909		2827.59	1397.67	0.0347791	3.16139		FALSE
8942.51	52776	442	4.14346		8750.82	840.49	0.035502	1.02191		FALSE
8945.91	52785.9	418	3.91848		4903.02	830.897	0.0335743	1.82457		FALSE
8948.65	52794	495	4.6403		4134.07	1524.15	0.039759	2.16461		FALSE
8953.04	52806.8	522	4.89341		3919.41	1022.95	0.0419277	2.28428		FALSE
8954.8	52812	606	5.68085		4869.24	1545.21	0.0486747	1.83906		FALSE
8961.62	52832	509	4.77154		9199.13	1187.22	0.0408835	0.974181		FALSE
8964.55	52840.5	379	3.55288		4218.01	972.109	0.0304418	2.1253		FALSE
8968.04	52850.8	294	2.75606		5276.58	730.753	0.0236145	1.69959		FALSE
8971.58	52861.1	252	2.36233		6712.2	579.026	0.020241	1.33661		FALSE
9506.87	54405.1	288	2.7683		5220.47	743.557	0.0231325	1.82108		FALSE
9510.7	54416	333	3.20085		4963.72	868.769	0.026747	1.91604		FALSE
9513.21	54423.1	344	3.30658		5807.02	709.29	0.0276305	1.63823		FALSE
9516.04	54431.1	366	3.51805		6496.34	747.926	0.0293976	1.46483		FALSE
9519.15	54440	429	4.12361		8884.64	1086.48	0.0344578	1.07142		FALSE
9522.97	54450.8	445	4.27741		4838.01	1207.46	0.035743	1.96837		FALSE
9525.5	54458	484	4.65228		4841.12	974.864	0.0388755	1.96762		FALSE
9531.83	54476	608	5.84419		5924.47	1563.51	0.0488353	1.60889		FALSE
9535.35	54486	681	6.54587		4873.69	1785.71	0.0546988	1.95649		FALSE
9542	54504.9	833	8.00692		1974.76	4840.47	0.0669076	4.83197		FALSE
9545.22	54514	928	8.92007		15469	2438.88	0.0745382	0.617053		FALSE
9556.42	54545.8	1921	18.4649		1674.91	16480.9	0.154297	5.70564		FALSE
9558.75	54552.4	1841	17.696		1448.36	19471.4	0.147871	6.59972		FALSE
9576.44	54602.5	591	5.68078		5174.47	1215.73	0.0474699	1.85071		FALSE
9579.76	54611.9	524	5.03677		5621.44	1428.77	0.0420884	1.70415		FALSE
9582.93	54620.9	521	5.00793		4724.39	1405.77	0.0418474	2.02839		FALSE
9586.85	54632	509	4.89258		5052.16	1008.42	0.0408835	1.89757		FALSE
9590.37	54641.9	550	5.28668		4779.98	1458.27	0.0441767	2.00636		FALSE
9593.37	54650.5	534	5.13289		4629.18	1463.06	0.0428916	2.07237		FALSE
9596.72	54659.9	588	5.65194		5821.01	1482.7	0.0472289	1.64863		FALSE
9599.79	54668.6	556	5.41179		4532.45	1489.54	0.0446586	2.11802		FALSE
9603.8	54680	536	5.21712		9707.48	1050.93	0.0430522	0.989319		FALSE
9606.62	54687.9	507	4.93485		5178.43	1343.27	0.0407229	1.85512		FALSE
9613.7	54708	505	4.91539		4045.18	1349.36	0.0405622	2.37658		FALSE
9616.81	54716.8	502	4.88618		3599	1704.31	0.0403213	2.67208		FALSE
9620.78	54728	505	4.91539		6110.85	1023.5	0.0405622	1.57438		FALSE
9625.02	54740	525	5.11005		7703	1363.26	0.0421687	1.24952		FALSE
9627.84	54747.9	486	4.73045		5314.76	1291.9	0.0390361	1.81153		FALSE
9631.39	54758	469	4.56498		4255.5	981.55	0.0376707	2.26328		FALSE
9633.53	54764	542	5.27552		5335.14	1421.89	0.0435341	1.80567		FALSE
9637.07	54774	516	5.02245		4390.66	1074.03	0.0414458	2.1949		FALSE
9639.9	54782	546	5.31446		12071	1077.37	0.0438554	0.7986		FALSE
9643.43	54792	560	5.45072		4696.56	1836.45	0.0449799	2.0533		FALSE
9646.98	54802	576	5.60646		12838.6	1104.84	0.0462651	0.751407		FALSE
9649.11	54808	573	5.57726		5184.35	1165.59	0.0460241	1.8612		FALSE
9651.95	54816	655	6.3754		26052.3	1342.78	0.0526104	0.370484		FALSE
9658.61	54834.8	851	8.28315		1803.71	6606.43	0.0683534	5.35485		FALSE
9662.72	54846.4	775	7.54341		1263.09	9186.29	0.062249	7.65009		FALSE
9684.57	54908	215	2.09269		8606.74	516.298	0.0172691	1.12523		FALSE
10185	56300	223	2.21047		9039.78	456.59	0.0179116	1.12669		FALSE
10188.8	56310.3	239	2.36907		4817.12	646.832	0.0191968	2.11512		FALSE
10191.5	56318	264	2.61688		4463.2	726.346	0.0212048	2.28346		FALSE
11222	59080	224.5	2.31588		13833.1	389.699	0.0180321	0.811245		FALSE
11225.8	59089.9	230.5	2.37777		8289.27	451.086	0.0185141	1.35426		FALSE
11228.9	59098	273.5	2.82135		13541.6	649.523	0.0219679	0.829218		FALSE
11232.7	59107.9	259.5	2.67693		10560.9	724.458	0.0208434	1.06361		FALSE
11235.8	59116	263.5	2.71819		4214.02	559.375	0.0211647	2.66629		FALSE
11238.1	59122	259.5	2.67693		5007.31	705.816	0.0208434	2.24433		FALSE
11241.9	59132	223.5	2.30556		4612.47	448.551	0.0179518	2.43729		FALSE

## Sheet: 9141-L.M-1_0_H8_1
Spectrum: 9141-L.M-1\0_H8\1 1SLin, "Baseline subt." (D:\Data\BioTyperRealTimeProcessing\China CDC\20120503juntuan\9141-L.M-1\0_H8\1)
m/z	time	Intens.	SN	Quality Fac.	Res.	Area	Rel. Intens.	FWHM	Chi^2	Bk. Peak
2518.93	28188.6	764.5	8.81581		484.973	4427.02	0.0531272	5.19395		FALSE
2518.93	28188.7	775.5	8.94265		489.339	4427.02	0.0538916	5.14761		FALSE
3328.09	32346	311	3.46733		843.174	1377.08	0.0216122	3.9471		FALSE
3558.06	33432.4	362	3.94835		817.512	1932.15	0.0251564	4.3523		FALSE
3681.23	33999.9	442.75	4.65857		2648.34	1120.65	0.0307679	1.39001		FALSE
3682.26	34004.6	539.75	5.67919		1581.19	1969.56	0.0375087	2.32879		FALSE
3688.26	34032	206	2.16751		4902.64	239.975	0.0143155	0.752301		FALSE
3697.02	34071.9	215.75	2.2701		4065.11	377.125	0.0149931	0.909453		FALSE
3698.78	34080	241.5	2.54104		2432.5	480.642	0.0167825	1.52057		FALSE
3700.78	34089.1	217.25	2.28588		4031.83	411.651	0.0150973	0.917891		FALSE
3820.75	34631.3	207.25	2.16077		4077.98	322.529	0.0144024	0.936924		FALSE
3834.86	34694.5	2496	26.023		613.003	18090.4	0.173454	6.25585		FALSE
3878.21	34888	909	9.47714		809.838	5566.06	0.0631689	4.78886		FALSE
3884.5	34916	257	2.67946		3180.92	308.106	0.0178596	1.22119		FALSE
3888.99	34936	234	2.43966		5487.45	275.549	0.0162613	0.708706		FALSE
3891.4	34946.7	277	2.88797		1481.11	822.115	0.0192495	2.62735		FALSE
3988.6	35375.9	269	2.7758		2739.12	648.584	0.0186935	1.45616		FALSE
3989.96	35381.9	226	2.33208		3063.5	343.792	0.0157054	1.30242		FALSE
4107.26	35892.9	697	7.0416		776.987	4515.71	0.0484364	5.28614		FALSE
4148.3	36069.9	291	2.93088		4324.75	418.686	0.0202224	0.959202		FALSE
4150.17	36078	403	4.05891		1339.7	1282.41	0.0280056	3.09783		FALSE
4258.24	36540	275	2.76973		5565.53	350.482	0.0191105	0.76511		FALSE
4260.58	36549.9	239	2.40715		5462.18	320.892	0.0166088	0.780014		FALSE
4262.73	36559	230	2.3165		4402.18	409.763	0.0159833	0.968323		FALSE
4264.84	36568	267	2.68916		4368.45	344.729	0.0185546	0.97628		FALSE
4269.06	36585.9	409	4.09532		2213.78	1222.61	0.0284225	1.9284		FALSE
4271.43	36596	484	4.84629		5190.95	979.625	0.0336345	0.822862		FALSE
4273.78	36605.9	460	4.60598		4773.32	776.187	0.0319666	0.895348		FALSE
4275.68	36614	433	4.33563		8577.14	562.448	0.0300903	0.498498		FALSE
4278.04	36624	509	5.09662		6693.01	642.212	0.0353718	0.63918		FALSE
4286.5	36659.8	891	8.92158		2099.42	2356.39	0.061918	2.04176		FALSE
4288.9	36670	951	9.52236		3592.99	1726.66	0.0660876	1.19369		FALSE
4289.85	36674	914	9.15188		2526.6	1663.6	0.0635163	1.69788		FALSE
4294.57	36694	896	8.97165		3357.9	1218.16	0.0622655	1.27895		FALSE
4297.28	36705.4	895	8.96163		2468.3	2087.12	0.062196	1.74098		FALSE
4308.65	36753.5	1630	16.3212		1285.29	10049.1	0.113273	3.35229		FALSE
4310.19	36760	1818	18.2036		7324.89	2450.75	0.126338	0.588431		FALSE
4312.54	36769.9	1963	19.6555		3874.41	3593.8	0.136414	1.11308		FALSE
4324.39	36819.9	14390	144.087		542.247	174691	1	7.97493		FALSE
4345.77	36909.9	1292	12.9368		5602.15	1796.62	0.0897846	0.775733		FALSE
4351.71	36934.9	1672	16.7417		701.135	15361.9	0.116192	6.20667		FALSE
4358.26	36962.4	959	9.60247		4646.56	1346.1	0.0666435	0.937954		FALSE
4362.13	36978.6	888	8.89154		1443.54	3671.94	0.0617095	3.02184		FALSE
4366.83	36998.3	582	5.82757		3803.89	1028.89	0.0404448	1.14799		FALSE
4368.88	37006.9	468	4.68608		3216.45	633.476	0.0325226	1.35829		FALSE
4371.98	37020	378	3.78491		2067.29	987.255	0.0262682	2.11484		FALSE
4382.95	37065.9	240	2.40312		3996.59	503.861	0.0166782	1.09667		FALSE
4385.84	37078	238	2.38309		5151.94	401.627	0.0165393	0.851298		FALSE
4390.46	37097.4	379	3.79493		1498.54	1606.47	0.0263377	2.92983		FALSE
4393.02	37108.1	292	2.88721		3999.36	683.952	0.0202919	1.09843		FALSE
4427	37249.9	233	2.30384		3767.31	307.29	0.0161918	1.17511		FALSE
4428.94	37258	289	2.85755		4337.93	439.381	0.0200834	1.02098		FALSE
4507.53	37583.9	334	3.3025		1604.08	1260.28	0.0232106	2.81005		FALSE
4516.6	37621.3	215	2.12586		4657.43	290.565	0.0149409	0.969761		FALSE
4518.7	37630	210	2.07642		7499.06	270.441	0.0145935	0.602569		FALSE
4523.06	37648	277	2.60422		3384.56	482.425	0.0192495	1.33638		FALSE
4525.36	37657.4	332	3.1213		3202.24	436.428	0.0230716	1.41319		FALSE
4530.51	37678.6	1092	10.2665		739.823	8370.6	0.075886	6.12378		FALSE
4538.61	37712	300	2.82045		4755.62	488.505	0.0208478	0.954368		FALSE
4744.71	38550.6	392.5	3.64225		927.385	2578.6	0.0272759	5.11623		FALSE
4953.51	39381.9	246	2.10351		4814.52	341.973	0.0170952	1.02887		FALSE
4962.67	39417.9	744	6.36183		1288.11	4466.07	0.0517026	3.85268		FALSE
4965.22	39428	877	7.4991		5251.9	1624.68	0.0609451	0.945413		FALSE
4975.45	39468.2	5156	44.0882		643.035	50340.2	0.358304	7.73744		FALSE
4988.63	39520	374	3.19802		5094.4	687.451	0.0259903	0.979238		FALSE
4991.18	39530	418	3.57426		6787.87	531.725	0.0290479	0.735308		FALSE
4993.69	39539.8	426	3.64266		4712.33	591.887	0.0296039	1.05971		FALSE
4995.77	39548	400	3.42034		2711.71	759.833	0.0277971	1.8423		FALSE
4998.59	39559.1	423	3.61701		2371.7	1365.65	0.0293954	2.1076		FALSE
5001.89	39572	393	3.36049		3689.19	898.219	0.0273106	1.35582		FALSE
5013.37	39617	567	4.84833		759.139	5873.37	0.0394024	6.60402		FALSE
5096.71	39941.9	258	2.14985		5364.16	326.016	0.0179291	0.950141		FALSE
5101.36	39960	306	2.54982		5722.83	447.374	0.0212648	0.891406		FALSE
5103.76	39969.3	307	2.55816		4691.84	500.881	0.0213343	1.0878		FALSE
5106	39978	322	2.68315		7127.81	402.685	0.0223767	0.716349		FALSE
5108.58	39988	312	2.59982		5448.9	532.6	0.0216817	0.937543		FALSE
5110.65	39996	363	3.02479		6761.55	481.006	0.0252259	0.755839		FALSE
5113.22	40006	382	3.18311		5947.13	683.675	0.0265462	0.859779		FALSE
5115.28	40014	406	3.3831		4681.28	736.704	0.028214	1.09271		FALSE
5117.86	40024	475	3.95806		5300.35	843.422	0.033009	0.96557		FALSE
5119.92	40031.9	477	3.97472		4353.65	687.58	0.033148	1.17601		FALSE
5122.13	40040.5	516	4.2997		3044.76	974.19	0.0358582	1.68227		FALSE
5124.71	40050.5	610	5.08298		3547.78	1201.74	0.0423905	1.44448		FALSE
5127.15	40059.9	798	6.64954		4836.46	1453.33	0.0554552	1.0601		FALSE
5129.08	40067.4	753	6.27456		3003.72	1830.69	0.052328	1.70758		FALSE
5131.81	40078	641	5.3413		7831.88	910.316	0.0445448	0.655245		FALSE
5134.13	40087	593	4.94132		4150.72	894.995	0.0412092	1.23692		FALSE
5136.46	40096	633	5.27463		5363.4	935.7	0.0439889	0.957687		FALSE
5157.85	40178.6	8490	70.7451		697.141	99212.7	0.589993	7.39858		FALSE
5177.03	40252.6	902	7.51614		5342.9	1383.42	0.0626824	0.968954		FALSE
5179.64	40262.6	917	7.64114		5161.64	1847	0.0637248	1.00349		FALSE
5185.64	40285.7	1456	12.1325		899.547	12634.7	0.101181	5.76472		FALSE
5193.45	40315.8	825	6.83785		3335.67	1688.69	0.0573315	1.55694		FALSE
5195.57	40324	838	6.9456		5379.89	1598.32	0.0582349	0.96574		FALSE
5197.75	40332.3	675	5.59461		4527.41	1259.97	0.0469076	1.14806		FALSE
5200.55	40343.1	552	4.57515		4108.93	1053.89	0.03836	1.26567		FALSE
5202.86	40352	424	3.51424		2965.01	653.537	0.0294649	1.75475		FALSE
5205.98	40364	442	3.66343		3146.68	867.733	0.0307158	1.65443		FALSE
5208.57	40373.9	422	3.49767		3677.59	811.722	0.0293259	1.4163		FALSE
5212.23	40388	343	2.84289		3381.32	687.101	0.023836	1.54148		FALSE
5220.05	40418	265	2.1964		4264.27	391.712	0.0184156	1.22414		FALSE
5223.13	40429.8	268	2.22127		3385.82	531.091	0.018624	1.54265		FALSE
5225.26	40438	279	2.31244		6424.93	498.589	0.0193885	0.813278		FALSE
5232.04	40464	262	2.17154		8695.44	481.564	0.0182071	0.601699		FALSE
5244.05	40510	264	2.18811		3311.95	525.747	0.0183461	1.58337		FALSE
5248.93	40528.7	299	2.4782		5349.77	426.891	0.0207783	0.981151		FALSE
5252.38	40541.9	305	2.52793		2104.67	734.358	0.0211953	2.49559		FALSE
5254.5	40550	373	3.09154		6556.27	655.029	0.0259208	0.801447		FALSE
5256.77	40558.7	399	3.30704		3498.81	755.447	0.0277276	1.50245		FALSE
5259.21	40568	461	3.82091		3914.36	1077.45	0.0320361	1.34357		FALSE
5262.33	40579.9	458	3.79605		2460.13	1571.72	0.0318277	2.13905		FALSE
5269.32	40606.6	382	3.16613		3748.65	580.7	0.0265462	1.40566		FALSE
5271.99	40616.8	376	3.1164		3628.84	750.946	0.0261293	1.4528		FALSE
5274.39	40626	403	3.34019		6366.05	589.017	0.0280056	0.828519		FALSE
5289.01	40681.8	862	7.14452		2044.9	4855	0.0599027	2.58644		FALSE
5290.64	40688	909	7.53407		4626.78	1394.91	0.0631689	1.14348		FALSE
5292.96	40696.8	910	7.54236		3893.58	1868.13	0.0632384	1.35941		FALSE
5295.1	40705	975	8.0811		4331.33	1987.54	0.0677554	1.22251		FALSE
5304.7	40741.5	3138	26.0087		749.606	32071.2	0.218068	7.07665		FALSE
5322.35	40808.6	519	4.30163		4423.76	996.152	0.0360667	1.20313		FALSE
5326.78	40825.5	607	5.031		3276.89	1246.54	0.0421821	1.62556		FALSE
5329.51	40835.9	566	4.61954		4658.62	1124.12	0.0393329	1.14401		FALSE
5334.29	40854	444	3.62381		2995.38	1025.17	0.0308548	1.78084		FALSE
5336.92	40864	381	3.10962		3636.77	810.372	0.0264767	1.46749		FALSE
6053.54	43497.9	343.5	2.65776		5159.97	718.015	0.0238707	1.17317		FALSE
6055.78	43505.9	286.5	2.21674		5333.19	567.607	0.0199097	1.13549		FALSE
6094.57	43643.9	478.5	3.7023		3908.29	1023.46	0.0332523	1.5594		FALSE
6096.28	43650	526.5	4.07369		3834.61	853.081	0.0365879	1.5898		FALSE
6098.78	43658.9	563.5	4.35997		5597.24	917.036	0.0391591	1.0896		FALSE
6108.94	43694.9	2601.5	20.1286		910.431	23868.7	0.180785	6.70995		FALSE
6130.66	43771.9	297.5	2.30185		3274.65	493.06	0.0206741	1.87216		FALSE
6137.27	43795.3	317.5	2.45659		6108.85	666.153	0.0220639	1.00465		FALSE
6142.55	43814	267.5	2.06973		9402.47	397.94	0.0185893	0.653291		FALSE
6389.77	44680	277.75	2.16532		4990.43	535.959	0.0193016	1.28041		FALSE
6392.64	44689.9	267.25	2.08346		4286.98	517.641	0.0185719	1.49118		FALSE
6605.48	45422	310	2.45969		4687.05	596.081	0.0215427	1.4093		FALSE
6608.12	45431	345	2.73739		4240.21	584.223	0.023975	1.55844		FALSE
6610.75	45439.9	472	3.74507		5160.51	1008.93	0.0328006	1.28103		FALSE
6613.69	45450	608	4.82416		6501.52	950.046	0.0422516	1.01725		FALSE
6616.04	45458	563	4.46711		6747.42	1197.62	0.0391244	0.980529		FALSE
6618.96	45467.9	608	4.82416		5698.91	1272.74	0.0422516	1.16144		FALSE
6621.32	45476	620	4.91937		5649.37	1038.89	0.0430855	1.17205		FALSE
6624.26	45486	710	5.63347		9089.72	1499.5	0.0493398	0.728764		FALSE
6627.19	45496	801	6.35551		8755.92	1689.79	0.0556637	0.756881		FALSE
6629.54	45504	843	6.68876		7863.4	1388.34	0.0585823	0.843088		FALSE
6632.47	45514	981	7.78372		5330.84	2108.38	0.0681723	1.24417		FALSE
6638.1	45533.1	1425	11.3066		2319.85	5760.58	0.0990271	2.86143		FALSE
6640.68	45541.9	1590	12.6158		4397.92	3576.06	0.110493	1.50996		FALSE
6643.03	45549.9	1591	12.6237		3656.07	2772.66	0.110563	1.81698		FALSE
6645.96	45559.9	1712	13.5838		4821.04	3851.75	0.118972	1.37853		FALSE
6656.15	45594.5	7319	58.0724		912.517	78416.8	0.508617	7.29428		FALSE
6667.78	45634	2359	18.9156		1713.92	16041.3	0.163933	3.89038		FALSE
6676.01	45662	1465	11.7471		6145.82	2532.11	0.101807	1.08627		FALSE
6681.9	45681.9	1628	13.0541		4387.03	7000.95	0.113134	1.5231		FALSE
6684.11	45689.4	1618	12.9739		1840.37	8860.37	0.112439	3.63193		FALSE
6693.3	45720.6	1376	11.0334		5799.8	2376.68	0.095622	1.15406		FALSE
6695.43	45727.8	1315	10.5443		1922.91	8303.71	0.0913829	3.48192		FALSE
6704.92	45760	977	7.83406		3731.22	2242.08	0.0678944	1.79698		FALSE
6707.02	45767.1	953	7.64162		1312.43	7950.41	0.0662265	5.1104		FALSE
6719.11	45808	446	3.57625		6762.18	746.534	0.0309937	0.993631		FALSE
6729.16	45842	352	2.82251		6521.41	584.227	0.0244614	1.03186		FALSE
6732.12	45852	333	2.67016		5500.81	738.138	0.0231411	1.22384		FALSE
6734.49	45860	348	2.79043		4354.8	580.462	0.0241835	1.54645		FALSE
6738.18	45872.4	363	2.91071		3252.37	996.505	0.0252259	2.07177		FALSE
6740.4	45880	395	3.1673		6971.41	781.386	0.0274496	0.966864		FALSE
6742.98	45888.7	352	2.82251		4169.85	774.106	0.0244614	1.61708		FALSE
6745.74	45898	339	2.71827		9882.94	546.289	0.023558	0.682564		FALSE
6755.8	45931.9	1030	8.25904		916.66	10833.7	0.0715775	7.37002		FALSE
6755.81	45932	1033	8.2831		919.536	10833.7	0.071786	7.34698		FALSE
6766.69	45968.7	252	2.02066		4290.75	434.321	0.0175122	1.57704		FALSE
6973.93	46662	302.75	2.44396		5981.84	467.271	0.0210389	1.16585		FALSE
6976.89	46671.8	322.75	2.60541		4213	789.96	0.0224288	1.65604		FALSE
6979.36	46680	386	3.116		13398.7	657	0.0268242	0.520898		FALSE
6982.37	46690	543.5	4.48598		7518.28	1427.88	0.0377693	0.92872		FALSE
6984.96	46698.6	594.5	4.90693		1984.67	3031.13	0.0413134	3.51946		FALSE
7034.87	46863.9	270	2.22855		1827.83	1412.95	0.018763	3.84877		FALSE
7064.1	46960.4	260.5	2.15013		4129.12	600.815	0.0181028	1.7108		FALSE
7069.76	46979.1	397.5	3.28091		1778.66	1455.93	0.0276233	3.97477		FALSE
7072.08	46986.7	524.5	4.32916		5379.19	1163.13	0.0364489	1.31471		FALSE
7074.89	46996	584.5	4.82439		2840.33	1687.09	0.0406185	2.49087		FALSE
7077.32	47004	614.5	5.07201		3945.81	1411.87	0.0427033	1.79363		FALSE
7101.52	47083.7	1450.5	11.9722		1088.21	15571.1	0.100799	6.52588		FALSE
7104.04	47092	1554.5	12.8306		8067.44	3587.74	0.108026	0.880581		FALSE
7107.08	47102	1644.5	13.5735		9629.86	3777.47	0.114281	0.738025		FALSE
7117.11	47135	5201.5	42.9325		812.967	66190	0.361466	8.75449		FALSE
7140.57	47212	1400.5	11.5596		3282.6	6398.08	0.0973245	2.17528		FALSE
7142.18	47217.3	1465.5	12.3357		3755.76	4226.92	0.101842	1.90166		FALSE
7144.86	47226.1	1225.5	10.3156		1829.86	7402.82	0.0851633	3.9046		FALSE
7153.96	47255.9	621.5	5.23143		6112.11	1325.59	0.0431897	1.17046		FALSE
7156.68	47264.9	515.5	4.33918		5521.81	1088.3	0.0358235	1.29607		FALSE
7159.46	47274	450.5	3.79205		8365.54	832.503	0.0313065	0.855828		FALSE
7162.52	47284	295.5	2.48735		10044.5	520.636	0.0205351	0.713078		FALSE
7287.77	47692.6	325.5	2.73987		4714.17	717.233	0.0226199	1.54593		FALSE
7293.73	47711.9	356.5	3.00081		4649.66	619.959	0.0247741	1.56866		FALSE
7296.9	47722.2	379.5	3.19441		3603.36	1095.81	0.0263725	2.02503		FALSE
7299.29	47730	385	3.24071		7836.94	459.943	0.0267547	0.931395		FALSE
7302.37	47740	458.5	3.85939		7585.56	988.791	0.0318624	0.962667		FALSE
7305.45	47750	541.5	4.648		4478.83	934.186	0.0376303	1.63111		FALSE
7321.17	47801	1016.5	8.72518		1759.83	8544.31	0.0706393	4.16016		FALSE
7323.95	47810	1161.5	9.9698		9099.03	2664.48	0.0807158	0.804916		FALSE
7326.72	47819	1158.5	9.94405		5677.88	2738.79	0.0805073	1.2904		FALSE
7329.73	47828.7	1232.5	10.5792		6074.2	2895.57	0.0856498	1.2067		FALSE
7332.6	47838	1397.5	11.9955		8350.66	3224.01	0.0971161	0.878086		FALSE
7336.21	47849.7	1546.5	13.2745		3629.9	3635.34	0.10747	2.02105		FALSE
7338.39	47856.7	1753.5	15.0513		5470.7	4173.15	0.121855	1.3414		FALSE
7350.57	47896.1	2645.5	22.7078		1409.82	26028.9	0.183843	5.21385		FALSE
7352.99	47904	2766.5	23.7464		6952.84	5031.69	0.192252	1.05755		FALSE
7364.74	47942	6790.5	58.2866		817.312	102291	0.47189	9.01093		FALSE
7378.36	47985.9	3150.5	27.0425		6790.32	5775.63	0.218937	1.0866		FALSE
7381.57	47996.3	3196.5	27.4373		1532.24	27926.5	0.222133	4.81752		FALSE
7390.42	48024.9	2760.5	23.6949		3405.45	6822.05	0.191835	2.17017		FALSE
7395.67	48041.8	2938.5	25.2228		2114.14	12504.5	0.204204	3.49819		FALSE
7397.76	48048.5	2935.5	25.197		1242.93	29811.6	0.203996	5.95189		FALSE
7409.98	48087.9	2133.5	18.313		6214.1	5105.24	0.148263	1.19245		FALSE
7412.58	48096.3	1972.5	16.9311		2588.09	10349.6	0.137074	2.86411		FALSE
7418.67	48115.9	1725.5	14.8109		6327.75	5220.97	0.11991	1.1724		FALSE
7421.32	48124.4	1646.5	14.1328		6108.9	3044.59	0.11442	1.21484		FALSE
7423.64	48131.9	1630.5	13.9955		5004.92	5870.59	0.113308	1.48327		FALSE
7430.48	48153.9	1632.5	14.0127		3374.79	5895.28	0.113447	2.20176		FALSE
7435.46	48169.9	1902.5	16.3302		1609.57	10164	0.13221	4.61954		FALSE
7438.57	48179.9	1817.5	15.6006		4948.12	4260.5	0.126303	1.50331		FALSE
7441.38	48189	1560.5	13.3946		4431.04	3618.37	0.108443	1.67937		FALSE
7444.8	48200	1356.5	11.6436		7975.48	2371.72	0.0942669	0.933461		FALSE
7447.58	48208.9	1210.5	10.3904		4456.21	2871.26	0.0841209	1.67128		FALSE
7451.03	48220	1150.5	9.87538		7657.39	2577.27	0.0799514	0.973051		FALSE
7453.48	48227.9	981.5	8.42476		4967.3	1748.71	0.0682071	1.50051		FALSE
7456.27	48236.8	869.5	7.4634		3662.38	2511.59	0.0604239	2.03591		FALSE
7459.7	48247.8	743.5	6.38187		4998.16	1355.77	0.0516678	1.49249		FALSE
7461.88	48254.8	686.5	5.89261		4472.36	1643.91	0.0477067	1.66844		FALSE
7479.08	48310	503.5	4.38986		9223.7	873.395	0.0349896	0.810854		FALSE
7481.57	48318	475.5	4.14573		6341.97	575.592	0.0330438	1.17969		FALSE
7483.44	48324	427.5	3.72724		2398.68	1460.71	0.0297081	3.11982		FALSE
7492.8	48354	320.5	2.79434		11313.5	792.321	0.0222724	0.662291		FALSE
7496.5	48365.8	253.5	2.21019		4306.82	455.455	0.0176164	1.74061		FALSE
7505.29	48394	277.5	2.41943		6874.17	577.641	0.0192842	1.09181		FALSE
7509.04	48406	283.5	2.47175		4005.13	653.338	0.0197012	1.87485		FALSE
7514.67	48424	279.5	2.43687		7667.49	471.73	0.0194232	0.98007		FALSE
7517.79	48433.9	298.5	2.60253		5947.3	681.011	0.0207436	1.26407		FALSE
7520.3	48442	339.5	2.95999		8496.37	604.661	0.0235928	0.88512		FALSE
7540.96	48508	274.5	2.39328		15127.8	457.756	0.0190757	0.498482		FALSE
7549.3	48534.6	394.5	3.43952		5996.74	910.305	0.0274149	1.2589		FALSE
7551.62	48542	327.5	2.85537		5099.09	741.255	0.0227589	1.48097		FALSE
7555.6	48554.7	254.5	2.2189		4883.16	590.037	0.0176859	1.54728		FALSE
7573.55	48612	263.5	2.29737		9212.1	506.084	0.0183113	0.822132		FALSE
7580.43	48633.9	384.5	3.35233		1903.82	2060.63	0.0267199	3.98169		FALSE
7593.66	48676	258.5	2.25378		4474.85	587.11	0.0179639	1.69696		FALSE
7597.04	48686.7	231.5	2.01837		4482.23	502.712	0.0160876	1.69493		FALSE
7692.65	48990	225.5	2.01089		9120.81	349.415	0.0156706	0.843417		FALSE
7698.49	49008.4	234.5	2.09115		4201.99	538.437	0.016296	1.83211		FALSE
7702.11	49019.9	259.5	2.31408		5669.6	568.733	0.0180334	1.35849		FALSE
7704.67	49028	350.5	3.12557		5743.53	587.542	0.0243572	1.34145		FALSE
7707.82	49037.9	412.5	3.67845		4776.92	924.863	0.0286657	1.61356		FALSE
7710.52	49046.5	519.5	4.63262		5388.52	1212.37	0.0361015	1.43092		FALSE
7714.13	49057.9	655.5	5.8454		4109.65	1874.74	0.0455525	1.87708		FALSE
7716.7	49066	685.5	6.11292		6090.21	1256.06	0.0476372	1.26707		FALSE
7719.47	49074.7	707.5	6.30911		6117.64	1715.59	0.0491661	1.26184		FALSE
7728.71	49103.9	975.5	8.69899		2451.5	5901.04	0.0677901	3.15265		FALSE
7758.25	49197	8040.5	71.7009		714.767	149436	0.558756	10.8542		FALSE
7775.37	49250.8	1882.5	16.7871		3994.8	3567.43	0.13082	1.94637		FALSE
7784.36	49279.1	2739.5	24.4294		1875.11	19145.7	0.190375	4.15143		FALSE
7786.34	49285.3	2751.5	24.5364		863.959	36353.5	0.191209	9.01239		FALSE
7812.66	49368	694.5	6.3321		7851.31	1264.36	0.0482627	0.995078		FALSE
7815.2	49375.9	673.5	6.14063		5807.44	1643.68	0.0468033	1.34572		FALSE
7821.57	49395.9	569.5	5.19241		10233.1	1053.59	0.0395761	0.764336		FALSE
7823.76	49402.8	516.5	4.70919		6116.14	956.881	0.035893	1.2792		FALSE
7826.03	49409.9	439.5	4.00714		4329.12	1069.18	0.030542	1.80777		FALSE
7829.88	49422	381.5	3.47833		8509.5	687.533	0.0265115	0.920134		FALSE
7832.39	49429.8	330.5	3.01333		5439.69	608.899	0.0229673	1.43986		FALSE
7835.62	49440	321.5	2.93128		3938.94	887.508	0.0223419	1.98927		FALSE
7838.18	49448	304.5	2.77628		6367.27	513.128	0.0211605	1.23101		FALSE
7840.74	49456	260.5	2.37511		5649.85	582.774	0.0181028	1.38778		FALSE
7844.83	49468.8	229.5	2.09247		3319.3	548.969	0.0159486	2.3634		FALSE
7849.04	49482	264.5	2.41158		10869.8	665.247	0.0183808	0.722095		FALSE
7852.86	49493.9	249.5	2.27482		3723.61	709.964	0.0173384	2.10894		FALSE
7854.8	49500	253.5	2.31129		6774.03	461.177	0.0176164	1.15954		FALSE
7857.99	49510	353.5	3.22304		14494.9	948.483	0.0245657	0.542121		FALSE
7861.42	49520.7	496.5	4.52684		4687.62	1429.56	0.0345031	1.67706		FALSE
7863.99	49528.7	523.5	4.77301		4892.48	1552.81	0.0363794	1.60736		FALSE
7866.33	49536.1	423.5	3.86126		2113.17	2234.15	0.0294302	3.72252		FALSE
7893.17	49619.9	239.5	2.18364		6834.91	394.237	0.0166435	1.15483		FALSE
7904.73	49656	246.5	2.24746		5643.3	458.964	0.01713	1.40073		FALSE
7907.92	49666	276.5	2.52099		5905.59	607.617	0.0192147	1.33906		FALSE
7910.8	49674.9	351.5	3.2048		3239.5	834.759	0.0244267	2.44198		FALSE
7913.97	49684.8	376.5	3.43274		4442.46	694.592	0.026164	1.78144		FALSE
7916.88	49693.9	388.5	3.54215		5366.56	853.285	0.0269979	1.47522		FALSE
7920.11	49703.9	292.5	2.66687		7359.38	588.852	0.0203266	1.07619		FALSE
7936.82	49756	229.5	2.09247		8314.1	449.869	0.0159486	0.954622		FALSE
7940.03	49766	305.5	2.7854		9757.14	599.364	0.02123	0.813767		FALSE
7943.24	49776	375.5	3.42362		9594.42	585.951	0.0260945	0.827903		FALSE
7946.04	49784.7	388.5	3.54215		5713.24	814.815	0.0269979	1.39081		FALSE
7949.03	49794	397.5	3.62421		6841.38	802.774	0.0276233	1.1619		FALSE
7951.94	49803	438.5	3.99802		6103.12	764.019	0.0304726	1.30293		FALSE
7954.81	49812	474.5	4.32625		6123.11	823.723	0.0329743	1.29914		FALSE
7958.03	49822	574.5	5.238		7071.36	1247.39	0.0399236	1.12539		FALSE
7960.61	49830	664.5	6.05858		6331.74	1498.82	0.0461779	1.25725		FALSE
7963.8	49839.9	786.5	7.17091		5068.15	2189.37	0.054656	1.57134		FALSE
7967.02	49849.9	758.5	6.91562		6344	1372.79	0.0527102	1.25584		FALSE
7969.88	49858.8	739.5	6.74239		5323.07	1770.81	0.0513899	1.49723		FALSE
7973.47	49869.9	872.5	7.95502		5604.39	1988.78	0.0606324	1.42272		FALSE
7980.22	49890.9	1602.5	14.8853		960.708	17592.7	0.111362	8.3066		FALSE
7992.17	49928	423.5	3.9338		4544.55	886.036	0.0294302	1.75863		FALSE
7995	49936.7	341.5	3.17212		5943.81	619.542	0.0237318	1.3451		FALSE
7997.33	49944	264.5	2.45688		4546.53	621.261	0.0183808	1.759		FALSE
8001.19	49955.9	239.5	2.22466		3975.7	440.514	0.0166435	2.01252		FALSE
8003.14	49962	227.5	2.1132		4204.77	420.986	0.0158096	1.90335		FALSE
8009.84	49982.8	345.75	3.2116		5354.24	802.467	0.0240271	1.49598		FALSE
8012.17	49990	371.25	3.44846		4287.55	899.101	0.0257992	1.8687		FALSE
8016.32	50002.8	347.75	3.23017		4402.91	845.16	0.0241661	1.82068		FALSE
8019.57	50012.9	389	3.61334		4242.09	936.213	0.0270327	1.89048		FALSE
8022.46	50021.8	387.75	3.60172		4532.8	726.929	0.0269458	1.76987		FALSE
8025.07	50029.9	429	3.98489		6212.88	987.078	0.0298124	1.29168		FALSE
8028.31	50040	437.25	4.06152		6146.67	790.013	0.0303857	1.30612		FALSE
8030.9	50048	456	4.23568		6775.25	1081.88	0.0316887	1.18533		FALSE
8040.43	50077.5	1270	11.7967		1991.36	7211.63	0.0882557	4.03766		FALSE
8042.73	50084.6	1245.75	11.5715		1841.77	7870.62	0.0865705	4.36684		FALSE
8051.72	50112.4	434.75	4.0383		5193.07	1242.12	0.030212	1.55047		FALSE
8055.26	50123.3	311.5	2.89345		6612.39	575.198	0.021647	1.21821		FALSE
8058.2	50132.4	266.75	2.47778		4748.05	630.156	0.0185372	1.69716		FALSE
8061.3	50142	250	2.32219		7109.46	540.494	0.0173732	1.13388		FALSE
8064.91	50153.1	258	2.3965		4440.02	630.165	0.0179291	1.81641		FALSE
8067.14	50160	307	2.85166		4642.53	736.165	0.0213343	1.73766		FALSE
8071.01	50172	309.25	2.87255		5350.95	719.547	0.0214906	1.50833		FALSE
8074.29	50182.1	288.75	2.68213		3955.1	722.643	0.020066	2.04149		FALSE
8077.12	50190.8	307.5	2.8563		4717.23	710.889	0.021369	1.71226		FALSE
8080.7	50201.8	269	2.49868		4971.97	491.072	0.0186935	1.62525		FALSE
8083.33	50210	259	2.40579		7609.09	584.29	0.0179986	1.06233		FALSE
8086.56	50219.9	219.5	2.03889		5283.55	407.956	0.0152536	1.53052		FALSE
8088.52	50226	217.5	2.02031		4416.53	497.339	0.0151147	1.83142		FALSE
8244.29	50704	264.5	2.52594		8011.99	467.296	0.0183808	1.02899		FALSE
8247.64	50714.2	276.5	2.64054		3449.83	703.142	0.0192147	2.39074		FALSE
8254.11	50734	399.5	3.81517		5217.45	737.576	0.0277623	1.58202		FALSE
8262.76	50760.4	695.5	6.64193		1564.36	5232.03	0.0483322	5.28186		FALSE
8271.18	50786.1	503.5	4.80836		6372.67	961.938	0.0349896	1.29791		FALSE
8280.97	50815.9	516.5	4.93251		7148.1	970.102	0.035893	1.15849		FALSE
8284.49	50826.6	574.5	5.4864		4140.96	1786.02	0.0399236	2.00062		FALSE
8286.89	50834	635.5	6.06894		5510.4	1568.56	0.0441626	1.50386		FALSE
8290.18	50844	682.5	6.51779		7605.77	1256.76	0.0474288	1.08999		FALSE
8302.52	50881.5	1438.25	13.7351		866.213	19038.6	0.0999479	9.58485		FALSE
8318.44	50930	231.5	2.21079		6323.41	503.291	0.0160876	1.3155		FALSE
8610.36	51810	221	2.15815		3887.37	566.342	0.0153579	2.21496		FALSE
8623.75	51850	439	4.28699		3298.05	2349.45	0.0305073	2.6148		FALSE
8625.74	51855.9	479	4.67761		1530.78	3780.74	0.033287	5.63486		FALSE
8763.61	52266	274	2.72553		9524.72	774.535	0.019041	0.92009		FALSE
8766.98	52276	300	2.98415		8309.86	701.319	0.0208478	1.05501		FALSE
8770.35	52286	347	3.45167		8936.14	610.33	0.024114	0.981447		FALSE
8773.32	52294.7	374	3.72025		6226.38	891.981	0.0259903	1.40905		FALSE
8776.44	52304	541	5.38143		8761.84	1295.34	0.0375956	1.00167		FALSE
8779.8	52313.9	785	7.80854		6377.04	1840.74	0.0545518	1.37678		FALSE
8782.51	52321.9	923	9.18125		5185.86	2800.71	0.0641418	1.69355		FALSE
8785.32	52330.3	774	7.69912		3507.15	3511.23	0.0537874	2.50498		FALSE
8791.96	52349.9	379	3.76998		7221.71	690.466	0.0263377	1.21744		FALSE
8798.29	52368.6	270	2.68574		6377.06	504.269	0.018763	1.37968		FALSE
8800.78	52376	250	2.4868		4144.33	626.08	0.0173732	2.12357		FALSE
8804.5	52387	245	2.43706		4666.5	619.614	0.0170257	1.88675		FALSE
8807.54	52396	310	3.08363		6732.36	553.521	0.0215427	1.30824		FALSE
8810.85	52405.8	270	2.68574		4289.53	706.441	0.018763	2.05404		FALSE
8814.41	52416.3	269	2.67579		4930.36	694.39	0.0186935	1.78778		FALSE
8817.01	52424	292	2.90458		4665.32	718.688	0.0202919	1.88991		FALSE
8821.07	52436	263	2.61611		4295.08	502.369	0.0182766	2.05376		FALSE
8827.85	52456	248	2.4669		11413.9	433.212	0.0172342	0.773428		FALSE
8831.19	52465.8	244	2.42711		3656.3	720.753	0.0169562	2.41534		FALSE
8837.98	52485.9	242	2.40722		7407.26	460.904	0.0168172	1.19315		FALSE
8840.74	52494	269	2.67579		2848.77	822.178	0.0186935	3.10336		FALSE
8844.09	52503.9	260	2.58627		5341.43	503.023	0.0180681	1.65575		FALSE
8850.54	52522.9	342	3.40194		5516.08	834.289	0.0237665	1.6045		FALSE
8853.61	52532	386	3.83961		7416.3	733.821	0.0268242	1.1938		FALSE
8856.99	52541.9	454	4.58804		6838.21	1098.88	0.0315497	1.29522		FALSE
8859.66	52549.8	422	4.26466		5118.65	1067.17	0.0293259	1.73086		FALSE
8866.05	52568.6	215	2.17275		4524.98	534.196	0.0149409	1.95935		FALSE
8958.38	52839.9	204	2.06159		5384.74	498.398	0.0141765	1.66366		FALSE
8961.82	52849.9	221	2.23339		5617.48	511.752	0.0153579	1.59535		FALSE
8964.57	52858	217	2.19296		5780.05	407.361	0.0150799	1.55095		FALSE
8968.24	52868.7	241	2.4355		4852.25	600.25	0.0167477	1.84826		FALSE
8971.39	52878	267	2.69825		6330.08	503.551	0.0185546	1.41726		FALSE
8973.76	52884.9	260	2.62751		6568.28	514.385	0.0180681	1.36623		FALSE
8977.89	52897	282	2.84984		4369.65	1071.68	0.0195969	2.0546		FALSE
8983.25	52912.7	282	2.84984		5232.49	560.793	0.0195969	1.71682		FALSE
8993.95	52944	354	3.57746		10612.5	656.258	0.0246004	0.847489		FALSE
8997.36	52954	399	4.03222		7134.4	989.195	0.0277276	1.26112		FALSE
9000.78	52964	436	4.40614		6425.25	1084.03	0.0302988	1.40085		FALSE
9012.71	52998.8	672	6.79111		1621.59	6066.39	0.0466991	5.55796		FALSE
9015.59	53007.2	743	7.50862		3504.28	1978.59	0.0516331	2.57274		FALSE
9018.5	53015.7	773	7.8118		4494.51	2506.01	0.0537179	2.00656		FALSE
9022.01	53026	718	7.25598		7291.48	1404.5	0.0498958	1.23734		FALSE
9025.04	53034.8	673	6.80122		4742.6	1787.4	0.0467686	1.90297		FALSE
9028.84	53045.9	693	7.00333		6607.95	1771.75	0.0481584	1.36636		FALSE
9032.28	53056	683	6.90227		7333.01	1358.22	0.0474635	1.23173		FALSE
9035.43	53065.2	719	7.26608		4784.18	1910.36	0.0499653	1.88861		FALSE
9039.13	53075.9	809	8.27883		5169.55	2088.68	0.0562196	1.74853		FALSE
9042.2	53084.9	972	9.94687		3886.69	3169.16	0.0675469	2.32645		FALSE
9045.31	53094	1069	10.9395		4924.77	2809.59	0.0742877	1.8367		FALSE
9048.74	53104	1148	11.748		8382.37	3012.64	0.0797776	1.0795		FALSE
9060.88	53139.4	2393	24.4885		770.354	40450	0.166296	11.762		FALSE
9080.97	53197.9	405	4.14453		7704.78	821.503	0.0281445	1.17862		FALSE
9089.94	53224	370	3.78636		5504.81	736.082	0.0257123	1.65127		FALSE
9092.44	53231.2	354	3.62263		7120.25	699.551	0.0246004	1.27698		FALSE
9097.15	53244.9	328	3.35656		3316.71	1418.67	0.0227936	2.74282		FALSE
9103.69	53264	252	2.57882		7470.31	469.331	0.0175122	1.21865		FALSE
9105.77	53270	220	2.25135		9854.32	397.906	0.0152884	0.924038		FALSE
9475.09	54332.8	188.875	2.03696		5416.36	461.775	0.0131254	1.74935		FALSE
9481.8	54351.9	207.875	2.24187		4910.69	416.543	0.0144458	1.93085		FALSE
9490.72	54377.3	436.875	4.71157		947.092	6255.26	0.0303596	10.0209		FALSE

## Sheet: 9245-L.d-1_0_E2_1
Spectrum: 9245-L.d-1\0_E2\1 1SLin, "Baseline subt." (D:\Data\BioTyperRealTimeProcessing\China CDC\20120503juntuan\9245-L.d-1\0_E2\1)
m/z	time	Intens.	SN	Quality Fac.	Res.	Area	Rel. Intens.	FWHM	Chi^2	Bk. Peak
2535.3	28275.8	220.5	2.17041		3279.26	280.826	0.0194213	0.773132		FALSE
2657.42	28939.6	204.5	2.00574		3026.42	186.36	0.0180121	0.878075		FALSE
2660.99	28958.8	854.5	8.38096		706.252	3816.69	0.0752631	3.76777		FALSE
2676.89	29044	215.5	2.11363		2354.67	354.765	0.0189809	1.13684		FALSE
2920.58	30320	263	2.50958		4648.37	331.131	0.0231647	0.628301		FALSE
2922.14	30328	233	2.22332		3293.56	307.364	0.0205223	0.887227		FALSE
3219.78	31816	218	2.06898		3473.97	318.631	0.0192011	0.926829		FALSE
3649.42	33847.6	620	5.78059		848.205	3191.73	0.0546087	4.30253		FALSE
3653.42	33865.9	272.5	2.54066		3664.49	287.266	0.0240014	0.996979		FALSE
3694.19	34052.2	265.5	2.44827		2618.97	697.052	0.0233849	1.41055		FALSE
3696.06	34060.8	391.5	3.61016		3442.14	606.066	0.0344828	1.07377		FALSE
3697.92	34069.2	516.5	4.76283		3069.08	965.94	0.0454926	1.20489		FALSE
3699.83	34077.9	436.5	4.02512		3680.32	623.492	0.0384463	1.0053		FALSE
3702.03	34088	264.5	2.43905		4751.22	289.458	0.0232968	0.779176		FALSE
3704.21	34097.9	227.5	2.09786		3867.14	292.257	0.0200379	0.957868		FALSE
3733.72	34231.9	271.5	2.5036		3825.82	433.968	0.0239133	0.975925		FALSE
3738.37	34253	644.5	5.94316		1021.28	3692.98	0.0567666	3.66049		FALSE
3745.65	34286	261.5	2.41138		3392.95	315.17	0.0230325	1.10395		FALSE
3747.86	34296	228.5	2.10708		3061.15	356.032	0.020126	1.22433		FALSE
3872.55	34855.5	364.75	3.28257		1127.94	1318.08	0.0321267	3.4333		FALSE
3874.05	34862.2	313.25	2.81909		3274.2	957.467	0.0275906	1.1832		FALSE
3981.63	35337.7	261	2.3237		2812.84	417.92	0.0229885	1.41552		FALSE
3983.5	35345.9	311	2.76885		3382.5	595.717	0.0273924	1.17768		FALSE
3985.79	35356	242	2.15454		7962.99	334.545	0.021315	0.500539		FALSE
4135.47	36006.7	343	2.97963		2501.92	712.572	0.0302109	1.65292		FALSE
4137.62	36015.9	238	2.0675		4632.83	354.572	0.0209627	0.893107		FALSE
4250.77	36500	257.5	2.19363		3890.49	436.729	0.0226802	1.09261		FALSE
4253.09	36509.8	333.5	2.84107		4239.12	440.334	0.0293742	1.0033		FALSE
4255.49	36520	392.5	3.34369		5716.27	647.007	0.0345708	0.744452		FALSE
4257.33	36527.8	379.5	3.23295		3420.12	668.516	0.0334258	1.24479		FALSE
4259.26	36536	369.5	3.14776		2776.19	510.998	0.032545	1.53421		FALSE
4267.26	36569.9	1264.5	10.7722		708.622	9874.43	0.111375	6.02191		FALSE
4274.34	36600	284.5	2.42029		4698.26	432.142	0.0250584	0.909771		FALSE
4327.58	36824.9	404.5	3.44115		2323.99	1066.82	0.0356278	1.86213		FALSE
4328.79	36830	426.5	3.62831		3109.09	737.969	0.0375655	1.3923		FALSE
4331.17	36840	312.5	2.65849		4955.48	378.98	0.0275246	0.874016		FALSE
4420.95	37216	247.5	2.09374		5720.56	308.525	0.0217994	0.772818		FALSE
4422.88	37224	284.5	2.40674		3377.45	484.645	0.0250584	1.30953		FALSE
4425.26	37233.9	272.5	2.30522		5431.78	366.843	0.0240014	0.814699		FALSE
4427.68	37244	312.5	2.64361		6284.37	517.528	0.0275246	0.704554		FALSE
4469.57	37418	262.5	2.22063		3629.28	451.69	0.0231206	1.23153		FALSE
4478.71	37455.8	560.5	4.74157		1648.66	1880.27	0.049368	2.71658		FALSE
4502.45	37554	272.5	2.30522		4575.68	358.96	0.0240014	0.983996		FALSE
4504.6	37562.9	242.5	2.05144		4448.22	415.523	0.0213591	1.01267		FALSE
4763.58	38617	417.5	3.46888		1911.6	1900.67	0.0367728	2.49194		FALSE
4765.6	38625	418.5	3.47719		4236.78	752.766	0.0368609	1.12482		FALSE
4767.83	38634	411.5	3.41903		3468.31	560.038	0.0362443	1.37468		FALSE
4770.08	38643	406.5	3.37749		2987.74	775.504	0.0358039	1.59655		FALSE
4777.68	38673.5	1740.5	14.4613		974.051	11859.7	0.153301	4.90495		FALSE
4786.29	38708	527.5	4.35608		4617.4	1082.81	0.0464614	1.03658		FALSE
4789.28	38720	408.5	3.37338		5106.52	558.298	0.0359801	0.937876		FALSE
4791.5	38728.8	341.5	2.8201		3220.06	498.077	0.0300788	1.48802		FALSE
4793.77	38737.9	315.5	2.60539		4156.39	577.522	0.0277888	1.15335		FALSE
4796.28	38748	285.5	2.35765		5304.9	387.701	0.0251464	0.904121		FALSE
4798.43	38756.6	258.5	2.13468		3447.98	472.694	0.0227683	1.39166		FALSE
4805.5	38784.8	253.5	2.09339		3628.75	465.767	0.0223279	1.32429		FALSE
4820.96	38846.6	272.5	2.2503		4289.23	474.159	0.0240014	1.12397		FALSE
4823.49	38856.7	349.5	2.88616		3637.8	628.944	0.0307835	1.32594		FALSE
4828.3	38875.9	975.5	8.05565		2923.63	2644.06	0.0859206	1.65147		FALSE
4829.97	38882.5	1000.5	8.2621		2333.74	3222.31	0.0881226	2.06963		FALSE
4834.85	38902	402.5	3.32383		6125.93	496.563	0.0354516	0.789243		FALSE
4837.33	38911.9	284.5	2.34939		4234.61	448.256	0.0250584	1.14233		FALSE
4839.86	38921.9	267.5	2.20901		5100.85	324.485	0.023561	0.948835		FALSE
4955.4	39379.3	258.5	2.12453		2920.21	635.134	0.0227683	1.69693		FALSE
4957.2	39386.4	277.5	2.28068		1825.64	1014.62	0.0244418	2.71532		FALSE
4993.23	39528	255.5	2.09987		4999.06	428.676	0.0225041	0.998834		FALSE
5000.36	39555.9	708.5	5.82293		1009.78	5228.92	0.0624037	4.95193		FALSE
5006.5	39579.9	287.5	2.36287		6595.25	400.882	0.0253226	0.759106		FALSE
5091.66	39912	256.5	2.10449		14284.7	422.858	0.0225922	0.356441		FALSE
5096.21	39929.7	587.5	4.82022		1053.3	3333.69	0.0517462	4.83835		FALSE
5253.11	40534	257.5	2.11993		5393.38	410.429	0.0226802	0.973992		FALSE
5258.1	40553	277.5	2.28459		3802.43	502.991	0.0244418	1.38283		FALSE
5260.44	40562	335.5	2.76209		6857.61	574.527	0.0295504	0.767095		FALSE
5263.05	40572	406.5	3.34661		3049.68	748.759	0.0358039	1.72577		FALSE
5265.44	40581.1	488.5	4.0217		4361.88	917.91	0.0430264	1.20715		FALSE
5267.97	40590.7	503.5	4.14519		4566.37	754.444	0.0443476	1.15364		FALSE
5270.38	40600	559.5	4.60622		3125.01	1342.91	0.04928	1.68652		FALSE
5273.23	40610.8	608.5	5.00963		4639.35	930.55	0.0535958	1.13663		FALSE
5276.09	40621.7	727.5	5.98932		8022.99	1428.42	0.0640772	0.657621		FALSE
5282.74	40647.1	1259.5	10.3691		1167.34	7763.85	0.110935	4.52544		FALSE
5285.28	40656.8	1167.5	9.61173		3895.72	2357.94	0.102832	1.35669		FALSE
5287.69	40666	1117.5	9.20009		5355.98	1683.97	0.0984278	0.98725		FALSE
5290.35	40676.1	1077.5	8.87078		3642.9	2203.05	0.0949047	1.45224		FALSE
5292.93	40685.9	1168.5	9.61996		4376.65	1774.72	0.10292	1.20936		FALSE
5295.34	40695.1	1263.5	10.4021		4247.07	2510.58	0.111287	1.24682		FALSE
5297.67	40704	1304.5	10.7396		5278.11	1992.43	0.114898	1.00371		FALSE
5300.3	40714	1514.5	12.4685		7316.2	2949.33	0.133395	0.724461		FALSE
5308.7	40745.9	2888.5	23.7803		1361.18	16059.7	0.254415	3.90007		FALSE
5310.79	40753.9	3084.5	25.3939		2856.45	6385.72	0.271678	1.85923		FALSE
5324.56	40806.2	11353.5	93.4705		684.976	128562	1	7.77335		FALSE
5338.45	40858.9	1587.5	13.0454		3569.21	4093.75	0.139825	1.49569		FALSE
5341.89	40872	1540.5	12.6591		4058.22	2414.38	0.135685	1.31631		FALSE
5343.48	40878	1517.5	12.4701		3741.88	3130.63	0.133659	1.42802		FALSE
5347.16	40891.9	1485.5	12.2072		3148.38	3790.93	0.130841	1.69839		FALSE
5350.86	40906	1498.5	12.314		3485.39	6711.36	0.131986	1.53522		FALSE
5360.38	40942	1736.5	14.2698		9234.59	2684.63	0.152948	0.580468		FALSE
5363.84	40955.1	1839.5	15.1162		3188.19	5611.56	0.162021	1.68241		FALSE
5365.23	40960.3	1821.5	14.9683		1678.98	9058.5	0.160435	3.19552		FALSE
5372.05	40986.1	761.5	6.25767		6357.74	1149.99	0.0670718	0.844963		FALSE
5375.17	40997.9	688.5	5.65779		5219.92	1058.93	0.0606421	1.02974		FALSE
5377.27	41005.9	664.5	5.46057		4360.71	1335.38	0.0585282	1.23312		FALSE
5379.42	41014	683.5	5.6167		9724.59	1005.99	0.0602017	0.553177		FALSE
5381.63	41022.3	623.5	5.12365		3586.82	1267.44	0.054917	1.50039		FALSE
5384.68	41033.9	548.5	4.50733		2893.02	1060.56	0.0483111	1.86127		FALSE
5386.83	41042	474.5	3.89923		4888.49	689.397	0.0417933	1.10194		FALSE
5389.25	41051.1	401.5	3.29935		4241.09	780.269	0.0353635	1.27072		FALSE
5392.1	41061.9	357.5	2.93778		5104.84	536.459	0.0314881	1.05627		FALSE
5394.25	41070	385.5	3.16787		5247.9	691.245	0.0339543	1.02789		FALSE
5396.64	41079	358.5	2.94599		4105.94	681.677	0.0315762	1.31435		FALSE
5399.31	41089	330.5	2.7159		3749	637.338	0.02911	1.4402		FALSE
5401.68	41098	369.5	3.03639		5423.6	492.192	0.032545	0.995958		FALSE
5404.33	41108	333.5	2.74056		4926.86	544.676	0.0293742	1.09691		FALSE
5406.76	41117.1	289.5	2.37898		4495.94	517.609	0.0254987	1.20259		FALSE
5409.63	41127.9	316.5	2.60086		5117.22	441.371	0.0278769	1.05714		FALSE
5412.01	41136.9	265.5	2.18176		4777.38	398.464	0.0233849	1.13284		FALSE
5414.59	41146.6	292.5	2.40364		2935.71	565.508	0.025763	1.84439		FALSE
5417.06	41155.9	294.5	2.42007		4644.29	556.036	0.0259391	1.16639		FALSE
5419.2	41164	359.5	2.95421		3604.14	684.958	0.0316642	1.50361		FALSE
5422.35	41175.8	443.5	3.64449		4626.17	641.407	0.0390628	1.1721		FALSE
5424.69	41184.6	498.5	4.09645		4379.53	919.491	0.0439072	1.23865		FALSE
5430.1	41205	963.5	7.91762		3237.47	3259.78	0.0848637	1.67727		FALSE
5432.04	41212.3	939.5	7.7204		2374.89	3477.19	0.0827498	2.28729		FALSE
5437.03	41231.1	516.5	4.24437		3834.41	1008.18	0.0454926	1.41796		FALSE
5439.71	41241.1	404.5	3.324		3441.23	808.041	0.0356278	1.58075		FALSE
5442.61	41252	329.5	2.70769		2982.85	758.445	0.0290219	1.82463		FALSE
5445.27	41262	295.5	2.42829		8115.98	296.684	0.0260272	0.670932		FALSE
5447.58	41270.7	286.5	2.35433		3924.67	568.718	0.0252345	1.38804		FALSE
5450.58	41281.9	328.5	2.69947		2616.21	937.862	0.0289338	2.08339		FALSE
5455.56	41300.6	327.5	2.69125		4303.41	619.986	0.0288457	1.26773		FALSE
5458.58	41311.9	291.5	2.39542		4969	531.589	0.0256749	1.09853		FALSE
5461.09	41321.3	328.5	2.69947		4622.57	473.672	0.0289338	1.1814		FALSE
5463.39	41330	378.5	3.11035		5847.56	611.642	0.0333377	0.934302		FALSE
5466.05	41339.9	399.5	3.28291		5621.61	570.738	0.0351874	0.972328		FALSE
5468.41	41348.8	477.5	3.92388		3895.86	1113.35	0.0420575	1.40365		FALSE
5470.87	41358	521.5	4.28546		4216.2	779.437	0.045933	1.29758		FALSE
5476.63	41379.6	1168.5	9.47576		2875.13	4033.02	0.10292	1.90483		FALSE
5478.03	41384.8	1201.5	9.74337		3347.03	4262.39	0.105826	1.63669		FALSE
5485.82	41414	379.5	3.07749		6083.28	539.11	0.0334258	0.901787		FALSE
5488.09	41422.5	289.5	2.34765		3157.07	560.299	0.0254987	1.73835		FALSE
5490.83	41432.7	259.5	2.10437		5416.29	386.309	0.0228564	1.01376		FALSE
5869.75	42826	284.5	2.32011		5725.43	417.011	0.0250584	1.02521		FALSE
5872.19	42834.8	350.5	2.85834		3838.26	692.272	0.0308715	1.52991		FALSE
5875.26	42845.9	421.5	3.43735		4186.45	846.204	0.0371251	1.4034		FALSE
5877.47	42853.9	532.5	4.34256		4495.51	1072.98	0.0469018	1.30741		FALSE
5879.7	42862	615.5	5.01943		4727.08	1282.24	0.0542124	1.24383		FALSE
5881.71	42869.2	592.5	4.83186		3228.18	2188.54	0.0521866	1.82199		FALSE
5890.21	42899.9	265.5	2.16516		4633.01	529.398	0.0233849	1.27136		FALSE
5895.92	42920.5	276.5	2.25487		3395.83	434.972	0.0243537	1.73622		FALSE
5898.19	42928.7	377.5	3.07853		3920.42	763.176	0.0332497	1.50448		FALSE
5900.21	42936	424.5	3.46182		3820.45	669.468	0.0373894	1.54437		FALSE
5905.73	42955.9	342.5	2.7931		5226.12	698.615	0.0301669	1.13004		FALSE
5908.45	42965.7	304.5	2.48078		3419.07	653.409	0.0268199	1.72809		FALSE
5927.67	43034.9	562.5	4.58272		2254.92	2118.59	0.0495442	2.62877		FALSE
5929.88	43042.9	504.5	4.11019		3886.15	1245.71	0.0444356	1.5259		FALSE
5935.32	43062.5	330.5	2.6926		2902.46	842.066	0.02911	2.04492		FALSE
5941.97	43086.4	329.5	2.68445		4136.7	683.858	0.0290219	1.4364		FALSE
5945.11	43097.7	374.5	3.05107		3181.28	1151.48	0.0329854	1.86878		FALSE
5946.99	43104.4	357.5	2.91257		2070.81	1364.12	0.0314881	2.87181		FALSE
6108.81	43682	276.5	2.28528		7301.22	531.346	0.0243537	0.836683		FALSE
6111.9	43692.9	355.5	2.93821		4836.34	872.914	0.0313119	1.26375		FALSE
6114.45	43702	383.5	3.16963		8406.43	597.869	0.0337781	0.727354		FALSE
6116.61	43709.6	318.5	2.63241		3397.85	899.664	0.028053	1.80014		FALSE
6150.61	43829.9	437.5	3.61594		6110.33	670.951	0.0385344	1.00659		FALSE
6152.88	43838	446.5	3.69033		2354.57	1680.01	0.0393271	2.61317		FALSE
6171.02	43902	245.5	2.02906		4518.78	513.678	0.0216233	1.36564		FALSE
6174.13	43912.9	297.5	2.45884		2337.62	965.06	0.0262034	2.6412		FALSE
6177.26	43924	346.5	2.86383		12704.7	558.832	0.0305192	0.486219		FALSE
6186.26	43955.7	1420.5	11.7405		899.448	12825	0.125116	6.87784		FALSE
6195.41	43987.9	293.5	2.42578		6759.64	426.926	0.0258511	0.916529		FALSE
6530.16	45151	238	2.02726		4663.99	458.085	0.0209627	1.40012		FALSE
6533.34	45161.9	258	2.19761		3460.65	686.108	0.0227243	1.88789		FALSE
6580.69	45323.9	260	2.21465		4264.69	568.336	0.0229004	1.54306		FALSE
6583.05	45332	269	2.29131		4175.56	566.767	0.0236931	1.57657		FALSE
6703.59	45741.8	409	3.51954		5411.66	1062.45	0.0360241	1.23873		FALSE
6705.99	45750	428	3.68304		7836.45	1062.03	0.0376976	0.855744		FALSE
6708.92	45759.9	328.25	2.82467		9130.11	779.811	0.0289118	0.734813		FALSE
6711.89	45769.9	242	2.08247		7105.77	371.429	0.021315	0.944569		FALSE
6723.42	45808.9	252.25	2.17067		5051.9	518.584	0.0222178	1.33087		FALSE
6725.8	45816.9	379.25	3.26353		5023.26	766.487	0.0334038	1.33893		FALSE
6728.47	45826	425	3.65722		4265.29	1117.36	0.0374334	1.57749		FALSE
6731.43	45836	345.25	2.97096		6930.82	537.128	0.0304091	0.971231		FALSE
6733.77	45843.9	251	2.15991		5294.22	596.779	0.0221077	1.27191		FALSE
7248.42	47550	236.688	2.08131		10797.5	484.052	0.0208471	0.671303		FALSE
7252.47	47563.2	298.938	2.6287		5079.67	916.588	0.02633	1.42775		FALSE
7257.62	47579.9	473.188	4.16097		5007.11	1238.26	0.0416777	1.44946		FALSE
7260.1	47588	445.938	3.92135		3247.38	806.355	0.0392775	2.23568		FALSE
7268.7	47616	483.688	4.2533		7237.05	835.812	0.0426025	1.00437		FALSE
7279.78	47652	753.438	6.62535		1762.58	5566.65	0.0663617	4.13019		FALSE
7285.63	47670.9	833.188	7.32663		2961.59	2956.98	0.073386	2.46004		FALSE
7299.49	47715.9	2697.94	23.7243		752.512	39186	0.23763	9.70016		FALSE
7316.16	47770	843.938	7.46807		6806.96	1515.56	0.0743328	1.07481		FALSE
7319.83	47781.9	860.938	7.61851		2885.81	2577.85	0.0758301	2.53649		FALSE
7322.33	47790	836.938	7.40613		3629.87	1979.48	0.0737163	2.01724		FALSE
7324.8	47798	820.938	7.26454		3376.01	2337.96	0.072307	2.16966		FALSE
7337.97	47840.6	679.938	6.01682		3179.06	1635.24	0.0598879	2.30822		FALSE
7340.86	47850	675.938	5.98143		8115.74	1208.76	0.0595356	0.904521		FALSE
7343.05	47857	669.938	5.92833		4974.93	1596.44	0.0590071	1.47601		FALSE
7346.44	47868	666.938	5.90179		7769.86	1572.26	0.0587429	0.945504		FALSE
7349.31	47877.3	704.938	6.23805		5792.01	1276.52	0.0620899	1.26887		FALSE
7352.89	47888.9	761.938	6.74245		3670.42	2262.71	0.0671104	2.00328		FALSE
7355.1	47896	796.938	7.05217		3876.77	1457.85	0.0701931	1.89722		FALSE
7357.57	47904	841.938	7.45038		12106.6	2006.19	0.0741566	0.607731		FALSE
7361.89	47917.9	870.938	7.707		7926.71	2067.37	0.0767109	0.928745		FALSE
7365	47928	826.938	7.31764		4579.04	2470.4	0.0728355	1.60842		FALSE
7367.84	47937.1	859.938	7.60966		4289.23	2066.83	0.0757421	1.71775		FALSE
7376.46	47965	997.938	8.83083		3967.34	5047.69	0.0878969	1.8593		FALSE
7379.22	47973.9	1075.94	9.52106		5836.06	1949.49	0.094767	1.26442		FALSE
7382.47	47984.4	1250.94	11.0697		4109.86	3646.78	0.110181	1.79628		FALSE
7385.45	47994	1393.94	12.3351		5227.82	3293.81	0.122776	1.41272		FALSE
7388.55	48004	1496.94	13.2465		4947.31	4472.65	0.131848	1.49345		FALSE
7391.4	48013.2	1750.94	15.4942		6009.89	4021.28	0.15422	1.22987		FALSE
7397.42	48032.6	2180.94	19.2993		1787.13	11110.6	0.192094	4.13928		FALSE
7399.94	48040.7	2208.94	19.5471		5189.51	4053.64	0.19456	1.42594		FALSE
7401.88	48046.9	2069.94	18.3171		1451.59	15664.8	0.182317	5.09914		FALSE
7412.14	48080	1105.94	9.78653		4453.93	2018.21	0.0974094	1.66418		FALSE
7414.63	48088	1065.94	9.43257		4835.28	3185.44	0.0938862	1.53344		FALSE
7421.57	48110.3	1005.94	8.90163		4102.49	2468.29	0.0886015	1.80904		FALSE
7424.57	48120	1088.94	9.6361		6214.49	1942.87	0.0959121	1.19472		FALSE
7427.26	48128.6	1126.94	9.97236		5000.84	2677.51	0.099259	1.4852		FALSE
7433.53	48148.8	1203.94	10.6537		5369.55	2225.93	0.106041	1.38439		FALSE
7436.39	48158	1224.94	10.8396		3145.63	4446.34	0.107891	2.36404		FALSE
7443.24	48180	1200.94	10.6272		4018.86	3623.73	0.105777	1.85208		FALSE
7445.72	48188	1213.94	10.7422		5936.73	2203.88	0.106922	1.25418		FALSE
7448.22	48196	1218.94	10.7865		13714.2	2923.68	0.107362	0.543104		FALSE
7451.94	48207.9	1324.94	11.7245		3955.15	3976.98	0.116699	1.88411		FALSE
7455.05	48217.9	1461.94	12.9368		5393.93	3494.16	0.128765	1.38212		FALSE
7460.57	48235.6	1591.94	14.0872		3970.67	3925.03	0.140216	1.87892		FALSE
7464.42	48248	1583.94	14.0164		4067.1	3909.74	0.139511	1.83532		FALSE
7470.31	48266.9	1726.94	15.2818		3828.92	7136.53	0.152106	1.95102		FALSE
7478.83	48294.2	2792.94	25.0054		836.093	35193.9	0.245998	8.94497		FALSE
7489.97	48329.9	1095.94	9.812		5735.72	2540.97	0.0965286	1.30585		FALSE
7493.09	48339.9	945.938	8.46904		4424.36	2166.35	0.0833168	1.6936		FALSE
7496.22	48349.9	792.938	7.09922		5922.75	1870.94	0.0698408	1.26566		FALSE
7512.84	48403.1	564.938	5.05792		4204	1660.37	0.0497589	1.78707		FALSE
7516.05	48413.3	522.938	4.68189		4914.92	932.418	0.0460596	1.52923		FALSE
7518.49	48421.1	482.938	4.32377		3766.9	1141.71	0.0425364	1.99594		FALSE
7521.88	48432	466.938	4.18052		7111.15	969.905	0.0411272	1.05776		FALSE
7525.01	48442	392.938	3.518		5816.8	850.446	0.0346094	1.29367		FALSE
7527.52	48450	340.938	3.05244		6516.83	581.443	0.0300293	1.15509		FALSE
7530.69	48460.1	300.938	2.69431		4232.77	703.258	0.0265061	1.77914		FALSE
7533.47	48469	284.938	2.55106		5039.83	605.525	0.0250969	1.49479		FALSE
7536.5	48478.7	270.938	2.42572		5618.95	449.991	0.0238638	1.34126		FALSE
7539.64	48488.7	230.938	2.0676		4246.96	521.293	0.0203406	1.7753		FALSE
7653.88	48851.9	230.938	2.0676		6367.05	429.942	0.0203406	1.20211		FALSE
7702.58	49006	253.938	2.27352		8976.37	658.5	0.0223665	0.858095		FALSE
7705.74	49016	255.938	2.29143		6258.63	589.106	0.0225426	1.23122		FALSE
7708.45	49024.5	293.938	2.63164		4040.68	841.866	0.0258896	1.90771		FALSE
7711.45	49034	310.938	2.78384		4312.92	534.548	0.0273869	1.78799		FALSE
7714.36	49043.2	348.938	3.12406		6300.73	614.02	0.0307339	1.22436		FALSE
7717.77	49053.9	392.938	3.518		5741.09	878.095	0.0346094	1.3443		FALSE
7720.32	49062	456.938	4.09099		9433.71	920.599	0.0402464	0.818376		FALSE
7723.49	49072	515.938	4.61922		6570.96	1121.32	0.045443	1.1754		FALSE
7726.65	49081.9	578.938	5.18327		6155.01	1032.41	0.050992	1.25534		FALSE
7729.46	49090.8	636.938	5.70254		4874.65	1507.25	0.0561005	1.58564		FALSE
7732.77	49101.2	724.938	6.49041		4712.63	1759.45	0.0638515	1.64086		FALSE
7745.95	49142.8	2013.94	18.0309		1598.14	15694.8	0.177385	4.84687		FALSE
7747.88	49148.8	1936.94	17.3415		1489.22	17165.6	0.170603	5.20263		FALSE
7760.31	49188	978.938	8.76449		8664.91	2359.89	0.0862234	0.895602		FALSE
7763.24	49197.2	914.938	8.1915		5699.49	1705.06	0.0805864	1.36209		FALSE
7765.76	49205.1	890.938	7.97662		4554.64	2156.57	0.0784725	1.70502		FALSE
7769.21	49216	848.938	7.60059		6471.53	1895.13	0.0747732	1.20052		FALSE
7772.32	49225.7	625.938	5.60406		3393.71	1886.78	0.0551317	2.29021		FALSE
7775.58	49236	637.938	5.7115		8218.15	1039.28	0.0561886	0.946147		FALSE
7778.12	49244	557.938	4.99525		6630.26	1274.04	0.0491423	1.17313		FALSE
7781.3	49254	501.938	4.49388		5434.32	893.341	0.0442099	1.43188		FALSE
7784.08	49262.7	492.938	4.4133		4679.32	1163.79	0.0434172	1.66351		FALSE
7787.27	49272.7	459.938	4.11785		3873.77	1097.23	0.0405106	2.01026		FALSE
7790.22	49282	396.938	3.55381		5395.69	708.991	0.0349617	1.44378		FALSE
7795.73	49299.3	284.938	2.55106		6510.92	521.436	0.0250969	1.19733		FALSE
7799.14	49310	284.938	2.55106		4279.41	682.411	0.0250969	1.82248		FALSE
7801.03	49315.9	265.938	2.38096		4811.13	459.245	0.0234234	1.62145		FALSE
7804.23	49326	235.938	2.11236		4368.43	548.794	0.020781	1.78651		FALSE
7806.77	49333.9	224.938	2.01388		3569.82	507.22	0.0198122	2.18688		FALSE
7853.68	49480.9	226.938	2.03354		5277.15	482.695	0.0199883	1.48824		FALSE
7856.6	49490	249.938	2.23964		6639.93	377.884	0.0220141	1.18323		FALSE
7871.67	49537.1	271.938	2.43677		6053.22	461.307	0.0239519	1.30041		FALSE
7874.51	49545.9	315.938	2.83105		4861.54	540.381	0.0278273	1.61976		FALSE
7877.71	49555.9	304.938	2.73248		3989.03	729.981	0.0268585	1.97484		FALSE
7879.89	49562.8	279.938	2.50846		4449.57	658.783	0.0246565	1.77093		FALSE
7882.84	49572	271.938	2.43677		4409.74	588.184	0.0239519	1.7876		FALSE
7891.55	49599.2	237.938	2.13211		3466.59	704.711	0.0209572	2.27646		FALSE
7900.77	49627.9	295.938	2.65183		4619.51	703.284	0.0260658	1.7103		FALSE
7903.94	49637.8	284.938	2.55326		3275.31	694.586	0.0250969	2.41318		FALSE
7911.7	49662	379.938	3.40454		6134.41	914.174	0.0334644	1.28972		FALSE
7920.66	49689.9	654.938	5.86875		1835.22	3517.92	0.057686	4.31592		FALSE
7929.03	49716	237.938	2.13211		5932.79	427.088	0.0209572	1.33648		FALSE
8060.15	50122.4	484.75	4.4367		1998.91	2555.73	0.0426961	4.03228		FALSE
8062.61	50130	490.875	4.49276		4049.08	1440.1	0.0432356	1.99122		FALSE
8065.78	50139.8	369	3.37729		6306.27	1036.67	0.032501	1.27901		FALSE
8069.03	50149.8	279.75	2.56043		10757.4	500.182	0.02464	0.750094		FALSE
8071.62	50157.8	245.562	2.24753		4350.08	556.883	0.0216288	1.85551		FALSE
8074.91	50168	239.5	2.19204		3846.74	540.529	0.0210948	2.09916		FALSE
8243.72	50686	217.125	2.02548		8679.73	348.729	0.0191241	0.949767		FALSE
8256.33	50724.5	347.125	3.2382		3379.66	1079.34	0.0305743	2.44295		FALSE
8259.45	50734	399.375	3.72562		9469.95	736.997	0.0351764	0.872175		FALSE
8265.97	50753.9	569.375	5.31149		5457.32	2407.62	0.0501497	1.51466		FALSE
8269.25	50763.9	758.375	7.0746		9865.5	2242.73	0.0667966	0.838199		FALSE
8271.91	50772	851.375	7.94217		6651.43	2565.1	0.0749879	1.24363		FALSE
8274.48	50779.8	774.375	7.22386		2175.57	3983.63	0.0682058	3.80337		FALSE
8627.83	51845.3	224	2.16757		3799.28	544.716	0.0197296	2.27091		FALSE
8630.49	51853.2	255	2.46755		5007.7	470.794	0.02246	1.72344		FALSE
8633.43	51862	286	2.76753		6298.46	681.222	0.0251905	1.37072		FALSE
8637.13	51873	315	3.04815		4855.62	790.426	0.0277447	1.77879		FALSE
8640.11	51881.9	322	3.11589		6236.45	608.113	0.0283613	1.38542		FALSE
8642.79	51889.9	358	3.46425		5628.26	892.3	0.0315321	1.53561		FALSE
8646.75	51901.7	403	3.8997		6966.74	1025.73	0.0354957	1.24115		FALSE
8656.92	51932	960	9.2896		773.814	13947.6	0.0845554	11.1874		FALSE
8669.63	51969.9	368	3.56101		5910.66	674.924	0.0324129	1.46678		FALSE
8672.79	51979.3	297	2.87397		5129.29	734.948	0.0261593	1.69083		FALSE
8675.71	51988	297	2.87397		5239.93	555.199	0.0261593	1.65569		FALSE
8679.02	51997.8	271	2.62238		5402.33	634.229	0.0238693	1.60653		FALSE
8682.42	52007.9	268	2.68511		4986.34	667.49	0.0236051	1.74124		FALSE
8685.44	52016.9	276	2.76526		5682.12	687.85	0.0243097	1.52856		FALSE
8688.75	52026.8	285	2.85543		5983.82	546.528	0.0251024	1.45204		FALSE
8691.85	52036	344	3.44656		7116.26	620.523	0.030299	1.22141		FALSE
8704.62	52073.9	293	2.93559		5595.75	695.41	0.025807	1.55558		FALSE
8715.41	52106	213	2.13406		11379	468.313	0.0187607	0.765919		FALSE
8953.44	52808	198	2.0619		9413.35	419.962	0.0174396	0.951142		FALSE
8956.33	52816.5	223	2.32224		5321.33	542.018	0.0196415	1.6831		FALSE
8959.54	52825.9	208	2.16604		4972.7	526.519	0.0183203	1.80175		FALSE
9507.46	54406.7	188	2.05806		7229.19	368.785	0.0165588	1.31515		FALSE
9510.71	54416	241	2.63826		4930.18	555.102	0.0212269	1.92908		FALSE
9514.23	54426	272	2.97762		8285.94	629.077	0.0239574	1.14824		FALSE
9518.4	54437.8	289	3.16372		3880.16	765.768	0.0254547	2.4531		FALSE
9521.97	54448	347	3.79865		4704.79	891.933	0.0305633	2.02389		FALSE
9528.99	54467.9	387	4.23654		6264.39	1025.16	0.0340864	1.52114		FALSE
9531.81	54475.9	477	5.22178		6499.39	1223.31	0.0420135	1.46657		FALSE
9535.33	54485.9	556	6.0866		7619.32	1076.78	0.0489717	1.25147		FALSE
9538.17	54494	603	6.60112		8516.49	1512.94	0.0531114	1.11996		FALSE
9541.69	54504	709	7.76151		6969.41	1771.93	0.0624477	1.36908		FALSE
9545.2	54513.9	848	9.28316		6771.29	1676.26	0.0746906	1.40966		FALSE
9548.66	54523.8	1075	11.7682		6185.33	2745.29	0.0946845	1.54376		FALSE
9551.56	54532	1436	15.7201		10672.8	3601.35	0.126481	0.894942		FALSE
9555.07	54541.9	1569	17.176		7457.24	4132.02	0.138195	1.28131		FALSE
9557.9	54550	1545	16.9133		6001.78	5064.63	0.136081	1.59251		FALSE
9560.81	54558.2	1304	14.275		2256.29	9880.54	0.114854	4.23741		FALSE
9574.13	54596	466	5.10136		7812.12	950.608	0.0410446	1.22555		FALSE
9580.05	54612.7	408	4.46643		5890.92	842.057	0.0359361	1.62624		FALSE
9583.41	54622.3	427	4.67442		5096.65	1147.66	0.0376095	1.88033		FALSE
9590.38	54642	467	5.11231		4588.7	1524.31	0.0411327	2.09		FALSE
9593.9	54652	452	4.9481		9659.5	1215.71	0.0398115	0.993209		FALSE
9596.97	54660.6	468	5.12325		6335	1196.3	0.0412208	1.51491		FALSE
9600.27	54670	503	5.65375		5048.73	974.931	0.0443035	1.90152		FALSE
9603.42	54678.9	431	4.84447		5696.4	1162.58	0.0379619	1.68588		FALSE
9606.64	54688	468	5.26035		7545.55	1145.38	0.0412208	1.27315		FALSE
9610.17	54698	475	5.33903		9552.33	903.828	0.0418373	1.00606		FALSE
9613.68	54707.9	471	5.29407		4836.19	1250.6	0.041485	1.98786		FALSE
9617.19	54717.8	455	5.11423		6668.58	1216.24	0.0400757	1.44217		FALSE
9622.51	54732.9	471	5.29407		6338.15	976.34	0.041485	1.51819		FALSE
9625.74	54742	447	5.02431		5866.96	1217.36	0.0393711	1.64067		FALSE
9637.76	54775.9	520	5.84483		6683.71	1696.06	0.0458009	1.44198		FALSE
9641.3	54785.9	560	6.29444		7967.2	1104.78	0.049324	1.21012		FALSE
9644.15	54794	601	6.75528		8080.71	1507.14	0.0529352	1.19348		FALSE
9647.87	54804.5	660	7.41844		5894.06	1694.61	0.0581319	1.63688		FALSE
9651.16	54813.8	687	7.72192		6307.14	1416.3	0.06051	1.5302		FALSE
9654.07	54822	921	10.3521		7205.34	2337.92	0.0811204	1.33985		FALSE
9657.89	54832.8	1069	12.0156		5055.07	2854.38	0.094156	1.91053		FALSE
9660.77	54840.9	1089	12.2404		6255.92	2249.05	0.0959176	1.54426		FALSE
9663.55	54848.7	1010	11.3525		3198.45	5502.26	0.0889594	3.02132		FALSE
9670.5	54868.3	498	5.59755		3070.82	2387.63	0.0438631	3.14916		FALSE
9677.46	54888	268	3.01234		6310.08	524.83	0.0236051	1.53365		FALSE
9684.56	54908	202	2.27049		10032.8	401.474	0.0177919	0.965289		FALSE
9689.55	54922	209	2.34917		11811.1	399.714	0.0184084	0.820374		FALSE
9693.1	54932	209	2.34917		13800.4	521.635	0.0184084	0.702377		FALSE
9695.93	54940	218	2.45033		8412.62	498.555	0.0192011	1.15255		FALSE
9998.35	55784.9	206	2.40701		5701.62	537.344	0.0181442	1.7536		FALSE
10004.7	55802.5	236	2.75754		5073.16	638.215	0.0207865	1.97209		FALSE
10007.7	55810.8	222	2.59396		4631.8	594.161	0.0195534	2.16065		FALSE
10175.5	56273.9	179	2.1089		6340.9	337.279	0.0157661	1.60474		FALSE
10178.4	56282	201	2.36809		7133.08	437.259	0.0177038	1.42693		FALSE
10181.8	56291.2	182	2.14424		6095.22	367.687	0.0160303	1.67046		FALSE
10185	56300	242	2.85113		5397.3	607.371	0.021315	1.88705		FALSE
10188.6	56310	271	3.1928		6484.23	699.713	0.0238693	1.57129		FALSE
10192.3	56320	297	3.49912		8130.88	985.991	0.0261593	1.25353		FALSE
10195.9	56329.8	287	3.3813		8665.06	596.837	0.0252785	1.17666		FALSE
10559.7	57320	185.5	2.20979		9466.52	333.209	0.0163386	1.11547		FALSE
10563.3	57329.8	168.5	2.02431		6914.47	360.516	0.0148412	1.52771		FALSE
10567	57339.8	183.5	2.20451		7505.3	332.848	0.0161624	1.40794		FALSE
10570	57348	169.5	2.03632		9086.26	363.302	0.0149293	1.1633		FALSE
10573.7	57357.9	192.5	2.31264		8112.6	406.814	0.0169551	1.30337		FALSE
10577.4	57367.8	171.5	2.06035		7128.79	339.688	0.0151055	1.48376		FALSE
10583.4	57384	176.5	2.12042		6507.02	441.237	0.0155459	1.62646		FALSE
10587	57393.8	170.5	2.04833		3980.57	491.785	0.0150174	2.65968		FALSE
10590.1	57402	204.5	2.4568		8225.32	412.001	0.0180121	1.2875		FALSE
10593.8	57412	236.5	2.84124		10293.8	560.509	0.0208306	1.02914		FALSE
10596.8	57420	265.5	3.18964		8154.45	673.314	0.0233849	1.29951		FALSE
10600.5	57430	280.5	3.36984		9951.74	548.118	0.024706	1.06519		FALSE
10604.2	57440	304.5	3.65817		10050.2	738.371	0.0268199	1.05512		FALSE
10607.9	57450	315.5	3.79032		8992.72	839.277	0.0277888	1.17961		FALSE
10611.6	57460	376.5	4.52316		9984.97	1182.98	0.0331616	1.06276		FALSE
10614.9	57468.8	394.5	4.7394		7016.04	839.168	0.034747	1.51295		FALSE
10618.3	57478	463.5	5.56835		10478.8	1205.67	0.0408244	1.01331		FALSE
10622.1	57488.2	495.5	5.95279		4921.14	1410.93	0.0436429	2.15847		FALSE
10625.7	57498	569.5	6.8418		8391.06	1171.12	0.0501607	1.26632		FALSE
10628.7	57506	669.5	8.04317		9832.2	1707.96	0.0589686	1.08101		FALSE
10632.7	57516.8	739.5	8.88413		6466.21	2019.24	0.0651341	1.64435		FALSE
10639.8	57535.9	921.5	11.0706		6470.73	1999.47	0.0811644	1.6443		FALSE
10643.3	57545.2	997.5	11.9837		5314.45	3513.66	0.0878584	2.00271		FALSE
10646.5	57553.8	955.5	11.4791		2209.22	5729.35	0.0841591	4.81912		FALSE
10654	57573.9	746.5	8.96822		7465.46	2054.44	0.0657506	1.42711		FALSE
10657.7	57584	640.5	7.69477		6873.29	1833.76	0.0564143	1.5506		FALSE
10664.4	57602	586.5	7.04603		5222.05	1694.42	0.0516581	2.04219		FALSE
10668.2	57612	551.5	6.62555		4349.77	1600.61	0.0485753	2.45258		FALSE
10671.9	57622	528.5	6.34924		14321.1	760.837	0.0465495	0.745188		FALSE
10674.8	57629.8	531.5	6.38528		6582.4	1154.25	0.0468138	1.62172		FALSE
10679.3	57641.9	502.5	6.03688		3829.27	1793.1	0.0442595	2.78887		FALSE
10682.1	57649.3	490.5	5.89272		4395.74	1400.31	0.0432025	2.43009		FALSE
10685.3	57658	478.5	5.74855		6431.44	1036.01	0.0421456	1.66142		FALSE
10689.8	57670	502.5	6.03688		11907.5	1369.16	0.0442595	0.897732		FALSE
10692.8	57678	465.5	5.59237		6890.41	998.297	0.0410006	1.55183		FALSE
10695.7	57685.8	463.5	5.56835		4174.17	1350.89	0.0408244	2.56235		FALSE
10699.6	57696.2	477.5	5.73654		4965.66	1363.23	0.0420575	2.15471		FALSE
10703.2	57706	525.5	6.3132		6452.45	1088.62	0.0462853	1.65878		FALSE
10706.9	57715.9	509.5	6.12098		7741.68	1408.94	0.044876	1.38302		FALSE
10709.9	57724	577.5	6.93791		6529.73	1550.89	0.0508654	1.64018		FALSE
10713.6	57733.9	626.5	7.52658		7985.01	1294.38	0.0551812	1.34172		FALSE
10717.4	57743.9	647.5	7.77887		7205.95	1788.28	0.0570309	1.48729		FALSE
10720.4	57752	722.5	8.67989		6898.58	1967.7	0.0636368	1.554		FALSE
10724.1	57761.9	762.5	9.16044		6883.44	1609.02	0.0671599	1.55796		FALSE
10727.4	57770.8	713.5	8.57177		4948.79	1572.04	0.0628441	2.16769		FALSE
10730.4	57778.9	723.5	8.69191		5147.98	2059.45	0.0637248	2.08439		FALSE
10733.8	57788	668.5	8.03115		6283.53	1847.52	0.0588805	1.70825		FALSE
10736.8	57796	580.5	6.97395		5320.09	1630.02	0.0511296	2.01816		FALSE
10740.1	57804.6	485.5	5.83265		7185.25	1319	0.0427621	1.49474		FALSE
10747.3	57824	375.5	4.51114		11238	684.253	0.0330735	0.956337		FALSE
10750.8	57833.3	326.5	3.92247		6881.82	654.062	0.0287577	1.5622		FALSE
10753.7	57841.2	272.5	3.27373		4135.17	715.326	0.0240014	2.60054		FALSE
10757.8	57852	311.5	3.74227		5879.19	580.482	0.0274365	1.8298		FALSE
10761.4	57861.8	264.5	3.197		5469.03	690.976	0.0232968	1.9677		FALSE
10764.5	57870	266.5	3.22117		7905.18	493.101	0.0234729	1.3617		FALSE
10768.2	57879.9	236.5	2.85856		5009.2	618.038	0.0208306	2.14969		FALSE
10771	57887.3	206.5	2.49595		5843.97	520.42	0.0181882	1.84309		FALSE
10774.9	57897.8	193.5	2.33882		6052.89	391.975	0.0170432	1.78013		FALSE
10777.2	57904	169.5	2.04874		4588.5	482.275	0.0149293	2.34875		FALSE
10781.7	57915.9	168.5	2.03665		7487.06	440.38	0.0148412	1.44004		FALSE
10800.4	57966	180.5	2.18169		5465.59	536.47	0.0158982	1.97608		FALSE
10807.2	57984	184.5	2.23004		11314	349.255	0.0162505	0.955208		FALSE
10809.4	57990	183.5	2.21795		4324.45	496.46	0.0161624	2.49961		FALSE
10814.3	58002.9	166.5	2.01248		5470.94	438.438	0.0146651	1.97668		FALSE
10817.7	58012	219.5	2.65308		5711.48	401.472	0.0193332	1.89403		FALSE
10820.4	58019.2	165.5	2.00039		4409.69	462.951	0.014577	2.45378		FALSE
10824.5	58030	199.5	2.41135		7636.92	442.853	0.0175717	1.41738		FALSE
10828.2	58040	222.5	2.68935		8767.01	470.817	0.0195975	1.23511		FALSE
10832	58050	213.5	2.58056		9145.36	481.143	0.0188048	1.18442		FALSE
10835.6	58059.8	193.5	2.33882		7696.5	399.551	0.0170432	1.40786		FALSE
10842.5	58078	192.5	2.32674		7873.82	506.145	0.0169551	1.37703		FALSE
10846.2	58088	193.5	2.33882		6867.58	514.246	0.0170432	1.57934		FALSE
10853.7	58108	277.5	3.35413		5368.24	732.735	0.0244418	2.02184		FALSE
10857.5	58117.9	310.5	3.753		5411.42	845.368	0.0273484	2.0064		FALSE
10860.5	58125.9	332.5	4.01891		5174.02	959.775	0.0292861	2.09904		FALSE
10864.2	58135.9	401.5	4.85291		6996.86	1065.23	0.0353635	1.55273		FALSE
10868	58145.9	377.5	4.56282		2311.27	1940.5	0.0332497	4.70217		FALSE
10874	58162	278.5	3.36621		8191.85	583.901	0.0245299	1.32742		FALSE
10884.6	58190	237.5	2.87065		10066.2	530.705	0.0209187	1.0813		FALSE
10888.3	58199.8	189.5	2.29048		7416.97	402.776	0.0166909	1.46802		FALSE
10891.3	58208	210.5	2.5443		7957.3	517.554	0.0185405	1.36872		FALSE
10895.1	58218	226.5	2.73769		11043.3	415.609	0.0199498	0.986585		FALSE
10898.1	58226	221.5	2.67726		6355.86	545.159	0.0195094	1.71466		FALSE
10901.9	58236	242.5	2.93108		7358.35	527.78	0.0213591	1.48157		FALSE
10905.6	58245.9	194.5	2.35091		7015.53	487.393	0.0171313	1.5545		FALSE
10908.7	58254	220.5	2.66517		7302.55	433.959	0.0194213	1.49382		FALSE
10912.4	58264	205.5	2.48387		7775.03	411.993	0.0181001	1.40352		FALSE
10916.5	58274.8	180.5	2.18169		6840.39	501.228	0.0158982	1.59589		FALSE
10923	58292	209.5	2.53222		6257.39	450.076	0.0184525	1.74561		FALSE
10931.2	58313.9	264.5	3.197		7606.1	877.672	0.0232968	1.43717		FALSE
10935	58323.9	301.5	3.64421		7731.82	802.449	0.0265557	1.41429		FALSE
10941.8	58342	369.5	4.46613		4734.12	1031.87	0.032545	2.31127		FALSE
10945.2	58351	400.5	4.84082		7274.6	879.544	0.0352755	1.50458		FALSE
10949.1	58361.3	479.5	5.79569		6605.61	1660.19	0.0422337	1.65755		FALSE
10953.9	58373.9	616.5	7.4516		6568.61	2430.73	0.0543004	1.66761		FALSE
10956.9	58382	644.5	7.79004		5697.91	1406.07	0.0567666	1.92297		FALSE
10958.8	58386.9	609.5	7.36699		1439.08	5495.34	0.0536839	7.61514		FALSE
10975.8	58432	165.5	2.05964		12051.8	423.392	0.014577	0.910718		FALSE

## Sheet: FS25-L.p-1_0_E1_1
Spectrum: FS25-L.p-1\0_E1\1 1SLin, "Baseline subt." (D:\Data\BioTyperRealTimeProcessing\China CDC\20120503juntuan\FS25-L.p-1\0_E1\1)
m/z	time	Intens.	SN	Quality Fac.	Res.	Area	Rel. Intens.	FWHM	Chi^2	Bk. Peak
2154.29	26095.1	447	2.20458		2313.92	552.821	0.0402739	0.931012		FALSE
2155.78	26104	419	2.06649		1824.29	534.301	0.0377511	1.18171		FALSE
2659.69	28951.8	1845.5	9.27635		552.45	12159.9	0.166276	4.81435		FALSE
2753.09	29449	417.5	2.11621		1059.09	1157.09	0.037616	2.59948		FALSE
2754.78	29457.9	404.5	2.05032		1251.88	949.844	0.0364447	2.20051		FALSE
2955.6	30498.9	917.5	4.61672		507.459	5962.25	0.0826651	5.82431		FALSE
3225.9	31845.9	482	2.43547		1023.65	1962.25	0.0434273	3.15137		FALSE
3568.39	33474	398	2.06486		1779.43	1448.09	0.0358591	2.00536		FALSE
3601.65	33627.8	454	2.3554		2745.98	1259.95	0.0409046	1.31161		FALSE
3603.55	33636.6	635	3.29444		3050.4	1190.89	0.0572124	1.18134		FALSE
3605.3	33644.7	573	2.97278		1453.46	1643.19	0.0516263	2.4805		FALSE
3609.48	33664	394	2.04411		4634.69	469.461	0.0354987	0.778797		FALSE
3619.46	33709.9	450	2.33465		4138	649.819	0.0405442	0.874689		FALSE
3621.21	33718	557	2.88977		5993.09	787.062	0.0501847	0.604231		FALSE
3627.46	33746.7	1926	9.99228		1243.24	7414.66	0.173529	2.91775		FALSE
3628.69	33752.4	1818	9.43197		1452.13	6059.31	0.163799	2.49888		FALSE
3635.12	33781.9	390	2.02336		4034.02	570.194	0.0351383	0.901115		FALSE
3664.77	33917.9	459	2.43907		4254.83	569.581	0.0413551	0.86132		FALSE
3670.47	33944	417	2.21589		4475	651.76	0.037571	0.820219		FALSE
3672.66	33954	393	2.08835		4868.04	610.082	0.0354086	0.754444		FALSE
3674.85	33964	393	2.08835		5886.53	450.567	0.0354086	0.624282		FALSE
3677.03	33974	457	2.42844		4113.23	529.159	0.0411749	0.893952		FALSE
3678.79	33982	563	2.99171		4637.21	843.194	0.0507253	0.793319		FALSE
3686.23	34016	1927	10.2398		601.105	17352	0.173619	6.13243		FALSE
3698.1	34070.1	442	2.34874		2691.74	745.164	0.0398234	1.37387		FALSE
3699.84	34078	407	2.16275		3774.22	493.434	0.03667	0.980293		FALSE
3702.04	34088	403	2.14149		6955.02	595.299	0.0363096	0.532283		FALSE
3704.04	34097.1	438	2.32748		3035.55	709.924	0.039463	1.22022		FALSE
3706.21	34107	397	2.10961		2862.9	507.198	0.035769	1.29457		FALSE
3708.3	34116.5	399	2.12024		2999.8	638.51	0.0359492	1.23618		FALSE
3710.35	34125.8	397	2.10961		3889.16	581.189	0.035769	0.954024		FALSE
4269.15	36577.9	387.375	2.13046		2955.6	816.041	0.0349018	1.44443		FALSE
4273.39	36596	361.375	2.01811		4860.94	523.543	0.0325592	0.879129		FALSE
4309.67	36749.4	2454.38	13.7065		596.028	23740.8	0.221135	7.23065		FALSE
4317.87	36783.9	594.375	3.3193		3192.17	1179.4	0.0535521	1.35264		FALSE
4320.49	36795	387.375	2.16331		4061.49	532.256	0.0349018	1.06377		FALSE
4325	36814	381.375	2.1298		3384.74	507.264	0.0343612	1.27779		FALSE
4332.31	36844.8	446.375	2.49279		4205	976.609	0.0402176	1.03028		FALSE
4334.72	36854.9	381.375	2.1298		4340.14	530.101	0.0343612	0.998751		FALSE
4336.87	36863.9	431.375	2.40903		4359.07	704.129	0.0388661	0.994906		FALSE
4339.73	36876	418.375	2.33643		3192.42	730.765	0.0376948	1.35939		FALSE
4346.39	36904	773.375	4.31894		5829.49	1325.49	0.0696797	0.745587		FALSE
4348.48	36912.8	722.375	4.03412		3189.58	1322.54	0.0650847	1.36334		FALSE
4350.65	36921.9	628.375	3.50918		3759.78	1057.57	0.0566155	1.15716		FALSE
4353.05	36931.9	490.375	2.73851		4083.04	652.518	0.0441819	1.06613		FALSE
4355.26	36941.3	440.375	2.45929		3852.71	758.739	0.039677	1.13044		FALSE
4357.48	36950.5	422.375	2.35877		4465.42	570.632	0.0380552	0.975826		FALSE
4359.71	36959.9	467.375	2.61007		4003.5	792.629	0.0421096	1.08897		FALSE
4362.07	36969.8	416.375	2.32526		4216.86	557.325	0.0375146	1.03443		FALSE
4405.6	37152	368.375	2.09181		3194.85	766.325	0.0331899	1.37897		FALSE
4482.47	37471.4	968.375	5.49889		911.061	6383.54	0.0872489	4.92005		FALSE
4486.94	37489.9	673.375	3.82374		9930.7	1422.95	0.0606699	0.451825		FALSE
4489.36	37499.9	560.375	3.18207		4093.22	973.394	0.0504888	1.09678		FALSE
4491.31	37508	463.375	2.63126		4424.73	760.739	0.0417493	1.01505		FALSE
4595.42	37935.9	761.375	4.30821		911.838	4938.52	0.0685985	5.03974		FALSE
4762.84	38614	392	2.24059		6059.76	622.824	0.0353185	0.785979		FALSE
4767.09	38631	486	2.77787		3802.43	865.716	0.0437877	1.25369		FALSE
4783.68	38697.5	959	5.48144		2456.64	3661.25	0.0864042	1.94724		FALSE
4791.51	38728.9	3200	18.3662		848.089	28247.4	0.288314	5.64977		FALSE
4801.45	38768.7	1369	7.85728		4774.2	2607.37	0.123344	1.00571		FALSE
4803.79	38778	1345	7.71953		9601.08	1309.89	0.121182	0.500338		FALSE
4808.29	38796	1405	8.0639		7233.4	2007.37	0.126588	0.664734		FALSE
4809.79	38802	1406	8.06964		4233.34	2051.34	0.126678	1.13617		FALSE
4812.01	38810.9	1362	7.8171		4109.96	2641.87	0.122714	1.17082		FALSE
4816.79	38829.9	1478	8.48288		5249.51	2124.31	0.133165	0.917569		FALSE
4820.63	38845.3	1621	9.30361		1621.41	6244.66	0.146049	2.97311		FALSE
4823.78	38857.8	1716	9.84886		4090.93	3290.75	0.154609	1.17914		FALSE
4828.61	38877.1	2082	11.9495		2346.75	8302.52	0.187584	2.05758		FALSE
4841.39	38928	9418	54.0539		742.357	116937	0.848545	6.52164		FALSE
4857.97	38994	2347	13.4704		5462.38	4594.78	0.21146	0.88935		FALSE
4859.76	39001.1	2359	13.5393		1171.94	13955.4	0.212542	4.14678		FALSE
4867.51	39031.9	1542	8.8502		5092.15	2939.88	0.138931	0.955886		FALSE
4869.53	39039.9	1479	8.48861		4493	2773.13	0.133255	1.0838		FALSE
4871.55	39047.9	1357	7.7884		3006.24	2593.75	0.122263	1.62048		FALSE
4874.25	39058.6	1168	6.70365		3030.11	2291.23	0.105235	1.6086		FALSE
4876.78	39068.7	1129	6.47981		3476.03	2178.58	0.101721	1.40298		FALSE
4879.04	39077.6	1009	5.79108		1790.93	4388.02	0.0909091	2.72431		FALSE
4885.68	39104	777	4.45954		3855.29	1494.46	0.0700063	1.26727		FALSE
4895.28	39142	583	3.34609		2502.11	1378.14	0.0525273	1.95646		FALSE
4898.3	39154	615	3.52975		6463.53	855.208	0.0554104	0.757837		FALSE
4900.33	39162	615	3.52975		6074.87	1131.63	0.0554104	0.806657		FALSE
4902.85	39171.9	644	3.69619		5307.5	928.198	0.0580232	0.923759		FALSE
4967.77	39428	449	2.61692		7399.08	920.375	0.0404541	0.671404		FALSE
4970.82	39440	449	2.61692		2404.57	1589.37	0.0404541	2.06724		FALSE
4978.96	39472	414	2.41293		3147.18	924.169	0.0373007	1.58204		FALSE
4983.43	39489.5	600	3.497		1393.97	2564.45	0.0540589	3.57499		FALSE
5093.72	39920	923	5.50647		965.873	5901.96	0.0831606	5.2737		FALSE
5098.35	39938	405	2.41616		4868.6	701.926	0.0364898	1.04719		FALSE
5254.68	40540	488	2.94639		3751.25	1520.39	0.0439679	1.40078		FALSE
5257.29	40550	485	2.92827		7898.49	703.808	0.0436976	0.665607		FALSE
5259.38	40557.9	518	3.12752		5065.32	761.858	0.0466709	1.03831		FALSE
5265.86	40582.7	670	4.04524		2110.25	2579.59	0.0603658	2.49537		FALSE
5269.3	40595.8	706	4.2626		3038.37	1447.32	0.0636093	1.73425		FALSE
5271.54	40604.4	805	4.86033		3796.33	1623.44	0.0725291	1.38859		FALSE
5274.05	40614	966	5.83239		5388.12	1429.51	0.0870349	0.97883		FALSE
5280.99	40640.4	1514	9.14104		791.397	13327.2	0.136409	6.67299		FALSE
5286.64	40662	1314	7.93351		6558.3	2661.09	0.118389	0.8061		FALSE
5289.39	40672.5	1356	8.18709		4736.48	2787.59	0.122173	1.11673		FALSE
5294.09	40690.3	1562	9.43085		2556.96	5402.85	0.140733	2.07046		FALSE
5306.96	40739.3	3235	19.5319		1192.02	28592.7	0.291468	4.45208		FALSE
5308.71	40746	3265	19.713		4483.57	6774.89	0.294171	1.18404		FALSE
5311.87	40758	3309	19.9787		14135.8	8506.6	0.298135	0.375775		FALSE
5322.56	40798.6	11099	67.0122		704.806	124212	1	7.55181		FALSE
5336.62	40852	1881	11.7344		8120.51	2881.24	0.169475	0.657178		FALSE
5342.43	40874	1964	12.2522		2690.1	4099.68	0.176953	1.98596		FALSE
5345.36	40885.1	2047	12.7699		5189.92	3194.36	0.184431	1.02995		FALSE
5347.7	40894	2175	13.5685		4684.01	5456.25	0.195964	1.14169		FALSE
5350.3	40903.8	2027	12.6452		4294.41	4201.44	0.182629	1.24588		FALSE
5352.45	40912	1960	12.2272		5193.23	3068.24	0.176592	1.03066		FALSE
5357.69	40931.8	2254	14.0613		1872.92	9914.41	0.203081	2.86061		FALSE
5359.74	40939.6	2174	13.5622		1252.06	15121.9	0.195874	4.28075		FALSE
5371.48	40984	736	4.59144		3554.06	1500.54	0.0663123	1.51136		FALSE
5377.3	41006	711	4.43548		6987.98	1082.76	0.0640598	0.769507		FALSE
5378.89	41012	688	4.292		6363.04	1023.81	0.0619876	0.845334		FALSE
5381.54	41022	685	4.27328		6468.65	1260.06	0.0617173	0.831941		FALSE
5383.66	41030	595	3.71183		6927.18	881.653	0.0536084	0.777179		FALSE
5386.64	41041.3	554	3.45606		2821.73	1423.14	0.0499144	1.90899		FALSE
5388.96	41050	539	3.36248		3515.15	826.646	0.0485629	1.53307		FALSE
5394.78	41071.9	535	3.33753		4314.82	1051.82	0.0482025	1.25029		FALSE
5396.56	41078.7	518	3.23148		3774.9	1026.69	0.0466709	1.42959		FALSE
5398.69	41086.7	445	2.77608		3966.81	883.474	0.0400937	1.36097		FALSE
6034.57	43418	363.5	2.47686		3153.73	887.474	0.0327507	1.91347		FALSE
6037.13	43427.1	411.5	2.80393		4181.81	818.056	0.0370754	1.44366		FALSE
6039.62	43436	382.5	2.60633		5842.09	640.036	0.0344626	1.03381		FALSE
6169.3	43895.9	359.5	2.48304		5496.4	725.897	0.0323903	1.12242		FALSE
6174.42	43914	517.5	3.57434		5663.01	1058.44	0.0466258	1.09031		FALSE
6183.74	43946.8	1873.5	12.9401		952.46	16324.4	0.168799	6.49239		FALSE
6191.68	43974.8	471.5	3.25662		4812.31	925.296	0.0424813	1.28663		FALSE
6194.29	43984	342.5	2.36562		5856.12	514.865	0.0308586	1.05775		FALSE
6197.13	43994	351.5	2.42779		7531.37	603.85	0.0316695	0.822842		FALSE
6199.91	44003.8	311.5	2.15151		3775.33	633.613	0.0280656	1.64222		FALSE
6205.08	44022	296.5	2.0479		8547.24	428.538	0.0267141	0.725975		FALSE
6207.36	44030	288.5	2.05714		6748.13	428.191	0.0259933	0.919863		FALSE
6220.13	44074.9	291.5	2.07853		4582.9	460.215	0.0262636	1.35725		FALSE
6222.53	44083.3	286.5	2.04288		4315.29	556.001	0.0258131	1.44197		FALSE
6436.19	44827.6	1182	8.55057		970.7	9452.28	0.106496	6.63046		FALSE
6562.31	45261.1	280	2.08248		4307.16	579.248	0.0252275	1.52358		FALSE
6564.91	45270	314	2.33535		3199.95	508.727	0.0282908	2.05157		FALSE
6566.66	45276	320	2.37998		2381.56	1491.59	0.0288314	2.75729		FALSE
7166.92	47283.9	264.75	2.09002		6206.11	421.305	0.0238535	1.15482		FALSE
7169.63	47292.8	256.75	2.02687		4690.99	551.331	0.0231327	1.52838		FALSE
7172.43	47302	279.75	2.20844		6796.62	498.778	0.025205	1.05529		FALSE
7175.22	47311.1	286.75	2.2637		4226.85	701.72	0.0258357	1.69753		FALSE
7177.94	47320	304.75	2.4058		6734.6	476.898	0.0274574	1.06583		FALSE
7180.99	47330	332.75	2.62684		6067.83	523.994	0.0299802	1.18345		FALSE
7184	47339.8	343.75	2.71368		4617.66	741.233	0.0309713	1.55577		FALSE
7186.67	47348.5	361.75	2.85577		5371.29	793.266	0.032593	1.33798		FALSE
7194.46	47374	461.75	3.64521		4184.69	810.053	0.0416028	1.71923		FALSE
7201.19	47396	524.75	4.14255		4207.8	1181	0.047279	1.71139		FALSE
7204.15	47405.6	642.75	5.07408		4425.3	1060.43	0.0579106	1.62794		FALSE
7209.36	47422.7	1145.75	9.04493		2044.74	5341.18	0.10323	3.5258		FALSE
7227.18	47480.8	345.75	2.72946		4816.28	786.195	0.0311515	1.50057		FALSE
7235.69	47508.5	349.75	2.76104		5215.31	598.276	0.0315118	1.38739		FALSE
7238.58	47517.9	344.75	2.72157		6418.69	569.831	0.0310614	1.12774		FALSE
7240.43	47524	340.75	2.68999		4029.24	778.904	0.030701	1.79697		FALSE
7244.12	47536	367.75	2.90314		6352.53	732.966	0.0331336	1.14035		FALSE
7247.19	47546	346.75	2.73736		8548.1	545.06	0.0312416	0.847813		FALSE
7249.86	47554.7	338.75	2.6742		4244.21	858.648	0.0305208	1.70818		FALSE
7252.96	47564.8	293.75	2.31896		4376.64	648.833	0.0264663	1.6572		FALSE
7284.09	47666	271.75	2.14528		6553.44	426.807	0.0244842	1.11149		FALSE
7286.55	47673.9	281.75	2.22423		5588.7	549.045	0.0253852	1.3038		FALSE
7289.62	47683.9	257.75	2.03476		4734.79	536.235	0.0232228	1.53959		FALSE
7292.7	47693.9	286.75	2.2637		5841.65	547.878	0.0258357	1.2484		FALSE
7295.78	47703.9	296.75	2.34264		5616.15	482.623	0.0267366	1.29907		FALSE
7298.57	47713	301.75	2.38211		5254.17	643.633	0.0271871	1.3891		FALSE
7301.35	47722	325.75	2.57158		7535.08	639.575	0.0293495	0.968982		FALSE
7304.44	47732	347.75	2.74525		6316.97	702.894	0.0313317	1.15632		FALSE
7307.72	47742.6	406.75	3.21102		4663.86	873.959	0.0366474	1.56688		FALSE
7311.21	47753.9	435.75	3.54114		4190.91	963.103	0.0392603	1.74454		FALSE
7313.08	47760	432.75	3.51676		4300	1008.37	0.03899	1.70072		FALSE
7316.16	47770	471.75	3.83369		5065.52	1102.43	0.0425038	1.44431		FALSE
7319.86	47782	516.75	4.19939		6601.8	899.459	0.0465582	1.10877		FALSE
7322.92	47791.9	579.75	4.71136		5832.12	1320.79	0.0522344	1.25562		FALSE
7325.42	47800	682.75	5.54839		3484.65	1560.68	0.0615146	2.1022		FALSE
7329.09	47811.9	791.75	6.43418		5556.03	1780.64	0.0713353	1.31912		FALSE
7331.56	47819.9	771.75	6.27165		5569.14	1851.78	0.0695333	1.31646		FALSE
7334.89	47830.7	849.75	6.90552		5807.04	1974.23	0.076561	1.2631		FALSE
7337.78	47840	886.75	7.20621		7866.38	1550.07	0.0798946	0.932802		FALSE
7340.86	47850	949.75	7.71818		7915.36	2157.8	0.0855708	0.92742		FALSE
7343.34	47858	952.75	7.74256		6214.77	2218.6	0.0858411	1.1816		FALSE
7349.52	47878	1098.75	8.92903		4537.85	2604.55	0.0989954	1.6196		FALSE
7357.81	47904.8	1635.75	13.293		1651.1	11911.8	0.147378	4.45631		FALSE
7373.68	47956	4455.75	36.2098		1622.45	38567.5	0.401455	4.54477		FALSE
7374.95	47960.1	4425.75	35.966		1320.31	44604.5	0.398752	5.58577		FALSE
7399.7	48039.9	973.75	7.91321		6720.4	1774.23	0.0877331	1.10108		FALSE
7403.39	48051.8	977.75	7.94572		5045.61	1798.66	0.0880935	1.46729		FALSE
7406.01	48060.2	1016.75	8.26265		3558.16	2488.98	0.0916074	2.08141		FALSE
7409.03	48070	1083.75	8.80713		6077.27	2562.02	0.0976439	1.21914		FALSE
7418.36	48100	965.75	7.8482		11354.9	2255.74	0.0870123	0.653316		FALSE
7421.46	48110	905.75	7.36061		9709.59	2117.62	0.0816065	0.764343		FALSE
7424.11	48118.5	848.75	6.8974		2621.55	4023.29	0.0764709	2.83195		FALSE
7429.52	48135.9	587.75	4.77637		5681.93	1314.53	0.0529552	1.30757		FALSE
7432.64	48145.9	492.75	4.00435		5751.48	1124.77	0.0443959	1.2923		FALSE
7435.14	48154	437.75	3.55739		6993.07	765.829	0.0394405	1.06322		FALSE
7438.26	48164	428.75	3.48425		7854.3	723.044	0.0386296	0.947031		FALSE
7440.98	48172.7	363.75	2.95603		5123	653.138	0.0327732	1.45247		FALSE
7443.24	48180	345.75	2.80975		4315.53	816.475	0.0311515	1.72476		FALSE
7446.96	48191.9	346.75	2.81788		3395.24	820.769	0.0312416	2.19335		FALSE
7449.47	48200	380.75	3.09418		6976.96	862.435	0.0343049	1.06772		FALSE
7455.69	48220	306.75	2.49281		4758.17	696.353	0.0276376	1.56693		FALSE
7458.81	48230	274.75	2.23277		3974.16	657.194	0.0247545	1.87683		FALSE
7461.93	48240	286.75	2.33028		6483.99	611.586	0.0258357	1.15082		FALSE
7465.04	48250	247.75	2.01335		4483.5	546.454	0.0223218	1.665		FALSE
8962.57	52834.8	369.5	3.76492		2250.19	1828.95	0.0332913	3.98303		FALSE
8965.72	52844	421.5	4.29476		2711.76	1677.67	0.0379764	3.30623		FALSE
9184.26	53479.9	215.5	2.22184		5390.01	413.028	0.0194162	1.70394		FALSE
9187.04	53488	241.5	2.4899		6455.97	466.509	0.0217587	1.42303		FALSE
9193.97	53508	298.5	3.07758		10786.3	713.049	0.0268943	0.852374		FALSE
9197.19	53517.3	234.5	2.41773		4833.52	684.773	0.021128	1.90279		FALSE
9477.67	54322	193.5	2.05239		6519.84	359.784	0.017434	1.45367		FALSE
9481.17	54332	195.5	2.0736		5809.63	469.007	0.0176142	1.63197		FALSE
9484.68	54341.9	214.5	2.27513		5586.03	404.169	0.0193261	1.69793		FALSE
9487.57	54350.2	211.5	2.24331		4399.49	559.015	0.0190558	2.15652		FALSE
9491.7	54361.9	218.5	2.31755		4065.96	576.144	0.0196865	2.33443		FALSE
9494.51	54369.9	219.5	2.32816		5441.99	438.647	0.0197766	1.74468		FALSE
9497.75	54379.1	238.5	2.52969		4931.78	616.458	0.0214884	1.92583		FALSE
9500.46	54386.8	246.5	2.61454		4254.44	506.826	0.0222092	2.23307		FALSE
9511.41	54418	327.5	3.47368		8394.56	790.591	0.0295072	1.13304		FALSE
9514.66	54427.2	308.5	3.27215		3359.44	1059.36	0.0277953	2.83221		FALSE
9521.26	54446	392.5	4.16311		9298.7	1001.62	0.0353635	1.02393		FALSE
9524.08	54454	396.5	4.20554		8895.32	1007.97	0.0357239	1.07068		FALSE
9527.61	54464	476.5	5.05407		9162.48	1193.94	0.0429318	1.03985		FALSE
9532.99	54479.3	539.5	5.72229		7017.48	1106.77	0.048608	1.35846		FALSE
9537.67	54492.6	675.5	7.1648		7486.81	2902.6	0.0608613	1.27393		FALSE
9540.97	54501.9	764.5	8.10879		7703.51	1976.94	0.0688801	1.23852		FALSE
9544.5	54512	794.5	8.42699		3803.59	2165.87	0.071583	2.50934		FALSE
9547.33	54520	835.5	8.86186		4569.01	1742	0.0752771	2.08958		FALSE
9549.45	54526	936.5	9.93313		7501.94	1913.57	0.084377	1.27293		FALSE
9553.64	54537.9	1012.5	10.7392		5156.39	2691.37	0.0912244	1.85278		FALSE
9556.83	54546.9	1069.5	11.3438		5188.19	2915.66	0.09636	1.84204		FALSE
9559.6	54554.8	1187.5	12.5954		4917.53	2453.91	0.106992	1.94398		FALSE
9563.12	54564.8	1302.5	13.8152		4715.63	3531.47	0.117353	2.02796		FALSE
9565.98	54572.9	1378.5	14.6213		7037.27	2869.62	0.1242	1.35933		FALSE
9569.5	54582.8	1535.5	16.2865		5985.83	4162.25	0.138346	1.59869		FALSE
9572.69	54591.9	1677.5	17.7927		7057.08	3465.86	0.15114	1.35647		FALSE
9585.02	54626.8	2791.5	29.6085		802.656	51131.5	0.251509	11.9416		FALSE
9600.97	54672	1963.5	21.0227		7798.31	5383.86	0.176908	1.23116		FALSE
9607.29	54689.8	2077.5	22.2433		6563.59	9750.49	0.187179	1.46372		FALSE
9610.48	54698.8	2155.5	23.0784		6848.14	5862.95	0.194207	1.40337		FALSE
9614.41	54710	2373.5	25.4125		4948.84	8001.56	0.213848	1.94276		FALSE
9617.25	54718	2510.5	26.8794		8855.92	5181.13	0.226192	1.08597		FALSE
9620.74	54727.9	2601.5	27.8537		4962.53	5442.19	0.23439	1.93867		FALSE
9622.9	54734	2767.5	29.631		8683.36	5756.41	0.249347	1.1082		FALSE
9627.13	54745.9	2886.5	30.9051		3638.9	10047.9	0.260068	2.64562		FALSE
9635.29	54769	3295.5	35.2842		2110.99	24069.6	0.296919	4.56435		FALSE
9638.82	54778.9	3546.5	37.9716		4103.83	12247.5	0.319533	2.34873		FALSE
9641.96	54787.8	3704.5	39.6632		5252.18	10288.3	0.333769	1.8358		FALSE
9644.87	54796	3809.5	40.7875		4776.14	10696.9	0.343229	2.01939		FALSE
9648.4	54806	3964.5	42.447		9060.95	10966.1	0.357194	1.06483		FALSE
9651.23	54814	3997.5	42.8003		9473.1	8398.91	0.360168	1.0188		FALSE
9685.31	54910	9087.5	97.2978		538.81	321490	0.818767	17.9754		FALSE
9708.38	54975	3362.5	36.0015		4581.03	14053.5	0.302955	2.11926		FALSE
9713	54988	3263.5	34.9416		4089.14	6919.82	0.294035	2.37531		FALSE
9715.79	54995.9	3262.5	34.9308		4814.13	9217.09	0.293945	2.01818		FALSE
9719.85	55007.3	3234.5	34.6311		3664.19	9144.55	0.291423	2.65266		FALSE
9722.65	55015.2	3247.5	34.7702		4619.29	9065.4	0.292594	2.10479		FALSE
9725.48	55023.1	3091.5	33.1		1659.9	32182.3	0.278539	5.85907		FALSE
9739.28	55061.9	1964.5	21.0335		8400.35	4063.83	0.176998	1.15939		FALSE
9742.45	55070.8	1823.5	19.5238		6321.92	5003.11	0.164294	1.54106		FALSE
9745.71	55079.9	1692.5	18.1212		5787.71	4649.82	0.152491	1.68386		FALSE
9749.26	55089.9	1617.5	17.3182		5755.94	5495.19	0.145734	1.69377		FALSE
9753.56	55102	1520.5	16.2796		8830.86	3175.9	0.136994	1.10449		FALSE
9755.7	55108	1456.5	15.5944		3519.18	6009.89	0.131228	2.77215		FALSE
9757.8	55113.9	1429.5	15.3053		3233.48	6009.89	0.128795	3.01774		FALSE
9760.96	55122.7	1385.5	14.8342		5632.56	3831.8	0.124831	1.73295		FALSE
9763.52	55129.9	1302.5	13.9456		3634.37	4447.78	0.117353	2.68644		FALSE
9768.47	55143.8	1152.5	12.3396		7062.3	3102.3	0.103838	1.38318		FALSE
9771.33	55151.8	1019.5	10.9156		10626.1	2783.4	0.0918551	0.91956		FALSE
9774.21	55159.9	952.5	10.1982		2742.36	5064.85	0.0858185	3.56416		FALSE
9780.65	55178	818.5	8.76349		4797.89	2290.96	0.0737454	2.03853		FALSE
9787.76	55197.9	737.5	7.89624		5419.79	1538.19	0.0664474	1.80593		FALSE
9790.24	55204.9	702.5	7.5814		6000.47	1480.54	0.063294	1.63158		FALSE
9793.24	55213.3	681.5	7.35476		7032.45	1835.31	0.0614019	1.39258		FALSE
9796.35	55222	647.5	6.98783		6362.64	1761.66	0.0583386	1.53967		FALSE
9799.66	55231.2	598.5	6.45903		7264.63	1258.42	0.0539238	1.34895		FALSE
9803.68	55242.5	567.5	6.12447		5051.18	1545.24	0.0511307	1.94087		FALSE
9813.5	55270	481.5	5.19636		5554.78	984.904	0.0433823	1.76668		FALSE
9816.36	55278	426.5	4.6028		5051.35	882.12	0.0384269	1.94332		FALSE
9819.22	55286	422.5	4.55963		4666.05	1146.46	0.0380665	2.10439		FALSE
9824.23	55300	422.5	4.55963		13739.3	568.939	0.0380665	0.715047		FALSE
9827.79	55310	409.5	4.41933		9957.65	1303.7	0.0368952	0.986959		FALSE
9831.31	55319.8	387.5	4.18191		6415.44	1033.03	0.0349131	1.53244		FALSE
9834.24	55328	395.5	4.26824		8600.95	768.899	0.0356338	1.14339		FALSE
9837.82	55338	368.5	3.97686		8903.94	899.037	0.0332012	1.10488		FALSE
9840.93	55346.7	335.5	3.62072		6902	843.47	0.0302279	1.42581		FALSE
9844.26	55356	306.5	3.30775		9031.96	584.348	0.0276151	1.08994		FALSE
9847.82	55366	303.5	3.27538		8932.4	563.497	0.0273448	1.10248		FALSE
9851.16	55375.3	279.5	3.01637		6647.24	714.577	0.0251824	1.48199		FALSE
9854.28	55384	284.5	3.07033		10804.4	524.742	0.0256329	0.912058		FALSE
9857.86	55394	264.5	2.85449		7019.59	808.482	0.023831	1.40434		FALSE
9867.89	55422	227.5	2.45519		4870.8	594.951	0.0204973	2.02593		FALSE
9877.2	55448	235.5	2.54152		3540.92	733.809	0.0212181	2.78945		FALSE
9880.8	55458	203.5	2.19618		8420.33	399.609	0.018335	1.17344		FALSE
9884.37	55467.9	209.5	2.26093		4874.78	618.634	0.0188756	2.02765		FALSE
9890.84	55486	229.5	2.47677		10444.8	375.056	0.0206775	0.946964		FALSE
9894.41	55495.9	189.5	2.04509		7660.31	349.013	0.0170736	1.29165		FALSE
9897.61	55504.9	200.5	2.1638		6816.8	461.847	0.0180647	1.45194		FALSE
9904.47	55524	188.5	2.0343		12685.4	349.46	0.0169835	0.780775		FALSE
9915.96	55556	227.5	2.45519		8030.01	663.206	0.0204973	1.23486		FALSE
9919.56	55566	246.5	2.66023		11400.5	523.739	0.0222092	0.870096		FALSE
9923.14	55576	252.5	2.72499		5762.05	631.724	0.0227498	1.72215		FALSE
9926.32	55584.8	280.5	3.02716		5668.16	554.153	0.0252725	1.75124		FALSE
9929.62	55594	326.5	3.5236		9041.69	657.745	0.0294171	1.0982		FALSE
9933.2	55604	307.5	3.31855		6553.4	714.904	0.0277052	1.51573		FALSE
9936.52	55613.2	293.5	3.16746		5347.22	588.682	0.0264438	1.85826		FALSE
9940.11	55623.2	321.5	3.46964		4849.44	969.063	0.0289666	2.04974		FALSE
9943.97	55633.9	368.5	3.97686		7443.94	685.741	0.0332012	1.33585		FALSE
9946.87	55642	313.5	3.3833		5731	914.588	0.0282458	1.73562		FALSE
9950.47	55652	276.5	2.98399		6171.85	528.116	0.0249122	1.61223		FALSE
9953.36	55660	237.5	2.56311		6521.09	593.133	0.0213983	1.52633		FALSE
9957.64	55671.9	207.5	2.23934		7319.78	521.253	0.0186954	1.36037		FALSE
9967.03	55698	227.5	2.45519		4612.83	628.753	0.0204973	2.16072		FALSE
9972.2	55712.3	221.5	2.39043		2768.59	763.906	0.0199568	3.60191		FALSE
9975.18	55720.6	222.5	2.40122		7212.07	443.925	0.0200469	1.38312		FALSE
9979.25	55731.9	195.5	2.12845		3069.43	644.324	0.0176142	3.25117		FALSE
9982.16	55740	204.5	2.22643		9009.72	350.833	0.0184251	1.10793		FALSE
9985.76	55750	185.5	2.01957		6935.19	407.286	0.0167132	1.43987		FALSE
10171.9	56263.9	183.5	2.01674		8187.04	321.123	0.016533	1.24244		FALSE
10174.8	56272	185.5	2.03873		7019.15	526.003	0.0167132	1.44958		FALSE
10178.7	56282.8	199.5	2.19259		6800.39	395.745	0.0179746	1.49679		FALSE
10182.1	56292	261.5	2.874		10095.7	568.85	0.0235607	1.00855		FALSE
10185.7	56301.9	312.5	3.43451		7694.78	743.337	0.0281557	1.32372		FALSE
10188.6	56310	357.5	3.92908		10039.9	820.942	0.0322101	1.01481		FALSE
10192.2	56319.9	337.5	3.70927		5133.07	1250.36	0.0304081	1.9856		FALSE
10195.9	56329.9	263.5	2.89598		10521.4	814.867	0.0237409	0.969062		FALSE
10198.8	56338	198.5	2.1816		5090.51	879.038	0.0178845	2.0035		FALSE
15160.2	68616	156.375	2.09514		14244.6	218.582	0.0140891	1.06428		FALSE

[truncated: 10 more sheets: J41-L.p-1_0_C1_1, J8-L.p-1_0_E1_1, JX-6-L.p-1_0_G1_1, SH136-L.p-1_0_D1_1, SH161-L.p-1_0_D2_1, SHEN029-L.p-1_0_G1_1, shen143-L.p-1_0_H2_1, TL11-L.p-1_0_F1_1, TL-12-L.p-1_0_A1_1, WX39-L.p-1_0_B1_1]
