# Supplementary material for: The Construction and Evaluation of Reference Spectra for the Identification of Human Pathogenic Microorganisms by MALDI-TOF MS
Source: PLoS One. 2014 Sep 2;9(9):e106312. doi: 10.1371/journal.pone.0106312 (PMC4152241; doi:10.1371/journal.pone.0106312)
Supplement: File S1 — The original peak lists of the strains used in this study (excluding the highly pathogenic organisms. (ZIP) [file pone.0106312.s001.zip › File S1, Supplementary Material S1/peak list/listeria monocytogenes.xlsx]

## Sheet: ICDC_LM034-1_0_G1_1
Spectrum: ICDC LM034-1\0_G1\1 1SLin, "Baseline subt." (D:\Data\BioTyperRealTimeProcessing\China CDC\20121016danhezengshengxinglisitejun\ICDC LM034-1\0_G1\1)
m/z	time	Intens.	SN	Quality Fac.	Res.	Area	Rel. Intens.	FWHM	Chi^2	Bk. Peak
2060.18	25540.1	186.562	2.46425		3004.36	210.128	0.0118709	0.685728		FALSE
2061.64	25549	211.562	2.79447		2408.91	315.515	0.0134616	0.85584		FALSE
2064.36	25565.5	174.562	2.30575		2404.55	204.618	0.0111073	0.858523		FALSE
2157.28	26124.9	178.562	2.36565		3319.53	157.386	0.0113618	0.649875		FALSE
2158.3	26130.9	173.562	2.29941		820.096	473.969	0.0110437	2.63176		FALSE
2752.17	29452.2	1336	17.3414		1081.29	4098.89	0.0850089	2.54527		FALSE
2753.25	29457.9	1361	17.6659		890.162	5047.62	0.0865996	3.09298		FALSE
2758.77	29486.9	359	4.65986		3748.56	340.037	0.022843	0.735954		FALSE
2760.42	29495.7	194	2.51814		2681.83	242.301	0.0123441	1.02931		FALSE
2790	29651	156	2.0249		6216.13	106.153	0.00992619	0.448833		FALSE
2793.44	29669	165	2.14172		5517.81	254.106	0.0104989	0.506259		FALSE
3000.5	30733.5	478.375	6.1931		658.008	2972.65	0.0304387	4.55998		FALSE
3171.83	31587	172.375	2.23009		4954.58	186.382	0.0109681	0.640181		FALSE
3177.99	31617.3	1113.38	14.4042		583.168	7436.48	0.0708434	5.44954		FALSE
3185.42	31653.7	237.375	3.07103		2013.13	453.265	0.015104	1.58232		FALSE
3189.35	31673	272.375	3.52384		2241.76	601.813	0.0173311	1.4227		FALSE
3191.36	31682.8	265.375	3.43328		4280.46	310.04	0.0168857	0.745564		FALSE
3195.06	31700.9	218.375	2.82522		3771.19	290.668	0.0138951	0.847229		FALSE
3197.1	31710.9	189.375	2.45003		4047	243.592	0.0120498	0.789994		FALSE
3241.4	31927	177.375	2.25901		7341.13	228.722	0.0112863	0.44154		FALSE
3247.21	31955.2	986.375	12.5623		657.529	5820.87	0.0627625	4.93851		FALSE
3253.74	31986.9	225.375	2.87033		4680.3	307.642	0.0143405	0.695199		FALSE
3255.4	31995	169.375	2.15712		4144.57	192.524	0.0107772	0.785461		FALSE
3257.47	32005	175.375	2.23354		5375.66	211.628	0.011159	0.605966		FALSE
3259.53	32015	166.375	2.11892		4495.9	205.936	0.0105863	0.724999		FALSE
3698.25	34074.7	2225	27.4951		622.937	17916.8	0.141575	5.9368		FALSE
3707.12	34115	386	4.76994		5587.15	447.254	0.024561	0.663507		FALSE
3709.17	34124.3	337	4.16443		4340.7	407.924	0.0214431	0.854511		FALSE
3711.2	34133.5	285	3.52185		3754.31	452.43	0.0181344	0.988517		FALSE
3713.27	34142.9	304	3.75664		3694.75	359.766	0.0193433	1.00501		FALSE
3715.47	34153	319	3.942		2695.95	498.925	0.0202978	1.37817		FALSE
3717.23	34160.9	327	4.04086		3601	518.354	0.0208068	1.03228		FALSE
3718.99	34168.9	268	3.31177		5022.54	393.356	0.0170527	0.74046		FALSE
4309.51	36750.9	204.25	2.42231		3080.42	367.107	0.0129963	1.399		FALSE
4310.95	36757	237.75	2.8196		5945.56	318.359	0.0151279	0.72507		FALSE
4322.05	36803.8	3284	38.9467		571.598	28975.2	0.208959	7.56135		FALSE
4337.54	36869	197.5	2.34226		6292.65	298.844	0.0125668	0.689303		FALSE
4339.91	36878.9	195.5	2.31854		4256.29	327.433	0.0124396	1.01965		FALSE
4341.81	36886.9	221.5	2.62688		3235.89	391.34	0.0140939	1.34177		FALSE
4344.2	36896.9	253.5	3.00639		4579.35	398.047	0.0161301	0.94865		FALSE
4346.11	36905	217.5	2.57945		6885.15	267.325	0.0138394	0.63123		FALSE
4348.31	36914.2	183.5	2.17622		4873.43	330.667	0.011676	0.892247		FALSE
4357.53	36952.9	289.5	3.43333		4007.19	463.567	0.0184207	1.08743		FALSE
4359.43	36960.9	320.5	3.80098		2691.82	584.507	0.0203932	1.61951		FALSE
4361.35	36968.9	326.5	3.87213		1747.25	1194.88	0.020775	2.49612		FALSE
4494.97	37525	178	2.10444		4588	330.15	0.011326	0.979724		FALSE
4497.52	37535.5	180	2.12809		3981.53	302.615	0.0114533	1.1296		FALSE
4500.3	37546.9	236	2.79016		3508.08	420.355	0.0150165	1.28284		FALSE
4502.2	37554.8	309	3.65322		4622.46	534.187	0.0196615	0.973983		FALSE
4503.88	37561.7	292	3.45223		3543.08	409.347	0.0185798	1.27118		FALSE
4506.24	37571.5	277	3.27489		3301.32	504.405	0.0176253	1.36498		FALSE
4508.53	37580.9	297	3.51134		3283.17	538.983	0.0188979	1.37323		FALSE
4510.97	37591	351	4.14977		7847.83	447.494	0.0223339	0.574805		FALSE
4516.56	37614	1077	12.7331		916.428	8347.09	0.0685289	4.92844		FALSE
4525.17	37649.5	356	4.20888		3628.65	644.098	0.0226521	1.24707		FALSE
4529.61	37667.7	243	2.86843		2964.82	447.567	0.0154619	1.52778		FALSE
4532.5	37679.6	207	2.44348		3314.3	375.638	0.0131713	1.36756		FALSE
4534.47	37687.7	204	2.40807		3186.24	360.14	0.0129804	1.42314		FALSE
4537.17	37698.8	175	2.06574		2987.99	238.075	0.0111351	1.51847		FALSE
4625.67	38060.9	265.75	3.13698		3652.55	433.057	0.0169095	1.26642		FALSE
4627.45	38068.2	332.875	3.92934		3362.84	571.413	0.0211806	1.37605		FALSE
4629.39	38076	233	2.75039		3062	363.379	0.0148257	1.51189		FALSE
4828.9	38879.5	212	2.48136		3822.87	389.213	0.0134894	1.26316		FALSE
4831.27	38889	253	2.96125		3570.42	426.75	0.0160982	1.35314		FALSE
4833.77	38899	295	3.45284		4252.28	527.517	0.0187707	1.13675		FALSE
4836.27	38908.9	359	4.20193		3746.96	655.61	0.022843	1.29072		FALSE
4838.58	38918.1	427	4.99783		3795.68	791.852	0.0271698	1.27476		FALSE
4840.93	38927.5	512	5.99272		3651.89	960.318	0.0325783	1.3256		FALSE
4853.37	38976.9	1471	17.2174		1201.11	11406.1	0.0935989	4.04073		FALSE
4874.07	39059.1	15716	183.948		775.921	181374	1	6.28165		FALSE
4893.13	39134.7	3156	36.9395		908.599	29478.6	0.200814	5.38536		FALSE
4900.91	39165.5	1897	22.2035		1129.08	14639.3	0.120705	4.34061		FALSE
4912.6	39211.7	1310	15.3329		1289.32	7506.27	0.0833545	3.81022		FALSE
4919.5	39238.9	927	10.8501		5717.14	1362.63	0.0589845	0.860482		FALSE
4921.89	39248.4	905	10.5926		1018.88	5455.49	0.0575846	4.83067		FALSE
4929.73	39279.3	568	6.6553		2308.99	1432.48	0.0361415	2.13502		FALSE
4934.16	39296.8	506	5.92884		4919.38	1207.29	0.0321965	1.003		FALSE
4936.92	39307.7	432	5.06178		4976.44	633.602	0.0274879	0.992059		FALSE
4938.77	39315	445	5.2141		5429.37	623.073	0.0283151	0.90964		FALSE
4940.8	39323	430	5.03835		3662.51	804.278	0.0273607	1.34902		FALSE
4943.05	39331.8	367	4.30017		4152.15	707.075	0.023352	1.19048		FALSE
4945.63	39342	353	4.13613		4352.53	656.786	0.0224612	1.13627		FALSE
4947.91	39351	347	4.06583		5560.7	477.735	0.0220794	0.8898		FALSE
4950.19	39360	295	3.45654		3218.23	546.102	0.0187707	1.53817		FALSE
4952.49	39369	282	3.30422		5791.53	370.281	0.0179435	0.855126		FALSE
4955.03	39379	235	2.75351		7738.01	317.751	0.0149529	0.640349		FALSE
4957.52	39388.8	226	2.64806		4701.23	406.756	0.0143802	1.05451		FALSE
4959.8	39397.8	259	3.03472		3711.32	467.185	0.01648	1.3364		FALSE
4961.87	39405.9	221	2.58948		4598.37	315.497	0.0140621	1.07905		FALSE
5091.67	39913	193	2.25206		5700.7	325.153	0.0122805	0.893166		FALSE
5094.54	39924.1	227	2.6488		4162.11	417.201	0.0144439	1.22403		FALSE
5096.82	39933	254	2.96385		4181.43	474.903	0.0161619	1.21892		FALSE
5106.1	39969	483	5.63598		1974.17	2681.94	0.030733	2.58646		FALSE
5115.86	40006.8	1424	16.6162		947.683	12902.8	0.0906083	5.39828		FALSE
5121.72	40029.5	676	7.88804		3368.45	1614.24	0.0430135	1.5205		FALSE
5124.38	40039.8	579	6.75618		4170.86	1113.06	0.0368414	1.22862		FALSE
5126.76	40049	518	6.04439		3801.62	962.249	0.03296	1.34857		FALSE
5129.35	40059	407	4.74916		5081.07	593.038	0.0258972	1.0095		FALSE
5131.42	40067	386	4.50412		8743.72	568.912	0.024561	0.586869		FALSE
5134	40077	398	4.64414		2028.52	1288.62	0.0253245	2.53091		FALSE
5137.62	40091	313	3.6523		4264.71	590.564	0.019916	1.20468		FALSE
5140.22	40101	268	3.12721		7818.86	376.62	0.0170527	0.657413		FALSE
5142.8	40111	237	2.76548		7546.61	439.263	0.0150802	0.681472		FALSE
5144.88	40119	215	2.50877		5609.6	316.194	0.0136803	0.917157		FALSE
5147.47	40129	253	2.95218		7413.87	421.228	0.0160982	0.694303		FALSE
5150.06	40139	244	2.84716		4899.31	348.982	0.0155256	1.05118		FALSE
5151.75	40145.5	207	2.41542		3553.09	402.527	0.0131713	1.44993		FALSE
5166.1	40200.8	225	2.62546		4083.98	512.546	0.0143166	1.26497		FALSE
5170.47	40217.7	391	4.56246		924.587	2794.21	0.0248791	5.5922		FALSE
5957.62	43143	203.5	2.2625		4905.35	625.052	0.0129486	1.21451		FALSE
5960.07	43151.8	242.25	2.69332		4142.53	496.542	0.0154142	1.43875		FALSE
5962.07	43159	269.75	2.99906		2023.62	836.38	0.017164	2.94624		FALSE
5970.99	43191	276.5	3.0741		6179.02	668.628	0.0175935	0.966333		FALSE
5975.44	43206.9	285	3.16861		3961.5	459.471	0.0181344	1.50838		FALSE
5980.26	43224.2	340	3.78009		4944.86	700.566	0.021634	1.20939		FALSE
5988.05	43252.1	645	7.17106		2695.76	2448.4	0.041041	2.22128		FALSE
5989.97	43258.9	697	7.74919		5659.21	1136.66	0.0443497	1.05845		FALSE
6004.79	43312	2337	25.9826		694.722	30250.5	0.148702	8.64343		FALSE
6020.38	43367.7	308	3.42432		3255.46	671.55	0.0195979	1.84932		FALSE
6023.5	43378.8	328	3.64668		5534.54	529.159	0.0208705	1.08835		FALSE
6026.33	43388.9	360	4.00245		4197.27	758.89	0.0229066	1.43577		FALSE
6029.67	43400.8	376	4.18034		3611.28	993.331	0.0239247	1.66968		FALSE
6031.54	43407.5	403	4.48052		3933.33	653.971	0.0256427	1.53344		FALSE
6034.74	43418.9	398	4.42493		4218.61	828.866	0.0253245	1.4305		FALSE
6036.59	43425.5	357	3.9691		4133.42	743.91	0.0227157	1.46044		FALSE
6039.8	43437	336	3.73562		7701.52	652.689	0.0213795	0.784234		FALSE
6042.31	43445.9	349	3.88015		4877.91	697.398	0.0222067	1.23871		FALSE
6044.85	43455	338	3.75786		7027.39	477.288	0.0215067	0.860184		FALSE
6047.65	43465	242	2.69054		7517.21	426.964	0.0153983	0.804507		FALSE
6050.41	43474.8	200	2.22358		4866.75	345.966	0.0127259	1.24321		FALSE
6308.38	44384.2	192	2.11755		4431.69	386.951	0.0122168	1.42347		FALSE
6310.89	44393	234	2.58076		7441.68	352.593	0.0148893	0.848046		FALSE
6316.34	44412	421	4.64316		4857.11	892.852	0.026788	1.30043		FALSE
6318.9	44420.9	433	4.77551		3010.03	1192.62	0.0275515	2.09928		FALSE
6321.78	44431	416	4.58802		9303.23	664.905	0.0264698	0.679526		FALSE
6324.33	44439.8	415	4.57699		5296.77	891.35	0.0264062	1.194		FALSE
6327.26	44450.1	457	5.0402		5532.49	972.583	0.0290786	1.14366		FALSE
6330.02	44459.7	523	5.76811		4337.42	1134.7	0.0332782	1.4594		FALSE
6332.7	44469	610	6.72762		11156.3	1275.21	0.0388139	0.567632		FALSE
6335.57	44479	690	7.60993		4248.6	1484.46	0.0439043	1.49121		FALSE
6343.61	44507	1445	15.9367		1642.79	8526.44	0.0919445	3.86148		FALSE
6345.91	44515	1583	17.4587		6836.35	3490	0.100725	0.92826		FALSE
6360.09	44564.3	6921	76.331		786.75	85919.5	0.440379	8.08401		FALSE
6386.13	44654.7	2107	22.7877		847.147	26333.5	0.134067	7.5384		FALSE
6395.41	44686.9	1296	14.0165		5283.91	2917.53	0.0824637	1.21036		FALSE
6397.8	44695.1	1260	13.6272		1379.84	8311.69	0.0801731	4.63662		FALSE
6406.42	44725	782	8.4575		5937.39	1289.3	0.0497582	1.079		FALSE
6408.98	44733.9	682	7.37598		5546.51	1159.54	0.0433953	1.1555		FALSE
6411.61	44743	647	6.99744		2997.66	1770.72	0.0411682	2.13887		FALSE
6414.51	44753	617	6.67299		7232.24	1000.96	0.0392594	0.886932		FALSE
6417.76	44764.2	580	6.27282		4643.48	1281.69	0.0369051	1.3821		FALSE
6419.98	44771.9	625	6.75951		4660.84	1376.19	0.0397684	1.37743		FALSE
6422.6	44781	623	6.73788		5063.65	1323.54	0.0396411	1.26837		FALSE
6425.29	44790.3	543	5.87266		3913.17	1196.16	0.0345508	1.64197		FALSE
6427.81	44799	482	5.21293		5177.07	996.735	0.0306694	1.24159		FALSE
6430.7	44809	421	4.55321		5588.57	681.241	0.026788	1.15069		FALSE
6433.59	44819	399	4.31527		4721.64	856.828	0.0253881	1.36257		FALSE
6436.47	44828.9	397	4.29364		5182.37	822.742	0.0252609	1.24199		FALSE
6439.36	44838.9	343	3.70962		4589.85	724.658	0.0218249	1.40296		FALSE
6441.67	44846.9	292	3.15804		3658.77	605.16	0.0185798	1.76061		FALSE
6444.58	44856.9	254	2.74706		5090.36	515.022	0.0161619	1.26604		FALSE
6447.48	44866.9	264	2.85522		5192.64	509.187	0.0167982	1.24166		FALSE
6449.81	44875	235	2.54158		5564.24	461.754	0.0149529	1.15915		FALSE
6452.71	44885	202	2.18467		5697.35	410.844	0.0128531	1.13258		FALSE
6455.61	44895	205	2.21712		6819.29	398.077	0.013044	0.946669		FALSE
6457.92	44903	231	2.49831		4871.77	460.395	0.0146984	1.32558		FALSE
6460.25	44911	191	2.06571		4088.99	315.187	0.0121532	1.57991		FALSE
6462.57	44919	189	2.04408		5430.41	355.475	0.012026	1.19007		FALSE
6726.82	45820.9	437	4.72287		4159.87	1303.01	0.0278061	1.61708		FALSE
6728.64	45827	474	5.12275		1535.97	2585.47	0.0301603	4.38072		FALSE
6785.57	46019	190	2.05342		12016.8	314.961	0.0120896	0.564673		FALSE
6788.53	46028.9	217	2.34522		3717.37	819.646	0.0138076	1.82617		FALSE
7140.77	47199	256	2.74426		3718.08	784.353	0.0162891	1.92055		FALSE
7316.81	47773	196	2.10574		4097.52	336.93	0.0124714	1.78567		FALSE
7321.75	47789	243	2.61069		3730.71	523.725	0.0154619	1.96256		FALSE
7327.51	47807.6	283	3.04044		6281.69	496.512	0.0180071	1.16649		FALSE
7330.37	47816.9	309	3.31977		5359.78	543.152	0.0196615	1.36766		FALSE
7332.87	47825	352	3.78174		8471.1	773.536	0.0223976	0.865633		FALSE
7336.52	47836.8	413	4.4371		4166.04	967.418	0.026279	1.76103		FALSE
7339.03	47845	459	4.93131		5299.65	819.262	0.0292059	1.38481		FALSE
7342.13	47855	516	5.54369		4291.98	1214.18	0.0328328	1.71066		FALSE
7347.68	47872.9	644	6.91887		4570.1	1515.25	0.0409773	1.60777		FALSE
7356.58	47901.7	1036	11.1304		1385.46	7622.48	0.0659201	5.30986		FALSE
7359.7	47911.8	1051	11.2915		5484.06	2508.91	0.0668745	1.34202		FALSE
7362.86	47922	1028	11.0444		4149.22	2509.68	0.065411	1.77452		FALSE
7365.43	47930.3	1033	11.0981		4484.56	1890.13	0.0657292	1.6424		FALSE
7368.74	47941	1093	11.7427		4011.95	3210.45	0.069547	1.8367		FALSE
7371.8	47950.9	1205	12.946		6307.33	2176.85	0.0766735	1.16877		FALSE
7374.6	47959.9	1337	14.3642		4932.66	3184.33	0.0850725	1.49506		FALSE
7377.99	47970.9	1591	17.0931		5964.25	3656.43	0.101234	1.23703		FALSE
7380.99	47980.5	1924	20.6707		4971.3	5624.29	0.122423	1.48472		FALSE
7383.23	47987.8	2114	22.7119		6438.88	5048.64	0.134513	1.14666		FALSE
7386.63	47998.7	2247	24.1408		7498.27	5425.44	0.142975	0.985112		FALSE
7399.61	48040.6	5748	61.7542		683.882	96653.6	0.365742	10.82		FALSE
7419.59	48104.9	1117	12.0006		4715.82	2036.9	0.0710741	1.57334		FALSE
7422.68	48114.9	1083	11.6353		3855.22	2003.21	0.0689107	1.92536		FALSE
7424.58	48121	1082	11.6246		4220.42	1980.47	0.068847	1.75921		FALSE
7427.07	48129	1091	11.7213		3353.16	2659.3	0.0694197	2.21495		FALSE
7433.29	48149	1114	11.9684		10357.7	2052.76	0.0708832	0.717655		FALSE
7436.09	48158	1159	12.4518		5727.75	2816.87	0.0737465	1.29826		FALSE
7446.48	48191.4	717	7.70315		4084.44	1728.05	0.0456223	1.82314		FALSE
7449.46	48201	643	6.90813		6096.35	1146.46	0.0409137	1.22195		FALSE
7452.49	48210.7	578	6.20979		3299.6	1737.85	0.0367778	2.2586		FALSE
7458.18	48229	546	5.866		6798.45	980.779	0.0347417	1.09704		FALSE
7460.67	48237	507	5.447		4221.71	1226.38	0.0322601	1.76721		FALSE
7466.29	48255	435	4.67346		5871.4	1019.63	0.0276788	1.27164		FALSE
7469.4	48265	402	4.31892		4211.71	732.511	0.025579	1.77348		FALSE
7472.51	48275	440	4.72718		7480.75	753.681	0.0279969	0.998899		FALSE
7475	48283	406	4.3619		5954.66	956.589	0.0258335	1.25532		FALSE
7477.5	48291	424	4.55528		5609.53	941.757	0.0269789	1.333		FALSE
7481.24	48302.9	380	4.11709		7303.39	837.323	0.0241792	1.02435		FALSE
7483.74	48311	349	3.78122		9762.6	748.734	0.0222067	0.766572		FALSE
7492.49	48339	286	3.09865		9378.59	494.301	0.018198	0.798893		FALSE
7494.66	48345.9	289	3.13116		3811.33	705.134	0.0183889	1.96641		FALSE
7500.89	48365.9	299	3.2395		6002.89	548.005	0.0190252	1.24955		FALSE
7510.79	48397.6	311	3.36952		4306.73	573.922	0.0197888	1.74397		FALSE
7513.94	48407.6	339	3.67288		5011.77	796.445	0.0215704	1.49926		FALSE
7524.96	48442.9	479	5.1897		3611.67	1429.27	0.0304785	2.08352		FALSE
7528.11	48453	446	4.83217		7127.41	799.68	0.0283787	1.05622		FALSE
7533.75	48471	367	3.97625		6901.63	863.951	0.023352	1.09159		FALSE
7544.38	48504.9	356	3.85707		4741.53	835.095	0.0226521	1.59113		FALSE
7547.52	48514.9	319	3.45619		7811.89	557.206	0.0202978	0.966157		FALSE
7550.02	48522.9	293	3.1745		5661.66	522.98	0.0186434	1.33353		FALSE
7555.85	48541.5	243	2.63277		4371.1	582.087	0.0154619	1.72859		FALSE
7558.82	48551	241	2.6111		7064.26	523.754	0.0153347	1.07001		FALSE
7561.95	48561	217	2.35108		8266.87	460.352	0.0138076	0.91473		FALSE
7564.88	48570.3	186	2.01521		6478.5	327.981	0.0118351	1.16769		FALSE
7572	48593	189	2.04771		7083.4	325.306	0.012026	1.06898		FALSE
8066.87	50144.9	261.875	2.95481		7547.53	774.509	0.016663	1.06881		FALSE
8077.88	50178.9	538.875	6.08028		3228.68	2572.26	0.0342883	2.50191		FALSE
8079.85	50185	638.875	7.20861		8546.16	1163.77	0.0406512	0.945436		FALSE
8083.05	50194.9	693.875	7.82919		1593.71	5176.47	0.0441509	5.07183		FALSE
8090.87	50219	423.875	4.7827		5232.7	1035.89	0.0269709	1.54621		FALSE
8094.76	50231	390.875	4.41036		7636.55	925.868	0.0248712	1.06		FALSE
8098	50240.9	397.875	4.48934		7037.17	877.879	0.0253166	1.15075		FALSE
8100.61	50249	352.875	3.98159		6948.52	613.682	0.0224532	1.1658		FALSE
8103.5	50257.9	297.875	3.36101		5469.34	710.253	0.0189536	1.48162		FALSE
8106.67	50267.6	253.875	2.86454		5881.38	475.1	0.0161539	1.37836		FALSE
8109.47	50276.3	230.875	2.60503		6277.18	529.169	0.0146904	1.2919		FALSE
8112.3	50285	220.875	2.4922		5787.09	505.859	0.0140541	1.40179		FALSE
8115.53	50294.9	188.875	2.13113		4878.61	343.549	0.012018	1.66349		FALSE
8959.14	52827.9	182	2.23254		5369.67	429.05	0.0115806	1.66847		FALSE
8962.23	52837	211	2.58828		5006.44	359.896	0.0134258	1.79014		FALSE
8965.63	52847	219	2.68641		6655.37	485.636	0.0139348	1.34713		FALSE
8968.38	52855	249	3.05441		9255.3	581.506	0.0158437	0.969		FALSE
8971.79	52865	247	3.02988		13136.9	311.081	0.0157165	0.682944		FALSE
8975.19	52874.9	259.5	3.18321		6339.76	637.073	0.0165118	1.4157		FALSE
8977.94	52883	285	3.49602		10374.7	529.091	0.0181344	0.865367		FALSE
8984.33	52901.7	336.25	4.12469		4537.23	879.199	0.0213954	1.98013		FALSE
8987.47	52910.9	359.5	4.40989		6602.81	712.575	0.0228748	1.36116		FALSE
8990.26	52919	390.25	4.78709		4248.48	776.516	0.0248314	2.11611		FALSE
8992.73	52926.3	425.75	5.22256		6641.61	1100.06	0.0270902	1.354		FALSE
8995.71	52935	472.75	5.79909		8264.29	936.291	0.0300808	1.0885		FALSE
8999.79	52946.9	540.75	6.63323		6883.62	1365.17	0.0344076	1.30742		FALSE
9006.21	52965.7	596	7.31097		4810.59	1590.74	0.0379231	1.87216		FALSE
9014.87	52991	608.75	7.46737		2884.5	3169.24	0.0387344	3.12528		FALSE
9018.72	53002.2	591.25	7.2527		5098.7	1195.45	0.0376209	1.76883		FALSE
9021.71	53011	643.5	7.89364		8350.31	1661.1	0.0409455	1.08041		FALSE
9025.78	53022.9	731.5	8.97311		5054.19	1422.85	0.0465449	1.7858		FALSE
9032.14	53041.4	1037.5	12.7267		2143.66	6256.67	0.0660155	4.21342		FALSE
9034.62	53048.7	1045.5	12.8249		2179.46	6664.31	0.0665246	4.14535		FALSE
9043.61	53074.9	521.5	6.3971		7218.13	1247.94	0.0331827	1.2529		FALSE
9047	53084.8	404.5	5.08491		6463.19	967.473	0.0257381	1.39977		FALSE
9050.11	53093.8	312.5	3.92839		6147.94	762.704	0.0198842	1.47206		FALSE
9053.24	53103	259.5	3.26214		7105.85	490.34	0.0165118	1.27405		FALSE
9056.66	53112.9	256.5	3.22443		6845.16	471.633	0.0163209	1.32307		FALSE
9059.72	53121.9	252.5	3.17414		5806.5	612.352	0.0160664	1.56027		FALSE
9062.85	53131	253.5	3.18671		6751.87	606.913	0.0161301	1.34227		FALSE
9066.28	53141	256.5	3.22443		7389.25	594.945	0.0163209	1.22696		FALSE
9069.03	53149	251.5	3.16157		7060.12	475.573	0.0160028	1.28454		FALSE
9072.46	53159	262.5	3.29985		9094.73	724.504	0.0167027	0.997552		FALSE
9221.06	53590	165.5	2.08048		6582.02	306.801	0.0105307	1.40095		FALSE
9224.17	53599	187	2.35075		9596.61	387.313	0.0118987	0.961191		FALSE
9227.34	53608.1	182	2.2879		6174.24	445.898	0.0115806	1.49449		FALSE
9230.41	53617	218	2.81971		10604.3	400.796	0.0138712	0.870444		FALSE
9233.87	53627	249	3.22067		10315.1	551.089	0.0158437	0.895176		FALSE
9237.33	53637	223	2.88438		10173.8	417.562	0.0141894	0.907955		FALSE
9243.57	53655	270	3.4923		10949.3	672.208	0.0171799	0.844217		FALSE
9246.97	53664.8	314	4.06141		6382.75	785.904	0.0199796	1.44874		FALSE
9249.81	53673	373	4.82454		6894.31	919.61	0.0237338	1.34166		FALSE
9253.26	53682.9	391	5.05736		5678.11	991.165	0.0248791	1.62964		FALSE
9256.31	53691.7	356	4.60466		4888.67	905.952	0.0226521	1.89342		FALSE
9259.5	53700.9	324	4.19076		5578.1	750.93	0.0206159	1.65997		FALSE
9262.55	53709.7	222	2.87144		4237.79	1091.23	0.0141257	2.1857		FALSE
9269.23	53729	166	2.14712		7630.89	381.708	0.0105625	1.2147		FALSE
9578.82	54613.8	165.562	2.17483		6437.21	364.541	0.0105346	1.48804		FALSE
9582.01	54622.8	170.562	2.24052		3986.46	440.91	0.0108528	2.40364		FALSE
9584.9	54631	196.562	2.58205		9054.01	368.277	0.0125072	1.05864		FALSE
9588.42	54641	215.562	2.83164		9330.21	400.627	0.0137161	1.02768		FALSE
9591.96	54651	247.562	3.25199		6609.34	485.17	0.0157523	1.45127		FALSE
9595.48	54660.9	273.562	3.59353		6675.17	532.112	0.0174066	1.43749		FALSE
9598.31	54669	288.562	3.79057		9865.85	746.16	0.0183611	0.972883		FALSE
9601.85	54679	337.562	4.43423		10896.9	849.804	0.0214789	0.881153		FALSE
9622.99	54738.8	546.562	7.25852		8343.97	1489.16	0.0347775	1.15329		FALSE
9629.41	54757	650.562	8.63968		6355.01	2207.38	0.0413949	1.51525		FALSE
9641.91	54792.3	853.562	11.3356		5194.79	2358.13	0.0543117	1.85607		FALSE
9644.28	54799	914.562	12.1457		10720	2501.25	0.0581931	0.89965		FALSE
9649.85	54814.7	1008.56	13.394		5021.78	4731.52	0.0641742	1.9216		FALSE
9664.72	54856.7	1489.56	19.7819		1409.81	18521.7	0.09478	6.85531		FALSE
9667.65	54865	1619.56	21.5083		7764.38	3350.63	0.103052	1.24513		FALSE
9670.85	54874	1758.56	23.3543		5233.86	4857.63	0.111896	1.84775		FALSE
9751.47	55101	12242.6	162.585		364.309	466701	0.778987	26.7671		FALSE
9753.59	55107	12380.6	164.418		755.413	251222	0.787768	12.9116		FALSE
9792.87	55217.2	4574.56	61.4966		485.671	151383	0.291077	20.1636		FALSE
9842.77	55356.9	1824.56	24.5279		6984.35	3830.24	0.116096	1.40926		FALSE
9846.04	55366.1	1729.56	23.2508		4709.09	4854.22	0.110051	2.09086		FALSE
9849.67	55376.2	1648.56	22.1619		5298.62	4591.99	0.104897	1.85891		FALSE
9853.18	55386	1558.56	20.952		6016.44	4314.18	0.0991704	1.63771		FALSE
9856.37	55395	1493.56	20.0782		5866.8	4105.29	0.0950345	1.68003		FALSE
9859.78	55404.5	1370.56	18.4247		4569.52	3787.91	0.0872081	2.15773		FALSE
9863.54	55415	1288.56	17.3224		14878.3	3549.71	0.0819905	0.662948		FALSE
9866.4	55423	1228.56	16.5158		3350.15	4238.64	0.0781727	2.94507		FALSE
9869.33	55431.2	1138.56	15.3059		2098.01	6939.73	0.0724461	4.70414		FALSE
9876.54	55451.3	1002.56	13.4776		3655.48	4821.73	0.0637925	2.70184		FALSE
9885.02	55475	892.562	11.9989		9506.2	2449.52	0.0567932	1.03985		FALSE
9889.29	55486.9	864.562	11.6225		6352.2	2356.01	0.0550116	1.55683		FALSE
9892.89	55496.9	793.562	10.668		7970.59	2179.62	0.0504939	1.24117		FALSE
9895.77	55505	750.562	10.0899		4700.03	2090.49	0.0477579	2.10547		FALSE
9899.36	55515	725.562	9.75386		7882.29	1484.96	0.0461671	1.2559		FALSE
9902.93	55524.9	667.562	8.97416		7509.9	1819.59	0.0424766	1.31865		FALSE
9906.07	55533.7	635.562	8.54397		7094.07	1337.21	0.0404405	1.39639		FALSE
9908.69	55541	599.562	8.06002		4794.93	2057.4	0.0381498	2.06649		FALSE
9913	55553	566.562	7.6164		17823.2	1165.95	0.03605	0.556186		FALSE
9918.02	55567	540.562	7.26687		7325.86	1121.06	0.0343957	1.35384		FALSE
9921.59	55576.9	507.562	6.82325		5470.17	1068.45	0.0322959	1.81376		FALSE
9924.69	55585.6	485.562	6.5275		3666.94	1362.66	0.0308961	2.70653		FALSE
9928.07	55595	475.562	6.39307		7751.52	1281	0.0302598	1.28079		FALSE
9935.25	55615	419.562	5.64025		8806.75	824.82	0.0266965	1.12814		FALSE
9938.84	55625	378.562	5.08908		10583.9	989.621	0.0240877	0.939057		FALSE
9941.71	55632.9	310.562	4.17494		6148.02	837.307	0.0197609	1.61706		FALSE
9945.3	55642.9	286.562	3.85231		4686.24	957.491	0.0182338	2.12223		FALSE
9949.17	55653.7	279.562	3.75821		5148.06	768.138	0.0177884	1.93261		FALSE
9956.09	55673	258.562	3.4759		5976.83	670.575	0.0164522	1.66578		FALSE
9959.7	55683	242.562	3.26081		6453.02	624.851	0.0154341	1.54342		FALSE
9963.26	55692.9	232.562	3.12638		7193.95	594.743	0.0147978	1.38495		FALSE
9966.17	55701	222.562	2.99195		5226.36	589.957	0.0141615	1.90691		FALSE
9969.77	55711	210.562	2.83063		6312.52	415.496	0.013398	1.57937		FALSE
9973.36	55721	204.562	2.74997		8482.96	616.525	0.0130162	1.17569		FALSE
9977.41	55732.2	173.562	2.33323		4404.09	362.458	0.0110437	2.26549		FALSE
9979.85	55739	176.562	2.37356		9239.82	340.367	0.0112346	1.08009		FALSE
9983.04	55747.8	176.562	2.40212		7018.74	357.701	0.0112346	1.42234		FALSE
9989.49	55765.8	176.562	2.40212		4666.69	901.515	0.0112346	2.14059		FALSE
9995.68	55782.9	186.562	2.53817		3653.34	631.522	0.0118709	2.73604		FALSE
9998.78	55791.5	211.562	2.87829		5762.56	530.013	0.0134616	1.73513		FALSE
10002.5	55801.7	207.562	2.82387		4917.6	419.141	0.0132071	2.03401		FALSE
10005.4	55809.9	180.562	2.45654		5881.88	462.796	0.0114891	1.70106		FALSE
10009.4	55821	221.562	3.01434		6786.21	491.276	0.0140979	1.47496		FALSE
10012.3	55829	192.562	2.6198		6169.84	472.386	0.0122526	1.62278		FALSE
10015.9	55839	186.562	2.53817		6694.5	352.067	0.0118709	1.49614		FALSE
10019.5	55848.9	212.562	2.8919		7403.97	385.94	0.0135252	1.35326		FALSE
10022.4	55857	204.562	2.78306		8809.45	460.165	0.0130162	1.13768		FALSE
10025.9	55866.8	188.562	2.56538		5468.26	484.719	0.0119981	1.83348		FALSE
10028.9	55875	199.562	2.71503		5912.21	498.825	0.012698	1.6963		FALSE
10032.8	55885.8	203.562	2.76945		4989.86	516.176	0.0129526	2.01064		FALSE
10036.4	55895.8	183.562	2.49736		5869.87	373.543	0.01168	1.70981		FALSE
10039	55903	194.562	2.64701		11983.7	517.789	0.0123799	0.837722		FALSE
10049.1	55930.9	196.562	2.67422		5171.1	527.806	0.0125072	1.94331		FALSE
10051.2	55936.8	201.562	2.74224		6235.36	659.006	0.0128253	1.61197		FALSE
10055.2	55947.8	219.562	2.98713		5645.57	562.62	0.0139706	1.78107		FALSE
10058.5	55957	214.562	2.91911		10637.9	288.275	0.0136525	0.945534		FALSE
10061.5	55965.3	199.562	2.71503		4646.97	541.962	0.012698	2.16517		FALSE
10065	55975	211.562	2.87829		7962.86	511.238	0.0134616	1.26399		FALSE
10068.6	55985	200.562	2.72864		8429.96	389.048	0.0127617	1.19438		FALSE
10072.2	55994.9	202.562	2.75585		5703.81	511.339	0.0128889	1.76587		FALSE
10075.1	56002.8	191.562	2.60619		5419.77	490.432	0.012189	1.85895		FALSE
10078.4	56012.1	181.562	2.47015		6314.76	368.89	0.0115527	1.59601		FALSE
10081.3	56020.2	189.562	2.57898		5156.35	475.536	0.0120618	1.95513		FALSE
10084.5	56029	190.562	2.59259		5839.34	372.808	0.0121254	1.727		FALSE
10088.3	56039.5	193.562	2.6334		5438.22	497.344	0.0123163	1.85508		FALSE
10091.8	56049	199.562	2.71503		6429.52	386.505	0.012698	1.5696		FALSE
10094.7	56057	202.562	2.75585		6334.88	499.531	0.0128889	1.59351		FALSE
10098.3	56067	199.562	2.71503		4446.11	512.851	0.012698	2.27126		FALSE
10101.5	56075.8	208.562	2.83748		6717.77	422.283	0.0132707	1.50369		FALSE
10104.8	56085	218.562	2.97353		5626.4	544.539	0.013907	1.79596		FALSE
10108.4	56094.9	210.562	2.86469		5538.72	540.386	0.013398	1.82504		FALSE
10111.7	56104	207.562	2.82387		6341.67	428.202	0.0132071	1.59448		FALSE
10114.9	56112.9	203.562	2.76945		2927.94	706.826	0.0129526	3.45462		FALSE
10130.2	56155	208.562	2.83748		6494.97	554.877	0.0132707	1.5597		FALSE
10133.8	56165	214.562	2.91911		5340.17	433.571	0.0136525	1.89766		FALSE
10137.1	56174.1	216.562	2.94632		6099.57	592.856	0.0137797	1.66194		FALSE
10140.3	56183	226.562	3.08237		7552.05	464.466	0.014416	1.34273		FALSE
10143.5	56191.7	246.562	3.35447		4968.32	677.413	0.0156886	2.04163		FALSE
10147.8	56203.5	268.562	3.65377		5814.11	709.222	0.0170885	1.74537		FALSE
10150.5	56211	286.562	3.89866		5366.62	750.464	0.0182338	1.89142		FALSE
10154.1	56221	306.562	4.17076		7070.19	605.861	0.0195064	1.43619		FALSE
10158	56231.6	318.562	4.33402		5878.97	831.064	0.0202699	1.72786		FALSE
10161.4	56240.9	342.562	4.66054		7204.87	892.206	0.0217971	1.41035		FALSE
10164.6	56249.7	339.562	4.61972		6752.94	921.269	0.0216062	1.50521		FALSE
10168.2	56259.7	340.562	4.63333		6395.75	715.016	0.0216698	1.58984		FALSE
10171.5	56268.9	356.562	4.85101		7814.44	733.381	0.0226879	1.30164		FALSE
10176.6	56282.9	379.562	5.24535		4082.52	1077.48	0.0241513	2.49273		FALSE
10186	56308.7	451.562	6.24035		4465.69	1584.27	0.0287327	2.28095		FALSE
10190.4	56320.9	501.562	6.93132		6202.13	1365.25	0.0319141	1.64306		FALSE
10193.4	56329	499.562	6.90369		10737.8	1035.41	0.0317869	0.949302		FALSE
10196.6	56337.9	546.562	7.5532		5435.97	1492.51	0.0347775	1.87577		FALSE
10199.9	56346.9	521.562	7.20771		4745.15	1495.56	0.0331867	2.14954		FALSE
10203.6	56357	569.562	7.87105		7630.22	1183.9	0.0362409	1.33726		FALSE
10206.5	56365	630.562	8.71404		6716.55	1650.14	0.0401223	1.5196		FALSE
10210.1	56374.9	647.562	8.94897		6411.52	1747.53	0.041204	1.59247		FALSE
10213.4	56383.9	635.562	8.78313		6417.87	1364.76	0.0404405	1.5914		FALSE
10216.7	56393	711.562	9.83341		8136.03	1934.68	0.0452763	1.25573		FALSE
10223.6	56412	795.562	10.9942		6894.85	1710.04	0.0506212	1.48279		FALSE
10234.7	56442.5	1098.56	15.1815		788.92	19924.5	0.0699009	12.9731		FALSE
10250.2	56484.9	504.562	6.97278		13077.4	1068.65	0.032105	0.783809		FALSE
10252.4	56491	464.562	6.42		7483.92	956.596	0.0295598	1.36992		FALSE
10255.8	56500.2	423.562	5.85341		4998.74	1185.85	0.026951	2.05167		FALSE
10259	56509	405.562	5.60466		10680.6	827.416	0.0258057	0.960523		FALSE
10262.6	56518.9	401.562	5.54938		6616.7	1072.39	0.0255512	1.55102		FALSE
10266.3	56529	416.562	5.75667		10180	1052.36	0.0265056	1.00848		FALSE
10269.2	56537	410.562	5.67375		11184.5	1123.12	0.0261239	0.918164		FALSE
10272.9	56547	407.562	5.6323		7876.87	844.682	0.025933	1.30418		FALSE
10275.8	56555	394.562	5.45264		6924.64	825.624	0.0251058	1.48394		FALSE
10279.6	56565.4	378.562	5.23153		5631.03	1028.67	0.0240877	1.82552		FALSE
10283.1	56575	368.562	5.09334		4836.89	952.912	0.0234514	2.12597		FALSE
10286.4	56584	319.562	4.41618		5354.56	673.901	0.0203336	1.92105		FALSE
10289.7	56593	335.562	4.63729		6406.37	856.162	0.0213516	1.60616		FALSE
10292.9	56601.8	290.562	4.01542		4907.71	622.566	0.0184883	2.09729		FALSE
10295.5	56609	300.562	4.15361		6774.57	799.552	0.0191246	1.51973		FALSE
10299.2	56619	288.562	3.98778		5349.13	773.46	0.0183611	1.92539		FALSE
10302.8	56629	270.562	3.73903		11595.5	535.634	0.0172157	0.888517		FALSE
10306.2	56638.1	244.562	3.37972		5265.72	675.466	0.0155614	1.95722		FALSE
10309.4	56647	258.562	3.5732		6581.15	525.926	0.0164522	1.56651		FALSE
10313.1	56657	255.562	3.53174		5385.12	622.334	0.0162613	1.9151		FALSE
10316.7	56666.9	232.562	3.21389		5410.56	607.412	0.0147978	1.90677		FALSE
10321.1	56678.9	229.562	3.17243		4032.89	633.357	0.0146069	2.55923		FALSE
10323.3	56685	218.562	3.02042		8252.28	423.027	0.013907	1.25097		FALSE
10326.6	56693.9	192.562	2.66111		5894.77	523.437	0.0122526	1.75182		FALSE
10333.6	56713	200.562	2.77167		4387.83	653.269	0.0127617	2.35506		FALSE
10336.5	56721	204.562	2.82694		4661.23	560.627	0.0130162	2.21755		FALSE
10340.6	56732.2	227.562	3.14479		5454.69	603.754	0.0144797	1.89573		FALSE
10344.1	56741.8	199.562	2.75785		3051.13	800.219	0.012698	3.39027		FALSE
10349.7	56756.9	152.812	2.11179		6935.37	386.298	0.00972337	1.4923		FALSE

## Sheet: ICDC_LM039-1_0_A1_1
Spectrum: ICDC LM039-1\0_A1\1 1SLin, "Baseline subt." (D:\Data\BioTyperRealTimeProcessing\China CDC\20121016danhezengshengxinglisitejun\ICDC LM039-1\0_A1\1)
m/z	time	Intens.	SN	Quality Fac.	Res.	Area	Rel. Intens.	FWHM	Chi^2	Bk. Peak
2059.99	25538.9	210	2.53911		2512.12	208.658	0.0154494	0.82002		FALSE
2061.43	25547.7	216	2.61166		2285.46	240.703	0.0158908	0.901974		FALSE
2062.95	25557	209	2.52702		3165.88	192.436	0.0153758	0.651621		FALSE
2157.83	26128.2	426	5.12635		565.567	1919.99	0.0313402	3.81534		FALSE
2161.31	26148.8	193	2.3225		2060.19	327.004	0.0141987	1.04908		FALSE
2350.53	27250.9	189.75	2.27295		2189.46	249.369	0.0139596	1.07357		FALSE
2351.94	27258.9	187.75	2.249		3005.15	221.062	0.0138125	0.782636		FALSE
2752.53	29454	942	11.1331		472.189	6039.37	0.0693016	5.82929		FALSE
2752.53	29454	945	11.1686		473.412	6039.37	0.0695224	5.81423		FALSE
3000.11	30731.6	586	6.96904		629.506	3593.65	0.0431112	4.76582		FALSE
3007.92	30771	169	2.01128		5910.37	172.144	0.0124331	0.508922		FALSE
3177.96	31617.1	787	9.26996		698.428	4365.7	0.0578985	4.55015		FALSE
3183.43	31643.9	242	2.85048		3278.97	336.642	0.0178036	0.970862		FALSE
3187.69	31664.8	206	2.42644		2933.36	297.923	0.0151551	1.0867		FALSE
3189.74	31674.9	334	3.93414		2608.09	514.054	0.0245719	1.22302		FALSE
3191.07	31681.4	339	3.99303		1174.72	1122.9	0.0249398	2.71645		FALSE
3247.17	31955	242	2.83		885.76	1035.78	0.0178036	3.66597		FALSE
3504.08	33179	203	2.38119		5782.35	244.15	0.0149344	0.605996		FALSE
3697.96	34073.3	1509	17.6871		698.544	10613	0.111015	5.29381		FALSE
4287.51	36658	247.75	2.87459		4600.1	330.79	0.0182266	0.932048		FALSE
4289.63	36667	266.75	3.09505		3163.23	551.01	0.0196244	1.35609		FALSE
4291.97	36676.9	227.75	2.64254		2548.6	396.068	0.0167553	1.68405		FALSE
4294.84	36689	206.75	2.39888		3081.41	260.769	0.0152103	1.39379		FALSE
4296.89	36697.7	195.75	2.27125		2684.86	346.078	0.0144011	1.60041		FALSE
4299.33	36708	270.75	3.14146		3545.91	460.662	0.0199187	1.21247		FALSE
4321.78	36802.6	13592.8	157.714		575.335	130712	1	7.51177		FALSE
4336.2	36863.3	857.75	9.9523		2894.95	1205.54	0.0631035	1.49785		FALSE
4338.46	36872.8	998.75	11.5883		3806.24	1802	0.0734767	1.13983		FALSE
4340.39	36881	1177.75	13.6652		4411.03	2103.8	0.0866455	0.983987		FALSE
4342.51	36889.8	1191.75	13.8276		3276.51	2748.54	0.0876754	1.32535		FALSE
4344.49	36898.2	1148.75	13.3287		1737.68	4307.09	0.084512	2.50016		FALSE
4348.96	36917	816.75	9.47658		3465.48	1471.42	0.0600872	1.25494		FALSE
4351.35	36927	755.75	8.76881		6058.33	1010.45	0.0555995	0.718242		FALSE
4353.74	36937	774.75	8.98927		10038.9	1344.46	0.0569973	0.433687		FALSE
4359.78	36962.4	1426.75	16.5543		661.769	12258.1	0.104964	6.58808		FALSE
4366.72	36991.4	508.75	5.90292		3031.97	866.609	0.037428	1.44022		FALSE
4369.52	37003.2	373.75	4.33655		3065.16	517.999	0.0274963	1.42554		FALSE
4371.39	37011	319.75	3.70999		3136.84	576.282	0.0235236	1.39356		FALSE
4373.76	37020.9	277.75	3.22268		2618.08	510.767	0.0204337	1.6706		FALSE
4376.64	37033	297.75	3.45473		2968.69	506.319	0.0219051	1.47426		FALSE
4379.03	37043	340.75	3.95365		6604.87	428.74	0.0250685	0.663		FALSE
4381.22	37052.1	335.75	3.89564		4467.39	580.725	0.0247007	0.980711		FALSE
4383.32	37060.9	288.75	3.35031		2331.61	661.291	0.0212429	1.87996		FALSE
4385.72	37071	255.75	2.96742		6761.91	400.478	0.0188152	0.648592		FALSE
4388.11	37080.9	214.75	2.4917		5393.05	305.21	0.0157989	0.813659		FALSE
4394.8	37108.9	221.75	2.57292		3695.09	381.719	0.0163138	1.18936		FALSE
4396.97	37118	227.75	2.64254		3189.16	421.481	0.0167553	1.37872		FALSE
4399.12	37126.9	235.75	2.71936		5424.1	483.608	0.0173438	0.811032		FALSE
4466.85	37408.6	355.75	4.10355		880.189	2202.42	0.026172	5.07488		FALSE
4479.98	37463	190.75	2.20029		3165.95	257.799	0.0140332	1.41505		FALSE
4482.39	37473	224.75	2.59248		4457.18	278.71	0.0165345	1.00566		FALSE
4484.33	37481	248.75	2.86931		6181.04	309.603	0.0183002	0.725497		FALSE
4487.4	37493.7	279.75	3.2269		4291.43	501.104	0.0205808	1.04567		FALSE
4489.41	37502	299.75	3.4576		2391.85	564.087	0.0220522	1.87697		FALSE
4491.59	37511	333.75	3.84978		6959.22	457.084	0.0245535	0.645416		FALSE
4494.01	37521	385.75	4.4496		2544.64	846.856	0.0283791	1.76607		FALSE
4496.91	37532.9	424.75	4.89946		4693.4	765.667	0.0312483	0.958135		FALSE
4501.53	37552	691.75	7.97929		2728.49	2128.89	0.0508911	1.64983		FALSE
4503.18	37558.8	711.75	8.20999		2503.25	1672.17	0.0523625	1.79893		FALSE
4506.08	37570.8	638.75	7.36794		4318.05	909.411	0.046992	1.04355		FALSE
4508.2	37579.6	679.75	7.84087		3897.19	1231.08	0.0500083	1.15678		FALSE
4510.48	37588.9	710.75	8.19845		5109.22	982.792	0.0522889	0.882812		FALSE
4516.63	37614.3	2064.75	23.8168		848.61	16546.2	0.151901	5.32239		FALSE
4525.98	37652.8	576.75	6.65277		2496.51	2103.52	0.0424307	1.81292		FALSE
4536.31	37695.3	343.75	3.99312		1642	1214.24	0.0252892	2.76268		FALSE
4540.8	37713.8	218.75	2.54108		4442.79	298.222	0.0160931	1.02206		FALSE
4542.88	37722.3	189.75	2.2042		3552.41	401.502	0.0139596	1.27882		FALSE
4691.72	38328.9	243.25	2.82307		9731.58	391.508	0.0178956	0.482113		FALSE
4693.29	38335.2	280	3.24958		2129.49	915.78	0.0205992	2.20395		FALSE
4846.84	38951	278.25	3.19991		5837.4	632.479	0.0204705	0.830308		FALSE
4854.01	38979.5	611.25	7.02946		1166.37	3248.75	0.0449688	4.16165		FALSE
4856.4	38989	641.25	7.37447		4433.96	933.567	0.0471759	1.09527		FALSE
4873.68	39057.6	8958.25	103.021		779.234	92102.1	0.659046	6.25445		FALSE
4887.14	39111	1242.25	14.2861		5133.93	1826.15	0.0913906	0.95193		FALSE
4889.67	39121	1248.25	14.3551		5080.74	2378.81	0.091832	0.962394		FALSE
4892.19	39131	1499.25	17.2416		4340.69	3434.06	0.110298	1.12705		FALSE
4894.17	39138.8	1387.25	15.9536		4502.02	2589.43	0.102058	1.08711		FALSE
4896.28	39147.1	1117.25	12.8485		3956.97	2529.96	0.0821946	1.23738		FALSE
4898.94	39157.7	858.25	9.87		3794.83	1696.45	0.0631403	1.29095		FALSE
4901.29	39167	823.25	9.46749		4810.82	1537.25	0.0605654	1.0188		FALSE
4903.93	39177.4	692.25	7.96097		3966.16	1304.14	0.0509279	1.23644		FALSE
4906.34	39186.9	564.25	6.48896		4013.57	1090.88	0.0415111	1.22244		FALSE
4909.38	39199	506.25	5.82195		3240.54	751.543	0.0372441	1.51499		FALSE
4911.61	39207.8	525.25	6.04045		3625.96	1421.58	0.0386419	1.35457		FALSE
4914.05	39217.4	408.25	4.69493		4368.27	770.182	0.0300344	1.12494		FALSE
4916.47	39227	369.25	4.24643		7722.41	495.968	0.0271652	0.636649		FALSE
4919	39237	332.25	3.82092		6497.8	569.37	0.0244432	0.757024		FALSE
4921.53	39247	298.25	3.42992		6958.92	494.043	0.0219418	0.707226		FALSE
4923.89	39256.3	284.25	3.25745		5026.44	467.098	0.0209119	0.979597		FALSE
4926.09	39265	225.25	2.58132		7463.53	362.383	0.0165713	0.660022		FALSE
4928.63	39275	202.25	2.31775		4670.13	269.571	0.0148793	1.05535		FALSE
4931.16	39285	183.25	2.10001		8018.41	310.043	0.0134815	0.61498		FALSE
5114.05	39999.8	520.25	5.95512		2933.07	1447.49	0.0382741	1.74358		FALSE
5116.03	40007.4	492.25	5.63461		3434.04	1564	0.0362142	1.4898		FALSE
5120.81	40025.9	204.25	2.33798		5115.07	295.686	0.0150264	1.00112		FALSE
5123.15	40035	195.25	2.23496		4904.21	333.65	0.0143643	1.04464		FALSE
5151.09	40143	178.25	2.04036		6978.71	227.5	0.0131136	0.738116		FALSE
5160.94	40181	180.25	2.06326		5915.95	218.442	0.0132607	0.872377		FALSE
5163.53	40190.9	177.25	2.02892		4229.2	306.788	0.01304	1.22092		FALSE
5165.62	40199	254.25	2.91031		11165	406.504	0.0187048	0.462664		FALSE
5170.13	40216.4	453.25	5.18819		1053.65	2914.43	0.033345	4.90688		FALSE
5949.25	43112.9	178.25	2.02754		3588.91	367.719	0.0131136	1.65767		FALSE
5957.05	43141	327.5	3.72521		3863.38	658.558	0.0240937	1.54193		FALSE
5962.62	43160.9	481	5.47123		1605.46	1973.54	0.0353865	3.71398		FALSE
5975.46	43207	472	5.36885		3933.93	753.735	0.0347244	1.51896		FALSE
5978.25	43217	551	6.26745		8425.18	1095.05	0.0405363	0.70957		FALSE
5987.02	43248.4	1081	12.296		1573.75	6482.9	0.0795277	3.80431		FALSE
6004.53	43311	4653	52.9264		704.514	63006.8	0.342315	8.52294		FALSE
6019.35	43364	498	5.6646		5181.35	1045.85	0.0366372	1.16173		FALSE
6024.34	43381.9	493	5.60772		4630.77	1064.41	0.0362693	1.30094		FALSE
6027.46	43393	557	6.3357		6547.32	1173.02	0.0409777	0.9206		FALSE
6029.38	43399.8	589	6.69969		4336.18	964.277	0.0433319	1.39048		FALSE
6031.92	43408.9	605	6.88169		4732.96	1260.48	0.044509	1.27445		FALSE
6034.19	43417	601	6.83619		5589.02	1218.65	0.0442147	1.07965		FALSE
6036.98	43426.9	554	6.30158		5119.01	1131	0.040757	1.17933		FALSE
6039.24	43435	538	6.11958		5656.98	1138.24	0.0395799	1.06757		FALSE
6042.23	43445.6	529	6.01721		3991.36	1134.79	0.0389178	1.51382		FALSE
6048.76	43468.9	283	3.21904		3907.01	584.934	0.0208199	1.54818		FALSE
6052.35	43481.7	218	2.47968		4743.56	458.719	0.016038	1.27591		FALSE
6148.72	43823.6	212	2.40984		3976.45	424.326	0.0155965	1.54628		FALSE
6151.89	43834.8	183	2.08019		2130.99	614.624	0.0134631	2.88687		FALSE
6312.26	44397.8	250	2.85179		4039.91	618.26	0.0183922	1.56247		FALSE
6315.13	44407.8	367	4.18643		4207.09	760.838	0.0269997	1.50107		FALSE
6317.51	44416.1	389	4.43739		4842.81	644.043	0.0286182	1.30451		FALSE
6320.05	44424.9	393	4.48302		5961.67	633.618	0.0289125	1.06012		FALSE
6325.23	44443	443	5.05338		3561.11	962.374	0.0325909	1.7762		FALSE
6345.91	44515	1614	18.4112		870.732	16626.1	0.11874	7.28802		FALSE
6348.6	44524.3	1709	19.4949		3961.05	3833.54	0.125729	1.60276		FALSE
6359.8	44563.3	7575	86.4093		798.29	91303.1	0.557282	7.96678		FALSE
6386.11	44654.6	4064	46.6519		825.004	46936.5	0.298983	7.74071		FALSE
6394.87	44685	1735	19.9166		5093.97	3739.3	0.127642	1.25538		FALSE
6397.53	44694.2	1510	17.3337		4803.32	4057.46	0.111089	1.3319		FALSE
6400.1	44703.1	1286	14.7624		4507.76	2814.01	0.0946093	1.41979		FALSE
6402.41	44711.1	1045	11.9959		3942.01	2302.15	0.0768792	1.62415		FALSE
6405.8	44722.8	963	11.0546		6022.52	2112.32	0.0708466	1.06364		FALSE
6408.47	44732.1	882	10.1247		3068.55	2478.23	0.0648875	2.08843		FALSE
6411.35	44742.1	849	9.74593		2954.98	2394.19	0.0624598	2.16968		FALSE
6415.08	44755	831	9.5393		4106.54	1387.66	0.0611355	1.56216		FALSE
6417.97	44765	841	9.65409		4502.2	1853.7	0.0618712	1.42552		FALSE
6420.29	44773	890	10.2166		5492.54	1941.27	0.0654761	1.16891		FALSE
6423.16	44782.9	876	10.0559		3470.48	1938.64	0.0644461	1.8508		FALSE
6425.72	44791.8	803	9.21788		4826.81	1751.94	0.0590756	1.33126		FALSE
6428.36	44800.9	694	7.96664		5711.12	1149.59	0.0510566	1.12559		FALSE
6430.23	44807.4	598	6.86462		3689.4	1266.55	0.043994	1.74289		FALSE
6433.84	44819.8	510	5.85444		4383.09	1133.95	0.03752	1.46788		FALSE
6436.06	44827.5	471	5.40675		4136.29	1038.97	0.0346508	1.556		FALSE
6439.38	44839	404	4.63764		3520.48	853.373	0.0297217	1.82912		FALSE
6441.67	44846.9	352	4.04071		3659.98	760.86	0.0258962	1.76003		FALSE
6444.6	44857	345	3.96036		8791.81	528.587	0.0253812	0.733023		FALSE
6447.49	44867	320	3.67338		7384.03	765.121	0.023542	0.873167		FALSE
6450.39	44877	255	2.92722		8734.19	401.874	0.01876	0.738521		FALSE
6458.19	44903.9	223	2.55988		5606.8	371.459	0.0164058	1.15185		FALSE
6461.99	44917	219	2.51397		8634.46	354.156	0.0161115	0.748395		FALSE
6851.11	46239	215	2.46572		8521.54	290.257	0.0158173	0.803975		FALSE
6854.1	46249	362	4.15159		7182.83	643.788	0.0266318	0.954233		FALSE
6856.88	46258.3	530	6.0783		4771.84	1095.54	0.0389914	1.43695		FALSE
6859.42	46266.8	483	5.53928		4429.47	1217.89	0.0355336	1.54859		FALSE
6861.84	46274.9	306	3.50936		5369.25	558.17	0.022512	1.27799		FALSE
6966.86	46625	215	2.46572		8984.06	609.364	0.0158173	0.775469		FALSE
6976.09	46655.6	188	2.15608		3971.71	330.398	0.0138309	1.75644		FALSE
6978.89	46664.9	221	2.53454		4736.11	474.706	0.0162587	1.47355		FALSE
6981.86	46674.8	219	2.5116		3616.29	483.3	0.0161115	1.93067		FALSE
6984.64	46684	229	2.62628		3983.39	495.544	0.0168472	1.75344		FALSE
6987.35	46693	233	2.67216		3660.82	393.996	0.0171415	1.90868		FALSE
6990.58	46703.7	278	3.17047		4068.57	635.639	0.0204521	1.71819		FALSE
6993.63	46713.8	347	3.95739		4065	790.509	0.0255283	1.72045		FALSE
6995.79	46721	375	4.27671		7554.63	636.586	0.0275882	0.926026		FALSE
6998.21	46729	408	4.65307		4566.9	704.598	0.030016	1.53237		FALSE
7000.03	46735	401	4.57323		3940.92	706.981	0.029501	1.77624		FALSE
7012.81	46777.3	1209	13.7881		855.166	12602	0.0889445	8.20053		FALSE
7022.36	46808.9	328	3.7407		5994.44	541.449	0.0241305	1.17148		FALSE
7025.35	46818.8	257	2.93098		4900.72	516.482	0.0189071	1.43353		FALSE
7028.21	46828.3	228	2.60024		4707.61	376.531	0.0167736	1.49295		FALSE
7030.82	46836.9	242	2.75991		5483.16	439.701	0.0178036	1.28226		FALSE
7033.57	46846	202	2.30372		4352.22	341.05	0.0148609	1.61609		FALSE
7036.29	46855	238	2.71429		6372.33	428.199	0.0175093	1.10419		FALSE
7039	46863.9	195	2.22389		5048.63	420.11	0.0143459	1.39424		FALSE
7041.96	46873.7	177	2.01861		5644.3	304.018	0.0130216	1.24762		FALSE
7332.87	47825	206	2.3645		11440.9	437.714	0.0151551	0.640934		FALSE
7335.91	47834.9	239	2.74328		5811.73	533.051	0.0175829	1.26226		FALSE
7338.42	47843	303	3.47789		5089.69	518.652	0.0222913	1.44182		FALSE
7341.5	47852.9	330	3.7878		4524.63	758.931	0.0242776	1.62256		FALSE
7343.99	47861	387	4.44206		8335.4	844.434	0.0284711	0.88106		FALSE
7347.07	47871	462	5.30292		7425.94	997.982	0.0339887	0.989379		FALSE
7350.15	47880.9	576	6.61143		6062.77	1245.58	0.0423755	1.21234		FALSE
7352.64	47889	690	7.91994		6650.1	1197.67	0.0507624	1.10564		FALSE
7355.71	47898.9	818	9.38915		5643.85	1876.22	0.0601791	1.30332		FALSE
7358.21	47907	864	9.91715		6921.28	1966.05	0.0635633	1.06313		FALSE
7361.3	47917	813	9.33176		4661.7	1454.38	0.0598113	1.5791		FALSE
7364.4	47927	811	9.3088		3368.8	1894.95	0.0596642	2.18606		FALSE
7366.88	47935	821	9.42358		4208.54	1476.75	0.0603998	1.75046		FALSE
7369.96	47944.9	884	10.1467		4699.49	2090.35	0.0650347	1.56825		FALSE
7372.24	47952.3	983	11.283		5000.84	2304.35	0.072318	1.4742		FALSE
7383.59	47988.9	1919	22.0266		1293.72	15694.1	0.141178	5.70724		FALSE
7386.33	47997.8	2055	23.5877		5745.08	4929.49	0.151184	1.28568		FALSE
7399.14	48039.1	6106	70.0858		733.578	93186.7	0.44921	10.0864		FALSE
7419.58	48104.9	911	10.4566		7625.35	1660.03	0.067021	0.973015		FALSE
7422.08	48113	938	10.7665		5727.39	2190	0.0690074	1.29589		FALSE
7425.14	48122.8	892	10.2385		5536.18	2120.72	0.0656232	1.3412		FALSE
7427.89	48131.6	868	9.96306		6045	1586.85	0.0638576	1.22876		FALSE
7431.05	48141.8	906	10.3992		3856.18	2178.54	0.0666532	1.92705		FALSE
7433.9	48151	970	11.1338		6676.6	2264.69	0.0713616	1.11343		FALSE
7436.54	48159.5	988	11.3404		4937.21	2876.3	0.0726858	1.50622		FALSE
7452.55	48210.9	426	4.8897		7018.09	1007.89	0.0313402	1.06191		FALSE
7455.88	48221.6	402	4.61423		3396.34	1194.44	0.0295746	2.19527		FALSE
7460.84	48237.5	358	4.10919		5134.82	826.213	0.0263376	1.45299		FALSE
7466.91	48257	280	3.21389		5321.05	344.512	0.0205992	1.40328		FALSE
7469.6	48265.6	304	3.48937		3648.97	689.584	0.0223649	2.04704		FALSE
7472.17	48273.9	315	3.61563		4594.79	710.982	0.0231741	1.62623		FALSE
7475.01	48283	336	3.85667		4149.78	743.368	0.0247191	1.8013		FALSE
7478.13	48293	321	3.6845		4823.31	527.3	0.0236155	1.55041		FALSE
7480.63	48301	296	3.44192		5202.84	603.739	0.0217763	1.4378		FALSE
7484.01	48311.8	254	2.95354		4899.33	433.186	0.0186864	1.52756		FALSE
7486.86	48321	249	2.8954		5565.02	468.616	0.0183186	1.34534		FALSE
7489.6	48329.7	228	2.65121		4239.34	490.659	0.0167736	1.76669		FALSE
7492.75	48339.8	223	2.59307		4675.96	477.439	0.0164058	1.6024		FALSE
7495.61	48349	237	2.75586		5874.37	391.134	0.0174358	1.27599		FALSE
7498.71	48358.9	231	2.68609		4278.72	507.965	0.0169944	1.75256		FALSE
7501.82	48368.9	207	2.40702		4659.25	453.364	0.0152287	1.61009		FALSE
7504.36	48377	206	2.39539		6166.45	348.476	0.0151551	1.21697		FALSE
7507.48	48387	224	2.6047		5987.3	548.784	0.0164794	1.2539		FALSE
7510.84	48397.7	215	2.50004		4204.76	496.548	0.0158173	1.78627		FALSE
7513.73	48407	234	2.72098		7519.37	390.9	0.0172151	0.999251		FALSE
7517.04	48417.6	250	2.90703		4703.03	571.231	0.0183922	1.59834		FALSE
7524.81	48442.4	384	4.46519		1113.94	3547.61	0.0282504	6.75511		FALSE
8083.11	50195	192	2.2734		3477.86	463.817	0.0141252	2.32416		FALSE
8945.92	52789.2	161.25	2.0004		3973.33	410.572	0.0118629	2.25149		FALSE
8949.89	52800.8	189.75	2.35396		4696.67	466.34	0.0139596	1.90558		FALSE
8952.67	52809	232.75	2.8874		6586.27	538.196	0.0171231	1.35929		FALSE
8956.04	52818.8	281	3.48597		5474.65	655.777	0.0206728	1.63591		FALSE
8959.18	52828	320.25	3.97289		5136.49	774.784	0.0235604	1.74422		FALSE
8962.22	52837	356.25	4.41949		6086.51	848.625	0.0262088	1.47247		FALSE
8965.58	52846.8	406	5.03667		4768.14	999.875	0.0298689	1.88031		FALSE
8968.67	52855.9	447.25	5.5484		5645.65	860.747	0.0329036	1.5886		FALSE
8972.17	52866.1	478.75	5.93918		4839.09	1197.89	0.035221	1.8541		FALSE
8975.45	52875.7	518.75	6.4354		4517.24	1343.47	0.0381637	1.98693		FALSE
8978.66	52885.1	591.75	7.34101		4248.3	1177.73	0.0435342	2.11347		FALSE
8982.24	52895.6	700.25	8.68702		3807.52	2249.3	0.0515164	2.35908		FALSE
8985.13	52904	780	9.67636		5783.06	2015.2	0.0573835	1.5537		FALSE
8988.38	52913.5	871.25	10.8084		4382.35	2835.04	0.0640967	2.05104		FALSE
8991.6	52923	1010	12.5296		7313.33	2544.11	0.0743043	1.22948		FALSE
8999.13	52945	1245.25	15.4481		3157.88	7646.09	0.0916113	2.84974		FALSE
9006.81	52967.4	1465	18.1742		1388.18	12453.8	0.107778	6.48822		FALSE
9013.5	52987	1454	18.0377		10157.8	2943.83	0.106969	0.887344		FALSE
9017.1	52997.5	1494	18.534		5285.8	5011.1	0.109912	1.70591		FALSE
9032.36	53042.1	2898	35.9514		1610.64	31041.4	0.213202	5.60794		FALSE
9034.6	53048.6	2820	34.9838		1668.13	23909.7	0.207464	5.41602		FALSE
9047.71	53086.9	1059	13.2926		5955.15	2671.5	0.0779092	1.51931		FALSE
9051.18	53097	912	11.4475		6931.48	1779.28	0.0670946	1.30581		FALSE
9054.6	53107	858	10.7696		7589.61	2103.85	0.0631219	1.19303		FALSE
9058.03	53116.9	821	10.3052		5113.41	1589.98	0.0603998	1.77143		FALSE
9061.08	53125.8	766	9.61485		5329.48	1989.3	0.0563536	1.70018		FALSE
9064.54	53135.9	762	9.56465		5674.07	1996.3	0.0560593	1.59754		FALSE
9067.65	53145	806	10.1169		8240.55	2006.47	0.0592963	1.10037		FALSE
9070.78	53154.1	755	9.47678		6638.03	1509.49	0.0555443	1.36649		FALSE
9073.82	53162.9	701	8.79897		6334.21	2225.42	0.0515716	1.43251		FALSE
9077.26	53173	616	7.73205		10337.5	2912.27	0.0453183	0.87809		FALSE
9085.51	53197	424	5.32206		6074.12	1083.97	0.0311931	1.49577		FALSE
9088.95	53207	433	5.43503		9875.32	790.048	0.0318552	0.92037		FALSE
9091.7	53215	371	4.6568		9172.1	705.866	0.027294	0.991235		FALSE
9094.45	53223	332	4.16727		3743.31	1023.83	0.0244248	2.42952		FALSE
9098.22	53234	287	3.60243		4476.98	739.837	0.0211142	2.03222		FALSE
9109.58	53267	187	2.34723		7080.69	362.052	0.0137573	1.28654		FALSE
9112.65	53275.9	169	2.12129		6689.81	328.297	0.0124331	1.36217		FALSE
9251.88	53679	180	2.30857		7192.65	412.13	0.0132424	1.2863		FALSE
9342.54	53939.8	206	2.64203		6515.64	401.113	0.0151551	1.43386		FALSE
9345.74	53949	218	2.79593		10596.4	481.264	0.016038	0.881969		FALSE
9349.58	53960	212	2.71898		5527.54	523.924	0.0155965	1.69145		FALSE
9352.02	53967	205	2.6292		4254.54	549.862	0.0150816	2.19813		FALSE
9355.5	53977	230	2.94983		9455.46	426.497	0.0169208	0.989429		FALSE
9358.97	53986.9	256	3.28329		6835.04	608.351	0.0188336	1.36926		FALSE
9362.04	53995.7	267	3.42437		5055.32	532.582	0.0196428	1.85192		FALSE
9365.83	54006.6	296	3.79631		3915.43	1002.6	0.0217763	2.39203		FALSE
9372.24	54025	355	4.55301		6364.36	917.758	0.0261169	1.47261		FALSE
9384.11	54059	582	7.46436		5551.4	1187.42	0.0428169	1.6904		FALSE
9387.09	54067.5	595	7.63109		3309.54	3162.37	0.0437733	2.83637		FALSE
9393.22	54085.1	386	4.95059		6065.42	978.836	0.0283975	1.54865		FALSE
9397.14	54096.3	306	3.92456		7773.05	722.832	0.022512	1.20894		FALSE
9400.43	54105.7	248	3.18069		5970.65	476.263	0.018245	1.57444		FALSE
9403.66	54115	204	2.61638		6464.18	468.297	0.015008	1.45473		FALSE
9407.14	54124.9	191	2.44965		4980.42	401.287	0.0140516	1.88882		FALSE
9410.65	54134.9	178	2.28292		6919.79	303.163	0.0130952	1.35996		FALSE
9413.7	54143.7	167	2.14184		6348.05	341.396	0.012286	1.48293		FALSE
9416.96	54153	181	2.34208		7282.56	310.957	0.0133159	1.29308		FALSE
9420.45	54162.9	181	2.34208		6244.46	341.769	0.0133159	1.50861		FALSE
9423.92	54172.9	171	2.21268		6941.81	300.119	0.0125802	1.35756		FALSE
9427.16	54182.1	160	2.07035		6233.55	276.658	0.011771	1.51233		FALSE
9613.15	54711	158	2.05989		14596.5	384.568	0.0116238	0.658595		FALSE
9616.92	54721.6	163	2.12508		6367.73	322.094	0.0119917	1.51026		FALSE
9620.21	54731	197	2.56835		5491.98	481.796	0.014493	1.75168		FALSE
9623.05	54739	207	2.69872		4819.43	547.321	0.0152287	1.99672		FALSE
9626.59	54749	247	3.22021		13505.3	319.453	0.0181715	0.712802		FALSE
9630.1	54758.9	272	3.54614		7705.72	511.446	0.0200107	1.24973		FALSE
9633.21	54767.7	268	3.49399		6779.16	671.915	0.0197164	1.421		FALSE
9636.49	54777	345	4.49787		10640.2	615.903	0.0253812	0.905668		FALSE
9640.02	54787	346	4.5109		4981.91	914.969	0.0254547	1.93501		FALSE
9642.85	54795	393	5.12366		4057.67	1050.35	0.0289125	2.37645		FALSE
9646.69	54805.8	415	5.41048		4421.45	862.063	0.030531	2.18179		FALSE
9648.9	54812.1	455	5.93197		5715.7	946.363	0.0334737	1.68814		FALSE
9652.7	54822.8	489	6.37524		4816.16	1349.94	0.0359751	2.00423		FALSE
9656.3	54832.9	586	7.63985		4705.58	1919.21	0.0431112	2.05209		FALSE
9659.14	54841	641	8.35691		4645.04	1324.36	0.0471575	2.07945		FALSE
9662.19	54849.6	730	9.51722		6472.99	1947.12	0.0537051	1.49269		FALSE
9664.82	54857	817	10.6515		10355.8	2144.44	0.0601056	0.933276		FALSE
9668.01	54866	902	11.7596		6667.32	2387.25	0.0663589	1.45006		FALSE
9672.58	54878.9	1045	13.624		5338.88	3447.07	0.0768792	1.81173		FALSE
9679.59	54898.7	1293	16.8572		2876.12	7427.32	0.0951242	3.36551		FALSE
9682.32	54906.4	1438	18.7476		5624.6	2981.9	0.105792	1.72143		FALSE
9710.9	54986.9	3491	45.5132		782.972	68571	0.256828	12.4026		FALSE
9714.12	54996	3832	49.9589		4646.83	10689.4	0.281915	2.09048		FALSE
9717.96	55006.8	4211	54.9		4442.99	11482.4	0.309798	2.18726		FALSE
9720.86	55014.9	4670	60.8842		5661.59	12875.6	0.343566	1.71699		FALSE
9749.52	55095.5	11173	145.666		403.851	418067	0.821982	24.1414		FALSE
9780.67	55183	3791	49.4244		9913.71	10680.2	0.278899	0.98658		FALSE
9783.83	55191.8	3713	48.4075		6598.62	10486.9	0.27316	1.48271		FALSE
9787.34	55201.7	3654	47.6383		4804.76	10317.4	0.26882	2.03701		FALSE
9790.08	55209.4	3524	45.9434		1345.71	39805.3	0.259256	7.27504		FALSE
9803.81	55247.9	2638	34.6517		4246.86	7317.47	0.194074	2.30849		FALSE
9807.41	55257.9	2497	32.7996		5903.42	6956.2	0.183701	1.66131		FALSE
9810.58	55266.8	2351	30.8818		3967.51	12696.6	0.17296	2.47273		FALSE
9817.19	55285.4	2056	27.0068		2263.99	13617.8	0.151257	4.33623		FALSE
9824.9	55306.9	1760	23.1186		7499.82	3673.65	0.129481	1.31002		FALSE
9827.4	55313.9	1664	21.8576		1592.81	18667	0.122418	6.16987		FALSE
9841.02	55352	1105	14.5148		3965.05	3074.36	0.0812933	2.48194		FALSE
9845.59	55364.8	1024	13.4508		4548.24	3542.09	0.0753343	2.1647		FALSE
9848.51	55373	961	12.6233		6748.76	2642.56	0.0706995	1.45931		FALSE
9852.3	55383.6	893	11.7301		4149.86	3082.47	0.0656968	2.37413		FALSE
9856.38	55395	804	10.561		7552.97	1687.18	0.0591492	1.30497		FALSE
9859.23	55403	769	10.1013		16017.7	1603.36	0.0565743	0.615521		FALSE
9868.27	55428.2	615	8.07839		5293.18	1680.12	0.0452447	1.86433		FALSE
9871.15	55436.2	550	7.22457		5667.09	1148.11	0.0404627	1.74184		FALSE
9874.97	55446.9	532	6.98813		7492.53	1438.05	0.0391385	1.31798		FALSE
9878.52	55456.8	475	6.2394		4899.81	1618.86	0.0349451	2.0161		FALSE
9882.42	55467.7	450	5.91101		7125.62	946.932	0.0331059	1.38689		FALSE
9885.02	55475	455	5.97669		8724.72	915.086	0.0334737	1.13299		FALSE
9887.89	55483	411	5.39873		5054.65	1115.18	0.0302367	1.9562		FALSE
9891.47	55493	375	4.92584		4781.45	1000.39	0.0275882	2.06872		FALSE
9894.35	55501	338	4.43983		3664.21	1132.95	0.0248662	2.70027		FALSE
9899.37	55515	311	4.08517		3991.4	1021.86	0.0228798	2.48018		FALSE
9902.95	55525	309	4.0589		11450.2	757.207	0.0227327	0.864871		FALSE
9906.3	55534.3	267	3.5072		6942.74	693.604	0.0196428	1.42686		FALSE
9909.41	55543	244	3.20508		7170.72	630.679	0.0179507	1.38193		FALSE
9912.99	55553	234	3.07373		11430.4	546.151	0.0172151	0.867247		FALSE
9916.24	55562	222	2.9161		6387.1	446.006	0.0163322	1.55254		FALSE
9919.45	55571	208	2.7322		5724.05	541.193	0.0153023	1.73294		FALSE
9923.04	55581	204	2.67966		6647.69	402.006	0.015008	1.4927		FALSE
9926.63	55591	214	2.81102		6927.16	477.296	0.0157437	1.433		FALSE
9929.78	55599.7	157	2.06229		5575.71	314.329	0.0115503	1.7809		FALSE
10204.3	56359	183	2.44563		11338.6	335.821	0.0134631	0.899964		FALSE
10208.6	56370.8	184	2.45899		6918.45	469.311	0.0135366	1.47556		FALSE
10210.9	56377	203	2.71291		8268.29	411.309	0.0149344	1.23494		FALSE
10214.5	56387	256	3.4212		9273.67	631.342	0.0188336	1.10145		FALSE
10231.8	56434.5	564	7.53734		853.917	8613.11	0.0414927	11.9822		FALSE
10243.4	56466.2	234	3.12719		5180.26	626.809	0.0172151	1.97739		FALSE
10246.6	56475	179	2.39217		5122.12	487.456	0.0131688	2.00045		FALSE
10253.1	56493	164	2.19171		11239.6	274.494	0.0120653	0.912238		FALSE
10269.9	56538.8	151	2.01798		5209.02	355.354	0.0111089	1.97155		FALSE
10289.7	56593	166	2.21844		9576.61	303.759	0.0122124	1.07446		FALSE
10293.3	56602.9	163	2.17834		7219.16	402.898	0.0119917	1.42583		FALSE
10296.2	56611	162	2.16498		8884.36	301.662	0.0119181	1.15892		FALSE
10299.9	56621	165	2.20507		10656.5	418.434	0.0121388	0.966541		FALSE
10303.1	56629.7	173	2.31199		5272.9	445.266	0.0127274	1.95397		FALSE
10306.5	56638.9	161	2.15162		5598.5	315.528	0.0118445	1.84093		FALSE
10309.7	56647.8	150	2.00461		3603.83	392.394	0.0110353	2.86077		FALSE
10313.1	56657	203	2.71291		6822.42	361.739	0.0149344	1.51164		FALSE
10316.4	56666.1	186	2.48572		5843.51	456.123	0.0136838	1.76545		FALSE
10319.2	56673.6	180	2.40553		3905.33	495.151	0.0132424	2.64233		FALSE
10323.3	56684.9	179	2.39217		5887.12	365.761	0.0131688	1.75354		FALSE
10329.2	56701	254	3.39448		8289.35	496.898	0.0186864	1.24608		FALSE
10332.1	56709	280	3.74194		6396.8	577.736	0.0205992	1.6152		FALSE
10335.7	56718.9	374	4.99817		5424.79	965.151	0.0275147	1.90528		FALSE
10339.4	56728.8	408	5.45254		5801.37	1049.12	0.030016	1.78223		FALSE
10342.4	56737	404	5.39909		10738	941.121	0.0297217	0.963152		FALSE
10345.6	56745.9	332	4.43687		5832.87	808.288	0.0244248	1.77368		FALSE
10349	56755	251	3.35438		5552.89	462.108	0.0184657	1.86371		FALSE
10352.3	56764.1	173	2.31199		5711.81	366.45	0.0127274	1.81244		FALSE
19865.7	78547	129	2.0586		8892.29	276.974	0.00949035	2.23403		FALSE

## Sheet: ICDC_LM114-1_0_B1_1
Spectrum: ICDC LM114-1\0_B1\1 1SLin, "Baseline subt." (D:\Data\BioTyperRealTimeProcessing\China CDC\20121016danhezengshengxinglisitejun\ICDC LM114-1\0_B1\1)
m/z	time	Intens.	SN	Quality Fac.	Res.	Area	Rel. Intens.	FWHM	Chi^2	Bk. Peak
2039.89	25421	147.812	2.22589		4271.05	55.3473	0.00888083	0.477608		FALSE
2157.78	26132.2	687.812	10.4131		501.902	3367.99	0.041325	4.29921		FALSE
2162.28	26158.9	166.812	2.52545		3079.61	150.124	0.0100224	0.702127		FALSE
2463.86	27892.9	141.5	2.14699		3492.58	146.308	0.00850156	0.705455		FALSE
2752.31	29455	634.5	9.35131		1479.84	1406.52	0.0381218	1.85987		FALSE
2753.32	29460.3	689.5	10.1619		2268.35	991.936	0.0414263	1.2138		FALSE
2754.74	29467.7	567.5	8.36386		1401.04	1296.28	0.0340964	1.96621		FALSE
3000.62	30735.4	1016.12	14.6402		647.77	5996.44	0.0610505	4.63223		FALSE
3006.08	30763	301.125	4.34029		4270.82	333.991	0.0180921	0.703865		FALSE
3008.06	30773	331.125	4.7727		3970.33	463.362	0.0198946	0.757636		FALSE
3009.85	30782	329.125	4.74387		3212.12	462.663	0.0197744	0.937029		FALSE
3011.63	30791	242.125	3.48989		4071.45	306.002	0.0145473	0.739695		FALSE
3013.62	30801	178.125	2.56742		3976.04	185.665	0.0107021	0.757944		FALSE
3171.66	31587	143.125	2.06289		3730.83	188.774	0.00859919	0.850123		FALSE
3178.66	31621.3	1434.12	20.6704		627.894	8989.58	0.0861647	5.06242		FALSE
3185.11	31652.9	355.125	5.1185		4929.02	404.046	0.0213365	0.646194		FALSE
3191.8	31685.7	1376.12	19.8344		652.675	8829.19	0.0826799	4.89033		FALSE
3198.59	31719	301.125	4.34019		4171.09	419.054	0.0180921	0.766849		FALSE
3200.63	31728.9	228.125	3.28802		3959.92	301.921	0.0137061	0.808257		FALSE
3202.69	31739	175.125	2.52412		3439.63	186.769	0.0105218	0.931113		FALSE
3204.49	31747.8	144.125	2.07731		3464.92	204.722	0.00865928	0.92484		FALSE
3206.37	31757	154.125	2.22144		3489.38	171.214	0.00926009	0.918894		FALSE
3208.42	31767	179.125	2.58177		3511.32	238.192	0.0107621	0.913736		FALSE
3210.46	31776.9	204.125	2.9421		3387.29	263.78	0.0122642	0.947795		FALSE
3212.34	31786.1	154.125	2.22144		2496.18	205.606	0.00926009	1.2869		FALSE
3248.22	31960.7	1572.12	22.1455		762.422	8880.09	0.094456	4.26039		FALSE
3255.28	31995	273.125	3.84733		6333.7	389.764	0.0164098	0.513962		FALSE
3257.35	32005	233.125	3.28388		6586.8	243.754	0.0140065	0.494526		FALSE
3259.23	32014.1	182.125	2.56548		4210.75	208.677	0.0109424	0.774028		FALSE
3261.06	32023	174.125	2.45278		2513.98	198.975	0.0104617	1.29717		FALSE
3263.12	32033	164.125	2.31192		2667.65	248.265	0.00986091	1.22322		FALSE
3408.45	32729	144	2.01491		5912.59	225.07	0.00865177	0.576473		FALSE
3506.09	33188.4	480	6.64864		656.275	2819.28	0.0288392	5.34241		FALSE
3699.35	34079.2	3183	43.2435		681.418	23621.2	0.19124	5.42889		FALSE
3712.94	34141	231	3.13831		4515.69	291.71	0.0138789	0.822232		FALSE
3714.96	34150.1	231	3.13831		2484.7	394.68	0.0138789	1.49513		FALSE
3717.16	34160.1	248	3.36927		2217.31	420.986	0.0149003	1.67642		FALSE
3719.1	34169	246	3.3421		2643.53	614.577	0.0147801	1.40687		FALSE
3970.76	35292.1	241	3.20747		960.642	1172.4	0.0144797	4.13345		FALSE
4308.56	36745.4	408	5.19277		1243.44	1772.02	0.0245133	3.46504		FALSE
4310.81	36754.9	450	5.72731		4045.91	797.749	0.0270368	1.06547		FALSE
4323.43	36808.1	9366	119.205		563.277	83511.7	0.562725	7.67551		FALSE
4336.48	36863	307	3.9073		6075.68	407.911	0.0184451	0.713744		FALSE
4343.15	36891	423	5.38368		2157.55	926.541	0.0254146	2.013		FALSE
4345.05	36899	418	5.32004		3394.32	772.503	0.0251142	1.28009		FALSE
4347.42	36908.9	405	5.15458		7861.82	972.291	0.0243331	0.55298		FALSE
4351.25	36925	307	3.9073		12614.8	553.284	0.0184451	0.344933		FALSE
4361.49	36968	608	7.73824		608.271	5630.76	0.0365297	7.17031		FALSE
4491.04	37507	200	2.54681		4935.7	317.094	0.0120163	0.90991		FALSE
4494.91	37523	342	4.35505		3898.46	603.446	0.0205479	1.153		FALSE
4497.29	37532.8	397	5.05542		4372.96	703.555	0.0238524	1.02843		FALSE
4503.83	37559.7	1008	12.8359		1466.06	4385.83	0.0605624	3.07205		FALSE
4505.71	37567.5	950	12.0974		4366.57	1699.8	0.0570776	1.03187		FALSE
4507.99	37576.9	830	10.5693		5027.78	1489.1	0.0498678	0.896617		FALSE
4510.42	37586.9	777	9.89437		4224.89	1436.6	0.0466835	1.06758		FALSE
4518.53	37620.3	2683	34.1655		741.149	26296.2	0.161199	6.09665		FALSE
4532.27	37676.9	506	6.39558		5004.56	932.353	0.0304013	0.905628		FALSE
4534.24	37685	453	5.72568		4718.99	639.998	0.027217	0.960849		FALSE
4536.46	37694.1	424	5.35914		3412.85	945.523	0.0254746	1.32923		FALSE
4538.9	37704.1	367	4.63869		1568.93	1609.07	0.02205	2.89298		FALSE
4545.61	37731.7	168	2.12343		3543.72	300.257	0.0100937	1.28272		FALSE
4627.63	38067	273	3.45058		3512.07	601.502	0.0164023	1.31763		FALSE
4629.48	38074.5	248	3.13459		2112.38	846.293	0.0149003	2.19159		FALSE
4694.88	38339.7	367	4.62031		873.955	2349.27	0.02205	5.37199		FALSE
4835.82	38905	176	2.18605		4729.16	220.389	0.0105744	1.02255		FALSE
4838.34	38915	212	2.6332		5374.72	344.465	0.0127373	0.900203		FALSE
4840.35	38923	245	3.04309		6038.8	328.663	0.01472	0.801542		FALSE
4842.86	38933	309	3.83802		4775.24	526.364	0.0185652	1.01416		FALSE
4845.37	38942.9	406	5.04283		4547.71	710.81	0.0243932	1.06545		FALSE
4847.6	38951.8	481	5.97439		3746.07	903.955	0.0288993	1.29405		FALSE
4852.4	38970.9	940	11.6755		3316.83	3075.74	0.0564768	1.46296		FALSE
4854.61	38979.7	1069	13.2778		3659.73	2047.07	0.0642273	1.32649		FALSE
4857.21	38990	1135	14.0976		2711.6	2223.99	0.0681927	1.79127		FALSE
4875.97	39064.5	16644	206.731		661.375	190067	1	7.37247		FALSE
4890.74	39123	2253	27.984		6454.49	3370.61	0.135364	0.757726		FALSE
4893.43	39133.7	2397	29.7726		5620.12	4681.6	0.144016	0.870699		FALSE
4895.41	39141.5	2416	30.0086		1318.03	16358.8	0.145157	3.71418		FALSE
4904.5	39177.4	1260	15.6502		5944.12	3008.84	0.075703	0.8251		FALSE
4906.91	39187	1122	13.9361		4297.14	2617.54	0.0674117	1.1419		FALSE
4909.44	39197	950	11.7997		4103.88	1864.14	0.0570776	1.19629		FALSE
4911.97	39207	885	10.9924		7353.76	1308.97	0.0531723	0.667954		FALSE
4914.1	39215.4	839	10.421		3569.56	1652.91	0.0504086	1.37667		FALSE
4916.5	39224.8	779	9.67577		1758.12	2981.75	0.0468037	2.79645		FALSE
4921.36	39244	541	6.71963		3840.33	1046.88	0.0325042	1.28149		FALSE
4924.13	39255	517	6.42355		4488.3	993.577	0.0310622	1.0971		FALSE
4926.16	39263	519	6.4484		4307.9	961.245	0.0311824	1.14352		FALSE
4931.37	39283.5	336	4.17468		3209.63	498.928	0.0201875	1.53643		FALSE
4933.96	39293.7	330	4.10014		3427.72	762.197	0.019827	1.43943		FALSE
4936.3	39303	301	3.73982		5497.81	415.064	0.0180846	0.897867		FALSE
4938.82	39312.9	279	3.46648		2874.58	529.177	0.0167628	1.7181		FALSE
4941.06	39321.7	290	3.60315		3382.29	424.967	0.0174237	1.46086		FALSE
4943.39	39330.9	263	3.26768		3872.34	489.922	0.0158015	1.27659		FALSE
4945.93	39340.9	246	3.05647		4694.03	433.582	0.0147801	1.05366		FALSE
4948.49	39351	265	3.29253		5914.07	349.441	0.0159217	0.836731		FALSE
4950.46	39358.7	195	2.42281		3197.44	382.216	0.0117159	1.54826		FALSE
4953.03	39368.8	171	2.12462		3891.98	312.637	0.010274	1.27262		FALSE
4960.69	39399	192	2.38553		4458.11	412.031	0.0115357	1.11273		FALSE
4962.82	39407.4	196	2.43523		1761.88	694.242	0.011776	2.81678		FALSE
5098.47	39937	185	2.29482		5932	256.62	0.0111151	0.859486		FALSE
5100.54	39945	195	2.41887		3936.08	360.605	0.0117159	1.29584		FALSE
5103.34	39955.9	222	2.75379		3980.4	431.367	0.0133381	1.28212		FALSE
5110.35	39983	449	5.5696		8650.47	449.694	0.0269767	0.59076		FALSE
5117.94	40012.4	1635	20.2813		881.697	13111.6	0.0982336	5.80465		FALSE
5136.99	40086.1	438	5.43315		2484.95	1278.01	0.0263158	2.06724		FALSE
5139.68	40096.4	370	4.58964		3368.97	699.141	0.0222302	1.52559		FALSE
5145.5	40118.9	293	3.6345		3166.98	714.231	0.0176039	1.62473		FALSE
5147.58	40127	298	3.69652		6047.05	431.555	0.0179043	0.851255		FALSE
5149.66	40135	324	4.01904		3105.04	632.631	0.0194665	1.65848		FALSE
5151.73	40143	336	4.16789		3810.41	652.394	0.0201875	1.35202		FALSE
5154.3	40152.9	318	3.94461		2908.26	756.506	0.019106	1.77229		FALSE
5156.71	40162.2	273	3.38641		5241.37	402.576	0.0164023	0.983848		FALSE
5162.28	40183.7	297	3.68412		3336.26	442.666	0.0178443	1.54732		FALSE
5172.6	40223.4	1163	14.4264		824.163	10342.6	0.069875	6.27618		FALSE
5181.32	40257	325	4.03144		4825.16	591.011	0.0195266	1.07381		FALSE
5183.92	40267	261	3.23756		5221.06	372.051	0.0156813	0.992886		FALSE
5186.5	40276.9	226	2.8034		5773.99	324.149	0.0135785	0.898253		FALSE
5189.12	40287	226	2.8034		4929.21	416.745	0.0135785	1.05273		FALSE
5191.19	40294.9	201	2.49329		2716.44	698.437	0.0120764	1.91103		FALSE
5589.58	41798.1	168.5	2.04939		3817.08	316.924	0.0101238	1.46436		FALSE
5591.63	41805.7	189.5	2.30481		3386.53	352.559	0.0113855	1.65114		FALSE
5972.93	43195	229.125	2.70929		7525.57	358.755	0.0137662	0.793685		FALSE
5975.72	43205	241.125	2.85119		7196.83	364.317	0.0144872	0.830327		FALSE
5982.98	43231	321.625	3.80306		3230.88	787.826	0.0193238	1.85181		FALSE
5985.46	43239.9	384.625	4.548		5954.12	619.706	0.0231089	1.00526		FALSE
5988.21	43249.7	550.625	6.51087		4352.11	1347.05	0.0330825	1.37593		FALSE
5990.75	43258.8	668.625	7.90616		6061.23	1396.59	0.0401721	0.988372		FALSE
5993.03	43267	795.625	9.40788		5660.95	1632.99	0.0478025	1.05866		FALSE
6007.55	43318.9	3394.62	40.1398		632.72	43570.4	0.203955	9.4948		FALSE
6020.43	43364.9	418.625	4.95004		8116.42	819.304	0.0251517	0.741759		FALSE
6022.92	43373.8	324.625	3.83853		4778.22	527.934	0.019504	1.26049		FALSE
6025.48	43382.9	310.625	3.67299		6182.7	619.236	0.0186629	0.974571		FALSE
6028.29	43393	335.625	3.9686		3002.48	700.412	0.0201649	2.00777		FALSE
6031.32	43403.8	379.625	4.48888		4226.26	791.989	0.0228085	1.42711		FALSE
6036.88	43423.6	400.625	4.73719		2515.06	1783.01	0.0240702	2.40029		FALSE
6047.36	43461	252.625	2.98717		4811.12	504.263	0.0151781	1.25696		FALSE
6050.24	43471.2	195.625	2.31317		3424.61	393.003	0.0117535	1.76669		FALSE
6315.2	44405	199	2.34061		5062.36	395.551	0.0119563	1.24748		FALSE
6317.82	44414.1	231	2.71699		4853.18	471.475	0.0138789	1.30179		FALSE
6320.36	44423	271	3.18747		5797.89	421.298	0.0162821	1.09011		FALSE
6322.91	44431.9	264	3.10514		3345.76	714.126	0.0158616	1.88983		FALSE
6326.04	44442.8	266	3.12866		5583.12	444.304	0.0159817	1.13307		FALSE
6328.39	44451	295	3.46975		7451.65	477.111	0.0177241	0.849261		FALSE
6348.44	44520.7	1239	14.573		915.814	13135	0.0744412	6.93202		FALSE
6363.15	44571.9	6210	73.0413		689.744	86242.2	0.373107	9.22538		FALSE
6378.44	44625	1617	19.0405		6609.61	2734.69	0.0971521	0.965025		FALSE
6389.53	44663.4	5930	69.8268		699.999	81545.1	0.356285	9.12791		FALSE
6410.19	44735	916	10.7861		3394.18	2596.62	0.0550348	1.88858		FALSE
6413.08	44745	947	11.1511		8597.06	1587.75	0.0568974	0.745962		FALSE
6415.96	44755	953	11.2217		4343.68	2677.58	0.0572579	1.47708		FALSE
6418.82	44764.9	925	10.892		4721.99	1590.63	0.0555756	1.35935		FALSE
6421.15	44772.9	935	11.0098		5474.02	1597.42	0.0561764	1.17302		FALSE
6424.06	44783	1003	11.8105		4851.86	2781.46	0.060262	1.32404		FALSE
6426.51	44791.4	1010	11.8929		1487.37	6231.81	0.0606825	4.32072		FALSE
6434.64	44819.6	510	6.00534		2924.83	2317.04	0.0306417	2.2		FALSE
6440.26	44839	379	4.46279		5076.29	811.517	0.022771	1.26869		FALSE
6454.33	44887.5	230	2.70829		4025.73	501.27	0.0138188	1.60327		FALSE
6665.16	45609	258	3.06498		4881.62	499.74	0.0155011	1.36536		FALSE
6668.06	45618.8	299	3.55205		4411.73	747.134	0.0179644	1.51144		FALSE
6670.18	45626	246	2.92242		3980.07	598.587	0.0147801	1.67589		FALSE
6789.15	46028	342	4.02499		2768.39	1268.07	0.0205479	2.45239		FALSE
6791.79	46036.8	374	4.4016		1737.91	1683.01	0.0224706	3.90802		FALSE
6797.18	46055	259	3.04817		6314.19	405.576	0.0155612	1.07649		FALSE
6800.15	46064.9	212	2.49503		7049.48	387.768	0.0127373	0.964632		FALSE
6802.54	46073	192	2.25965		6834.59	269.373	0.0115357	0.995311		FALSE
6988.26	46693	174	2.061		5349.48	345.907	0.0104542	1.30634		FALSE
6990.69	46701	197	2.33796		4644.44	318.292	0.0118361	1.50517		FALSE
6993.88	46711.6	198	2.34983		4344.85	439.632	0.0118962	1.60969		FALSE
6996.3	46719.6	229	2.71773		6313.77	393.097	0.0137587	1.1081		FALSE
6999.13	46729	276	3.27551		6126.22	587.832	0.0165826	1.14249		FALSE
7002.15	46739	305	3.61968		5502.42	662.632	0.0183249	1.27256		FALSE
7004.57	46747	324	3.84517		6302.66	550.485	0.0194665	1.11137		FALSE
7007.59	46757	353	4.18934		8222.36	587.499	0.0212088	0.852259		FALSE
7016.04	46785	924	10.9659		1869.99	5144.96	0.0555155	3.75192		FALSE
7017.49	46789.8	925	10.9777		1562.99	5300.34	0.0555756	4.48978		FALSE
7029.01	46827.9	175	2.07687		4745.99	367.695	0.0105143	1.48104		FALSE
7339.35	47843	198.5	2.35659		5149.72	341.592	0.0119262	1.42519		FALSE
7341.79	47850.9	218.5	2.59403		6176.22	384.297	0.0131279	1.18872		FALSE
7347.39	47869	326.5	3.8762		7745.64	713.311	0.0196167	0.948583		FALSE
7358.32	47904.3	608.5	7.2241		1423.86	4468.56	0.0365597	5.16788		FALSE
7363.46	47920.9	665.5	7.9008		6631.67	1574.64	0.0399844	1.11035		FALSE
7367.17	47932.9	639.5	7.59213		5061.97	1529.7	0.0384223	1.4554		FALSE
7370.22	47942.8	664.5	7.88893		3922.98	1612.56	0.0399243	1.87873		FALSE
7403.22	48049.2	6051.5	71.8433		577.454	121562	0.363584	12.8204		FALSE
7422.01	48109.8	824.5	9.78845		4369.37	1983.8	0.0495374	1.69864		FALSE
7425.26	48120.2	762.5	9.05239		4806.15	1844.51	0.0458123	1.54495		FALSE
7428.6	48131	732.5	8.69623		6166.94	1787.7	0.0440099	1.20459		FALSE
7431.38	48139.9	756.5	8.98115		5915.03	1389.1	0.0454518	1.25636		FALSE
7434.19	48148.9	747.5	8.87431		4781.26	1376.97	0.0449111	1.55486		FALSE
7436.68	48157	762.5	9.05239		7876.34	1378.13	0.0458123	0.94418		FALSE
7440.12	48168	760.5	9.02864		1258.11	7306.89	0.0456921	5.91371		FALSE
7458.48	48227	347.5	4.12551		8738.88	796.553	0.0208784	0.853482		FALSE
7480.3	48297	228.5	2.74133		9791.52	619.661	0.0137287	0.763957		FALSE
7485.92	48315	194.5	2.33343		9878.09	316.888	0.0116859	0.75783		FALSE
7494.66	48343	178.5	2.14148		10031.5	350.028	0.0107246	0.74711		FALSE
7497.4	48351.8	173.5	2.08149		6335.5	306.118	0.0104242	1.1834		FALSE
7500.28	48361	207.5	2.48939		4218.07	425.233	0.012467	1.77813		FALSE
7503.39	48371	246.5	2.95728		7232.75	401.36	0.0148101	1.03742		FALSE
7506.09	48379.6	238.5	2.8613		5305.86	680.777	0.0143295	1.41468		FALSE
7512.12	48398.9	258.5	3.10124		6269.32	588.59	0.0155311	1.19824		FALSE
7526.26	48444.1	537.5	6.44843		2376.03	3860.84	0.0322939	3.16757		FALSE
7528.65	48451.7	629.5	7.55216		4865.77	1472.25	0.0378214	1.54727		FALSE
7531.53	48460.9	625.5	7.50417		7244.45	1424.06	0.0375811	1.03963		FALSE
7534.11	48469.2	504.5	6.05252		6417.78	1171.93	0.0303112	1.17394		FALSE
7537.18	48479	437.5	5.24872		6021.83	773.307	0.0262857	1.25164		FALSE
7540.28	48488.9	390.5	4.68486		6585.07	887.954	0.0234619	1.14506		FALSE
7542.81	48497	373.5	4.48091		7589.31	645.796	0.0224405	0.993874		FALSE
7545.94	48507	351.5	4.21697		8057.61	776.17	0.0211187	0.9365		FALSE
7548.44	48515	295.5	3.54514		4653.69	683.27	0.0177541	1.62204		FALSE
7551.76	48525.5	254.5	3.05326		5943.57	576.153	0.0152908	1.27058		FALSE
7937.21	49740.2	211.5	2.60612		4055.45	454.231	0.0127073	1.95717		FALSE
7942.61	49757	457.5	5.63735		4419.04	1999.79	0.0274874	1.79736		FALSE
7945.43	49765.8	462.5	5.69896		5192.02	1086.56	0.0277878	1.53032		FALSE
7948.01	49773.8	353.5	4.35585		5904.71	798.042	0.0212389	1.34605		FALSE
7950.95	49783	233.5	2.8772		5405.76	477.125	0.0140291	1.47083		FALSE
8069.07	50149	185.5	2.33931		7705.15	392.951	0.0111452	1.04723		FALSE
8072.31	50159	236.5	2.98246		10815.1	494.389	0.0142093	0.746392		FALSE
8075.5	50168.8	264.5	3.33557		6590.45	482.121	0.0158916	1.22533		FALSE
8078.14	50177	336.5	4.24355		9575.89	581.605	0.0202175	0.843591		FALSE
8088.48	50208.9	484.5	6.10995		2059.4	2178.2	0.0291096	3.92759		FALSE
8099.54	50243	202.5	2.55369		5348.62	483.782	0.0121665	1.51432		FALSE
8102.43	50251.9	176.5	2.22581		3338.1	525.822	0.0106044	2.42725		FALSE
8957.5	52821	163	2.24585		6162.71	405.46	0.00979332	1.4535		FALSE
8960.9	52831	190	2.61786		5324.53	362.066	0.0114155	1.68295		FALSE
8963.92	52839.8	214	2.94853		5700.89	526.954	0.0128575	1.57237		FALSE
8967.72	52850.9	243	3.3481		6628.02	598.664	0.0145999	1.353		FALSE
8970.45	52858.9	273	3.76145		6150.51	533.786	0.0164023	1.45849		FALSE
8973.88	52869	356	4.90504		10668.2	838.105	0.0213891	0.841177		FALSE
8984.79	52900.9	503	6.93043		2283.56	4327.73	0.0302211	3.93455		FALSE
8988.22	52911	579.25	7.98102		7384.89	1129.23	0.0348023	1.21711		FALSE
8991.58	52920.8	634	8.73537		6661.58	1650.9	0.0380918	1.34977		FALSE
8994.38	52929	783	10.7883		10012.3	1953.94	0.047044	0.89833		FALSE
8997.78	52938.9	856.5	11.801		7131.32	2178.96	0.05146	1.26173		FALSE
9001.57	52950	945.5	13.0273		4059.53	2464.25	0.0568073	2.21739		FALSE
9003.93	52956.9	1091.5	15.0389		7149.6	2155.25	0.0655792	1.25936		FALSE
9007.06	52966.1	1216.5	16.7612		5390.41	3176.92	0.0730894	1.67094		FALSE
9010.11	52975	1306.5	18.0012		8205.87	3349.63	0.0784968	1.09801		FALSE
9013.52	52984.9	1239.5	17.0781		7372.2	2496.66	0.0744713	1.22264		FALSE
9016.92	52994.9	1217.5	16.7749		5076.25	3286.03	0.0731495	1.7763		FALSE
9019.69	53003	1254.5	17.2847		5776.51	2507.78	0.0753725	1.56144		FALSE
9022.52	53011.2	1260.5	17.3674		4652.53	3392.95	0.075733	1.93927		FALSE
9025.55	53020.1	1323.5	18.2354		5962.45	2689.67	0.0795181	1.51373		FALSE
9029.28	53031	1518.5	20.9222		5158.64	4916.59	0.0912341	1.75032		FALSE
9035.4	53048.9	2120.5	29.2167		2397.89	11446.9	0.127403	3.76806		FALSE
9037.78	53055.8	2244.5	30.9252		5191.3	7421.48	0.134853	1.74095		FALSE
9040.5	53063.7	2143.5	29.5336		2104.88	15092.8	0.128785	4.29501		FALSE
9050.21	53092.1	976.5	13.8049		6149.37	2505.79	0.0586698	1.47173		FALSE
9053.25	53100.9	781.5	11.0482		6493.88	1954.19	0.0469539	1.39412		FALSE
9056.45	53110.3	638.5	9.02656		6203.71	1660.14	0.0383622	1.45985		FALSE
9060.11	53120.9	590.5	8.34798		8381.96	1458.41	0.0354783	1.08091		FALSE
9062.87	53129	527.5	7.45734		7837.33	1021.84	0.0316931	1.15637		FALSE
9066.3	53139	523.5	7.40079		6905.59	1319.26	0.0314528	1.31289		FALSE
9069.27	53147.6	483.5	6.83531		6827.33	965.042	0.0290495	1.32838		FALSE
9071.79	53155	467.5	6.60911		6943.74	921.934	0.0280882	1.30647		FALSE
9074.54	53163	433.5	6.12845		5461.05	867.485	0.0260454	1.66168		FALSE
9077.29	53171	414.5	5.85984		6276.09	821.518	0.0249039	1.44633		FALSE
9080.01	53178.9	371.5	5.25195		5834.93	1152.61	0.0223204	1.55615		FALSE
9084.32	53191.5	301.5	4.26235		6689.35	606.451	0.0181146	1.35803		FALSE
9089.65	53207	246.5	3.4848		2235.37	1212.69	0.0148101	4.06628		FALSE
9096.26	53226.2	219.5	3.1031		5155.25	535.174	0.0131879	1.76446		FALSE
9099.27	53235	200.5	2.8345		6672.72	369.739	0.0120464	1.36365		FALSE
9102.39	53244	171.5	2.42452		6732.08	409.92	0.010304	1.35209		FALSE
9105.47	53253	157.5	2.2266		9991.47	296.098	0.00946287	0.911324		FALSE
9108.88	53262.9	156.5	2.21246		6701.15	364.045	0.00940279	1.3593		FALSE
9244.21	53654.9	151.5	2.17782		5821.24	370.032	0.00910238	1.58801		FALSE
9246.99	53663	178.5	2.56594		5539.87	339.686	0.0107246	1.66917		FALSE
9250.45	53672.9	209.5	3.01157		4684.93	511.349	0.0125871	1.97451		FALSE
9253.64	53682.1	241.5	3.47157		5410.96	599.046	0.0145097	1.71017		FALSE
9256.71	53691	277.5	3.98907		7033.81	650.408	0.0166727	1.31603		FALSE
9260.17	53701	265.5	3.81657		8431.75	616.99	0.0159517	1.09825		FALSE
9263.64	53711	217.5	3.12657		10002.3	518.601	0.0130678	0.926146		FALSE
9267.06	53720.8	191.5	2.75282		8380.7	359.825	0.0115056	1.10576		FALSE
9340.99	53933.5	147.5	2.12032		6118.73	249.978	0.00886205	1.52662		FALSE
9347.37	53951.8	149.5	2.14907		5475.41	334.094	0.00898222	1.70715		FALSE
9350.9	53962	142.5	2.04844		5517.26	272.845	0.00856164	1.69485		FALSE
9354.02	53970.9	161.5	2.32157		6638.76	354.343	0.0097032	1.409		FALSE
9357.52	53981	139.5	2.00532		7968.66	337.894	0.0083814	1.17429		FALSE
9364.48	54000.9	157.5	2.26407		8662.8	396.681	0.00946287	1.081		FALSE
9368.68	54013	179.5	2.58032		6995.49	342.953	0.0107847	1.33925		FALSE
9372.54	54024.1	203.5	2.92532		5373.28	510.072	0.0122266	1.74429		FALSE
9375.66	54033	239.5	3.44282		10564.2	418.697	0.0143896	0.887496		FALSE
9378.9	54042.3	250.5	3.60095		5151.18	627.496	0.0150505	1.82073		FALSE
9381.93	54051	296.5	4.2622		4765.88	754.659	0.0178142	1.96856		FALSE
9385.42	54060.9	346.5	4.98095		7380.07	659.524	0.0208183	1.27172		FALSE
9388.92	54071	382.5	5.49845		9481.4	920.333	0.0229813	0.990246		FALSE
9391.71	54079	358.5	5.15345		5914.82	1132.23	0.0215393	1.58783		FALSE
9395.18	54088.9	320.5	4.6072		3227.67	1554.99	0.0192562	2.91083		FALSE
9405.69	54119	145.5	2.09157		6084.77	284.388	0.00874189	1.54578		FALSE
9605.94	54689	136.5	2.00636		11082.1	294.245	0.00820115	0.866801		FALSE
9612.29	54707	165.5	2.43262		5328.05	407.348	0.00994352	1.80409		FALSE
9617.45	54721.6	183.5	2.6972		5916.83	477.932	0.011025	1.62544		FALSE
9621.06	54731.8	200.5	2.94707		6805.7	399.717	0.0120464	1.41368		FALSE
9624.31	54741	229.5	3.37333		8677.31	555.29	0.0137888	1.10913		FALSE
9627.83	54750.9	256.5	3.7702		7856.45	487.084	0.015411	1.22547		FALSE
9631.06	54760.1	252.5	3.7114		5489.71	653.567	0.0151706	1.75438		FALSE
9634.2	54769	312.5	4.59332		6253.89	752.426	0.0187755	1.54051		FALSE
9637.73	54778.9	321.5	4.72561		4927.5	817.207	0.0193163	1.95591		FALSE
9640.57	54787	342.5	5.03428		6846.79	665.724	0.020578	1.40804		FALSE
9644.09	54796.9	393.5	5.78391		5262.95	977	0.0236422	1.83245		FALSE
9647.59	54806.8	407.5	5.98969		5573.68	813.784	0.0244833	1.73092		FALSE
9650.63	54815.4	423.5	6.22487		5165.89	1119.22	0.0254446	1.86814		FALSE
9653.97	54824.8	466.5	6.85691		4950.49	1247.09	0.0280281	1.9501		FALSE
9657.24	54834.1	506.5	7.44485		6218.96	1042.31	0.0304314	1.55287		FALSE
9660.4	54843	574.5	8.44436		6978.33	1528.29	0.0345169	1.38434		FALSE
9663.94	54853	649.5	9.54675		9573.38	1730.6	0.0390231	1.00946		FALSE
9667.46	54862.9	733.5	10.7814		7079.27	1948.28	0.0440699	1.3656		FALSE
9670.32	54871	823.5	12.1043		12581.2	2206.1	0.0494773	0.768634		FALSE
9753.46	55105.2	11255.5	165.44		415.347	364916	0.67625	23.4827		FALSE
9756.1	55112.6	11346.5	166.778		719.123	261236	0.681717	13.5667		FALSE
9797.72	55229.4	2993.5	45.1202		5017.99	10409.3	0.179855	1.95252		FALSE
9801.12	55238.9	2819.5	42.4976		6037.24	7800.69	0.1694	1.62344		FALSE
9804.41	55248.2	2600.5	39.1966		4696.01	7183.27	0.156242	2.08782		FALSE
9808	55258.2	2385.5	35.956		1765.13	18946.6	0.143325	5.55654		FALSE
9817.53	55284.9	1999.5	30.1379		4991.43	6828.11	0.120133	1.96688		FALSE
9821.78	55296.8	1827.5	27.5454		5677.29	5122.63	0.109799	1.73001		FALSE
9824.18	55303.6	1727.5	26.0381		958.833	27710.6	0.103791	10.246		FALSE
9845.66	55363.7	997.5	15.0351		4702.09	3445.92	0.0599315	2.09389		FALSE
9849.03	55373.1	909.5	13.7087		4121.4	2548.74	0.0546443	2.38973		FALSE
9853.27	55385	864.5	13.0304		8547.66	2348.64	0.0519406	1.15274		FALSE
9856.4	55393.7	806.5	12.1562		6824.22	1693.8	0.0484559	1.44433		FALSE
9866.6	55422.2	632.5	9.5335		6860.22	2161.58	0.0380017	1.43823		FALSE
9870.06	55431.9	573.5	8.64421		7084.66	1569.49	0.0344569	1.39316		FALSE
9873.31	55441	549.5	8.28247		7065.36	1130.89	0.0330149	1.39743		FALSE
9876.89	55451	520.5	7.84536		7327.35	1383.88	0.0312725	1.34795		FALSE
9880.47	55461	495.5	7.46854		9320.16	1269.91	0.0297705	1.06012		FALSE
9883.64	55469.8	436.5	6.57925		5041.3	1209.77	0.0262257	1.96053		FALSE
9886.92	55479	430.5	6.48881		5261.51	895.226	0.0258652	1.8791		FALSE
9890.49	55488.9	422.5	6.36823		6026.5	1126.69	0.0253845	1.64117		FALSE
9893.57	55497.5	397.5	5.99141		5469.61	1065.89	0.0238825	1.80882		FALSE
9897.25	55507.8	382.5	5.76532		5225.3	799.98	0.0229813	1.8941		FALSE
9899.83	55515	363.5	5.47894		4798.29	1005.35	0.0218397	2.0632		FALSE
9903.4	55525	333.5	5.02676		4605.86	923.907	0.0200373	2.15017		FALSE
9911.29	55547	279.5	4.21283		4718.14	583.986	0.0167928	2.10068		FALSE
9913.8	55553.9	277.5	4.18268		4817.61	759.968	0.0166727	2.05782		FALSE
9917.49	55564.2	253.5	3.82094		3819.77	699.766	0.0152307	2.59636		FALSE
9921.32	55574.9	263.5	3.97167		6550.28	535.029	0.0158315	1.51464		FALSE
9924.45	55583.6	242.5	3.65514		5045.8	669.494	0.0145698	1.96687		FALSE
9927.8	55593	264.5	3.98674		7743.93	652.99	0.0158916	1.28201		FALSE
9931.02	55601.9	228.5	3.44412		5841.01	586.343	0.0137287	1.70022		FALSE
9934.27	55611	215.5	3.24817		5275.17	546.326	0.0129476	1.88321		FALSE
9937.86	55621	200.5	3.02208		4859.04	398.384	0.0120464	2.04523		FALSE
9940.99	55629.7	179.5	2.70556		4797	463.646	0.0107847	2.07234		FALSE
9944.57	55639.7	167.5	2.52468		4826.26	437.958	0.0100637	2.06051		FALSE
9947.92	55649	150.5	2.26845		6438.31	365.657	0.0090423	1.54511		FALSE
10045.2	55919	132.5	2.02587		5834.15	275.786	0.00796083	1.72179		FALSE
10051.9	55937.7	131.5	2.01058		4599.36	322.371	0.00790075	2.18551		FALSE
10055.3	55947	141.5	2.16347		6285.4	265.515	0.00850156	1.59978		FALSE
10058.9	55956.9	138.5	2.1176		5484.02	342.676	0.00832132	1.83421		FALSE
10063.2	55968.9	133.5	2.04116		5494.73	338.948	0.00802091	1.83142		FALSE
10066.1	55976.9	133.5	2.04116		5446.89	338.59	0.00802091	1.84804		FALSE
10073.3	55996.9	135.5	2.07174		6291.23	267.37	0.00814107	1.60117		FALSE
10077	56007	137.5	2.10232		5066.66	355.184	0.00826124	1.98888		FALSE
10092.2	56049	132.5	2.02587		11423.5	323.561	0.00796083	0.883453		FALSE
10099.4	56069	136.5	2.08703		8397.77	288.396	0.00820115	1.20263		FALSE
10105.9	56087	131.5	2.01058		9693.65	234.398	0.00790075	1.04253		FALSE
10116.1	56115	145.5	2.22463		9733.07	270.657	0.00874189	1.03935		FALSE
10125.2	56140.1	152.5	2.33166		6897.8	311.281	0.00916246	1.46788		FALSE
10128.4	56149	151.5	2.31637		7211.81	389.673	0.00910238	1.40442		FALSE
10132	56158.9	178.5	2.72919		7420	341.839	0.0107246	1.3655		FALSE
10135.1	56167.4	162.5	2.48455		4988.1	435.218	0.00976328	2.03185		FALSE
10138.2	56176.2	160.5	2.45398		5515.55	331.066	0.00964311	1.83812		FALSE
10142.1	56186.9	167.5	2.561		5493.75	431.037	0.0100637	1.84612		FALSE
10145	56194.9	177.5	2.7139		6137.67	423.984	0.0106645	1.65292		FALSE
10148	56203	168.5	2.57629		6118.87	333.135	0.0101238	1.65847		FALSE
10152.3	56214.9	148.5	2.2705		4786	405.731	0.00892213	2.12125		FALSE
10155.2	56222.9	167.5	2.561		6621.27	430.648	0.0100637	1.53372		FALSE
10167.5	56256.9	190.5	2.91266		6957.87	393.92	0.0114456	1.4613		FALSE
10169.8	56263	212.5	3.24903		11843.9	420.948	0.0127674	0.858646		FALSE
10173.8	56274.1	222.5	3.40193		5632.24	742.95	0.0133682	1.80635		FALSE
10177	56283	236.5	3.67412		6249.3	489.509	0.0142093	1.62851		FALSE
10179.9	56291	246.5	3.82948		4001.11	657.597	0.0148101	2.54428		FALSE
10184.3	56303	277.5	4.31108		8817.06	540.924	0.0166727	1.15507		FALSE
10187.2	56311	273.5	4.24893		6394.39	735.501	0.0164323	1.59315		FALSE
10190.8	56320.9	292.5	4.54411		4797.92	1000.66	0.0175739	2.12401		FALSE
10206.1	56362.9	388.5	6.03551		6099.24	1576.93	0.0233417	1.67334		FALSE
10209.9	56373.5	418.5	6.50157		6138.51	1154.55	0.0251442	1.66326		FALSE
10213.4	56382.9	470.5	7.30941		5752.76	1290.79	0.0282684	1.77538		FALSE
10216.8	56392.3	512.5	7.9619		5295.43	1087.12	0.0307919	1.92936		FALSE
10219.9	56401	599.5	9.31348		6822.23	1585.41	0.036019	1.49804		FALSE
10223.8	56411.4	608.5	9.4533		4956.72	1290.7	0.0365597	2.06261		FALSE
10227.2	56420.9	714.5	11.1		6664.27	1918.27	0.0429284	1.53463		FALSE
10234.2	56440	968.5	15.046		2963.79	5551.59	0.0581891	3.45306		FALSE
10237.4	56449	1053.5	16.3666		8982.15	2204.27	0.0632961	1.13975		FALSE
10240	56456.2	1010.5	15.6985		1551.06	10460.6	0.0607126	6.60196		FALSE
10252.7	56491	584.5	9.08045		5732.05	1598.65	0.0351178	1.78867		FALSE
10256.4	56501	499.5	7.75994		7935.54	1345.86	0.0300108	1.29246		FALSE
10260.4	56512	424.5	6.59478		6642.57	917.293	0.0255047	1.54465		FALSE
10263.4	56520.3	410.5	6.37729		3908.59	1163.76	0.0246635	2.62587		FALSE
10271.7	56543	423.5	6.57925		12895.7	903.573	0.0254446	0.796525		FALSE
10275.4	56553	433.5	6.7346		4783.95	1831.19	0.0260454	2.14788		FALSE
10279	56563	442.5	6.87442		6879.67	918.955	0.0265862	1.49412		FALSE
10282.4	56572.2	432.5	6.71906		5282.36	1199.83	0.0259853	1.94656		FALSE
10285.6	56580.9	429.5	6.67246		4903.96	1406.51	0.0258051	2.0974		FALSE
10289.5	56591.7	402.5	6.253		5386.19	848.706	0.0241829	1.91035		FALSE
10292.9	56601	421.5	6.54817		7333.71	1096.34	0.0253244	1.40351		FALSE
10296.6	56611	407.5	6.33068		7936.02	1069.76	0.0244833	1.29745		FALSE
10300.2	56620.9	436.5	6.78121		8395.77	874.351	0.0262257	1.22683		FALSE
10303.1	56629	404.5	6.28407		6554.28	1098.05	0.0243031	1.57197		FALSE
10306.8	56639	405.5	6.29961		4769.94	1119.99	0.0243631	2.16078		FALSE
10310.4	56648.9	425.5	6.61032		6752.49	1122.36	0.0255648	1.52691		FALSE
10313.8	56658.2	402.5	6.253		5411.85	1104.58	0.0241829	1.90579		FALSE
10317.8	56668.9	408.5	6.34621		7469.82	839.965	0.0245434	1.38126		FALSE
10321.1	56678	393.5	6.11318		5055.53	1110.88	0.0236422	2.04154		FALSE
10324.6	56687.7	427.5	6.64139		5513.57	1172.7	0.0256849	1.87258		FALSE
10328.4	56698	444.5	6.90549		5231.22	1214.82	0.0267063	1.97438		FALSE
10332.4	56709	481.5	7.4803		5758.16	1309.21	0.0289293	1.79439		FALSE
10336.1	56718.9	534.5	8.30368		5615.04	1791.67	0.0321137	1.84078		FALSE
10339.7	56729	577.5	8.9717		6750.69	1219.11	0.0346972	1.53166		FALSE
10343.4	56739	643.5	9.99704		6375.74	1794.13	0.0386626	1.6223		FALSE
10346.1	56746.3	668.5	10.3854		5723.87	1428.06	0.0401646	1.80753		FALSE
10349.2	56754.9	645.5	10.0281		5707.19	2167.13	0.0387827	1.81337		FALSE
10353.1	56765.4	549.5	8.53671		5696.11	1462.6	0.0330149	1.81757		FALSE
10356.6	56774.9	461.5	7.16959		6986.63	1488.05	0.0277277	1.48234		FALSE
10360.2	56785	355.5	5.52284		13047.4	945.578	0.021359	0.794044		FALSE
10362.8	56791.8	300.5	4.66839		4550.21	1185.57	0.0180546	2.27742		FALSE
10366.9	56803	230.5	3.58091		7851.87	476.136	0.0138488	1.3203		FALSE
10370.5	56813	197.5	3.0988		10536.2	411.004	0.0118661	0.984274		FALSE
10373	56819.8	172.5	2.70654		5759.8	465.44	0.0103641	1.80094		FALSE
10377.1	56830.9	165.5	2.59671		9392.07	325.55	0.00994352	1.10488		FALSE
10380	56838.9	158.5	2.48688		7368.25	389.126	0.00952295	1.40875		FALSE
10383.7	56849	144.5	2.26722		10494.8	276.654	0.00868181	0.989413		FALSE

## Sheet: ICDC_LM121-1_0_F1_1
Spectrum: ICDC LM121-1\0_F1\1 1SLin, "Baseline subt." (D:\Data\BioTyperRealTimeProcessing\China CDC\20121016danhezengshengxinglisitejun\ICDC LM121-1\0_F1\1)
m/z	time	Intens.	SN	Quality Fac.	Res.	Area	Rel. Intens.	FWHM	Chi^2	Bk. Peak
2058.69	25531	195.25	2.33012		4182.37	183.241	0.0188311	0.49223		FALSE
2060.32	25541	269.25	3.21323		2672.69	307.745	0.0259681	0.770881		FALSE
2061.86	25550.3	338.25	4.03668		2599.35	383.5	0.0326228	0.793223		FALSE
2063.17	25558.3	312.25	3.72639		2843.9	346.136	0.0301153	0.725471		FALSE
2064.59	25566.9	239.25	2.85521		2591	258.953	0.0230747	0.796832		FALSE
2066.24	25577	177.25	2.1153		4819.54	127.477	0.017095	0.428721		FALSE
2157.64	26127	183.25	2.1942		2509.74	241.079	0.0176737	0.859706		FALSE
2159.31	26137	172.25	2.06248		2464.39	196.354	0.0166128	0.876206		FALSE
2753.16	29457.4	726	8.53908		468.632	4789.61	0.0700198	5.87489		FALSE
2997.22	30717	248	2.88004		5414.42	269.626	0.0239186	0.553563		FALSE
2999.19	30726.9	382	4.4362		3759.02	487.139	0.0368424	0.797866		FALSE
3000.9	30735.5	431	5.00524		1300.36	1222.27	0.0415682	2.30775		FALSE
3004.74	30755	196	2.27513		4769.57	257.277	0.0189034	0.629981		FALSE
3178.44	31619.5	820	9.51746		641.373	5300	0.0790857	4.95568		FALSE
3184.18	31647.6	270	3.1338		3528.33	393.675	0.0260404	0.90246		FALSE
3186.09	31657	279	3.23826		3536.79	316.38	0.0269084	0.900842		FALSE
3188.4	31668.3	383	4.44535		3200.45	541.419	0.0369388	0.996234		FALSE
3190.16	31677	627	7.27737		4162.98	998.776	0.0604716	0.766318		FALSE
3191.8	31685	618	7.17291		4064.67	841.097	0.0596036	0.785255		FALSE
3193.84	31695	465	5.3971		5681.48	616.032	0.0448474	0.562149		FALSE
3195.87	31704.9	325	3.77216		4015.38	432.694	0.0313449	0.795906		FALSE
3197.52	31713	288	3.34272		3853.68	304.224	0.0277764	0.829733		FALSE
3199.56	31723	236	2.73917		5007.97	275.469	0.0227612	0.638895		FALSE
3201.38	31731.9	173	2.00795		3385.32	233.788	0.0166852	0.945666		FALSE
3208.97	31769	177	2.05438		3398.09	193.607	0.0170709	0.944345		FALSE
3247.65	31957.4	468	5.39292		720.311	2367.52	0.0451367	4.50868		FALSE
3251.69	31977	207	2.38533		11116.6	227.175	0.0199643	0.292507		FALSE
3688.23	34029	191	2.14417		5818.88	270.914	0.0184212	0.633837		FALSE
3690.41	34039	252	2.82895		5173.95	365.844	0.0243044	0.713268		FALSE
3692.17	34047	319	3.5811		3714.11	373.071	0.0307663	0.994095		FALSE
3698.64	34076.4	1502	16.8615		684.656	10324.9	0.144862	5.4022		FALSE
3705.83	34109.1	267	2.99734		5575.03	345.734	0.0257511	0.664719		FALSE
3709.76	34127	195	2.18907		3612.65	242.934	0.018807	1.02688		FALSE
3714.15	34146.9	209	2.34624		4606.93	307.713	0.0201572	0.80621		FALSE
3715.92	34155	200	2.2452		5325.23	240.822	0.0192892	0.697796		FALSE
3718.39	34166.2	195	2.18907		3157.61	384.943	0.018807	1.1776		FALSE
4303.96	36727.5	227	2.43305		3361.32	520.303	0.0218932	1.28044		FALSE
4305.73	36735	315.75	3.3843		6116.13	494.49	0.0304528	0.703996		FALSE
4308.1	36745	381.5	4.08903		3535.16	657.497	0.0367941	1.21864		FALSE
4322.31	36804.9	5675.5	60.8316		569.624	51645.7	0.547379	7.58802		FALSE
4344.34	36897.5	441.5	4.73212		2261.99	1186.44	0.0425809	1.92058		FALSE
4346.55	36906.8	383.5	4.11046		4185.71	517.717	0.036987	1.03843		FALSE
4348.49	36915	356.5	3.82107		5799.78	588.863	0.034383	0.749769		FALSE
4350.4	36923	275.5	2.95289		3384.76	376.085	0.0265709	1.28529		FALSE
4360.21	36964.1	546.5	5.85754		968.504	3452.39	0.0527077	4.50201		FALSE
4362.81	36975.1	433.5	4.64638		1959.34	1310.17	0.0418093	2.22667		FALSE
4501.6	37552.3	338	3.59774		3440.79	1027.18	0.0325987	1.3083		FALSE
4502.73	37557	389	4.14059		4846.17	537.982	0.0375175	0.929132		FALSE
4505.13	37566.9	358	3.81062		4756.93	642.674	0.0345277	0.947066		FALSE
4507.06	37574.9	315	3.35292		5164.01	438.754	0.0303805	0.872784		FALSE
4509.03	37583	339	3.60838		7124.92	455.945	0.0326952	0.632854		FALSE
4517.14	37616.4	1005	10.6974		775.81	8902.82	0.0969282	5.82249		FALSE
4525.31	37650.1	401	4.26832		4067.59	679.446	0.0386748	1.11253		FALSE
4527.63	37659.6	315	3.35526		4833.24	523.005	0.0303805	0.936769		FALSE
4529.91	37669	276	2.93985		7195.39	437.974	0.0266191	0.629557		FALSE
4532.34	37679	269	2.86529		6798.53	383.739	0.025944	0.666665		FALSE
4534.46	37687.7	236	2.51378		4678.36	307.864	0.0227612	0.969241		FALSE
4536.7	37696.9	219	2.3327		4143.13	346.001	0.0211217	1.09499		FALSE
4539.15	37707	191	2.03446		7834.22	238.175	0.0184212	0.5794		FALSE
4627.32	38067.6	220	2.34336		1550.7	756.476	0.0212181	2.98403		FALSE
4692.22	38330.9	216	2.28433		4314.22	326.968	0.0208323	1.08762		FALSE
4838.3	38917	205	2.12459		3317.96	279.356	0.0197714	1.45822		FALSE
4843.82	38939	343	3.5548		4779.07	582.968	0.033081	1.01355		FALSE
4853	38975.5	767	7.94906		1492.46	4041.71	0.0739741	3.25168		FALSE
4855.21	38984.3	822	8.51907		3536.34	1604.72	0.0792786	1.37295		FALSE
4857.11	38991.8	881	9.13054		4695.87	1713.51	0.0849689	1.03434		FALSE
4874.25	39059.8	9279	96.166		712.247	107077	0.894922	6.84348		FALSE
4893.45	39135.9	1809	18.7482		802.787	17597.2	0.174471	6.09557		FALSE
4893.55	39136.3	1802	18.6756		797.536	17597.2	0.173796	6.13584		FALSE
4902.03	39169.9	1067	11.0582		4487.74	2076.73	0.102908	1.09232		FALSE
4903.95	39177.5	973	10.084		1686.33	4383.58	0.0938419	2.90807		FALSE
4911.38	39206.9	787	8.15634		1425.11	4109.79	0.075903	3.44631		FALSE
4922.51	39250.8	460	4.76736		3414.08	900.394	0.0443651	1.44183		FALSE
4926.58	39266.9	365	3.76766		3736.32	665.252	0.0352028	1.31857		FALSE
4929.14	39277	328	3.38573		6826.49	437.095	0.0316343	0.722061		FALSE
4931.66	39286.9	293	3.02445		3431.9	547.439	0.0282587	1.437		FALSE
4934.2	39296.9	255	2.6322		4120.48	474.896	0.0245937	1.19748		FALSE
4938.77	39315	236	2.43608		4234.8	540.593	0.0227612	1.16623		FALSE
4941.28	39324.8	237	2.4464		4697.03	421.451	0.0228577	1.052		FALSE
5104.56	39963	252	2.57814		4609.48	346.864	0.0243044	1.1074		FALSE
5106.89	39972	291	2.97713		4119.8	530.262	0.0280658	1.2396		FALSE
5109.82	39983.4	370	3.78536		3758.13	838.181	0.035685	1.35967		FALSE
5115.36	40004.8	872	8.92117		2159.96	3219.62	0.0841009	2.36827		FALSE
5116.77	40010.3	870	8.90071		3025.88	2966.38	0.083908	1.691		FALSE
5122.11	40031	437	4.47082		6358.4	624.597	0.0421469	0.805565		FALSE
5124.18	40039	353	3.61144		4433.34	831.081	0.0340454	1.15583		FALSE
5127.11	40050.3	286	2.92598		7519.06	543.272	0.0275835	0.681882		FALSE
5134.49	40078.9	227	2.32237		3761.72	541.392	0.0218932	1.36493		FALSE
5165.61	40198.9	281	2.87483		5249.45	612.449	0.0271013	0.984029		FALSE
5167.69	40207	412	4.21505		11181.6	733.927	0.0397357	0.462163		FALSE
5170.26	40216.9	567	5.80081		4214.29	1267.64	0.0546849	1.22684		FALSE
5172.32	40224.8	483	4.94143		3810.78	1433.42	0.0465834	1.35729		FALSE
5177.29	40243.9	224	2.29168		4082.94	332.178	0.0216039	1.26803		FALSE
5179.63	40252.9	204	2.08706		5723.37	342.254	0.019675	0.904996		FALSE
5298.26	40707	814	8.16584		752.568	7709.11	0.078507	7.04024		FALSE
5325.6	40810.9	217	2.17689		1721.42	819.667	0.0209288	3.09373		FALSE
5954.83	43133	229.5	2.17807		6084.33	314.092	0.0221343	0.978716		FALSE
5957.32	43141.9	246.25	2.33703		4527.35	484.939	0.0237498	1.31585		FALSE
5959.85	43151	323.25	3.0678		6365.03	768.991	0.0311762	0.936343		FALSE
5962.63	43161	372.75	3.53758		5222.68	742.362	0.0359502	1.14168		FALSE
5964.87	43169	380	3.60639		5817.31	765.674	0.0366495	1.02536		FALSE
5971.54	43192.9	353	3.35014		5720.86	704.067	0.0340454	1.04382		FALSE
5973.97	43201.6	366	3.47352		5591.89	577.841	0.0352992	1.06833		FALSE
5976.58	43211	431	4.0904		6288.9	798.508	0.0415682	0.950338		FALSE
5979.36	43221	461	4.37511		7364.12	676.248	0.0444616	0.811959		FALSE
5982.13	43230.9	522	4.95403		4513.75	1017.6	0.0503448	1.32531		FALSE
5984.56	43239.6	659	6.25423		5310.52	1279.23	0.0635579	1.12692		FALSE
5987.18	43249	781	7.41207		5420.77	1215.56	0.0753243	1.10449		FALSE
5989.95	43258.9	888	8.42755		5422.03	1793.34	0.085644	1.10474		FALSE
5992.21	43267	960	9.11087		5968.22	1985.19	0.0925881	1.00402		FALSE
5994.99	43276.9	1062	10.0789		4406.33	1710.73	0.102426	1.36054		FALSE
6004.89	43312.3	2811	26.6778		762.385	31557.1	0.27111	7.87645		FALSE
6014.63	43347.2	654	6.20678		4874.95	1340.16	0.0630757	1.23378		FALSE
6017.73	43358.2	502	4.76423		5029.77	1030.1	0.0484159	1.19642		FALSE
6020.18	43367	452	4.2897		7166.37	703.559	0.0435936	0.84006		FALSE
6022.98	43377	468	4.44155		7922.69	722.389	0.0451367	0.760219		FALSE
6025.78	43387	500	4.74524		8153.91	1000.24	0.048223	0.739005		FALSE
6028.02	43395	525	4.98251		6743.49	1051.11	0.0506341	0.893902		FALSE
6030.82	43405	567	5.38111		6120	1167.54	0.0546849	0.985428		FALSE
6033.26	43413.7	563	5.34314		4722.18	1200.7	0.0542991	1.27764		FALSE
6035.3	43421	514	4.87811		3759.5	1082.94	0.0495732	1.60535		FALSE
6038.38	43431.9	445	4.22327		3977.49	933.943	0.0429185	1.51814		FALSE
6041.24	43442.1	405	3.84365		4956.31	647.122	0.0390606	1.2189		FALSE
6043.38	43449.7	376	3.56842		3590.04	960.349	0.0362637	1.68337		FALSE
6046.51	43460.9	341	3.23626		4812.93	672.33	0.0328881	1.2563		FALSE
6048.77	43469	255	2.42007		4721.8	394.502	0.0245937	1.28103		FALSE
6312.27	44397.8	368	3.48885		3866.89	1439.11	0.0354921	1.63239		FALSE
6315.04	44407.4	458	4.3421		3705.2	1002.04	0.0441723	1.70437		FALSE
6317.76	44416.9	563	5.33755		4453.73	1163.45	0.0542991	1.41853		FALSE
6320.06	44425	570	5.40392		6325.27	886.454	0.0549742	0.999178		FALSE
6322.61	44433.9	549	5.20483		4294.64	911.15	0.0529488	1.47221		FALSE
6325.42	44443.7	607	5.7547		5314.27	1237.07	0.0585427	1.19027		FALSE
6328.09	44452.9	669	6.34249		4527.13	1399.86	0.0645224	1.39782		FALSE
6330.95	44462.9	764	7.24315		4745.23	1235.81	0.0736847	1.33417		FALSE
6333.61	44472.2	835	7.91627		4936.21	1760.4	0.0805324	1.28309		FALSE
6336.36	44481.8	962	9.1203		4444.04	2096.11	0.092781	1.42581		FALSE
6339.01	44491	1251	11.8602		4987.44	2584.22	0.120654	1.271		FALSE
6342.24	44502.2	1554	14.7328		4157.49	3286	0.149877	1.5255		FALSE
6344.53	44510.2	1775	16.828		4577.21	3890.64	0.171192	1.38611		FALSE
6347.23	44519.6	1865	17.6812		4792.98	4166.6	0.179872	1.32428		FALSE
6360.26	44564.9	7082	67.1413		771.422	94457.4	0.68303	8.24486		FALSE
6374.93	44615.8	1869	17.8242		5545.54	3197.81	0.180258	1.14956		FALSE
6386.64	44656.5	5344	50.9645		805.816	68265.2	0.515407	7.92568		FALSE
6398.07	44696.1	2013	19.1975		4819.78	4472.07	0.194146	1.32746		FALSE
6400.63	44704.9	1809	17.252		5569.71	3911.16	0.174471	1.14919		FALSE
6403.53	44715	1643	15.6689		7243.73	2698.65	0.158461	0.88401		FALSE
6406.08	44723.8	1521	14.5054		3759.41	3454.24	0.146694	1.70401		FALSE
6409.08	44734.2	1508	14.3815		4225.95	2578.86	0.145441	1.5166		FALSE
6411.62	44743	1554	14.8202		5696.6	2604.35	0.149877	1.12552		FALSE
6414.29	44752.2	1506	14.3624		4865.99	3409.4	0.145248	1.31819		FALSE
6422.56	44780.8	1979	18.8733		796.682	26477.7	0.190867	8.06163		FALSE
6435.3	44824.9	828	7.89645		11733.4	1393.74	0.0798573	0.548459		FALSE
6440.54	44843	692	6.59945		8687.84	1157.14	0.0667406	0.741329		FALSE
6442.84	44850.9	646	6.16076		5069.41	1453.67	0.0623041	1.27093		FALSE
6445.75	44861	652	6.21798		5843.5	1424.74	0.0628828	1.10306		FALSE
6448.22	44869.5	614	5.85558		4392.97	1361.78	0.0592178	1.46785		FALSE
6478.82	44975	244	2.32697		4432.05	387.071	0.0235328	1.46181		FALSE
6481.37	44983.7	248	2.36512		4739.94	527.965	0.0239186	1.3674		FALSE
6484.31	44993.9	239	2.27929		5453.27	503.341	0.0230506	1.18907		FALSE
6486.96	45003	241	2.29836		6009.48	381.878	0.0232435	1.07946		FALSE
6489.86	45013	224	2.13624		7108.13	348.594	0.0216039	0.913019		FALSE
6492.19	45021	212	2.0218		9676.53	324.235	0.0204465	0.670922		FALSE
6495.1	45031	216	2.05994		6024.89	554.039	0.0208323	1.07805		FALSE
6501.25	45052.1	211	2.01226		3916.4	350.649	0.0203501	1.66001		FALSE
6707.93	45757	233	2.20876		8328.67	377.164	0.0224719	0.805401		FALSE
6710.86	45766.9	272	2.57847		6145.39	422.059	0.0262333	1.09201		FALSE
6713.25	45775	325	3.08089		7197.61	609.523	0.0313449	0.932705		FALSE
6716.17	45784.9	246	2.332		5427.99	507.65	0.0237257	1.23732		FALSE
6787.94	46027	242	2.29408		5374.07	461.567	0.0233399	1.26309		FALSE
6790.91	46036.9	222	2.10448		4055.58	440.947	0.021411	1.67446		FALSE
6854.47	46250.2	231	2.18091		4611.65	482.122	0.022279	1.48634		FALSE
6857.3	46259.7	345	3.2572		3689.57	918.904	0.0332739	1.85856		FALSE
6859.45	46266.9	356	3.36105		5752.84	916.072	0.0343348	1.19236		FALSE
6861.89	46275.1	243	2.2942		3250.89	816.167	0.0234364	2.11077		FALSE
6991.57	46707	235	2.22736		7057.92	388.232	0.0226648	0.990599		FALSE
6994.55	46716.9	222	2.10415		6226.85	358.431	0.021411	1.12329		FALSE
6997	46725	252	2.38849		7512.27	487.415	0.0243044	0.931409		FALSE
7000.02	46735	270	2.5591		7363	531.387	0.0260404	0.950703		FALSE
7003.01	46744.9	234	2.21789		6185.9	398.948	0.0225684	1.13209		FALSE
7006.06	46755	277	2.62545		8492.22	576.979	0.0267155	0.824997		FALSE
7013.27	46778.9	559	5.29829		868.542	5709.98	0.0539133	8.07476		FALSE
7332.23	47822.9	283.25	2.68868		5652.18	488.783	0.0273183	1.29724		FALSE
7356.92	47902.8	836.25	7.93791		1811.92	4218.6	0.0806529	4.06029		FALSE
7359.64	47911.6	833.25	7.90943		2604.05	2526.4	0.0803636	2.82623		FALSE
7368.34	47939.7	880.25	8.35557		4354.07	1599.02	0.0848966	1.69229		FALSE
7384.47	47991.8	1822.25	17.2973		1047.28	20183	0.175749	7.05107		FALSE
7387.3	48000.9	1948.25	18.4933		4642.7	4730.89	0.187901	1.59117		FALSE
7399.86	48041.4	5209.25	49.4476		711.466	84424.4	0.502411	10.4009		FALSE
7419.76	48105.5	966.25	9.1719		5570.63	2367.75	0.0931909	1.33194		FALSE
7422.41	48114	948.25	9.00104		4211.42	1742.88	0.0914549	1.76245		FALSE
7425.2	48123	979.25	9.2953		4754.85	1780.07	0.0944447	1.56161		FALSE
7428.29	48132.9	990.25	9.39971		5950.78	1783.17	0.0955056	1.24829		FALSE
7430.93	48141.4	945.25	8.97256		3785.95	2901.9	0.0911655	1.96277		FALSE
7434.52	48153	993.25	9.42819		6975.36	1805.37	0.095795	1.06583		FALSE
7436.77	48160.2	998.25	9.47565		4667.04	2414.45	0.0962772	1.59347		FALSE
7439.59	48169.3	931.25	8.83967		3701.13	4170.1	0.0898153	2.01009		FALSE
7444.53	48185.2	712.25	6.76086		2783.05	4151.11	0.0686936	2.67496		FALSE
7457.15	48225.7	455.25	4.32135		5326.77	836.56	0.043907	1.39994		FALSE
7467.89	48260.1	381.25	3.61893		5725.31	896.207	0.03677	1.30436		FALSE
7471.88	48273	366.25	3.47654		5182.47	874.058	0.0353233	1.44176		FALSE
7476.88	48289	376.25	3.57146		5050.92	1099.87	0.0362878	1.4803		FALSE
7480	48299	352.25	3.35606		5533.24	630.782	0.0339731	1.35183		FALSE
7483.12	48309	344.25	3.27984		6006.76	771.6	0.0332015	1.24578		FALSE
7485.89	48317.9	303.25	2.88921		5935.02	545.588	0.0292472	1.26131		FALSE
7488.74	48327	364.25	3.47039		8202.61	705.549	0.0351304	0.91297		FALSE
7491.84	48336.9	358.25	3.41323		6145.4	723.204	0.0345518	1.2191		FALSE
7494.7	48346.1	345.25	3.28937		5941.59	592.041	0.033298	1.2614		FALSE
7497.48	48355	394.25	3.75622		6760.72	786.439	0.0380238	1.10898		FALSE
7500.56	48364.8	367.25	3.49897		5950.78	630.684	0.0354198	1.26043		FALSE
7503.1	48373	398.25	3.79433		6396.3	815.312	0.0384096	1.17304		FALSE
7506.22	48383	382.25	3.64189		4724.73	850.256	0.0368665	1.58871		FALSE
7509.33	48392.9	367.25	3.49897		6265.81	640.895	0.0354198	1.19846		FALSE
7511.86	48401	392.25	3.73716		5686.94	857.661	0.0378309	1.3209		FALSE
7515.55	48412.8	401.25	3.82291		3897.33	1158.37	0.0386989	1.92838		FALSE
7518.39	48421.9	410.25	3.90866		6586.24	752.709	0.039567	1.14153		FALSE
7521.86	48433	507.25	4.83282		4834.19	1419.69	0.0489222	1.55597		FALSE
7524.56	48441.6	635.25	6.05234		4629.54	1460.25	0.0612673	1.62534		FALSE
7527.48	48450.9	601.25	5.72841		4450.92	1766.5	0.0579881	1.69122		FALSE
7530.62	48461	574.25	5.47116		6355.29	1636.01	0.0553841	1.18494		FALSE
7533.75	48471	515.25	4.90904		6417.06	932.878	0.0496938	1.17402		FALSE
7536.88	48481	495.25	4.71849		7184.93	889.823	0.0477649	1.04898		FALSE
7539.69	48490	488.25	4.6518		4432.56	1442.42	0.0470897	1.70098		FALSE
7542.52	48499	506.25	4.8233		7705.05	887.368	0.0488258	0.978907		FALSE
7545.25	48507.7	484.25	4.61369		4348.2	1142.14	0.046704	1.73526		FALSE
7548.78	48519	423.25	4.03251		4046.12	1037.19	0.0408208	1.86569		FALSE
7561.71	48560.2	335.25	3.19409		5063.3	793.614	0.0323335	1.49343		FALSE
7564.47	48569	362.25	3.45134		5092.34	631.02	0.0349376	1.48546		FALSE
7567.91	48579.9	371.25	3.53708		4450.62	862.325	0.0358056	1.70041		FALSE
7570.71	48588.9	384.25	3.66094		5291.09	849.947	0.0370594	1.43084		FALSE
7573.25	48597	387.25	3.68952		4739.12	886.338	0.0373487	1.59803		FALSE
7576.39	48607	362.25	3.45134		5661.31	645.878	0.0349376	1.33828		FALSE
7579.52	48616.9	396.25	3.77527		5341.19	945.397	0.0382167	1.41907		FALSE
7582.85	48627.5	472.25	4.49936		6096.82	1109.41	0.0455466	1.24374		FALSE
7585.45	48635.8	565.25	5.38542		5900.91	1306.09	0.0545161	1.28547		FALSE
7587.69	48643	559.25	5.32825		5323.92	1031.63	0.0539374	1.42521		FALSE
7589.65	48649.2	509.25	4.85188		2113.99	2880.42	0.0491151	3.5902		FALSE
7604.67	48697	220.25	2.09843		9088.36	466.214	0.0212422	0.836748		FALSE
7935.28	49737	228.75	2.22634		13545.7	400.211	0.022062	0.585816		FALSE
7938.49	49747	387.75	3.77382		8768.51	986.895	0.0373969	0.905341		FALSE
7941.33	49755.8	429.75	4.18259		4986.48	1206.77	0.0414477	1.59257		FALSE
7944.27	49765	339.75	3.30666		6362.14	710.167	0.0327675	1.24868		FALSE
7947.49	49775	239.75	2.33339		8239.94	464.246	0.0231229	0.964508		FALSE
8062.61	50131.8	236.75	2.3305		8746.3	438.599	0.0228336	0.92183		FALSE
8068.19	50149	328.75	3.23613		5837.76	787.067	0.0317066	1.38207		FALSE
8076.28	50174	453.75	4.46659		2251.55	1881.1	0.0437624	3.58699		FALSE
8079.2	50183	530.75	5.22456		9077.72	1262.06	0.0511887	0.890003		FALSE
8083.74	50197	592.75	5.83487		5706.73	2753.54	0.0571683	1.41653		FALSE
8097.36	50239	337.75	3.32472		9674.05	775.009	0.0325746	0.837019		FALSE
8100.17	50247.6	315.75	3.10816		5381.55	917.882	0.0304528	1.50517		FALSE
8103.85	50259	286.75	2.82269		6755.11	646.33	0.0276559	1.19966		FALSE
8106.45	50267	234.75	2.31082		7776.65	418.116	0.0226407	1.04241		FALSE
8112.93	50286.9	206.75	2.03519		5686.15	466.241	0.0199402	1.42679		FALSE
8945.86	52789	201	2.16511		10440.8	327.175	0.0193856	0.856816		FALSE
8952.35	52808	194	2.08971		6326.06	438.669	0.0187105	1.41516		FALSE
8955.41	52817	228	2.45595		9648.02	486.543	0.0219897	0.928212		FALSE
8958.82	52827	226	2.43441		10132	410.553	0.0217968	0.884208		FALSE
8962.21	52836.9	242	2.60675		3121.69	740.626	0.0233399	2.87095		FALSE
8982.68	52896.9	393.25	4.23598		2360.71	1887.93	0.0379274	3.80507		FALSE
8985.46	52905	448.25	4.82842		4656.93	1134.08	0.0432319	1.92948		FALSE
8989.19	52915.9	485.5	5.22967		4507.01	1297.38	0.0468245	1.99449		FALSE
9004.58	52960.9	834	8.98361		1352.13	7003.11	0.0804359	6.65956		FALSE
9007.8	52970.3	808	8.70354		5772.56	2122.5	0.0779283	1.56045		FALSE
9010.76	52979	769.25	8.28614		6698.99	1526.94	0.0741911	1.34509		FALSE
9014.17	52989	798.5	8.60121		4706.4	2570.08	0.0770121	1.9153		FALSE
9017.6	52999	762.5	8.21343		6838.76	1521.03	0.07354	1.3186		FALSE
9020.35	53007	783.5	8.43964		5236.72	1576.22	0.0755654	1.72252		FALSE
9023.34	53015.7	829.5	8.93514		7904.94	1668.66	0.0800019	1.14148		FALSE
9033.31	53044.8	1446.5	15.5813		1873.88	11807	0.139509	4.82064		FALSE
9051.85	53098.9	420.5	4.65469		5923.74	1301.73	0.0405555	1.52806		FALSE
9055.3	53109	360.5	3.99052		8554.38	692.883	0.0347688	1.05856		FALSE
9058.73	53119	350.5	3.87983		9679.74	1073.19	0.0338043	0.935844		FALSE
9062.16	53129	346.5	3.83555		9011.47	840.281	0.0334185	1.00562		FALSE
9065.35	53138.3	315.5	3.4924		7095.6	631.725	0.0304287	1.2776		FALSE
9068.33	53146.9	336.5	3.72486		6336.76	658.597	0.0324541	1.43107		FALSE
9072.22	53158.3	316.5	3.50347		3469.61	1035.04	0.0305251	2.61476		FALSE
9075.19	53166.9	292.5	3.2378		9931.86	569.728	0.0282104	0.913746		FALSE
9082.07	53187	218.5	2.41867		10344.4	564.351	0.0210734	0.877969		FALSE
9234.55	53629	191.5	2.15363		3567.03	473.146	0.0184694	2.58886		FALSE
9251.16	53676.9	320.5	3.60437		6504.74	806.666	0.0309109	1.42222		FALSE
9253.97	53685	360.5	4.05422		4144.07	1119.29	0.0347688	2.23306		FALSE
9257.43	53695	332.5	3.73933		9793.18	825.182	0.0320683	0.945294		FALSE
9260.89	53704.9	294.5	3.31197		4982.17	718.579	0.0284033	1.85881		FALSE
9264.65	53715.8	218.5	2.45727		4164.45	565.367	0.0210734	2.2247		FALSE
9268.53	53727	188.5	2.11989		6559.71	359.18	0.0181801	1.41295		FALSE
9271.3	53734.9	187.5	2.10864		5567.33	420.088	0.0180836	1.6653		FALSE
9384.81	54061	324.5	3.64936		7861.6	773.354	0.0312967	1.19375		FALSE
9388.3	54071	295.5	3.32322		4704.68	937.578	0.0284998	1.99552		FALSE
9391.09	54079	262.5	2.9521		6235.96	521.358	0.0253171	1.50596		FALSE
9394.55	54088.9	246.5	2.77216		5798.67	721.414	0.0237739	1.62012		FALSE
9398.06	54098.9	187.5	2.10864		6562.74	460.765	0.0180836	1.43203		FALSE
9596.9	54665	183.5	2.08283		6185.19	425.863	0.0176978	1.55159		FALSE
9600.7	54675.7	202.5	2.29849		4768.26	392.28	0.0195303	2.01346		FALSE
9604.22	54685.7	212.5	2.43099		4118.84	520.955	0.0204948	2.33178		FALSE
9607.3	54694.4	247.5	2.83139		4681.48	639.941	0.0238704	2.05219		FALSE
9610.99	54704.9	304.5	3.48347		5549.37	724.36	0.0293678	1.73191		FALSE
9614.18	54713.9	308.5	3.52923		4567.05	623.95	0.0297536	2.10512		FALSE
9617.58	54723.5	355.5	4.0669		4760.62	888.863	0.0342865	2.02023		FALSE
9620.91	54732.9	374.5	4.28426		5321.32	964.727	0.036119	1.80799		FALSE
9623.76	54741	425.5	4.8677		10808.8	819.45	0.0410378	0.890365		FALSE
9627.29	54751	448.5	5.13082		7151.42	1146.93	0.043256	1.34621		FALSE
9630.78	54760.9	504.5	5.77146		5394.01	1322.65	0.048657	1.78546		FALSE
9634.02	54770	527.5	6.03458		5557.6	1419.55	0.0508752	1.73349		FALSE
9637.2	54779	563.5	6.44642		4646.09	1146.44	0.0543473	2.07426		FALSE
9640.73	54789	591.5	6.76673		8644.06	1212.16	0.0570478	1.1153		FALSE
9644.25	54798.9	625.5	7.15569		6980.67	1706.1	0.060327	1.38157		FALSE
9647.1	54807	669.5	7.65905		5141.8	1831.27	0.0645706	1.87621		FALSE
9649.94	54815	723.5	8.27681		8105.1	1921.49	0.0697787	1.1906		FALSE
9652.97	54823.5	740.5	8.47129		6964.78	2028.28	0.0714182	1.38597		FALSE
9656.3	54833	816.5	9.34072		5638.69	2750.15	0.0787481	1.71251		FALSE
9659.81	54842.9	891.5	10.1987		6699.36	2394.08	0.0859816	1.4419		FALSE
9663.35	54852.8	988.5	11.3084		6466.24	2666.49	0.0953368	1.49443		FALSE
9666.46	54861.6	1094.5	12.521		5187.45	3005.59	0.10556	1.86343		FALSE
9669.77	54871	1204.5	13.7794		7417.65	2475	0.116169	1.30362		FALSE
9676.78	54890.7	1420.5	16.2505		2339.58	8382.67	0.137001	4.13611		FALSE
9750.42	55098	10368.5	118.615		281.24	555615	1	34.6694		FALSE
9785.6	55196.8	3773.5	43.1687		5352.54	10625.4	0.363939	1.82822		FALSE
9788.78	55205.7	3644.5	41.6929		4070.61	12833.7	0.351497	2.40474		FALSE
9792.19	55215.3	3494.5	41.4865		4954.76	12242	0.33703	1.97632		FALSE
9795.79	55225.4	3309.5	39.2902		1565.32	39365.4	0.319188	6.25801		FALSE
9810.04	55265.3	2489.5	29.5552		4922.7	6992.27	0.240102	1.99282		FALSE
9813.85	55276	2384.5	28.3087		5372.74	6630.65	0.229975	1.8266		FALSE
9817.04	55284.9	2201.5	26.1361		7168.91	4631.82	0.212326	1.36939		FALSE
9819.91	55293	2090.5	24.8183		4758.62	5849.21	0.20162	2.0636		FALSE
9823.49	55303	1985.5	23.5717		6918.18	5466.34	0.191493	1.41995		FALSE
9827.03	55312.9	1846.5	21.9215		7336.5	5135.73	0.178087	1.33947		FALSE
9830.21	55321.8	1706.5	20.2595		4877.74	4782.3	0.164585	2.01532		FALSE
9833.48	55330.9	1573.5	18.6805		5529.7	4384.62	0.151758	1.7783		FALSE
9836.34	55338.9	1503.5	17.8495		4055.16	8889.36	0.145007	2.42563		FALSE
9843.11	55357.9	1266.5	15.0358		6836.14	3531.1	0.122149	1.43986		FALSE
9846.5	55367.4	1225.5	14.5491		5855	2582.47	0.118195	1.68173		FALSE
9849.9	55376.9	1135.5	13.4806		6403.5	3932.7	0.109514	1.53821		FALSE
9852.89	55385.2	1052.5	12.4952		2083.48	5787.94	0.101509	4.72906		FALSE
9859.24	55403	945.5	11.2249		6729.78	1979.18	0.0911897	1.46502		FALSE
9862.46	55412	893.5	10.6076		5891.66	3045.35	0.0861745	1.67397		FALSE
9866.35	55422.8	818.5	9.71719		6725.98	2240.5	0.078941	1.4669		FALSE
9869.27	55431	757.5	8.993		8460.36	1585.16	0.0730578	1.16653		FALSE
9881.04	55463.9	595.5	7.06974		5474.08	1265.53	0.0574336	1.80506		FALSE
9883.59	55471	579.5	6.87979		4725.52	1611.54	0.0558904	2.09154		FALSE
9887.95	55483.2	536.5	6.3693		4581.32	1517.67	0.0517433	2.15832		FALSE
9891.12	55492	510.5	6.06063		6495.88	1078.8	0.0492357	1.52268		FALSE
9894.33	55500.9	482.5	5.72821		5355.16	1322.47	0.0465352	1.84763		FALSE
9897.21	55509	452.5	5.37205		4441.84	1261.93	0.0436418	2.22818		FALSE
9900.8	55519	444.5	5.27708		12376.4	1168.47	0.0428702	0.799975		FALSE
9904.37	55528.9	416.5	4.94466		8687.6	1090.05	0.0401697	1.14006		FALSE
9914.4	55556.9	340.5	4.0424		7702.09	904.023	0.0328399	1.28724		FALSE
9917.53	55565.6	339.5	4.03053		6447.5	901.442	0.0327434	1.5382		FALSE
9924.82	55585.9	291.5	3.46067		5242.91	803.153	0.028114	1.893		FALSE
9930.22	55601	253.5	3.00954		4760.12	688.515	0.0244491	2.08613		FALSE
9934.48	55612.8	230.5	2.73648		5097.43	886.34	0.0222308	1.94892		FALSE
9938.43	55623.8	184.5	2.19037		7112.98	383.987	0.0177943	1.39723		FALSE
9941.71	55632.9	185.5	2.20225		7117.59	456.51	0.0178907	1.39678		FALSE
10100.7	56073.6	167.5	2.01329		6523.65	369.623	0.0161547	1.54832		FALSE
10104	56082.8	173.5	2.08541		6784.66	387.299	0.0167334	1.48925		FALSE
10107	56091	187.5	2.25369		7563	338.846	0.0180836	1.33637		FALSE
10110.6	56101	193.5	2.32581		7493.77	413.096	0.0186623	1.3492		FALSE
10113.8	56109.9	177.5	2.13349		6201.35	426.022	0.0171192	1.63091		FALSE
10117.1	56119	208.5	2.5061		8161.86	356.957	0.020109	1.23956		FALSE
10120.7	56128.9	179.5	2.15753		7665.5	325.742	0.0173121	1.32029		FALSE
10123.7	56137	175.5	2.10945		7111.96	395.893	0.0169263	1.42347		FALSE
10127.3	56147	198.5	2.3859		10178.2	384.388	0.0191445	0.994993		FALSE
10137.4	56174.8	170.5	2.04935		6214.77	336.893	0.016444	1.63117		FALSE
10140.3	56182.9	171.5	2.06137		5689	424.602	0.0165405	1.78244		FALSE
10143.6	56191.9	198.5	2.3859		5349.92	493.428	0.0191445	1.89603		FALSE
10146.9	56201	193.5	2.32581		4390.65	384.978	0.0186623	2.31102		FALSE
10150.1	56209.9	199.5	2.39792		5811.15	405.184	0.019241	1.74666		FALSE
10153.4	56218.9	202.5	2.43398		4879.22	520.933	0.0195303	2.08095		FALSE
10156.3	56227	209.5	2.51812		8224.95	411.578	0.0202054	1.23482		FALSE
10166.5	56255	248.5	2.98689		6062.74	495.431	0.0239668	1.67688		FALSE
10169.6	56263.7	232.5	2.79457		5064.1	634.466	0.0224237	2.00818		FALSE
10173.7	56274.8	251.5	3.02295		3998.62	695.61	0.0242562	2.5443		FALSE
10175.9	56281	283.5	3.45438		6418.06	575.016	0.0273424	1.58551		FALSE
10179.6	56291	307.5	3.74681		8031.22	772.784	0.0296571	1.2675		FALSE
10182.5	56299	318.5	3.88085		8800.36	624.565	0.030718	1.15705		FALSE
10186.1	56309	335.5	4.08799		6247.34	675.665	0.0323576	1.63047		FALSE
10189.7	56318.8	328.5	4.00269		4977.11	917.189	0.0316825	2.04731		FALSE
10192.4	56326.3	357.5	4.35605		6705.26	745.187	0.0344794	1.52006		FALSE
10195.6	56335	352.5	4.29513		4355	979.681	0.0339972	2.34112		FALSE
10198.5	56343	368.5	4.49008		4839.24	1039.93	0.0355403	2.10746		FALSE
10202.1	56353	392.5	4.78252		5906.3	812.986	0.037855	1.72733		FALSE
10205.8	56363	422.5	5.14806		8927.96	848.326	0.0407484	1.14312		FALSE
10209	56372	419.5	5.11151		7009.52	1153.82	0.0404591	1.45645		FALSE
10212.3	56381	462.5	5.63545		4409.51	1231.32	0.0446063	2.31597		FALSE
10215.6	56390	459.5	5.5989		7132.69	972.219	0.0443169	1.43222		FALSE
10218.9	56399	491.5	5.98881		7023.45	1035.47	0.0474032	1.45496		FALSE
10224.7	56415	566.5	6.90267		3912.35	2647	0.0546366	2.61344		FALSE
10231.2	56432.9	782.5	9.53457		3773.74	4494.55	0.075469	2.71116		FALSE
10234.5	56441.7	812.5	9.90012		5263.64	2293.49	0.0783623	1.94437		FALSE
10237.8	56451	778.5	9.48583		6281.69	1642.2	0.0750832	1.62979		FALSE
10241.4	56460.8	724.5	8.82786		7363.14	1872.74	0.0698751	1.3909		FALSE
10244.4	56469	615.5	7.49972		7039.56	1592.16	0.0593625	1.45526		FALSE
10248	56479	521.5	6.35435		10502.8	1018.91	0.0502966	0.975744		FALSE
10251.6	56488.9	458.5	5.58671		8244.02	1139.78	0.0442205	1.24353		FALSE
10254.6	56497	385.5	4.69722		8806.13	775.375	0.0371799	1.16448		FALSE
10258.3	56507	335.5	4.08799		9555.99	903.796	0.0323576	1.07349		FALSE
10261.9	56517	342.5	4.17328		4911.04	1099.01	0.0330327	2.08956		FALSE
10267	56531	324.5	3.95395		3187.63	1296.07	0.0312967	3.22089		FALSE
10270.7	56541	317.5	3.86866		4319.56	831.56	0.0306216	2.37771		FALSE
10274	56550.2	331.5	4.03925		6829.86	888.298	0.0319718	1.50428		FALSE
10277.2	56559	302.5	3.68589		4975.6	858.157	0.0291749	2.06553		FALSE
10284.3	56578.3	301.5	3.6737		3975.54	1051.42	0.0290785	2.58689		FALSE
10288.2	56588.9	290.5	3.53967		5295.59	616.814	0.0280176	1.94279		FALSE
10291.1	56597	302.5	3.68589		7589.3	818.34	0.0291749	1.35601		FALSE
10295.4	56608.8	328.5	4.00269		6562.14	678.712	0.0316825	1.56892		FALSE
10298.4	56617	318.5	3.88085		9168.81	817.821	0.030718	1.1232		FALSE
10302.1	56627	320.5	3.90522		6360.24	857.435	0.0309109	1.61976		FALSE
10305.8	56637	310.5	3.78337		11097.9	637.893	0.0299465	0.928624		FALSE
10313	56656.9	297.5	3.62497		3859.07	823.147	0.0286927	2.67242		FALSE
10316	56665	308.5	3.759		4868.25	860.74	0.0297536	2.11904		FALSE
10324.8	56688.9	313.5	3.81992		7481.1	870.646	0.0302358	1.38011		FALSE
10335	56717	357.5	4.35605		5160.83	997.32	0.0344794	2.00259		FALSE
10338.7	56726.9	388.5	4.73378		5271.39	1083.7	0.0374693	1.96128		FALSE
10341.6	56735	411.5	5.01403		3805.94	1414.92	0.0396875	2.71724		FALSE
10345.3	56745	402.5	4.90437		6710.89	1330.58	0.0388195	1.54157		FALSE
10349.7	56756.9	338.5	4.12454		6152.56	1520.48	0.032647	1.68217		FALSE

## Sheet: ICDC_LM138-1_0_A1_1
Spectrum: ICDC LM138-1\0_A1\1 1SLin, "Baseline subt." (D:\Data\BioTyperRealTimeProcessing\China CDC\20121016danhezengshengxinglisitejun\ICDC LM138-1\0_A1\1)
m/z	time	Intens.	SN	Quality Fac.	Res.	Area	Rel. Intens.	FWHM	Chi^2	Bk. Peak
2157.56	26130.9	276	3.74829		734.761	1034.22	0.0222623	2.93641		FALSE
2752.51	29456	890	12.0938		489.055	5537.92	0.0717879	5.62823		FALSE
2999.8	30731.3	469	6.37687		1166.2	1607.44	0.0378298	2.57228		FALSE
3001.33	30739	407	5.52118		2222.48	1016.03	0.0328289	1.35045		FALSE
3005.68	30761	170	2.30614		4386.15	181.695	0.0137123	0.685266		FALSE
3007.66	30771	219	2.97086		4220.51	318.594	0.0176647	0.71263		FALSE
3009.49	30780.2	179	2.42823		4125.29	188.657	0.0144382	0.729522		FALSE
3172.07	31589	171	2.31173		2487.37	199.919	0.013793	1.27527		FALSE
3178.11	31618.6	982	13.2755		678.333	5843.59	0.0792087	4.68517		FALSE
3182.65	31640.9	398	5.38051		4056.6	457.898	0.0321029	0.784562		FALSE
3191.05	31682	1443	19.5077		586.145	9934.97	0.116393	5.44413		FALSE
3199.42	31723	221	2.98767		2607.34	255.855	0.017826	1.22708		FALSE
3201.43	31732.8	175	2.3658		3831.03	203.754	0.0141156	0.835658		FALSE
3203.3	31742	173	2.33876		2976.43	255.489	0.0139543	1.07622		FALSE
3205.31	31751.8	162	2.19006		3741.26	217.452	0.013067	0.856746		FALSE
3207.19	31761	188	2.54155		4095.15	187.199	0.0151642	0.783167		FALSE
3209.24	31771	186	2.51451		6664.84	236.584	0.0150029	0.481518		FALSE
3210.88	31779	180	2.4334		4297.8	207.848	0.0145189	0.747098		FALSE
3244.01	31940.3	213	2.87021		3520.82	275.899	0.0171807	0.921377		FALSE
3247.14	31955.5	492	6.62979		791.656	2250.33	0.039685	4.1017		FALSE
3685.68	34017	147.75	2.01093		2324.71	290.081	0.0119176	1.58543		FALSE
3690.03	34036.8	276.75	3.76667		1524.52	787.588	0.0223228	2.42046		FALSE
3698.39	34074.9	2556.75	34.7984		664.653	18349.3	0.206229	5.5644		FALSE
3706.33	34111	374.75	5.10049		3404.48	599.334	0.0302276	1.08866		FALSE
3708.54	34121	317.75	4.3247		4657.32	465.951	0.0256299	0.796281		FALSE
3710.74	34131	273.75	3.72584		7022.45	222.152	0.0220808	0.528411		FALSE
3712.94	34141	245.75	3.34475		3131.1	390.538	0.0198223	1.18582		FALSE
3714.85	34149.6	232.75	3.16782		3287.45	375.889	0.0187738	1.13001		FALSE
3716.4	34156.7	213.75	2.90922		2553.2	272.512	0.0172412	1.45559		FALSE
3718.23	34165	182.75	2.4873		2924.15	295.585	0.0147407	1.27156		FALSE
3968.84	35283.7	231.75	3.10809		1708.87	685.545	0.0186931	2.32249		FALSE
3970.93	35292.8	187.75	2.51799		4323.32	223.055	0.015144	0.918489		FALSE
4291.63	36674	155	2.07446		3294.57	252.87	0.0125024	1.30264		FALSE
4293.95	36683.8	156	2.08784		3965.94	196.562	0.0125831	1.08271		FALSE
4296.34	36693.9	158	2.11461		3119.06	259.671	0.0127444	1.37745		FALSE
4298.49	36703	176	2.35551		4125.89	254.224	0.0141963	1.04184		FALSE
4300.85	36712.9	203	2.71687		4055.78	251.446	0.0163741	1.06042		FALSE
4302.95	36721.7	259	3.46635		4380.42	332.744	0.0208911	0.982313		FALSE
4305.14	36731	380	5.08576		6163.58	541.312	0.030651	0.69848		FALSE
4307.5	36740.9	433	5.79509		4946.26	684.182	0.034926	0.87086		FALSE
4309.63	36749.9	440	5.88878		3555.71	758.535	0.0354907	1.21203		FALSE
4311.78	36759	490	6.55796		11233.4	659.774	0.0395237	0.383837		FALSE
4322.69	36805	7015	93.8858		592.138	60237.7	0.565834	7.30014		FALSE
4335.05	36857	261	3.49311		4462.94	356.82	0.0210524	0.971345		FALSE
4338.01	36869.4	267	3.57342		2848.55	466.679	0.0215364	1.52288		FALSE
4340.28	36878.9	309	4.13553		3094.05	560.102	0.0249241	1.40278		FALSE
4341.97	36886	338	4.52365		2575.11	613.91	0.0272633	1.68613		FALSE
4344.57	36897	351	4.69764		3109.94	641.275	0.0283119	1.397		FALSE
4346	36903	345	4.61734		8151.17	590.39	0.0278279	0.533176		FALSE
4347.91	36911	298	3.98831		4299.92	622.176	0.0240369	1.01116		FALSE
4350.29	36921	232	3.10499		4883.75	312.405	0.0187133	0.890768		FALSE
4352.64	36930.8	230	3.07822		3229.42	404.036	0.0185519	1.34781		FALSE
4354.58	36939	223	2.98454		3993	305.227	0.0179873	1.09055		FALSE
4356.95	36948.9	265	3.54665		4528.68	451.525	0.0213751	0.962079		FALSE
4358.88	36957	390	5.2196		6610.31	612.487	0.0314576	0.659406		FALSE
4361.26	36967	365	4.88501		4569.75	801.088	0.0294411	0.954376		FALSE
4363.19	36975.1	316	4.22921		1488.69	1197.75	0.0254888	2.9309		FALSE
4491.74	37509.9	175	2.3416		4858.45	242.232	0.0141156	0.924521		FALSE
4496.36	37528.9	311	4.16136		2124.41	1090.93	0.0250854	2.11652		FALSE
4498.31	37537	346	4.62968		5901.33	469.017	0.0279086	0.762254		FALSE
4500.73	37547	454	6.07478		6268.79	741.799	0.0366199	0.717959		FALSE
4502.67	37555	572	7.65368		4455.25	991.162	0.0461379	1.01064		FALSE
4504.13	37561	564	7.54664		3184.66	1276.62	0.0454926	1.41432		FALSE
4507.52	37575	567	7.58678		7064.11	1021.53	0.0457346	0.638088		FALSE
4517.39	37615.6	2728	36.5022		776.636	25787.1	0.220042	5.81661		FALSE
4531.32	37673	396	5.27112		2979.67	888.381	0.0319416	1.52075		FALSE
4535.7	37691	345	4.59227		4543.25	602.08	0.0278279	0.998338		FALSE
4538.13	37701	285	3.79361		10896.6	558.047	0.0229883	0.416472		FALSE
4540.52	37710.8	198	2.63556		4915.31	329.333	0.0159708	0.92375		FALSE
4542.66	37719.6	152	2.02326		4050.5	206.709	0.0122604	1.12151		FALSE
4837.84	38913	154.625	2.05639		5591.87	209.327	0.0124721	0.865157		FALSE
4840.34	38922.9	176.625	2.34897		5398.66	238.77	0.0142467	0.896582		FALSE
4842.36	38931	232.625	3.09372		4850.74	393.598	0.0187637	0.998273		FALSE
4844.87	38941	269.625	3.58579		4336.23	475.531	0.0217481	1.1173		FALSE
4847.37	38950.9	332.625	4.42364		4480.74	587.429	0.0268297	1.08182		FALSE
4852.31	38970.5	605.625	8.05432		2146.83	2373.71	0.0488501	2.26022		FALSE
4854.36	38978.7	698.625	9.29114		3507.6	1359.78	0.0563515	1.38396		FALSE
4856.73	38988.1	782.625	10.4083		3479.65	1880.69	0.063127	1.39575		FALSE
4874.83	39060	12397.6	164.878		778.149	121999	1	6.26465		FALSE
4887.9	39111.8	1490.62	19.8241		4779.63	3546.5	0.120235	1.02265		FALSE
4890.72	39122.9	1323.62	17.6031		5508.7	1978.54	0.106764	0.887816		FALSE
4893.25	39132.9	1522.62	20.2497		4529.89	2903.18	0.122816	1.08021		FALSE
4894.85	39139.3	1486.62	19.7709		1472.28	9886.07	0.119912	3.32467		FALSE
4904.73	39178.3	694.625	9.23794		3305.29	1333.91	0.0560289	1.4839		FALSE
4906.97	39187.2	600.625	7.98782		2972.21	1439.61	0.0484468	1.65095		FALSE
4912.96	39210.9	483.625	6.43182		6900.6	705.304	0.0390095	0.711961		FALSE
4915.19	39219.7	447.625	5.95305		1486.54	1960	0.0361057	3.30647		FALSE
4925.65	39261	282.625	3.77276		2518.29	528.191	0.0227967	1.95596		FALSE
4928.19	39271	291.625	3.8929		8091.83	474.347	0.0235227	0.609032		FALSE
4930.72	39281	212.625	2.83833		3246.29	403.28	0.0171505	1.51888		FALSE
4933.26	39291	213.625	2.85168		3977.89	373.188	0.0172311	1.24017		FALSE
4935.79	39301	176.625	2.35777		2764.28	257.095	0.0142467	1.78556		FALSE
4938.52	39311.7	165.625	2.21093		3369.2	313.468	0.0133594	1.46578		FALSE
4940.35	39318.9	176.625	2.35777		3012.62	319.547	0.0142467	1.63989		FALSE
4942.9	39329	150.625	2.01069		2940.63	204.147	0.0121495	1.6809		FALSE
5107.25	39971	176.625	2.36483		5393.54	293.336	0.0142467	0.94692		FALSE
5116.88	40008.3	861.625	11.5363		1079.25	5194.37	0.0694992	4.74115		FALSE
5165.73	40197	176.625	2.36483		6303	262.241	0.0142467	0.819568		FALSE
5170.53	40215.4	419.625	5.61835		3064.96	1233.54	0.0338472	1.68698		FALSE
5172.6	40223.4	354.625	4.74806		4178.04	717.618	0.0286043	1.23804		FALSE
5175.11	40233.1	160.625	2.1506		13939.3	265.302	0.0129561	0.37126		FALSE
5961.18	43152.8	232.5	3.10011		3737.48	463.287	0.0187536	1.59497		FALSE
5964	43162.9	283.5	3.78014		4424.89	702.687	0.0228673	1.34783		FALSE
5966.43	43171.7	262	3.49346		3768.93	666.286	0.0211331	1.58306		FALSE
5972.37	43193	256	3.41346		9382.46	509.305	0.0206491	0.636547		FALSE
5974.61	43201	242	3.22678		2812.36	503.966	0.0195199	2.12441		FALSE
5980.19	43221	284	3.7868		5854.46	1095.7	0.0229076	1.02148		FALSE
5982.98	43231	394	5.25352		6360.97	752.896	0.0317803	0.940576		FALSE
6006.19	43314	3291	43.8816		721.492	43301.4	0.265454	8.32468		FALSE
6018.39	43357.6	339	4.52016		3935.87	690.567	0.0273439	1.52911		FALSE
6021.56	43369	257	3.42679		3613.57	410.863	0.0207298	1.66638		FALSE
6024.08	43377.9	269	3.5868		5031.55	534.486	0.0216977	1.19726		FALSE
6026.61	43387	281	3.7468		5037.36	561.059	0.0226656	1.19638		FALSE
6029.41	43397	320	4.26682		4469.23	649.276	0.0258114	1.34909		FALSE
6032.18	43406.9	369	4.92018		4923.13	585.3	0.0297638	1.22527		FALSE
6034.45	43414.9	374	4.98685		4509.47	933.372	0.0301671	1.33817		FALSE
6037.26	43425	314	4.18682		5138.22	488.814	0.0253274	1.17497		FALSE
6039.5	43433	246	3.28012		3722.12	512.933	0.0198425	1.6226		FALSE
6042.86	43445	230	3.06678		4518.88	457.213	0.0185519	1.33725		FALSE
6045.66	43454.9	195	2.60009		1855.88	909.657	0.0157288	3.25756		FALSE
6300.3	44353	162	2.16754		10997.5	164.8	0.013067	0.572885		FALSE
6304.3	44367	167	2.23444		4099.9	338.782	0.0134703	1.53767		FALSE
6311.74	44392.9	259	3.46539		5116.3	632.824	0.0208911	1.23365		FALSE
6319.44	44419.8	523	6.99769		1368.68	3219.26	0.0421855	4.6172		FALSE
6321.51	44427	499	6.67657		4372.67	1102.67	0.0402496	1.44569		FALSE
6327.24	44447	599	8.01456		4584.93	2136.28	0.0483157	1.38001		FALSE
6330.11	44456.9	656	8.77722		5104.68	1421.78	0.0529134	1.24006		FALSE
6332.98	44467	742	9.92789		4578.95	1602.68	0.0598502	1.38306		FALSE
6346.74	44514.8	1783	23.8564		973.084	16488.2	0.143818	6.5223		FALSE
6348.51	44521	1851	24.7662		4864.16	4159.28	0.149303	1.30516		FALSE
6351.38	44531	1987	26.5859		6718.74	3310.42	0.160273	0.945323		FALSE
6361.75	44567	8116	108.591		853.661	100053	0.654642	7.45231		FALSE
6388.2	44658.8	11757	158.312		826.458	137991	0.948327	7.72961		FALSE
6409.59	44732.9	1660	22.3525		5247.73	6261	0.133897	1.2214		FALSE
6414.77	44750.8	1818	24.48		1920.4	8076.35	0.146641	3.34033		FALSE
6420.59	44771	1671	22.5006		5863.1	2873.23	0.134784	1.09508		FALSE
6423.49	44781	1764	23.7529		3865.1	5941.51	0.142285	1.66192		FALSE
6425.83	44789.1	1735	23.3624		1612.01	10638.8	0.139946	3.98622		FALSE
6434.09	44817.7	866	11.661		3909.5	1423.94	0.0698521	1.64576		FALSE
6436.76	44826.9	755	10.1663		4531.08	1648.87	0.0608988	1.42058		FALSE
6439.65	44836.8	674	9.07564		3940.35	1433.35	0.0543653	1.63428		FALSE
6442.82	44847.8	573	7.71564		3749.87	980.806	0.0462185	1.71814		FALSE
6444.9	44855	542	7.29821		3909.47	1227.38	0.0437181	1.64854		FALSE
6448.07	44865.9	519	6.98851		3626.64	1157.26	0.0418629	1.77797		FALSE
6451.44	44877.5	484	6.51722		5350.66	1021	0.0390397	1.20573		FALSE
6454.18	44887	427	5.7497		8801.91	680.326	0.0344421	0.73327		FALSE
6457.07	44897	381	5.13029		9982.58	624.997	0.0307317	0.646834		FALSE
6459.94	44906.9	360	4.84752		5336.54	786.592	0.0290378	1.21051		FALSE
6462.3	44915	362	4.87445		2988.57	801.051	0.0291991	2.16234		FALSE
6465.19	44925	357	4.80713		7911.42	921.824	0.0287958	0.817197		FALSE
6468.05	44934.8	294	3.95881		7429.31	487.754	0.0237142	0.870613		FALSE
6474.48	44957	212	2.85465		7773.91	322.075	0.0171	0.832848		FALSE
6477.38	44967	178	2.39683		5461.91	372.322	0.0143576	1.18592		FALSE
6479.94	44975.8	168	2.26218		5502.07	277.11	0.013551	1.17773		FALSE
6482.62	44985	182	2.45069		6725.21	273.457	0.0146802	0.963928		FALSE
6485.26	44994.1	184	2.47762		3754.16	379.333	0.0148416	1.72749		FALSE
6488.39	45004.8	191	2.57188		4464.75	377.376	0.0154062	1.45325		FALSE
6490.17	45011	185	2.49109		3804.96	374.822	0.0149222	1.70571		FALSE
6493.4	45022.1	166	2.23525		3342.03	274.995	0.0133897	1.94295		FALSE
6496.18	45031.6	157	2.11406		3967.73	323.09	0.0126637	1.63726		FALSE
6498.32	45039	152	2.04673		3649.1	246.743	0.0122604	1.7808		FALSE
6501.32	45049.3	181	2.43723		3767.87	386.451	0.0145996	1.72546		FALSE
6503.55	45057	164	2.20832		4325.53	334.62	0.0132283	1.50353		FALSE
7014.74	46780.7	406.375	5.48153		1014.39	3410.17	0.0327785	6.91523		FALSE
7323.28	47791	162	2.18959		7908.67	344.372	0.013067	0.925982		FALSE
7326.98	47803	192	2.59507		3518.18	516.726	0.0154868	2.0826		FALSE
7328.85	47809	204	2.75726		4107.81	479.685	0.0164548	1.78413		FALSE
7332.75	47821.6	238	3.2168		3902.73	416.717	0.0191972	1.87888		FALSE
7335.62	47830.9	311	4.20347		4122.74	687.757	0.0250854	1.77931		FALSE
7337.94	47838.4	331	4.47379		4427.9	791.576	0.0266987	1.65721		FALSE
7341.66	47850.5	387	5.23068		4100.82	683.5	0.0312157	1.79029		FALSE
7344.28	47858.9	472	6.37954		5280.15	1075.33	0.0380718	1.39092		FALSE
7347.44	47869.2	529	7.14995		4042.57	1200.43	0.0426695	1.81752		FALSE
7349.86	47877	650	8.78538		8671.59	1428.89	0.0524294	0.847579		FALSE
7353.45	47888.6	807	10.9074		7274.22	2223.41	0.0650931	1.01089		FALSE
7356.24	47897.6	997	13.4754		5112.57	2841.46	0.0804186	1.43885		FALSE
7358.93	47906.3	1108	14.9757		5388.34	2595.55	0.089372	1.36571		FALSE
7362.19	47916.8	1099	14.8541		5655.23	3153.2	0.088646	1.30184		FALSE
7364.71	47925	1071	14.4756		6087.37	1889.24	0.0863875	1.20983		FALSE
7367.6	47934.3	1032	13.9485		5433.33	1864.72	0.0832417	1.356		FALSE
7370.52	47943.7	1072	14.4891		4450.49	2555.71	0.0864682	1.65611		FALSE
7373.38	47953	1184	16.0029		5021.56	2106.99	0.0955022	1.46834		FALSE
7387.61	47998.9	2447	33.0736		1032.1	25340.2	0.197377	7.15782		FALSE
7401.54	48043.8	8264	111.696		780.597	117392	0.666579	9.4819		FALSE
7417.99	48096.8	1030	13.9215		11071.3	2404.7	0.0830804	0.670021		FALSE
7420.53	48105	916	12.3806		5576.84	1669.14	0.0738851	1.3306		FALSE
7423.63	48115	911	12.3131		6526.3	2169.16	0.0734818	1.1375		FALSE
7426.74	48125	945	12.7726		5896.31	1704.74	0.0762243	1.25956		FALSE
7429.22	48133	999	13.5025		4919.16	2359.25	0.0805799	1.51026		FALSE
7432.11	48142.2	986	13.3268		6303.14	1783.26	0.0795314	1.17911		FALSE
7434.83	48151	980	13.2457		6533.69	2291.33	0.0790474	1.13792		FALSE
7437.92	48160.9	950	12.8402		4546.05	2845.17	0.0766276	1.63613		FALSE
7440.53	48169.3	900	12.1644		2453.08	3933.03	0.0725945	3.03313		FALSE
7445.6	48185.6	610	8.24474		2856.52	2591.19	0.049203	2.60653		FALSE
7451.63	48205	468	6.32548		8987.01	830.583	0.0377492	0.829156		FALSE
7453.86	48212.1	436	5.89297		4797.3	1039.37	0.035168	1.55376		FALSE
7457.2	48222.9	435	5.87945		5788.48	965.667	0.0350874	1.28828		FALSE
7459.73	48231	415	5.60913		6182.18	720.056	0.0334742	1.20665		FALSE
7462.83	48240.9	382	5.1631		5979.88	834.172	0.0308124	1.24799		FALSE
7465.94	48250.9	355	4.79817		5538.56	747.973	0.0286345	1.34799		FALSE
7468.42	48258.9	283	3.82502		4277.43	502.368	0.022827	1.74601		FALSE
7471.18	48267.8	262	3.54119		4403.3	592.572	0.0211331	1.69672		FALSE
7474.06	48277	245	3.31141		3809.98	578.644	0.0197618	1.96171		FALSE
7477.18	48287	240	3.24383		5362.68	414.477	0.0193585	1.3943		FALSE
7480.27	48296.9	224	3.04175		5560.77	478.597	0.018068	1.34519		FALSE
7483.1	48306	187	2.53932		5322.44	762.213	0.0150835	1.40595		FALSE
7499.03	48357	164	2.227		9782.2	240.097	0.0132283	0.7666		FALSE
7526.54	48445	156	2.11836		4110.8	427.046	0.0125831	1.83092		FALSE
7916.91	49677	158	2.17451		3445.88	369.677	0.0127444	2.2975		FALSE
7919.46	49684.9	163	2.24333		4419.86	296.978	0.0131477	1.79179		FALSE
7922.15	49693.3	184	2.53234		4447.06	432.8	0.0148416	1.78143		FALSE
7925.5	49703.7	206	2.83512		3843.54	496.29	0.0166161	2.06203		FALSE
7928.45	49712.9	205	2.82136		4330.7	459.086	0.0165354	1.83075		FALSE
7931.67	49723	203	2.79383		9823.47	342.003	0.0163741	0.807421		FALSE
7934.66	49732.3	226	3.11038		4640.54	383.972	0.0182293	1.70986		FALSE
7942.68	49757.2	919	12.648		968.186	9450.55	0.0741271	8.20367		FALSE
8945.42	52785.6	149	2.17865		4976.01	351.569	0.0120184	1.79771		FALSE
8947.96	52793	161.5	2.36143		7997.53	290.413	0.0130267	1.11884		FALSE
8951.52	52803.4	184	2.69042		4587.33	465.967	0.0148416	1.95136		FALSE
8954.77	52813	235	3.43613		6968.96	520.26	0.0189552	1.28495		FALSE
8957.9	52822.2	264	3.86017		4817.44	658.141	0.0212944	1.85947		FALSE
8960.91	52831	330	4.82521		7811.16	593.398	0.026618	1.14719		FALSE
8964.57	52841.7	317	4.63512		4437.03	825.741	0.0255694	2.0204		FALSE
8967.68	52850.8	359	5.24924		6970.97	689.593	0.0289572	1.28643		FALSE
8971.14	52861	427	6.24353		6184.55	1035.21	0.0344421	1.45057		FALSE
8973.88	52869	436	6.37512		8452.74	1045.57	0.035168	1.06165		FALSE
8976.93	52877.9	473	6.91613		6645.96	929.674	0.0381525	1.35073		FALSE
8980.45	52888.2	553	8.08588		5853.1	1388.25	0.0446053	1.53431		FALSE
8983.43	52897	598	8.74386		5965.79	1175.94	0.048235	1.50583		FALSE
8987.51	52908.9	695	10.1622		4278.54	2220.65	0.0560591	2.1006		FALSE
8993.37	52926	868	12.6918		2385.87	4314.62	0.0700134	3.76943		FALSE
8996.13	52934.1	938	13.7153		5407.61	2487.54	0.0756597	1.6636		FALSE
9008.91	52971.5	1343	19.6371		1215.85	15239	0.108327	7.40957		FALSE
9011.93	52980.3	1378	20.1489		6810.22	2786.95	0.11115	1.32329		FALSE
9015.27	52990.1	1423	20.8069		4628.26	3850.3	0.11478	1.94788		FALSE
9018.32	52999	1494	21.845		6408.36	3986.32	0.120507	1.40727		FALSE
9021.42	53008	1549	22.6492		5189.77	4147.82	0.124943	1.73831		FALSE
9035.13	53048.1	3370	49.2756		1702.68	30822.8	0.271826	5.30642		FALSE
9036.84	53053.1	3293	48.1497		1589.25	28852.6	0.265615	5.68622		FALSE
9056	53109	722	10.7083		8449.53	1455.87	0.058237	1.07178		FALSE
9058.31	53115.7	705	10.4562		4858.42	1857.66	0.0568657	1.86446		FALSE
9061.76	53125.8	736	10.9159		6164.18	1893.54	0.0593662	1.47007		FALSE
9064.93	53135	704	10.4413		5728.38	1401.81	0.0567851	1.58246		FALSE
9069.03	53146.9	692	10.2633		5092.28	1833.38	0.0558171	1.78094		FALSE
9071.58	53154.4	698	10.3523		4439.32	1870.86	0.0563011	2.04346		FALSE
9074.53	53163	665	9.86289		6545.63	1714.89	0.0536393	1.38635		FALSE
9077.92	53172.8	595	8.82469		7956.33	1543.52	0.0479931	1.14097		FALSE
9088.28	53203	377	5.59145		6170.18	739.294	0.0304091	1.47294		FALSE
9091.02	53211	353	5.23549		4482.47	931.85	0.0284732	2.02813		FALSE
9094.86	53222.2	318	4.71639		5131.04	816.235	0.0256501	1.77252		FALSE
9098.55	53232.9	302	4.47909		4995.95	741.615	0.0243595	1.82119		FALSE
9101.33	53241	265	3.93033		5930.97	655.353	0.0213751	1.53454		FALSE
9105.4	53252.8	231	3.42606		7787.55	438.973	0.0186326	1.16923		FALSE
9108.19	53260.9	211	3.12943		5561.3	518.731	0.0170194	1.63778		FALSE
9605.94	54689	135	2.06724		10599.8	273.191	0.0108892	0.906239		FALSE
9609.8	54699.9	137	2.09787		5018.23	336.882	0.0110505	1.91498		FALSE
9612.97	54708.9	139	2.12849		4965.03	279.256	0.0112118	1.93614		FALSE
9615.81	54716.9	173	2.64913		4719.66	441.827	0.0139543	2.03739		FALSE
9630.35	54758.1	246	3.76697		5697.37	656.237	0.0198425	1.69032		FALSE
9634.21	54769	298	4.56325		6802.26	731.836	0.0240369	1.41632		FALSE
9637.73	54778.9	329	5.03795		6233.1	647.565	0.0265373	1.54622		FALSE
9640.57	54787	375	5.74234		6760.87	938.02	0.0302477	1.42594		FALSE
9644.11	54797	432	6.61518		7287.09	1054.5	0.0348454	1.32345		FALSE
9647.4	54806.3	468	7.16644		6421.95	936.674	0.0377492	1.50225		FALSE
9650.77	54815.8	508	7.77896		6257.15	1332.6	0.0409756	1.54236		FALSE
9654.01	54825	556	8.51398		5978.93	1129.21	0.0448473	1.61467		FALSE
9657.79	54835.6	630	9.64713		4995.99	1638.26	0.0508162	1.93311		FALSE
9660.67	54843.7	710	10.8722		6434.52	1902.41	0.057269	1.50138		FALSE
9670.1	54870.4	952	14.5779		2211.4	7104.09	0.0767889	4.37284		FALSE
9672.85	54878.2	1051	16.0939		6470.91	2845.22	0.0847743	1.49482		FALSE
9682.77	54906.1	1443	22.0965		1940.01	12401.6	0.116393	4.99108		FALSE
9689.45	54925	1794	27.4714		3163.64	10469.1	0.144705	3.06276		FALSE
9692.29	54933	2024	30.9933		6700.62	5426.8	0.163257	1.44648		FALSE
9699.05	54952	2511	38.4507		2386.46	14587.7	0.202539	4.0642		FALSE
9751.44	55099.5	12307	188.456		361.91	529759	0.99269	26.9444		FALSE
9786.14	55196.9	3331	51.0073		6934.29	7052.83	0.26868	1.41127		FALSE
9788.5	55203.6	3212	49.1851		5449.32	9055.29	0.259082	1.79628		FALSE
9791.8	55212.8	3100	47.47		5932.37	8653.84	0.250048	1.65057		FALSE
9794.91	55221.5	2911	45.1781		5818.7	8068.97	0.234803	1.68335		FALSE
9798.94	55232.8	2718	42.1828		6561.32	7437.76	0.219236	1.49344		FALSE
9801.94	55241.2	2479	38.4736		8558.24	6913.48	0.199958	1.14532		FALSE
9804.87	55249.4	2304	35.7576		6399.12	6393.93	0.185842	1.53222		FALSE
9808.97	55260.9	2180	33.8331		7742.08	4526.31	0.17584	1.26697		FALSE
9812.52	55270.9	2018	31.3189		7902.42	5537.54	0.162773	1.24171		FALSE
9816.12	55281	1883	29.2238		4680.21	5141.61	0.151884	2.09737		FALSE
9818.26	55287	1758	27.2838		5449	4843.39	0.141801	1.80184		FALSE
9821.83	55297	1618	25.111		6416.16	4419.94	0.130509	1.53079		FALSE
9825.1	55306.1	1491	23.14		2036.06	16035.2	0.120265	4.82555		FALSE
9838.24	55342.9	1024	15.8923		14421.4	2772.29	0.0825965	0.682195		FALSE
9841.28	55351.4	922	14.3092		6446.67	2528.57	0.0743691	1.52657		FALSE
9844.68	55360.9	859	13.3315		6998.04	1781.03	0.0692875	1.40678		FALSE
9848.2	55370.8	796	12.3538		4903.44	1669.47	0.0642058	2.00843		FALSE
9851.83	55380.9	745	11.5622		6482.51	2075.35	0.0600922	1.51976		FALSE
9863.29	55413	553	8.58244		10630.1	1478.11	0.0446053	0.927865		FALSE
9866.61	55422.3	485	7.5271		6720.14	1306.16	0.0391204	1.46822		FALSE
9870	55431.7	444	6.89079		3886.39	1189.76	0.0358133	2.53963		FALSE
9873.32	55441	415	6.44071		7852.66	845.212	0.0334742	1.25732		FALSE
9876.9	55451	384	5.9596		13066.8	781.425	0.0309737	0.755877		FALSE
9880.03	55459.7	367	5.69576		6836.23	981.955	0.0296024	1.44525		FALSE
9891.21	55490.9	287	4.45418		7477.34	574.282	0.0231496	1.32282		FALSE
9895.52	55503	254	3.94203		3600.58	712.182	0.0204878	2.74831		FALSE
9898.37	55510.9	245	3.80235		6456.26	646.996	0.0197618	1.53314		FALSE
9901.33	55519.2	217	3.36779		4285.5	456.001	0.0175034	2.31043		FALSE
9904.13	55527	202	3.135		4536.29	552.484	0.0162934	2.18331		FALSE
9908.03	55537.9	197	3.0574		5031.18	500.942	0.0158901	1.96933		FALSE
9911.3	55547	180	2.79356		4426.82	354.277	0.0145189	2.23892		FALSE
9914.88	55557	206	3.19708		6307.52	435.163	0.0166161	1.57191		FALSE
9918.07	55565.9	159	2.46765		6142.93	311.607	0.012825	1.61455		FALSE
9921.61	55575.7	178	2.76252		5254.98	437.027	0.0143576	1.88804		FALSE
9924.65	55584.2	178	2.76252		5043.73	454.619	0.0143576	1.96772		FALSE
9928.16	55594	159	2.46765		4896.51	418.387	0.012825	2.0276		FALSE
9932.08	55604.9	151	2.34349		4048.35	366.824	0.0121798	2.45336		FALSE
9934.99	55613	132	2.04861		4639.75	262.319	0.0106472	2.14128		FALSE
10173.9	56274.4	131	2.04574		4758.24	341.452	0.0105665	2.13817		FALSE
10178	56285.7	148	2.32497		4232.14	397.817	0.0119378	2.40493		FALSE
10180.7	56293	146	2.29355		6743.04	287.596	0.0117764	1.5098		FALSE
10184.7	56304.2	169	2.65486		4927.93	444.477	0.0136316	2.06674		FALSE
10199.6	56345	205	3.2204		8748.27	530.275	0.0165354	1.1659		FALSE
10203.2	56355.1	204	3.20469		4091.07	686.857	0.0164548	2.49403		FALSE
10206.1	56363	200	3.14185		3748.62	429.883	0.0161321	2.72263		FALSE
10209.8	56373	264	4.14724		7952.9	648.015	0.0212944	1.28378		FALSE
10213.4	56383	273	4.28863		9229.42	529.404	0.0220203	1.10661		FALSE
10217	56392.8	301	4.72849		6195.72	925.541	0.0242788	1.64904		FALSE
10220.3	56402.1	313	4.917		7133.58	649.218	0.0252468	1.43271		FALSE
10223.6	56411	379	5.95381		12973.4	922.542	0.0305704	0.788043		FALSE
10227.9	56423	418	6.56647		9288.52	1080.37	0.0337161	1.10114		FALSE
10234.6	56441.3	680	10.6823		2073.18	4221.86	0.0548492	4.9367		FALSE
10237.4	56448.8	624	9.80257		1966.88	4086.29	0.0503322	5.20487		FALSE
10247.8	56477.4	233	3.66026		5194.28	616.617	0.0187939	1.9729		FALSE
10252.7	56491	182	2.85908		4708.21	495.995	0.0146802	2.17763		FALSE
10255.6	56498.9	157	2.46635		5006.59	418.974	0.0126637	2.04843		FALSE
10258.6	56507	168	2.63915		6028.49	328.636	0.013551	1.70169		FALSE
10261.5	56515	174	2.73341		12689.1	321.293	0.0140349	0.808684		FALSE
10265.3	56525.5	160	2.51348		4880.43	443.919	0.0129057	2.10336		FALSE
10269.1	56535.8	179	2.81196		4923.23	494.127	0.0144382	2.08585		FALSE
10271.7	56543	211	3.31465		7667.03	406.606	0.0170194	1.33973		FALSE
10275.4	56553	210	3.29894		9214.39	397.63	0.0169387	1.11514		FALSE
10279	56562.9	194	3.0476		6752.69	622.504	0.0156482	1.52221		FALSE
10281.9	56571	203	3.18898		10947.2	367.632	0.0163741	0.939227		FALSE
10285.6	56581	167	2.62345		8977.08	328.233	0.0134703	1.14576		FALSE
10289	56590.3	167	2.62345		6603.93	521.054	0.0134703	1.55801		FALSE
10292.2	56599	176	2.76483		14082.1	230.954	0.0141963	0.730867		FALSE
10303.9	56631	152	2.38781		12229.2	264.634	0.0122604	0.842563		FALSE
10328	56697	148	2.32497		13875.6	378.344	0.0119378	0.744331		FALSE
10331.7	56707	155	2.43493		4702.97	320.185	0.0125024	2.19684		FALSE
10336.3	56719.5	198	3.11043		4014.78	627.307	0.0159708	2.57456		FALSE
10339.7	56728.9	247	3.88019		6181.84	625.831	0.0199232	1.6726		FALSE
10343.4	56739	302	4.74419		7338.12	945.445	0.0243595	1.40954		FALSE
10346.4	56747.1	268	4.21008		1620.27	1978.28	0.021617	6.38559		FALSE
12603.7	62607	124	2.18773		10808.8	162.904	0.0100019	1.16606		FALSE
12607.7	62616.8	118	2.08187		7635.87	204.774	0.00951795	1.65111		FALSE
12611	62625	115	2.02894		7986.87	199.144	0.00927597	1.57896		FALSE
12615	62635	139	2.45237		10054	192.44	0.0112118	1.25473		FALSE
12619	62644.9	132	2.32887		8410.1	219.959	0.0106472	1.50046		FALSE

## Sheet: ICDC_LM142-1_0_H1_1
Spectrum: ICDC LM142-1\0_H1\1 1SLin, "Baseline subt." (D:\Data\BioTyperRealTimeProcessing\China CDC\20121016danhezengshengxinglisitejun\ICDC LM142-1\0_H1\1)
m/z	time	Intens.	SN	Quality Fac.	Res.	Area	Rel. Intens.	FWHM	Chi^2	Bk. Peak
2158.64	26133	121	2.04488		4377	170.199	0.0090596	0.493177		FALSE
2752.98	29456.5	475.875	8.01372		458.553	3180.24	0.0356301	6.00363		FALSE
2999.55	30728.7	261	4.35829		1882.89	694.015	0.0195418	1.59305		FALSE
3000.88	30735.4	275	4.59207		1120.27	1029.12	0.02059	2.67871		FALSE
3177.38	31614.2	687	11.475		1518.85	2096.96	0.0514376	2.09197		FALSE
3178.83	31621.4	710	11.8592		1098.55	2841.1	0.0531596	2.89367		FALSE
3191.05	31681.3	664	11.0909		605.292	4526.44	0.0497155	5.27192		FALSE
3197.14	31711.1	211	3.52435		3911.61	249.495	0.0157981	0.817346		FALSE
3198.62	31718.4	177	2.95645		2211.93	254.61	0.0132525	1.44607		FALSE
3201.19	31730.9	165	2.75601		2532.5	215.308	0.012354	1.26404		FALSE
3203.05	31740	125	2.08789		2787.91	172.745	0.00935909	1.14891		FALSE
3246.95	31953.9	925	15.3462		1456.09	2766.02	0.0692573	2.22991		FALSE
3247.27	31955.5	915	15.1803		659.014	5533.24	0.0685085	4.92747		FALSE
3252.18	31979.3	237	3.93193		2076.35	690.697	0.0177448	1.5663		FALSE
3256.23	31999	148	2.45538		3644.01	210.688	0.0110812	0.893582		FALSE
3682.07	34000.9	127	2.11636		4038.37	174.883	0.00950883	0.91177		FALSE
3683.98	34009.6	124	2.06637		4323.22	169.165	0.00928422	0.852139		FALSE
3686.03	34019	139	2.31633		5041.49	183.195	0.0104073	0.73114		FALSE
3688.22	34029	185	3.08289		4335.9	203.385	0.0138515	0.850623		FALSE
3690.26	34038.3	231	3.84944		3337.52	337.91	0.0172956	1.10569		FALSE
3692.47	34048.3	311	5.18258		3681.16	469.998	0.0232854	1.00307		FALSE
3698.35	34075.1	1493	24.8797		714.258	9505.09	0.111785	5.17789		FALSE
3705.32	34106.8	288	4.79931		6739.58	333.505	0.0215633	0.549785		FALSE
3706.87	34113.9	207	3.4495		3855.51	334.227	0.0154987	0.961448		FALSE
3709.13	34124.2	168	2.7996		2214.18	342.815	0.0125786	1.67517		FALSE
3710.2	34129	173	2.88292		8430.13	136.141	0.012953	0.440112		FALSE
3711.52	34135	129	2.14969		2772.36	161.444	0.00965858	1.33876		FALSE
3713.28	34143	132	2.19968		2821.05	212.978	0.0098832	1.31627		FALSE
3715.77	34154.3	137	2.283		2531.9	227.213	0.0102576	1.46758		FALSE
3717.67	34162.9	136	2.26634		2263.77	213.376	0.0101827	1.64225		FALSE
4321.91	36803.2	1908	31.4723		551.678	16784	0.142857	7.83412		FALSE
4342.85	36891.3	145	2.39176		3170.38	242.256	0.0108565	1.36982		FALSE
4347.53	36910.9	138	2.2763		5135.34	168.952	0.0103324	0.84659		FALSE
4356.35	36948	128	2.11135		3481.07	213.091	0.00958371	1.25144		FALSE
4494.47	37522.9	122	2.01684		4729.56	161.167	0.00913447	0.950293		FALSE
4496.43	37531	121	2.00031		5305.06	146.025	0.0090596	0.847574		FALSE
4501.03	37550	168	2.77729		2868.09	361.03	0.0125786	1.56934		FALSE
4503.22	37559	199	3.28977		4563.91	254.1	0.0148997	0.986702		FALSE
4505.35	37567.8	161	2.66157		4032.88	280.501	0.0120545	1.11715		FALSE
4507.58	37577	164	2.71117		7372.32	210.943	0.0122791	0.611419		FALSE
4516.74	37614.7	600	9.9189		935.513	4113.65	0.0449236	4.82809		FALSE
4522.74	37639.5	230	3.80224		4753.11	316.759	0.0172207	0.951533		FALSE
4526.51	37655	150	2.48015		2639.12	311.481	0.0112309	1.71516		FALSE
4625.84	38061.6	131	2.166		2992.94	195.273	0.00980833	1.54558		FALSE
4627.16	38067	154	2.54629		2988.42	317.186	0.0115304	1.54836		FALSE
4693.22	38335	131	2.16635		5904.97	280.963	0.00980833	0.794791		FALSE
4828.98	38879.8	135	2.23691		1523.98	486.249	0.0101078	3.16866		FALSE
4831.26	38889	162	2.68429		5858.77	218.156	0.0121294	0.824621		FALSE
4832.78	38895	175	2.89969		3367.8	319.261	0.0131027	1.43499		FALSE
4835.29	38905	225	3.72818		4657.25	305.822	0.0168464	1.03823		FALSE
4838.03	38915.9	234	3.8773		3480.44	444.225	0.0175202	1.39006		FALSE
4840.31	38925	303	5.02061		5529.68	539.04	0.0226864	0.875333		FALSE
4842.64	38934.3	408	6.76043		4115.45	708.115	0.0305481	1.1767		FALSE
4845.29	38944.8	469	7.77118		3582.78	895.55	0.0351153	1.35238		FALSE
4847.35	38953	616	10.2069		6588.11	1095.95	0.0461216	0.735772		FALSE
4852.06	38971.7	1037	17.1828		2158.16	3802.27	0.077643	2.24824		FALSE
4854.38	38981	1113	18.442		4243.04	2119.29	0.0833333	1.14408		FALSE
4856.88	38990.9	1192	19.7511		4533.32	2258.57	0.0892483	1.07137		FALSE
4859.38	39000.8	1419	23.5124		4230.3	2680.18	0.106244	1.14871		FALSE
4874.03	39059	13356	221.305		783.972	139005	1	6.21709		FALSE
4893.17	39134.9	2235	37.0332		903.863	21395.3	0.167341	5.41363		FALSE
4902.29	39170.9	1266	20.9772		4945	2444.72	0.0947889	0.991363		FALSE
4908.37	39195	944	15.6418		3314.63	1889.41	0.0706798	1.48082		FALSE
4910.9	39205	939	15.5589		4736.1	1392	0.0703055	1.03691		FALSE
4913.26	39214.3	935	15.4926		3590.54	1803.9	0.070006	1.36839		FALSE
4915.44	39222.9	791	13.1066		4337.84	1484.86	0.0592243	1.13315		FALSE
4917.97	39232.9	706	11.6982		3596.23	1018.68	0.0528601	1.36753		FALSE
4920.5	39242.9	663	10.9857		3731.16	1238.45	0.0496406	1.31876		FALSE
4922.72	39251.6	616	10.2069		3766.49	1148.37	0.0461216	1.30698		FALSE
4925.08	39261	575	9.52023		3455.09	822.142	0.0430518	1.42545		FALSE
4927.25	39269.5	469	7.7652		3775.86	871.092	0.0351153	1.30493		FALSE
4929.64	39279	419	6.93735		4675.07	594.55	0.0313717	1.05445		FALSE
4931.89	39287.8	392	6.49032		3981.4	744.799	0.0293501	1.23873		FALSE
4934.2	39297	372	6.15918		5693.18	503.135	0.0278527	0.866687		FALSE
4936.73	39306.9	348	5.76181		5492.85	584.812	0.0260557	0.898757		FALSE
4939.07	39316.2	295	4.88429		4400.71	426.675	0.0220875	1.12234		FALSE
4941.31	39325	276	4.56971		5851.37	486.086	0.0206649	0.84447		FALSE
4942.84	39331	226	3.74187		3500.42	433.271	0.0169212	1.41207		FALSE
4945.38	39341	219	3.62597		3844	312.696	0.0163971	1.28652		FALSE
4947.88	39350.8	205	3.39417		2744.93	469.617	0.0153489	1.80255		FALSE
4950.45	39361	160	2.64911		6200.34	156.827	0.0119796	0.798417		FALSE
4952.46	39368.9	162	2.68222		4494.98	283.587	0.0121294	1.10178		FALSE
4955.03	39379	133	2.20207		6767.23	183.369	0.00995807	0.732209		FALSE
4957.03	39386.9	133	2.20207		4919.03	196.18	0.00995807	1.00773		FALSE
4960.09	39398.9	180	2.98025		1546.04	831.855	0.0134771	3.20825		FALSE
5094.73	39924.8	129	2.14933		2689.99	281.436	0.00965858	1.89396		FALSE
5097.01	39933.7	133	2.21598		2782.81	228.059	0.00995807	1.83161		FALSE
5099.4	39943	145	2.41592		5733.07	238.108	0.0108565	0.889472		FALSE
5101.98	39953	158	2.63252		5586.26	217.002	0.0118299	0.913308		FALSE
5106.58	39970.8	236	3.93211		1895.8	783.755	0.01767	2.69362		FALSE
5109.21	39981	295	4.91514		4127.83	677.431	0.0220875	1.23775		FALSE
5115.68	40006.1	874	14.5621		932.447	7124.73	0.0654388	5.48629		FALSE
5124.37	40039.7	268	4.46528		4130.75	515.315	0.0200659	1.24054		FALSE
5126.77	40049	228	3.79882		7512.28	327.272	0.017071	0.682452		FALSE
5132.46	40071	185	3.08238		4981.64	345.903	0.0138515	1.03027		FALSE
5136.59	40087	178	2.96575		3807.01	311.64	0.0133273	1.34925		FALSE
5150.57	40140.9	126	2.09935		4952.47	219.693	0.00943396	1.04		FALSE
5170.15	40216.4	194	3.23233		1184.57	1229.25	0.0145253	4.36458		FALSE
5962.03	43158.8	137.5	2.2343		3984.59	255.344	0.010295	1.49627		FALSE
5964.03	43166	140	2.27492		4954.79	212.067	0.0104822	1.20369		FALSE
5967.06	43176.9	141.5	2.29929		4425.49	256.774	0.0105945	1.34834		FALSE
5969.33	43185	124	2.01493		6475.79	173.528	0.00928422	0.921792		FALSE
5972.11	43195	125	2.03118		4878.91	233.387	0.00935909	1.22407		FALSE
5974.88	43204.9	146	2.37242		4275.42	268.429	0.0109314	1.39749		FALSE
5980.23	43224.1	157	2.55116		3888.77	310.467	0.011755	1.53782		FALSE
5983.09	43234.3	177	2.87615		4567.68	357.487	0.0132525	1.30988		FALSE
5987.73	43250.9	311	5.05357		4647.44	1066.23	0.0232854	1.28839		FALSE
5991.04	43262.8	333	5.41106		3635.22	878.411	0.0249326	1.64805		FALSE
6004.75	43311.9	1414	22.9767		744.753	16030.9	0.10587	8.06274		FALSE
6014.05	43345.1	237	3.85112		3119.1	849.508	0.0177448	1.92814		FALSE
6019.62	43365	136	2.20992		4560.1	324.223	0.0101827	1.32006		FALSE
6022.98	43377	124	2.01493		7922.69	130.892	0.00928422	0.760219		FALSE
6025.22	43385	160	2.59991		6241.38	231.107	0.0119796	0.965366		FALSE
6028.02	43395	172	2.7949		7149.74	379.942	0.0128781	0.84311		FALSE
6030.92	43405.3	163	2.64866		3785.82	342.919	0.0122043	1.59303		FALSE
6033.07	43413	171	2.77865		5826.13	324.257	0.0128032	1.03552		FALSE
6036.41	43424.9	136	2.20992		5236.75	215.968	0.0101827	1.1527		FALSE
6038.11	43431	147	2.38867		6047.03	222.738	0.0110063	0.998525		FALSE
6040.92	43441	169	2.74615		5118.42	360.011	0.0126535	1.18023		FALSE
6043.72	43451	144	2.33992		4939.24	210.425	0.0107817	1.22361		FALSE
6045.97	43459	128	2.07993		5621.55	181.63	0.00958371	1.0755		FALSE
6310.3	44390.9	132.5	2.15605		5917.78	214.985	0.00992063	1.06633		FALSE
6314.89	44406.9	229.5	3.73445		3827.94	835.348	0.0171833	1.64969		FALSE
6317.2	44415	245.5	3.9948		7824.93	385.048	0.0183813	0.807317		FALSE
6320.06	44425	269.5	4.38533		7641.45	509.027	0.0201782	0.827077		FALSE
6322.59	44433.8	246.5	4.01107		4308.04	405.434	0.0184561	1.46762		FALSE
6325.23	44443	268.5	4.36906		4470.82	534.185	0.0201033	1.41478		FALSE
6327.88	44452.2	273.5	4.45042		5095.83	443.49	0.0204777	1.24178		FALSE
6330.56	44461.5	317.5	5.16639		3755.78	644.754	0.0237721	1.68555		FALSE
6333.27	44471	368.5	5.99627		4991.21	733.859	0.0275906	1.26888		FALSE
6336.11	44480.9	426.5	6.94005		4879.01	687.844	0.0319332	1.29865		FALSE
6344.06	44508.6	749.5	12.1959		1437.67	4443.24	0.0561171	4.41275		FALSE
6345.91	44515	790.5	12.8631		8830.41	1341.66	0.0591869	0.718643		FALSE
6348.79	44525	838.5	13.6442		10252	2329.05	0.0627808	0.619275		FALSE
6360.09	44564.3	3975.5	64.6898		841.129	45935.1	0.297656	7.56137		FALSE
6375.27	44617	821.5	13.2758		4072.37	1394.23	0.0615079	1.56549		FALSE
6386.27	44655.1	3459.5	55.9069		874.46	40259.1	0.259022	7.30309		FALSE
6401.49	44707.9	707.5	11.4335		3661.04	1203.74	0.0529724	1.74854		FALSE
6404.66	44718.9	640.5	10.3507		3949.96	1101.73	0.047956	1.62145		FALSE
6407.56	44729	641.5	10.3669		3727.74	1460.4	0.0480308	1.71889		FALSE
6410.46	44739	655.5	10.5932		11094.3	742.684	0.0490791	0.577814		FALSE
6412.19	44745	639.5	10.3346		5553.77	1082.05	0.0478811	1.15456		FALSE
6414.51	44753	613.5	9.91441		5727.8	1371.89	0.0459344	1.11989		FALSE
6420.87	44775	666.5	10.7709		8326.13	1448.9	0.0499027	0.771171		FALSE
6423.09	44782.7	673.5	10.884		1481.03	4185.97	0.0504268	4.33691		FALSE
6434.17	44821	327.5	5.29254		3153.52	724.65	0.0245208	2.04031		FALSE
6437.02	44830.8	299.5	4.84004		2551.37	1493.93	0.0224244	2.52297		FALSE
6442.86	44851	229.5	3.70881		4044.38	387.537	0.0171833	1.59304		FALSE
6445.75	44860.9	245.5	3.96738		5533.97	501.446	0.0183813	1.16476		FALSE
6448.41	44870.1	214.5	3.46641		4832.03	449.143	0.0160602	1.33451		FALSE
6451.32	44880.2	196.5	3.17552		4000.99	418.715	0.0147125	1.61243		FALSE
6454.16	44890	180.5	2.91695		4818.47	297.64	0.0135145	1.33946		FALSE
6456.77	44899	190.5	3.07856		3888.17	405.019	0.0142633	1.66062		FALSE
6459.65	44908.9	202.5	3.27248		4614.95	417.432	0.0151617	1.39972		FALSE
6462.25	44917.9	190.5	3.07856		4133.9	319.798	0.0142633	1.56323		FALSE
6464.6	44926	166.5	2.69071		3795.3	410.513	0.0124663	1.70332		FALSE
6468.33	44938.8	131.5	2.12509		4330.54	216.124	0.00984576	1.49365		FALSE
6470.69	44947	132.5	2.14125		4330.13	270.724	0.00992063	1.49434		FALSE
6725.62	45816.8	159.5	2.5999		6980.96	323.046	0.0119422	0.963423		FALSE
6728.03	45825	249.5	4.06693		7627.06	576.34	0.0186807	0.882126		FALSE
6730.13	45832.1	193.5	3.15411		4882.02	613.465	0.0144879	1.37855		FALSE
7012.26	46775.5	153	2.51001		3316.09	406.568	0.0114555	2.11462		FALSE
7014.51	46783	175	2.87093		5046	272.16	0.0131027	1.39011		FALSE
7091.47	47037	157	2.57564		5439.25	315.156	0.011755	1.30376		FALSE
7094.48	47046.9	150	2.4608		6515.92	269.521	0.0112309	1.08879		FALSE
7337.42	47839.7	142	2.34445		5830.49	376.956	0.0106319	1.25845		FALSE
7339.88	47847.7	168	2.77372		4458.61	390.272	0.0125786	1.64623		FALSE
7342.76	47857	194	3.20299		3827.84	341.71	0.0145253	1.91825		FALSE
7345.83	47866.9	224	3.69829		5621.68	499.216	0.0167715	1.3067		FALSE
7356.98	47903	456	7.52867		10615.5	814.721	0.034142	0.693038		FALSE
7359.45	47911	443	7.31403		7918.95	797.915	0.0331686	0.929346		FALSE
7361.92	47919	418	6.90128		5873.21	766.015	0.0312968	1.25347		FALSE
7365.02	47929	418	6.90128		7407.73	755.465	0.0312968	0.994235		FALSE
7368.1	47938.9	441	7.28101		4228.53	1057.08	0.0330189	1.74247		FALSE
7370.57	47946.9	470	7.75981		4480.32	1126.02	0.0351902	1.6451		FALSE
7383.47	47988.5	991	16.3616		1556.75	8978.29	0.0741989	4.74288		FALSE
7385.69	47995.7	1051	17.3523		6310.6	2541.67	0.0786912	1.17036		FALSE
7399.34	48039.7	3480	57.4556		750.77	52126.9	0.260557	9.85567		FALSE
7425.82	48125	468	7.72679		6375.47	1353.29	0.0350404	1.16475		FALSE
7428.93	48135	472	7.79283		7993.83	811.677	0.0353399	0.929333		FALSE
7431.8	48144.2	468	7.72679		5037.83	848.429	0.0350404	1.4752		FALSE
7435.14	48154.9	508	8.3872		6472.16	1173.52	0.0380353	1.14879		FALSE
7437.62	48162.9	534	8.81647		5217.76	1215.29	0.039982	1.42544		FALSE
7440.11	48170.9	456	7.52867		3762.59	1039.09	0.034142	1.97739		FALSE
7443.22	48180.9	377	6.22436		4830.01	655.145	0.028227	1.54104		FALSE
7446.33	48190.9	315	5.20072		6863.35	680.609	0.0235849	1.08494		FALSE
7449.08	48199.7	262	4.32568		5573.56	464.167	0.0196167	1.3365		FALSE
7451.97	48209	232	3.83037		4029.08	554.13	0.0173705	1.84955		FALSE
7454.76	48218	214	3.53319		5123.08	383.759	0.0160228	1.45513		FALSE
7457.88	48228	199	3.28554		4239.64	469.475	0.0148997	1.75908		FALSE
7460.63	48236.8	198	3.26903		5832.15	422.353	0.0148248	1.27922		FALSE
7463.15	48244.9	160	2.64164		3832.06	361.779	0.0119796	1.94755		FALSE
7466.28	48255	140	2.31143		11134.4	222.768	0.0104822	0.670561		FALSE
7472.29	48274.3	133	2.19586		5049.49	235.481	0.00995807	1.47981		FALSE
7516.86	48417	124	2.05397		8012.37	216.483	0.00928422	0.938157		FALSE
7519.99	48427	154	2.55089		4157.05	325.711	0.0115304	1.80897		FALSE
7523.71	48438.9	213	3.52818		4099.99	565.541	0.0159479	1.83506		FALSE
7525.62	48445	248	4.10793		8887.75	539.568	0.0185684	0.84674		FALSE
7528.51	48454.2	203	3.36254		6590.65	524.472	0.0151992	1.1423		FALSE
7531.86	48464.9	156	2.58402		5504.34	339.878	0.0116801	1.36835		FALSE
7534.38	48473	145	2.40181		5510.66	296.058	0.0108565	1.36724		FALSE
7540.02	48491	127	2.10366		6386.99	277.07	0.00950883	1.18053		FALSE
7543.15	48501	142	2.35212		10671.8	267.269	0.0106319	0.706831		FALSE
7940.04	49751.8	283	4.72239		1083.69	2417.11	0.021189	7.32685		FALSE
8070.13	50155	123	2.08326		4029.6	264.898	0.00920934	2.00271		FALSE
8073.36	50164.9	160	2.70993		5290.73	368.234	0.0119796	1.52594		FALSE
8079.84	50184.9	275	4.65769		4636.03	1315.09	0.02059	1.74283		FALSE
8082.72	50193.8	313	5.3013		4106.44	922.692	0.0234352	1.9683		FALSE
8085.66	50202.9	276	4.67463		2517.57	1030.8	0.0206649	3.21169		FALSE
8091.53	50221	143	2.422		8399.54	294.09	0.0107068	0.96333		FALSE
8979.31	52887	116	2.07618		4426.65	246.601	0.00868524	2.02846		FALSE
8982.69	52896.9	119	2.12987		4352.38	304.444	0.00890985	2.06386		FALSE
8985.46	52905	150.25	2.68919		4637.23	380.421	0.0112496	1.93768		FALSE
8989.11	52915.7	155.75	2.78763		4791.54	301.725	0.0116614	1.87604		FALSE
8996.14	52936.3	183	3.27535		6055.46	464.957	0.0137017	1.48562		FALSE
9002.3	52954.3	234	4.18815		6832.79	462.084	0.0175202	1.31752		FALSE
9005.29	52963	232.25	4.15683		4312.77	908.704	0.0173892	2.08805		FALSE
9013.44	52986.8	213.25	3.81677		6446.17	553.685	0.0159666	1.39826		FALSE
9030.17	53035.7	497.75	8.90878		2134.31	3752.12	0.0372679	4.23095		FALSE
9032.79	53043.3	523.25	9.36518		1723.95	3155	0.0391771	5.2396		FALSE
9039.48	53062.9	327.5	5.86163		5957.21	766.796	0.0245208	1.5174		FALSE
9042.94	53072.9	222	3.97338		5114.49	407.078	0.0166217	1.7681		FALSE
9045.7	53081	163.25	2.92186		5259.21	361.317	0.012223	1.71997		FALSE
9245.92	53661.8	114.25	2.07557		5957.81	283.785	0.00855421	1.5519		FALSE
9249.78	53672.9	169.25	3.07474		6641.8	483.495	0.0126722	1.39266		FALSE
9252.58	53681	189.25	3.43808		4861.2	441.01	0.0141697	1.90335		FALSE
9569.38	54587	113.625	2.10021		6705.1	208.179	0.00850741	1.42718		FALSE
9579.26	54615	118.625	2.19263		10517.5	176.209	0.00888178	0.910793		FALSE
9595.45	54660.9	129.625	2.39595		7086.26	246.792	0.00970538	1.35409		FALSE
9597.91	54667.9	133.625	2.46989		3672.95	355.704	0.0100049	2.61313		FALSE
9601.85	54679	149.625	2.76563		4730.9	305.413	0.0112028	2.0296		FALSE
9604.67	54687	171.625	3.19065		9457.57	325.063	0.01285	1.01555		FALSE
9609.58	54700.9	197.625	3.67401		3864.27	744.574	0.0147967	2.48678		FALSE
9611.72	54706.9	207.625	3.85992		7546.02	403.892	0.0155454	1.27375		FALSE
9614.98	54716.1	224.625	4.17596		5553.19	582.192	0.0168183	1.73143		FALSE
9618.52	54726.2	265.625	4.93818		5352.71	670.655	0.0198881	1.79694		FALSE
9621.84	54735.6	275.625	5.12409		5068.38	730.518	0.0206368	1.89841		FALSE
9625.17	54745	304.625	5.66322		6661.98	788.015	0.0228081	1.44479		FALSE
9628.32	54753.9	326.625	6.07222		5157.65	888.224	0.0244553	1.86681		FALSE
9632.23	54765	357.625	6.64854		5224.6	957.375	0.0267764	1.84363		FALSE
9635.08	54773	361.625	6.7229		10122.2	749.082	0.0270758	0.951877		FALSE
9639.75	54786.2	402.625	7.48512		3592.25	1373.18	0.0301456	2.68348		FALSE
9650.24	54815.8	521.625	9.69743		3233.79	2758.46	0.0390555	2.98419		FALSE
9653.68	54825.5	593.625	11.036		6746.22	1952.4	0.0444463	1.43098		FALSE
9657	54834.9	616.625	11.4636		7088.96	1272.95	0.0461684	1.36226		FALSE
9660.25	54844.1	683.625	12.7091		5617.78	1857.33	0.0511849	1.71959		FALSE
9663.56	54853.4	759.625	14.122		5554.45	2074.56	0.0568752	1.73979		FALSE
9666.9	54862.9	846.625	15.7394		7050.64	1735.25	0.0633891	1.37107		FALSE
9670.44	54872.9	931.625	17.3197		5846.67	2502.1	0.0697533	1.65401		FALSE
9673.31	54880.9	1007.62	18.7326		6354.85	2086.23	0.0754436	1.52219		FALSE
9680.38	54900.9	1238.62	23.027		2666.58	7260.75	0.0927392	3.63026		FALSE
9686.5	54918.2	1564.62	29.0876		4007.81	8998.71	0.117148	2.41691		FALSE
9696.74	54947	2036.62	37.8625		1974.54	16585.7	0.152488	4.91088		FALSE
9699.22	54954	2256.62	41.9525		4968.19	6257.58	0.16896	1.95226		FALSE
9750.45	55098.1	8866.62	164.838		286.541	450734	0.663868	34.0281		FALSE
9788.04	55203.7	2951.62	54.8731		5556.33	8313.28	0.220996	1.7616		FALSE
9791.06	55212.1	2837.62	53.1299		4613.05	7942.66	0.212461	2.12247		FALSE
9794.28	55221.2	2721.62	50.958		5102.88	9468.28	0.203775	1.91936		FALSE
9798.46	55232.9	2558.62	47.9061		12233.6	7134.91	0.191571	0.80095		FALSE
9801.47	55241.3	2420.62	45.3222		3976.63	14427.5	0.181239	2.46477		FALSE
9807.82	55259.1	2073.62	38.8252		1158.49	28761.2	0.155258	8.46601		FALSE
9824.33	55305.3	1578.62	29.5572		1163.3	22630.2	0.118196	8.44521		FALSE
9842.19	55355.3	1069.62	20.027		5914.7	2970.32	0.0800857	1.66402		FALSE
9845.65	55365	1024.62	19.1844		6805.4	2790.99	0.0767165	1.44674		FALSE
9849.22	55375	975.625	18.267		8090.61	2649.19	0.0730477	1.21736		FALSE
9852.76	55384.9	912.625	17.0874		5954.08	2537.57	0.0683307	1.65479		FALSE
9855.66	55393	884.625	16.5632		5843.41	2412.24	0.0662343	1.68663		FALSE
9859.24	55403	812.625	15.2151		7077.78	1688.77	0.0608434	1.39298		FALSE
9862.35	55411.7	732.625	13.7172		5853.85	2009.73	0.0548536	1.68476		FALSE
9865.69	55421	685.625	12.8372		4659.97	1911.03	0.0513346	2.11712		FALSE
9869.26	55431	646.625	12.107		8039.59	1343.21	0.0484146	1.22758		FALSE
9872.36	55439.6	595.625	11.1521		5445.65	2013.47	0.0445961	1.81289		FALSE
9882.88	55469	507.625	9.50445		8129.86	1057.14	0.0380073	1.21563		FALSE
9890.04	55489	466.625	8.73679		6096.18	976.608	0.0349375	1.62234		FALSE
9892.91	55497	441.625	8.26871		3850.69	1223.04	0.0330657	2.56913		FALSE
9896.5	55507	449.625	8.41849		9936.99	909.429	0.0336646	0.995925		FALSE
9900.08	55517	425.625	7.96913		9196.98	1131.42	0.0318677	1.07645		FALSE
9902.95	55525	395.625	7.40743		5947.05	1079.91	0.0296215	1.66519		FALSE
9906.5	55534.9	372.625	6.97679		7907.18	972.545	0.0278994	1.25285		FALSE
9910.12	55545	338.625	6.3402		10893.2	678.883	0.0253538	0.909751		FALSE
9912.95	55552.8	328.625	6.15297		6134.89	863.267	0.024605	1.61583		FALSE
9915.87	55561	309.625	5.79722		7676.98	627.422	0.0231825	1.29164		FALSE
9923.05	55581	296.625	5.55382		12145.7	403.227	0.0222091	0.817001		FALSE
9925.91	55589	277.625	5.19807		9370.94	561.741	0.0207865	1.05922		FALSE
9931.92	55605.7	219.625	4.11212		7399.96	451.477	0.0164439	1.34216		FALSE
9935.2	55614.8	201.625	3.7751		8553.72	422.175	0.0150962	1.16151		FALSE
9938.52	55624.1	195.625	3.66276		5027.63	525.1	0.014647	1.97678		FALSE
9941.68	55632.9	186.625	3.49425		6051.63	480.698	0.0139731	1.64281		FALSE
9945.03	55642.2	178.625	3.34446		5555.19	454.395	0.0133741	1.79022		FALSE
9948.19	55651	186.625	3.49425		6494.62	352.366	0.0139731	1.53176		FALSE
9951.78	55661	173.625	3.25084		9238.4	372.187	0.0129998	1.07722		FALSE
9955.06	55670.1	154.625	2.8951		6856.36	299.623	0.0115772	1.45194		FALSE
9958.48	55679.6	136.625	2.55808		5206.55	345.072	0.0102295	1.91268		FALSE
9961.82	55688.9	134.625	2.52063		4534.85	328.794	0.0100797	2.19673		FALSE
9964.74	55697	128.625	2.40829		7955.74	392.868	0.0096305	1.25252		FALSE
9982.73	55747	106.625	2.01154		12028.8	260.939	0.0079833	0.8299		FALSE
9993.22	55776.1	107.625	2.03041		5897.34	331.735	0.00805818	1.69453		FALSE
9996.41	55785	112.625	2.12473		10186.1	207.004	0.00843254	0.981379		FALSE
10005.8	55811	114.625	2.16246		11895.3	197.643	0.00858229	0.841153		FALSE
10009.4	55821	130.625	2.46431		6850.07	275.794	0.00978025	1.46121		FALSE
10019.5	55849	124.625	2.35112		5795.71	275.805	0.00933101	1.72878		FALSE
10023.1	55859	116.625	2.2002		5903.51	271.204	0.00873203	1.69782		FALSE
10026.9	55869.6	106.625	2.01154		4648.82	287.483	0.0079833	2.15688		FALSE
10030.3	55878.9	114.625	2.16246		5447.45	290.294	0.00858229	1.84128		FALSE
10033.2	55887	121.625	2.29452		5367.1	304.944	0.00910639	1.86939		FALSE
10037.8	55899.8	127.625	2.40772		5013.25	332.409	0.00955563	2.00226		FALSE
10041.1	55909	146.625	2.76616		5304.02	276.799	0.0109782	1.89312		FALSE
10044.7	55918.8	146.625	2.76616		7307.85	347.542	0.0109782	1.37451		FALSE
10047.9	55927.6	142.625	2.6907		5936.62	349.433	0.0106787	1.69252		FALSE
10051	55936.3	150.625	2.84162		6230.99	358.134	0.0112777	1.61307		FALSE
10054.9	55946.9	142.625	2.6907		8924.82	259.912	0.0106787	1.12662		FALSE
10057.8	55955	140.625	2.65297		4743.79	249.921	0.010529	2.1202		FALSE
10061.4	55965	149.625	2.82276		6680.11	334.976	0.0112028	1.50617		FALSE
10065	55975	124.625	2.35112		12154.8	217.742	0.00933101	0.828067		FALSE
10067.9	55983	123.625	2.33225		5566.45	279.262	0.00925614	1.80867		FALSE
10149	56207	110.625	2.087		2623.42	351.836	0.00828279	3.86863		FALSE
10152	56215	131.625	2.48318		11923.7	241.555	0.00985512	0.851409		FALSE
10155.6	56225	125.625	2.36999		9241.63	388.717	0.00940588	1.0989		FALSE
10159.2	56235	134.625	2.53978		9872.79	311.707	0.0100797	1.02901		FALSE
10162.9	56245	148.625	2.80389		10266.8	265.111	0.011128	0.989879		FALSE
10165.8	56253	156.625	2.95482		8613.14	353.697	0.0117269	1.18026		FALSE
10170.1	56264.9	143.625	2.70957		7600.76	280.195	0.0107536	1.33804		FALSE
10173	56273	170.625	3.21894		7996.75	318.126	0.0127752	1.27214		FALSE
10175.9	56281	168.625	3.21882		8229.21	399.951	0.0126254	1.23656		FALSE
10179.6	56291	177.625	3.39062		3109.15	688.023	0.0132993	3.27407		FALSE
10183.2	56301	178.625	3.40971		14001.2	360.842	0.0133741	0.72731		FALSE
10186.1	56309	192.625	3.67695		5601.14	400.175	0.0144224	1.81858		FALSE
10189.7	56319	230.625	4.40232		8093.25	572.374	0.0172675	1.25904		FALSE
10193.7	56329.8	214.625	4.0969		5018	605.302	0.0160696	2.03142		FALSE
10196.3	56337	243.625	4.65047		8094.25	488.526	0.0182409	1.2597		FALSE
10199.5	56345.9	211.625	4.03963		7006.24	451.201	0.0158449	1.45578		FALSE
10202.9	56355	226.625	4.32596		6715.33	620.756	0.016968	1.51934		FALSE
10206.5	56365	260.625	4.97497		11394.2	642.321	0.0195137	0.895763		FALSE
10210.1	56375	254.625	4.86044		8499.57	679.852	0.0190645	1.20125		FALSE
10214.1	56386	273.625	5.22313		4621.16	767.444	0.020487	2.2103		FALSE
10216.7	56393	311.625	5.94849		10240	433.881	0.0233322	0.99772		FALSE
10220.6	56403.9	323.625	6.17756		7184.59	687.198	0.0242307	1.42258		FALSE
10224	56413	355.625	6.78839		7333.65	745.504	0.0266266	1.39412		FALSE
10233.4	56438.9	575.625	10.9879		856.152	9564.1	0.0430986	11.9528		FALSE
10233.5	56439	552.625	10.5489		833.532	9564.1	0.0413765	12.2772		FALSE
10249.5	56483	202.625	3.86783		9364.6	393.474	0.0151711	1.09449		FALSE
10252.7	56491.8	166.625	3.18064		4985.11	451.827	0.0124757	2.05667		FALSE
10256.1	56501	167.625	3.19973		7025.63	421.542	0.0125505	1.45981		FALSE
10259.7	56511	128.625	2.45528		10221.1	253.503	0.0096305	1.00378		FALSE
10263.4	56521	126.625	2.4171		9190.87	249.433	0.00948076	1.11669		FALSE
10266.3	56529	147.625	2.81796		9977.02	456.417	0.0110531	1.02899		FALSE
10269.9	56539	148.625	2.83705		13011.7	284.305	0.011128	0.789284		FALSE
10273.2	56547.8	137.625	2.62707		7031.63	280.511	0.0103044	1.46099		FALSE
10276.5	56557	151.625	2.89431		10342.2	338.429	0.0113526	0.99365		FALSE
10280.1	56566.9	137.625	2.62707		8792.63	263.611	0.0103044	1.16918		FALSE
10290.4	56595	110.625	2.11168		5351.04	194.106	0.00828279	1.92307		FALSE
19673.6	78167	91	2.12275		13668.6	158.83	0.00681342	1.43933		FALSE
19678.6	78176.8	87	2.02944		10013.4	173.787	0.00651393	1.96522		FALSE
19687.7	78195	90	2.09942		14384.6	120.115	0.00673854	1.36866		FALSE

## Sheet: ICDC_LM149-1_0_D1_1
Spectrum: ICDC LM149-1\0_D1\1 1SLin, "Baseline subt." (D:\Data\BioTyperRealTimeProcessing\China CDC\20121016danhezengshengxinglisitejun\ICDC LM149-1\0_D1\1)
m/z	time	Intens.	SN	Quality Fac.	Res.	Area	Rel. Intens.	FWHM	Chi^2	Bk. Peak
2156.78	26126.3	124	2.72724		1078.63	263.091	0.0115148	1.99956		FALSE
2158.24	26134.9	174	3.82693		2232.6	329.962	0.0161579	0.966694		FALSE
2752.67	29456.8	481	10.6377		1141.86	1273.82	0.0446663	2.41068		FALSE
2754.27	29465.3	437	9.66464		1210.48	1120.92	0.0405804	2.27536		FALSE
2999.96	30732.1	242	5.3249		1351.34	528.514	0.0224724	2.21999		FALSE
3001.78	30741.3	218	4.80152		1786.73	430.04	0.0202438	1.68004		FALSE
3003.69	30750.9	122	2.68709		3730.51	160.127	0.0113291	0.805169		FALSE
3007.67	30771	94	2.07038		2601.7	158.489	0.00872896	1.15604		FALSE
3178.69	31621.5	448	9.80739		697.109	2604.21	0.0416019	4.55982		FALSE
3191.63	31684.9	625	13.6822		648.08	3635.67	0.0580383	4.92474		FALSE
3196.32	31707.8	201	4.40019		2895.5	231.208	0.0186651	1.10389		FALSE
3198.19	31717	168	3.67777		6640.02	224.752	0.0156007	0.481653		FALSE
3207.6	31763	104	2.27671		4371.42	187.746	0.00965757	0.733766		FALSE
3247.71	31958.2	805	17.5389		799.696	3984.63	0.0747533	4.06118		FALSE
3253.22	31985	162	3.52957		4071.01	212.919	0.0150435	0.799118		FALSE
3255.28	31995	114	2.48377		3809	152.052	0.0105862	0.854629		FALSE
3690.74	34040	112	2.45871		3829.75	134.053	0.0104005	0.963702		FALSE
3692.44	34047.8	133	2.91972		2732.38	165.876	0.0123506	1.35136		FALSE
3699.08	34078	1093	23.9944		761.983	6310.73	0.101497	4.85455		FALSE
3706.34	34111	131	2.87582		3302.58	206.321	0.0121648	1.12225		FALSE
3708.53	34120.9	116	2.54652		5153.21	167.24	0.0107719	0.719654		FALSE
3712.49	34139	95	2.08552		5187.14	142.207	0.00882182	0.71571		FALSE
3714.26	34147	99	2.17333		2867.83	116.797	0.00919327	1.29515		FALSE
3717.77	34162.9	105	2.30504		2451.25	154.656	0.00975044	1.51668		FALSE
3719.69	34171.6	105	2.30504		3853.96	143.59	0.00975044	0.96516		FALSE
3968.9	35283.9	92	2.02355		3824.7	126.356	0.00854324	1.0377		FALSE
3970.96	35293	113	2.48544		3950.11	186.458	0.0104933	1.00528		FALSE
4309.86	36750.9	103.75	2.25915		4900.11	136.082	0.00963436	0.879543		FALSE
4311.78	36759	134.75	2.93417		3176.06	209.223	0.0125131	1.35759		FALSE
4313.84	36767.7	153.75	3.34789		5453.81	202.71	0.0142774	0.790978		FALSE
4323.3	36807.5	2630.75	57.2844		607.309	20952.5	0.244295	7.11878		FALSE
4341.69	36884.9	114.75	2.49867		3722.21	195.418	0.0106558	1.16643		FALSE
4343.15	36891	123.75	2.69465		2809.83	222.54	0.0114916	1.5457		FALSE
4345.76	36902	127.75	2.78175		2666.51	223.87	0.011863	1.62976		FALSE
4348.22	36912.3	110.75	2.41157		5035.05	143.475	0.0102844	0.863591		FALSE
4350.75	36922.9	93.75	2.0414		4184.03	184.968	0.00870575	1.03985		FALSE
4357.69	36952	107.75	2.34625		4444.54	145.42	0.0100058	0.980458		FALSE
4360.07	36962	152.75	3.32612		3396.67	313.843	0.0141846	1.28363		FALSE
4362.2	36970.9	175.75	3.82694		3777.23	292.222	0.0163204	1.15487		FALSE
4364.22	36979.4	131.75	2.86885		3160.4	245.459	0.0122345	1.38091		FALSE
4500.25	37545	117.75	2.56011		6695.12	126.863	0.0109344	0.672169		FALSE
4502.64	37554.8	225.75	4.90824		3708.73	455.248	0.0209634	1.21406		FALSE
4504.89	37564.1	226.75	4.92998		4466.55	388.863	0.0210563	1.00858		FALSE
4507.04	37573	186.75	4.06031		6504.41	238.826	0.0173418	0.69292		FALSE
4509.93	37584.9	151.75	3.29934		2861.9	281.086	0.0140917	1.57585		FALSE
4511.69	37592.2	155.75	3.38631		4587.64	210.736	0.0144631	0.983444		FALSE
4518.24	37619.2	631.75	13.7355		855.978	4866.89	0.0586651	5.27846		FALSE
4836.33	38907	105.75	2.30377		8074.65	142.795	0.00982008	0.598952		FALSE
4854.92	38980.9	721.75	15.7234		998.649	5872.54	0.0670226	4.86149		FALSE
4856.44	38987	740.75	16.1373		7235.75	1098.79	0.068787	0.671173		FALSE
4875.64	39063.2	10768.8	234.598		853.946	108931	1	5.70955		FALSE
4894.63	39138.4	1637.75	35.6785		900.513	15828.7	0.152084	5.43538		FALSE
4904.59	39177.8	830.75	18.098		1276.79	5036.33	0.0771445	3.84133		FALSE
4912.96	39210.9	611.75	13.327		3615.33	1213.58	0.0568079	1.35892		FALSE
4914.17	39215.6	603.75	13.1527		1340.88	3737.15	0.056065	3.66488		FALSE
4925.62	39260.8	360.75	7.81773		2295.04	1229.39	0.0334997	2.1462		FALSE
4932.24	39287	240.75	5.21724		2825.74	457.368	0.0223564	1.74547		FALSE
4933.76	39293	213.75	4.63212		4205.08	405.956	0.0198491	1.17329		FALSE
4939.02	39313.7	172.75	3.74362		3403.06	250.893	0.0160418	1.45135		FALSE
4941.88	39324.9	170.75	3.70028		2993.8	385.254	0.0158561	1.6507		FALSE
4944.08	39333.6	146.75	3.18018		3539.88	211.406	0.0136274	1.39668		FALSE
4946.45	39342.9	140.75	3.05016		3924.57	247.78	0.0130702	1.26038		FALSE
4948.65	39351.6	145.75	3.15851		3611.11	264.757	0.0135345	1.3704		FALSE
4951.27	39361.9	117.75	2.55173		4005.71	169.817	0.0109344	1.23605		FALSE
4953.56	39370.9	113.75	2.46505		4469.82	187.269	0.010563	1.10822		FALSE
4956.1	39380.9	99.75	2.16166		3898.72	170.819	0.00926291	1.27121		FALSE
4958.61	39390.8	96.75	2.09665		4163.44	138.469	0.00898433	1.19099		FALSE
4960.68	39398.9	131.75	2.85512		5324.42	225.049	0.0122345	0.931685		FALSE
4962.72	39407	131.75	2.85512		3171.69	235.847	0.0122345	1.56469		FALSE
4965.48	39417.8	103.75	2.24834		4369.81	156.957	0.00963436	1.13631		FALSE
5101.55	39948.9	91.75	2.00013		3720.56	145.62	0.00852002	1.37118		FALSE
5104.15	39959	103.75	2.26173		4454.27	128.478	0.00963436	1.1459		FALSE
5106.7	39968.9	135.75	2.95933		4677.54	212.734	0.0126059	1.09175		FALSE
5108.8	39977	173.75	3.78772		5570.79	284.85	0.0161346	0.917068		FALSE
5111.37	39987	195.75	4.26732		5491.33	264.687	0.0181776	0.930808		FALSE
5117.34	40010.1	623.75	13.5976		1027.71	4634.7	0.0579222	4.97939		FALSE
5128.72	40054.1	134.75	2.93753		3127.15	305.315	0.0125131	1.64006		FALSE
5131.53	40065	113.75	2.47973		4458.87	160.061	0.010563	1.15086		FALSE
5134.19	40075.3	106.75	2.32713		3367.25	204.017	0.00991294	1.52474		FALSE
5136.67	40084.8	100.75	2.19633		2682.12	202.734	0.00935577	1.91515		FALSE
5138.44	40091.7	95.75	2.08733		3361.73	131.052	0.00889147	1.52851		FALSE
5150.17	40137	93.75	2.04373		5299.69	116.225	0.00870575	0.971788		FALSE
5152.75	40146.9	94.75	2.06553		4324.09	179.353	0.00879861	1.19164		FALSE
5164.7	40193	91.75	2.00013		6983.1	139.986	0.00852002	0.739599		FALSE
5172.35	40222.4	260.75	5.68431		1025.55	1778.24	0.0242136	5.0435		FALSE
5965.67	43168.9	102	2.18585		5332.08	149.494	0.00947185	1.11883		FALSE
5982.75	43230.2	99	2.12156		3172.17	199.589	0.00919327	1.88601		FALSE
5985.21	43239	122	2.61445		6275.86	235.551	0.0113291	0.953688		FALSE
5987.78	43248.2	165	3.53594		5201.19	318.116	0.0153221	1.15123		FALSE
5990.45	43257.7	219	4.69315		4458.82	438.769	0.0203366	1.3435		FALSE
5993.04	43267	229	4.90745		3566	475.008	0.0212652	1.68061		FALSE
5995.83	43277	255	5.46463		5780.85	657.736	0.0236796	1.03719		FALSE
6007.02	43317	1081	23.1657		809.822	10680.7	0.100383	7.4177		FALSE
6015.13	43346	209	4.47885		4766.52	380.051	0.019408	1.26196		FALSE
6018.18	43356.9	128	2.74303		4645.79	231.315	0.0118862	1.2954		FALSE
6021	43367	99	2.12156		5097.37	162.362	0.00919327	1.1812		FALSE
6029.16	43396.1	94	2.01441		3636.15	185.012	0.00872896	1.65811		FALSE
6031.62	43404.9	105	2.25014		5582.21	154.307	0.00975044	1.08051		FALSE
6316.92	44411	117	2.49489		5233.41	205.566	0.0108648	1.20704		FALSE
6319.78	44421	125	2.66548		4322.33	191.921	0.0116077	1.46213		FALSE
6322.06	44428.9	122	2.60151		3390.28	266.274	0.0113291	1.86476		FALSE
6325.12	44439.6	124	2.64416		4106.76	249.141	0.0115148	1.54017		FALSE
6327.82	44449	145	3.09196		5484.55	218.523	0.0134649	1.15375		FALSE
6330.11	44457	182	3.88094		4975.1	342.216	0.0169008	1.27236		FALSE
6332.98	44466.9	179	3.81697		5785.77	278.918	0.0166222	1.09458		FALSE
6334.72	44473	176	3.753		4135.24	286.291	0.0163436	1.53189		FALSE
6347.94	44519	517	11.0244		1066.34	3669.35	0.0480093	5.95299		FALSE
6349.66	44525	526	11.2163		7886.22	886.623	0.048845	0.805159		FALSE
6352.83	44536	569	12.1333		3554.35	1262.74	0.0528381	1.78734		FALSE
6362.18	44568.5	2534	54.0346		843.764	29495.8	0.235311	7.54023		FALSE
6379.03	44627	735	15.7039		18227.4	1247.92	0.068253	0.34997		FALSE
6388.48	44659.8	3473	74.2037		823.537	38645	0.322507	7.75736		FALSE
6406.67	44722.8	450	9.61465		3653.88	1013.34	0.0417876	1.75339		FALSE
6409.57	44732.8	482	10.2984		4815.52	808.614	0.0447591	1.33102		FALSE
6411.92	44741	522	11.153		7234.93	1099.87	0.0484736	0.886245		FALSE
6414.81	44751	566	12.0931		5495.09	1199.2	0.0525595	1.16737		FALSE
6417.64	44760.8	551	11.7726		4210.4	1206.35	0.0511666	1.52424		FALSE
6420.28	44769.9	531	11.3453		4498.61	896.043	0.0493093	1.42717		FALSE
6422.9	44779	533	11.388		4361.94	1165.35	0.0494951	1.47249		FALSE
6425.77	44788.9	568	12.1358		5428.64	1189.57	0.0527452	1.18368		FALSE
6427.94	44796.4	453	9.67875		4963.44	962.078	0.0420662	1.29506		FALSE
6430.51	44805.3	346	7.3926		3913.7	568.207	0.03213	1.64308		FALSE
6433.89	44816.9	284	6.06791		9234.56	593.601	0.0263726	0.696718		FALSE
6436.79	44826.9	235	5.02098		3631.87	607.587	0.0218224	1.7723		FALSE
6439.66	44836.9	196	4.18771		8086.78	324.025	0.0182008	0.79632		FALSE
6450.34	44873.8	155	3.31171		4342.78	336.446	0.0143935	1.4853		FALSE
6458.24	44901	124	2.64937		9142.77	189.219	0.0115148	0.706377		FALSE
6460.56	44909	126	2.6921		7888.96	194.909	0.0117005	0.818937		FALSE
6463.46	44919	126	2.6921		9174.03	193.43	0.0117005	0.704538		FALSE
6466.33	44928.9	110	2.35025		7428.33	176.926	0.0102147	0.870496		FALSE
6468.81	44937.4	94	2.00839		2732.61	203.669	0.00872896	2.36726		FALSE
6471.58	44947	95	2.02976		10723.7	124.313	0.00882182	0.603485		FALSE
7014.81	46780.9	197	4.24135		2249.22	804.201	0.0182937	3.11877		FALSE
7016.64	46787	220	4.73653		7198.21	423.573	0.0204295	0.974777		FALSE
7019.41	46796.1	143	3.07875		5497.62	276.072	0.0132792	1.27681		FALSE
7177.69	47316.9	100	2.15049		4242.99	217.091	0.00928613	1.69166		FALSE
7180.76	47327	122	2.6236		3231.91	329.453	0.0113291	2.22183		FALSE
7343.67	47857	106	2.28647		7365.39	160.879	0.0098433	0.997051		FALSE
7346.71	47866.8	109	2.35118		5735.8	235.25	0.0101219	1.28085		FALSE
7349.84	47876.9	159	3.42971		6338.54	310.884	0.0147649	1.15955		FALSE
7352.62	47885.9	191	4.11997		4988.25	414.864	0.0177365	1.47399		FALSE
7355.43	47895	249	5.37105		7517.7	548.115	0.0231225	0.978414		FALSE
7358.49	47904.9	299	6.44958		5867.72	823.631	0.0277655	1.25406		FALSE
7361.23	47913.7	295	6.3633		6076.17	526.154	0.0273941	1.21149		FALSE
7364.08	47923	280	6.03974		5687.48	643.104	0.0260012	1.29479		FALSE
7367.17	47932.9	272	5.86718		7139.29	481.31	0.0252583	1.03192		FALSE
7370.27	47942.9	292	6.29859		5610.64	837.12	0.0271155	1.31362		FALSE
7372.76	47951	313	6.75157		8790.19	551.89	0.0290656	0.838749		FALSE
7376.21	47962.1	370	7.98109		5502.81	841.506	0.0343587	1.34044		FALSE
7385.54	47992.2	697	15.0346		1540.43	5146.58	0.0647243	4.79448		FALSE
7388.24	48000.9	768	16.5661		5296.02	1828.65	0.0713175	1.39505		FALSE
7401.83	48044.8	2543	54.8538		712.387	37376.8	0.236146	10.3902		FALSE
7417.48	48095.2	358	7.72224		12411.9	994.98	0.0332443	0.597612		FALSE
7421.13	48106.9	302	6.51429		7573.34	540.147	0.0280441	0.979902		FALSE
7423.63	48115	301	6.49272		5743.65	700.512	0.0279512	1.29249		FALSE
7426.13	48123	305	6.579		6052.78	545.71	0.0283227	1.22689		FALSE
7429.22	48132.9	312	6.73		6978.49	711.356	0.0289727	1.06459		FALSE
7431.72	48141	309	6.66528		7284.42	559.207	0.0286941	1.02022		FALSE
7434.81	48150.9	310	6.68686		5603.88	734.4	0.028787	1.32673		FALSE
7437.94	48161	339	7.3124		7239.44	936.053	0.03148	1.02742		FALSE
7441.02	48170.9	313	6.75157		6457.72	722.343	0.0290656	1.15227		FALSE
7443.05	48177.4	281	6.06131		5945.66	775.124	0.026094	1.25184		FALSE
7446.63	48188.9	222	4.78865		5636.47	501.624	0.0206152	1.32115		FALSE
7452.66	48208.3	163	3.51599		4791.58	440.11	0.0151364	1.55537		FALSE
7456.22	48219.7	139	2.9983		3560.07	399.893	0.0129077	2.0944		FALSE
7461.22	48235.8	127	2.73945		2986.74	381.129	0.0117934	2.49811		FALSE
7477.17	48286.9	108	2.32961		7547.95	177.527	0.010029	0.990623		FALSE
7479.39	48294.1	101	2.17862		3633.51	226.687	0.00937899	2.05845		FALSE
7502.15	48367	105	2.26746		9044.92	210.373	0.00975044	0.829433		FALSE
7505.28	48377	101	2.18108		10173.6	147.633	0.00937899	0.737724		FALSE
7508.39	48387	96	2.07311		6978.63	176.923	0.00891468	1.07591		FALSE
7510.9	48395	95	2.05151		11359.6	143.468	0.00882182	0.661192		FALSE
7524.66	48439	156	3.3688		7201.93	335.29	0.0144864	1.04481		FALSE
7527.16	48447	179	3.86548		4177.27	405.227	0.0166222	1.80194		FALSE
7530.89	48458.9	144	3.10966		6404.16	246.934	0.013372	1.17594		FALSE
7533.41	48466.9	121	2.61298		5269.95	266.115	0.0112362	1.4295		FALSE
7535.93	48475	109	2.35384		4995.59	189.495	0.0101219	1.50852		FALSE
7542.44	48495.8	98	2.11629		3431.48	233.788	0.00910041	2.19801		FALSE
7545.32	48505	114	2.46181		6075.54	186.087	0.0105862	1.24192		FALSE
7942.33	49756.2	254.5	5.60613		1781.54	1577.75	0.0236332	4.45813		FALSE
7945.16	49764.9	247.5	5.45194		5554.93	542.865	0.0229832	1.43029		FALSE
7947.73	49772.9	169.5	3.73375		5481.14	340.583	0.01574	1.45001		FALSE
7950.95	49783	93.5	2.05962		5663.02	179.629	0.00868253	1.40401		FALSE
8055.45	50106.9	90.5	2.00503		5947.77	151.448	0.00840395	1.35437		FALSE
8058.23	50115.5	98.5	2.18227		5023.27	212.584	0.00914684	1.60418		FALSE
8061.93	50127	106.5	2.35951		5810.69	242.438	0.00988973	1.38743		FALSE
8064.53	50135	124.5	2.7583		9865.03	211.757	0.0115612	0.817487		FALSE
8067.12	50143	165.5	3.66665		7016.61	335.619	0.0153685	1.14972		FALSE
8070.67	50153.9	162.5	3.60019		5381.88	376.744	0.01509	1.4996		FALSE
8073.6	50163	214.5	4.75224		4901.15	499.324	0.0199187	1.64728		FALSE
8076.82	50172.9	255.5	5.6606		4466.21	593.905	0.0237261	1.80843		FALSE
8079.86	50182.3	289.5	6.41387		4674.52	696.665	0.0268833	1.72849		FALSE
8082.67	50191	352.5	7.80963		5743.55	826.004	0.0327336	1.40726		FALSE
8085.57	50199.9	340.5	7.54377		3688.71	854.64	0.0316193	2.19198		FALSE
8088.06	50207.6	300.5	6.65757		1789.44	1966.23	0.0279048	4.51988		FALSE
8098.22	50238.9	177.5	3.93251		7071.76	312.453	0.0164829	1.14515		FALSE
8100.83	50246.9	157.5	3.48941		7161.4	363.659	0.0146257	1.13118		FALSE
8104.04	50256.8	137.5	3.04631		4686.47	251.464	0.0127684	1.72924		FALSE
8106.42	50264.2	104.5	2.3152		4656.09	256.127	0.009704	1.74103		FALSE
8109.26	50272.9	97.5	2.16011		6935	213.28	0.00905398	1.16932		FALSE
8113.15	50284.9	92.5	2.04934		4412.52	212.891	0.00858967	1.83867		FALSE
8124.86	50321	91.5	2.02718		6391.06	146.489	0.00849681	1.27129		FALSE
8971.83	52863	87	2.04279		6520.7	164.47	0.00807893	1.3759		FALSE
8975.25	52873	109	2.55936		8278.49	196.885	0.0101219	1.08416		FALSE
8978.6	52882.8	114	2.67676		7023.01	197.475	0.0105862	1.27845		FALSE
8981.39	52891	127	2.98201		5533.56	275.618	0.0117934	1.62308		FALSE
8984.81	52901	173	4.0621		5260.16	289.781	0.016065	1.70809		FALSE
8987.54	52909	173	4.0621		5600.79	398.473	0.016065	1.60469		FALSE
8990.95	52919	192	4.50823		5391.9	449.217	0.0178294	1.66749		FALSE
8994.13	52928.3	217	5.09524		4630.51	419.389	0.0201509	1.94236		FALSE
8997.77	52938.9	255	5.98749		5529.38	614.466	0.0236796	1.62727		FALSE
9000.53	52947	300	7.04411		7645.97	712.872	0.0278584	1.17716		FALSE
9003.94	52956.9	323	7.58416		4446.9	1025.04	0.0299942	2.02477		FALSE
9007.03	52966	323	7.58416		5611.96	644.156	0.0299942	1.60497		FALSE
9009.9	52974.4	314	7.37283		3736.23	843.702	0.0291584	2.4115		FALSE
9013.51	52984.9	301	7.06759		4878.25	788.536	0.0279512	1.84769		FALSE
9016.94	52995	288	6.76234		5546.97	573.913	0.0267441	1.62556		FALSE
9026.53	53023	350	8.21813		6590.52	894.989	0.0325015	1.36962		FALSE
9035.31	53048.6	568	13.3368		721.063	9495.36	0.0527452	12.5305		FALSE
9036.38	53051.7	560	13.149		1356.46	5240.8	0.0520023	6.66175		FALSE
9054.39	53104.3	119	2.81294		6124.38	287.002	0.0110505	1.47842		FALSE
9058.04	53114.9	107	2.52928		6028	269.983	0.00993616	1.50266		FALSE
9060.81	53123	120	2.83658		10831.4	260.601	0.0111434	0.836533		FALSE
9063.83	53131.8	101	2.38745		6702.66	191.2	0.00937899	1.35227		FALSE
9066.98	53141	92	2.17471		5904.22	284.196	0.00854324	1.53568		FALSE
9070.42	53151	92	2.17471		6898.3	177.628	0.00854324	1.31488		FALSE
9074.01	53161.4	85	2.00924		4996.63	221.3	0.00789321	1.81603		FALSE
9249.76	53670.9	98	2.33661		5567.48	214.508	0.00910041	1.66139		FALSE
9252.73	53679.5	101	2.40814		4357.96	239.259	0.00937899	2.12318		FALSE
9255.58	53687.7	98	2.33661		5063.08	246.112	0.00910041	1.82805		FALSE
9258.79	53697	106	2.52735		6198.38	234.783	0.0098433	1.49374		FALSE
9384.02	54056.9	92	2.19355		5236.88	249.906	0.00854324	1.79191		FALSE
9387.53	54067	99	2.36045		7717.74	166.017	0.00919327	1.21636		FALSE
9390.7	54076.1	87	2.07433		4887.36	191.703	0.00807893	1.92143		FALSE
9394.49	54086.9	91	2.16971		6568.2	148.785	0.00845038	1.4303		FALSE
9596.43	54662.1	86	2.07049		3677.68	217.551	0.00798607	2.60937		FALSE
9601.7	54677	120	2.88906		13887	220.845	0.0111434	0.691419		FALSE
9605.23	54687	141	3.4064		11729.1	397.839	0.0130934	0.818922		FALSE
9608.73	54696.9	157	3.79294		3679.91	393.913	0.0145792	2.61113		FALSE
9611.88	54705.8	155	3.74462		7774.25	316.072	0.0143935	1.23637		FALSE
9615.12	54715	190	4.59018		12136.2	476.151	0.0176436	0.792269		FALSE
9617.95	54723	206	4.97672		4453.78	402.03	0.0191294	2.1595		FALSE
9620.98	54731.6	223	5.38742		5054.04	574.76	0.0207081	1.90362		FALSE
9624.29	54740.9	237	5.72565		4554.06	648.136	0.0220081	2.11334		FALSE
9627.14	54749	254	6.13635		7655.43	505.112	0.0235868	1.25756		FALSE
9630.67	54759	268	6.47457		4854.07	719.193	0.0248868	1.98404		FALSE
9633.5	54767	294	7.1027		7410.68	590.95	0.0273012	1.29995		FALSE
9637.04	54777	314	7.58588		7496.45	795.326	0.0291584	1.28555		FALSE
9640.57	54787	326	7.87578		6854.54	647.66	0.0302728	1.40645		FALSE
9643.68	54795.8	335	8.09321		4903.09	915.164	0.0311085	1.96686		FALSE
9646.93	54805	378	9.13204		5269	1006.12	0.0351016	1.83088		FALSE
9650.46	54814.9	397	9.59106		6816.31	807	0.0368659	1.41579		FALSE
9653.31	54823	440	10.6299		6470.56	1171.62	0.040859	1.49188		FALSE
9656.86	54833	498	12.0311		12081.1	968.188	0.0462449	0.799337		FALSE
9660.38	54842.9	525	12.6834		5520.43	1407.01	0.0487522	1.74993		FALSE
9663.54	54851.9	579	13.988		6545.13	1531.5	0.0537667	1.47645		FALSE
9667.49	54863	643	15.5341		5745.2	1731.76	0.0597098	1.68271		FALSE
9670.65	54871.9	713	17.2253		4962.52	2431.83	0.0662101	1.94874		FALSE
9673.85	54881	810	19.5687		6361.33	2695.42	0.0752176	1.52073		FALSE
9680.8	54900.6	1001	24.183		2385.43	5781.17	0.0929541	4.0583		FALSE
9684.16	54910	1122	27.1062		4937.97	3792.38	0.10419	1.96116		FALSE
9687.33	54919	1272	30.73		7059.11	3397.64	0.11812	1.37232		FALSE
9690.55	54928.1	1412	34.1123		6246.47	3808.23	0.13112	1.55136		FALSE
9693.93	54937.6	1560	37.6878		5528.99	4255.29	0.144864	1.75329		FALSE
9697.26	54947	1716	41.4566		6008.27	4599.92	0.15935	1.61399		FALSE
9700.48	54956.1	1889	45.6361		5878.43	5118.34	0.175415	1.65018		FALSE
9703.98	54965.9	2054	49.6223		5888.84	5611.1	0.190737	1.64786		FALSE
9707.19	54975	2253	54.4299		5027.35	4668.4	0.209216	1.93088		FALSE
9711.44	54986.9	2460	59.4308		6278.77	6708.81	0.228439	1.54671		FALSE
9714.29	54995	2697	65.1564		5507.97	7467.64	0.250447	1.76368		FALSE
9749.73	55094.7	6857	165.657		602.645	168864	0.63675	16.1782		FALSE
9753.29	55104.7	7062	170.61		5016.24	24820.3	0.655786	1.94434		FALSE
9755.92	55112.1	7178	173.412		5597.16	25301.1	0.666558	1.74301		FALSE
9758.74	55120	7085	171.165		1084.32	108928	0.657922	8.99987		FALSE
9781.97	55185.2	2603	62.8855		6415.55	7321.38	0.241718	1.52473		FALSE
9784.84	55193.3	2485	60.0347		5917.46	6954.79	0.23076	1.65355		FALSE
9789.07	55205.1	2386	57.643		4600.13	5074.36	0.221567	2.128		FALSE
9791.84	55212.9	2331	56.4783		3263.82	15768.7	0.21646	3.00012		FALSE
9799.09	55233.3	2079	50.3726		1869.17	22018.2	0.193059	5.24248		FALSE
9812.55	55271	1550	37.5553		6401.62	4268.25	0.143935	1.53282		FALSE
9816.11	55280.9	1448	35.0839		5803.87	3044.51	0.134463	1.6913		FALSE
9819.16	55289.5	1361	32.976		5209.92	3800.35	0.126384	1.88471		FALSE
9822.88	55299.9	1303	31.5707		5169.16	3622.2	0.120998	1.90028		FALSE
9826.11	55309	1208	29.2689		6187.19	3310.47	0.112176	1.58814		FALSE
9829.69	55319	1148	27.8152		7381.04	2355.4	0.106605	1.33175		FALSE
9833.21	55328.8	1058	25.6345		6481.32	2884.83	0.0982472	1.51716		FALSE
9836.35	55337.6	974	23.5993		6495.39	2674.04	0.0904469	1.51436		FALSE
9839.68	55346.9	912	22.0971		6537.42	2472.98	0.0846895	1.50513		FALSE
9842.78	55355.6	821	19.8922		6253.45	2257.38	0.0762391	1.57398		FALSE
9846.03	55364.7	742	17.9781		4431.11	2060.92	0.0689031	2.22202		FALSE
9849.7	55375	708	17.1543		6255.38	1476.29	0.0657458	1.5746		FALSE
9852.57	55383	667	16.1609		7163.19	1850.67	0.0619385	1.37544		FALSE
9856.12	55392.9	632	15.3129		7541.57	1319.3	0.0586883	1.3069		FALSE
9859.71	55403	599	14.5133		6106.67	2410.39	0.0556239	1.61458		FALSE
9866.86	55423	514	12.4538		9190.38	1373.11	0.0477307	1.07361		FALSE
9870.45	55433	462	11.1939		6517.92	1264.61	0.0429019	1.51436		FALSE
9874.04	55443	418	10.1278		4268.93	891.962	0.038816	2.313		FALSE
9877.17	55451.7	412	9.98244		4197.73	1139.17	0.0382589	2.35298		FALSE
9881.16	55462.9	397	9.619		4022.48	1082.01	0.0368659	2.45648		FALSE
9884.44	55472	384	9.30402		5773.2	1024.07	0.0356587	1.71213		FALSE
9887.64	55481	387	9.37671		7179.24	768.706	0.0359373	1.37725		FALSE
9891.22	55491	362	8.77098		6483.83	941.72	0.0336158	1.52552		FALSE
9894.35	55499.7	327	7.92296		5647.44	874.738	0.0303656	1.75201		FALSE
9897.68	55509	325	7.8745		5070.81	860.398	0.0301799	1.95189		FALSE
9901.26	55519	307	7.43837		5248.37	631.84	0.0285084	1.88654		FALSE
9904.13	55527	295	7.14762		6712.19	772.712	0.0273941	1.47554		FALSE
9907.72	55537	268	6.49343		6537.99	697.526	0.0248868	1.51541		FALSE
9911.3	55547	252	6.10577		9579.69	494.697	0.023401	1.03462		FALSE
9914.89	55557	235	5.69387		5527.92	461.678	0.0218224	1.7936		FALSE
9923.1	55579.9	191	4.62778		7015.77	398.085	0.0177365	1.4144		FALSE
9929.24	55597	186	4.50664		7061.77	488.047	0.0172722	1.40606		FALSE
9932.82	55607	169	4.09474		6445.94	445.94	0.0156936	1.54094		FALSE
9936.42	55617	156	3.77976		11462.9	295.736	0.0144864	0.866833		FALSE
9939.56	55625.7	141	3.41632		4807.01	368.98	0.0130934	2.06772		FALSE
9942.89	55635	132	3.19826		4727.29	331.557	0.0122577	2.1033		FALSE
9949.64	55653.8	106	2.5683		4234.56	278.799	0.0098433	2.34963		FALSE
9953.9	55665.6	96	2.32601		3774.25	256.517	0.00891468	2.63732		FALSE
9963.69	55692.9	97	2.35024		5419.53	251.052	0.00900754	1.83848		FALSE
9967.33	55703	97	2.35024		13041.2	175.341	0.00900754	0.764297		FALSE
9970.62	55712.1	94	2.27755		7185.93	187.508	0.00872896	1.38752		FALSE
9973.81	55721	110	2.66522		5440.83	194.012	0.0102147	1.83314		FALSE
9977.4	55731	91	2.20486		11329.1	205.865	0.00845038	0.880687		FALSE
9981	55741	88	2.13217		8374.26	161.689	0.00817179	1.19187		FALSE
10019.9	55849	93	2.26164		5829.21	234.187	0.0086361	1.71891		FALSE
10023.1	55857.8	85	2.06709		6211.96	211.273	0.00789321	1.61351		FALSE
10026.4	55867	101	2.45619		5611.68	190.195	0.00937899	1.7867		FALSE
10030.3	55877.7	93	2.26164		5025.21	237.095	0.0086361	1.99599		FALSE
10033.6	55887	109	2.65074		5770.24	208.66	0.0101219	1.73885		FALSE
10036.5	55895	104	2.52915		4132.16	260.725	0.00965757	2.42887		FALSE
10040.5	55906	105	2.55346		5312.43	209.005	0.00975044	1.89		FALSE
10043.7	55915	120	2.91825		5164.72	286.806	0.0111434	1.94468		FALSE
10047.3	55924.9	119	2.89393		5357.27	294.912	0.0110505	1.87545		FALSE
10050.6	55934.1	119	2.89393		5023.57	295.125	0.0110505	2.0007		FALSE
10054.5	55944.9	122	2.96688		4508.96	319.452	0.0113291	2.2299		FALSE
10058.2	55955	118	2.86961		4429.14	237.093	0.0109576	2.27091		FALSE
10060.8	55962.3	112	2.7237		4283.51	305.968	0.0104005	2.34873		FALSE
10064.2	55971.8	117	2.84529		5399.03	304.095	0.0108648	1.86408		FALSE
10068.3	55982.9	125	3.03984		6287.03	241.549	0.0116077	1.60144		FALSE
10071.9	55992.9	124	3.01552		5052.24	310.299	0.0115148	1.99355		FALSE
10074.8	56000.9	103	2.50483		5170.42	266.031	0.00956471	1.94854		FALSE
10078.1	56010.2	111	2.69938		5015.01	227.294	0.0103076	2.00959		FALSE
10084.2	56027	103	2.50483		4966.59	273.302	0.00956471	2.03041		FALSE
10088	56037.6	101	2.45619		5608.31	204.34	0.00937899	1.79877		FALSE
10090.7	56045	108	2.62642		11037.1	275.77	0.010029	0.914254		FALSE
10095.1	56057	104	2.52915		4733.02	213.907	0.00965757	2.1329		FALSE
10099.5	56069.1	123	2.9912		2612.05	571.046	0.0114219	3.86649		FALSE
10110.3	56099	127	3.08848		5075.1	247.21	0.0117934	1.99213		FALSE
10112.4	56105	114	2.77233		6432.95	233.115	0.0105862	1.57197		FALSE
10115.1	56112.2	113	2.74801		5673.79	364.829	0.0104933	1.78277		FALSE
10119	56123	113	2.74801		4674.08	301.278	0.0104933	2.16491		FALSE
10121.9	56131	107	2.6021		3723.59	264.916	0.00993616	2.7183		FALSE
10125.5	56141	119	2.89393		12783	215.864	0.0110505	0.792103		FALSE
10129.8	56152.9	121	2.94256		5451.72	315.372	0.0112362	1.85809		FALSE
10132	56159	127	3.08848		5227.82	311.623	0.0117934	1.9381		FALSE
10135.6	56169	134	3.25871		7644.99	248.34	0.0124434	1.32579		FALSE
10138.5	56177	113	2.74801		7740.31	224.98	0.0104933	1.30984		FALSE
10142.2	56187	121	2.94256		10549.7	232.087	0.0112362	0.961372		FALSE
10145.8	56197	122	2.96688		4102.82	400.825	0.0113291	2.47288		FALSE
10149	56205.9	110	2.67506		6991.5	229.719	0.0102147	1.45162		FALSE
10153.8	56218.9	124	3.01552		3026.23	484.408	0.0115148	3.35525		FALSE
10163.9	56247	124	3.01552		5761.85	329.026	0.0115148	1.76401		FALSE
10167.6	56257	122	2.96688		7459.68	247.366	0.0113291	1.363		FALSE
10170.5	56265	124	3.01552		4507.92	257.755	0.0115148	2.25614		FALSE
10174.8	56277	150	3.68406		4781.65	379.37	0.0139292	2.12789		FALSE
10178.4	56286.9	132	3.24198		4870.92	360.313	0.0122577	2.08963		FALSE
10180.7	56293	152	3.73318		7712.74	375.128	0.0141149	1.31998		FALSE
10184.2	56302.8	149	3.6595		3805.9	417.656	0.0138363	2.6759		FALSE
10187.2	56311	171	4.19983		4787.91	465.659	0.0158793	2.12769		FALSE
10191.8	56323.6	168	4.12615		6114.65	460.279	0.0156007	1.66678		FALSE
10197.4	56338.9	181	4.44544		7411.14	480.811	0.0168079	1.37595		FALSE
10201	56349	178	4.37176		4060.98	490.954	0.0165293	2.51196		FALSE
10204.2	56357.8	179	4.39632		7789.62	380.713	0.0166222	1.30998		FALSE
10207.6	56367	201	4.93665		9802.96	411.338	0.0186651	1.04127		FALSE
10211.2	56377	207	5.08401		12146.4	561.152	0.0192223	0.840676		FALSE
10214.8	56387	225	5.5261		8927.42	611.132	0.0208938	1.14421		FALSE
10218.6	56397.4	254	6.23835		3897.65	885.566	0.0235868	2.62174		FALSE
10222.1	56407	275	6.75412		9430.71	569.78	0.0255369	1.08392		FALSE
10235.7	56444.2	444	10.9048		1396.5	4955.14	0.0412304	7.32956		FALSE
10239.1	56453.6	449	11.0276		6209.51	1231	0.0416947	1.64894		FALSE
10241.9	56461.2	383	9.40664		3511.55	2552.88	0.0355659	2.91663		FALSE
10253.4	56492.9	172	4.22439		4097.11	468.454	0.0159721	2.5026		FALSE
10257.1	56502.9	163	4.00335		4252.76	537.265	0.0151364	2.41187		FALSE
10261.2	56514.2	144	3.5367		4103.12	310.61	0.013372	2.50083		FALSE
10265.1	56525	168	4.12615		5037.12	330.373	0.0156007	2.0379		FALSE
10268.8	56534.9	162	3.97879		5182.36	430.29	0.0150435	1.98149		FALSE
10271.7	56543	182	4.47		10130.4	420.371	0.0169008	1.01395		FALSE
10275.3	56552.9	180	4.42088		5372.37	463.871	0.016715	1.91263		FALSE
10279	56562.9	179	4.39632		6884.76	348.671	0.0166222	1.493		FALSE
10281.9	56571	152	3.73318		7045.23	303.795	0.0141149	1.45942		FALSE
10285.6	56580.9	153	3.75775		5207.17	473.129	0.0142078	1.97527		FALSE
10288.5	56589	145	3.56126		7425.5	284.718	0.0134649	1.38557		FALSE
10291.4	56597	125	3.07005		4928.41	347.211	0.0116077	2.08819		FALSE
10296.1	56609.7	124	3.04549		6086.53	338.37	0.0115148	1.69162		FALSE
10299.5	56619	131	3.21742		7137.5	332.028	0.0121648	1.44301		FALSE
10303.1	56629	133	3.26654		9552.39	262.699	0.0123506	1.07859		FALSE
10308.2	56642.9	128	3.14373		3676.67	438.976	0.0118862	2.80369		FALSE
10310.5	56649	125	3.07005		9822.08	241.402	0.0116077	1.04972		FALSE
10313.4	56657	125	3.07005		4875.23	343.188	0.0116077	2.11547		FALSE
10320.7	56677	117	2.87357		9949.94	226.968	0.0108648	1.03726		FALSE
10324	56686.1	119	2.92269		5460.83	366.057	0.0110505	1.89056		FALSE
10327.6	56695.8	137	3.36478		6337.68	334.891	0.012722	1.62955		FALSE
10331	56705	145	3.56126		7177.85	275.964	0.0134649	1.43928		FALSE
10334.3	56714.1	143	3.51214		5794.57	374.447	0.0132792	1.78344		FALSE
10337.8	56723.6	146	3.58582		6513.89	301.871	0.0135577	1.58703		FALSE
10341.2	56733	163	4.00335		4934	406.116	0.0151364	2.09591		FALSE
10344.6	56742.1	169	4.15071		6367.22	416.119	0.0156936	1.62466		FALSE
10347.8	56751	142	3.48758		5887.33	367.4	0.0131863	1.75764		FALSE
10351.5	56761	141	3.46302		9198.23	296.836	0.0130934	1.12538		FALSE
10355.1	56771	85	2.08764		7090.14	148.45	0.00789321	1.4605		FALSE

## Sheet: ICDC_LM158-1_0_H7_1
Spectrum: ICDC LM158-1\0_H7\1 1SLin, "Baseline subt." (D:\Data\BioTyperRealTimeProcessing\China CDC\20121016danhezengshengxinglisitejun\ICDC LM158-1\0_H7\1)
m/z	time	Intens.	SN	Quality Fac.	Res.	Area	Rel. Intens.	FWHM	Chi^2	Bk. Peak
2159.06	26139.8	158.75	2.60398		1419.55	300.912	0.0078215	1.52095		FALSE
2160.6	26149	139.75	2.29232		4281.6	148.502	0.00688538	0.504625		FALSE
2753.63	29461.9	501.25	7.93119		456.867	3324.17	0.0246962	6.0272		FALSE
3000.24	30733.5	370.5	5.81691		1451.02	820.573	0.0182543	2.06769		FALSE
3002.09	30742.8	351	5.51342		3779.21	456.01	0.0172935	0.79437		FALSE
3003.7	30751	219	3.44		3823.79	275.029	0.01079	0.78553		FALSE
3005.68	30761	174	2.73315		6773	178.092	0.00857285	0.443775		FALSE
3007.66	30771	144	2.26192		4228.31	153.63	0.00709478	0.711315		FALSE
3009.44	30779.9	140	2.19909		3819.85	142.237	0.0068977	0.787843		FALSE
3011.24	30789	133	2.08913		6024.83	125.958	0.00655281	0.499805		FALSE
3171.66	31587	156	2.45285		2823.24	160.209	0.00768601	1.12341		FALSE
3179.1	31623.5	1091	17.1542		621.789	7464.35	0.0537528	5.11283		FALSE
3192.19	31687.6	1143	17.9719		633.453	7608.87	0.0563148	5.03935		FALSE
3199	31720.9	276	4.33966		4030.59	397.226	0.0135983	0.793681		FALSE
3203.08	31740.9	167	2.62581		1885.79	477.072	0.00822797	1.69853		FALSE
3206.38	31757	141	2.217		2579.68	165.84	0.00694697	1.24294		FALSE
3208.18	31765.8	146	2.29562		4061.42	168.186	0.00719331	0.789915		FALSE
3209.85	31774	154	2.42141		2875.22	183.9	0.00758747	1.11638		FALSE
3211.28	31781	152	2.38996		2819.69	224.701	0.00748893	1.13888		FALSE
3213.75	31793	141	2.217		2750.86	153.876	0.00694697	1.16827		FALSE
3221.54	31831	133	2.0602		2894.26	138.98	0.00655281	1.11308		FALSE
3238.91	31915.5	148	2.29255		3370.68	190.785	0.00729185	0.960908		FALSE
3241.26	31926.9	176	2.72628		2961.03	254.039	0.00867139	1.09464		FALSE
3248.29	31961	1680	26.0236		694.541	11338.9	0.0827724	4.67688		FALSE
3261.06	32023	218	3.37687		2671.22	424.534	0.0107407	1.22081		FALSE
3262.3	32029	202	3.12902		3117.84	297.952	0.00995239	1.04634		FALSE
3264.29	32038.6	169	2.61785		2254.78	199.552	0.00832651	1.44772		FALSE
3266.02	32047	133	2.0602		2467.56	205.091	0.00655281	1.32358		FALSE
3408.02	32727	153	2.36627		3267.65	213.596	0.0075382	1.04296		FALSE
3409.86	32735.7	150	2.31988		2613.62	252.681	0.00739039	1.30465		FALSE
3678.22	33983	133	2.00979		3622.78	182.421	0.00655281	1.0153		FALSE
3689.19	34033	180	2.72001		4878.88	259.251	0.00886847	0.756155		FALSE
3691.37	34042.9	253	3.82313		3106.28	476.781	0.0124651	1.18836		FALSE
3699.76	34081.1	2450	37.0224		702.275	17514.4	0.12071	5.26824		FALSE
3712.06	34137	233	3.52091		8428.49	184.095	0.0114797	0.440418		FALSE
3714.26	34147	215	3.24891		4345.18	398.348	0.0105929	0.854798		FALSE
3716.16	34155.6	217	3.27913		4818.93	269.522	0.0106914	0.771158		FALSE
3718.22	34165	236	3.56624		5522.9	367.435	0.0116275	0.673237		FALSE
3719.98	34172.9	217	3.27913		4035.2	321.549	0.0106914	0.921882		FALSE
3722.19	34183	157	2.37246		3788.42	185.562	0.00773528	0.982519		FALSE
3969.28	35285.6	136	2.02748		5485.04	189.665	0.00670062	0.723655		FALSE
3970.96	35293	200	2.98158		5484.45	278.782	0.00985386	0.72404		FALSE
4041.85	35602.9	148	2.20451		2859.37	318.474	0.00729185	1.41355		FALSE
4323.53	36808.5	2688	39.7988		575.763	22616.8	0.132436	7.50921		FALSE
4359.47	36959.5	139	2.05805		3195.92	244.388	0.00684843	1.36407		FALSE
4361.55	36968.2	170	2.51704		3324.34	286.511	0.00837578	1.31201		FALSE
4364.1	36978.9	143	2.11727		3090.02	216.154	0.00704551	1.41232		FALSE
4502.85	37555.7	218.5	3.24387		3221.17	635.954	0.0107653	1.3979		FALSE
4504.84	37563.9	244.5	3.62986		3677.17	428.229	0.0120463	1.22508		FALSE
4507.04	37573	227.5	3.37748		5100.13	288.484	0.0112088	0.88371		FALSE
4509.46	37583	227.5	3.37748		4226.45	370.218	0.0112088	1.06696		FALSE
4511.89	37593	233.5	3.46656		6198.14	299.727	0.0115044	0.727943		FALSE
4518.42	37619.9	998.5	14.8238		931.75	6376.03	0.0491954	4.84939		FALSE
4524.66	37645.6	372.5	5.53016		3265.67	670.829	0.0183528	1.38552		FALSE
4527.09	37655.6	284.5	4.22371		4298.18	391.02	0.0140171	1.05326		FALSE
4529.36	37664.9	228.5	3.35882		3748.12	391.58	0.011258	1.20843		FALSE
4531.55	37673.9	194.5	2.85904		4319.07	325.17	0.00958287	1.0492		FALSE
4533.75	37683	186.5	2.74144		5364.61	231.137	0.00918872	0.845123		FALSE
4536.18	37693	174.5	2.56505		6195.75	258.134	0.00859749	0.732144		FALSE
4538.13	37701	161.5	2.37396		5014.51	199.673	0.00795699	0.905001		FALSE
4628.62	38071	183.5	2.69735		4583.6	331.689	0.00904091	1.00982		FALSE
4823.78	38857	139.625	2.04387		5623.36	188.51	0.00687922	0.85781		FALSE
4826.04	38866	138.625	2.02923		4187.46	187.427	0.00682995	1.1525		FALSE
4828.54	38875.9	159.625	2.33664		4219.19	259.829	0.00786461	1.14442		FALSE
4830.81	38885	206.625	3.02464		5999.24	320.678	0.0101803	0.805236		FALSE
4832.81	38893	208.625	3.05391		4735.62	282.461	0.0102788	1.02052		FALSE
4839.84	38920.9	338.625	4.95689		4181.82	1120.23	0.0166838	1.15735		FALSE
4842.08	38929.9	368.625	5.39604		4896.57	538.708	0.0181619	0.988874		FALSE
4857.38	38990.7	1383.62	20.2539		781.84	12494.3	0.0681702	6.21275		FALSE
4876.3	39065.8	20296.6	297.108		771.002	209279	1	6.32463		FALSE
4888.74	39115.1	2867.62	41.9772		3671.12	5639.05	0.141286	1.33167		FALSE
4891.74	39127	2623.62	38.4054		6548.14	3913.92	0.129264	0.747042		FALSE
4894.24	39136.9	2984.62	43.6898		4288.88	5734.46	0.14705	1.14115		FALSE
4896.12	39144.3	3068.62	44.9194		1515.78	16467.5	0.151189	3.2301		FALSE
4902.84	39170.9	1829.62	26.7826		4530.16	3551.84	0.0901443	1.08227		FALSE
4905.37	39180.9	1673.62	24.499		3190.04	3309.42	0.0824583	1.53772		FALSE
4907.57	39189.6	1575.62	23.0645		3298.18	6360.74	0.0776299	1.48796		FALSE
4912.44	39208.8	1204.62	17.6337		5201.07	1805.79	0.059351	0.944507		FALSE
4914.4	39216.6	1187.62	17.3848		1290.9	8304.64	0.0585134	3.80695		FALSE
4925.1	39258.8	718.625	10.4915		3009.34	1786.79	0.0354061	1.6366		FALSE
4927.66	39268.9	699.625	10.2141		4175.78	1307.66	0.03447	1.18006		FALSE
4929.83	39277.4	543.625	7.93663		3403.28	792.154	0.026784	1.44855		FALSE
4932.73	39288.9	509.625	7.44025		3801.36	969.847	0.0251089	1.29762		FALSE
4935.27	39298.9	448.625	6.54968		4902.15	660.085	0.0221034	1.00676		FALSE
4936.81	39305	404.625	5.9073		3997.5	775.174	0.0199356	1.23497		FALSE
4939.64	39316.1	384.625	5.61532		4598.32	729.571	0.0189502	1.07423		FALSE
4941.89	39325	387.625	5.65911		7268.85	539.259	0.019098	0.679872		FALSE
4944.23	39334.2	378.625	5.52772		4447.52	689.68	0.0186546	1.11168		FALSE
4946.71	39344	341.625	4.98754		4390.29	498.741	0.0168316	1.12674		FALSE
4948.99	39353	350.625	5.11893		5382.48	620.102	0.017275	0.919462		FALSE
4951.21	39361.7	313.625	4.57875		3974.65	575.735	0.0154521	1.2457		FALSE
4953.57	39371	281.625	4.11157		5835.88	371.747	0.0138755	0.848813		FALSE
4955.89	39380.1	244.625	3.57139		3878.14	347.418	0.0120525	1.2779		FALSE
4958.32	39389.7	225.625	3.294		4541.83	388.348	0.0111164	1.0917		FALSE
4960.69	39399	279.625	4.08237		4193.07	489.152	0.0137769	1.18307		FALSE
4963.06	39408.3	295.625	4.31596		3727.53	628.634	0.0145652	1.33146		FALSE
4965.23	39416.8	201.625	2.94361		3873.4	278.47	0.00993392	1.28188		FALSE
4967.8	39426.9	158.625	2.31584		4122.41	213.621	0.00781534	1.20507		FALSE
5094.35	39921	174.625	2.56412		6989.3	285.887	0.00860365	0.728879		FALSE
5096.42	39929	199.625	2.93121		3230.62	359.94	0.00983538	1.57754		FALSE
5099	39939	188.625	2.76969		3465.56	193.182	0.00929342	1.47134		FALSE
5101.54	39948.9	217.625	3.19552		4151.28	416.247	0.0107222	1.22891		FALSE
5106.39	39967.6	309.625	4.54641		1841.73	1224.46	0.015255	2.77261		FALSE
5110.84	39984.9	505.625	7.42439		1886.8	1924.85	0.0249118	2.70874		FALSE
5118.12	40013.1	1768.62	25.9698		963.337	13724.2	0.0871389	5.31291		FALSE
5126.49	40045.5	530.625	7.79148		3536.02	776.676	0.0261435	1.44979		FALSE
5128.91	40054.8	441.625	6.48464		4957.94	1510.75	0.0217585	1.03448		FALSE
5133.91	40074.2	322.625	4.73729		4620.39	491.149	0.0158955	1.11114		FALSE
5135.86	40081.7	324.625	4.76666		3490.38	645.592	0.015994	1.47143		FALSE
5138.26	40091	327.625	4.81071		4518.08	474.285	0.0161418	1.13727		FALSE
5140.56	40099.8	279.625	4.1059		3949.59	511.937	0.0137769	1.30154		FALSE
5142.92	40109	234.625	3.44514		5364.25	331.353	0.0115598	0.95874		FALSE
5145.51	40119	274.625	4.03248		5535.23	441.347	0.0135306	0.929593		FALSE
5148.1	40129	288.625	4.23805		6287.82	436.596	0.0142203	0.818742		FALSE
5150.65	40138.8	262.625	3.85628		5051.67	357.437	0.0129393	1.01959		FALSE
5152.77	40147	289.625	4.25274		4583.85	454.997	0.0142696	1.12411		FALSE
5155.35	40156.9	245.625	3.60666		4714.32	381.797	0.0121018	1.09355		FALSE
5157.72	40166.1	237.625	3.48919		4797.31	316.842	0.0117076	1.07513		FALSE
5160.03	40175	215.625	3.16615		5418.18	298.805	0.0106237	0.952355		FALSE
5162.62	40185	233.625	3.43045		5807.24	329.205	0.0115105	0.888997		FALSE
5165.19	40194.9	240.625	3.53324		5169.66	315.313	0.0118554	0.999136		FALSE
5167.49	40203.7	239.625	3.51856		4983.22	405.037	0.0118062	1.03698		FALSE
5170.23	40214.3	338.625	4.97223		4557.69	600.088	0.0166838	1.1344		FALSE
5172.46	40222.9	447.625	6.57274		1538.32	1684.75	0.0220542	3.36241		FALSE
5177.15	40240.9	249.625	3.66539		6064.33	341.799	0.0122988	0.853706		FALSE
5179.47	40249.9	169.625	2.4907		3234.68	335.984	0.0083573	1.60123		FALSE
5182.14	40260.1	143.625	2.10893		4349.55	264.668	0.0070763	1.19142		FALSE
5988.01	43249	217	3.03935		8713.57	372.7	0.0106914	0.687205		FALSE
5990.79	43258.9	251	3.51557		5711.57	604.706	0.0123666	1.04889		FALSE
5993.4	43268.3	295	4.13184		5590.04	460.629	0.0145344	1.07216		FALSE
5995.98	43277.5	309	4.32793		3654.25	670.01	0.0152242	1.64083		FALSE
6007.44	43318.5	1479	20.7152		732.764	16600.1	0.0728693	8.19833		FALSE
6025.49	43383	153	2.14295		9940.14	200.457	0.0075382	0.606178		FALSE
6038.38	43429	148	2.07292		3075.53	357.05	0.00729185	1.96336		FALSE
6313.46	44398.9	145.5	2.02432		5305.69	284.562	0.00716868	1.18994		FALSE
6315.77	44407	194.5	2.70605		6727.86	285.855	0.00958287	0.938748		FALSE
6318.62	44416.9	232.5	3.23474		5545.41	461.961	0.0114551	1.13943		FALSE
6320.93	44425	237.5	3.30431		4638.18	500.878	0.0117015	1.3628		FALSE
6323.46	44433.8	263.5	3.66604		4912.39	546.679	0.0129825	1.28725		FALSE
6326.1	44443	254.5	3.54083		5213.27	529.58	0.012539	1.21346		FALSE
6328.54	44451.5	267.5	3.72169		4501.08	571.5	0.0131795	1.40601		FALSE
6334.09	44470.8	329.5	4.58429		1936.44	1513.61	0.0162342	3.271		FALSE
6336.2	44478.1	371.5	5.16863		4438.55	804.082	0.0183035	1.42754		FALSE
6342.15	44498.9	632.5	8.79989		4070.72	2264.17	0.0311628	1.55799		FALSE
6346.89	44515.4	948.5	13.1964		1864.17	4202.53	0.0467319	3.40467		FALSE
6349.65	44525	1032.5	14.365		6410.87	1689.28	0.0508705	0.990451		FALSE
6352.11	44533.5	1090.5	15.172		4990.46	2407.41	0.0537281	1.27285		FALSE
6362.97	44571.2	5427.5	75.5121		801.701	65393.8	0.267409	7.93683		FALSE
6378.63	44625.6	1237.5	17.3698		6075.49	2124.81	0.0609707	1.0499		FALSE
6389.18	44662.2	5712.5	80.1818		780.523	71817.3	0.281451	8.18576		FALSE
6410.17	44734.9	827.5	11.615		6449.86	1408.64	0.0407703	0.993846		FALSE
6411.92	44741	859.5	12.0641		6924.06	1452.01	0.0423469	0.926035		FALSE
6414.24	44749	876.5	12.3027		3740.46	1489.56	0.0431845	1.71482		FALSE
6417.27	44759.5	895.5	12.5694		3435.13	2517.38	0.0441206	1.86813		FALSE
6422.96	44779.2	878.5	12.3308		3131.71	1987.33	0.0432831	2.05094		FALSE
6425.61	44788.3	924.5	12.9765		1205.6	7532.93	0.0455494	5.32978		FALSE
6435.77	44823.4	471.5	6.61807		4446.26	1045.32	0.0232305	1.44746		FALSE
6444.29	44852.9	335.5	4.70914		4833.62	743.192	0.0165298	1.33322		FALSE
6447.54	44864.1	314.5	4.41438		4967.22	538.278	0.0154952	1.29802		FALSE
6450.1	44872.9	311.5	4.37227		5829.13	666.294	0.0153474	1.10653		FALSE
6453	44882.9	280.5	3.93715		5515.56	595.25	0.01382	1.16996		FALSE
6455.04	44890	243.5	3.41781		4195.38	531.239	0.0119971	1.53861		FALSE
6457.66	44899	240.5	3.37571		5037.09	497.28	0.0118493	1.28202		FALSE
6460.79	44909.8	211.5	2.96866		4165.21	462.715	0.0104205	1.55113		FALSE
6463.46	44919	225.5	3.16516		5257.1	367.06	0.0111102	1.22947		FALSE
6466.35	44928.9	208.5	2.92655		6851.18	419.981	0.0102726	0.94383		FALSE
6471.58	44947	144.5	2.02823		6136.97	233.601	0.00711941	1.05452		FALSE
6503.06	45055.3	188.5	2.64582		1582.66	852.728	0.00928726	4.10895		FALSE
6507.63	45071	153.5	2.15456		6387.44	244.298	0.00756283	1.01882		FALSE
6713.86	45774	197.5	2.80184		3062.8	725.48	0.00973068	2.19207		FALSE
6716.54	45783.1	180.5	2.56067		2555.32	597.1	0.0088931	2.62845		FALSE
7014.83	46781	142.25	2.02257		6571.02	279.663	0.00700855	1.06754		FALSE
7178.32	47319	166	2.35818		7084.9	263.817	0.0081787	1.01319		FALSE
7181.37	47329	221	3.13951		6732.62	548.108	0.0108885	1.06665		FALSE
7184.03	47337.7	181	2.57127		3356.7	702.442	0.00891774	2.14021		FALSE
7336.87	47834.9	145	2.06257		7189.84	229.389	0.00714404	1.02045		FALSE
7339.68	47844	169	2.40396		5451.43	349.376	0.00832651	1.34638		FALSE
7342.43	47852.9	202	2.87337		5854.04	407.881	0.00995239	1.25425		FALSE
7345.26	47862.1	234	3.32856		5464.35	395.521	0.011529	1.34422		FALSE
7348	47871	272	3.86909		6282.35	549.352	0.0134012	1.16963		FALSE
7351.09	47881	322	4.58033		6759.67	527.639	0.0158647	1.08749		FALSE
7353.79	47889.7	371	5.27733		4933.71	839.143	0.0182789	1.49052		FALSE
7356.66	47899	479	6.81359		5705.36	820.409	0.0236	1.28943		FALSE
7359.23	47907.3	545	7.75241		4189.06	1286.91	0.0268518	1.75678		FALSE
7361.62	47915	554	7.88044		5418.31	971.58	0.0272952	1.35865		FALSE
7364.7	47924.9	527	7.49637		4593.72	1214.81	0.0259649	1.60321		FALSE
7367.78	47934.9	528	7.5106		5561.25	927.832	0.0260142	1.32484		FALSE
7370.45	47943.5	551	7.83776		5429.42	1266.08	0.0271474	1.3575		FALSE
7373.37	47952.9	609	8.66279		6574.97	1058.72	0.030005	1.12143		FALSE
7376.21	47962.1	711	10.1137		5749.32	1587	0.0350305	1.28297		FALSE
7378.95	47971	874	12.4323		7202.03	1987.4	0.0430613	1.02457		FALSE
7382.04	47980.9	1052	14.9643		5879.47	2392.98	0.0518313	1.25556		FALSE
7384.88	47990.1	1260	17.923		5068.58	2939.05	0.0620793	1.45699		FALSE
7387.62	47999	1422	20.2274		5084.23	3312.06	0.0700609	1.45305		FALSE
7390.72	48008.9	1591	22.6314		5289.68	3727.32	0.0783874	1.3972		FALSE
7402.74	48047.7	5168	73.5128		722.7	74890	0.254624	10.2432		FALSE
7418.63	48098.9	856	12.1763		8653.01	1965.94	0.0421745	0.857347		FALSE
7421.74	48108.9	687	9.77231		7858.59	1599.37	0.033848	0.944411		FALSE
7424.87	48119	647	9.20332		8557.81	1901.65	0.0318772	0.867614		FALSE
7431.99	48141.8	623	8.86193		6045.92	1140.1	0.0306948	1.22926		FALSE
7434.82	48150.9	637	9.06108		5464.54	1504.27	0.0313845	1.36056		FALSE
7437.93	48161	631	8.97573		5512.11	1464.93	0.0310889	1.34938		FALSE
7440.43	48169	664	9.44514		6626.53	1148.69	0.0327148	1.12282		FALSE
7443.14	48177.7	574	8.16493		5204.04	1339.85	0.0282806	1.43026		FALSE
7446	48186.9	493	7.01273		5625.13	1090.03	0.0242898	1.3237		FALSE
7449.12	48196.9	398	5.6614		4510.29	699.47	0.0196092	1.65158		FALSE
7452.04	48206.3	334	4.75102		5049.45	761.96	0.0164559	1.47581		FALSE
7454.95	48215.6	303	4.31006		3936.64	548.622	0.0149286	1.89373		FALSE
7457.84	48224.9	298	4.23893		6158.88	512.974	0.0146822	1.21091		FALSE
7460.61	48233.8	272	3.86909		4964	785.353	0.0134012	1.50294		FALSE
7463.47	48243	274	3.89754		8912.87	468.549	0.0134998	0.83738		FALSE
7465.96	48251	258	3.66995		5863.61	568.69	0.0127115	1.27327		FALSE
7469.04	48260.9	214	3.04407		4946.69	491.762	0.0105436	1.50991		FALSE
7471.57	48269	193	2.74535		5886.4	445.75	0.00950897	1.26929		FALSE
7524	48436.9	158	2.26384		4680.23	423.515	0.00778455	1.60761		FALSE
7527.15	48446.9	200	2.86561		6012.18	336.282	0.00985386	1.25198		FALSE
7529.42	48454.2	198	2.83696		4836.2	438.018	0.00975532	1.55689		FALSE
7532.17	48463	188	2.69368		5165.76	409.7	0.00926262	1.4581		FALSE
7535.26	48472.9	151	2.16354		6254.29	268.606	0.00743966	1.20481		FALSE
7538.08	48481.9	152	2.17787		5158.68	354.089	0.00748893	1.46124		FALSE
7540.94	48491	146	2.0919		4750.45	258.371	0.00719331	1.58742		FALSE
7543.77	48500	171	2.4501		4371.72	382.676	0.00842505	1.72559		FALSE
7546.56	48508.9	172	2.46443		5589.32	358.108	0.00847432	1.35018		FALSE
7549.69	48518.9	159	2.27816		5496.73	266.981	0.00783381	1.37349		FALSE
7943.04	49758.4	406.75	5.97148		2032.38	2383.02	0.0200403	3.90824		FALSE
7944.75	49763.7	408.75	6.00085		2887.29	1781.73	0.0201388	2.75163		FALSE
7950.64	49782	152.75	2.24252		5518.59	323.804	0.00752588	1.4407		FALSE
8056.1	50108.9	135.75	2.02176		4798.86	300.932	0.0066883	1.67875		FALSE
8058.94	50117.7	141.75	2.11111		4376.67	340.552	0.00698392	1.84134		FALSE
8061.93	50127	166.75	2.48345		5212.15	296.218	0.00821565	1.54676		FALSE
8064.81	50135.8	179.75	2.67706		4331.65	437.553	0.00885615	1.86183		FALSE
8067.77	50145	209.75	3.12385		6294.56	492.682	0.0103342	1.2817		FALSE
8076.78	50172.8	350.75	5.2238		4594.24	863.277	0.0172812	1.75802		FALSE
8079.82	50182.2	416.75	6.20675		4192.78	1005.66	0.020533	1.92708		FALSE
8082.03	50189	527.75	7.8599		8570.99	939.589	0.0260019	0.942951		FALSE
8085.23	50198.9	619.75	9.23008		4558.44	1491.83	0.0305346	1.77368		FALSE
8087.85	50206.9	652.75	9.72155		5209.78	1926.29	0.0321605	1.55244		FALSE
8091.04	50216.8	521.75	7.77054		6623.13	1214.35	0.0257062	1.22163		FALSE
8094.11	50226.2	402.75	5.99825		6595.12	951.487	0.0198432	1.22729		FALSE
8096.94	50235	376.75	5.61102		5545.83	897.602	0.0185622	1.46001		FALSE
8100.19	50245	381.75	5.68549		4751.79	887.339	0.0188085	1.70466		FALSE
8103.2	50254.3	331.75	4.94083		5485.65	795.938	0.0163451	1.47716		FALSE
8106.03	50263	299.75	4.46424		5585.47	710.422	0.0147685	1.45127		FALSE
8111.87	50281	213.75	3.18343		6765.3	499.172	0.0105313	1.19904		FALSE
8117.07	50297	183.75	2.73663		7766.52	320.133	0.00905323	1.04514		FALSE
8119.88	50305.6	172.75	2.5728		4826.03	403.615	0.00851127	1.68252		FALSE
8123.2	50315.9	153.75	2.28983		5886.88	283.203	0.00757515	1.37988		FALSE
8126.17	50325	171.75	2.55791		8474.41	340.143	0.008462	0.958907		FALSE
8129.38	50334.9	158.75	2.3643		6327.48	345.787	0.0078215	1.28477		FALSE
8132.02	50343	171.75	2.55791		5674.8	370.594	0.008462	1.43301		FALSE
8135.27	50353	157.75	2.34941		7905.3	322.612	0.00777223	1.02909		FALSE
8137.88	50361	148.75	2.21537		4415.19	346.471	0.0073288	1.84316		FALSE
8846.58	52494.8	125.625	2.01903		6037.07	286.643	0.00618945	1.46537		FALSE
8988.22	52911	135	2.18431		4992.21	256.776	0.00665135	1.80045		FALSE
8991.29	52919.9	164	2.65353		5011.42	397.273	0.00808016	1.79416		FALSE
8994.81	52930.2	177	2.86387		4033.78	456.442	0.00872066	2.22987		FALSE
8997.78	52938.9	225	3.64051		6579.93	534.456	0.0110856	1.36746		FALSE
9001.21	52949	260	4.20681		4900.95	638.562	0.01281	1.83663		FALSE
9006.68	52965	333	5.38796		6257.32	1333.02	0.0164067	1.43938		FALSE
9012.85	52983	331	5.3556		4439.72	1243.63	0.0163081	2.03005		FALSE
9016.26	52993	328	5.30706		7742.29	640.11	0.0161603	1.16455		FALSE
9019.19	53001.5	319	5.16143		5209.43	846.063	0.0157169	1.73132		FALSE
9022.43	53011	361	5.841		9487.14	1134.96	0.0177862	0.951017		FALSE
9035.65	53049.6	824	13.3324		1585.75	7674.91	0.0405979	5.69801		FALSE
9038.29	53057.3	777	12.5719		1802.23	6742.95	0.0382822	5.01506		FALSE
9059.44	53119	154	2.51584		6941.5	281.718	0.00758747	1.30511		FALSE
9062.85	53128.9	150	2.45049		5613.65	347.883	0.00739039	1.61443		FALSE
9065.62	53137	148	2.41782		5012.97	263.026	0.00729185	1.80843		FALSE
9069.37	53147.9	144	2.35247		4892.46	273.115	0.00709478	1.85374		FALSE
9072.47	53157	157	2.56485		6081.96	329.271	0.00773528	1.4917		FALSE
9075.64	53166.2	139	2.27079		5754.69	284.68	0.00684843	1.57708		FALSE
9078.66	53175	133	2.17277		5728.21	233.853	0.00655281	1.5849		FALSE
9244.23	53655	123	2.02854		6406.91	259.417	0.00606012	1.44285		FALSE
9247.69	53665	132	2.17697		4946.11	300.794	0.00650354	1.86969		FALSE
9251.16	53675	155	2.5563		10865.1	336.219	0.00763674	0.851458		FALSE
9257.4	53693	170	2.80368		4355.04	700.32	0.00837578	2.12567		FALSE
9591.11	54647	131	2.18354		9707.15	245.338	0.00645428	0.988046		FALSE
9600.99	54675	197	3.28364		4944.26	515.6	0.00970605	1.94185		FALSE
9605.93	54689	212	3.57117		4533.71	562.968	0.0104451	2.11878		FALSE
9608.74	54696.9	231	3.89123		5839.83	607.933	0.0113812	1.64538		FALSE
9612.29	54707	253	4.26183		8879.24	488.813	0.0124651	1.08256		FALSE
9615.12	54715	272	4.58188		10972.8	695.974	0.0134012	0.876267		FALSE
9618.63	54724.9	284	4.78403		4875.27	774.348	0.0139925	1.97294		FALSE
9621.48	54733	308	5.18831		4244.93	822.995	0.0151749	2.26658		FALSE
9625.01	54743	330	5.5589		7409.19	876.342	0.0162589	1.29906		FALSE
9627.82	54750.9	356	5.99688		5879.79	962.576	0.0175399	1.63744		FALSE
9631.38	54761	407	6.85598		9181.46	1038.97	0.0200526	1.049		FALSE
9634.51	54769.8	434	7.3108		6944.05	881.684	0.0213829	1.38745		FALSE
9637.97	54779.6	451	7.59717		5913.22	1202.12	0.0222204	1.6299		FALSE
9641.05	54788.3	488	8.22044		6552.95	993.945	0.0240434	1.47125		FALSE
9644.51	54798.1	516	8.6921		6437.45	1382.8	0.0254229	1.49819		FALSE
9647.96	54807.8	574	9.66912		4329.7	1558.78	0.0282806	2.22832		FALSE
9651.19	54817	633	10.663		9509.85	1689.44	0.0311875	1.01486		FALSE
9654.67	54826.8	692	11.6569		6693.85	1861.92	0.0340943	1.44232		FALSE
9657.97	54836.1	761	12.8192		4893.63	2087.14	0.0374939	1.97358		FALSE
9668.75	54866.6	1036	17.4516		1737.13	8969.63	0.051043	5.56592		FALSE
9671.68	54874.8	1168	19.6751		6188.11	3169.14	0.0575465	1.56294		FALSE
9756	55112.3	13099	220.655		256.711	699504	0.645378	38.0039		FALSE
9785.77	55195.9	4466	75.2305		4933.02	12512	0.220037	1.98373		FALSE
9789.47	55206.3	4185	70.497		6478.69	11639.4	0.206192	1.51103		FALSE
9792.85	55215.7	4001	67.9332		5790.06	11132.5	0.197126	1.69132		FALSE
9796.13	55224.9	3810	64.6902		6005.32	10531.9	0.187716	1.63124		FALSE
9799.66	55234.8	3592	60.9887		6488.3	10015	0.176975	1.51036		FALSE
9802.56	55243	3416	58.0004		6274.34	9444.01	0.168304	1.56233		FALSE
9806.12	55252.9	3175	53.9085		6717.52	8819.67	0.15643	1.45978		FALSE
9809.24	55261.7	2988	50.7334		1954.91	27647	0.147217	5.01776		FALSE
9819.15	55289.5	2481	42.125		1809.21	22355.8	0.122237	5.42731		FALSE
9829.88	55319.5	1972	33.4827		4612.47	6835.02	0.097159	2.13115		FALSE
9833.45	55329.5	1815	30.817		4197.11	6289.11	0.0894237	2.34291		FALSE
9837.23	55340.1	1674	28.4229		5117.84	4662.78	0.0824768	1.92214		FALSE
9840.4	55349	1560	26.4873		6371.38	4282.48	0.0768601	1.54447		FALSE
9843.94	55358.9	1448	24.5857		5954.34	3999.97	0.0713419	1.65324		FALSE
9847.2	55368	1360	23.0915		5277.16	3757.7	0.0670062	1.866		FALSE
9850.65	55377.6	1243	21.105		5152.61	3414.27	0.0612417	1.91178		FALSE
9853.99	55387	1190	20.2051		5909.33	2465.31	0.0586304	1.66753		FALSE
9856.86	55395	1097	18.626		4717.51	3062.07	0.0540484	2.08942		FALSE
9860.43	55405	1045	17.7431		6162.85	2835.78	0.0514864	1.59998		FALSE
9863.99	55414.9	949	16.1131		5485.61	2613.48	0.0467565	1.79816		FALSE
9867.35	55424.3	876	14.8736		4513.68	3030.14	0.0431599	2.1861		FALSE
9875.43	55446.9	772	13.1078		6332.77	2095.52	0.0380359	1.55942		FALSE
9879.04	55456.9	737	12.5136		8140.88	1962.91	0.0363115	1.21351		FALSE
9881.91	55465	707	12.0042		7153.5	1871.83	0.0348334	1.38141		FALSE
9885.5	55475	695	11.8004		8624.16	1383.04	0.0342421	1.14626		FALSE
9889.06	55484.9	661	11.2232		7513.39	1709.36	0.032567	1.31619		FALSE
9892.21	55493.7	598	10.1535		7033.61	1235.68	0.029463	1.40642		FALSE
9895.52	55503	605	10.2723		7864.57	1545.09	0.0298079	1.25824		FALSE
9899.08	55512.9	572	9.71202		5863.73	1519.97	0.028182	1.68819		FALSE
9901.98	55521	521	8.84608		5633.08	1095.41	0.0256693	1.75783		FALSE
9905.5	55530.8	501	8.5065		5555.8	1366.61	0.0246839	1.78291		FALSE
9908.66	55539.6	450	7.64057		3066.98	1563	0.0221712	3.23075		FALSE
9912.01	55549	420	7.1312		7283.49	882.363	0.0206931	1.36089		FALSE
9922.06	55577	369	6.26527		19516.8	772.698	0.0181804	0.508386		FALSE
9925.59	55586.8	382	6.486		6625	1280.27	0.0188209	1.4982		FALSE
9928.52	55595	378	6.41808		7691.42	1887.5	0.0186238	1.29086		FALSE
9937.11	55618.9	276	4.68622		9624.43	575.314	0.0135983	1.03249		FALSE
9942.35	55633.5	236	4.00706		6562.63	790.235	0.0116275	1.515		FALSE
9950.07	55655	197	3.34487		8336.17	390.271	0.00970605	1.1936		FALSE
9953.67	55665	200	3.39581		10807.2	382.512	0.00985386	0.921022		FALSE
9956.53	55673	177	3.00529		6823.91	463.708	0.00872066	1.45907		FALSE
9960.12	55682.9	157	2.66571		6860.09	320.075	0.00773528	1.45189		FALSE
9963.7	55692.9	160	2.71665		4832.76	429.689	0.00788308	2.0617		FALSE
9966.61	55701	164	2.78456		9413.74	321.797	0.00808016	1.05873		FALSE
9969.49	55709	158	2.68269		10368.6	385.222	0.00778455	0.961506		FALSE
9973.06	55718.9	161	2.73363		5930.66	400.066	0.00793235	1.68161		FALSE
9976.39	55728.2	155	2.63175		5921.94	308.194	0.00763674	1.68465		FALSE
9979.29	55736.2	154	2.61477		5567.87	390.342	0.00758747	1.7923		FALSE
9983.16	55747	162	2.77858		8683.55	292.637	0.00798162	1.14966		FALSE
9986.04	55755	158	2.70997		6936.62	360.677	0.00778455	1.43961		FALSE
9989.62	55764.9	166	2.84719		6753.45	393.354	0.0081787	1.47919		FALSE
9992.84	55773.9	144	2.46985		5813.94	295.483	0.00709478	1.71877		FALSE
9996.85	55785	174	2.9844		10973.2	488.194	0.00857285	0.911028		FALSE
10000.4	55794.9	170	2.91579		8035.56	435.597	0.00837578	1.24452		FALSE
10003.3	55803	150	2.57276		3812.58	399.482	0.00739039	2.62377		FALSE
10006.9	55813	160	2.74428		5086.33	492.087	0.00788308	1.96742		FALSE
10011.4	55825.3	157	2.69282		4919.11	415.372	0.00773528	2.0352		FALSE
10014.8	55834.8	151	2.58991		5151.17	306.345	0.00743966	1.94418		FALSE
10017.8	55843.3	183	3.13877		5241.42	432.845	0.00901628	1.91129		FALSE
10021.3	55852.8	162	2.77858		4498.52	436.223	0.00798162	2.22769		FALSE
10024.6	55861.9	161	2.76143		4866.31	326.246	0.00793235	2.06		FALSE
10027.8	55870.9	156	2.67567		4382.7	394.646	0.00768601	2.28805		FALSE
10031.4	55880.8	173	2.96725		5296.95	425.087	0.00852358	1.89381		FALSE
10035	55890.9	153	2.62421		5161.57	308.276	0.0075382	1.94418		FALSE
10038.7	55901	164	2.81288		4947.54	427.984	0.00808016	2.02902		FALSE
10041.7	55909.5	153	2.62421		3899.57	618.07	0.0075382	2.57509		FALSE
10053.3	55941.5	176	3.0187		5464.49	466.383	0.00867139	1.83975		FALSE
10056	55949	171	2.93294		6310.48	353.581	0.00842505	1.59354		FALSE
10059.9	55959.8	189	3.24168		6195.74	499.613	0.00931189	1.62368		FALSE
10063.2	55969	183	3.13877		11602.8	370.228	0.00901628	0.867311		FALSE
10066.8	55979	192	3.29313		3823.57	499.838	0.0094597	2.63284		FALSE
10070.4	55989	189	3.24168		10523.7	500.408	0.00931189	0.956932		FALSE
10073.4	55997	187	3.20737		10535.1	470.158	0.00921335	0.956169		FALSE
10076.9	56006.9	183	3.13877		6633.24	379.429	0.00901628	1.51915		FALSE
10082.9	56023.3	179	3.07016		4758.99	499.474	0.0088192	2.1187		FALSE
10086.7	56033.8	179	3.07016		5593.04	482.069	0.0088192	1.80343		FALSE
10090	56043.1	186	3.19022		4875.72	518.179	0.00916409	2.06944		FALSE
10097.2	56062.9	197	3.37889		8114.67	399.625	0.00970605	1.24432		FALSE
10100.9	56073	198	3.39604		14117.6	507.207	0.00975532	0.71548		FALSE
10103	56079	190	3.25883		4260.67	400.296	0.00936116	2.37123		FALSE
10114.6	56111	209	3.58471		8852.18	412.466	0.0102973	1.14261		FALSE
10119.7	56125	197	3.37889		5115.93	536.508	0.00970605	1.97807		FALSE
10123.8	56136.2	186	3.19022		4754.91	396.345	0.00916409	2.12912		FALSE
10126.9	56144.9	198	3.39604		9691.9	396.402	0.00975532	1.04488		FALSE
10129.8	56153	206	3.53326		6482.77	528.861	0.0101495	1.56258		FALSE
10136.4	56171	206	3.53326		5189.01	552.242	0.0101495	1.95343		FALSE
10140.7	56182.9	220	3.77338		5136.13	590.775	0.0108392	1.97438		FALSE
10142.9	56189	216	3.70477		10650.5	440.26	0.0106422	0.952344		FALSE
10146.9	56200	230	3.9449		5931.59	628.024	0.0113319	1.71065		FALSE
10150.9	56211	237	4.06496		3765.19	651.717	0.0116768	2.69598		FALSE
10153.8	56219	240	4.11641		10647	494.111	0.0118246	0.953673		FALSE
10157.4	56228.9	237	4.06496		6583.11	658.024	0.0116768	1.54295		FALSE
10161	56239	247	4.23648		2410.47	1024.01	0.0121695	4.21538		FALSE
10164.7	56249	238	4.08211		7463.3	503.652	0.0117261	1.36195		FALSE
10169	56260.9	257	4.40799		5108.51	718.615	0.0126622	1.9906		FALSE
10171.5	56267.7	274	4.69957		6458.47	580.379	0.0134998	1.57491		FALSE
10175.6	56278.9	268	4.64424		4952.72	752.177	0.0132042	2.05454		FALSE
10179.2	56288.9	298	5.16411		6093.08	811.073	0.0146822	1.67061		FALSE
10181.4	56295	308	5.33741		4876.25	856.287	0.0151749	2.08795		FALSE
10185	56305	348	6.03058		7161.16	698.012	0.0171457	1.42226		FALSE
10188.9	56315.7	348	6.03058		5040.69	959.632	0.0171457	2.02133		FALSE
10192.3	56325	383	6.6371		6750.88	783.335	0.0188701	1.50977		FALSE
10195.4	56333.4	376	6.5158		4891.52	1057.42	0.0185252	2.08429		FALSE
10199.5	56344.9	398	6.89704		7141.4	1092.85	0.0196092	1.42823		FALSE
10209	56370.9	438	7.59021		5816.78	1232.98	0.0215799	1.7551		FALSE
10221.1	56404.2	596	10.3282		4009.56	3154.7	0.0293645	2.54919		FALSE
10224.3	56413	639	11.0734		18859	1778.29	0.0314831	0.542146		FALSE
10235	56442.3	1027	17.7971		2276.64	7850.71	0.0505995	4.49565		FALSE
10238.1	56450.9	1114	19.3048		5405.71	3858.87	0.054886	1.89395		FALSE
10240.6	56457.6	1017	17.6238		2050.97	9213.86	0.0501069	4.99303		FALSE
10253.6	56493.2	491	8.50866		6105.44	1352.87	0.0241912	1.67942		FALSE
10261.5	56514.8	382	6.61977		3654.99	1081.08	0.0188209	2.80752		FALSE
10263.7	56521	374	6.48114		5760.39	1038.81	0.0184267	1.78177		FALSE
10267.3	56531	368	6.37716		9422.02	1000.03	0.0181311	1.08972		FALSE
10274.6	56551	350	6.06524		10287.5	715.269	0.0172442	0.99875		FALSE
10277.6	56559	342	5.9266		8376.27	708.522	0.0168501	1.22698		FALSE
10281.2	56569	320	5.54536		4853.42	1095.28	0.0157662	2.11835		FALSE
10284.8	56578.9	304	5.26809		6795.95	641.1	0.0149779	1.51338		FALSE
10287.1	56585	294	5.0948		4713.9	822.457	0.0144852	2.18228		FALSE
10296.9	56611.9	267	4.62691		5583.43	573.771	0.0131549	1.84419		FALSE
10300.2	56621	271	4.69623		7526.57	737.454	0.013352	1.36851		FALSE
10303.1	56629	269	4.66157		7166.89	698.451	0.0132534	1.4376		FALSE
10306.8	56639	265	4.59225		9530.12	526.054	0.0130564	1.0815		FALSE
10310.2	56648.2	260	4.5056		6092.04	686.838	0.01281	1.6924		FALSE
10313.4	56657	236	4.0897		7951.57	482.598	0.0116275	1.29702		FALSE
10317	56666.9	231	4.00306		4687.86	628.876	0.0113812	2.2008		FALSE
10320.4	56676.2	211	3.65647		6057.35	571.932	0.0103958	1.70379		FALSE
10323.6	56685	222	3.84709		5288.78	584.33	0.0109378	1.95199		FALSE
10327.3	56695	214	3.70846		5451.39	439.818	0.0105436	1.89443		FALSE
10331.2	56705.7	217	3.76045		5135.22	585.623	0.0106914	2.01184		FALSE
10334.8	56715.4	228	3.95107		5529.42	601.122	0.0112334	1.86905		FALSE
10338.3	56725	264	4.57492		10255.4	624.57	0.0130071	1.00808		FALSE
10342.1	56735.6	243	4.21101		5410.99	679.446	0.0119724	1.91132		FALSE
10344.9	56743	249	4.31498		6321.64	528.941	0.012268	1.63642		FALSE
10349.2	56754.9	248	4.29765		5891.47	694.676	0.0122188	1.75665		FALSE
10351.7	56761.6	221	3.82976		5305.04	601.463	0.0108885	1.95129		FALSE
10359.5	56782.9	144	2.49541		3635.76	399.303	0.00709478	2.84933		FALSE
10374.2	56823	116	2.03527		7881.81	231.57	0.00571524	1.31622		FALSE

## Sheet: ICDC_LM161-1_0_E1_1
Spectrum: ICDC LM161-1\0_E1\1 1SLin, "Baseline subt." (D:\Data\BioTyperRealTimeProcessing\China CDC\20121016danhezengshengxinglisitejun\ICDC LM161-1\0_E1\1)
m/z	time	Intens.	SN	Quality Fac.	Res.	Area	Rel. Intens.	FWHM	Chi^2	Bk. Peak
2040.43	25419.4	233	2.93474		3085.7	321.874	0.0168474	0.661252		FALSE
2042.4	25431.5	161	2.02787		3213.48	146.109	0.0116414	0.635572		FALSE
2060.09	25539.5	171	2.15383		1454.83	340.393	0.0123644	1.41604		FALSE
2061.96	25550.9	206	2.59467		1573.24	360.817	0.0148952	1.31065		FALSE
2158.82	26134	770	9.74825		422.692	4673.94	0.0556761	5.10732		FALSE
2351.59	27256.9	239	3.02954		978.606	684.611	0.0172813	2.403		FALSE
2451.12	27818.8	172.75	2.18976		1099.32	437.481	0.012491	2.22967		FALSE
2753.64	29459.9	1094	13.4083		405.845	7606.85	0.0791034	6.78496		FALSE
2995.64	30709	180.5	2.17099		7092.39	218.772	0.0130513	0.422374		FALSE
3001.31	30737.6	898.5	10.8069		642.404	5532.83	0.0649675	4.672		FALSE
3009.1	30776.9	273.5	3.29281		1230.47	1011.03	0.0197758	2.44548		FALSE
3179.19	31623.1	1148	13.8025		597.807	8273.24	0.083008	5.31808		FALSE
3191.48	31683.4	715	8.59648		680.807	4922.02	0.0516992	4.6878		FALSE
3196.73	31709.1	312	3.75119		2809.19	552.098	0.0225597	1.13795		FALSE
3199.15	31721	251	3.01778		4695.46	558.291	0.018149	0.68133		FALSE
3203.21	31740.8	176	2.11606		2879.75	320.04	0.012726	1.11232		FALSE
3204.88	31749	182	2.18819		4169.94	201.156	0.0131598	0.768568		FALSE
3207.03	31759.5	171	2.05594		3075.12	257.268	0.0123644	1.0429		FALSE
3208.96	31768.9	217	2.609		3546.58	307.207	0.0156905	0.904803		FALSE
3210.73	31777.6	203	2.44068		3176.38	352.409	0.0146782	1.01082		FALSE
3212.66	31787	168	2.01987		6629.69	172.056	0.0121475	0.484587		FALSE
3222.5	31835	196	2.32324		4210.76	212.311	0.0141721	0.765301		FALSE
3230.21	31872.5	1228	14.5558		610.573	8379.11	0.0887925	5.29046		FALSE
3236.45	31902.9	378	4.48054		3806.61	429.106	0.0273319	0.850219		FALSE
3238.52	31913	348	4.12494		4496.51	527.381	0.0251627	0.72023		FALSE
3240.33	31921.8	353	4.18421		3819.84	419.016	0.0255242	0.848289		FALSE
3242.44	31932	403	4.77687		2484.97	640.02	0.0291396	1.30482		FALSE
3248.34	31960.7	1664	19.7239		690.68	11784.2	0.120318	4.7031		FALSE
3260.73	32020.8	303	3.59154		3011.28	452.293	0.0219089	1.08284		FALSE
3409.33	32733	205	2.43903		5025.58	245.166	0.0148228	0.678397		FALSE
3426.63	32814.9	214	2.54611		3031.74	272.266	0.0154736	1.13025		FALSE
3428.47	32823.5	283	3.36705		2486.04	441.126	0.0204628	1.37909		FALSE
3430.34	32832.4	239	2.84355		2627.01	370.302	0.0172813	1.3058		FALSE
3432.44	32842.3	176	2.09399		3669.95	217.261	0.012726	0.935282		FALSE
3507.05	33192.9	348	4.14313		1485.37	805.144	0.0251627	2.36106		FALSE
3693.39	34052.5	320	3.77908		4595.55	498.379	0.0231381	0.803689		FALSE
3699.33	34079.6	1888	22.2966		713.05	12617.9	0.136515	5.18804		FALSE
3707.52	34116.8	307	3.62556		8119.4	477.632	0.0221981	0.456625		FALSE
3709.74	34126.9	236	2.78707		6042.35	355.117	0.0170644	0.613956		FALSE
3711.69	34135.8	191	2.25564		3701.73	240.351	0.0138106	1.00269		FALSE
3713.71	34145	202	2.38554		2689.77	373.421	0.0146059	1.38068		FALSE
3715.91	34154.9	199	2.35012		4580.12	231.891	0.014389	0.811313		FALSE
3718.26	34165.6	229	2.7044		2641.9	379.252	0.0165582	1.40742		FALSE
3719.88	34173	189	2.23202		4056.87	287.419	0.0136659	0.916936		FALSE
3724.28	34192.9	173	2.04307		2859.38	259.883	0.012509	1.30248		FALSE
3984.22	35352.1	330	3.85737		818.004	1946.19	0.0238612	4.87066		FALSE
4287.74	36659	193	2.24115		6735	221.268	0.0139552	0.636635		FALSE
4289.71	36667.3	196	2.27599		3422.65	338.474	0.0141721	1.25333		FALSE
4292	36677	207	2.40372		6953	304.142	0.0149675	0.617287		FALSE
4293.89	36685	174	2.02052		4646.08	220.148	0.0125813	0.924196		FALSE
4302.72	36722.3	225	2.61274		3204.32	515.736	0.016269	1.34279		FALSE
4305.03	36732	351	4.07588		3332.26	566.745	0.0253796	1.29192		FALSE
4306.68	36739	460.5	5.34742		5606.61	773.949	0.0332972	0.768144		FALSE
4309.01	36748.8	529.25	6.14576		3431.95	924.748	0.0382683	1.25556		FALSE
4311.4	36758.9	573.75	6.6625		8277.41	1033.82	0.0414859	0.520863		FALSE
4322.95	36807.6	7690	89.2978		580.911	69767.2	0.556038	7.44167		FALSE
4336.39	36864.1	403	4.67972		4558.33	558.479	0.0291396	0.951311		FALSE
4338.67	36873.7	457	5.30677		3843.74	803.085	0.0330441	1.12876		FALSE
4340.87	36883	519	6.02673		2294.67	1142.21	0.0375271	1.89172		FALSE
4342.98	36891.8	547	6.35187		4120.28	759.369	0.0395517	1.05405		FALSE
4344.68	36899	541	6.2822		4294.16	1186.86	0.0391179	1.01176		FALSE
4347.51	36910.9	464	5.38806		6230.22	841.105	0.0335503	0.69781		FALSE
4348.96	36917	420	4.87712		4564.82	718.319	0.0303688	0.952714		FALSE
4351.19	36926.3	346	4.01782		4963.19	475.091	0.0250181	0.876692		FALSE
4353.73	36937	324	3.76235		3910.74	589.559	0.0234273	1.11327		FALSE
4355.64	36945	382	4.43586		6413.5	640.295	0.0276211	0.679136		FALSE
4360.25	36964.3	607	7.0486		1534.45	2414.26	0.0438901	2.84157		FALSE
4361.94	36971.4	593	6.88603		1427.37	2963.61	0.0428778	3.05593		FALSE
4491.75	37511.6	176.5	2.04154		3586.41	357.005	0.0127621	1.25244		FALSE
4494.01	37521	250	2.8917		4410.77	413.559	0.0180766	1.01887		FALSE
4496.23	37530.1	286.25	3.31099		3001.02	526.686	0.0206978	1.49823		FALSE
4498.61	37540	317	3.66667		3975.14	563.488	0.0229212	1.13169		FALSE
4503.85	37561.6	659	7.62252		1144.16	3632.2	0.04765	3.93637		FALSE
4507.39	37576.2	549	6.35017		3923.54	766.814	0.0396963	1.14881		FALSE
4509.52	37585	504	5.82966		4865.97	917.68	0.0364425	0.926745		FALSE
4511.72	37594	530	6.1304		4365.08	746.626	0.0383225	1.03359		FALSE
4518.09	37620.3	1423	16.4595		895.802	10497.9	0.102892	5.04363		FALSE
4525.16	37649.4	566	6.5468		2869.65	1994.3	0.0409255	1.5769		FALSE
4529.52	37667.4	350	4.02548		3944.14	627.21	0.0253073	1.14842		FALSE
4531.86	37677	309	3.55393		5326.01	541.692	0.0223427	0.850892		FALSE
4534.29	37687	287	3.3009		6763.84	379.175	0.020752	0.670372		FALSE
4536.7	37696.9	248	2.85234		3312.08	347.699	0.017932	1.36974		FALSE
4538.66	37704.9	239	2.74883		3098.78	397.326	0.0172813	1.46466		FALSE
4628.6	38072.8	252	2.89835		871.517	1606.41	0.0182213	5.31097		FALSE
4686.1	38306.2	214	2.45203		4647.49	285.506	0.0154736	1.00831		FALSE
4688.27	38315	224	2.56661		4157.72	381.139	0.0161967	1.12761		FALSE
4690.93	38325.7	381	4.36552		4395.41	650.717	0.0275488	1.06723		FALSE
4694.09	38338.5	632	7.2415		1289.44	2739.54	0.0456978	3.64041		FALSE
4695.19	38342.9	645	7.39045		4238.6	1097.37	0.0466377	1.10772		FALSE
4697.18	38350.9	426	4.88114		4684.76	694.918	0.0308026	1.00265		FALSE
4699.66	38361	279	3.1968		3668.11	489.002	0.0201735	1.28122		FALSE
4702.14	38371	269	3.08222		5788.11	359.171	0.0194505	0.812379		FALSE
4704.61	38381	259	2.96764		4169.56	468.585	0.0187274	1.12832		FALSE
4706.24	38387.6	219	2.50932		3092.61	359.587	0.0158351	1.52177		FALSE
4837.29	38913	205	2.34075		3230.33	366.853	0.0148228	1.49746		FALSE
4839.31	38921	258	2.94592		5201.28	431.568	0.0186551	0.930407		FALSE
4842.13	38932.2	317	3.6196		3313.75	578.566	0.0229212	1.46122		FALSE
4846.94	38951.4	496	5.66348		1708.08	1652.6	0.0358641	2.83765		FALSE
4853.74	38978.4	1046	11.9435		1573.58	5162.95	0.0756327	3.08452		FALSE
4855.59	38985.8	1120	12.7885		3566.1	2211.36	0.0809834	1.3616		FALSE
4875.28	39064	13830	157.915		739.219	158797	1	6.59518		FALSE
4894.51	39140.2	2211	25.2459		702.273	28808	0.15987	6.96953		FALSE
4910.89	39204.9	896	10.2308		3722.11	1763.45	0.0647867	1.31938		FALSE
4913.42	39214.9	847	9.6713		3918.47	1264.22	0.0612437	1.25391		FALSE
4915.61	39223.6	786	8.97478		3082.74	1886.03	0.056833	1.59456		FALSE
4918.22	39233.9	683	7.7987		3695.61	1331.76	0.0493854	1.33083		FALSE
4920.11	39241.3	609	6.95375		3387.13	1450.67	0.0440347	1.45259		FALSE
4923.06	39253	565	6.43225		4691.94	831.285	0.0408532	1.04926		FALSE
4925.05	39260.9	528	6.01102		3801.69	1004.94	0.0381779	1.29549		FALSE
4927.6	39270.9	451	5.13442		4518.04	824.452	0.0326103	1.09065		FALSE
4930.14	39280.9	375	4.26919		4885.78	537.727	0.027115	1.00908		FALSE
4932.17	39288.9	350	3.98458		3461.84	519.39	0.0253073	1.42472		FALSE
4939.01	39315.9	288	3.27874		3718.6	556.813	0.0208243	1.32819		FALSE
4941.54	39325.9	261	2.97136		4867.33	387.57	0.018872	1.01525		FALSE
4948.89	39354.8	218	2.48182		3193.67	402.266	0.0157628	1.5496		FALSE
4961.12	39403	179	2.03783		3043.09	437.037	0.0129429	1.63029		FALSE
5016.2	39618.9	197	2.24275		3295.59	426.331	0.0142444	1.52209		FALSE
5018.25	39626.9	201	2.28829		3452.23	359.61	0.0145336	1.45363		FALSE
5107.05	39972.6	285	3.24169		3015.94	949.86	0.0206074	1.69335		FALSE
5117.08	40011.5	1196	13.6037		910.157	10454.6	0.0864787	5.62219		FALSE
5124.69	40040.9	493	5.60755		8040.51	905.654	0.0356471	0.637359		FALSE
5127.03	40050	387	4.40187		4882.76	745.121	0.0279826	1.05003		FALSE
5128.9	40057.2	329	3.74216		5862.7	634.143	0.0237889	0.874835		FALSE
5131.93	40068.9	291	3.30994		3901.41	423.824	0.0210412	1.3154		FALSE
5134.5	40078.9	265	3.0142		3509.11	518.841	0.0191612	1.46319		FALSE
5136.07	40084.9	242	2.75259		2775.52	480.928	0.0174982	1.85049		FALSE
5138.31	40093.6	231	2.62747		3527.84	431.817	0.0167028	1.4565		FALSE
5141	40104	227	2.58198		3965.12	400.378	0.0164136	1.29656		FALSE
5143.29	40112.9	189	2.14975		5078.79	268.557	0.0136659	1.0127		FALSE
5145.91	40123	206	2.34312		6275.16	382.034	0.0148952	0.820044		FALSE
5148.5	40133	216	2.45686		5350.99	388.37	0.0156182	0.962157		FALSE
5162.47	40186.9	198	2.25212		3610.24	381.24	0.0143167	1.42995		FALSE
5164.58	40195	223	2.53648		6440.2	323.203	0.0161244	0.801928		FALSE
5167.16	40204.9	283	3.21894		3387.48	554.667	0.0204628	1.52537		FALSE
5171.64	40222.2	634	7.21134		974.857	4312.3	0.0458424	5.30502		FALSE
5589.8	41801.7	299.312	3.39693		1083.52	2263.93	0.0216423	5.15891		FALSE
5783.94	42514.9	303.625	3.39281		3283.35	1161.17	0.0219541	1.7616		FALSE
5785.68	42521.3	299.625	3.34811		1810.32	1041.77	0.0216649	3.19594		FALSE
5957.88	43143.9	193.125	2.17199		4784.07	307.962	0.0139642	1.24536		FALSE
5963.15	43162.8	301.125	3.38661		4119.8	617.596	0.0217733	1.44743		FALSE
5965.96	43172.9	300.125	3.37537		3411.54	481.269	0.021701	1.74876		FALSE
5968.18	43180.9	277.125	3.1167		4046.64	577.358	0.020038	1.47485		FALSE
5970.98	43190.9	277.125	3.1167		3669.24	447.379	0.020038	1.62731		FALSE
5973.21	43198.9	286.125	3.21791		5948.66	445.789	0.0206887	1.00413		FALSE
5975.97	43208.8	294.125	3.30789		4656.56	778.222	0.0212672	1.28334		FALSE
5981.34	43228.1	355.125	3.99392		4234.62	753.78	0.0256779	1.41249		FALSE
5993.87	43272.9	764.125	8.59376		2568.38	3461.81	0.0552513	2.33371		FALSE
6005.88	43315.9	2468.12	27.7578		689.829	31255.4	0.178462	8.70633		FALSE
6019.62	43365	352.125	3.96018		5504.27	556.101	0.025461	1.09363		FALSE
6022.22	43374.3	331.125	3.72401		4004.41	691.566	0.0239425	1.5039		FALSE
6025.22	43385	309.125	3.47658		5597.05	491.625	0.0223518	1.0765		FALSE
6027.46	43393	353.125	3.97143		5995.94	694.521	0.0255333	1.00526		FALSE
6030.81	43404.9	368.125	4.14013		3809.62	780.724	0.0266179	1.58305		FALSE
6033.07	43413	404.125	4.545		6733.84	801.734	0.0292209	0.895932		FALSE
6035.54	43421.8	354.125	3.98268		4057.34	757.905	0.0256056	1.48756		FALSE
6038.48	43432.3	317.125	3.56656		4700.93	519.093	0.0229302	1.28453		FALSE
6043.7	43450.9	276.125	3.10545		3026.3	932.789	0.0199657	1.99706		FALSE
6315.59	44409.4	233.125	2.63275		2347.82	1097.3	0.0168565	2.68999		FALSE
6329.05	44456.3	317.125	3.58139		3717.77	700.222	0.0229302	1.70238		FALSE
6331.53	44464.9	375.125	4.2364		5761.17	612.225	0.027124	1.099		FALSE
6337.27	44484.9	485.125	5.47867		3710.72	1028.47	0.0350777	1.70783		FALSE
6342.45	44503	774.125	8.74244		3788.48	2942.27	0.0559743	1.67414		FALSE
6350.19	44529.9	1089.12	12.2998		3730.7	2457.37	0.0787509	1.70215		FALSE
6360.97	44567.3	4293.12	48.4836		744.842	58236.6	0.310421	8.54002		FALSE
6387.09	44658	2047.12	23.2031		710.618	27093.1	0.148021	8.98809		FALSE
6387.1	44658.1	2056.12	23.3051		713.898	27093.1	0.148671	8.9468		FALSE
6396.59	44690.9	1071.12	12.1407		5832.64	2333.4	0.0774494	1.09669		FALSE
6399.46	44700.9	970.125	10.9959		3745.44	3948.06	0.0701464	1.7086		FALSE
6404.68	44718.9	752.125	8.52496		4381.65	1665.57	0.0543836	1.4617		FALSE
6407.82	44729.9	684.125	7.75421		5089.25	1169.62	0.0494667	1.25909		FALSE
6410.67	44739.7	673.125	7.62953		4547.27	1515.19	0.0486714	1.40979		FALSE
6413.45	44749.3	671.125	7.60686		4308.54	1505.15	0.0485268	1.48854		FALSE
6415.67	44757	680.125	7.70887		6615.31	776.655	0.0491775	0.969822		FALSE
6423.34	44783.5	837.125	9.48839		1647.04	5376.73	0.0605296	3.89993		FALSE
6431.86	44813	597.125	6.76811		10765.6	995.106	0.0431761	0.597442		FALSE
6434.17	44821	579.125	6.56409		4651.83	1282.46	0.0418745	1.38315		FALSE
6437.07	44831	553.125	6.26939		5676.94	934.062	0.0399946	1.1339		FALSE
6439.1	44838	539.125	6.11071		3949.91	923.37	0.0389823	1.63019		FALSE
6442.26	44848.9	632.125	7.16482		4340.64	1380.78	0.0457068	1.48417		FALSE
6447.49	44867	795.125	9.01234		5956.63	1776.85	0.0574928	1.08241		FALSE
6450.09	44875.9	825.125	9.35238		3965.34	1417.31	0.059662	1.62662		FALSE
6452.71	44885	899.125	10.1911		7067.34	1988.86	0.0650127	0.913033		FALSE
6463.48	44922.1	4320.12	48.9664		779.673	49768.9	0.312373	8.28999		FALSE
6491.03	45017	682.125	7.73154		4563.32	1860.97	0.0493221	1.42243		FALSE
6496.85	45037	635.125	7.19882		3978.23	1077.09	0.0459237	1.6331		FALSE
6499.74	45046.9	689.125	7.81088		4355.21	1540.64	0.0498283	1.4924		FALSE
6501.74	45053.8	691.125	7.83355		5056.64	1187.94	0.0499729	1.28578		FALSE
6503.91	45061.3	638.125	7.23283		2024.61	2785.4	0.0461406	3.21243		FALSE
6509.64	45081	448.125	5.07927		8168.17	887.769	0.0324024	0.796952		FALSE
6512.55	45091	340.125	3.85515		6970.27	567.584	0.0245933	0.934333		FALSE
6514.67	45098.2	312.125	3.53778		4113.52	845.448	0.0225687	1.58372		FALSE
6517.8	45109	297.125	3.42087		6724.6	475.417	0.0214841	0.969247		FALSE
6520.47	45118.1	271.125	3.12153		4662.38	454.743	0.0196041	1.39853		FALSE
6523.61	45128.9	302.125	3.47844		4290.53	642.531	0.0218456	1.52047		FALSE
6525.96	45137	294.125	3.38633		7343.25	581.291	0.0212672	0.888701		FALSE
6531.21	45155	213.125	2.45376		5655.87	356.053	0.0154103	1.15477		FALSE
6534.12	45165	214.125	2.46527		6687.4	553.51	0.0154826	0.977079		FALSE
6787.92	46026.9	198.125	2.28673		2999.55	496.438	0.0143257	2.26298		FALSE
6789.73	46033	236.125	2.72532		4245.13	611.922	0.0170734	1.59942		FALSE
6792.69	46042.9	203.125	2.34443		6481.64	313.562	0.0146873	1.04799		FALSE
6852.61	46244	196.125	2.29726		5166.46	380.075	0.0141811	1.32637		FALSE
6858.37	46263.3	484.125	5.67068		1801.68	2010.61	0.0350054	3.80664		FALSE
6860.73	46271.2	463.125	5.4247		1855.36	2138.45	0.033487	3.69778		FALSE
6995.19	46719	180	2.11583		6432.72	367.862	0.0130152	1.08744		FALSE
6997.91	46728	199.75	2.34798		5149.09	431.865	0.0144432	1.35906		FALSE
7001.42	46739.6	214	2.51549		4792.34	462.763	0.0154736	1.46096		FALSE
7003.91	46747.9	238	2.7976		5335.83	406.398	0.017209	1.31262		FALSE
7006.66	46757	253	2.97392		7560.36	528.98	0.0182936	0.926764		FALSE
7012.67	46776.9	606	7.12329		3202.19	2311.85	0.0438178	2.18996		FALSE
7015.13	46785	654	7.68751		1663.05	3634.7	0.0472885	4.21822		FALSE
7023.58	46813	197	2.31566		6374.9	299.658	0.0142444	1.10176		FALSE
7180.62	47329.5	179.125	2.10437		1557.61	1096.39	0.0129519	4.61002		FALSE
7338.14	47842.1	177.5	2.09105		2918.81	783.532	0.0128344	2.51409		FALSE
7340.9	47851	216.5	2.55049		11301.5	416.772	0.0156544	0.649553		FALSE
7343.34	47858.9	194.5	2.29132		4925.23	349.361	0.0140636	1.49096		FALSE
7347.07	47871	244.5	2.88034		5506.14	645.493	0.017679	1.33434		FALSE
7349.53	47878.9	277.5	3.2691		4727.23	491.212	0.0200651	1.55472		FALSE
7352.33	47888	345.5	4.07018		3891.85	972.469	0.0249819	1.88916		FALSE
7355.12	47897	437.5	5.15399		4950.21	979.552	0.0316341	1.48582		FALSE
7357.18	47903.6	459.5	5.41316		3206.05	1364.21	0.0332249	2.29478		FALSE
7361.31	47917	461.5	5.43672		8531.95	813.999	0.0333695	0.862793		FALSE
7363.17	47923	449.5	5.29536		7798.33	801.365	0.0325018	0.944198		FALSE
7366.32	47933.2	438.5	5.16577		4328.12	1052.37	0.0317064	1.70197		FALSE
7369.34	47942.9	447.5	5.2718		4632.55	803.758	0.0323572	1.59077		FALSE
7372.4	47952.8	494.5	5.82548		4388.98	1167.23	0.0357556	1.67975		FALSE
7375.29	47962.1	581.5	6.85039		4922.88	1359.37	0.0420463	1.49816		FALSE
7386.45	47998.1	1083.5	12.7642		1124.54	9582.44	0.0783442	6.5684		FALSE
7400.51	48043.5	3241.5	38.1867		619.267	53944	0.234382	11.9504		FALSE
7418.96	48102.9	584.5	6.88573		7737.01	1356.13	0.0422632	0.958893		FALSE
7421.71	48111.8	533.5	6.28492		5849.07	961.596	0.0385756	1.26887		FALSE
7424.57	48120.9	547.5	6.44985		5643.84	1252.74	0.0395879	1.31552		FALSE
7427.91	48131.7	506.5	5.96685		4515.72	1215.12	0.0366233	1.6449		FALSE
7430.18	48139	504.5	5.94329		8105.59	924.379	0.0364787	0.916673		FALSE
7433.28	48149	551.5	6.49697		3982.91	1604.21	0.0398771	1.86629		FALSE
7438.25	48165	519.5	6.12		5316.57	1228.56	0.0375633	1.39907		FALSE
7441.01	48173.8	479.5	5.64877		5574.75	870.661	0.034671	1.33477		FALSE
7443.43	48181.6	436.5	5.14221		4714.71	1218.95	0.0315618	1.57877		FALSE
7446.97	48193	383.5	4.51784		9340.39	825.369	0.0277296	0.797287		FALSE
7449.48	48201.1	291.5	3.43403		4075.18	535.169	0.0210774	1.82801		FALSE
7452.51	48210.8	281.5	3.31623		4912.43	647.512	0.0203543	1.51707		FALSE
7455.07	48219	249.5	2.93925		4176.21	591.918	0.0180405	1.78513		FALSE
7458.77	48230.9	238.5	2.80966		4808.29	554.604	0.0172451	1.55123		FALSE
7461.87	48240.8	217.5	2.56227		5345.1	507.249	0.0157267	1.39602		FALSE
7464.65	48249.7	208.5	2.45624		4562.43	492.007	0.0150759	1.63611		FALSE
7467.53	48259	199.5	2.35022		4274.73	468.863	0.0144252	1.7469		FALSE
7471.25	48270.9	210.5	2.47981		4979.09	466.328	0.0152205	1.50052		FALSE
7474.02	48279.8	218.5	2.57405		5015.11	385.89	0.015799	1.4903		FALSE
7477.06	48289.6	211.5	2.49159		4926	473.905	0.0152928	1.51788		FALSE
7479.94	48298.8	230.5	2.7872		4738.86	484.483	0.0166667	1.57843		FALSE
7482.85	48308.1	205.5	2.4849		5809.45	352.885	0.014859	1.28805		FALSE
7485.62	48317	205.5	2.4849		7995.66	406.273	0.014859	0.936211		FALSE
7488.74	48327	207.5	2.50908		6091.41	429.359	0.0150036	1.22939		FALSE
7494.59	48345.7	213.5	2.58163		4594.77	500.713	0.0154375	1.63112		FALSE
7504.69	48378.1	313.5	3.79083		1481.8	2356.25	0.0226681	5.06458		FALSE
7526.4	48447.5	745.5	9.01456		936.458	10321.6	0.0539046	8.0371		FALSE
7545.63	48508.9	432.5	5.22977		3878.73	1268.42	0.0312726	1.94539		FALSE
7548.18	48517	367.5	4.4438		6127.42	672.414	0.0265727	1.23187		FALSE
7551.28	48526.9	356.5	4.31078		6684.03	799.98	0.0257773	1.12975		FALSE
7553.8	48535	298.5	3.60945		5100.6	695.34	0.0215835	1.48096		FALSE
7557.18	48545.8	266.5	3.22251		4792.14	617.638	0.0192697	1.57699		FALSE
7560.07	48555	282.5	3.41598		7585.05	568.344	0.0204266	0.996706		FALSE
7562.91	48564	249.5	3.01694		5465.17	536.367	0.0180405	1.38384		FALSE
7566.05	48574	235.5	2.84766		6082.79	510.18	0.0170282	1.24385		FALSE
7568.86	48583	246.5	2.98067		7341	396.795	0.0178236	1.03104		FALSE
7571.99	48593	237.5	2.87184		6463.13	484.454	0.0171728	1.17157		FALSE
7575.13	48603	213.5	2.58163		7297.25	436.167	0.0154375	1.03808		FALSE
7577.91	48611.8	205.5	2.4849		4829.51	359.584	0.014859	1.56908		FALSE
7581.17	48622.2	207.5	2.50908		5604.07	441.44	0.0150036	1.3528		FALSE
7583.92	48631	235.5	2.84766		6089.37	444.236	0.0170282	1.24544		FALSE
7586.73	48639.9	181.5	2.19469		5200.02	317.851	0.0131236	1.45898		FALSE
7589.82	48649.7	186.5	2.25515		5565.5	320.037	0.0134852	1.36373		FALSE
7592.72	48659	198.5	2.40025		7666.48	365.321	0.0143529	0.990379		FALSE
7595.64	48668.3	167.5	2.0254		5141.46	352.095	0.0121114	1.47733		FALSE
7598.38	48677	179.5	2.17051		7872.84	272.116	0.012979	0.965139		FALSE
7643.67	48820.8	177.5	2.14632		3866.13	410.742	0.0128344	1.97709		FALSE
7646.84	48830.9	206.5	2.5329		5345.52	425.431	0.0149313	1.43051		FALSE
7649.4	48839	165.5	2.03		6850.62	261.43	0.0119667	1.1166		FALSE
7948.78	49779	162	2.0122		7652.24	340.961	0.0117137	1.03875		FALSE
7959.4	49812	173	2.14883		4478.61	409.188	0.012509	1.7772		FALSE
7967.82	49838.2	591	7.34081		1968.85	3174.27	0.0427332	4.04694		FALSE
7971.03	49848.1	592	7.35323		4821.85	1383.36	0.0428055	1.6531		FALSE
7973.66	49856.3	432	5.36587		3798.86	959.711	0.0312364	2.09896		FALSE
7977.07	49866.9	303	3.76356		5938.09	650.974	0.0219089	1.34337		FALSE
7979.66	49874.9	188	2.33515		5486.94	392.23	0.0135936	1.4543		FALSE
8032.37	50038.3	167	2.09692		5810.99	283.61	0.0120752	1.38227		FALSE
8035.17	50046.9	164	2.05925		6058.25	327.742	0.0118583	1.32632		FALSE
8038.4	50057	161	2.02158		6425.56	270.375	0.0116414	1.251		FALSE
8041	50065	181	2.27271		7125.43	354.622	0.0130875	1.12849		FALSE
8046.82	50083	169	2.12203		4016.09	407.3	0.0122198	2.00365		FALSE
8061.05	50127	269	3.37767		6725.15	944.098	0.0194505	1.19864		FALSE
8063.65	50135	320	4.01805		8724.46	562.238	0.0231381	0.924259		FALSE
8066.89	50145	364	4.57053		8592.11	1023.76	0.0263196	0.938872		FALSE
8070.11	50154.9	415	5.21091		6727.67	740.797	0.0300072	1.19954		FALSE
8073.34	50164.9	423	5.31136		6370.69	1015	0.0305857	1.26726		FALSE
8075.96	50173	499	6.26564		11663	1136.19	0.036081	0.692443		FALSE
8079.2	50183	568	7.13204		7953.87	1610.16	0.0410701	1.01576		FALSE
8082.41	50192.9	590	7.40828		6419.88	1091.98	0.0426609	1.25897		FALSE
8084.98	50200.8	586	7.35805		4986.84	1409.28	0.0423717	1.62126		FALSE
8088.25	50210.9	506	6.35354		7083.63	1181.59	0.0365871	1.14182		FALSE
8090.46	50217.7	410	5.14812		4630.95	1007.34	0.0296457	1.74704		FALSE
8094.12	50229	342	4.29429		10701.3	819.02	0.0247289	0.75637		FALSE
8097.34	50238.9	318	3.99294		9010.94	591.391	0.0229935	0.898613		FALSE
8099.88	50246.7	317	3.98038		1700.06	2273.09	0.0229212	4.76446		FALSE
8109.69	50277	196	2.46105		3518.4	476.294	0.0141721	2.30494		FALSE
8970.42	52861	175.5	2.44206		6415.13	379.522	0.0126898	1.39832		FALSE
8973.57	52870.2	166	2.30986		5464.72	320.929	0.0120029	1.64209		FALSE
8976.55	52878.9	187	2.60208		5973.09	437.959	0.0135213	1.50283		FALSE
8979.98	52889	235	3.26999		6710.93	423.334	0.016992	1.33811		FALSE
8983.05	52897.9	272.25	3.78832		6147.78	646.405	0.0196855	1.46119		FALSE
8986.12	52906.9	295.5	4.11184		4088.52	753.681	0.0213666	2.19789		FALSE
8989.54	52916.9	343.25	4.77627		6090.55	650.3	0.0248192	1.47598		FALSE
8992.29	52925	381.75	5.31199		10656.8	901.159	0.027603	0.843806		FALSE
8995.84	52935.4	412	5.73292		5133.16	1037.43	0.0297903	1.7525		FALSE
8999.1	52944.9	518	7.20789		6856.59	1263.92	0.0374548	1.31247		FALSE
9002.11	52953.7	578	8.04278		5292.53	1486.71	0.0417932	1.70091		FALSE
9005.29	52963	621	8.64112		3626.89	2035.41	0.0449024	2.48292		FALSE
9019.66	53005	577	8.02887		8905.06	1146.04	0.0417209	1.01287		FALSE
9023.42	53016	622	8.65503		5411.15	1629.17	0.0449747	1.66756		FALSE
9026.5	53025	736	10.2413		5773.32	2351.33	0.0532176	1.56349		FALSE
9030.27	53036	859	11.9529		4180.13	2201.51	0.0621114	2.16028		FALSE
9033.35	53045	968	13.4696		6495.06	3098.1	0.0699928	1.3908		FALSE
9036.27	53053.5	933	12.9826		5133.15	2421.19	0.067462	1.76038		FALSE
9039.03	53061.5	810	11.271		2179.38	4139.62	0.0585683	4.14752		FALSE
9045.92	53081.6	477	6.63738		5116.95	1188.16	0.0344902	1.76783		FALSE
9049.1	53090.9	371	5.2266		5329.26	892.901	0.0268257	1.698		FALSE
9052.55	53101	309	4.35315		5957.24	587.306	0.0223427	1.51959		FALSE
9056.19	53111.6	262	3.69102		5395.92	646.358	0.0189443	1.67834		FALSE
9059.41	53121	253	3.56423		7526.19	591.152	0.0182936	1.20372		FALSE
9062.47	53129.9	233	3.28247		6137.84	573.538	0.0168474	1.47649		FALSE
9066.04	53140.3	240	3.38109		6313.21	458.752	0.0173536	1.43604		FALSE
9069.02	53149	244	3.43744		6529.65	568.974	0.0176428	1.3889		FALSE
9072.73	53159.8	223	3.1416		6553.68	520.003	0.0161244	1.38437		FALSE
9075.89	53169	197	2.77531		6713.05	468.019	0.0142444	1.35198		FALSE
9079.32	53178.9	167	2.35267		4588.79	418.338	0.0120752	1.97859		FALSE
9082.73	53188.9	153	2.15544		5158.07	358.314	0.0110629	1.76088		FALSE
9229.71	53615	144	2.06698		7929.09	233.766	0.0104121	1.16403		FALSE
9233.16	53625	152	2.18181		6781.32	298.626	0.0109906	1.36156		FALSE
9236.29	53634	144	2.06698		5954.77	271.781	0.0104121	1.55107		FALSE
9239.4	53642.9	170	2.44018		7313.78	356.106	0.0122921	1.26329		FALSE
9242.86	53652.9	170	2.44018		7103.56	298.645	0.0122921	1.30116		FALSE
9245.65	53661	211	3.0287		6912.32	427.831	0.0152567	1.33756		FALSE
9249.11	53671	215	3.08612		6329.99	383.767	0.0155459	1.46116		FALSE
9252.17	53679.8	229	3.28707		5499.74	441.048	0.0165582	1.68229		FALSE
9255.34	53688.9	219	3.14353		5334.03	520.346	0.0158351	1.73515		FALSE
9258.77	53698.8	208	2.98564		6347.57	388.909	0.0150398	1.45863		FALSE
9261.33	53706.2	187	2.6842		5208.53	449.718	0.0135213	1.77811		FALSE
9264.76	53716.1	161	2.311		5752.18	308.368	0.0116414	1.61065		FALSE
9313.71	53857	145	2.08133		8781.43	223.34	0.0104845	1.06061		FALSE
9317.17	53866.9	142	2.03827		7113.56	262.797	0.0102675	1.30977		FALSE
9323.45	53885	165	2.36841		8673.36	262.547	0.0119306	1.07495		FALSE
9326.92	53894.9	152	2.18181		5923.84	303.904	0.0109906	1.57447		FALSE
9329.91	53903.5	150	2.1531		6556.81	257.48	0.010846	1.42294		FALSE
9333.18	53912.9	155	2.22487		5573.13	323.26	0.0112075	1.67468		FALSE
9336.67	53922.9	143	2.05263		5073.98	318.582	0.0103398	1.84011		FALSE
9339.47	53931	158	2.26794		8065.72	270.416	0.0114244	1.15792		FALSE
9342.93	53940.9	147	2.11004		6351.82	342.784	0.0106291	1.47091		FALSE
9345.74	53949	151	2.16746		6359.04	284.359	0.0109183	1.46968		FALSE
9349.12	53958.7	148	2.1244		4632.19	387.295	0.0107014	2.01829		FALSE
9352.68	53968.9	165	2.36841		6375.36	313.737	0.0119306	1.467		FALSE
9355.49	53977	196	2.81339		5873.38	369.48	0.0141721	1.59286		FALSE
9358.69	53986.1	211	3.0287		6147.25	511.437	0.0152567	1.52242		FALSE
9361.41	53993.9	215	3.08612		4806.39	562.93	0.0155459	1.9477		FALSE
9365.24	54004.9	253	3.63157		7244.6	474.32	0.0182936	1.29272		FALSE
9368.05	54013	248	3.5598		6239.79	616.056	0.017932	1.50134		FALSE
9371.85	54023.9	263	3.77511		4476.2	691.42	0.0190166	2.09371		FALSE
9375.03	54033	313	4.49281		7129.71	776.398	0.022632	1.31492		FALSE
9378.24	54042.2	338	4.85166		5029.78	888.09	0.0244396	1.86454		FALSE
9381.96	54052.8	385	5.5263		4498.44	1019.12	0.027838	2.0856		FALSE
9384.8	54060.9	408	5.85644		4857.05	829.938	0.0295011	1.9322		FALSE
9387.93	54069.9	403	5.78467		4780.29	1090.52	0.0291396	1.96388		FALSE
9391.21	54079.3	365	5.23922		4334.93	1394	0.0263919	2.1664		FALSE
9395.25	54090.9	278	3.99042		12012.8	855.182	0.0201012	0.782104		FALSE
9615.65	54718	147	2.18727		5944.2	376.398	0.0106291	1.61765		FALSE
9625.17	54745	210	3.12468		4954.43	649.739	0.0151844	1.94274		FALSE
9628.44	54754.2	218	3.24371		3738.25	597.898	0.0157628	2.57565		FALSE
9631.51	54762.9	253	3.76449		5571.09	502.994	0.0182936	1.72884		FALSE
9638.61	54783	302	4.49358		10476.5	793.369	0.0218366	0.920026		FALSE
9643.79	54797.6	325	4.83581		5217.23	679.593	0.0234996	1.84845		FALSE
9647.81	54809	368	5.47562		4242.42	997.184	0.0266088	2.27413		FALSE
9651.12	54818.3	391	5.81785		4731.14	1062.39	0.0282719	2.03991		FALSE
9654.48	54827.8	432	6.42791		6135.12	1154.72	0.0312364	1.57364		FALSE
9657.73	54837	475	7.06772		7445.41	963.248	0.0343456	1.29714		FALSE
9661.26	54846.9	530	7.88609		5823.51	1424.53	0.0383225	1.65901		FALSE
9664.56	54856.3	584	8.68958		5742.28	1576.97	0.042227	1.68305		FALSE
9672.43	54878.5	764	11.3679		5437.85	2077.85	0.0552422	1.77872		FALSE
9677.83	54893.7	940	13.9866		4781.61	4901.75	0.0679682	2.02397		FALSE
9751.47	55101	8101	120.538		257.509	430146	0.585756	37.8684		FALSE
9783.5	55190.9	2795	41.588		7088.03	7741.4	0.202097	1.38029		FALSE
9787.07	55200.9	2648	39.4007		6622.31	5573.07	0.191468	1.47789		FALSE
9790.61	55210.9	2544	37.8532		7142.15	7129.53	0.183948	1.37082		FALSE
9793.23	55218.2	2443	37.1435		4705.36	6787.73	0.176645	2.08129		FALSE
9796.62	55227.7	2313	35.1669		4595.2	8031.17	0.167245	2.13193		FALSE
9800.3	55238	2158	32.8103		6615.57	6029.78	0.156038	1.4814		FALSE
9802.84	55245.1	2043	31.0618		9045.96	5752.53	0.147722	1.08367		FALSE
9814.89	55278.9	1603	24.3721		5479.51	4467.18	0.115907	1.7912		FALSE
9818.48	55289	1535	23.3382		7263.37	3187.39	0.110991	1.35178		FALSE
9822.03	55298.9	1431	21.757		5455.74	3955.05	0.103471	1.80031		FALSE
9824.92	55307	1350	20.5254		5347.52	3730.16	0.0976139	1.83729		FALSE
9828.49	55317	1245	18.929		6949.09	2594.08	0.0900217	1.41436		FALSE
9832.02	55326.9	1174	17.8495		5475.83	3225.15	0.0848879	1.79553		FALSE
9835.16	55335.7	1067	16.2227		5825.19	2911.92	0.0771511	1.68838		FALSE
9838.48	55344.9	997	15.1584		5514.04	2704.88	0.0720897	1.78426		FALSE
9841.68	55353.9	922	14.0181		6446.31	2487.3	0.0666667	1.52671		FALSE
9844.93	55363	844	12.8322		10179.9	2278.83	0.0610268	0.967096		FALSE
9848.5	55373	802	12.1936		8927.93	2161.48	0.0579899	1.10311		FALSE
9851.37	55381	743	11.2966		6764.09	2532.41	0.0537238	1.45642		FALSE
9855.38	55392.2	695	10.5668		8161.5	1450.39	0.0502531	1.20755		FALSE
9858.52	55401	648	9.85222		4273.55	1762.83	0.0468547	2.30687		FALSE
9861.39	55409	609	9.25926		4336.47	1683.42	0.0440347	2.27406		FALSE
9864.96	55419	559	8.49906		6476.14	1165.73	0.0404194	1.52328		FALSE
9868.53	55428.9	545	8.2862		7655.18	1443.82	0.0394071	1.28913		FALSE
9872.07	55438.8	496	7.5412		5513.84	1043.64	0.0358641	1.79042		FALSE
9874.64	55446	477	7.25233		3964.63	1319.53	0.0344902	2.49068		FALSE
9878.57	55457	465	7.06988		6430.07	1238.44	0.0336226	1.53631		FALSE
9881.76	55465.9	413	6.27927		6320.89	1130.2	0.0298626	1.56335		FALSE
9885.02	55475	395	6.00559		8561.41	817.235	0.0285611	1.1546		FALSE
9890.75	55491	345	5.24539		5114.4	727.173	0.0249458	1.9339		FALSE
9893.63	55499	333	5.06294		2442.76	1353.1	0.0240781	4.05019		FALSE
9904.35	55528.9	294	4.46999		5046.32	811.561	0.0212581	1.96269		FALSE
9906.54	55535	286	4.34835		10739.9	567.67	0.0206797	0.922406		FALSE
9910.83	55547	278	4.22672		5320.13	738.282	0.0201012	1.86289		FALSE
9912.77	55552.4	242	3.67938		5078.23	495.191	0.0174982	1.95201		FALSE
9919.67	55571.6	235	3.57295		4038.35	494.544	0.016992	2.45637		FALSE
9922.79	55580.3	225	3.42091		6060.53	599.177	0.016269	1.63728		FALSE
9925.92	55589	246	3.74019		5375.11	622.583	0.0177874	1.84665		FALSE
9929.51	55599	225	3.42091		6474.15	436.343	0.016269	1.53372		FALSE
9932.38	55607	212	3.22326		4954	544.785	0.015329	2.00492		FALSE
9942.44	55635	148	2.2502		4719.01	391.026	0.0107014	2.10689		FALSE
9946.04	55645	132	2.00693		4601.57	255.283	0.00954447	2.16145		FALSE
9949.6	55654.9	137	2.08295		4151.55	328.299	0.009906	2.3966		FALSE
10100.5	56073	130	2.01472		13521.3	232.253	0.00939986	0.747004		FALSE
10104.1	56083	131	2.03022		11060.9	324.532	0.00947216	0.913492		FALSE
10107	56091	133	2.06121		4764.88	362.365	0.00961678	2.12114		FALSE
10110.6	56100.9	152	2.35567		8173.31	287.804	0.0109906	1.23702		FALSE
10113.5	56109	157	2.43316		7840.87	359.903	0.0113521	1.28984		FALSE
10116.9	56118.3	154	2.38667		5437.18	390.596	0.0111352	1.86069		FALSE
10123.8	56137.5	147	2.27818		6834.71	345.806	0.0106291	1.48124		FALSE
10127.3	56147	131	2.03022		7696.39	306.635	0.00947216	1.31585		FALSE
10130.9	56157	158	2.44866		11178.7	331.677	0.0114244	0.906265		FALSE
10134.5	56166.9	157	2.43316		6986.33	362.661	0.0113521	1.45062		FALSE
10138.2	56177	147	2.27818		6688.9	351.244	0.0106291	1.51567		FALSE
10141.5	56186.2	162	2.51065		6587.41	386.726	0.0117137	1.53953		FALSE
10144.7	56195	185	2.8671		6809.79	336.751	0.0133767	1.48972		FALSE
10148.3	56204.8	178	2.75861		6486.59	420.476	0.0128706	1.5645		FALSE
10151.6	56214	158	2.44866		5690.65	414.611	0.0114244	1.78391		FALSE
10154.9	56223	171	2.65013		5359.2	318.67	0.0123644	1.89485		FALSE
10158.5	56232.9	155	2.40216		7691.33	295.563	0.0112075	1.32077		FALSE
10164.3	56249	154	2.38667		8499.02	215.327	0.0111352	1.19594		FALSE
10170.1	56265	169	2.61913		8745.01	339.897	0.0122198	1.16296		FALSE
10173.4	56274.1	169	2.61913		3269.86	473.018	0.0122198	3.11127		FALSE
10177.4	56285	194	3.03711		5651.08	501.702	0.0140275	1.80096		FALSE
10180.3	56293	212	3.3189		10144.3	412.06	0.015329	1.00355		FALSE
10183.9	56303	226	3.53808		7496.07	564.478	0.0163413	1.35857		FALSE
10187.5	56312.9	235	3.67897		6326.83	477.937	0.016992	1.61021		FALSE
10192.7	56327	243	3.80421		3857.03	681.586	0.0175705	2.64262		FALSE
10197	56339	252	3.94511		6814.79	522.643	0.0182213	1.49631		FALSE
10201.4	56351	279	4.3678		10295.8	577.096	0.0201735	0.990833		FALSE
10205	56361	297	4.64959		7942.66	609.67	0.0214751	1.28484		FALSE
10208.7	56371	313	4.90008		4142.85	1030.27	0.022632	2.46417		FALSE
10212.8	56382.2	329	5.15056		5195.73	898.776	0.0237889	1.96561		FALSE
10216	56391.2	335	5.24449		4736.56	945.006	0.0242227	2.15685		FALSE
10218.9	56399	388	6.07422		8683.05	800.808	0.028055	1.17688		FALSE
10222.8	56409.8	431	6.74739		5872.6	1158.16	0.0311641	1.74077		FALSE
10226.1	56418.9	494	7.73367		6509.66	1319.67	0.0357195	1.57092		FALSE
10230.1	56429.7	535	8.37553		4480.26	1522.14	0.038684	2.28336		FALSE
10233	56437.8	577	9.03305		5117.04	1620.53	0.0417209	1.99979		FALSE
10236.6	56447.6	579	9.06436		5699.02	1957.27	0.0418655	1.7962		FALSE
10239.6	56455.9	488	7.63974		6599.02	1372.65	0.0352856	1.55169		FALSE
10242.9	56464.8	415	6.49691		6651.52	1103.41	0.0300072	1.53993		FALSE
10246.5	56474.8	338	5.29146		1995.31	2476.21	0.0244396	5.13531		FALSE
10257.5	56505	198	3.09973		12775	271.782	0.0143167	0.802935		FALSE
10261.3	56515.2	170	2.66138		4764.46	597.939	0.0122921	2.15371		FALSE
10264.1	56523	173	2.70835		6723.86	460.415	0.012509	1.52652		FALSE
10275.5	56554.1	173	2.70835		5149.51	464.621	0.012509	1.99542		FALSE
10279.5	56565.1	166	2.59876		4633.9	469.315	0.0120029	2.21832		FALSE
10282.4	56573	191	2.99014		5627.71	485.962	0.0138106	1.82709		FALSE
10289.7	56593	181	2.83359		11259.8	355.573	0.0130875	0.913844		FALSE
10292.6	56601	184	2.88056		4463.95	465.779	0.0133044	2.30571		FALSE
10297	56613	193	3.02145		5126.76	381.752	0.0139552	2.00848		FALSE
10300.1	56621.5	183	2.8649		5458.09	481.71	0.0132321	1.88712		FALSE
10303.6	56631	211	3.30325		8542.08	472.235	0.0152567	1.20621		FALSE
10306.5	56639	171	2.67704		7689.22	443.895	0.0123644	1.34038		FALSE
10310.1	56649	163	2.5518		12585.4	391.822	0.011786	0.819212		FALSE
10313.1	56657	159	2.48918		13478.1	406.171	0.0114967	0.765173		FALSE
10316.7	56667	154	2.4109		11274.6	300.321	0.0111352	0.915044		FALSE
10320.4	56677	147	2.30131		7904.2	378.186	0.0106291	1.30568		FALSE
10326.7	56694.3	158	2.47352		6213.68	426.141	0.0114244	1.66193		FALSE
10332.1	56708.9	189	2.95883		7242.62	476.679	0.0136659	1.42657		FALSE
10335	56717	202	3.16235		3542.61	681.76	0.0146059	2.91735		FALSE
10338.7	56727	233	3.64766		6532.84	595.594	0.0168474	1.58257		FALSE
10342.4	56737	234	3.66332		6999	763.146	0.0169197	1.47769		FALSE
10346	56746.9	217	3.39718		11142.2	441.756	0.0156905	0.928546		FALSE
10349	56755	211	3.30325		7915.55	510.61	0.0152567	1.30742		FALSE
10352.6	56764.9	159	2.48918		8327.53	307.705	0.0114967	1.24318		FALSE
10356	56774.3	140	2.19173		6696.25	335.214	0.0101229	1.54654		FALSE
15401.5	69181	107	2.29334		12804.8	144.176	0.0077368	1.20279		FALSE

## Sheet: ICDC_LM162-1_0_C1_1
Spectrum: ICDC LM162-1\0_C1\1 1SLin, "Baseline subt." (D:\Data\BioTyperRealTimeProcessing\China CDC\20121016danhezengshengxinglisitejun\ICDC LM162-1\0_C1\1)
m/z	time	Intens.	SN	Quality Fac.	Res.	Area	Rel. Intens.	FWHM	Chi^2	Bk. Peak
2042.12	25426.3	234	2.50566		2323.59	209.797	0.0192998	0.878865		FALSE
2044.09	25438.3	201	2.1523		2206.87	237.639	0.016578	0.92624		FALSE
2045.17	25445	191	2.04522		2538.66	165.064	0.0157532	0.805611		FALSE
2046.8	25454.9	198	2.12017		2972.69	191.718	0.0163306	0.688533		FALSE
2063.19	25554.9	283	3.03035		3475.1	264.183	0.0233412	0.593708		FALSE
2157.68	26123.9	514	5.5493		1033.96	1248.23	0.0423935	2.08681		FALSE
2159	26131.8	493	5.32257		2184.32	486.943	0.0406615	0.988412		FALSE
2160.28	26139.4	440	4.75037		1096.09	1164.21	0.0362902	1.9709		FALSE
2753.08	29454.2	1062.5	11.6106		445.559	7196.33	0.0876325	6.17894		FALSE
3000.42	30730.6	679	7.44882		651.048	4301.11	0.0560023	4.60861		FALSE
3006.05	30759	276	3.01898		8881.39	305.5	0.0227638	0.338466		FALSE
3009.02	30774	272	2.97522		1914.54	858.217	0.0224339	1.57167		FALSE
3166.63	31558.9	184	2.01119		3510.03	222.347	0.0151759	0.902164		FALSE
3168.26	31567	202	2.20793		5044.18	210.204	0.0166605	0.628103		FALSE
3170.29	31577	205	2.24072		2203.04	294.035	0.0169079	1.43905		FALSE
3172.45	31587.6	201	2.197		2715.17	306.992	0.016578	1.16842		FALSE
3178.35	31616.5	746	8.15405		639.327	5171.9	0.0615283	4.9714		FALSE
3184.15	31645	399	4.36121		5856.25	622.137	0.0329086	0.543717		FALSE
3191.22	31679.7	1979	21.6312		578.534	14087	0.163223	5.51604		FALSE
3198.85	31717	375	4.09888		2991.12	563.687	0.0309291	1.06945		FALSE
3200.89	31727	328	3.58516		5449.99	349.577	0.0270527	0.587319		FALSE
3202.92	31736.9	275	3.00585		3683.77	396.766	0.0226813	0.869468		FALSE
3204.76	31745.9	251	2.74352		3916.85	297.62	0.0207019	0.818199		FALSE
3206.88	31756.3	330	3.60702		3637.21	598.747	0.0272176	0.881689		FALSE
3208.63	31764.9	399	4.36121		1140.96	1624.65	0.0329086	2.81222		FALSE
3246.3	31948.3	435	4.76327		2671.88	876.843	0.0358778	1.21499		FALSE
3247.35	31953.5	454	4.97133		1269.24	1659.64	0.0374448	2.5585		FALSE
3505.83	33184.9	199.75	2.20897		3192.43	360.453	0.0164749	1.09817		FALSE
3698.34	34072.8	1838.5	20.3805		673.835	12849.6	0.151635	5.48849		FALSE
3705.4	34104.9	310.5	3.44201		3286.65	480.807	0.0256093	1.12741		FALSE
3707.6	34115	239.5	2.65495		2992.96	369.419	0.0197534	1.23877		FALSE
3711.73	34133.7	185.5	2.05634		4015.46	279.251	0.0152996	0.924361		FALSE
3713.77	34143	218.5	2.42216		7841.45	166.869	0.0180214	0.473607		FALSE
3715.8	34152.2	202.5	2.24479		3576.31	374.622	0.0167017	1.03901		FALSE
3717.73	34161	236.5	2.62169		5456.68	253.745	0.019506	0.681317		FALSE
3719.93	34170.9	204.5	2.26696		4282.21	230.841	0.0168667	0.868693		FALSE
3968.57	35281.3	287.5	3.1905		1555.64	853.745	0.0237123	2.55109		FALSE
3970.05	35287.8	280.5	3.11282		3312.95	525.501	0.023135	1.19834		FALSE
4301.01	36713	214	2.37914		6285.89	317.536	0.0176502	0.684232		FALSE
4303.26	36722.5	267	2.96836		4223.24	328.876	0.0220215	1.01895		FALSE
4305.27	36731	409	4.54704		3238.24	679.152	0.0337333	1.32951		FALSE
4311.9	36758.9	667	7.41535		4318.38	1423.98	0.0550126	0.998499		FALSE
4322.22	36802.4	8643	96.0883		566.645	77232	0.712854	7.62774		FALSE
4338.51	36871	416	4.62487		5619.47	549.843	0.0343107	0.77205		FALSE
4346.12	36903	439	4.88057		5585.96	581.956	0.0362077	0.778044		FALSE
4351.36	36925	295	3.27965		6309.83	383.975	0.0243309	0.689617		FALSE
4359.44	36958.8	557	6.19243		1458.15	2435.26	0.04594	2.9897		FALSE
4361.27	36966.5	520	5.78108		1423.52	2239.53	0.0428884	3.06371		FALSE
4493.54	37517	208	2.30792		5373.08	317.583	0.0171553	0.836306		FALSE
4495.48	37525	198	2.19696		4190.4	270.948	0.0163306	1.0728		FALSE
4497.9	37535	259	2.87381		7690.39	393.345	0.0213617	0.584873		FALSE
4501.09	37548.2	370	4.10544		2661.31	912.328	0.0305167	1.69131		FALSE
4502.74	37555	447	4.95981		4519.52	769.188	0.0368675	0.996287		FALSE
4504.68	37563	409	4.53817		9292.8	375.519	0.0337333	0.48475		FALSE
4516.77	37612.8	1587	17.609		801.781	12663.4	0.130892	5.63342		FALSE
4528.09	37659.4	292	3.22801		4431.18	412.622	0.0240835	1.02187		FALSE
4532.83	37678.9	228	2.5205		4519.83	312.716	0.0188049	1.00288		FALSE
4534.79	37687	229	2.53155		3500.79	305.671	0.0188874	1.29536		FALSE
4536.71	37694.9	221	2.44311		3782.96	374.491	0.0182276	1.19925		FALSE
4539.16	37705	184	2.03409		7034.76	283.716	0.0151759	0.645248		FALSE
4844.12	38938.1	190.375	2.12093		4911.01	261.799	0.0157017	0.986379		FALSE
4846.57	38947.9	242.375	2.70025		4542.55	422.469	0.0199905	1.06693		FALSE
4848.86	38957	364.375	4.05942		2771.33	644.486	0.0300528	1.74965		FALSE
4851.6	38967.9	468.375	5.21807		3424.84	659.97	0.0386305	1.41659		FALSE
4854.12	38977.9	596.375	6.64409		2747.89	1381.19	0.0491876	1.76649		FALSE
4874.04	39057	9882.38	110.097		752.907	104496	0.815075	6.47363		FALSE
4892.86	39131.6	1519.38	16.927		992.569	12286.5	0.125314	4.92949		FALSE
4899.52	39157.9	921.375	10.2648		1339.28	5123.97	0.0759928	3.65831		FALSE
4907.16	39188.1	538.375	5.99792		4279.6	1036.11	0.0444039	1.14664		FALSE
4909.4	39197	506.375	5.64142		3365.07	1213.08	0.0417646	1.45893		FALSE
4912.59	39209.6	467.375	5.20693		3063.91	929.368	0.038548	1.60337		FALSE
4915.45	39220.9	448.375	4.99525		3508.06	805.259	0.0369809	1.40119		FALSE
4917.49	39229	372.375	4.14855		5224.43	534.384	0.0307126	0.94125		FALSE
4919.64	39237.4	315.375	3.51353		3802.42	592.173	0.0260114	1.29382		FALSE
4922.31	39248	306.375	3.41326		4069.45	534.205	0.0252691	1.20958		FALSE
4924.58	39257	280.375	3.11566		4287.35	384.827	0.0231247	1.14863		FALSE
4927.11	39266.9	223.375	2.48225		4435.11	378.806	0.0184234	1.11093		FALSE
4929.62	39276.8	196.375	2.18222		3778.4	323.266	0.0161965	1.30468		FALSE
4931.86	39285.7	192.375	2.13777		3330.3	312.956	0.0158666	1.4809		FALSE
4934.69	39296.8	183.375	2.03775		4128.86	238.731	0.0151243	1.19517		FALSE
5115.25	40002.3	472	5.2623		956.33	2942.25	0.0389294	5.34883		FALSE
5120.05	40021	217	2.41932		4268.6	393.932	0.0178976	1.19947		FALSE
5125.23	40041	181	2.01796		9831.29	306.776	0.0149285	0.521318		FALSE
5169.45	40211.7	250	2.78724		2626.22	642.9	0.0206194	1.9684		FALSE
5171.33	40218.9	242	2.69805		6469.19	326.353	0.0199596	0.799378		FALSE
5297.94	40703.7	1004	11.2095		810.011	8131.52	0.0828075	6.54058		FALSE
5595.05	41819	199.5	2.28008		3101.05	435.048	0.0164543	1.80424		FALSE
5965.21	43168	230.5	2.6527		5196.14	483.172	0.0190111	1.14801		FALSE
5971.04	43189	249.5	2.87137		7556.33	375.876	0.0205782	0.790204		FALSE
5973.28	43197	254.5	2.92891		5460.92	502.034	0.0209906	1.09382		FALSE
5976.06	43207	263.5	3.03248		6693.36	398.215	0.0217329	0.892835		FALSE
5978.62	43216.1	288.5	3.3202		4486.56	585.42	0.0237948	1.33256		FALSE
5981.09	43225	370.5	4.26389		3977.68	726.702	0.030558	1.50366		FALSE
5983.88	43235	466.5	5.36871		4684.07	919.968	0.0384758	1.27749		FALSE
5988.9	43253	749.5	8.62561		2043.61	3338.38	0.061817	2.93055		FALSE
5991.7	43263	810.5	9.32762		5808.57	1715.62	0.0668481	1.03153		FALSE
6004.99	43310.5	3291.5	37.8802		760.04	38797.9	0.271475	7.90089		FALSE
6025.63	43384.3	316.5	3.64243		2627.55	682.242	0.0261042	2.29325		FALSE
6028.08	43393	369.5	4.25238		3687.59	796.735	0.0304755	1.63469		FALSE
6033.98	43414	403.5	4.64367		1563.65	1894.06	0.0332797	3.85891		FALSE
6041.32	43440.2	278.5	3.20511		3174.69	719.873	0.02297	1.90297		FALSE
6043.99	43449.7	228.5	2.62969		5114.39	353.98	0.0188461	1.18176		FALSE
6046.58	43459	199.5	2.29594		7588.14	351.41	0.0164543	0.796847		FALSE
6309.25	44385	211.5	2.43867		5628.47	400.195	0.017444	1.12095		FALSE
6312.11	44395	244.5	2.81917		7183.91	370.721	0.0201658	0.878646		FALSE
6314.97	44405	303.5	3.49946		5535.05	753.41	0.025032	1.14091		FALSE
6317.28	44413	345.5	3.98373		3814.46	750.369	0.028496	1.65614		FALSE
6320.15	44423	366.5	4.22587		5738.42	593.465	0.0302281	1.10137		FALSE
6323.57	44434.9	383.5	4.42189		3635.16	853.013	0.0316302	1.73956		FALSE
6325.88	44443	452.5	5.21748		5737.89	948.782	0.0373211	1.10248		FALSE
6328.95	44453.6	486.5	5.60951		4015.5	1070.03	0.0401254	1.57613		FALSE
6331.05	44461	553.5	6.38204		4381.25	916.376	0.0456514	1.44503		FALSE
6334.01	44471.3	630.5	7.26988		4168.53	1376.37	0.0520021	1.51948		FALSE
6336.78	44480.9	755.5	8.71117		4943.87	1575.49	0.0623118	1.28175		FALSE
6342.15	44499.6	1212.5	13.9805		2017.37	5223.26	0.100004	3.14377		FALSE
6344.44	44507.6	1339.5	15.4449		5036.87	2923.79	0.110479	1.2596		FALSE
6347.36	44517.7	1372.5	15.8254		3944.38	3085.58	0.113201	1.60921		FALSE
6360.38	44563	5225.5	60.2518		916.466	68917.3	0.430987	6.94011		FALSE
6386.63	44654.1	12124.5	139.274		845.123	146160	1	7.55704		FALSE
6407.08	44725	1881.5	21.6128		4646.88	4186.39	0.155182	1.37879		FALSE
6409.38	44732.9	2024.5	23.2554		5254.34	3437.81	0.166976	1.21983		FALSE
6411.99	44742	2146.5	24.6568		4390.22	4848.2	0.177038	1.46052		FALSE
6415.4	44753.8	2204.5	25.3231		4177.65	6267.45	0.181822	1.53565		FALSE
6422.67	44778.9	2995.5	34.4093		798.556	40580.2	0.247062	8.04285		FALSE
6440.03	44838.9	790.5	9.08047		7421.5	1323.63	0.0651986	0.867754		FALSE
6442.38	44847	756.5	8.68991		6739.91	1291.07	0.0623943	0.955855		FALSE
6445.27	44857	791.5	9.09196		7745.2	1725.56	0.065281	0.832163		FALSE
6448.17	44867	729.5	8.37977		4117.48	1235.95	0.0601674	1.56605		FALSE
6453.62	44885.8	621.5	7.13917		4735.72	1390.66	0.0512598	1.36275		FALSE
6456.28	44895	586.5	6.73712		5834.3	997.993	0.0483731	1.10661		FALSE
6459.18	44905	662.5	7.61014		5446.2	1402.25	0.0546414	1.186		FALSE
6461.5	44913	649.5	7.46081		4286.72	1401.43	0.0535692	1.50733		FALSE
6464.58	44923.6	528.5	6.07088		5055.16	1131.19	0.0435894	1.27881		FALSE
6467.29	44932.9	445.5	5.11746		5367.82	1664.83	0.0367438	1.20483		FALSE
6478.92	44973	258.5	2.96939		8811.91	410.001	0.0213205	0.735246		FALSE
6481.24	44981	265.5	3.0498		9429.73	412.891	0.0218978	0.687321		FALSE
6483.75	44989.6	262.5	3.01534		3203.92	716.968	0.0216504	2.02369		FALSE
6488.8	45007	240.5	2.76262		7764.23	379.789	0.0198359	0.835729		FALSE
6498.68	45041	210.5	2.41801		4468.01	528.61	0.0173615	1.45449		FALSE
6531.89	45155	176.5	2.02177		11095.6	330.182	0.0145573	0.588693		FALSE
6711.56	45766.9	195	2.22231		4631	355.618	0.0160831	1.44927		FALSE
6713.58	45773.7	209	2.38186		4150.72	434.336	0.0172378	1.61745		FALSE
6858.52	46261.3	505.375	5.76938		1115.05	4085.01	0.0416821	6.15085		FALSE
7000.77	46734.9	185.875	2.12199		5299.61	375.915	0.0153305	1.321		FALSE
7003.79	46744.9	179.875	2.05349		4618.99	371.219	0.0148357	1.5163		FALSE
7006.56	46754.1	201.875	2.30464		5953.92	323.906	0.0166502	1.1768		FALSE
7012.7	46774.4	570.875	6.51722		3157.68	2098.51	0.0470844	2.22084		FALSE
7014.82	46781.5	589.875	6.73413		2025.72	2163.04	0.0486515	3.46288		FALSE
7020.71	46801	198.875	2.2704		6253.67	279.114	0.0164027	1.12265		FALSE
7336.72	47834.8	176	2.02271		4343.16	471.848	0.0145161	1.68926		FALSE
7339.53	47843.9	200	2.29853		4614.2	350.95	0.0164955	1.59064		FALSE
7342.35	47853	219	2.51689		4062.43	513.898	0.0180626	1.80738		FALSE
7345.41	47862.9	265	3.04555		4942.83	455.898	0.0218566	1.48608		FALSE
7348.49	47872.9	288	3.30988		4635.93	639.139	0.0237536	1.58512		FALSE
7350.39	47879	365	4.19482		8079.96	635.62	0.0301043	0.909706		FALSE
7356.35	47898.3	525	6.03364		4500.47	1248.85	0.0433008	1.63457		FALSE
7359.66	47909	542	6.22902		4948.33	1275.88	0.0447029	1.4873		FALSE
7370.16	47942.9	536	6.16006		4507.91	1279.96	0.044208	1.63494		FALSE
7381.3	47978.8	1253	14.4003		2805.44	7152.52	0.103344	2.63106		FALSE
7384.09	47987.8	1420	16.3196		5062.65	3336.9	0.117118	1.45854		FALSE
7386.92	47997	1482	17.0321		7517.87	2659.35	0.122232	0.982582		FALSE
7399.73	48038.3	5200	59.7618		809.613	69759.1	0.428884	9.13983		FALSE
7417.75	48096.3	593	6.81514		3726.59	1744.31	0.0489092	1.99049		FALSE
7421.69	48109	564	6.48186		5011.92	1363.96	0.0465174	1.48081		FALSE
7424.8	48119	615	7.06798		9394.02	1054.24	0.0507237	0.790375		FALSE
7427.29	48127	616	7.07947		4204.99	1465.67	0.0508062	1.76631		FALSE
7430.11	48136.1	587	6.74619		4185.03	1084.02	0.0484144	1.7754		FALSE
7433.79	48147.9	640	7.3553		4017.71	1914.91	0.0527857	1.85025		FALSE
7436.31	48156	706	8.11381		5068.61	1282.56	0.0582292	1.46713		FALSE
7438.63	48163.5	675	7.75754		2109.31	3135.83	0.0556724	3.52657		FALSE
7444.67	48182.9	414	4.75796		4550.06	736.55	0.0341457	1.63617		FALSE
7447.54	48192.1	336	3.86153		4204.08	792.332	0.0277125	1.7715		FALSE
7450.31	48201	305	3.50526		4222.16	721.969	0.0251557	1.76457		FALSE
7453.42	48211	279	3.20645		4695.42	637.982	0.0230113	1.58738		FALSE
7457.15	48222.9	271	3.11451		4638.4	616.019	0.0223514	1.6077		FALSE
7463.01	48241.8	230	2.64331		5716.33	417.22	0.0189699	1.30556		FALSE
7468.02	48257.8	197	2.26405		6062.67	349.085	0.0162481	1.2318		FALSE
7471.8	48269.9	187	2.14913		5324.66	340.051	0.0154233	1.40324		FALSE
7477.74	48289	200	2.29853		9712.22	319.601	0.0164955	0.769931		FALSE
7523.98	48437	232	2.67171		8805.26	485.511	0.0191348	0.854486		FALSE
7540.26	48489	174	2.00379		5568.67	265.717	0.0143511	1.35405		FALSE
7543.37	48498.9	191	2.19956		5809.77	335.676	0.0157532	1.29839		FALSE
7545.9	48507	194	2.23411		6090.75	349.17	0.0160007	1.23891		FALSE
7549.03	48517	201	2.31472		8154.78	256.466	0.016578	0.925719		FALSE
7552.13	48526.9	181	2.0844		5718.17	293.151	0.0149285	1.32073		FALSE
7585.77	48634.1	229	2.63717		4376.18	511.071	0.0188874	1.73342		FALSE
7588.15	48641.6	235	2.70626		2308.12	983.174	0.0193822	3.28759		FALSE
7920.82	49689	185	2.15833		11870.1	329.125	0.0152584	0.667294		FALSE
7924.03	49699	215	2.50832		9681.88	448.931	0.0177327	0.818439		FALSE
7926.6	49707	211	2.46166		6469.96	435.29	0.0174028	1.22514		FALSE
7929.81	49717	194	2.26332		7450.7	417.104	0.0160007	1.0643		FALSE
7941.19	49752.4	918	10.71		1038.01	8771.92	0.0757145	7.6504		FALSE
7951.02	49783	182	2.12333		7177.02	285.609	0.0150109	1.10784		FALSE
8967.55	52849	170.25	2.10791		8700.32	371.45	0.0140418	1.03071		FALSE
8970.97	52859	167.5	2.07386		12558.8	292.839	0.013815	0.714317		FALSE
8974.36	52868.9	197.5	2.4453		6134.98	450.849	0.0162893	1.46282		FALSE
8977.52	52878.1	204.75	2.53507		5160.09	507.898	0.0168873	1.7398		FALSE
8980.49	52886.9	241.25	2.98698		5292.63	579.456	0.0198977	1.69679		FALSE
8983.59	52895.9	289.25	3.58128		5475.51	564.245	0.0238567	1.64068		FALSE
8987.02	52905.9	331.75	4.10749		5545	822.797	0.027362	1.62074		FALSE
8990.23	52915.3	387.75	4.80084		4550.47	1007.76	0.0319807	1.97567		FALSE
8993.52	52925	432.5	5.3549		6013.75	1062.2	0.0356716	1.49549		FALSE
8996.26	52933	490	6.06682		9145.25	1157.18	0.040414	0.983708		FALSE
9000.08	52944.1	547.5	6.77875		5498.26	1054.37	0.0451565	1.63689		FALSE
9003.71	52954.7	645.5	7.99211		6579.07	2077.56	0.0532393	1.36854		FALSE
9006.05	52961.6	668.5	8.27688		5495.53	3058.91	0.0551363	1.63879		FALSE
9014.27	52985.6	636.5	7.88068		5426.68	1666.22	0.052497	1.6611		FALSE
9016.79	52993	631.5	7.81877		4599.3	1690.21	0.0520846	1.96047		FALSE
9020.45	53003.7	656.5	8.12831		6457.9	1305.33	0.0541466	1.39681		FALSE
9023.64	53013	727.5	9.00738		5821.34	1844.27	0.0600025	1.5501		FALSE
9033.42	53041.5	1606.5	19.8905		1843.28	11136.2	0.1325	4.90073		FALSE
9036.08	53049.3	1518.5	18.801		2047.37	9242.31	0.125242	4.41351		FALSE
9046.24	53078.9	466.5	5.77586		5161.99	1144.41	0.0384758	1.75247		FALSE
9049.68	53088.9	326.5	4.09397		5458.27	818.887	0.0269289	1.65798		FALSE
9053.12	53099	279.5	3.50464		4920.36	538.568	0.0230525	1.83993		FALSE
9056.42	53108.6	254.5	3.19116		3429.07	820.572	0.0209906	2.64107		FALSE
9059.99	53119	267.5	3.35417		5182.74	504.019	0.0220628	1.74811		FALSE
9063.08	53128	255.5	3.2037		4700.14	648.355	0.021073	1.92825		FALSE
9066.82	53138.9	266.5	3.34163		5359.47	653.27	0.0219803	1.69174		FALSE
9069.6	53147	279.5	3.50464		4663.64	693.806	0.0230525	1.94475		FALSE
9073.21	53157.5	262.5	3.29147		4676.86	512.109	0.0216504	1.94002		FALSE
9076.15	53166	217.5	2.72722		4928.61	548.571	0.0179389	1.84152		FALSE
9079.46	53175.7	176.5	2.21312		5795.1	441.443	0.0145573	1.56675		FALSE
9364.85	53999.9	170	2.169		5499.99	424.316	0.0140212	1.7027		FALSE
9368.01	54009	204	2.60279		9183.67	377.941	0.0168254	1.02007		FALSE
9371.24	54018.2	196	2.50072		6728.37	382.972	0.0161656	1.3928		FALSE
9374.29	54027	226	2.88349		10862.2	504.921	0.0186399	0.86302		FALSE
9386.21	54061.1	373	4.75903		1637.86	3794.78	0.0307642	5.73078		FALSE
9390.12	54072.3	336	4.28696		5291.97	1536.25	0.0277125	1.77441		FALSE
9396.85	54091.6	167	2.13072		5991.71	407.205	0.0137738	1.56831		FALSE
9642.17	54789	184	2.37948		10070.5	315.688	0.0151759	0.957471		FALSE
9645.68	54798.9	213	2.75451		5425.39	514.766	0.0175677	1.77788		FALSE
9648.53	54806.9	208	2.68985		5321.11	412.731	0.0171553	1.81326		FALSE
9651.67	54815.8	227	2.93555		4294.48	597.828	0.0187224	2.24746		FALSE
9654.9	54824.9	262	3.38817		4551.6	706.257	0.0216091	2.12121		FALSE
9658.07	54833.9	310	4.00891		5495.06	630.839	0.0255681	1.75759		FALSE
9661.27	54842.9	385	4.9788		5455.4	973.474	0.0317539	1.77095		FALSE
9664.84	54853	403	5.21158		5616.12	807.549	0.0332385	1.72091		FALSE
9668.01	54861.9	450	5.81938		5047.41	1207.53	0.0371149	1.91544		FALSE
9671.21	54870.9	561	7.25483		6593.8	1107.75	0.0462699	1.46671		FALSE
9674.06	54879	630	8.14713		10845.5	1566.43	0.0519609	0.891992		FALSE
9677.6	54889	718	9.28515		7977.69	1806.44	0.0592189	1.21308		FALSE
9680.81	54898	789	10.2033		4665.76	2160.43	0.0650748	2.07486		FALSE
9684.61	54908.7	866	11.1991		7408.36	1786.98	0.0714256	1.30725		FALSE
9693.88	54934.8	1316	17.0185		2277.53	10192.8	0.108541	4.25632		FALSE
9706.53	54970.5	2002	25.8898		1418.31	21582.4	0.16512	6.84373		FALSE
9749.17	55090.4	9252	119.646		471.758	303579	0.763083	20.6656		FALSE
9769.41	55147.2	2768	35.7957		2492.25	14714.6	0.228298	3.91992		FALSE
9775.96	55165.6	2450	31.6833		5037.34	6920.84	0.20207	1.9407		FALSE
9780.73	55179	2468	31.9161		9682.21	6922.89	0.203555	1.01018		FALSE
9783.85	55187.7	2491	32.2135		4545.88	7062.12	0.205452	2.15225		FALSE
9786.43	55195	2504	32.3816		6671.63	7001.51	0.206524	1.46687		FALSE
9789.39	55203.3	2392	30.9332		1711.02	26454.6	0.197286	5.72136		FALSE
9802.61	55240.3	1712	22.506		7211.52	4746.92	0.141202	1.3593		FALSE
9805.63	55248.8	1616	21.244		3471.33	10775	0.133284	2.82475		FALSE
9812.84	55269	1424	18.72		13739	2000.09	0.117448	0.714232		FALSE
9814.43	55273.4	1357	17.8392		4955.34	5568.01	0.111922	1.98058		FALSE
9819.95	55288.9	1262	16.5903		10013.7	2672.86	0.104087	0.980647		FALSE
9822.8	55296.9	1239	16.288		5932.95	3418.33	0.10219	1.65564		FALSE
9825.35	55304	1158	15.2231		5317.46	3229.1	0.0955091	1.84775		FALSE
9835.71	55333	850	11.1741		7256.19	1758.27	0.070106	1.35549		FALSE
9838.83	55341.7	766	10.0699		4804.03	2130.37	0.0631779	2.04804		FALSE
9842.2	55351.1	679	8.92617		4248.58	1442.86	0.0560023	2.31659		FALSE
9846.43	55362.9	662	8.70269		5293.46	1824.8	0.0546002	1.86011		FALSE
9848.61	55369	602	7.91392		4610.01	1274.28	0.0496515	2.13635		FALSE
9851.45	55377	575	7.55898		8600.9	1175.98	0.0474246	1.1454		FALSE
9858.86	55397.7	453	5.95516		6989.97	943.377	0.0373624	1.41043		FALSE
9861.46	55405	449	5.90258		5669.91	912.097	0.0370325	1.73926		FALSE
9864.33	55413	400	5.25842		13003.8	784.671	0.0329911	0.758575		FALSE
9867.99	55423.2	361	4.74573		2611.61	1695.9	0.0297744	3.77851		FALSE
9879.37	55455	286	3.75977		4297.03	786.807	0.0235886	2.29912		FALSE
9882.93	55464.9	259	3.40483		3499.73	713.459	0.0213617	2.82391		FALSE
9889.42	55483	241	3.1682		3848.98	625.053	0.0198771	2.56936		FALSE
9897.99	55506.9	201	2.64236		6065.43	528.354	0.016578	1.63187		FALSE
9901.59	55516.9	195	2.56348		6134.05	393.06	0.0160831	1.6142		FALSE
9904.44	55524.9	197	2.58977		6726.33	480.496	0.0162481	1.47249		FALSE
9907.72	55534	174	2.28741		6509.49	423.073	0.0143511	1.52204		FALSE
9910.94	55543	203	2.66865		11556.6	320.578	0.016743	0.857603		FALSE
9914.16	55552	167	2.19539		6672.46	379.976	0.0137738	1.48583		FALSE
9920.99	55571	158	2.07708		10546	327.533	0.0130315	0.940736		FALSE
9924.57	55581	168	2.20854		10339.9	280.659	0.0138562	0.959834		FALSE
10226.3	56415	190	2.55053		12024.8	446.26	0.0156707	0.850436		FALSE
10230	56424.9	251	3.36939		6791.49	618.321	0.0207019	1.50629		FALSE
10233.3	56434	264	3.5439		7071.15	655.93	0.0217741	1.44719		FALSE
10236.5	56442.9	244	3.27542		6014.68	538.169	0.0201245	1.70192		FALSE
10239.9	56452.2	161	2.16124		6222.12	344.791	0.0132789	1.64573		FALSE

[truncated: 10 more sheets: ICDC_LM163-1_0_H1_1, ICDC_LM165-1_0_F1_1, ICDC_LM182-1_0_C1_1, ICDC_LM188-1_0_E1_1, ICDC_LM206-2_0_C2_1, ICDC_LM229-1_0_B1_1, ICDC_LM245-1_0_G1_1, ICDC_LM261-10_0_A10_1, ICDC_LM345-1_0_D1_1, ICDC_LM419-1_0_B1_1]
