# Supplementary material for: The Construction and Evaluation of Reference Spectra for the Identification of Human Pathogenic Microorganisms by MALDI-TOF MS
Source: PLoS One. 2014 Sep 2;9(9):e106312. doi: 10.1371/journal.pone.0106312 (PMC4152241; doi:10.1371/journal.pone.0106312)
Supplement: File S1 — The original peak lists of the strains used in this study (excluding the highly pathogenic organisms. (ZIP) [file pone.0106312.s001.zip › File S1, Supplementary Material S1/peak list/neisseia meningitidis.xlsx]

## Sheet: ICDC_101014-1_0_D1_1
Spectrum: ICDC 101014-1\0_D1\1 1SLin, "Baseline subt." (D:\Data\BioTyperRealTimeProcessing\China CDC\20120924liunao\ICDC 101014-1\0_D1\1)
m/z	time	Intens.	SN	Quality Fac.	Res.	Area	Rel. Intens.	FWHM	Chi^2	Bk. Peak
2522.1	28211.4	815	7.89646		1057.3	2258.29	0.0541654	2.38542		FALSE
2966.81	30559.3	803.5	7.80075		661.695	4736.7	0.0534011	4.48365		FALSE
3183.11	31637.8	821.5	7.94934		1377.55	2393.77	0.0545974	2.3107		FALSE
3539.22	33336.8	763.625	6.97479		2280.12	2341.03	0.050751	1.55221		FALSE
3612.19	33674.3	809.625	7.34885		642.139	6343.87	0.0538082	5.62525		FALSE
4112.6	35902.8	1550	13.1622		783.011	12299.6	0.103014	5.25229		FALSE
4123.77	35950.9	673	5.71494		4005.53	898.566	0.044728	1.02952		FALSE
4125.87	35960	722	6.13104		1359.91	3655.44	0.0479846	3.03394		FALSE
4450.14	37330.5	724	6.05964		2967.64	1363.69	0.0481175	1.49956		FALSE
4454.6	37349	734	6.14333		4053.81	1016.41	0.0487821	1.09887		FALSE
4456.92	37358.6	743	6.21866		3295.8	1395	0.0493803	1.3523		FALSE
4459.4	37368.9	829	6.93845		3567	1157.34	0.0550959	1.25018		FALSE
4461.61	37378	866	7.24813		2886.6	1612.92	0.0575549	1.54563		FALSE
4463.95	37387.7	901	7.54107		2803.06	1684.95	0.059881	1.59253		FALSE
4466.18	37397	993	8.31108		4626.91	1790.13	0.0659954	0.965263		FALSE
4468.59	37406.9	1080	9.03924		4417.26	1496.02	0.0717775	1.01162		FALSE
4480.11	37454.6	2637	22.0708		1038.3	18571.5	0.175257	4.31484		FALSE
4490.19	37496.3	4947	41.4047		642.933	52989.2	0.328781	6.98392		FALSE
4690.18	38313.3	1224	10.1197		769.385	11350.5	0.0813478	6.09601		FALSE
4994.5	39524	1167.5	9.55469		1439.29	8583.37	0.0775928	3.47012		FALSE
5011.2	39589.3	2850.5	23.3282		612.778	39963.5	0.189446	8.17783		FALSE
5027.4	39652.6	2373.5	19.4245		5766.2	5844.84	0.157744	0.871873		FALSE
5037.14	39690.7	4273.5	34.9739		1348.65	32423.6	0.28402	3.73496		FALSE
5038.99	39697.9	4375.5	35.8086		3818.45	11080.3	0.290799	1.31964		FALSE
5053.36	39753.9	15046.5	123.139		658.474	177081	1	7.67436		FALSE
5093.25	39908.9	1537.5	12.2329		5957.32	2332.09	0.102183	0.854957		FALSE
5105.33	39955.8	1072.5	8.53316		4912.01	1616.22	0.071279	1.03936		FALSE
5107.7	39964.9	1071.5	8.52521		4707.44	2083.69	0.0712126	1.08503		FALSE
5110.02	39973.9	1064.5	8.46951		3944.79	1616.37	0.0707473	1.29538		FALSE
5112.51	39983.6	1130.5	8.99463		4669.89	2185.39	0.0751338	1.09478		FALSE
5939.78	43067.6	10364	86.6964		624.021	189978	0.688798	9.51855		FALSE
5955.19	43123	2201	18.4117		5559.98	3617.61	0.14628	1.07108		FALSE
5957.98	43133	2296	19.2064		4861.63	3749.52	0.152594	1.22551		FALSE
5963.53	43152.9	2512	21.0133		4737.88	5496.99	0.166949	1.25869		FALSE
5965.78	43160.9	2535	21.2056		4043.8	6898.46	0.168478	1.47529		FALSE
5968.24	43169.8	2395	20.0345		3317.1	9665.72	0.159173	1.79923		FALSE
5982.07	43219.4	1480	12.3804		1432.91	9184.79	0.0983617	4.17477		FALSE
6314.47	44393.9	694	6.02936		4145.12	1518.89	0.0461237	1.52335		FALSE
6319.95	44413	865	7.51497		6242.36	1820.27	0.0574885	1.01243		FALSE
6323.04	44423.7	946	8.21869		4250.2	2070.3	0.0628718	1.4877		FALSE
6325.69	44433	1121	9.73906		7218.28	2343.91	0.0745024	0.876342		FALSE
6331.39	44452.9	1356	11.7807		4515.71	2978.88	0.0901206	1.40208		FALSE
6333.72	44461	1416	12.302		5328.84	2365.97	0.0941083	1.18857		FALSE
6336.57	44470.9	1454	12.6321		3941.21	3217.91	0.0966338	1.60777		FALSE
6342.13	44490.2	1750	15.2037		4845.36	3874.03	0.116306	1.30891		FALSE
6345.19	44500.9	1920	16.6806		4893.66	4250.23	0.127604	1.29661		FALSE
6347.77	44509.9	2055	17.8535		4995.27	4602.2	0.136577	1.27076		FALSE
6358.45	44547	3065	26.6282		5215.9	5209.67	0.203702	1.21905		FALSE
6373.63	44599.7	7237	63.5701		739.646	103407	0.480976	8.61713		FALSE
6387.83	44648.9	3359	29.5056		5304.17	7537.77	0.223241	1.2043		FALSE
6390.17	44657.1	3138	27.5643		2013.4	13602.4	0.208553	3.17383		FALSE
6395.87	44676.8	2688	23.6115		5173.36	6086.89	0.178646	1.23631		FALSE
6401.46	44696.2	2594	22.7858		4160.76	5905.6	0.172399	1.53853		FALSE
6404.57	44706.9	2554	22.4344		5255.54	5784.54	0.16974	1.21863		FALSE
6407.04	44715.5	2488	21.8547		1858.8	12443	0.165354	3.44687		FALSE
6435.07	44812.4	4392	38.5795		760.1	59932.2	0.291895	8.46608		FALSE
6818.2	46116.8	664.25	5.81792		5079.17	1154.1	0.0441465	1.34239		FALSE
7033.21	46832.9	853.25	7.81365		5398.04	1911.22	0.0567075	1.30292		FALSE
7035.79	46841.5	952.25	8.72025		4149.01	2225.55	0.0632871	1.69578		FALSE
7041.33	46859.8	1127.25	10.3228		3667.89	2644.09	0.0749178	1.91972		FALSE
7044.22	46869.3	1200.25	10.9913		4446.9	2816.83	0.0797694	1.58407		FALSE
7047.12	46878.9	1282.25	11.7422		5180.21	2275.45	0.0852192	1.36039		FALSE
7049.92	46888.1	1416.25	12.9693		5420.61	3267.75	0.0941249	1.30058		FALSE
7052.79	46897.6	1544.25	14.1415		4283.53	3642.19	0.102632	1.64649		FALSE
7055.63	46907	1767.25	16.1836		7493.47	4982.24	0.117453	0.94157		FALSE
7070.13	46954.8	3158.25	28.9217		1041.63	29135.2	0.209899	6.78753		FALSE
7082.2	46994.6	6088.25	55.7533		657.305	107835	0.404629	10.7746		FALSE
7109.06	47083	1725.25	15.799		5182.35	4086.5	0.114661	1.37178		FALSE
7112.11	47093	1722.25	15.7715		5633.91	3052.39	0.114462	1.26238		FALSE
7114.84	47102	1640.25	15.0206		4506.25	3898.04	0.109012	1.57888		FALSE
7117.81	47111.7	1554.25	14.2331		5799.78	2799.72	0.103296	1.22725		FALSE
7153.49	47228.8	861.25	7.88691		4884.54	1993.21	0.0572392	1.46452		FALSE
7159.1	47247.2	835.25	7.70942		4474.11	1958.83	0.0555112	1.60012		FALSE
7162.08	47257	862.25	7.95864		4367.37	1512.33	0.0573057	1.63991		FALSE
7164.92	47266.2	855.25	7.89402		4042.29	2004.61	0.0568405	1.77249		FALSE
7170.63	47285	915.25	8.44783		4803.24	2124.04	0.0608281	1.49287		FALSE
7173.46	47294.2	919.25	8.48475		4159.87	1652.18	0.0610939	1.72444		FALSE
7176.73	47304.9	1002.25	9.25085		4521.3	2314.37	0.0666102	1.58731		FALSE
7188.34	47342.9	1275.25	11.7707		5980.74	2291.76	0.0847539	1.20191		FALSE
7205.5	47399	1676.25	15.4719		6575.18	3870.02	0.111405	1.09586		FALSE
7214.55	47428.5	2321.25	21.4253		1556.4	17427.6	0.154272	4.63541		FALSE
7217.13	47436.9	2517.25	23.2344		5707.46	5946.81	0.167298	1.26451		FALSE
7220.19	47446.9	2788.25	25.7358		4689.21	6598.16	0.185309	1.53975		FALSE
7229.1	47476	4500.25	41.5377		1701.9	31923.1	0.299089	4.24767		FALSE
7230.99	47482.1	4520.25	41.7223		1141.84	47494.7	0.300419	6.33276		FALSE
7266.25	47597	917.25	8.46629		6654.79	2059.21	0.060961	1.09188		FALSE
7268.72	47605	827.25	7.63558		6529.39	1869.64	0.0549796	1.11323		FALSE
7271.8	47615	759.25	7.00794		6330.26	1707.66	0.0504602	1.14874		FALSE
7274.85	47624.9	674.25	6.22338		7332.73	1507.51	0.0448111	0.992107		FALSE
7277.68	47634.1	607.25	5.60497		5404.39	1389.33	0.0403582	1.34662		FALSE
7280.41	47643	602.25	5.55882		5693.12	1322.56	0.0400259	1.27881		FALSE
7283.49	47653	562.25	5.18961		6226.8	947.121	0.0373675	1.1697		FALSE
8151.86	50395	1239	13.2729		8195.45	3055.66	0.0823447	0.994682		FALSE
8154.79	50403.9	1283	13.7443		4439.78	3254.19	0.085269	1.83675		FALSE
8157.73	50413	1336	14.312		7837.2	2513.41	0.0887914	1.0409		FALSE
8160.72	50422.2	1391	14.9012		5307.69	3503.46	0.0924467	1.53753		FALSE
8169.42	50448.9	1598	17.1158		3457.7	4134.14	0.106204	2.36268		FALSE
8172.71	50459	1656	17.737		6299.46	4191.07	0.110059	1.29737		FALSE
8175.64	50468	1672	17.9084		5692.31	3243.83	0.111122	1.43626		FALSE
8178.58	50477	1803	19.3115		6364.49	4551.9	0.119829	1.28503		FALSE
8181.84	50487	1889	20.2327		6791.59	4769	0.125544	1.2047		FALSE
8185.1	50497	1913	20.4897		4054.81	3717.54	0.127139	2.01862		FALSE
8227.4	50626.5	4502	48.2199		1242.84	64175.3	0.299206	6.61983		FALSE
8242.09	50671.4	2780	29.776		4952.37	7160.67	0.184761	1.66427		FALSE
8245.89	50683	2710	29.0262		7731.37	6953.98	0.180108	1.06655		FALSE
8255.71	50713	3061	32.7857		7703.21	7864.08	0.203436	1.07172		FALSE
8274.27	50769.6	1836	19.665		4905.82	4742.88	0.122022	1.68662		FALSE
8298.34	50842.9	1369	14.6631		5588.95	3475.1	0.0909846	1.48478		FALSE
8674.93	51977	503.375	5.74872		8203.34	1158.83	0.0334546	1.05749		FALSE
8678.27	51987	497.375	5.6802		6220.33	1230	0.0330559	1.39515		FALSE
8681.61	51996.9	528.375	6.03423		6271.64	1016.61	0.0351161	1.38426		FALSE
9286.48	53767.8	799.875	9.75205		5002.93	2114.97	0.0531602	1.85621		FALSE
9293.1	53786.9	927.875	11.3126		6481.95	2473.32	0.0616672	1.43369		FALSE
9295.91	53795	1013.88	12.3611		6794.02	2693.47	0.0673828	1.36825		FALSE
9302.85	53814.9	1023.88	12.483		10324.2	2771.01	0.0680474	0.901069		FALSE
9313.26	53844.9	1018.88	12.4221		5081.64	2083.33	0.0677151	1.83273		FALSE
9316.07	53853	1066.88	13.0073		5112.54	2852.74	0.0709052	1.8222		FALSE
9319.55	53863	1103.88	13.4584		4008.53	2967.18	0.0733642	2.32493		FALSE
9326.84	53883.9	1271.88	15.5067		5817.65	3414.89	0.0845296	1.6032		FALSE
9329.97	53892.9	1350.88	16.4698		7348.95	2738.04	0.08978	1.26957		FALSE
9336.65	53912.1	1522.88	18.5668		5044.23	4137.54	0.101211	1.85096		FALSE
9340.42	53922.9	1661.88	20.2615		6657.8	4442.62	0.110449	1.40293		FALSE
9343.6	53932	1792.88	21.8587		4842.03	4877.1	0.119156	1.92969		FALSE
9347	53941.8	1930.88	23.5412		4610.25	5300.44	0.128327	2.02744		FALSE
9350.59	53952.1	2094.88	25.5406		4545.55	7051.12	0.139227	2.05709		FALSE
9353.85	53961.5	2119.88	25.8454		4534.89	5842.83	0.140888	2.06264		FALSE
9357.29	53971.4	2116.88	25.8089		5730.23	5787.21	0.140689	1.63297		FALSE
9360.29	53980	2057.88	25.0895		4513.97	5675.54	0.136768	2.07363		FALSE
9364.08	53990.8	2007.88	24.4799		4652.15	5485.9	0.133445	2.01285		FALSE
9366.93	53999	1987.88	24.2361		7164.51	4090.01	0.132115	1.30741		FALSE
9371.09	54010.9	2065.88	25.1871		6636.49	5572.32	0.137299	1.41205		FALSE
9374.22	54019.9	2210.88	26.9549		6005.14	5979.06	0.146936	1.56103		FALSE
9377.39	54029	2441.88	29.7712		6967.4	8114.58	0.162289	1.3459		FALSE
9380.86	54038.9	2553.88	31.1367		6646.64	6824.37	0.169732	1.41137		FALSE
9383.67	54047	2478.88	30.2224		6371.62	6595.58	0.164748	1.47273		FALSE
9387.13	54056.9	2246.88	27.3938		6662.51	5870.76	0.149329	1.40895		FALSE
9393.68	54075.6	1628.88	19.8592		5085.89	4362.19	0.108256	1.84701		FALSE
9396.93	54084.9	1403.88	17.116		6744.49	3693.75	0.0933024	1.39328		FALSE
9400.38	54094.8	1250.88	15.2506		5380	3385.31	0.083134	1.74728		FALSE
9415.11	54137	1029.88	12.5562		8366.19	2704.44	0.0684462	1.12538		FALSE
9418.61	54147	972.875	12.0573		6340.31	1981.74	0.0646579	1.48551		FALSE
9421.86	54156.3	950.875	11.7847		6039.63	2498.71	0.0631958	1.56001		FALSE
9425.27	54166	889.875	11.0287		4774.33	2397.49	0.0591417	1.97416		FALSE
9428.6	54175.6	817.875	10.1364		3924.03	1698.84	0.0543565	2.40278		FALSE
9431.58	54184.1	811.875	10.062		5146	2158.15	0.0539577	1.8328		FALSE
9435.08	54194.1	759.875	9.41753		5367.96	1974.93	0.0505018	1.75767		FALSE
9438.2	54203	705.875	8.74828		4905.57	1430.6	0.0469129	1.92398		FALSE
9441.69	54213	671.875	8.3269		7785.41	1746.87	0.0446532	1.21274		FALSE
9444.93	54222.2	647.875	8.02945		5317.87	1706.38	0.0430582	1.77607		FALSE
9448.27	54231.7	578.875	7.1743		6189.42	1533.44	0.0384724	1.52652		FALSE
9451.51	54241	596.875	7.39738		7588.42	1168.09	0.0396687	1.24552		FALSE
9454.68	54250	534.875	6.62898		5866.5	1415.26	0.0355481	1.61164		FALSE
9458.08	54259.7	493.875	6.12085		5163.5	1017.35	0.0328232	1.83172		FALSE
9461.32	54269	494.875	6.13324		6070.86	1298.66	0.0328897	1.55848		FALSE
9467.91	54287.8	453.875	5.62511		5410.17	1496.6	0.0301648	1.75002		FALSE
9530.83	54467	418.875	5.19134		5955.12	836.801	0.0278387	1.60044		FALSE
9537.87	54487	439.875	5.4516		7776.52	1149.33	0.0292344	1.2265		FALSE
9540.69	54495	457.875	5.67468		6460.64	1179.01	0.0304307	1.47674		FALSE
9544.21	54505	463.875	5.74904		7747.13	921.068	0.0308294	1.23197		FALSE
9547.27	54513.7	476.875	5.91016		5421.79	1274.4	0.0316934	1.76091		FALSE
9553.79	54532.2	552.875	6.85207		4484.84	1504.21	0.0367444	2.13024		FALSE
9556.87	54540.9	621.875	7.70722		5518.23	1618.98	0.0413302	1.73187		FALSE
9560.03	54549.9	574.875	7.12472		6489.33	1183.68	0.0382066	1.47319		FALSE
9562.95	54558.2	544.875	6.75292		5183.19	1777.93	0.0362127	1.84499		FALSE
10181.6	56286.9	403.875	5.38064		5126.09	1102.61	0.0268418	1.98624		FALSE
10184.9	56295.9	452.875	6.03345		5084.89	1244.11	0.0300984	2.00298		FALSE
10188.2	56305	515.875	6.87277		6227.47	1051.96	0.0342854	1.63601		FALSE
10191.4	56313.8	525.875	7.006		6434.57	1449.65	0.03495	1.58385		FALSE
10195.1	56323.8	549.875	7.32574		6663.58	1524.35	0.036545	1.52997		FALSE
10198.4	56333	633.875	8.44483		8973.8	1634.04	0.0421277	1.13646		FALSE
10202	56342.9	659.875	8.79122		6161.85	1779.5	0.0438557	1.65567		FALSE
10205.4	56352.3	689.875	9.19089		6279.22	1905.14	0.0458495	1.62527		FALSE
10208.6	56360.9	743.875	9.91031		5450.84	2051.76	0.0494384	1.87284		FALSE
10212.2	56370.9	753.875	10.0435		5838.44	1611.99	0.050103	1.74913		FALSE
10225	56406.1	960.875	12.8013		3616.83	2751.86	0.0638604	2.82707		FALSE
10231.4	56423.6	1173.88	15.639		7250.86	2487.38	0.0780165	1.41106		FALSE
10234.8	56433	1214.88	16.1852		11711.6	3243.79	0.0807414	0.873906		FALSE
10237.7	56441	1133.88	15.1061		7386.3	2403.16	0.0753581	1.38604		FALSE
10241.3	56450.9	1044.88	13.9204		2390.59	8809.25	0.0694431	4.28401		FALSE
10251.8	56479.7	728.875	9.71047		6376.78	2031.2	0.0484415	1.60768		FALSE
10263.4	56511.3	583.875	7.7787		4202.82	1633.42	0.0388047	2.44202		FALSE
10267	56521.4	535.875	7.13922		5721.91	1134.84	0.0356146	1.79434		FALSE
10269.8	56529	497.875	6.63296		4968.68	1376.29	0.0330891	2.06691		FALSE
10273.5	56538.9	436.875	5.82029		4353.19	1216.35	0.029035	2.35998		FALSE
10280.4	56557.9	386.875	5.15416		5361.97	1058.42	0.025712	1.91727		FALSE
10283.7	56567	375.875	5.00761		6127.26	994.281	0.0249809	1.67835		FALSE

## Sheet: ICDC_101015-1_0_H1_1
Spectrum: ICDC 101015-1\0_H1\1 1SLin, "Baseline subt." (D:\Data\BioTyperRealTimeProcessing\China CDC\20120924liunao\ICDC 101015-1\0_H1\1)
m/z	time	Intens.	SN	Quality Fac.	Res.	Area	Rel. Intens.	FWHM	Chi^2	Bk. Peak
2967.28	30561.7	588.5	7.78728		2432.63	1499.25	0.0503228	1.21978		FALSE
3182.68	31635.7	846.5	11.2033		1336.56	2779.61	0.0723845	2.38125		FALSE
3183.9	31641.7	822.5	10.8856		1888.23	2719.6	0.0703322	1.68618		FALSE
3537.74	33330	598	7.94597		780.186	3487.33	0.0511351	4.53449		FALSE
3610.54	33666.7	426	5.62793		2190.15	1176.73	0.0364274	1.64853		FALSE
3611.97	33673.3	485	6.40739		1360.92	1819.02	0.0414725	2.65407		FALSE
4123.86	35951.4	468.75	6.01603		2746.12	1519.41	0.0400829	1.50171		FALSE
4125.82	35959.8	455.75	5.84919		3118.1	933.981	0.0389713	1.32318		FALSE
4467.78	37403.6	518	6.8235		1737.74	1923.03	0.0442943	2.57103		FALSE
4489.4	37493	3141	41.3757		658.06	31056.8	0.268588	6.82217		FALSE
4511.19	37582.9	604	7.95636		1519.19	3278.09	0.0516482	2.96948		FALSE
4518.01	37611	402	5.29546		4861.05	555.959	0.0343751	0.92943		FALSE
4989.6	39504.8	510.5	6.5649		8941.14	952.042	0.043653	0.55805		FALSE
4994.75	39524.9	643.5	8.27524		5761.64	944.09	0.0550259	0.866896		FALSE
5009.81	39583.9	1923.5	24.7357		1184.67	14623.7	0.164479	4.22887		FALSE
5011.29	39589.7	1935.5	24.89		2069.27	8653.38	0.165505	2.42176		FALSE
5052.3	39749.8	11694.5	150.388		676.936	128574	1	7.46349		FALSE
5104.08	39950.9	608.5	7.7884		4068.92	908.088	0.052033	1.25441		FALSE
5108.74	39969	612.5	7.83959		5576.74	897.655	0.052375	0.916081		FALSE
5116.15	39997.7	712.5	9.11953		3235.04	1754.79	0.0609261	1.58148		FALSE
5123.21	40025	499.5	6.39327		4598.28	725.57	0.0427124	1.11416		FALSE
5125.77	40034.9	478.5	6.12448		4655.37	915.596	0.0409167	1.10105		FALSE
5127.86	40043	487.5	6.23968		5406.99	702.813	0.0416863	0.948376		FALSE
5130.44	40052.9	465.5	5.95809		4537.42	864.52	0.039805	1.1307		FALSE
5135.1	40071	396.5	5.07494		5151.02	572.079	0.0339048	0.99691		FALSE
5896.83	42913	531	6.88178		6944.39	843.295	0.045406	0.849151		FALSE
5925.09	43014.8	1722	22.503		878.512	20294.3	0.147249	6.74446		FALSE
5938.39	43062.6	6820	89.1232		738.935	86650.4	0.58318	8.03642		FALSE
5974.69	43192.9	1020	13.3293		5152.87	2704.53	0.0872205	1.15949		FALSE
5984.79	43229.1	677	8.84698		3585.68	1412.56	0.0578905	1.66908		FALSE
5987.55	43239	640	8.36347		6415.26	1271.69	0.0547266	0.933329		FALSE
5990.3	43248.8	535	6.99134		4131.55	1103.9	0.045748	1.44989		FALSE
5992.58	43257	484	6.32487		5338.44	995.501	0.041387	1.12254		FALSE
5995.38	43267	470	6.14192		6894.36	722.626	0.0401898	0.869606		FALSE
5998.12	43276.8	422	5.51466		4744.39	859.632	0.0360853	1.26425		FALSE
6305.61	44363	388	5.13835		6070.8	596.476	0.033178	1.03868		FALSE
6308.23	44372.1	387	5.12511		5006.69	821.866	0.0330925	1.25996		FALSE
6310.73	44380.9	441	5.84024		4139.01	955.851	0.03771	1.5247		FALSE
6313.26	44389.7	450	5.95943		3990.51	752.569	0.0384796	1.58207		FALSE
6315.93	44399	487	6.44942		4445.03	1039.36	0.0416435	1.4209		FALSE
6318.79	44408.9	545	7.21753		5301	872.08	0.0466031	1.192		FALSE
6321.09	44417	594	7.86644		4839.75	1246.59	0.0507931	1.30608		FALSE
6323.95	44426.9	672	8.89941		4723.48	1105.56	0.0574629	1.33883		FALSE
6326.54	44435.9	799	10.5813		4906.78	1701.89	0.0683227	1.28934		FALSE
6329.11	44444.9	862	11.4156		5999.13	1436.55	0.0737099	1.05501		FALSE
6331.43	44453	899	11.9056		6333.64	1918.89	0.0768737	0.999651		FALSE
6333.99	44461.9	892	11.8129		4833.11	1512.11	0.0762752	1.31054		FALSE
6336.92	44472.1	981	12.9915		4586.76	2163.78	0.0838856	1.38157		FALSE
6339.47	44481	1099	14.5542		6429.69	1809.7	0.0939758	0.985968		FALSE
6342.35	44491	1242	16.448		7055.14	2669.13	0.106204	0.898968		FALSE
6344.83	44499.6	1319	17.4677		5013.5	2912.13	0.112788	1.26555		FALSE
6353.25	44528.9	1873	24.8045		1571.92	10927.5	0.160161	4.04171		FALSE
6357.86	44544.9	2171	28.7509		2275.35	10619.3	0.185643	2.79423		FALSE
6372.1	44594.4	5956	80.695		800.16	83709.4	0.509299	7.96353		FALSE
6384.94	44638.9	2653	35.9442		4633.3	5969.58	0.226859	1.37806		FALSE
6386.74	44645.2	2634	35.6868		1641.76	17893.7	0.225234	3.89017		FALSE
6400.74	44693.7	1704	23.0867		4967.35	3846.3	0.14571	1.28856		FALSE
6403.43	44703	1693	22.9376		6420.78	2860.9	0.144769	0.997297		FALSE
6405.95	44711.7	1660	22.4905		4556.13	3741.01	0.141947	1.40601		FALSE
6412.04	44732.8	1513	20.4989		5909.14	3407.56	0.129377	1.08511		FALSE
6414.61	44741.7	1429	19.3608		4438.37	3256.04	0.122194	1.44526		FALSE
6419.75	44759.5	1337	18.1144		3691.64	3020.27	0.114327	1.739		FALSE
6423.06	44770.9	1303	17.6537		6098.36	2224.33	0.11142	1.05324		FALSE
6433.47	44806.9	2525	34.21		778.001	33155.3	0.215913	8.26923		FALSE
6467.09	44922.9	492	6.66587		5200.14	1054.39	0.0420711	1.24364		FALSE
6470	44932.9	466	6.31361		4994.41	984.438	0.0398478	1.29545		FALSE
7034.71	46837.9	405.375	5.65981		4633.02	902.691	0.0346637	1.51838		FALSE
7037.71	46847.8	436.375	6.09263		4354.56	988.512	0.0373145	1.61617		FALSE
7040.12	46855.8	456.375	6.37187		4967.54	1059.94	0.0390248	1.41722		FALSE
7043.49	46866.9	473.375	6.60922		5318.81	831.334	0.0404784	1.32426		FALSE
7046.21	46875.9	525.375	7.33524		5134.71	1195.03	0.044925	1.37227		FALSE
7048.95	46884.9	582.375	8.13107		4397.6	1018.84	0.0497991	1.60291		FALSE
7051.95	46894.8	680.375	9.49934		4733.27	1521.91	0.0581791	1.48987		FALSE
7058.06	46915	895.375	12.5012		5231.78	2059.23	0.0765638	1.34907		FALSE
7066.55	46943	1398.38	19.524		3418.72	3299.28	0.119575	2.06701		FALSE
7080.06	46987.5	3655.38	51.0361		735.627	57439.2	0.312572	9.62453		FALSE
7102.56	47061.6	829.375	11.5797		4414.94	1971.11	0.0709201	1.60876		FALSE
7108.45	47081	838.375	11.7053		7820.06	1928.52	0.0716897	0.909002		FALSE
7110.89	47089	809.375	11.3004		6773.31	1430.58	0.0692099	1.04984		FALSE
7114.09	47099.5	800.375	11.1748		5009.14	1878.87	0.0684403	1.42022		FALSE
7187.52	47340.2	491.375	6.94001		5832.75	1136.86	0.0420176	1.23227		FALSE
7196.3	47368.9	516.375	7.2931		5670.81	913.446	0.0441554	1.26901		FALSE
7227.58	47471	2273.38	32.1084		739.05	35153.8	0.194397	9.77956		FALSE
7240.15	47512	651.375	9.1998		5461.86	1492.54	0.0556993	1.32558		FALSE
8118.99	50293.9	338.25	5.05816		4241.92	840.598	0.0289239	1.91399		FALSE
8153.41	50399.7	374.25	5.5965		6350.61	904.843	0.0320022	1.28388		FALSE
8193.57	50522.9	697.25	10.5626		5902.75	1327.36	0.059622	1.38809		FALSE
8196.2	50531	735.25	11.1382		5613.04	1834.39	0.0628714	1.46021		FALSE
8199.46	50541	792.25	12.0017		5294.69	1496.05	0.0677455	1.54862		FALSE
8202.5	50550.3	890.25	13.4863		5455.52	2167.99	0.0761255	1.50352		FALSE
8205.98	50560.9	973.25	14.7436		5426.58	2383.67	0.0832229	1.51218		FALSE
8208.92	50569.9	992.25	15.0315		4854.73	2509.55	0.0848476	1.69091		FALSE
8211.87	50579	1066.25	16.1525		6486.31	2008.8	0.0911753	1.26603		FALSE
8224.25	50616.8	1760.25	26.6658		1647.74	12564.1	0.150519	4.99122		FALSE
8226.63	50624.1	1770.25	26.8173		2232.69	9509.77	0.151375	3.68462		FALSE
8232.44	50641.9	1423.25	21.5606		5029.89	3646.77	0.121703	1.6367		FALSE
8251.32	50699.6	1844.25	27.9383		1748.47	15056.2	0.157702	4.71916		FALSE
8253.37	50705.8	1841.25	27.8929		1382.54	22487.5	0.157446	5.96969		FALSE
8295	50832.8	743.25	11.2594		5286	1872.47	0.0635555	1.56924		FALSE
8297.82	50841.4	666.25	10.0929		3920.62	1696.51	0.0569712	2.11646		FALSE
8308.16	50872.8	590.25	8.94162		4519.97	1492.57	0.0504724	1.8381		FALSE
8314.11	50890.9	528.25	8.00239		6996.38	1265.93	0.0451708	1.18835		FALSE
8317.39	50900.9	472.25	7.15406		5183.33	1424.61	0.0403822	1.60464		FALSE
8320.7	50911	439.25	6.65414		8984.24	1025.15	0.0375604	0.926144		FALSE
8323.57	50919.7	429.25	6.50266		6013.92	985.087	0.0367053	1.38405		FALSE
8326.62	50929	386.25	5.85125		6591.34	700.978	0.0330283	1.26327		FALSE
8329.85	50938.8	357.25	5.41194		5878.77	831.973	0.0305485	1.41694		FALSE
9349.5	53949	573.938	9.45421		8163.76	1522	0.0490776	1.14524		FALSE
9352.98	53959	581.938	9.58599		7938.31	1518.96	0.0497616	1.17821		FALSE
9363.13	53988.1	559.938	9.2236		5907.88	1150.22	0.0478804	1.58485		FALSE
9376.31	54025.9	944.938	15.5655		1802.19	8199.56	0.0808019	5.20273		FALSE
9378.94	54033.4	913.938	15.0549		1638.5	9324.09	0.0781511	5.72411		FALSE

## Sheet: ICDC_101201-1_0_A1_1
Spectrum: ICDC 101201-1\0_A1\1 1SLin, "Baseline subt." (D:\Data\BioTyperRealTimeProcessing\China CDC\20120924liunao\ICDC 101201-1\0_A1\1)
m/z	time	Intens.	SN	Quality Fac.	Res.	Area	Rel. Intens.	FWHM	Chi^2	Bk. Peak
2964.89	30554.4	1424	16.4365		1226.68	3924.76	0.10373	2.41701		FALSE
2965.11	30555.5	1471	16.979		587.924	9104.25	0.107153	5.04335		FALSE
3536.85	33331.6	713	7.71509		748.617	4571.44	0.0519376	4.72451		FALSE
3610.37	33671.9	520	5.56051		760.468	3195.55	0.0378788	4.74757		FALSE
4110.36	35899.8	4285	41.9943		704.584	39431.3	0.312136	5.83373		FALSE
4119.91	35941	1253	12.2798		2973.65	2269.97	0.0912733	1.38547		FALSE
4121.97	35949.8	1229	12.0446		1171.27	7871.74	0.0895251	3.51923		FALSE
4133.38	35999	571	5.59598		4375.38	965.649	0.0415938	0.944689		FALSE
4341.14	36882.5	624.625	5.81982		1902.18	2057.15	0.0455001	2.28219		FALSE
4342.29	36887.3	625.375	5.82681		1562.84	2372.55	0.0455547	2.77847		FALSE
4473.64	37435	558	5.16666		4410.21	973.067	0.0406469	1.01438		FALSE
4476.04	37444.9	633	5.8611		4296.27	1111.53	0.0461101	1.04184		FALSE
4487.75	37493.3	3272	30.2963		627.83	30985.5	0.238345	7.14803		FALSE
4510.89	37588.9	580	5.37036		3052.94	1311.68	0.0422494	1.47756		FALSE
4687.38	38309.4	1505	13.678		868.245	12202.8	0.10963	5.39869		FALSE
4694.69	38339	617	5.60753		6149.23	1010.74	0.0449446	0.763461		FALSE
4775.91	38665.7	1080	9.81544		896.715	8757.52	0.0786713	5.326		FALSE
5049.83	39748.1	3188.5	28.2806		716.54	29581.3	0.232263	7.04753		FALSE
5106.46	39968.2	735.5	6.44814		3482.06	1413.84	0.0535766	1.46651		FALSE
5114.55	39999.5	1775.5	15.5658		852.168	15802.5	0.129334	6.00181		FALSE
5691.88	42175.9	871	7.21069		1856.3	3440.62	0.063447	3.06624		FALSE
5693.98	42183.6	778	6.44078		4015.33	1867.27	0.0566725	1.41806		FALSE
5935.88	43062.6	13728	112.781		655.723	211255	1	9.05241		FALSE
5972.93	43195.7	2074	17.0388		4249.31	4488.17	0.151078	1.40562		FALSE
5975.72	43205.7	1986	16.3158		4688.32	4268.83	0.144668	1.2746		FALSE
5978.28	43214.9	1848	15.1821		4660.05	3971.67	0.134615	1.28288		FALSE
5980.85	43224.1	1670	13.7197		4460.05	3543.12	0.121649	1.34099		FALSE
5983.34	43233	1507	12.3806		5580.75	3075.45	0.109776	1.07214		FALSE
5985.83	43241.9	1272	10.45		4353.31	2711.3	0.0926573	1.37501		FALSE
5988.65	43252	1098	9.02052		5287.67	2342.09	0.0799825	1.13257		FALSE
6326.51	44445.3	807	6.73778		916.516	6923.34	0.058785	6.90278		FALSE
6900.05	46400.9	817	6.96125		3421.73	2345.17	0.0595134	2.01654		FALSE
6903.05	46410.9	723	6.16032		4274.82	1256.33	0.0526661	1.61482		FALSE
7076.3	46985.5	6977	60.5816		706.489	114477	0.508231	10.0161		FALSE
7113.8	47108.9	1676	14.5528		6316.5	4836.82	0.122086	1.12623		FALSE
7119.38	47127.3	1519	13.1896		1738.11	10434	0.11065	4.09604		FALSE
7127.81	47155	1171	10.1678		6179.1	2060.68	0.0853001	1.15354		FALSE
7186.8	47348.3	824	7.18584		5175.28	1898.37	0.0600233	1.38868		FALSE
7189.71	47357.8	802	6.99398		5825.58	1428.75	0.0584207	1.23416		FALSE
7195.56	47377	929	8.10151		7876.39	1603.19	0.0676719	0.913561		FALSE
7198.37	47386.2	977	8.5201		5111.8	2287.17	0.0711684	1.40819		FALSE
7201.34	47395.9	1116	9.73227		4700.36	1951.28	0.0812937	1.53208		FALSE
7206.86	47413.9	1458	12.7147		5007.75	3405.45	0.106206	1.43914		FALSE
7210.23	47424.9	1641	14.3106		5488.87	4710.89	0.119537	1.31361		FALSE
7212.71	47433	1766	15.4007		8331.34	3101.3	0.128642	0.865732		FALSE
7223.78	47469.1	3829	33.3915		671.683	60429.4	0.278919	10.7547		FALSE
8111.58	50282.5	1557	14.9623		1114.76	16727.1	0.113418	7.27654		FALSE
8114.7	50292.1	1559	14.9815		6413.21	3867.17	0.113564	1.26531		FALSE
8117.51	50300.8	1417	13.6169		5383.67	2671.67	0.10322	1.5078		FALSE
8120.78	50310.8	1292	12.4157		5563.63	3184.86	0.0941142	1.45962		FALSE
8123.79	50320.1	1200	11.5316		5736.67	2916.46	0.0874126	1.41612		FALSE
8127.11	50330.3	1132	10.8782		6079.61	2122.15	0.0824592	1.33678		FALSE
8129.92	50339	1106	10.6283		6182.81	2695.33	0.0805653	1.31492		FALSE
8133.17	50349	1153	11.08		9398.41	2732.27	0.0839889	0.865377		FALSE
8139.66	50368.9	1205	11.5797		6282.85	2263.25	0.0877768	1.29554		FALSE
8142.28	50377	1285	12.3484		6020.54	3115.05	0.0936043	1.35242		FALSE
8145.53	50387	1320	12.6848		9429.93	3155.6	0.0961538	0.863795		FALSE
8148.78	50397	1334	12.8193		6441.3	3333.63	0.0971737	1.26508		FALSE
8152.04	50407	1381	13.271		3245.78	3547.74	0.100597	2.51158		FALSE
8157.9	50425	1590	15.3321		10332.5	4042.58	0.115822	0.789537		FALSE
8165	50446.8	1761	16.981		4163.07	4433.44	0.128278	1.96129		FALSE
8171.54	50466.9	2110	20.3464		4541.77	5353.53	0.1537	1.79919		FALSE
8174.18	50475	2302	22.1978		5306.36	5789.89	0.167686	1.54045		FALSE
8177.43	50485	2455	23.6732		5882	6129.48	0.178832	1.39025		FALSE
8180.03	50492.9	2487	23.9817		5034.47	6303.93	0.181163	1.62481		FALSE
8183.3	50502.9	2455	23.6732		5386.53	6230.98	0.178832	1.51922		FALSE
8189.82	50522.9	2550	24.5892		6871.9	6465.61	0.185752	1.19178		FALSE
8192.44	50531	2695	25.9874		9338.79	6855.11	0.196314	0.877249		FALSE
8220.85	50618	7566	72.9577		540.314	215389	0.551136	15.2149		FALSE
8240.08	50676.8	3714	35.8135		4957.09	9633.55	0.270542	1.66228		FALSE
8243.4	50686.9	3741	36.0738		6311.35	9624.1	0.272509	1.30612		FALSE
8246.23	50695.6	3720	35.8713		5907.86	9517.47	0.270979	1.39581		FALSE
8249.29	50704.9	3583	34.5503		5923.43	9075.23	0.260999	1.39265		FALSE
8252.54	50714.9	3324	32.0528		5842.14	8366.23	0.242133	1.41259		FALSE
8255.52	50724	3068	29.5842		5020.3	7765.71	0.223485	1.64443		FALSE
8258.7	50733.7	2828	27.2699		5783.15	7105.98	0.206002	1.42806		FALSE
8261.74	50743	2673	25.7753		5638.48	6680.7	0.194712	1.46524		FALSE
8265.02	50753	2507	24.1746		6286.73	4754.25	0.182619	1.31468		FALSE
8268.08	50762.3	2351	22.6703		5161.36	5944.05	0.171256	1.60192		FALSE
8271.24	50771.9	2256	21.7542		5924.56	4356.95	0.164336	1.39609		FALSE
8274.19	50781	2193	21.1467		5400.74	5577.32	0.159747	1.53205		FALSE
8277.45	50790.9	2108	20.3271		6647.32	5330.31	0.153555	1.24523		FALSE
8280.3	50799.6	1951	18.8132		2213.27	9739.29	0.142118	3.74121		FALSE
8293.5	50839.8	1422	13.7121		4785.15	3635.77	0.103584	1.73318		FALSE
8306.07	50878.1	1112	10.7228		4606.47	3470.8	0.0810023	1.80313		FALSE
8312.27	50897	1011	9.74891		6089.59	2405.04	0.0736451	1.365		FALSE
8315.55	50907	886	8.54355		4364.98	2203.65	0.0645396	1.90506		FALSE
8321.77	50925.9	760	7.32855		4295.73	1940.44	0.0553613	1.93722		FALSE
8325.41	50936.9	744	7.17427		7014.04	1779.9	0.0541958	1.18696		FALSE
8328.36	50945.9	685	6.60534		6164.43	1302.7	0.049898	1.35104		FALSE
8331.34	50955	657	6.33534		8109.95	1522.74	0.0478584	1.0273		FALSE
8334.63	50965	584	5.69614		7274.63	1390.59	0.0425408	1.14571		FALSE
8337.51	50973.7	560	5.46206		4794.81	1362.36	0.0407925	1.73886		FALSE
8340.82	50983.8	518	5.0524		4784.03	987.932	0.0377331	1.74347		FALSE
8644.49	51898.2	514	5.11018		4998.37	1277.68	0.0374417	1.72946		FALSE
8654.4	51927.8	580	5.76636		5859.14	1810.1	0.0422494	1.47708		FALSE
8680.72	52006.2	1202	11.9503		1871.26	9082.85	0.0875583	4.63896		FALSE
8683.64	52014.9	1337	13.2924		5570.66	4206.09	0.0973922	1.55882		FALSE
8686.28	52022.8	1218	12.6611		5908.29	3048.86	0.0887238	1.47018		FALSE
8689.11	52031.2	1010	10.4989		4781.59	3112.29	0.0735723	1.8172		FALSE
8692.36	52040.9	816	8.48229		5844.49	2036.97	0.0594406	1.48727		FALSE
8695.4	52050	700	7.27647		5016.09	1779.95	0.0509907	1.7335		FALSE
9265.16	53719	564.5	6.23973		6524.89	1081.82	0.0411203	1.41997		FALSE
9268.22	53727.8	580.5	6.41658		5459.4	1507.78	0.0422858	1.69766		FALSE
9284.57	53774.9	959.5	10.6059		6952.84	2515.38	0.0698936	1.33536		FALSE
9288.03	53784.9	1061.5	11.7333		5275.52	3474.68	0.0773237	1.76059		FALSE
9335.97	53922.8	1783.5	19.714		2555.58	15107.6	0.129917	3.65317		FALSE
9342.25	53940.8	2124.5	23.4833		2385.3	12343.2	0.154757	3.9166		FALSE
9345.09	53949	2149.5	23.7596		4589.6	7308.57	0.156578	2.03614		FALSE
9362.91	54000.1	2055.5	22.7206		6209.09	6944.69	0.14973	1.50794		FALSE
9369.68	54019.6	2489.5	27.5178		2603.42	14461.9	0.181345	3.59899		FALSE
9372.94	54028.9	2569.5	28.4021		5318.94	6987.57	0.187172	1.76218		FALSE
9375.43	54036	2398.5	26.5119		1352.23	27643.2	0.174716	6.93331		FALSE
9392.46	54084.8	1323.5	14.6294		4710.2	3583.56	0.0964088	1.99407		FALSE
9427.01	54183.7	741.5	8.26486		5941.04	1981.83	0.0540137	1.58676		FALSE
9430.24	54193	750.5	8.36517		8395.55	1881.72	0.0546693	1.12324		FALSE
9433.73	54202.9	697.5	7.77443		5831.78	1818.72	0.0508086	1.61764		FALSE
9436.55	54211	657.5	7.32858		7199.16	1324.25	0.0478948	1.31078		FALSE
9440.04	54221	669.5	7.46234		8050.05	1651.65	0.0487689	1.17267		FALSE
9443.53	54230.9	613.5	6.83815		8145.91	1510.1	0.0446897	1.1593		FALSE
9446.35	54239	563.5	6.28085		8802.85	1109.62	0.0410475	1.0731		FALSE
9449.84	54249	543.5	6.05792		6204.03	1744.52	0.0395906	1.52318		FALSE
9453.35	54259	522.5	5.82385		8793.09	1027.29	0.0380609	1.07509		FALSE
9456.83	54268.9	503.5	5.61208		7040.89	1291.33	0.0366769	1.34313		FALSE
9469.46	54305	508.5	5.66781		5817.61	994.997	0.0370411	1.62772		FALSE
9488.36	54358.9	552.5	6.15824		6520.56	1461.38	0.0402462	1.45514		FALSE
9491.91	54369	590.5	6.58179		7581.07	1503.17	0.0430143	1.25205		FALSE
9495.36	54378.8	606.5	6.76013		6689.17	1207.99	0.0441798	1.41951		FALSE
9498.23	54387	647.5	7.21712		6951.63	1624.42	0.0471664	1.36633		FALSE
9501.74	54397	651.5	7.26171		6855.08	1680.71	0.0474578	1.38609		FALSE
9505.25	54407	682.5	7.60724		6496.32	1355.83	0.0497159	1.46317		FALSE
9508.37	54415.9	699.5	7.79672		5252.83	1858.77	0.0509543	1.81014		FALSE
9511.52	54424.8	727.5	8.10881		4883.2	1913.85	0.0529939	1.9478		FALSE
9515.05	54434.9	722.5	8.05308		5806.87	1459.82	0.0526297	1.63859		FALSE
9518.59	54444.9	756.5	8.43205		5149.98	1990.07	0.0551064	1.84828		FALSE
9521.38	54452.9	742.5	8.276		4624.27	2008.49	0.0540865	2.059		FALSE
9549.15	54531.9	1354.5	15.0974		5466.93	2819.02	0.098667	1.74671		FALSE
9552.33	54540.9	1317.5	14.685		5558.54	4414.91	0.0959717	1.7185		FALSE
9555.21	54549.1	1188.5	13.2472		5109.57	3206.26	0.0865749	1.87006		FALSE
9558.93	54559.6	1037.5	11.5641		5843.2	2738.11	0.0755755	1.63591		FALSE
10221.9	56411	1603.5	18.9076		2906.26	6814.45	0.116805	3.5172		FALSE
10231.4	56437	1590.5	18.7543		9363.96	3315.62	0.115858	1.09263		FALSE
10237.6	56454.1	1268.5	14.9575		5130.34	3589.22	0.0924024	1.9955		FALSE
10251.8	56493	930.5	10.972		7373.33	1974.71	0.0677812	1.39038		FALSE
10255.4	56502.9	879.5	10.3706		6367.63	2449.64	0.0640661	1.61055		FALSE
10262	56521	725.5	8.55472		6686.52	2055.2	0.0528482	1.53472		FALSE
10265.6	56530.8	693.5	8.17739		6990.28	1887.16	0.0505172	1.46855		FALSE
10269	56540.2	631.5	7.44632		5203.13	1744.07	0.0460009	1.97362		FALSE
10272.2	56549	613.5	7.23407		4856.81	1636.78	0.0446897	2.11501		FALSE

## Sheet: ICDC_220602-1_0_D1_1
Spectrum: ICDC 220602-1\0_D1\1 1SLin, "Baseline subt." (D:\Data\BioTyperRealTimeProcessing\China CDC\20120924liunao\ICDC 220602-1\0_D1\1)
m/z	time	Intens.	SN	Quality Fac.	Res.	Area	Rel. Intens.	FWHM	Chi^2	Bk. Peak
2966.27	30561.4	1023	13.2209		690.2	5453.13	0.0770273	4.29769		FALSE
3183.17	31643.3	550	7.09136		785.366	2696.11	0.0414125	4.05311		FALSE
3537.75	33335.8	660.5	8.06248		807.532	3416.15	0.0497327	4.38094		FALSE
4111.15	35903.2	1777.5	20.375		767.649	12705.2	0.133838	5.35551		FALSE
4472.13	37428.7	656.625	7.34485		1414.53	3112.84	0.0494409	3.16155		FALSE
4478.88	37456.7	1303.62	14.582		1361.49	6777.19	0.0981571	3.28969		FALSE
4481.36	37466.9	1494.62	16.7185		4877.02	2693.94	0.112539	0.918873		FALSE
4488.96	37498.4	4696.62	52.5353		634.109	43619	0.353635	7.07917		FALSE
4507.52	37574.9	677.625	7.57975		3393.43	1224.27	0.0510221	1.32831		FALSE
4508.98	37581	743.625	8.31801		4424.3	1369.07	0.0559916	1.01914		FALSE
4511.4	37591	719.625	8.04956		3684.11	1295.01	0.0541845	1.22456		FALSE
4516.03	37610	482.625	5.39853		3556.26	869.558	0.0363395	1.26988		FALSE
4672.44	38248.9	582.625	6.49093		1233.12	3977.27	0.0438691	3.78914		FALSE
4688.4	38313.5	1347.62	15.0137		933.717	9609.28	0.10147	5.02122		FALSE
4777.04	38670.3	482.625	5.37684		3599.79	1083.87	0.0363395	1.32703		FALSE
5007.04	39580.9	984.5	10.8585		1707.86	4016.55	0.0741285	2.93176		FALSE
5009.11	39589	1129.5	12.4578		1599.38	4623.97	0.0850463	3.13191		FALSE
5018.53	39625.9	645.5	7.11951		4921.07	958.689	0.0486033	1.0198		FALSE
5035.13	39690.8	1852.5	20.4321		1207.7	13838.1	0.139485	4.16918		FALSE
5037.24	39699	1894.5	20.8953		3987.81	4714.19	0.142647	1.26316		FALSE
5051.36	39754	11367.5	125.377		688.908	113344	0.855922	7.33243		FALSE
5072.62	39836.8	1559.5	16.7688		1611.82	8443.79	0.117423	3.14713		FALSE
5076.5	39851.9	1381.5	14.8548		3652.37	2762.52	0.104021	1.38992		FALSE
5083.97	39880.9	927.5	9.97308		4672.11	1781.59	0.0698366	1.08815		FALSE
5086.3	39889.9	940.5	10.1129		3953.47	1418.58	0.0708155	1.28654		FALSE
5088.42	39898.2	1002.5	10.7795		3705.84	1974.44	0.0754838	1.37308		FALSE
5090.89	39907.8	995.5	10.7043		3569.94	1978.9	0.0749567	1.42604		FALSE
5093.47	39917.8	960.5	10.3279		4518.49	1863.55	0.0723214	1.12725		FALSE
5098.17	39936	772.5	8.30642		4543.97	1488.49	0.0581658	1.12196		FALSE
5101	39947	712.5	7.66126		7087.68	1047.88	0.0536481	0.719699		FALSE
5109.2	39978.8	881.5	9.47846		3682.25	1742.29	0.066373	1.38752		FALSE
5116.05	40005.3	1779.5	19.1343		889.251	15556.5	0.133988	5.75321		FALSE
5123.69	40034.9	939.5	10.1021		5561.67	1408.98	0.0707402	0.921252		FALSE
5126.04	40043.9	1011.5	10.8763		4607.63	1955.84	0.0761614	1.11251		FALSE
5128.34	40052.9	968.5	10.4139		4412.73	2289.44	0.0729237	1.16217		FALSE
5130.91	40062.8	776.5	8.34943		11159.1	1159.94	0.058467	0.459794		FALSE
5891.01	42900.9	846	8.46687		3398.59	2822.6	0.0637	1.73337		FALSE
5893.23	42909	948	9.48769		4273.87	1968.02	0.0713802	1.3789		FALSE
5895.96	42918.8	882	8.82716		4275.21	1861	0.0664107	1.3791		FALSE
5898.23	42927	796	7.96646		4838.85	1281.15	0.0599352	1.21893		FALSE
5903.76	42946.9	783	7.83636		3957.27	1264.01	0.0589564	1.49188		FALSE
5937.32	43067.8	13281	134.008		671.825	193191	1	8.83759		FALSE
5995.18	43275.4	791	7.98133		3754.84	1728.63	0.0595588	1.59666		FALSE
5997.3	43283	787	7.94097		5038.81	1620.07	0.0592576	1.19022		FALSE
6000.09	43293	679	6.85123		4565.63	1426.93	0.0511257	1.31419		FALSE
6005.29	43311.6	522	5.26707		3861.89	1091.66	0.0393043	1.55502		FALSE
6342.45	44500.8	843	8.47507		1610.92	5030.97	0.0634741	3.93715		FALSE
6344.74	44508.8	893	8.97775		3806.93	1506.16	0.0672389	1.66663		FALSE
6353.26	44538.5	1594	16.0252		1456.04	10178.4	0.120021	4.36339		FALSE
6355.9	44547.7	1705	17.1412		4160.4	3837.61	0.128379	1.52771		FALSE
6358.55	44556.9	1796	18.056		5591.52	3032.83	0.135231	1.13718		FALSE
6370.54	44598.5	6695	67.3643		783.426	78430.2	0.504104	8.13164		FALSE
6380.47	44633	2421	24.3598		8018.77	4053.59	0.18229	0.795691		FALSE
6383.3	44642.8	2429	24.4403		1396.04	17802.1	0.182893	4.57243		FALSE
6391.38	44670.8	1924	19.3591		7802.93	4288.96	0.144869	0.8191		FALSE
6393.73	44679	1810	18.212		5657.31	3064.64	0.136285	1.13017		FALSE
6396.27	44687.8	1694	17.0448		4856.89	3769.81	0.127551	1.31695		FALSE
6399.48	44698.9	1632	16.421		5211.4	3647.7	0.122882	1.22798		FALSE
6407.01	44725	1576	15.8575		4822.63	2664.29	0.118666	1.32853		FALSE
6409.55	44733.8	1526	15.3544		4293.69	3391.72	0.114901	1.49278		FALSE
6412.54	44744.1	1457	14.6602		5010.1	2462.12	0.109706	1.27992		FALSE
6415.1	44753	1413	14.2174		5568.43	3086.87	0.106393	1.15205		FALSE
6417.97	44762.9	1332	13.4024		4770.44	2974.06	0.100294	1.34536		FALSE
6420.86	44772.9	1398	14.0665		5226.8	2343.55	0.105263	1.22845		FALSE
6431.77	44810.7	4411	44.383		765.32	53605.1	0.332129	8.40404		FALSE
6446.7	44862.2	738	7.42567		4778.74	1623.82	0.0555681	1.34904		FALSE
6449.82	44873	727	7.31499		6396.41	1201.45	0.0547399	1.00835		FALSE
6452.28	44881.5	796	8.00926		4388.02	1708.06	0.0599352	1.47043		FALSE
6454.68	44889.8	768	7.72753		4556.32	1658.17	0.057827	1.41664		FALSE
6457.35	44899	689	6.93264		4602.54	1123.05	0.0518786	1.403		FALSE
6459.95	44907.9	617	6.20818		4271.97	1342.29	0.0464573	1.51217		FALSE
6462.85	44917.9	584	5.87614		4192.52	1249.16	0.0439726	1.54152		FALSE
6465.8	44928.1	527	5.30261		4090.25	893.125	0.0396807	1.58078		FALSE
6468.35	44936.9	535	5.38311		5956.36	886.321	0.0402831	1.08596		FALSE
7033.89	46845.5	594.125	6.07099		5077.13	1276.48	0.044735	1.38541		FALSE
7036.74	46854.9	628.125	6.41841		4130.21	1424.12	0.047295	1.70373		FALSE
7039.78	46865	644.125	6.5819		4872.31	1457.05	0.0484997	1.44486		FALSE
7042.81	46875	709.125	7.2461		6821.79	1201.7	0.0533939	1.0324		FALSE
7045.6	46884.2	767.125	7.83876		5355.75	1738.15	0.0577611	1.31552		FALSE
7048.5	46893.8	926.125	9.46348		4169.07	2111.01	0.0697331	1.69066		FALSE
7051.29	46903	1058.12	10.8123		6704.07	1795.44	0.0796721	1.05179		FALSE
7054.31	46913	1252.12	12.7947		5992.82	2790.25	0.0942794	1.17713		FALSE
7063.21	46942.3	2243.12	22.9211		1594.18	15239.7	0.168897	4.43061		FALSE
7066.32	46952.6	2430.12	24.8319		4412.96	7085.51	0.182978	1.60127		FALSE
7078.25	46991.9	6541.12	66.8396		727.194	99896.6	0.492518	9.73365		FALSE
7103.74	47075.8	1591.12	16.2587		3821.54	4660.94	0.119805	1.85886		FALSE
7133.88	47174.9	770.125	7.86942		4701.87	1772.44	0.057987	1.51724		FALSE
7136.54	47183.6	734.125	7.50156		3627.76	1718.43	0.0552763	1.9672		FALSE
7139.62	47193.7	697.125	7.12348		4270.76	1611.13	0.0524904	1.67174		FALSE
7142.43	47203	654.125	6.68409		4540.81	1456.6	0.0492527	1.57294		FALSE
7145.47	47212.9	585.125	5.97902		4488.55	1011.72	0.0440573	1.59193		FALSE
7147.92	47221	546.125	5.5805		4613.83	1218.2	0.0411208	1.54924		FALSE
7151.56	47232.9	500.125	5.13567		3725.04	884.018	0.0376572	1.91986		FALSE
7154.02	47241	526.125	5.40265		7124.47	1142.31	0.0396149	1.00415		FALSE
7157.35	47251.9	545.125	5.59776		4791.76	1248.75	0.0410455	1.49368		FALSE
7163.17	47270.9	533.125	5.47454		6268.4	924.559	0.0401419	1.14274		FALSE
7166.22	47281	524.125	5.38212		4730.84	1196.71	0.0394643	1.51479		FALSE
7174.78	47309	586.125	6.01878		7895.96	1287.51	0.0441326	0.908664		FALSE
7183.34	47337	673.125	6.91216		5978.11	1524.39	0.0506833	1.20161		FALSE
7186.38	47346.9	661.125	6.78894		6451.12	1851.46	0.0497798	1.11397		FALSE
7213.26	47434.8	1281.12	13.1556		8384.3	3029.01	0.096463	0.86033		FALSE
7225.73	47475.5	3032.12	31.1362		719.638	47067.8	0.228305	10.0408		FALSE
7239.23	47519.5	807.125	8.28818		4412.92	1884.78	0.0607729	1.64046		FALSE
7245.8	47540.9	688.125	7.06619		5590.82	1214.38	0.0518127	1.29602		FALSE
7260.56	47589	514.125	5.27943		8170.97	892.519	0.0387113	0.88858		FALSE
8104.14	50259.6	453	5.00078		5116.28	1096.42	0.0341089	1.58399		FALSE
8110.38	50278.8	687	7.58396		5493.73	1651.33	0.051728	1.4763		FALSE
8113.03	50287	808	8.91971		6227.87	1963.3	0.0608388	1.3027		FALSE
8159.84	50430.9	945	10.4695		6620.29	2307.2	0.0711543	1.23255		FALSE
8197.45	50546.3	1700	18.834		6451.69	3270.27	0.128002	1.27059		FALSE
8222.7	50623.7	4508	49.9433		616.342	105331	0.339432	13.3411		FALSE
8307.01	50881	834	9.23973		4928	2095.6	0.0627965	1.68568		FALSE
8683.82	52015.5	781	8.98613		2262.57	4189.16	0.0588058	3.83803		FALSE
8686.5	52023.5	782	9.1213		4601.2	2006.06	0.0588811	1.88788		FALSE
8689.66	52032.9	699	8.15318		5657.54	1700.69	0.0526316	1.53594		FALSE
9274.88	53747	447	5.3467		6062.46	1149.51	0.0336571	1.52989		FALSE
9278.35	53757	513	6.13615		7933.78	986.819	0.0386266	1.16947		FALSE
9281.8	53766.9	544	6.50695		6961.06	1389.12	0.0409608	1.33339		FALSE
9288.07	53785	699	8.36095		8592.49	2208.22	0.0526316	1.08095		FALSE
9291.65	53795.3	715	8.55233		4673.92	1929.81	0.0538363	1.98798		FALSE
9329.46	53904.1	1180	14.1143		4790.03	3201.33	0.0888487	1.94768		FALSE
9345.07	53948.9	1888	22.5829		7172.43	5161.5	0.142158	1.30292		FALSE
9348.16	53957.8	1904	22.7743		4907.14	5231.52	0.143363	1.90501		FALSE
9354.42	53975.8	1770	21.1715		4945.98	4849.33	0.133273	1.89132		FALSE
9358.32	53987	1724	20.6213		6356.39	4707.74	0.12981	1.47227		FALSE
9373.85	54031.5	2387	28.5516		608.801	58827.4	0.17973	15.3972		FALSE
9426.74	54183	618	7.41341		7163.4	1556.49	0.0465326	1.31596		FALSE
9430.24	54192.9	590	7.07753		6461.05	1486.97	0.0444244	1.45955		FALSE
9433.05	54201	560	6.71766		6677.8	1439.6	0.0421655	1.4126		FALSE
9436.83	54211.8	547	6.56171		6491.44	1088.06	0.0411867	1.45373		FALSE
9440	54220.9	532	6.38177		5888.31	1324.69	0.0400572	1.60318		FALSE
9443.51	54230.9	513	6.15385		6714.4	1221.82	0.0386266	1.40645		FALSE
9446.69	54240	457	5.48209		5486.66	916.895	0.0344101	1.72176		FALSE
9449.83	54248.9	430	5.1582		5307.44	1336.24	0.0323771	1.78049		FALSE
9511.57	54425	432	5.18219		6926.8	1108.27	0.0325277	1.37316		FALSE
9515.08	54435	447	5.36213		7068.87	1117.38	0.0336571	1.34605		FALSE
9517.9	54443	437	5.24217		4305.39	895.555	0.0329041	2.21069		FALSE
9521.74	54453.9	464	5.56606		4642.53	951.866	0.0349371	2.05098		FALSE
9524.23	54461	452	5.42211		4959.18	915.095	0.0340336	1.92053		FALSE
9527.73	54471	493	5.91394		6125.75	1273.5	0.0371207	1.55536		FALSE
9531.47	54481.6	500	5.99791		4776.09	1357.78	0.0376478	1.99566		FALSE
9534.38	54489.9	516	6.18984		5734.29	1066.71	0.0388525	1.66269		FALSE
9537.58	54499	562	6.74165		5495.67	1501.06	0.0423161	1.73547		FALSE
9540.4	54507	605	7.25747		10150.6	1219.04	0.0455538	0.939887		FALSE
9544.15	54517.7	678	8.13316		5975.01	1781.3	0.0510504	1.59735		FALSE
9547.87	54528.2	751	9.00886		5250.81	2011.46	0.0565469	1.81836		FALSE
9551.61	54538.8	797	9.56066		6261.84	2153.85	0.0600105	1.52537		FALSE
9554.24	54546.3	805	9.65663		5622.78	2154.05	0.0606129	1.6992		FALSE
10190.6	56325	763	9.52823		5902.92	1620.68	0.0574505	1.72637		FALSE
10197.5	56343.9	881	11.0018		5289.98	2481.56	0.0663354	1.92769		FALSE
10200.8	56352.9	907	11.3265		5166.28	1947.69	0.0682931	1.97449		FALSE
10204	56361.9	1009	12.6002		5355.15	2801.26	0.0759732	1.90546		FALSE
10208	56372.9	1082	13.5119		6270.46	3023.23	0.0814698	1.62796		FALSE
10214.2	56389.9	1200	14.9854		5818.35	4223.11	0.0903546	1.75551		FALSE
10221.1	56408.7	1430	17.8576		4211.83	7708.15	0.107673	2.42675		FALSE
10224.1	56417	1541	19.2438		8535.28	5403	0.11603	1.19786		FALSE
10230.7	56435.2	1558	19.4561		4012.87	7484.06	0.11731	2.54948		FALSE
10257	56507.3	865	10.802		8036.2	2415.57	0.0651306	1.27635		FALSE
10263.7	56525.6	732	9.14111		2577.25	4379.68	0.0551163	3.98242		FALSE
10287.9	56591.9	411	5.13251		5042.82	1138.67	0.0309465	2.0401		FALSE
10291.2	56601	416	5.19495		7336.64	827.329	0.0313229	1.40271		FALSE

## Sheet: ICDC_29091-1_0_A1_1
Spectrum: ICDC 29091-1\0_A1\1 1SLin, "Baseline subt." (D:\Data\BioTyperRealTimeProcessing\China CDC\20120924liunao\ICDC 29091-1\0_A1\1)
m/z	time	Intens.	SN	Quality Fac.	Res.	Area	Rel. Intens.	FWHM	Chi^2	Bk. Peak
2231.66	26619.5	425.375	5.03662		883.349	1387.13	0.0316217	2.52636		FALSE
2513.6	28213.4	885.25	10.4932		604.042	4741.15	0.0658081	4.1613		FALSE
2957.89	30555	487.812	5.7075		2840.53	766.679	0.0362632	1.04132		FALSE
2959.47	30563	457.812	5.3565		3552.9	612.586	0.034033	0.832972		FALSE
3161.57	31569.8	677.812	7.92854		1828.27	1973.05	0.0503875	1.72927		FALSE
3604.14	33669	426.75	5.00037		4347.41	621.774	0.0317239	0.82903		FALSE
4466.5	37420.9	784.75	8.86013		3763.47	2587.26	0.0583371	1.1868		FALSE
4485.1	37497.7	3307.75	37.3458		585.218	43477.8	0.245893	7.66399		FALSE
4499.18	37555.7	548.75	6.1956		4131.71	771.463	0.0407932	1.08894		FALSE
4503.85	37575	632.75	7.14399		5697.46	1126.38	0.0470376	0.790501		FALSE
4505.8	37583	648.75	7.32464		5332.7	880.87	0.048227	0.844938		FALSE
4508.21	37592.9	599.75	6.77141		4217.92	1072.61	0.0445844	1.06882		FALSE
4510.18	37601	536.75	6.06011		4523.52	951.601	0.0399011	0.997051		FALSE
4967.55	39436.9	547	6.13071		5700.47	784.471	0.0406631	0.871428		FALSE
4969.85	39446	576	6.45573		4146.56	1100.1	0.0428189	1.19855		FALSE
4977.25	39474.9	670	7.50927		6025.97	1284.41	0.0498067	0.825966		FALSE
4979.1	39482.2	661	7.4084		3563.88	995.28	0.0491377	1.3971		FALSE
4981.04	39489.8	724	8.1145		3847.48	1076.7	0.053821	1.29462		FALSE
4991.05	39529	1160	13.0011		4598.83	2772.49	0.0862325	1.08529		FALSE
4993.1	39537	1167	13.0796		4529.34	1750.58	0.0867529	1.10239		FALSE
4995.65	39547	1238	13.8753		4597.04	2405.72	0.0920309	1.08671		FALSE
5006.74	39590.3	2431	27.2463		721.305	25912.3	0.180717	6.94123		FALSE
5015.62	39625	1859	20.8354		4916.45	3724.87	0.138195	1.02017		FALSE
5020.89	39645.5	2018	22.6175		4633.92	4029.67	0.150015	1.08351		FALSE
5023.28	39654.8	2171	24.3323		4704.33	4289.81	0.161389	1.0678		FALSE
5033.01	39692.8	3838	43.0158		1192.87	27668.3	0.285311	4.21923		FALSE
5035.11	39700.9	3877	43.4529		5578.67	7853.54	0.28821	0.902564		FALSE
5049.2	39755.8	13452	150.768		683.676	151736	1	7.38537		FALSE
5067.48	39826.8	1787	20.2112		3839.11	6872.16	0.132843	1.31996		FALSE
5085.06	39895	1133	12.8144		3176.98	2251.2	0.0842254	1.6006		FALSE
5087.63	39905	1047	11.8417		5172.87	1574.46	0.0778323	0.983521		FALSE
5089.76	39913.2	933	10.5524		3056.65	1848.3	0.0693577	1.66514		FALSE
5092.28	39923	856	9.68148		3707.88	1696.04	0.0636337	1.37337		FALSE
5113.8	40006.2	564	6.37892		4146.56	1092.64	0.0419269	1.23326		FALSE
5119.14	40026.9	444	5.0217		4139.09	650.782	0.0330062	1.23678		FALSE
5895.92	42923	616	7.15805		4978.56	1301.43	0.0457924	1.18426		FALSE
5936.66	43069.5	6575	77.2246		728.186	101007	0.488775	8.15267		FALSE
5952.67	43127	1230	14.4466		5134.75	1994.21	0.0914362	1.15929		FALSE
5955.24	43136.2	1280	15.0338		4367.21	2728.29	0.0951531	1.36363		FALSE
5957.88	43145.6	1385	16.2671		4181.74	2982.33	0.102959	1.42474		FALSE
5960.14	43153.7	1465	17.2067		3899.81	3178.67	0.108906	1.52832		FALSE
5962.72	43163	1512	17.7587		4967.02	3188.23	0.1124	1.20046		FALSE
5965.48	43172.9	1403	16.4785		4973.64	2955.24	0.104297	1.19942		FALSE
5967.73	43180.9	1261	14.8107		4434.06	2631.62	0.0937407	1.34588		FALSE
5970.53	43191	1115	13.0959		4932.36	1794.91	0.0828873	1.21048		FALSE
5973.3	43200.9	1055	12.3912		4665.07	2224.28	0.078427	1.28043		FALSE
5975.76	43209.7	939	11.0287		4487.17	1964.45	0.0698037	1.33174		FALSE
5978.36	43219	839	9.85421		5517.39	1350.66	0.0623699	1.08355		FALSE
5980.91	43228.1	763	8.96157		4356.87	1592.3	0.0567202	1.37276		FALSE
5983.62	43237.8	633	7.4347		3634.03	1041.1	0.0470562	1.64655		FALSE
5988.94	43256.8	538	6.31891		4832.69	1134.31	0.0399941	1.23926		FALSE
5991.75	43266.9	480	5.63769		3957.16	781.17	0.0356824	1.51416		FALSE
5994.17	43275.5	441	5.17963		3866.46	716.919	0.0327832	1.5503		FALSE
6265.61	44235	444	5.33907		5666.51	711.944	0.0330062	1.10573		FALSE
6268.47	44245	443	5.32704		6516.2	884.744	0.0329319	0.961983		FALSE
6276.49	44273	428	5.14667		6008.09	885.329	0.0318168	1.04467		FALSE
6342.87	44504.3	5664	68.1092		829.285	71789.9	0.421053	7.6486		FALSE
6381.05	44636.8	1083	13.1711		5906.03	2397.1	0.0805085	1.08043		FALSE
6383.4	44644.9	1027	12.49		6295.58	2260.6	0.0763455	1.01395		FALSE
6386.29	44654.9	933	11.3468		5158.93	2556.36	0.0693577	1.23791		FALSE
6389.18	44665	866	10.532		5360.72	1870.99	0.064377	1.19185		FALSE
6405.52	44721.5	585	7.11458		4053.91	1289.72	0.043488	1.58008		FALSE
6408.26	44731	523	6.36055		6232.16	1098.92	0.038879	1.02826		FALSE
6432.46	44814.6	1044	12.6968		946.396	9683.17	0.0776093	6.7968		FALSE
7025.15	46815.8	470	5.98492		5328.39	1066.76	0.034939	1.31844		FALSE
7045.45	46882.9	847	10.7856		5830.17	1951.95	0.0629646	1.20845		FALSE
7079.52	46995.2	4048	51.5467		790.101	62966.9	0.300922	8.96026		FALSE
7100.14	47063	1049	13.3578		7805.87	1845.76	0.077981	0.90959		FALSE
7103.14	47072.9	1074	13.6762		4907.15	2500.33	0.0798394	1.44751		FALSE
7105.61	47081	1081	13.7653		6389.29	2473.99	0.0803598	1.11211		FALSE
7108.62	47090.9	1063	13.5361		5377.97	1878.35	0.0790217	1.3218		FALSE
7111.3	47099.7	1044	13.2942		4551.78	2418.3	0.0776093	1.56231		FALSE
7114.12	47108.9	1025	13.0522		5342.66	2301.08	0.0761968	1.33157		FALSE
7117.17	47118.9	944	12.0208		4799.88	2182.78	0.0701754	1.48278		FALSE
7119.78	47127.5	880	11.2058		4988.05	2043.37	0.0654178	1.42737		FALSE
7122.63	47136.9	822	10.4672		4146.37	1889.22	0.0611062	1.7178		FALSE
7126.01	47148	748	9.52493		4706.48	1340.15	0.0556051	1.51409		FALSE
7137.89	47187	629	8.0096		7635.34	1414.49	0.0467588	0.934849		FALSE
7140.66	47196	605	7.70399		5407.96	1370.78	0.0449747	1.3204		FALSE
7143.39	47205	590	7.51298		5889.3	1307.6	0.0438596	1.21294		FALSE
7146.44	47215	561	7.1437		5142.62	963.297	0.0417038	1.38965		FALSE
7149.44	47224.8	538	6.85082		5621.53	1192.07	0.0399941	1.2718		FALSE
7152.2	47233.8	509	6.51162		5126	903.678	0.0378382	1.39528		FALSE
7154.99	47243	526	6.7291		8263.13	1139.02	0.039102	0.865893		FALSE
7157.76	47252.1	500	6.39648		5988.66	888.445	0.0371692	1.19522		FALSE
7170.87	47295	516	6.60117		3553.57	1205.45	0.0383586	2.01793		FALSE
7174.19	47305.8	537	6.86982		4272.33	1252.61	0.0399197	1.67922		FALSE
7176.56	47313.6	563	7.20244		5205.99	1004.96	0.0418525	1.37852		FALSE
7179.99	47324.8	615	7.86767		3913.36	1443.44	0.0457181	1.83474		FALSE
7182.49	47333	656	8.39219		5428.87	1515.36	0.048766	1.32302		FALSE
7185.5	47342.8	681	8.71201		4585.64	1962.96	0.0506244	1.56696		FALSE
7207.24	47413.8	966	12.358		4018.14	3320.16	0.0718109	1.79368		FALSE
7209.99	47422.8	1057	13.5222		3997.02	2500.2	0.0785757	1.80384		FALSE
7215.19	47439.8	1206	15.4283		6290.78	2864.99	0.0896521	1.14695		FALSE
7227.03	47478.3	2309	29.539		796.797	35529.8	0.171647	9.0701		FALSE
8178.55	50485	402	5.56622		7929.01	742.533	0.029884	1.03147		FALSE
8276.89	50785.7	414	5.73238		6350.84	791.677	0.0307761	1.30328		FALSE
9336.7	53920.9	352	5.42444		6229.68	876.675	0.0261671	1.49875		FALSE
9339.86	53930	366	5.64018		5263.19	735.17	0.0272079	1.77456		FALSE
9342.99	53939	408	6.28742		4919.86	1011.24	0.0303301	1.89904		FALSE
9346.46	53949	466	7.18122		7198.37	1153.87	0.0346417	1.29841		FALSE
9349.26	53957	466	7.18122		6387.85	1209.31	0.0346417	1.4636		FALSE
9352.74	53967	479	7.38155		7518.01	932.662	0.0356081	1.24404		FALSE
9356.6	53978.1	470	7.24286		4379.64	1251.79	0.034939	2.13639		FALSE
9359.69	53987	496	7.64353		6956.66	1253.45	0.0368718	1.34543		FALSE
9362.49	53995	484	7.4586		6001.72	978.622	0.0359798	1.55997		FALSE
9375.87	54033.3	802	12.3591		1983.89	5831.07	0.0596194	4.72601		FALSE
9377.99	54039.4	779	12.0047		1699.37	7513.7	0.0579096	5.5185		FALSE

## Sheet: ICDC_310817-1_0_F1_1
Spectrum: ICDC 310817-1\0_F1\1 1SLin, "Baseline subt." (D:\Data\BioTyperRealTimeProcessing\China CDC\20120924liunao\ICDC 310817-1\0_F1\1)
m/z	time	Intens.	SN	Quality Fac.	Res.	Area	Rel. Intens.	FWHM	Chi^2	Bk. Peak
3979.73	35324.9	983.5	10.1858		626.371	7540.06	0.0665584	6.35363		FALSE
4457.46	37360.8	508	5.06515		3222.34	923.646	0.0343789	1.3833		FALSE
4459.56	37369.6	517	5.15488		3291.85	937.151	0.034988	1.35473		FALSE
4461.81	37378.9	542	5.40415		4242.79	972.909	0.0366799	1.05162		FALSE
4464.24	37388.9	587	5.85284		5079.87	788.21	0.0397252	0.87881		FALSE
4466.19	37397	620	6.18187		4994.2	1076.05	0.0419585	0.894275		FALSE
4478.21	37446.8	1346	13.4206		1605.05	5156.42	0.0910906	2.79009		FALSE
4490.46	37497.4	3813	38.0185		608.767	39355.5	0.258045	7.37632		FALSE
4510.97	37582	732	7.2986		4731.35	1036.58	0.0495381	0.95342		FALSE
4981.64	39473.6	604.5	5.96536		5042.39	892.409	0.0409096	0.987952		FALSE
4989.11	39502.8	781.5	7.71204		4654.91	1497.66	0.052888	1.0718		FALSE
4991.18	39511	887.5	8.75808		3328.47	1709.29	0.0600616	1.49954		FALSE
4993.71	39520.9	972.5	9.59688		5201.06	1442.89	0.065814	0.960133		FALSE
4995.77	39528.9	1086.5	10.7219		4589.85	2091.75	0.0735289	1.08844		FALSE
4998.3	39538.9	1108.5	10.939		5021.57	1638.71	0.0750178	0.995366		FALSE
5010.57	39586.9	2381.5	23.5013		1315.19	13363.8	0.161168	3.80976		FALSE
5011.93	39592.2	2431.5	23.9947		1428.09	11445.8	0.164552	3.50953		FALSE
5038.66	39696.6	4003.5	39.5076		844.543	45587.4	0.270937	5.96614		FALSE
5041.3	39706.9	3946.5	38.9451		4332.85	6048.08	0.267079	1.16351		FALSE
5053.82	39755.7	14776.5	145.818		655.148	172514	1	7.71401		FALSE
5079.97	39857.4	2059.5	20.2134		1361.52	12816.2	0.139377	3.73109		FALSE
5087.56	39886.9	1468.5	14.4129		4731.8	2916.05	0.0993808	1.07519		FALSE
5089.86	39895.8	1374.5	13.4903		4429.45	2693.42	0.0930193	1.1491		FALSE
5092.72	39906.9	1298.5	12.7444		4139.53	2499.57	0.087876	1.23027		FALSE
5094.76	39914.8	1160.5	11.39		4296.23	2274.97	0.0785369	1.18587		FALSE
5115.92	39996.8	652.5	6.4041		4801.17	1254.51	0.044158	1.06556		FALSE
5118.03	40005	647.5	6.35502		4275.64	1263.07	0.0438196	1.19702		FALSE
5120.42	40014.2	554.5	5.44226		3745.44	1070.26	0.0375258	1.36711		FALSE
5895.4	42907.8	818	8.03047		3125.98	3452.01	0.0553582	1.88593		FALSE
5897.94	42916.9	857	8.41334		4772.49	1808.63	0.0579975	1.23582		FALSE
5900.71	42927	856	8.40353		5260.61	1759.99	0.0579298	1.12168		FALSE
5903.21	42936	800	7.85376		3465.85	1739.62	0.05414	1.70325		FALSE
5906.24	42946.9	875	8.59005		5304.92	1398.7	0.0592156	1.11335		FALSE
5908.48	42955	955	9.37543		5204.09	1514.88	0.0646296	1.13535		FALSE
5940.26	43069.3	9709	95.3999		696.15	152766	0.657057	8.53302		FALSE
5953.52	43117	1973	19.3865		6499.16	3197.61	0.133523	0.916045		FALSE
5956.31	43127	1957	19.2293		6359.01	3159.55	0.13244	0.936672		FALSE
5959.09	43137	1978	19.4357		3464.02	4291.29	0.133861	1.72028		FALSE
5961.32	43145	2112	20.7524		5501.51	3444.95	0.14293	1.08358		FALSE
5963.74	43153.6	2167	21.2928		4290.66	4695.83	0.146652	1.38994		FALSE
5968.77	43171.7	2075	20.3888		702.349	26058.6	0.140426	8.49829		FALSE
5996.46	43270.9	673	6.61285		4667.51	1387.56	0.0455453	1.28472		FALSE
6323.08	44423.9	640	6.33855		3845.29	1408.62	0.043312	1.64437		FALSE
6325.67	44432.9	761	7.53693		5084.49	1252.1	0.0515007	1.24411		FALSE
6328.27	44442	896	8.87397		3805.27	1947.39	0.0606368	1.66303		FALSE
6331.02	44451.5	1026	10.1615		4519.31	2221.65	0.0694346	1.40088		FALSE
6333.93	44461.7	1080	10.6963		4180.8	2384.3	0.073089	1.515		FALSE
6338.9	44479	1190	11.7857		5154.86	2598.8	0.0805333	1.22969		FALSE
6342.25	44490.7	1296	12.8356		3983.23	2905.94	0.0877068	1.59224		FALSE
6344.44	44498.3	1447	14.3311		4161.97	3981.74	0.0979258	1.52438		FALSE
6347.53	44509	1523	15.0838		4088.45	2590.21	0.103069	1.55255		FALSE
6356.13	44538.9	2275	22.5316		2261.3	9354.2	0.153961	2.81083		FALSE
6374.11	44601.3	7143	72.0507		809.867	93247.9	0.483403	7.87056		FALSE
6387.57	44648	2425	24.4607		1449.42	18374.8	0.164112	4.407		FALSE
6404.58	44707	1769	17.8437		3383.41	3034.75	0.119717	1.89294		FALSE
6406.31	44713	1703	17.178		5240.71	3809.3	0.115251	1.22241		FALSE
6424.82	44777	1127	11.3679		9518.52	1859.36	0.0762698	0.674981		FALSE
6435.54	44814	1812	18.2775		825.311	21455	0.122627	7.79771		FALSE
7027.57	46814.3	495	5.1405		4835.29	845.61	0.0334991	1.45339		FALSE
7030.19	46823	541	5.61821		4821.48	1202.45	0.0366122	1.4581		FALSE
7033.22	46833	631	6.55284		4872.49	1392.47	0.0427029	1.44346		FALSE
7039.23	46852.8	771	8.00672		6185.17	1331.19	0.0521774	1.13808		FALSE
7069.57	46953	2111	21.9224		791.234	30117.2	0.142862	8.93487		FALSE
7082.09	46994.2	5045	52.3916		774.954	75363.7	0.34142	9.13871		FALSE
7095.68	47038.9	1514	15.7227		8283.38	2591.68	0.10246	0.856617		FALSE
7098.12	47047	1369	14.2169		5437.59	2431.87	0.0926471	1.30538		FALSE
7101.16	47057	1320	13.708		6664.2	3054.42	0.089331	1.06557		FALSE
7104.2	47067	1373	14.2584		5995.07	3115.77	0.0929178	1.18501		FALSE
7107.23	47077	1360	14.1234		5515.75	2384.05	0.092038	1.28853		FALSE
7109.65	47084.9	1366	14.1857		4836.8	3162.2	0.0924441	1.46991		FALSE
7112.5	47094.3	1345	13.9676		4510.5	3126.14	0.0910229	1.57687		FALSE
7115.4	47103.8	1285	13.3445		4849.76	2297.14	0.0869624	1.46716		FALSE
7118.39	47113.6	1275	13.2407		4520.86	2963.2	0.0862857	1.57456		FALSE
7120.98	47122.1	1235	12.8253		4682.85	2852.79	0.0835787	1.52065		FALSE
7124.26	47132.9	1123	11.6622		5890.8	1987.7	0.0759991	1.20939		FALSE
7126.68	47140.9	1024	10.6341		4786.06	2396.2	0.0692992	1.48905		FALSE
7132.8	47160.9	922	9.57484		3961.06	2130.29	0.0623964	1.80073		FALSE
7135.43	47169.6	856	8.88944		4080.59	1537.46	0.0579298	1.74863		FALSE
7138.29	47179	851	8.83751		5226.8	1961.1	0.0575914	1.36571		FALSE
7146.83	47207	796	8.26635		6780.91	1390.7	0.0538693	1.05396		FALSE
7161.25	47254.2	775	8.11342		5936.27	1376.03	0.0524481	1.20636		FALSE
7164.51	47264.9	788	8.24952		5202.86	2264.76	0.0533279	1.37703		FALSE
7166.98	47273	818	8.56359		9318.83	1428.15	0.0553582	0.769086		FALSE
7172.85	47292.2	832	8.71015		5044.1	1959.83	0.0563056	1.42203		FALSE
7175.53	47301	857	8.97188		7224.31	1525.02	0.0579975	0.993247		FALSE
7178.78	47311.6	923	9.66283		4678.13	2163.47	0.062464	1.53454		FALSE
7181.79	47321.5	988	10.3433		4775.77	2310.23	0.0668629	1.5038		FALSE
7184.69	47331	1104	11.5577		6061.57	3142.24	0.0747132	1.18529		FALSE
7187.36	47339.7	1152	12.0602		5452.95	2673.21	0.0779616	1.31807		FALSE
7190.53	47350.1	1143	11.966		5275.48	2689.49	0.0773526	1.36301		FALSE
7193.26	47359	1157	12.1126		7452.58	2676.07	0.0783	0.965205		FALSE
7196.55	47369.7	1185	12.4057		5574.6	2788.79	0.0801949	1.29095		FALSE
7199.06	47377.9	1244	13.0234		5710.51	2241.17	0.0841877	1.26067		FALSE
7201.83	47387	1333	13.9551		6500.09	3069.65	0.0902108	1.10796		FALSE
7204.9	47397	1456	15.2428		13027.6	3380.6	0.0985348	0.553049		FALSE
7208.12	47407.5	1635	17.1167		6132.07	4774.76	0.110649	1.17548		FALSE
7211.58	47418.8	1875	19.6292		4203.92	5452.52	0.126891	1.71544		FALSE
7214.3	47427.7	2075	21.723		4583.27	6092.79	0.140426	1.57405		FALSE
7229.9	47478.6	4546	47.5918		697.673	81962.4	0.307651	10.3629		FALSE
7246.86	47533.8	1089	11.4007		5480.9	2572.64	0.0736981	1.3222		FALSE
7255.81	47563	987	10.3328		8213.44	1742.49	0.0667952	0.883407		FALSE
7261.34	47581	932	9.75705		6226.82	2151.73	0.0630731	1.16614		FALSE
7266.87	47599	834	8.73109		4802.07	1949.29	0.056441	1.51328		FALSE
8153.78	50400.8	447	5.08986		5262.77	1018.54	0.0302507	1.54933		FALSE
8156.43	50409	475	5.40869		5207.83	835.242	0.0321456	1.56619		FALSE
8159.68	50419	494	5.62504		6908.42	1067.39	0.0334315	1.18112		FALSE
8162.66	50428.1	480	5.52235		5853.38	1140.28	0.032484	1.39452		FALSE
8165.55	50437	520	5.98254		6961.74	942.736	0.035191	1.17292		FALSE
8168.8	50447	552	6.3507		6649.05	1269.21	0.0373566	1.22857		FALSE
8171.72	50455.9	548	6.30468		5420.48	1318.89	0.0370859	1.50756		FALSE
8174.68	50465	554	6.37371		5005.65	1041.06	0.037492	1.63309		FALSE
8177.93	50475	631	7.25958		7501.78	1440.48	0.0427029	1.09013		FALSE
8181.17	50484.9	643	7.39764		5954.36	1552.36	0.043515	1.37398		FALSE
8183.8	50493	693	7.97289		7002	1265.47	0.0468988	1.16878		FALSE
8187.06	50503	695	7.9959		7468.08	1646.9	0.0470341	1.09627		FALSE
8193.59	50523	684	7.86934		8085.96	1274.78	0.0462897	1.01331		FALSE
8199.47	50541	716	8.2375		5758.77	1369.02	0.0484553	1.42382		FALSE
8212.49	50580.9	920	10.5845		4549.79	2364.56	0.062261	1.80503		FALSE
8215.15	50589	1001	11.5164		8637.05	1903.15	0.0677427	0.951152		FALSE
8218.76	50600.1	1078	12.4023		5000.04	2720.52	0.0729537	1.64374		FALSE
8227.71	50627.4	1767	20.3291		1740.46	14441.2	0.119582	4.72733		FALSE
8230.33	50635.4	1629	18.7415		1995.11	15516.6	0.110243	4.12526		FALSE
8253.51	50706.2	1054	12.1262		5646.91	2632.87	0.0713295	1.4616		FALSE
8256.08	50714.1	1046	12.0341		4411.2	3220.06	0.0707881	1.87162		FALSE
8259.62	50724.9	903	10.3889		8491.82	2220.64	0.0611105	0.972656		FALSE
8262.68	50734.2	809	9.30745		5697.32	1993.97	0.0547491	1.45028		FALSE
8265.54	50743	728	8.37556		6739.97	1359.97	0.0492674	1.22635		FALSE
8268.78	50752.9	656	7.54721		6995.88	1620.53	0.0443948	1.18195		FALSE
8289.56	50816.2	500	5.75244		4753.84	1239.19	0.0338375	1.74376		FALSE
8292.83	50826.2	468	5.38429		5499.63	888.167	0.0316719	1.50789		FALSE
8296.33	50836.8	436	5.01613		4350.28	1100.17	0.0295063	1.90708		FALSE
9333.8	53903.9	453	5.63308		6713.64	918.017	0.0306568	1.39027		FALSE
9340.44	53923	546	6.78954		7218.25	1404.18	0.0369506	1.294		FALSE
9344.16	53933.7	597	7.42373		5322.72	1578.01	0.040402	1.75552		FALSE
9347.4	53943	651	8.09522		6288.66	1299.35	0.0440564	1.48639		FALSE
9350.88	53952.9	740	9.20194		7646.13	1872.09	0.0500795	1.22296		FALSE
9353.96	53961.8	757	9.41334		5758	1975.03	0.05123	1.62451		FALSE
9357.14	53970.9	799	9.93561		5229.01	2049.75	0.0540723	1.78947		FALSE
9360.64	53981	815	10.1346		5521.25	2054.93	0.0551551	1.69538		FALSE
9363.69	53989.7	815	10.1346		6381.3	1638.37	0.0551551	1.46736		FALSE
9366.9	53998.9	823	10.2341		5010.33	2187.98	0.0556965	1.86952		FALSE
9370.41	54009	892	11.0921		6777.02	1770.24	0.0603661	1.38267		FALSE
9379.7	54035.6	1454	18.0806		812.028	24977.4	0.0983995	11.551		FALSE

## Sheet: ICDC_370540-1_0_G1_1
Spectrum: ICDC 370540-1\0_G1\1 1SLin, "Baseline subt." (D:\Data\BioTyperRealTimeProcessing\China CDC\20120924liunao\ICDC 370540-1\0_G1\1)
m/z	time	Intens.	SN	Quality Fac.	Res.	Area	Rel. Intens.	FWHM	Chi^2	Bk. Peak
2522	28210.9	522.75	7.3743		1254.29	1359.61	0.0433134	2.0107		FALSE
3183.69	31640.7	388.5	5.3886		965.634	1758.94	0.0321899	3.297		FALSE
3538.31	33332.6	436.5	5.99494		841.209	1987.45	0.036167	4.20622		FALSE
4475.65	37436.2	923	12.3203		3392.87	1688.95	0.0764769	1.31913		FALSE
4478.21	37446.8	1144	15.2702		3623.49	2553.69	0.0947883	1.23588		FALSE
4480.19	37454.9	1269	16.9387		3740.33	2354.72	0.105145	1.19781		FALSE
4482.32	37463.7	1384	18.4738		4097.19	2551.93	0.114674	1.094		FALSE
4489.96	37495.3	3247	43.3413		645.052	30657.4	0.269036	6.96062		FALSE
4510.72	37581	557	7.43489		7333.68	1003.79	0.0461513	0.61507		FALSE
4512.8	37589.5	513	6.84758		4109.71	945.69	0.0425056	1.09808		FALSE
4515.1	37599	463	6.18017		2741.32	966.916	0.0383627	1.64705		FALSE
4689.43	38310.2	407	5.41892		1030.97	2252.26	0.0337228	4.54856		FALSE
4988.82	39501.7	410	5.41907		4668.71	756.891	0.0339713	1.06857		FALSE
4991.17	39511	484	6.39715		4825.16	691.883	0.0401027	1.03441		FALSE
4993.44	39519.8	547	7.22984		4959.57	1026.87	0.0453227	1.00683		FALSE
4995.76	39528.9	600	7.93035		4047.03	884.444	0.0497141	1.23443		FALSE
4998.09	39538.1	622	8.22113		3528.49	1203.53	0.051537	1.4165		FALSE
5000.88	39549	668	8.82912		5431.25	1265.39	0.0553484	0.920761		FALSE
5010.64	39587.2	1643	21.7159		664.755	18333.4	0.136134	7.53757		FALSE
5018	39615.9	1156	15.2791		4835.19	1749.62	0.0957826	1.03781		FALSE
5020.58	39626	1160	15.332		4208.83	2307.01	0.096114	1.19287		FALSE
5022.87	39634.9	1209	15.9797		5224.52	1807.82	0.100174	0.961402		FALSE
5037.17	39690.8	2782	36.7704		987.727	22185.2	0.230508	5.09976		FALSE
5039.07	39698.2	2779	36.7307		3377.06	5636.5	0.230259	1.49215		FALSE
5041.81	39708.9	2737	36.1756		3569.43	4180.63	0.226779	1.4125		FALSE
5052.96	39752.3	12069	159.519		701.667	126796	1	7.20136		FALSE
5068.55	39813	1253	16.627		8462.59	1263.65	0.10382	0.598936		FALSE
5073.69	39833	1607	21.3245		1398.75	7442.19	0.133151	3.62731		FALSE
5075.74	39841	1643	21.8022		3682.41	3278.8	0.136134	1.37838		FALSE
5117.5	40002.9	552	7.3249		1705.64	2234.31	0.045737	3.00033		FALSE
5894.06	42903	387	5.14586		4990.99	765.478	0.0320656	1.18094		FALSE
5896.82	42912.9	430	5.71762		4314.42	866.267	0.0356285	1.36677		FALSE
5899.25	42921.7	389	5.17245		3701.19	625.547	0.0322313	1.59388		FALSE
5914.4	42976.3	650	8.64292		1894.7	2495.36	0.053857	3.12154		FALSE
5939.36	43066.1	6847	91.5481		806.087	81262.1	0.567321	7.36815		FALSE
5961.69	43146.3	1209	16.165		1699.5	7719.79	0.100174	3.5079		FALSE
5965.94	43161.5	1202	16.0714		1413.53	7984.64	0.099594	4.22059		FALSE
5974.69	43192.9	849	11.3516		5354.6	1378.05	0.0703455	1.1158		FALSE
5976.39	43199	784	10.4825		4352.52	1671.81	0.0649598	1.37309		FALSE
5979.33	43209.5	715	9.55994		2341.35	2935.27	0.0592427	2.5538		FALSE
5987.2	43237.7	511	6.83235		3852.21	1079.46	0.0423399	1.55422		FALSE
5990.31	43248.8	434	5.80282		3534.39	902.71	0.0359599	1.69486		FALSE
6266.1	44224.9	389	5.21958		4156.51	826.879	0.0322313	1.50754		FALSE
6323.03	44423.7	399	5.35376		4213.03	845.968	0.0330599	1.50083		FALSE
6325.68	44433	514	6.89682		6150.75	799.786	0.0425884	1.02844		FALSE
6327.99	44441	581	7.79583		6061.36	1202.96	0.0481399	1.04399		FALSE
6330.85	44451	656	8.80217		5860.45	1378.49	0.0543541	1.08027		FALSE
6333.72	44461	658	8.82901		6848.13	1077.32	0.0545198	0.924883		FALSE
6336.03	44469	686	9.20471		8303.29	1464.8	0.0568398	0.763074		FALSE
6363.85	44565.7	1814	24.3402		5380.87	7891.08	0.150302	1.18268		FALSE
6372.99	44597.5	5413	72.2263		875.62	59584.5	0.448504	7.27826		FALSE
6386.74	44645.2	1665	22.2163		1385.05	11661.8	0.137957	4.61121		FALSE
6392	44663.4	1354	18.0666		4796.97	2318.83	0.112188	1.33251		FALSE
6394.7	44672.8	1281	17.0925		3708.88	2916.83	0.10614	1.72416		FALSE
6397.41	44682.1	1283	17.1192		3203.4	2904.16	0.106305	1.99707		FALSE
6400.51	44692.9	1287	17.1726		3572.19	2879.45	0.106637	1.79176		FALSE
6403.41	44702.9	1295	17.2793		4513.12	2864.54	0.1073	1.41884		FALSE
6405.74	44711	1240	16.5455		4624.95	2764.58	0.102743	1.38504		FALSE
6408.62	44721	1193	15.9183		5964.09	2626.23	0.0988483	1.07454		FALSE
6434.73	44811.2	2374	31.6766		872.633	25504.9	0.196702	7.37392		FALSE
7064.63	46936.7	1297.25	17.6791		1342.53	13265.8	0.107486	5.26216		FALSE
7081.14	46991.1	4197.25	57.2008		840.635	63248.9	0.347771	8.42356		FALSE
7101.71	47058.8	827.25	11.2739		6091.38	1469.51	0.0685434	1.16586		FALSE
7104.2	47067	860.25	11.7236		5294.24	2466.62	0.0712777	1.34187		FALSE
7107.46	47077.7	876.25	11.9417		4629.51	2041.28	0.0726034	1.53525		FALSE
7110.43	47087.5	836.25	11.3965		5250.52	1920.57	0.0692891	1.35423		FALSE
7113.32	47097	812.25	11.0695		6314.47	1406.18	0.0673005	1.12651		FALSE
7116.32	47106.8	756.25	10.3063		4762.26	1738.11	0.0626605	1.49432		FALSE
7119.39	47116.9	735.25	10.0201		4504.1	1643.53	0.0609205	1.58065		FALSE
7122	47125.5	694.25	9.46135		5494.93	1543.13	0.0575234	1.2961		FALSE
7124.88	47135	614.25	8.3711		6686.75	1393.55	0.0508949	1.06552		FALSE
7127.93	47145	567.25	7.73057		6282.49	1286.53	0.0470006	1.13457		FALSE
7130.36	47153	501.25	6.83112		5690.78	881.446	0.041532	1.25297		FALSE
7133.41	47162.9	465.25	6.3405		5263.7	1073.17	0.0385492	1.35521		FALSE
7143.99	47197.7	417.25	5.68635		4710.02	947.217	0.034572	1.51677		FALSE
7177.06	47306	377.25	5.15016		4956.51	860.3	0.0312578	1.44801		FALSE
7196.71	47370.2	510.25	6.96586		4433.55	919.91	0.0422777	1.62324		FALSE
7216.52	47434.9	1090.25	14.8839		5848.95	2562.38	0.0903347	1.23381		FALSE
7228.77	47474.9	2671.25	36.4675		786.635	37491.6	0.221332	9.18949		FALSE
7246.98	47534.2	469.25	6.40613		4421.72	1082.52	0.0388806	1.63895		FALSE
7250.26	47544.9	440.25	6.01023		4319.41	1029.73	0.0364778	1.67853		FALSE
7252.98	47553.8	437.25	5.96927		4523.47	984.257	0.0362292	1.60341		FALSE
7256.06	47563.8	425.25	5.80545		4532.47	745.53	0.0352349	1.60091		FALSE
7258.94	47573.2	378.25	5.16381		4108.78	884.1	0.0313406	1.76669		FALSE
7265.02	47592.9	367.25	5.01364		4953.8	788.788	0.0304292	1.46655		FALSE
8190.98	50515	409	5.84265		7275.3	953.865	0.0338885	1.12586		FALSE
8203.67	50553.9	506	7.22832		5418.34	958.615	0.0419256	1.51406		FALSE
8209.88	50572.9	621	8.87111		5813.79	1567.87	0.0514541	1.41214		FALSE
8212.9	50582.1	663	9.47109		5000.83	1648.31	0.0549341	1.64231		FALSE
8226.5	50623.7	1461	20.8707		836.181	21564.4	0.121054	9.83819		FALSE
8239.99	50665	623	8.89969		7444.9	1166.67	0.0516199	1.1068		FALSE
8252.43	50702.9	877	12.5281		2028.78	4530.24	0.0726655	4.06768		FALSE
8254.59	50709.6	864	12.3424		1629.88	8905.01	0.0715884	5.06454		FALSE
8278	50781	447	6.38549		8517.53	1040.4	0.037037	0.971878		FALSE
8280.63	50789	433	6.1855		5269.78	1065.48	0.035877	1.57134		FALSE
8283.91	50799	409	5.84265		6551.18	754.321	0.0338885	1.26449		FALSE
9380.21	54037.1	820	12.2511		1508.53	6853.94	0.0679427	6.21809		FALSE

## Sheet: ICDC_371204-1_0_D1_1
Spectrum: ICDC 371204-1\0_D1\1 1SLin, "Baseline subt." (D:\Data\BioTyperRealTimeProcessing\China CDC\20120924liunao\ICDC 371204-1\0_D1\1)
m/z	time	Intens.	SN	Quality Fac.	Res.	Area	Rel. Intens.	FWHM	Chi^2	Bk. Peak
2237.82	26618.2	425	5.25221		1319.98	855.138	0.0359621	1.69535		FALSE
2239.06	26625.5	443	5.47466		1941.96	571.903	0.0374852	1.15299		FALSE
2963.61	30558.3	484	5.74738		1355.09	1499.37	0.0409545	2.18702		FALSE
3536.87	33339.8	453	5.25186		1996.56	1262.76	0.0383314	1.77149		FALSE
4109.8	35903.4	473	5.24015		1446.14	1471.89	0.0400237	2.84191		FALSE
4488.14	37499.9	3379.5	37.3546		553.035	47744	0.285962	8.11547		FALSE
4502.67	37559.9	561.5	6.20643		3971.51	796.421	0.0475123	1.13374		FALSE
4512.12	37598.8	628.5	6.947		5319.24	1132.57	0.0531816	0.848265		FALSE
4687.29	38313.5	616.5	6.84518		2324.02	2858.08	0.0521662	2.01689		FALSE
4689.61	38322.8	568.5	6.31222		4987.6	1019.61	0.0481046	0.940254		FALSE
4988.24	39510.9	598	6.61729		4523.28	1095.83	0.0506008	1.10279		FALSE
4990.48	39519.7	674	7.45828		3792.62	1262.67	0.0570316	1.31584		FALSE
4992.93	39529.3	718	7.94517		3721.18	1392.98	0.0607548	1.34176		FALSE
4995.07	39537.7	766	8.47633		4098.42	1133.67	0.0648164	1.21878		FALSE
4997.68	39547.9	789	8.73084		3766.1	1524.13	0.0667626	1.32702		FALSE
5000.17	39557.7	877	9.70462		4087.91	1692.8	0.0742088	1.22316		FALSE
5007.57	39586.6	1751	19.376		1342.29	9026.54	0.148164	3.73063		FALSE
5009.34	39593.5	1803	19.9515		1504.71	7470.13	0.152564	3.32911		FALSE
5013.8	39611	1390	15.3813		3531.65	2758.26	0.117617	1.41967		FALSE
5016.85	39622.9	1310	14.4961		4717.75	2591.32	0.110848	1.0634		FALSE
5019.2	39632.1	1321	14.6178		4581.85	2005.31	0.111779	1.09545		FALSE
5024.54	39652.9	1511	16.7203		2666.7	6471.02	0.127856	1.88418		FALSE
5034.66	39692.4	2838	31.4045		1199.77	20822.3	0.240142	4.19635		FALSE
5036.85	39700.9	2989	33.0754		4507.46	5986.37	0.252919	1.11745		FALSE
5038.59	39707.8	2890	31.9799		3474.36	5882.85	0.244542	1.45022		FALSE
5051.4	39757.7	11818	130.774		668.091	133288	1	7.56095		FALSE
5071.78	39836.9	1896	20.7002		2752.39	7827.19	0.160433	1.84268		FALSE
5073.85	39845	1936	21.1369		6364.93	3859.11	0.163818	0.797157		FALSE
5091.87	39914.9	1045	11.4091		6022.37	2040.82	0.0884244	0.845492		FALSE
5100.65	39949	711	7.76258		5221.4	1372.22	0.0601625	0.976874		FALSE
5910.55	42973	840	9.16368		4918.26	1736.13	0.071078	1.20176		FALSE
5921.46	43012.3	1677	18.3476		1713.71	9422.79	0.141902	3.45535		FALSE
5923.6	43020	1897	20.7546		4426.45	4057.98	0.160518	1.33823		FALSE
5926.64	43030.9	2107	23.0521		3799.39	5632.25	0.178287	1.55989		FALSE
5938.1	43072.1	7135	78.0621		726.379	91609.2	0.60374	8.17493		FALSE
5962.85	43161	1647	18.0194		4326.5	3576.08	0.139364	1.37821		FALSE
6288.9	44314.9	514	5.69788		6013.94	823.606	0.043493	1.04572		FALSE
6291.76	44324.9	553	6.13021		5607.77	1155.78	0.046793	1.12197		FALSE
6294.07	44333	644	7.13898		7172.4	1290.28	0.0544931	0.877541		FALSE
6296.89	44342.8	724	8.02581		4422.03	1523.59	0.0612625	1.42398		FALSE
6343.83	44506.4	5812	64.4282		763.266	79173.3	0.491792	8.31142		FALSE
6370	44597.3	1483	16.6583		1376.41	13333	0.125487	4.62799		FALSE
6381.38	44636.8	1146	12.8728		2464.46	5930.6	0.0969707	2.58936		FALSE
6431.31	44809.6	622	6.98682		4344.25	1616.56	0.0526316	1.48042		FALSE
6433.58	44817.5	646	7.25641		1603.98	2890.54	0.0546624	4.01102		FALSE
7050.8	46900.9	748.75	8.89207		6119.47	1704.91	0.0633567	1.15219		FALSE
7079.97	46997.1	3751.75	44.5554		724.165	63283.9	0.317461	9.77674		FALSE
7115.19	47113	918.75	10.911		6927.05	1625.21	0.0777416	1.02716		FALSE
7118.2	47122.9	892.75	10.6022		4825.27	2087.03	0.0755415	1.47519		FALSE
7120.67	47131	855.75	10.1628		5789.16	1939.27	0.0724107	1.23		FALSE
7123.72	47141	792.75	9.41461		6208.56	1389.55	0.0670799	1.1474		FALSE
7126.37	47149.7	749.75	8.90395		5128.19	1725.8	0.0634414	1.38965		FALSE
7129.26	47159.2	685.75	8.14389		4179.98	1226.49	0.0580259	1.70557		FALSE
7132.21	47168.8	651.75	7.74011		4656	1523.3	0.0551489	1.53183		FALSE
7135.06	47178.2	618.75	7.3482		4080.68	1110.16	0.0523566	1.7485		FALSE
7138.31	47188.9	595.75	7.07506		3751.14	1420.76	0.0504104	1.90297		FALSE
7143.22	47205	560.75	6.6594		4714.84	1293.61	0.0474488	1.51505		FALSE
7149.27	47224.8	504.75	5.99435		5997.66	1149.27	0.0427103	1.19201		FALSE
7187.2	47349	788.75	9.50768		5874.43	1399.12	0.0667414	1.22347		FALSE
7211.06	47426.9	1382.75	16.6678		5011.29	3214.51	0.117004	1.43896		FALSE
7213.84	47436	1477.75	17.813		5139.5	3489.49	0.125042	1.40361		FALSE
7217.17	47446.9	1622.75	19.5608		4544.4	3846.45	0.137312	1.58814		FALSE
7227.83	47481.6	3077.75	37.0995		710.036	48838.2	0.260429	10.1795		FALSE
7242.96	47530.9	936.75	11.2917		9423.68	2639.14	0.0792647	0.768591		FALSE
7251.57	47559	749.75	9.03757		8819.46	1310.1	0.0634414	0.822224		FALSE
8193.73	50533	621	8.2844		11231.3	1124.51	0.052547	0.729546		FALSE
8209	50579.7	845	11.2727		6080.98	2115.24	0.0715011	1.34995		FALSE
8234.93	50659.1	1020	13.6072		5942.51	2551.55	0.086309	1.38577		FALSE
8238.18	50669	953	12.7134		6748.61	2358.95	0.0806397	1.22072		FALSE
8247.7	50698.1	1002	13.3671		5110.76	2536.28	0.0847859	1.61379		FALSE
8252.71	50713.4	1162	15.5016		2004.88	6500.47	0.0983246	4.1163		FALSE
8265.03	50751	732	9.76518		7510.36	1794.02	0.0619394	1.10048		FALSE
8268.3	50760.9	691	9.21823		8067.83	1676	0.0584701	1.02485		FALSE
8270.94	50769	674	8.99144		7062.7	1271.68	0.0570316	1.17107		FALSE
8277.16	50788	659	8.79133		6345.36	1272.38	0.0557624	1.30444		FALSE
8286.03	50815	632	8.43114		8935.87	1524.41	0.0534777	0.927277		FALSE
8289.31	50825	582	7.76412		7905.08	1075.14	0.0492469	1.04861		FALSE
8292.56	50834.9	537	7.1638		6428.13	1296.26	0.0454392	1.29004		FALSE
9345.89	53948.2	653.312	9.60885		4838.26	2146.3	0.0552811	1.93166		FALSE
9348.94	53957	676.312	9.94713		4076.01	1398.3	0.0572273	2.29365		FALSE
9355.22	53975	721.312	10.609		6259.4	1474.83	0.0610351	1.49459		FALSE
9357.7	53982.1	726.312	10.6825		5418.1	1978.85	0.0614582	1.72712		FALSE
9377.7	54039.4	1176.31	17.3011		696.909	26172.5	0.0995357	13.4561		FALSE
9420.82	54162.9	391.312	5.81139		7878.27	773.608	0.0331116	1.1958		FALSE
10225.4	56416.9	335	5.24105		8366.56	652.251	0.0283466	1.22218		FALSE
10229.1	56426.9	345	5.3975		5623.19	1102.37	0.0291928	1.81909		FALSE
10232	56435	360	5.63217		7801.69	720.513	0.030462	1.31151		FALSE
10235.6	56444.9	337	5.27234		5670.05	1079.18	0.0285158	1.80521		FALSE

## Sheet: ICDC_410501-1_0_B1_1
Spectrum: ICDC 410501-1\0_B1\1 1SLin, "Baseline subt." (D:\Data\BioTyperRealTimeProcessing\China CDC\20120924liunao\ICDC 410501-1\0_B1\1)
m/z	time	Intens.	SN	Quality Fac.	Res.	Area	Rel. Intens.	FWHM	Chi^2	Bk. Peak
2964.78	30564.2	537.5	5.42357		1444.18	1349.99	0.0381017	2.05291		FALSE
3535.97	33335.6	524.75	5.01736		792.628	2611.77	0.0371978	4.46108		FALSE
3610.78	33681.5	557.75	5.31203		2826.29	1450.67	0.0395371	1.27757		FALSE
4488.04	37499.5	4398.5	38.1522		635.418	48092.9	0.311796	7.06313		FALSE
4498.76	37543.8	647.5	5.61636		4168.65	1157.36	0.0458992	1.07919		FALSE
4501.47	37555	613.5	5.32144		6142.09	820.123	0.043489	0.73289		FALSE
4503.63	37563.8	643.5	5.58166		4124.88	1134.98	0.0456157	1.09182		FALSE
4508.25	37582.9	760.5	6.59651		4115.81	1375.89	0.0539094	1.09535		FALSE
4687.62	38314.8	1126.5	9.58662		881.942	8741.89	0.079854	5.31512		FALSE
5008.39	39589.8	1745	14.7879		1043.72	12172.3	0.123697	4.79858		FALSE
5015.85	39619	1303	11.0422		3832.18	1940.21	0.0923655	1.30888		FALSE
5018.57	39629.6	1302	11.0337		3747.97	2563.07	0.0922946	1.33901		FALSE
5020.97	39639	1364	11.5591		4724.7	2015.6	0.0966896	1.06271		FALSE
5023.52	39648.9	1445	12.2456		3988.14	2816.32	0.102431	1.25962		FALSE
5026.07	39658.9	1598	13.5422		4549.42	3070.24	0.113277	1.10477		FALSE
5028.58	39668.7	1873	15.8726		5669.27	2739.14	0.132771	0.886989		FALSE
5035.41	39695.3	3153	26.7199		1295.28	18812.6	0.223506	3.8875		FALSE
5037.85	39704.8	3147	26.6691		3944.94	6313.19	0.223081	1.27704		FALSE
5040.44	39715	3124	26.4742		5735.56	4726.15	0.22145	0.878806		FALSE
5051.05	39756.3	14107	119.549		679.354	148239	1	7.43507		FALSE
5074.09	39845.9	2146	17.7777		848.562	19626.7	0.152123	5.97963		FALSE
5892.24	42907	827.5	6.62231		5128.36	1625.08	0.0586588	1.14895		FALSE
5894.98	42916.9	846.5	6.77436		4063.54	1745.82	0.0600057	1.4507		FALSE
5897.36	42925.5	746.5	5.97408		3854.8	1565.12	0.052917	1.52987		FALSE
5900.01	42935	713.5	5.70999		5440.12	1143.72	0.0505777	1.08454		FALSE
5902.76	42944.9	726.5	5.81403		5842.01	1155.79	0.0514993	1.0104		FALSE
5922.15	43014.8	2469.5	19.718		1010.48	24042.4	0.175055	5.86075		FALSE
5924.92	43024.7	2824.5	22.5526		3564.91	7498.42	0.20022	1.66201		FALSE
5937.48	43069.9	11293.5	90.1743		742.439	139883	0.80056	7.99726		FALSE
5961.87	43157.5	2531.5	20.2131		1337.71	16646.7	0.17945	4.45679		FALSE
5969.2	43183.7	1941.5	15.5021		4634.78	4180.71	0.137627	1.28792		FALSE
5971.99	43193.7	1774.5	14.1687		4854.17	2927.34	0.125789	1.23028		FALSE
5974	43201	1706.5	13.6257		3682.88	3689.52	0.120968	1.6221		FALSE
5977.33	43212.9	1589.5	12.6915		5458.82	3389.3	0.112675	1.09499		FALSE
5979.57	43220.9	1416.5	11.3102		4732.12	2309.59	0.100411	1.26361		FALSE
5982.37	43230.9	1327.5	10.5996		5191.89	3315.06	0.0941022	1.15225		FALSE
5984.93	43240.1	1082.5	8.64335		4811.65	2269.8	0.076735	1.24384		FALSE
5992.95	43268.8	775.5	6.19207		6068.1	1255.29	0.0549727	0.987616		FALSE
6326.46	44445.9	638.5	5.14234		4805.72	1719.29	0.0452612	1.31644		FALSE
6329.61	44456.9	731.5	5.89134		5904.74	1205.76	0.0518537	1.07195		FALSE
6331.93	44465	798.5	6.43095		6277.89	1687	0.0566031	1.00861		FALSE
6371.36	44602	6470.5	51.6006		818.665	82989.5	0.458673	7.78262		FALSE
6385.11	44649.8	2714.5	21.6474		1003.42	26620.2	0.192422	6.36338		FALSE
6398.17	44695	2025.5	16.1528		8408.92	3397.3	0.143581	0.760878		FALSE
6401	44704.8	2018.5	16.097		4967.62	3442.1	0.143085	1.28855		FALSE
6432.48	44813.7	4798.5	38.2668		760.56	67309.5	0.34015	8.45755		FALSE
6763.38	45942.5	1349.12	10.9316		1777.21	6684.88	0.0956351	3.80562		FALSE
6765.39	45949.2	1343.12	10.883		2828.07	5589.65	0.0952098	2.39223		FALSE
6770.64	45966.9	725.125	5.87549		5169.85	1565.72	0.0514018	1.30964		FALSE
7079.44	46995.3	6683.12	56.2281		605.188	144628	0.473745	11.6979		FALSE
7108.45	47090.8	1642.12	13.8159		6150.7	2950.35	0.116405	1.15571		FALSE
7110.91	47098.9	1583.12	13.3195		5068.6	3712.96	0.112223	1.40293		FALSE
7113.57	47107.6	1532.12	12.8904		5413.58	2733.97	0.108607	1.31402		FALSE
7116.4	47117	1517.12	12.7642		5286.47	3502.54	0.107544	1.34615		FALSE
7119.45	47127	1455.12	12.2426		6015.04	3330.23	0.103149	1.18361		FALSE
7122.49	47136.9	1359.12	11.4349		8467.45	3069.36	0.096344	0.841161		FALSE
7124.93	47145	1214.12	10.215		6684.26	2127.22	0.0860654	1.06593		FALSE
7143.19	47204.9	881.125	7.41329		3894.38	1574.11	0.0624601	1.83423		FALSE
7154.26	47241.2	738.125	6.2299		3420.47	1754.45	0.0523233	2.0916		FALSE
7157.84	47252.9	777.125	6.55906		4393.98	1780.57	0.0550879	1.62901		FALSE
7160.87	47262.8	777.125	6.55906		4461.63	1811.86	0.0550879	1.60499		FALSE
7162.98	47269.7	805.125	6.79539		4479.52	1428.36	0.0570727	1.59905		FALSE
7165.99	47279.6	759.125	6.40714		3982.74	1801.88	0.0538119	1.79926		FALSE
7168.61	47288.2	812.125	6.85447		5531.78	1871.47	0.0575689	1.2959		FALSE
7171.91	47299	861.125	7.26804		5779.61	1484.89	0.0610424	1.2409		FALSE
7174.96	47309	926.125	7.81665		4518.12	2088	0.06565	1.58804		FALSE
7177.41	47317	982.125	8.2893		5737.39	2226.38	0.0696197	1.25099		FALSE
7180.42	47326.8	1069.12	9.02359		4882.51	2433.17	0.0757868	1.47064		FALSE
7183.47	47336.8	1138.12	9.60596		4614.63	2652.45	0.080678	1.55667		FALSE
7185.97	47345	1151.12	9.71569		6516.87	2629.38	0.0815996	1.10267		FALSE
7188.76	47354.1	1117.12	9.42872		6076.86	1977.38	0.0791894	1.18297		FALSE
7192.07	47364.9	1124.12	9.4878		4308.06	2641.45	0.0796856	1.66944		FALSE
7194.54	47373	1186.12	10.0111		5477.75	2744.53	0.0840806	1.31341		FALSE
7200.05	47391	1404.12	11.851		9899.11	3201.56	0.0995339	0.727344		FALSE
7209.04	47420.3	1986.12	16.7632		2126.12	14125.9	0.14079	3.39069		FALSE
7227.07	47479.2	4943.12	41.7208		659.652	96204.9	0.350402	10.9559		FALSE
7249.87	47553.4	1174.12	9.90981		4597.57	2749.45	0.08323	1.57689		FALSE
7252.8	47563	1081.12	9.12487		4995.17	1935.2	0.0766375	1.45196		FALSE
7258.33	47581	988.125	8.33994		5683.06	1749.44	0.070045	1.27719		FALSE
7267.17	47609.7	780.125	6.58438		2014.77	3503.62	0.0553006	3.60695		FALSE
8112.75	50284.3	613	5.56624		4596.7	1490.9	0.0434536	1.76491		FALSE
8115.94	50294.1	699	6.34714		4667.51	1713.29	0.0495499	1.73882		FALSE
8118.82	50302.9	738	6.70128		6158.38	1776.39	0.0523145	1.31834		FALSE
8150.66	50400.9	767	6.96461		5642.81	1853.78	0.0543702	1.44443		FALSE
8156.17	50417.8	841	7.63655		5967.88	2079.49	0.0596158	1.36668		FALSE
8159.73	50428.7	935	8.53029		3526.81	2334.06	0.0662792	2.31363		FALSE
8163.07	50438.9	1030	9.397		4590.94	2544.48	0.0730134	1.77808		FALSE
8165.68	50447	1079	9.84404		5737.58	2696.74	0.0764869	1.42319		FALSE
8171.56	50465	1187	10.8294		4575.1	2272	0.0841426	1.78609		FALSE
8177.71	50483.9	1368	12.4807		5498.91	3432.16	0.0969731	1.48715		FALSE
8180.68	50493	1460	13.32		5857.54	3668.02	0.103495	1.39661		FALSE
8199.59	50550.9	1787	16.3033		2767.1	9869.88	0.126675	2.96324		FALSE
8224.67	50627.7	4597	41.9398		670.544	91751.7	0.325867	12.2657		FALSE
8252.35	50712.3	2915	26.5944		1649.01	23136.8	0.206635	5.00443		FALSE
8262	50741.7	1970	17.9729		5754.14	4946.12	0.139647	1.43584		FALSE
8267.71	50759.2	1658	15.1264		4199.51	4220.94	0.11753	1.96873		FALSE
8277.13	50787.9	1574	14.3601		5333.94	3065.82	0.111576	1.55179		FALSE
8321.16	50921.9	651	5.93927		4630.92	1263.89	0.0461473	1.79687		FALSE
9299.54	53815	739	7.26013		6059.9	1940.78	0.0523853	1.5346		FALSE
9306.49	53835	758	7.44679		4705.15	1996.33	0.0537322	1.97794		FALSE
9324.59	53887	1026	10.0797		5127.16	3367.05	0.0727299	1.81867		FALSE
9344.76	53945	1883	18.4991		1256.4	26180.6	0.13348	7.43776		FALSE
9348.22	53954.9	2006	19.7075		4792.27	5468.39	0.142199	1.95069		FALSE
9351.04	53963	2025	19.8941		4648.12	6889.1	0.143546	2.01179		FALSE
9354.51	53972.9	1942	19.0787		4526.7	5285.93	0.137662	2.06652		FALSE
9377.29	54038.2	2670	26.2308		668.222	58356.4	0.189268	14.0332		FALSE
9396.84	54094.3	1237	12.1526		4757.01	3260.61	0.087687	1.97537		FALSE
9400.15	54103.7	1107	10.8755		6882.09	2259.53	0.0784717	1.36589		FALSE
9403.37	54113	1043	10.2467		6450.07	3432.06	0.0739349	1.45787		FALSE
9407.06	54123.5	962	9.45094		7009.19	1962.35	0.0681931	1.3421		FALSE
9410.71	54134	922	9.05796		5302.22	2506.46	0.0653576	1.77486		FALSE
9413.48	54141.9	885	8.69447		5775.54	1813.82	0.0627348	1.62989		FALSE
9417.34	54152.9	841	8.42848		5044.19	1695.36	0.0596158	1.86697		FALSE
9420.16	54161	817	8.18795		8303.92	2576.63	0.0579145	1.13442		FALSE
9423.66	54171	759	7.60668		7125.16	1525.2	0.0538031	1.32259		FALSE
9427.15	54181	740	7.41626		8935.14	2292.42	0.0524562	1.05506		FALSE
9430.64	54191	668	6.69468		7454.49	1684.61	0.0473524	1.2651		FALSE
9433.8	54200	653	6.54435		6816.73	1307.35	0.0462891	1.38392		FALSE
9436.95	54209	655	6.56439		11073.5	1650.41	0.0464308	0.852211		FALSE
9443.92	54228.9	576	5.77266		5609.27	1416.29	0.0408308	1.68363		FALSE
9447.13	54238.1	509	5.10119		5269.63	1304.6	0.0360814	1.79275		FALSE
9555.62	54547	515	5.16132		7986.13	1222.72	0.0365067	1.19653		FALSE
10193.4	56328.9	482.5	5.05489		8919.61	977.132	0.0342029	1.14281		FALSE
10218.5	56397.8	842.5	8.82641		6524.4	1800.49	0.0597221	1.56619		FALSE
10222.1	56407.8	972.5	10.1883		5806.52	2663.61	0.0689374	1.76045		FALSE
10225.4	56417	1120.5	11.7389		6493.88	2304.18	0.0794287	1.57463		FALSE
10229	56426.8	1197.5	12.5455		6460.98	3244.1	0.0848869	1.5832		FALSE
10232	56434.9	1188.5	12.4513		5607.43	3273.23	0.084249	1.82471		FALSE
10235.4	56444.3	1149.5	12.0427		6239.14	3049.74	0.0814844	1.64051		FALSE
10238.5	56453	1019.5	10.6807		6904.5	2069.29	0.0722691	1.48288		FALSE
10242.2	56462.9	883.5	9.25594		6124.87	2332.72	0.0626285	1.67223		FALSE
10245.5	56472	754.5	7.90448		5844.46	2010.35	0.0534841	1.75302		FALSE
10248.8	56481	714.5	7.48542		6444.79	1467.35	0.0506486	1.59024		FALSE
10252.4	56491	689.5	7.22351		8345.41	1759.33	0.0488764	1.22851		FALSE
10255.7	56500	624.5	6.54254		5883.69	1671.39	0.0442688	1.74307		FALSE
10259	56509	591.5	6.19682		6509.16	1548.4	0.0419295	1.57608		FALSE

## Sheet: ICDC_62083-1_0_B1_1
Spectrum: ICDC 62083-1\0_B1\1 1SLin, "Baseline subt." (D:\Data\BioTyperRealTimeProcessing\China CDC\20120924liunao\ICDC 62083-1\0_B1\1)
m/z	time	Intens.	SN	Quality Fac.	Res.	Area	Rel. Intens.	FWHM	Chi^2	Bk. Peak
2964.9	30554.5	541	6.54556		1272.04	1505.01	0.0369271	2.33083		FALSE
3611.06	33675	463.062	5.35371		1477.05	1489.17	0.0316073	2.44478		FALSE
4110.01	35898.2	1172	12.7047		804.292	8497.97	0.0799973	5.11009		FALSE
4487.79	37493.5	3709	38.7854		624.735	36346.1	0.253165	7.18351		FALSE
4687.22	38308.7	1044	10.6425		885.055	8963.34	0.0712604	5.29596		FALSE
5006.82	39580.1	1583.5	15.9779		1446.35	9664.14	0.108085	3.46169		FALSE
5008.7	39587.5	1584.5	15.988		3499.31	3892.84	0.108153	1.43134		FALSE
5010.67	39595.2	1400.5	14.1314		3503.1	5585.16	0.095594	1.43035		FALSE
5020.85	39634.9	1083.5	10.9328		4199.06	1631.08	0.0739565	1.19571		FALSE
5034.77	39689.3	2767.5	27.9247		918.726	22920.9	0.188901	5.48016		FALSE
5050.27	39749.8	14650.5	147.827		671.348	153150	1	7.52259		FALSE
5064.96	39807	1358.5	13.5598		5768.65	2056.5	0.0927272	0.878016		FALSE
5072.41	39836	1924.5	19.2093		728.755	21269.9	0.131361	6.96038		FALSE
5079.93	39865.2	1304.5	13.0208		3464.14	4346.27	0.0890413	1.46644		FALSE
5088.08	39896.8	1356.5	13.5398		2030.31	6929.36	0.0925907	2.50606		FALSE
5094.92	39923.4	894.5	8.92839		4367.36	2113.89	0.0610559	1.16659		FALSE
5114.59	39999.7	1091.5	10.8947		849.551	12129.9	0.0745026	6.02034		FALSE
5122.16	40029	673.5	6.72249		7006.53	1244.15	0.0459711	0.731056		FALSE
5129.61	40057.8	551.5	5.50476		5195.13	822.157	0.0376438	0.987389		FALSE
5936.12	43063.5	12930	120.468		686.468	192068	0.882564	8.64735		FALSE
5958.96	43145.6	2773	25.836		852.645	26037.9	0.189277	6.98879		FALSE
5969.95	43185	1965	18.3079		7850.15	3215.62	0.134125	0.760489		FALSE
5972.5	43194.1	2020	18.8203		4725.85	4362.6	0.137879	1.2638		FALSE
5974.5	43201.3	1985	18.4942		919.941	21572.4	0.13549	6.49444		FALSE
5996.86	43281.4	762	7.09953		3906.27	1605.26	0.0520119	1.53519		FALSE
5999.53	43291	679	6.32623		5888.73	1073.37	0.0463465	1.01882		FALSE
6369.38	44594.5	7073	64.8233		807.718	87064.6	0.482782	7.88565		FALSE
6383.07	44642	2929	26.844		970.523	31951.9	0.199925	6.57694		FALSE
6403.55	44713	1721	15.7728		7407.45	4790.75	0.11747	0.864474		FALSE
6406.43	44723	1692	15.507		4862.83	3788.02	0.115491	1.31743		FALSE
6409.08	44732.2	1609	14.7463		3826.1	3624.57	0.109826	1.67509		FALSE
6412.19	44742.9	1518	13.9123		5987.46	3288.38	0.103614	1.07094		FALSE
6414.52	44751	1385	12.6934		5666.16	3044.77	0.094536	1.13208		FALSE
6430.73	44807	3168	29.0344		871.268	33172	0.216238	7.38088		FALSE
7034.01	46845.9	645.125	6.0688		4841.96	1460.14	0.0440343	1.45272		FALSE
7046.07	46885.7	864.125	8.12897		4764.34	1990.47	0.0589826	1.47892		FALSE
7049.45	46896.9	970.125	9.12613		3224.93	2269.84	0.0662179	2.18592		FALSE
7060.96	46934.9	2096.12	19.7186		1532.25	16651.9	0.143075	4.60822		FALSE
7063.72	46944	2362.12	22.2209		4547.24	5541.58	0.161232	1.55341		FALSE
7076.77	46987	6420.12	60.3952		778.986	90467.7	0.438219	9.08459		FALSE
7088.97	47027.2	1853.12	17.4327		6749.78	4209.62	0.126489	1.05025		FALSE
7092.49	47038.8	1618.12	15.222		6667.89	3813.16	0.110448	1.06368		FALSE
7095.52	47048.8	1619.12	15.2314		5755.57	2883.46	0.110517	1.23281		FALSE
7098.19	47057.6	1669.12	15.7017		4900.39	3907.31	0.11393	1.44849		FALSE
7101.02	47066.9	1668.12	15.6923		4495.63	3920.86	0.113861	1.57954		FALSE
7104.08	47077	1602.12	15.0715		6520.03	3711.78	0.109356	1.08958		FALSE
7106.51	47085	1494.12	14.0555		5387.28	3489.29	0.101985	1.31913		FALSE
7110.15	47096.9	1458.12	13.7168		5942.36	2591.06	0.0995273	1.19652		FALSE
7112.86	47105.9	1498.12	14.0931		4206.57	3527.89	0.102258	1.6909		FALSE
7115.19	47113.5	1490.12	14.0179		4547.92	3479.49	0.101712	1.56449		FALSE
7121.1	47132.9	1177.12	11.0734		7878.21	2709.35	0.0803471	0.903899		FALSE
7138.95	47191.5	816.125	7.67743		5111.33	1896.73	0.0557063	1.39669		FALSE
7147.92	47221	675.125	6.35102		6002.82	1517	0.046082	1.19076		FALSE
7153.41	47239	736.125	6.97657		4634.89	1279.7	0.0502457	1.54338		FALSE
7156.44	47248.9	742.125	7.03343		5899.52	1661.7	0.0506553	1.21305		FALSE
7159.15	47257.8	712.125	6.74911		4126.71	1673.5	0.0486076	1.73483		FALSE
7161.95	47267	711.125	6.73963		3977.06	1259.62	0.0485393	1.80082		FALSE
7164.78	47276.2	710.125	6.73015		4816.95	1656.53	0.048471	1.48741		FALSE
7224.49	47471.5	4831.12	45.7866		716.62	76653.2	0.329758	10.0813		FALSE
7245.2	47539	1125.12	10.6633		5966.71	2658.32	0.0767977	1.21427		FALSE
7247.65	47547	1101.12	10.4358		4647.22	1966.13	0.0751596	1.55957		FALSE
7250.61	47556.6	1033.12	9.79136		4019.94	2472.46	0.0705181	1.80366		FALSE
7253.76	47566.8	973.125	9.22272		4359.87	1754.5	0.0664226	1.66376		FALSE
7256.51	47575.8	987.125	9.3554		4707.89	2313.18	0.0673782	1.54135		FALSE
7259.43	47585.3	913.125	8.65407		4021.89	2192.87	0.0623272	1.80498		FALSE
7262.07	47593.9	890.125	8.43609		4215.64	2095.4	0.0607573	1.72265		FALSE
7264.85	47602.9	828.125	7.84849		3405.2	1944.04	0.0565254	2.13346		FALSE
8112.98	50286.8	773	7.70674		1626.86	5472.75	0.0527627	4.98691		FALSE
8115.27	50293.9	749	7.46746		2605.46	4263.77	0.0511245	3.11472		FALSE
8137.08	50361	580	5.78254		6618.01	1723.47	0.0395891	1.22954		FALSE
8149.38	50398.8	710	7.07863		5605.62	1754.46	0.0484625	1.45379		FALSE
8158.14	50425.7	879	8.81822		5702.84	2179.17	0.059998	1.43054		FALSE
8167.29	50453.8	994	9.97191		5048.98	2494.58	0.0678475	1.61761		FALSE
8170.46	50463.6	1100	11.0353		6150.17	2672.42	0.0750828	1.32849		FALSE
8182.62	50500.9	1318	13.2223		4539.98	3369.47	0.0899628	1.80235		FALSE
8192.44	50531	1454	14.5867		6102.06	3636.43	0.0992458	1.34257		FALSE
8195.71	50541	1563	15.6802		5985.53	2949.07	0.106686	1.36925		FALSE
8202.15	50560.7	1872	18.7801		2703.06	10116.8	0.127777	3.03439		FALSE
8204.84	50569	2055	20.616		6165.56	6409.48	0.140268	1.33075		FALSE
8208.4	50579.9	2190	21.9703		5334.6	5551.56	0.149483	1.53871		FALSE
8221.35	50619.5	4496	45.1043		721.698	85964.3	0.306884	11.3917		FALSE
8271.95	50774.1	1404	14.0851		4305.71	3634.13	0.0958329	1.92116		FALSE
8287.43	50821.3	1124	11.2761		5828.9	3457.18	0.0767209	1.42178		FALSE
8330.68	50953	499	5.00602		10353.9	1210.51	0.0340603	0.804594		FALSE
9304.04	53831	493	5.30631		8185.63	1190.36	0.0336507	1.13663		FALSE
9306.83	53839	512	5.51081		7825.53	998.516	0.0349476	1.18929		FALSE
9310.3	53849	556	5.9844		10909.5	1349.51	0.0379509	0.853416		FALSE
9313.76	53858.9	596	6.41493		7280.3	1511.16	0.0406812	1.27931		FALSE
9316.8	53867.7	638	6.86699		6403.59	1657.04	0.043548	1.45494		FALSE
9320.03	53877	719	7.73881		8457.91	1841.37	0.0490768	1.10193		FALSE
9326.29	53895	883	9.504		2370.16	4875.45	0.060271	3.93487		FALSE
9330.05	53905.8	966	10.3973		5371.98	2591.03	0.0659363	1.7368		FALSE
9333.25	53915	1076	11.5813		7891.84	2868.39	0.0734446	1.18265		FALSE
9337.4	53926.9	1218	13.1097		4637.52	4000.6	0.0831371	2.01345		FALSE
9340.86	53936.8	1420	15.2839		4675.61	3816.28	0.096925	1.99779		FALSE
9343.67	53944.9	1539	16.5647		5983.3	3130.84	0.105048	1.56162		FALSE
9346.48	53953	1543	16.6078		4220.89	4159.88	0.105321	2.21434		FALSE
9356.92	53982.9	1498	16.1234		5586.39	4048.95	0.102249	1.67495		FALSE
9370.82	54022.8	2349	25.283		1939.2	18834.1	0.160336	4.83231		FALSE
9373.29	54029.9	2449	26.3593		1248.86	26362.6	0.167162	7.50548		FALSE
9390.06	54078	1053	11.3338		6065.92	2823.83	0.0718747	1.548		FALSE
9393.48	54087.8	972	10.4619		6001.67	2580.46	0.0663459	1.56515		FALSE
9397.36	54098.9	923	9.93453		6916.27	2377.57	0.0630013	1.35873		FALSE
9400.5	54107.9	846	9.10575		6259.91	1724.31	0.0577455	1.5017		FALSE
9403.68	54117	818	8.80438		7778.52	2138.42	0.0558343	1.20893		FALSE
9407.17	54127	820	8.82591		9767.52	2068.22	0.0559708	0.963107		FALSE
9409.97	54135	768	8.26622		7246.5	1543.06	0.0524214	1.29855		FALSE
9413.46	54145	740	7.96484		7353.51	1904.57	0.0505102	1.28013		FALSE
9416.92	54154.9	683	7.45103		5744.04	1759.76	0.0466196	1.63942		FALSE
9420.2	54164.3	598	6.52374		5883.69	1552.8	0.0408177	1.60107		FALSE
9423.51	54173.7	544	5.93464		6661.75	1409.45	0.0371318	1.41457		FALSE
9430.25	54193	540	5.89101		9488.37	1324.42	0.0368588	0.993874		FALSE
9542.95	54514.2	465	5.07281		6127.22	1172.11	0.0317395	1.55747		FALSE
9546.41	54524.1	490	5.34554		5554.56	1284.81	0.033446	1.71866		FALSE
9549.51	54532.9	528	5.7601		4738.89	1388.79	0.0360397	2.01514		FALSE
9553.06	54543	536	5.84737		5363.29	1370.96	0.0365858	1.78119		FALSE
9556.58	54552.9	493	5.37827		8662.17	971.53	0.0336507	1.10325		FALSE
10189.9	56323	494	5.62819		5983.7	1008.12	0.033719	1.70294		FALSE
10193.5	56333	497	5.66237		4873.08	1312.43	0.0339238	2.0918		FALSE
10197.1	56343	539	6.14088		5712.26	1443.63	0.0367906	1.78513		FALSE
10200.7	56352.9	580	6.608		5488.77	1581.72	0.0395891	1.85848		FALSE
10204.4	56363	643	7.32577		7450.7	1322.51	0.0438893	1.36959		FALSE
10207.5	56371.5	700	7.97517		6465.69	1924.24	0.0477799	1.57872		FALSE
10211	56381	746	8.49926		7421.94	1557.61	0.0509198	1.37578		FALSE
10233.5	56443	916	10.4361		7079.53	2464.75	0.0625235	1.44551		FALSE
10243.3	56469.9	684	7.79288		4880.32	1934.08	0.0466878	2.09891		FALSE
10247.4	56481	670	7.63338		6528.18	1830.33	0.0457322	1.56971		FALSE
10253.9	56498.9	618	7.04094		6283.07	1691.8	0.0421829	1.632		FALSE
10260.5	56516.9	517	5.89023		4724.51	1469.29	0.0352889	2.17175		FALSE
10267.1	56535	449	5.1155		4334.41	960.999	0.0306474	2.36874		FALSE

[truncated: 8 more sheets: ICDC_guangxi_526-10_0_C10_1, ICDC_henan_112-1_0_E1_1, ICDC_jiangxi85-056-1_0_E1_1, ICDC_m_7060-1_0_G1_1, ICDC_SYan_16-1_0_F1_1, ICDC_X_043-1_0_H1_1, ICDC_310821-1_0_C1_1, ICDC_29019-1_0_C1_1]
