# Supplementary material for: The Construction and Evaluation of Reference Spectra for the Identification of Human Pathogenic Microorganisms by MALDI-TOF MS
Source: PLoS One. 2014 Sep 2;9(9):e106312. doi: 10.1371/journal.pone.0106312 (PMC4152241; doi:10.1371/journal.pone.0106312)
Supplement: File S1 — The original peak lists of the strains used in this study (excluding the highly pathogenic organisms. (ZIP) [file pone.0106312.s001.zip › File S1, Supplementary Material S1/peak list/plesiomonas shigelloides.xlsx]

## Sheet: ICDC_10-1_0_F1_1
Spectrum: ICDC 10-1\0_F1\1 1SLin, "Baseline subt." (D:\Data\BioTyperRealTimeProcessing\China CDC\20121015leizhihelindanbaojun\ICDC 10-1\0_F1\1)
m/z	time	Intens.	SN	Quality Fac.	Res.	Area	Rel. Intens.	FWHM	Chi^2	Bk. Peak
2141.17	26039.9	176	2.14921		993.606	471.682	0.0148398	2.15495		FALSE
2530.74	28268.8	734	8.76571		1056.04	2279.41	0.0618887	2.39644		FALSE
2531.55	28273.2	766	9.14786		959.526	2571.55	0.0645868	2.63833		FALSE
2536.96	28303	227	2.71092		3832.12	207.924	0.01914	0.662027		FALSE
2540.25	28321	190	2.26905		5011.07	231.893	0.0160202	0.506927		FALSE
2542.6	28333.9	197	2.35265		2356.16	199.789	0.0166105	1.07913		FALSE
2546.02	28352.6	667	7.96557		2212.38	1478.29	0.0562395	1.15081		FALSE
2547.34	28359.8	779	9.30311		706.325	3499.02	0.065683	3.60647		FALSE
2572.17	28495.5	171	2.04215		2497.69	215.588	0.0144182	1.02982		FALSE
2838.82	29912.8	1155.5	13.2707		401.91	8685.5	0.0974283	7.06332		FALSE
2965.1	30560.8	287.5	3.26701		2206.7	584.088	0.0242411	1.34368		FALSE
2966.5	30568	312.5	3.5511		3278.38	359.507	0.0263491	0.904869		FALSE
2969.64	30583.9	200.5	2.27838		2201.19	467.336	0.0169056	1.34911		FALSE
3155.14	31510.8	1010.88	11.4871		601.627	6788.6	0.085234	5.24435		FALSE
3160.68	31538	293.875	3.33945		2438.29	408.91	0.0247787	1.29627		FALSE
3162.9	31548.9	190.875	2.16901		3378.51	210.83	0.016094	0.936182		FALSE
3364.92	32526.8	387.875	4.26585		703.086	2261.21	0.0327045	4.78593		FALSE
3490.51	33120.1	305.875	3.27162		3699.87	411.458	0.0257905	0.943414		FALSE
3491.97	33126.9	394.875	4.22355		3540.03	608.545	0.0332947	0.986423		FALSE
3493.49	33134.1	335.875	3.59249		1699.47	871.884	0.02832	2.05563		FALSE
3632.97	33780.4	1719	18.0959		670.784	12471.3	0.144941	5.41601		FALSE
3640.99	33817.2	353	3.71603		2707.74	678.126	0.0297639	1.34466		FALSE
3652.3	33869	207	2.17909		5748.35	215.477	0.0174536	0.635366		FALSE
3654.48	33878.9	196	2.06329		3657.9	352.856	0.0165261	0.999065		FALSE
4100.86	35862.9	277	2.75717		1354.9	1019.8	0.0233558	3.0267		FALSE
4157.98	36108.9	1582.75	15.6051		590.177	13197	0.133453	7.04531		FALSE
4174.45	36179.5	523.75	5.16389		1147.92	3158.02	0.044161	3.63652		FALSE
4176.64	36188.9	536.75	5.29206		4487.57	724.457	0.0452572	0.930714		FALSE
4183.67	36219	392.75	3.8723		2672.12	691.692	0.0331155	1.56568		FALSE
4188.98	36241.7	523.75	5.16389		5078.88	711.861	0.044161	0.824783		FALSE
4197.18	36276.7	2127.75	20.9785		722.455	17749	0.179406	5.8096		FALSE
4206.61	36316.9	417.75	4.11879		6957.44	834.706	0.0352234	0.60462		FALSE
4212.71	36343	239.75	2.36381		5856.7	303.282	0.020215	0.719298		FALSE
4215.06	36353	238.75	2.35395		6526.11	378.483	0.0201307	0.645876		FALSE
4217.4	36363	222.75	2.19619		4533.62	372.223	0.0187816	0.930249		FALSE
4246.08	36485	284.75	2.80748		3472.72	475.711	0.0240093	1.2227		FALSE
4248.54	36495.4	241.75	2.38352		2591.08	427.308	0.0203836	1.63968		FALSE
4250.58	36504.1	216.75	2.13704		2563.24	379.11	0.0182757	1.65828		FALSE
4252.68	36513	222.75	2.19619		3425.3	368.279	0.0187816	1.24155		FALSE
4255.04	36523	232.75	2.29479		3196.25	382.586	0.0196248	1.33126		FALSE
4257.4	36533	262.75	2.59057		6628.92	311.064	0.0221543	0.642246		FALSE
4259.74	36542.9	228.75	2.25535		3728.94	384.287	0.0192875	1.14235		FALSE
4276.27	36613	409.75	3.9615		4646.53	706.426	0.0345489	0.920315		FALSE
4278.63	36622.9	490.75	4.74462		3801.46	848.139	0.0413786	1.12552		FALSE
4280.53	36631	539.75	5.21836		5543.3	948.825	0.0455101	0.772199		FALSE
4290.94	36675	3682.75	35.6052		557.357	35338.7	0.310519	7.69873		FALSE
4309.42	36753	308.75	2.98503		4497.48	522.151	0.0260329	0.958185		FALSE
4311.32	36761	311.75	3.01403		3239.01	683.373	0.0262858	1.33106		FALSE
4314.17	36773	306.75	2.96569		4421.33	517.815	0.0258642	0.975762		FALSE
4316.06	36781	251.75	2.43394		4131.93	419.025	0.0212268	1.04456		FALSE
4327.93	36830.9	209.75	2.02788		3535.55	332.498	0.0176855	1.22412		FALSE
4425.83	37240.5	619.75	5.94232		758.376	4698.32	0.0522555	5.83593		FALSE
4481.26	37470.4	313.75	3.00831		1592.74	1025.73	0.0264545	2.81356		FALSE
4483.31	37478.8	319.75	3.06584		4307.82	647.641	0.0269604	1.04074		FALSE
4485.77	37489	221.75	2.12619		6885.23	295.835	0.0186973	0.651506		FALSE
4487.71	37497	220.75	2.11661		4635.2	304.613	0.018613	0.968179		FALSE
4490.31	37507.7	221.75	2.12619		2978.92	498.257	0.0186973	1.50736		FALSE
4651.81	38169	221	2.08679		3963.49	376.379	0.0186341	1.17366		FALSE
4672.64	38253.4	403	3.75315		932.751	2296.3	0.0339798	5.00953		FALSE
4723.04	38456.9	222	2.06749		4120.45	338.367	0.0187184	1.14624		FALSE
4725.52	38466.9	230	2.142		4862.46	287.745	0.0193929	0.971839		FALSE
4727.52	38475	278	2.58902		3301.89	446.625	0.0234401	1.43176		FALSE
4730	38485	357	3.32475		6274.05	611.973	0.0301012	0.7539		FALSE
4739.04	38521.4	1832	17.0615		1223.62	11157.5	0.154469	3.87297		FALSE
4743.34	38538.6	1722	16.037		1149.07	12084.8	0.145194	4.12799		FALSE
4754.54	38583.6	324	3.01742		3425.97	611.639	0.0273187	1.3878		FALSE
4759.36	38603	267	2.48658		8355.26	402.721	0.0225126	0.569624		FALSE
4878.42	39077.8	1720	15.9198		886.857	11846.7	0.145025	5.5008		FALSE
4884.77	39103	542	5.0166		4618.76	927.689	0.0456998	1.05759		FALSE
4887.3	39113	405	3.74856		7125.48	697.019	0.0341484	0.685891		FALSE
4889.82	39123	317	2.93406		5503.13	427.185	0.0267285	0.888553		FALSE
4892.33	39132.9	249	2.30467		5359.72	397.29	0.0209949	0.912795		FALSE
5006.66	39582.8	246	2.27471		4713.72	449.494	0.020742	1.06215		FALSE
5013.93	39611.3	438	4.05009		2608.99	1691.07	0.0369309	1.92179		FALSE
5015.91	39619	479	4.42921		3511.52	696.417	0.0403879	1.42842		FALSE
5018.46	39629	518	4.78984		5714.91	940.88	0.0436762	0.878134		FALSE
5021.01	39638.9	570	5.27067		5311.03	821.689	0.0480607	0.945393		FALSE
5028.79	39669.3	1273	11.7712		1036.43	9908.86	0.107336	4.85204		FALSE
5036.42	39699.1	1692	15.6456		968.341	15136.7	0.142664	5.20108		FALSE
5043.57	39727	1236	11.429		6175.5	1820.25	0.104216	0.816706		FALSE
5046.13	39737	1298	12.0023		5150.31	1914.14	0.109444	0.979773		FALSE
5051.11	39756.4	1635	15.1185		2751.5	6724.35	0.137858	1.83577		FALSE
5055.92	39775.1	2119	19.5939		1440.18	9875.96	0.178668	3.51061		FALSE
5058.88	39786.6	2192	20.1984		4422.72	3341.47	0.184823	1.14384		FALSE
5070.17	39830.5	9325	85.9262		692.951	100025	0.786256	7.31678		FALSE
5088.24	39900.7	2203	20.2998		1431.23	14034.4	0.18575	3.55516		FALSE
5102.45	39955.9	11860	109.285		694.311	127739	1	7.34894		FALSE
5116.64	40010.8	1135	10.4586		5501.64	1718.61	0.0956998	0.93002		FALSE
5118.95	40019.8	1105	10.1821		2833.76	1709.26	0.0931703	1.80642		FALSE
5121.48	40029.6	1215	11.1957		4346.34	2429.6	0.102445	1.17834		FALSE
5123.54	40037.5	1348	12.4213		3419.39	3332.49	0.113659	1.49838		FALSE
5126.16	40047.7	1321	12.1725		4592.16	2671.85	0.111383	1.11629		FALSE
5128.57	40057	1336	12.3107		4828.79	2688.46	0.112648	1.06208		FALSE
5130.67	40065.1	1275	11.7486		2494.5	5086.31	0.107504	2.05679		FALSE
5141.97	40108.8	901	8.30236		4367.32	1793.24	0.0759696	1.17737		FALSE
5144.58	40118.8	850	7.83241		5543.01	1297.14	0.0716695	0.928119		FALSE
5146.68	40127	848	7.81398		3836.67	2110.29	0.0715008	1.34145		FALSE
5149.27	40137	799	7.36247		5524.68	1194.77	0.0673693	0.932049		FALSE
5151.86	40146.9	722	6.65294		5998.48	1097.42	0.0608769	0.858861		FALSE
5154.44	40156.9	704	6.48708		3504.12	1425.28	0.0593592	1.47097		FALSE
5163.79	40192.9	1108	10.2098		2129.67	6003.34	0.0934233	2.42469		FALSE
5170.08	40217.2	2628	24.216		890.82	23393.1	0.221585	5.80373		FALSE
5179.34	40252.8	797	7.34404		4603.71	1951.97	0.0672007	1.12504		FALSE
5181.43	40260.9	671	6.183		4575.49	1298.14	0.0565767	1.13243		FALSE
5184.05	40270.9	571	5.26154		5631.56	837.602	0.048145	0.920535		FALSE
5188.36	40287.5	481	4.43222		1863.43	2479.05	0.0405565	2.78431		FALSE
5202.79	40343	355	3.21194		8409.94	512.622	0.0299325	0.618648		FALSE
5214.78	40388.9	531	4.80434		4198.33	1012.95	0.0447723	1.24211		FALSE
5216.3	40394.8	516	4.66862		2048.22	1663.66	0.0435076	2.54675		FALSE
5221.04	40413	280	2.53336		5607.45	498.03	0.0236088	0.931091		FALSE
5241.4	40490.9	222	2.00859		4608.86	417.987	0.0187184	1.13724		FALSE
5243.51	40499	276	2.49717		5042.45	397.921	0.0232715	1.03987		FALSE
5245.31	40505.8	283	2.5605		2633.84	688.056	0.0238617	1.9915		FALSE
5248.21	40516.9	248	2.24383		5882.86	416.176	0.0209106	0.892119		FALSE
5548.86	41650.3	288.75	2.56645		933.027	2020.85	0.0243465	5.94715		FALSE
5592.52	41812.3	265	2.35536		1334.03	1586.13	0.022344	4.19219		FALSE
5801.29	42578.5	437.625	3.83131		1823.13	1742.03	0.0368992	3.18204		FALSE
5803.62	42587	448.625	3.92761		8013.27	1018.41	0.0378267	0.724251		FALSE
5806.37	42596.9	303.625	2.65817		9319.03	555.311	0.0256008	0.623065		FALSE
5808.58	42605	241.625	2.11537		5277.97	446.096	0.0203731	1.10053		FALSE
5811.33	42615	238.625	2.08911		7131.56	377.299	0.0201202	0.814875		FALSE
5881.67	42869.8	236.625	2.0716		5243.4	364.184	0.0199515	1.12173		FALSE
5884.2	42879	235.625	2.06284		5809.78	443.192	0.0198672	1.01281		FALSE
5891.96	42907	237.625	2.08035		6331.04	424.223	0.0200358	0.930647		FALSE
5894.73	42917	262.625	2.29922		8214.47	499.758	0.0221438	0.717603		FALSE
5896.93	42924.9	260.625	2.28171		3565.33	664.603	0.0219751	1.65397		FALSE
5899.7	42934.9	228.625	2.00156		3897.43	367.033	0.019277	1.51374		FALSE
5918.2	43001.6	416.625	3.60701		4690.66	1014.22	0.0351286	1.2617		FALSE
5920.79	43010.9	542.625	4.69788		3549.3	1095.2	0.0457525	1.66816		FALSE
5923.31	43020	564.625	4.88835		3672.55	930.945	0.0476075	1.61286		FALSE
5925.45	43027.7	561.625	4.86238		3712.39	1221.91	0.0473546	1.59613		FALSE
5928.58	43038.9	576.625	4.99224		5080.68	933.629	0.0486193	1.16689		FALSE
5931.34	43048.9	678.625	5.87533		4649.2	1409.41	0.0572196	1.27578		FALSE
5938.79	43075.7	2557.62	22.1431		800.332	24781.2	0.215651	7.42041		FALSE
5951.37	43120.9	252.625	2.18715		5393.79	497.326	0.0213006	1.10337		FALSE
5954.19	43131	231.625	2.00534		5668.33	357.221	0.0195299	1.05043		FALSE
5956.97	43141	236.625	2.04863		5930.84	463.909	0.0199515	1.00441		FALSE
5961.99	43159	270.625	2.34299		7922.69	413.475	0.0228183	0.752522		FALSE
5964.76	43168.9	267.625	2.31701		6784.28	409.79	0.0225653	0.879203		FALSE
6263.43	44227.3	231.25	2.00428		4079.25	479.111	0.0194983	1.53544		FALSE
6265.93	44236.1	271.25	2.35097		5093.28	447.151	0.022871	1.23024		FALSE
6282.78	44295	518.25	4.49176		5040.83	1113.49	0.0436973	1.24638		FALSE
6286.19	44306.9	622.25	5.39315		4142.37	1332.47	0.0524663	1.51753		FALSE
6289.06	44317	739.25	6.4072		3657.1	1613.41	0.0623314	1.71968		FALSE
6291.03	44323.8	832.25	7.21325		4331.24	1818.06	0.0701728	1.45248		FALSE
6299.37	44352.9	1773.25	15.3691		1320.99	10549.9	0.149515	4.76866		FALSE
6315.42	44409	7093.25	61.4784		809.792	80448.2	0.598082	7.79882		FALSE
6336.04	44480.8	874.25	7.57727		3253.87	2814.08	0.0737142	1.94723		FALSE
6338.38	44489	930.25	8.06263		5537.42	2552.72	0.0784359	1.14465		FALSE
6341.26	44499	899.25	7.79395		9513.71	1918.8	0.0758221	0.666539		FALSE
6343.56	44507	804.25	6.97057		4952.65	1753	0.067812	1.28084		FALSE
6346.44	44517	742.25	6.43321		5665.88	1221.28	0.0625843	1.12011		FALSE
6349.56	44527.8	676.25	5.86117		4185.98	1512.68	0.0570194	1.51686		FALSE
6351.83	44535.7	709.25	6.14719		5840.73	1196.54	0.0598019	1.08751		FALSE
6353.95	44543.1	700.25	6.06918		1631.9	3566.85	0.059043	3.8936		FALSE
6360.24	44564.9	489.25	4.24041		5452.99	810.75	0.0412521	1.16638		FALSE
6362.55	44573	460.25	3.97058		4365.99	967.466	0.0388069	1.4573		FALSE
6365.82	44584.3	380.25	3.28042		4503.31	814.097	0.0320616	1.41359		FALSE
6368.88	44595	364.25	3.14239		6408.29	755.76	0.0307125	0.99385		FALSE
6527.12	45141.1	353.25	3.04743		1299.41	2245.8	0.029785	5.02315		FALSE
6529.24	45148.3	293.25	2.52982		4161.51	573.929	0.024726	1.56896		FALSE
6540.51	45187	240.25	2.0726		5416.19	443.217	0.0202572	1.20758		FALSE
6543.41	45196.9	261.25	2.25376		5176.88	403.449	0.0220278	1.26397		FALSE
6545.88	45205.4	238.25	2.05535		4399.14	486.392	0.0200885	1.48799		FALSE
6582.83	45331.8	791.25	6.82599		851.545	8880.18	0.0667159	7.73046		FALSE
6596.07	45377	320.25	2.76275		3919.54	706.638	0.0270025	1.68287		FALSE
6598.99	45386.9	308.25	2.65923		6513.45	495.715	0.0259907	1.01313		FALSE
6606.59	45412.9	295.25	2.54708		4230.03	493.139	0.0248946	1.56183		FALSE
6608.39	45419	281.25	2.4263		5592.38	474.306	0.0237142	1.18168		FALSE
6611.56	45429.8	299.25	2.58158		4592.3	815.481	0.0252319	1.4397		FALSE
6617.3	45449.4	297.25	2.56433		3487.62	674.126	0.0250632	1.89737		FALSE
6622.64	45467.6	344.25	2.96979		5849.32	589.105	0.0290261	1.13221		FALSE
6625.75	45478.1	385.25	3.32349		3636.29	1275.04	0.0324831	1.82212		FALSE
6628.68	45488.1	407.25	3.51328		3950.66	701.068	0.0343381	1.67787		FALSE
6631.87	45499	495.25	4.27245		4670.63	1317.71	0.041758	1.41991		FALSE
6634.54	45508	554.25	4.78143		5216.47	1227.65	0.0467327	1.27184		FALSE
6637.74	45519	651.25	5.61823		3948.59	1477.85	0.0549115	1.68104		FALSE
6640.44	45528.1	828.25	7.14518		4191.84	1777.32	0.0698356	1.58413		FALSE
6642.43	45534.9	932.25	8.04238		4291.65	2082.9	0.0786046	1.54776		FALSE
6645.38	45544.9	889.25	7.67142		6229.2	1960.29	0.0749789	1.06681		FALSE
6654.42	45575.6	1626.25	14.0294		810.829	19921.2	0.137121	8.20693		FALSE
6673.61	45640.8	556.25	4.79671		4609.76	969.789	0.0469013	1.44771		FALSE
6679.19	45659.7	774.25	6.67659		2411.37	3954.49	0.0652825	2.76988		FALSE
6681.88	45668.9	800.25	6.9008		3869.71	1845.98	0.0674747	1.72671		FALSE
6683.63	45674.8	744.25	6.41789		4442.79	1660.18	0.062753	1.50438		FALSE
6689	45693	618.25	5.33136		4129.99	1415.08	0.052129	1.61962		FALSE
6691.68	45702.1	600.25	5.17614		3943.37	1387.28	0.0506113	1.69694		FALSE
6694.89	45712.9	613.25	5.28824		7978.84	1022.91	0.0517074	0.83908		FALSE
6697.26	45721	557.25	4.80534		5963.85	1243.95	0.0469857	1.12298		FALSE
6705.85	45750.1	518.25	4.46903		5201.18	902.768	0.0436973	1.28929		FALSE
6708.48	45759	569.25	4.90882		7451.53	945.924	0.0479975	0.900282		FALSE
6711.1	45767.8	571.25	4.92606		5459.1	1273.6	0.0481661	1.22934		FALSE
6714.4	45779	662.25	5.71078		4883.61	1819.6	0.055839	1.37488		FALSE
6719.7	45796.9	761.25	6.56449		6596.26	1322.91	0.0641863	1.01871		FALSE
6735.22	45849.4	2013.25	17.3609		779.313	25321.4	0.169751	8.64251		FALSE
6749.59	45897.8	372.25	3.21003		5091.63	610.041	0.031387	1.32562		FALSE
6752.54	45907.8	319.25	2.75299		3542.83	879.974	0.0269182	1.90597		FALSE
6755.85	45919	285.25	2.4598		3939.95	635.021	0.0240514	1.7147		FALSE
6758.82	45929	302.25	2.60639		4953.55	500.766	0.0254848	1.36444		FALSE
6761.19	45937	284.25	2.45117		6640.9	565.595	0.0239671	1.01811		FALSE
6764.16	45947	263.25	2.27009		6639.44	404.152	0.0221965	1.01878		FALSE
6767.12	45957	256.25	2.20972		7012.98	480.239	0.0216062	0.964942		FALSE
6769.5	45965	239.25	2.06313		7601.55	500.95	0.0201728	0.890542		FALSE
6772.47	45975	251.25	2.16661		6372.51	393.487	0.0211847	1.06276		FALSE
7167.93	47288.2	235	2.01489		5565.46	496.184	0.0198145	1.28793		FALSE
7170.62	47297	264	2.26354		5188.15	438.229	0.0222597	1.38212		FALSE
7178.66	47323.3	464	3.97834		1509.77	3128.5	0.0391231	4.7548		FALSE
7181.62	47333	426	3.65252		8682.57	904.186	0.0359191	0.827131		FALSE
7184.66	47342.9	334	2.86372		10201.7	573.484	0.0281619	0.70426		FALSE
7187.12	47350.9	313	2.68366		5597.38	661.954	0.0263912	1.28401		FALSE
7190.15	47360.9	305	2.61507		4109.47	687.296	0.0257167	1.74965		FALSE
7193.22	47370.9	298	2.55505		5675.73	514.628	0.0251265	1.26736		FALSE
7195.69	47379	321	2.75225		9311.54	520.912	0.0270658	0.772772		FALSE
7198.75	47389	338	2.89801		8015.08	718.905	0.0284992	0.898151		FALSE
7201.2	47397	330	2.82942		5608.33	722.592	0.0278246	1.28402		FALSE
7204.26	47407	371	3.18095		5836.52	804.712	0.0312816	1.23434		FALSE
7207.33	47417	413	3.54106		6413.76	909.677	0.0348229	1.12373		FALSE
7222.01	47464.9	832	7.13357		4967.73	1959.88	0.0701518	1.45378		FALSE
7225.09	47475	934	8.00811		6370.34	2649.13	0.0787521	1.13418		FALSE
7227.55	47483	937	8.03384		6913.7	1652.47	0.0790051	1.0454		FALSE
7230.62	47493	924	7.92237		9236.39	2099.83	0.0779089	0.78284		FALSE
7233.68	47503	914	7.83663		8415.84	2124.13	0.0770658	0.859532		FALSE
7236.14	47511	959	8.22246		6255.13	2237.92	0.08086	1.15683		FALSE
7269.03	47618	7889	67.6403		707.62	145893	0.665177	10.2725		FALSE
7295.23	47703.2	968	8.29963		8357.64	1758.09	0.0816189	0.872882		FALSE
7297.6	47710.9	918	7.87093		3564.96	4118.92	0.077403	2.04704		FALSE
7303.75	47730.8	798	6.84205		6327.75	1439.55	0.067285	1.15424		FALSE
7306.06	47738.3	761	6.52481		1661.6	5667.36	0.0641653	4.39701		FALSE
7314.27	47765	560	4.81059		5712.27	1282.44	0.0472175	1.28045		FALSE
7317.35	47774.9	514	4.41543		5060.56	1175.84	0.043339	1.44596		FALSE
7319.83	47783	449	3.85706		4687.79	1029.44	0.0378583	1.56147		FALSE
7326.18	47803.5	390	3.35023		6296.01	695.075	0.0328836	1.16362		FALSE
7329.08	47812.9	386	3.31587		5158.36	892.043	0.0325464	1.42082		FALSE
7331.87	47822	366	3.14406		5236.92	654.803	0.03086	1.40004		FALSE
7403.38	48052.9	281	2.41389		5014.66	987.468	0.0236931	1.47635		FALSE
7519.89	48427	294	2.55603		6790.73	486.453	0.0247892	1.10738		FALSE
7522.39	48435	306	2.66036		2870.98	1210.56	0.025801	2.62015		FALSE
7533.02	48468.9	253	2.19958		5087.58	587.757	0.0213322	1.48067		FALSE
7536.17	48479	291	2.52995		6623.27	631.014	0.0245363	1.13783		FALSE
7539.29	48489	323	2.80816		5860.92	566.922	0.0272344	1.28637		FALSE
7542.37	48498.8	437	3.79927		4996.67	991.347	0.0368465	1.50948		FALSE
7544.93	48507	569	4.94688		4827.94	1581.16	0.0479764	1.56276		FALSE
7547.7	48515.8	558	4.85125		4550.43	1028.05	0.0470489	1.65868		FALSE
7549.95	48523	597	5.19031		4061.45	1449.54	0.0503373	1.85893		FALSE
7553.47	48534.2	622	5.40766		4952.84	1136.09	0.0524452	1.52508		FALSE
7637.05	48800.1	271	2.35607		3869.96	770.754	0.0228499	1.97342		FALSE
7640.13	48809.9	255	2.21697		4582.35	598.623	0.0215008	1.6673		FALSE
7643.62	48821	245	2.13003		7230.4	546.453	0.0206577	1.05715		FALSE
7646.13	48829	232	2.05611		4534.81	528.623	0.0195616	1.6861		FALSE
8313.98	50902.9	228.5	2.13319		7716.82	654.071	0.0192664	1.07738		FALSE
8316.58	50910.8	234.5	2.1892		3908.73	448.24	0.0197723	2.12769		FALSE
8319.9	50920.9	276.5	2.5813		5339.51	653.335	0.0233137	1.55818		FALSE
8325.53	50938	325.5	3.03874		4772.38	783.583	0.0274452	1.74452		FALSE
8328.87	50948.2	366.5	3.4215		4528.26	908.017	0.0309022	1.83931		FALSE
8331.75	50957	410.5	3.87582		6129.69	768.964	0.0346121	1.35924		FALSE
8337.86	50975.5	497.5	4.69725		5769.79	1263.72	0.0419477	1.44509		FALSE
8340.95	50984.9	547.5	5.16934		6333.89	1373.45	0.0461636	1.31688		FALSE
8343.61	50993	632.5	5.97188		10074.7	1173.28	0.0533305	0.828178		FALSE
8353.49	51023	833.5	7.86967		7996.29	1081.32	0.0702782	1.04467		FALSE
8356.08	51030.9	841.5	7.9452		5542.82	2115.5	0.0709528	1.50755		FALSE
8360.05	51042.9	796.5	7.52033		4090.53	2061.69	0.0671585	2.04376		FALSE
8363.37	51053	809.5	7.64307		5019.76	2055.94	0.0682546	1.66609		FALSE
8375.88	51090.9	1095.5	10.3434		2604.12	7981.92	0.0923693	3.21639		FALSE
8378.55	51099	1198.5	11.3159		8513.52	3001.81	0.101054	0.984146		FALSE
8381.49	51107.9	1262.5	11.9202		3175.98	4034.85	0.10645	2.63902		FALSE
8384.78	51117.9	1318.5	12.4489		6752.48	2563.5	0.111172	1.24173		FALSE
8395.74	51151.1	2456.5	23.1936		762.256	39554.6	0.207125	11.0143		FALSE
8408.95	51191.1	855.5	8.07739		4416.92	2587.85	0.0721332	1.90381		FALSE
8412.89	51203	671.5	6.34011		8106.32	1248.56	0.0566189	1.03782		FALSE
8415.54	51211	590.5	5.57533		6451.76	1459.05	0.0497892	1.30438		FALSE
8419.48	51222.9	545.5	5.15046		7500.89	1323.88	0.0459949	1.12246		FALSE
8422.16	51231	504.5	4.76335		6639.12	962.427	0.0425379	1.26857		FALSE
8425.14	51240	512.5	4.83888		4307.43	1323.5	0.0432125	1.95596		FALSE
8428.71	51250.8	518.5	4.89553		2507.22	2547.39	0.0437184	3.36177		FALSE
8442.83	51293.4	311.5	2.94109		6597.53	587.742	0.0262648	1.2797		FALSE
8445.71	51302.1	294.5	2.78059		3682.53	569.448	0.0248314	2.29345		FALSE
8447.98	51309	270.5	2.55398		4249.59	680.645	0.0228078	1.98795		FALSE
8454.88	51329.8	226.5	2.13855		4406.17	434.776	0.0190978	1.91887		FALSE
8457.62	51338.1	213.5	2.01581		5364.15	518.031	0.0180017	1.57669		FALSE
8810.91	52393	215	2.1227		10922.2	394.286	0.0181282	0.8067		FALSE
8816.99	52411	231	2.28067		4419.34	692.008	0.0194772	1.99509		FALSE
8829.18	52447	281	2.77432		7751.18	538.955	0.0236931	1.13908		FALSE
8832.55	52456.9	326	3.2186		6298.42	796.334	0.0274874	1.40234		FALSE
8835.93	52466.9	364	3.59378		6645.34	890.675	0.0306914	1.32964		FALSE
8838.67	52475	422	4.16641		10108.7	981.947	0.0355818	0.874359		FALSE
8842.05	52485	482	4.75879		8412.78	876.851	0.0406408	1.05103		FALSE
8845.41	52494.9	550	5.43016		6196.81	1336.23	0.0463744	1.42741		FALSE
8848.16	52503	674	6.65441		9911.31	1640.34	0.0568297	0.892733		FALSE
8851.31	52512.3	693	6.842		4093.11	2240.81	0.0584317	2.16249		FALSE
8857.64	52530.9	504	4.976		6839.47	1225.77	0.0424958	1.29508		FALSE
8860.7	52540	404	3.9887		5412.07	1024.82	0.0340641	1.63721		FALSE
8863.76	52549	367	3.6234		7908.99	870.74	0.0309444	1.12072		FALSE
8867.15	52559	308	3.1089		9235.18	568.608	0.0259696	0.960149		FALSE
8876.64	52586.9	244	2.4629		4659.31	484.856	0.0205734	1.90514		FALSE
8894.99	52641	319	3.21994		7950.85	979.145	0.0268971	1.11875		FALSE
8898.4	52651	287	2.89693		11524.9	510.192	0.024199	0.772099		FALSE
8901.12	52659	268	2.70515		6743.1	499.56	0.022597	1.32003		FALSE
8904.52	52669	279	2.81618		7606.32	633.98	0.0235245	1.17067		FALSE
8907.91	52679	272	2.74553		8269.11	602.685	0.0229342	1.07725		FALSE
8911.31	52689	261	2.63449		8495.58	474.313	0.0220067	1.04894		FALSE
8914.04	52697	270	2.72534		8717.2	622.945	0.0227656	1.02258		FALSE
8917.44	52707	293	2.9575		9720.29	837.141	0.0247049	0.917405		FALSE
8920.53	52716	260	2.6244		6732.38	501.878	0.0219224	1.32502		FALSE
8923.57	52725	261	2.63449		4293.13	643.064	0.0220067	2.07857		FALSE
8926.97	52735	282	2.84646		9646.19	515.585	0.0237774	0.92544		FALSE
8936.51	52763	283	2.85656		10793.3	529.399	0.0238617	0.827971		FALSE
8972.66	52869	390	3.9366		8363.44	994.339	0.0328836	1.07284		FALSE
8982.21	52897	355	3.58331		6631.9	854.659	0.0299325	1.35439		FALSE
8985.63	52906.9	292	2.9474		3262.38	1617.59	0.0246206	2.75431		FALSE
9296.37	53809	622.25	6.46741		799.078	9695.21	0.0524663	11.6339		FALSE
9309.58	53847	325.5	3.38311		9356.35	837.168	0.0274452	0.995002		FALSE
9313.28	53857.6	305.5	3.17524		4205.27	626.678	0.0257589	2.21467		FALSE
9316.2	53866	303.5	3.15445		5330.41	792.778	0.0255902	1.74775		FALSE
9325.59	53893	329.5	3.42469		9510.3	658.411	0.0277825	0.980578		FALSE
9341.39	53938.4	663.5	6.89614		1914.3	5316.46	0.0559444	4.87978		FALSE
9344.38	53947	703.5	7.31188		6499.06	2252.14	0.059317	1.4378		FALSE
9347.4	53955.6	582.5	6.05426		2465.71	3876.77	0.0491147	3.79096		FALSE
9358.29	53986.9	308.5	3.20642		13424.6	614.831	0.0260118	0.697099		FALSE
9367.3	54012.8	236.5	2.45808		4634.72	639.283	0.019941	2.02112		FALSE
9374.35	54033	237.5	2.46848		9429	463.347	0.0200253	0.994205		FALSE
9395.3	54093	328.5	3.41429		9303.18	1023.14	0.0276981	1.0099		FALSE
9401.59	54111	345.5	3.59098		9835.21	861.351	0.0291315	0.955912		FALSE
9405.08	54121	357.5	3.71571		9562.17	1115.38	0.0301433	0.983571		FALSE
9408.57	54131	370.5	3.85082		8147.52	721.044	0.0312395	1.15478		FALSE
9412.36	54141.8	376.5	3.91318		2823.87	1253.06	0.0317454	3.33314		FALSE
9415.25	54150.1	407.5	4.3303		4893.19	835.627	0.0343592	1.92415		FALSE
9418.36	54159	473.5	5.03165		6286.15	1199.93	0.0399241	1.49827		FALSE
9421.59	54168.2	491.5	5.22292		5123.44	1001.93	0.0414418	1.83892		FALSE
9425.34	54178.9	573.5	6.0943		6821.93	1460.62	0.0483558	1.38162		FALSE
9428.14	54186.9	642.5	6.82753		5784.46	1704.96	0.0541737	1.62991		FALSE
9431.65	54197	731.5	7.77328		7315.66	1436.23	0.0616779	1.28924		FALSE
9435.1	54206.8	768.5	8.16647		5496.86	2056.45	0.0647976	1.71645		FALSE
9437.96	54215	895.5	9.51603		8834.36	2295.67	0.0755059	1.06832		FALSE
9441.44	54224.9	928.5	9.86671		6440.56	2463.64	0.0782884	1.46593		FALSE
9444.23	54232.9	1004.5	10.6743		6597.66	2051.65	0.0846965	1.43145		FALSE
9447.49	54242.2	1108.5	11.7795		6368.87	2959.48	0.0934654	1.48339		FALSE
9450.56	54251	1204.5	12.7996		7991.06	2449.77	0.10156	1.18264		FALSE
9460.31	54278.8	1619.5	17.2096		2120.68	12832.3	0.136551	4.46098		FALSE
9476.07	54323.8	2777.5	29.5151		1266.13	32678.1	0.234191	7.48426		FALSE
9478.6	54331	2843.5	30.2165		6529.02	7835.19	0.239755	1.45176		FALSE
9482.11	54341	2880.5	30.6096		8243.83	5978.24	0.242875	1.15021		FALSE
9485.01	54349.3	2861.5	30.4077		997.636	40850.1	0.241273	9.50749		FALSE
9508.79	54417	879.5	9.34601		4784.64	2406.58	0.0741568	1.98736		FALSE
9512.3	54427	831.5	8.83593		6531.9	2224.61	0.0701096	1.45628		FALSE
9515.81	54437	783.5	8.32586		5859.05	1598.66	0.0660624	1.62412		FALSE
9518.94	54445.9	724.5	7.6989		4709.63	1987.32	0.0610877	2.02117		FALSE
9522.14	54455	711.5	7.56075		4946.84	1882.83	0.0599916	1.92489		FALSE
9525.66	54465	663.5	7.05068		6290	1710.67	0.0559444	1.51441		FALSE
9529.14	54474.9	582.5	6.18994		5559.47	1561.75	0.0491147	1.71404		FALSE
9532.4	54484.1	530.5	5.63736		5023.64	1450.03	0.0447302	1.89751		FALSE
9535.5	54493	487.5	5.18042		5691.83	1290.81	0.0411046	1.67529		FALSE
9538.75	54502.2	432.5	4.59596		6094.95	1166.14	0.0364671	1.56502		FALSE
9557.33	54555	269.5	2.86384		9511.49	512.199	0.0227234	1.00482		FALSE
9560.84	54564.9	240.5	2.55567		8394.09	591.807	0.0202782	1.139		FALSE
9564.33	54574.8	208.5	2.21563		6344.67	414.599	0.0175801	1.50746		FALSE
9567.19	54583	199.5	2.11999		7500.03	479.866	0.0168212	1.27562		FALSE
9570.71	54593	193.5	2.05623		10300.2	350.768	0.0163153	0.929175		FALSE
9697.03	54950.2	234.5	2.54654		5680.12	917.477	0.0197723	1.70719		FALSE
9711.3	54990.4	464.5	5.04421		2387.59	2806.76	0.0391653	4.06741		FALSE
9714.03	54998.1	508.5	5.52202		6981.39	1048.11	0.0428752	1.39142		FALSE
9717.19	55007	553.5	6.0107		9438.45	1451.84	0.0466695	1.02953		FALSE
9720.72	55016.9	604.5	6.56453		5608.53	1620.04	0.0509696	1.7332		FALSE
9723.58	55025	655.5	7.11836		10112.4	1324.08	0.0552698	0.961552		FALSE
9756.34	55117.1	4193.5	45.539		536.478	113400	0.353583	18.1859		FALSE
9781.47	55187.7	950.5	10.3219		4619.24	3243.85	0.0801433	2.11755		FALSE
9785.48	55199	897.5	9.74634		9518.63	2413.38	0.0756745	1.02803		FALSE
9788.74	55208.1	855.5	9.29025		5487.24	2333.98	0.0721332	1.78391		FALSE
9792.17	55217.7	797.5	8.71997		4299.98	2199	0.0672428	2.27726		FALSE
9795.75	55227.8	758.5	8.29354		6626.1	1585.67	0.0639545	1.47836		FALSE
9798.98	55236.9	725.5	7.93271		5712.16	1941.01	0.061172	1.71546		FALSE
9801.85	55244.9	623.5	6.81743		5647.5	1286.6	0.0525717	1.73561		FALSE
9804.73	55253	564.5	6.17232		4471.6	1914.73	0.047597	2.19267		FALSE
9809.17	55265.4	515.5	5.63654		5368.22	1080.76	0.0434654	1.82727		FALSE
9812.33	55274.3	487.5	5.33039		4673.71	1352.44	0.0411046	2.09947		FALSE
9815.44	55283	492.5	5.38506		5336.3	1016.06	0.0415261	1.83937		FALSE
9818.97	55292.9	480.5	5.25385		7859.57	974.986	0.0405143	1.2493		FALSE
9821.84	55300.9	431.5	4.71808		4876.49	2418.85	0.0363828	2.01412		FALSE
9827.57	55317	345.5	3.77774		7409.22	927.608	0.0291315	1.3264		FALSE
9831.21	55327.2	314.5	3.43878		4481.66	836.907	0.0265177	2.19365		FALSE
9835.39	55338.8	265.5	2.90301		6827.9	533.444	0.0223862	1.44047		FALSE
9844.01	55363	212.5	2.3235		11138.9	373.663	0.0179174	0.88375		FALSE
10039.4	55907	202.5	2.24187		4856.69	549.412	0.0170742	2.06713		FALSE
10050.9	55938.9	308.5	3.4154		4767.74	844.462	0.0260118	2.10811		FALSE
10058.2	55959	394.5	4.3675		8462.58	1044.48	0.0332631	1.18854		FALSE
10061.1	55967	453.5	5.02069		6806.64	921.519	0.0382378	1.47812		FALSE
10070.4	55992.7	779.5	8.62983		1905.21	6018.43	0.0657251	5.28568		FALSE
10072.9	55999.7	770.5	8.53019		4351.16	2654.05	0.0649663	2.31498		FALSE
10076.9	56010.9	660.5	7.31238		7708.75	1736.94	0.0556914	1.3072		FALSE
10080.6	56020.9	525.5	5.8178		13569.1	1386.94	0.0443086	0.742905		FALSE
10083.5	56029	465.5	5.15354		6625.98	1209.14	0.0392496	1.52181		FALSE
10087.1	56039	388.5	4.30107		11156.6	757.498	0.0327572	0.904136		FALSE
10090.7	56049	337.5	3.73645		13557.5	672.406	0.028457	0.744287		FALSE
10093.6	56056.9	333.5	3.69217		5158.89	876.886	0.0281197	1.95654		FALSE
10097.2	56066.9	272.5	3.01684		4274.09	712.067	0.0229764	2.36241		FALSE
10099.4	56073	226.5	2.50758		4682.67	624.524	0.0190978	2.15676		FALSE
10273.9	56553	190.5	2.13399		8277.78	384.386	0.0160624	1.24114		FALSE
10276.8	56561	218.5	2.44765		10164.7	436.192	0.0184233	1.01103		FALSE
10280.4	56570.9	263.5	2.95174		5582.24	689.984	0.0222175	1.84163		FALSE
10283.4	56579	313.5	3.51185		5967.88	823.269	0.0264334	1.72312		FALSE
10287	56588.9	371.5	4.16156		6993.44	973.875	0.0313238	1.47095		FALSE
10290.6	56598.9	412.5	4.62085		6627.74	1115.31	0.0347808	1.55266		FALSE
10293.6	56607	438.5	4.9121		7297.8	1192.83	0.036973	1.41051		FALSE
10297.6	56617.9	485.5	5.4386		4651.34	1338.87	0.0409359	2.2139		FALSE
10300.9	56627	521.5	5.84187		9073.1	1079	0.0439713	1.13532		FALSE
10307.5	56645	633.5	7.0965		3793.55	3663.06	0.0534148	2.7171		FALSE
10311.1	56655	691.5	7.74622		5279.27	1944.13	0.0583052	1.95313		FALSE
10314.5	56664.3	748.5	8.38474		7298.94	1598.45	0.0631113	1.41316		FALSE
10318.4	56674.9	847.5	9.49374		5990.29	2359.69	0.0714587	1.72252		FALSE
10333.8	56717	1666.5	18.6682		1764.38	17705	0.140514	5.8569		FALSE
10336.4	56724.2	1710.5	19.1611		2291.16	10587	0.144224	4.51144		FALSE
10342.6	56741.1	1402.5	15.7109		5594.82	4703.54	0.118255	1.84861		FALSE
10346.3	56751.1	1108.5	12.4175		6143.26	3026.39	0.0934654	1.68417		FALSE
10349.9	56760.9	896.5	10.0426		6428.53	2372.85	0.0755902	1.60999		FALSE
10353.6	56770.9	681.5	7.6342		6277.67	1816.39	0.0574621	1.64927		FALSE
10357.2	56780.9	572.5	6.41318		6683.53	1512.46	0.0482715	1.54966		FALSE
10360.5	56789.9	457.5	5.12494		6015.45	1249.93	0.038575	1.72232		FALSE
10363.8	56798.9	400.5	4.48642		6348.11	1089.25	0.033769	1.63258		FALSE
10367.5	56809	412.5	4.75177		7043.26	1045.63	0.0347808	1.47198		FALSE
10370.5	56817	367.5	4.2334		6732.59	1212.61	0.0309865	1.54034		FALSE
10374.5	56828	312.5	3.59983		7132.45	664.661	0.0263491	1.45455		FALSE
10377.1	56835	312.5	3.59983		6931	1030.29	0.0263491	1.4972		FALSE
10389.5	56869	244.5	2.81651		4898.87	668.638	0.0206155	2.1208		FALSE
10405	56911	227.5	2.62068		6606.69	569.694	0.0191821	1.57491		FALSE
10408.6	56921	254.5	2.9317		9096.35	557.906	0.0214587	1.14427		FALSE
10412	56930.2	219.5	2.52852		6664.04	574.955	0.0185076	1.56242		FALSE
10415.9	56940.8	245.5	2.82803		7131.92	622.786	0.0206998	1.46047		FALSE
10419.3	56950	262.5	3.02386		6905.76	543.672	0.0221332	1.50878		FALSE
10422.6	56959	307.5	3.54223		11304.9	580.148	0.0259275	0.921956		FALSE
10425.5	56967	349.5	4.02605		6918.29	840.427	0.0294688	1.50695		FALSE
10429.2	56976.9	307.5	3.54223		5554.59	802.91	0.0259275	1.87758		FALSE
10432.5	56985.8	272.5	3.13905		6302.75	691.979	0.0229764	1.65522		FALSE
10436.5	56996.8	216.5	2.49396		6810.48	534.772	0.0182546	1.53242		FALSE
11093.3	58755	165	2.07613		7854.97	400.282	0.0139123	1.41226		FALSE
11179.1	58981	183	2.33661		6166.3	353.708	0.01543	1.81294		FALSE
11182.6	58990.1	157	2.00463		5616.19	379.951	0.0132378	1.99114		FALSE
12584.5	62565	156	2.26478		4995.02	421.116	0.0131535	2.51941		FALSE
13133.7	63911.3	135	2.02011		4175.7	425.197	0.0113828	3.14526		FALSE
13138.4	63922.8	192	2.87304		5908.44	545.14	0.0161889	2.22367		FALSE
13141.9	63931.3	216	3.23217		5654.21	664.897	0.0182125	2.32427		FALSE
13145.9	63941	297	4.44424		9590.88	634.083	0.0250422	1.37067		FALSE
13149.7	63950.1	324	4.84826		5724.52	956.49	0.0273187	2.29708		FALSE
13153.4	63959.1	355	5.31214		5365.18	1135.03	0.0299325	2.45162		FALSE
13157	63967.8	376	5.62638		5929.55	897.383	0.0317032	2.21889		FALSE
13160.4	63976	343	5.13257		6379.06	1039.14	0.0289207	2.06306		FALSE
13164.4	63985.7	301	4.50409		6010.49	904.294	0.0253794	2.19023		FALSE
13168.4	63995.6	243	3.6362		4998.31	756.753	0.020489	2.63458		FALSE
13172.1	64004.6	207	3.0975		5888.25	482.704	0.0174536	2.23702		FALSE
13175.6	64013	194	2.90297		9368.5	546.041	0.0163575	1.40638		FALSE
13179.7	64022.9	168	2.51391		8636.64	441.424	0.0141653	1.52603		FALSE
13183.1	64031	134	2.00514		7288.9	370.345	0.0112985	1.80865		FALSE
13187.2	64041	136	2.03507		7904.51	290.899	0.0114671	1.66831		FALSE

## Sheet: ICDC_1-1_0_B1_1
Spectrum: ICDC 1-1\0_B1\1 1SLin, "Baseline subt." (D:\Data\BioTyperRealTimeProcessing\China CDC\20121015leizhihelindanbaojun\ICDC 1-1\0_B1\1)
m/z	time	Intens.	SN	Quality Fac.	Res.	Area	Rel. Intens.	FWHM	Chi^2	Bk. Peak
2049.34	25485.7	220	2.1319		2979.95	236.629	0.0208033	0.68771		FALSE
2050.86	25494.9	236	2.28695		2845.98	248.83	0.0223163	0.720617		FALSE
2531.27	28271.7	891	8.46914		506.96	5836.9	0.0842533	4.99305		FALSE
2537.69	28306.9	225	2.13867		3727.38	229.832	0.0212761	0.680824		FALSE
2838.44	29910.8	1589.5	14.8463		384.976	12562.6	0.150304	7.37303		FALSE
2965.91	30564.9	278.5	2.60762		1290.65	838.749	0.0263351	2.298		FALSE
2967.58	30573.4	220.5	2.06456		3104.35	304.559	0.0208506	0.955942		FALSE
3154.65	31508.4	1245.5	11.6617		534.344	9571.39	0.117775	5.90379		FALSE
3253.26	31990.1	235.188	2.16181		3230.74	304.603	0.0222394	1.00697		FALSE
3255.09	31998.9	264.625	2.4324		3195.33	392.853	0.025023	1.0187		FALSE
3282.52	32131.6	410	3.76866		1165.09	1250.1	0.0387698	2.8174		FALSE
3283.81	32137.8	382	3.51129		1218.76	1151.59	0.0361221	2.69439		FALSE
3364.29	32523.8	443	4.07486		1066.64	1802.4	0.0418903	3.1541		FALSE
3491.76	33126	1638	14.9122		518.65	12335.6	0.15489	6.73239		FALSE
3622.65	33733	246	2.18909		2175.89	633.167	0.0232619	1.6649		FALSE
3624.81	33742.9	318	2.8298		4352.63	477.003	0.0300702	0.832787		FALSE
3632.52	33778.3	2822	25.1122		683.205	19032.1	0.266849	5.31688		FALSE
3640.3	33814	444	3.95104		3989.32	862.392	0.0419848	0.912513		FALSE
4157.57	36107.1	900.062	7.65263		676.574	6521.52	0.0851103	6.14503		FALSE
4164.07	36135	350.062	2.97635		4561.66	582.237	0.0331021	0.91284		FALSE
4168.72	36155	293.062	2.49172		5022.14	485.01	0.0277121	0.830069		FALSE
4175.44	36183.7	489.062	4.15817		4055.1	849.504	0.046246	1.02968		FALSE
4196.5	36273.8	2863.06	24.3427		676.491	28574.7	0.270732	6.20334		FALSE
4207.99	36322.8	473.062	4.02214		5812.11	803.001	0.044733	0.724003		FALSE
4214.59	36351	291.062	2.47471		4224.21	481.669	0.027523	0.997722		FALSE
4216.98	36361.2	260.062	2.21114		3112.84	458.523	0.0245916	1.35471		FALSE
4290.69	36673.9	1777.06	14.9319		570.792	17048.2	0.16804	7.51709		FALSE
4290.7	36674	1794.06	15.0747		573.621	17048.2	0.169647	7.48003		FALSE
4425.47	37239	365.062	3.03907		753.922	2547.84	0.0345205	5.86994		FALSE
4481.65	37472	263.062	2.18994		3238.05	441.853	0.0248753	1.38406		FALSE
4648.19	38154.3	937	7.69368		889.918	6740.78	0.0886031	5.22317		FALSE
4655.76	38185	248	2.03632		5270.82	347.203	0.023451	0.883308		FALSE
4671.93	38250.5	771	6.26647		840.559	6144.15	0.0729061	5.55812		FALSE
4714.74	38423.5	310	2.51959		3445.18	651.263	0.0293137	1.3685		FALSE
4717.07	38432.9	342	2.77968		5140.44	465.935	0.0323397	0.917639		FALSE
4719.56	38442.9	396	3.21858		3962.07	701.842	0.0374459	1.19119		FALSE
4721.62	38451.2	402	3.26734		3404.6	772.476	0.0380133	1.38683		FALSE
4724.03	38460.9	465	3.77939		4929.45	650.999	0.0439706	0.958328		FALSE
4726.51	38470.9	531	4.31582		4870.09	933.415	0.0502116	0.970518		FALSE
4728.51	38479	621	5.04731		8566.99	1136.22	0.058722	0.551946		FALSE
4739.04	38521.3	2652	21.5547		1026.04	16825.2	0.250774	4.61877		FALSE
4741.44	38531	2660	21.6197		7248.82	3895.41	0.251531	0.654098		FALSE
4743.36	38538.7	2742	22.2862		1152.77	18224	0.259285	4.11475		FALSE
4995.97	39541	270.5	2.17395		4897.74	356.121	0.0255786	1.02006		FALSE
4998.2	39549.7	258.5	2.07751		2911.43	607.409	0.0244439	1.71675		FALSE
5001.08	39561	275.5	2.21414		9077.99	372.585	0.0260514	0.550902		FALSE
5004.13	39572.9	332.5	2.67223		2641.88	754.666	0.0314413	1.89415		FALSE
5009.24	39592.9	480.5	3.86168		4794.89	874.428	0.0454363	1.0447		FALSE
5011.46	39601.6	584.5	4.6975		5214.41	1090.51	0.0552706	0.961078		FALSE
5013.85	39610.9	741.5	5.95928		5291.97	1347.74	0.0701165	0.947445		FALSE
5016.2	39620.1	816.5	6.56204		3786.44	1592.61	0.0772086	1.32478		FALSE
5018.46	39629	852.5	6.85136		5348.73	1601.27	0.0806128	0.938253		FALSE
5021.02	39639	878.5	7.06032		4165.77	1286.56	0.0830713	1.20531		FALSE
5027.99	39666.2	1504.5	12.0914		1311.54	9179.3	0.142266	3.83367		FALSE
5030.22	39674.9	1447.5	11.6333		5120.02	2193.66	0.136876	0.982461		FALSE
5036.19	39698.2	1847.5	14.848		961.097	16992.3	0.1747	5.24005		FALSE
5043.79	39727.8	1327.5	10.6688		4295.61	2031.29	0.125529	1.17417		FALSE
5049.04	39748.3	1635.5	13.1442		2363.65	6829.86	0.154654	2.13612		FALSE
5055.42	39773.1	2072.5	16.6562		1246.89	11784.6	0.195976	4.05441		FALSE
5057.06	39779.5	2070.5	16.6402		3641.61	4201.9	0.195787	1.38869		FALSE
5069.89	39829.5	9730.5	78.0166		665.814	99820.6	0.92012	7.61457		FALSE
5083.14	39881	1032.5	8.27831		7299.05	1506.75	0.0976336	0.696411		FALSE
5088.3	39901	1092.5	8.75937		4007.22	2097.28	0.103307	1.26978		FALSE
5090.53	39909.6	1197.5	9.60124		3339.43	2389.33	0.113236	1.52437		FALSE
5092.53	39917.4	1126.5	9.03198		854.688	9937.58	0.106522	5.95835		FALSE
5106.59	39971.9	641.5	5.14338		4181.76	1268.19	0.0606605	1.22116		FALSE
5110.95	39988.8	567.5	4.55006		3926.21	1122.68	0.053663	1.30175		FALSE
5113.24	39997.7	513.5	4.11711		3943.1	976.894	0.0485568	1.29676		FALSE
5115.64	40007	427.5	3.42758		4849.94	809.931	0.0404246	1.05479		FALSE
5118.22	40017	401.5	3.21912		3817.68	744.377	0.037966	1.34066		FALSE
5120.81	40027	363.5	2.91445		3753.59	538.08	0.0343727	1.36424		FALSE
5123.14	40036	340.5	2.73004		3030.43	677.206	0.0321978	1.69056		FALSE
5126.11	40047.5	352.5	2.82625		3575.42	665.403	0.0333325	1.43371		FALSE
5128.31	40056	359.5	2.88238		3852.86	535.549	0.0339945	1.33104		FALSE
5130.63	40065	382.5	3.06678		4258.26	711.14	0.0361694	1.20487		FALSE
5132.97	40074	346.5	2.77815		4019.73	664.096	0.0327652	1.27694		FALSE
5135.47	40083.7	323.5	2.59374		4829.47	475.945	0.0305903	1.06336		FALSE
5137.88	40093	334.5	2.68193		5464.39	601.05	0.0316305	0.940247		FALSE
5140.24	40102.1	309.5	2.48149		4974.99	453.634	0.0292664	1.03322		FALSE
5142.73	40111.7	356.5	2.85832		4822.87	640.045	0.0337108	1.06632		FALSE
5145.13	40121	417.5	3.3474		4903.24	600.91	0.039479	1.04933		FALSE
5147.46	40130	448.5	3.59595		4984.38	678.207	0.0424103	1.03272		FALSE
5149.79	40139	488.5	3.91666		4974.73	943.516	0.0461928	1.03519		FALSE
5152.38	40148.9	466.5	3.74027		3203.9	923.934	0.0441124	1.60816		FALSE
5154.96	40158.9	507.5	4.069		4608.88	751.996	0.0479894	1.11849		FALSE
5169.16	40213.7	2665.5	21.3713		824.634	26470.2	0.252051	6.26844		FALSE
5176.52	40242	901.5	7.22799		3064.78	3355.89	0.0852462	1.68903		FALSE
5190.3	40295	367.5	2.94652		2744.13	709.152	0.034751	1.89142		FALSE
5192.38	40303	318.5	2.55365		3621.75	619.759	0.0301175	1.43367		FALSE
5194.99	40313	321.5	2.5777		6184.67	441.981	0.0304012	0.839978		FALSE
5197.59	40323	296.5	2.37949		5210.65	428.6	0.0280372	0.997493		FALSE
5199.87	40331.7	287.5	2.30726		4725.34	558.892	0.0271861	1.10042		FALSE
5202.09	40340.3	287.5	2.30726		4249.41	432.893	0.0271861	1.22419		FALSE
5208.53	40365	315.5	2.53197		3191.98	597.962	0.0298338	1.63176		FALSE
5213.82	40385.3	547.5	4.39383		1710.41	2120.34	0.0517718	3.04829		FALSE
5215.8	40392.9	536.5	4.30555		3481.38	1769.61	0.0507317	1.4982		FALSE
5221	40412.8	363.5	2.91718		3949.17	707.755	0.0343727	1.32205		FALSE
5223.13	40421	321.5	2.58012		5199.73	476.252	0.0304012	1.0045		FALSE
5230.4	40448.8	389.5	3.12584		970.879	2717.03	0.0368313	5.38729		FALSE
5436.64	41230.9	288.5	2.30035		3474.7	609.559	0.0272807	1.56464		FALSE
5462.54	41328.1	334.5	2.66713		3473.05	505.548	0.0316305	1.57284		FALSE
5464.46	41335.3	387.5	3.08973		3348.65	977.182	0.0366422	1.63184		FALSE
5470.86	41359.2	524.5	4.18209		1184.83	3649.82	0.0495969	4.61743		FALSE
5801.49	42579.2	554.75	4.40977		939.986	4381.2	0.0524574	6.17189		FALSE
5806.92	42599	344.5	2.73847		7665.98	492.071	0.0325761	0.757493		FALSE
5892.79	42910	256.5	2.03895		4291.38	493.647	0.0242547	1.37317		FALSE
5895.28	42919	277.5	2.20588		4556.68	520.663	0.0262405	1.29377		FALSE
5897.5	42927	264.5	2.10254		4844.97	395.863	0.0250112	1.21724		FALSE
5915.81	42993	285.5	2.24588		6270.58	425.4	0.026997	0.943423		FALSE
5918.3	43001.9	356.5	2.80441		4775.88	698.791	0.0337108	1.23921		FALSE
5920.8	43010.9	464.5	3.65399		5300.2	943.373	0.0439233	1.11709		FALSE
5923.04	43019	462.5	3.63825		6712.05	734.462	0.0437342	0.882448		FALSE
5925.79	43028.9	475.5	3.74052		6225.65	743.145	0.0449635	0.951835		FALSE
5927.48	43035	463.5	3.64612		4572.53	753.287	0.0438288	1.29632		FALSE
5938.68	43075.3	1787.5	14.0614		738.947	18644.9	0.169027	8.03669		FALSE
5948.01	43108.8	384.5	3.02467		5413.89	713.068	0.0363585	1.09866		FALSE
5950.58	43118	272.5	2.14362		4471.87	525.912	0.0257677	1.33067		FALSE
5955.86	43137	257.5	2.02562		5944.64	410.153	0.0243493	1.00189		FALSE
5961.1	43155.8	285.5	2.24588		4562.6	539.238	0.026997	1.30651		FALSE
5963.65	43164.9	291.5	2.29308		5753.06	507.594	0.0275644	1.0366		FALSE
6022.29	43374.8	254.5	2.00202		4939.02	472.596	0.0240656	1.21933		FALSE
6027.39	43393	286.5	2.25375		8095.68	411.095	0.0270916	0.744519		FALSE
6030.43	43403.8	347.5	2.73361		4784.37	678.252	0.0328597	1.26044		FALSE
6035.96	43423.6	1221.5	9.60893		2044.26	4808.49	0.115506	2.95264		FALSE
6037.67	43429.6	1195.5	9.4044		1721.17	6500.95	0.113047	3.50788		FALSE
6279.34	44283	494.5	3.93207		6009.68	982.773	0.0467601	1.04487		FALSE
6282.43	44293.8	553.5	4.40122		4462.61	1160.14	0.0523392	1.40779		FALSE
6285.05	44302.9	601.5	4.7829		3622.74	1002.28	0.0568781	1.73489		FALSE
6287.9	44312.9	739.5	5.88022		4945.71	1548.95	0.0699274	1.27138		FALSE
6314.64	44406.2	7638.5	60.7384		706.86	116719	0.7223	8.93336		FALSE
6336.25	44481.5	1185.5	9.42664		2045.95	5106.05	0.112101	3.09697		FALSE
6344.24	44509.3	874.5	6.95369		6926.78	2373.45	0.0826931	0.915899		FALSE
6352.36	44537.6	743.5	5.91203		1404.55	4269.51	0.0703057	4.52269		FALSE
6373.66	44611.5	352.5	2.81838		4930.89	926.684	0.0333325	1.2926		FALSE
6376.37	44621	323.5	2.58652		8308.84	653.653	0.0305903	0.76742		FALSE
6379.04	44630.2	277.5	2.21873		5112.77	575.58	0.0262405	1.24767		FALSE
6581.43	45327	269.5	2.15214		1745.08	1323.21	0.025484	3.77143		FALSE
6625.7	45478	309.5	2.47156		5300.65	785.584	0.0292664	1.24998		FALSE
6631.52	45497.8	410.5	3.27812		4084.19	1620.41	0.038817	1.6237		FALSE
6634.81	45509	508.5	4.06071		4769.03	1088.27	0.048084	1.39123		FALSE
6641.04	45530.2	812.5	6.48835		2235.41	3978.69	0.0768303	2.97083		FALSE
6642.45	45535	849.5	6.78382		5646.92	1874.74	0.0803291	1.1763		FALSE
6653.16	45571.4	1303.5	10.4093		889.647	14706.2	0.123259	7.47843		FALSE
6663.89	45607.8	500.5	3.99683		4813.76	1373.28	0.0473275	1.38434		FALSE
6678.95	45658.9	661.5	5.30129		1479.52	5158.52	0.0625517	4.51428		FALSE
6681.63	45668	622.5	4.98874		5664.91	1733.46	0.0588639	1.17948		FALSE
6684.27	45677	569.5	4.56399		4029.7	1299.27	0.0538522	1.65875		FALSE
6695.49	45715	528.5	4.23542		6084.46	885.709	0.0499752	1.10043		FALSE
6698.12	45723.9	497.5	3.98698		4567.06	1127.97	0.0470438	1.46661		FALSE
6700.81	45733	478.5	3.83472		3821.04	1105.96	0.0452472	1.75366		FALSE
6704.32	45744.9	503.5	4.03507		3683.91	1159.85	0.0476112	1.81989		FALSE
6709.65	45762.9	572.5	4.58804		4424.7	986.789	0.0541358	1.51641		FALSE
6714.97	45780.9	786.5	6.30304		4361.6	3565.75	0.0743718	1.53957		FALSE
6717.9	45790.8	831.5	6.66367		5525.03	1888.38	0.078627	1.2159		FALSE
6720.32	45799	850.5	6.81594		5621.61	1447.03	0.0804236	1.19544		FALSE
6723.27	45809	847.5	6.7919		7311.79	1934.6	0.0801399	0.91951		FALSE
6734.63	45847.4	2130.5	17.0739		729.939	30519.7	0.201461	9.22629		FALSE
6750.1	45899.6	530.5	4.25145		5204.94	923.068	0.0501643	1.29686		FALSE
6753.17	45909.9	554.5	4.44378		4866.04	1232.27	0.0524337	1.38782		FALSE
6755.85	45919	564.5	4.52392		3716.89	1585.8	0.0533794	1.81761		FALSE
6761.76	45938.9	520.5	4.17131		6486.95	887.788	0.0492187	1.04236		FALSE
6764.38	45947.7	555.5	4.4518		5529.06	1214.67	0.0525283	1.22342		FALSE
6773.1	45977.1	1469.5	11.7766		826.358	16515.4	0.138957	8.19632		FALSE
6786.71	46022.9	309.5	2.48034		3443.76	669.497	0.0292664	1.97072		FALSE
6790.28	46034.9	291.5	2.33609		3762.02	602.071	0.0275644	1.80495		FALSE
6792.67	46043	285.5	2.28801		5944.13	455.621	0.026997	1.14275		FALSE
6795.05	46051	302.5	2.42425		5313.22	635.802	0.0286045	1.2789		FALSE
6798.25	46061.7	280.5	2.24794		4480.05	578.981	0.0265242	1.51745		FALSE
6801	46071	258.5	2.07163		5191.44	415.955	0.0244439	1.31004		FALSE
7168.79	47291	287.25	2.32871		6039.83	624.103	0.0271625	1.18692		FALSE
7171.24	47299	334.25	2.70973		9453.72	721.466	0.0316068	0.758563		FALSE
7177.34	47319	494.25	4.00683		1471.14	3870.67	0.0467365	4.87876		FALSE
7200.78	47395.6	456.25	3.69877		4744.49	1054.58	0.0431432	1.51771		FALSE
7203.89	47405.8	503.25	4.0798		4652.8	1175.49	0.0475875	1.54829		FALSE
7206.7	47414.9	623.25	5.05262		5684.53	1384.64	0.0589348	1.26777		FALSE
7209.16	47423	687.25	5.57147		6417.07	1172.56	0.0649866	1.12344		FALSE
7212.22	47433	819.25	6.64158		5374.42	1835.37	0.0774686	1.34195		FALSE
7215.27	47442.9	1026.25	8.31971		5102.53	2287.86	0.0970426	1.41406		FALSE
7217.74	47451	1154.25	9.35739		5362.74	2674.8	0.109146	1.34591		FALSE
7220.57	47460.2	1241.25	10.0627		4546.09	2898	0.117373	1.5883		FALSE
7223.81	47470.8	1316.25	10.6707		4459.38	3119.25	0.124465	1.61991		FALSE
7226.27	47478.8	1334.25	10.8166		4999.91	3157.21	0.126167	1.44528		FALSE
7228.77	47486.9	1289.25	10.4518		4073.26	3095.37	0.121912	1.77469		FALSE
7234.55	47505.8	1301.25	10.5491		6070.4	2359.4	0.123047	1.19177		FALSE
7237.35	47514.9	1367.25	11.0842		14858.5	2487.06	0.129288	0.487087		FALSE
7254.25	47570	2824.25	22.8959		961.778	35226.9	0.267062	7.54255		FALSE
7268.35	47615.9	10575.2	85.7325		679.535	168850	1	10.6961		FALSE
7289.04	47683.1	1604.25	13.0055		2212.91	9217.67	0.151699	3.29387		FALSE
7295.16	47702.9	1390.25	11.2706		4707.01	3297.15	0.131463	1.54985		FALSE
7298.53	47713.9	1248.25	10.1194		5461.41	2274.51	0.118035	1.33638		FALSE
7301.1	47722.2	1172.25	9.50331		5275.77	2788.11	0.110848	1.38389		FALSE
7304.39	47732.9	1121.25	9.08986		4333.8	2699.86	0.106026	1.68545		FALSE
7310.91	47754.1	934.25	7.57387		6372.67	1695.17	0.0883431	1.14723		FALSE
7319.83	47783	664.25	5.38513		4987.34	1555.96	0.0628118	1.46768		FALSE
7322.92	47793	623.25	5.05274		4675.06	1127.58	0.0589348	1.56638		FALSE
7328.71	47811.7	608.25	4.93113		4918.09	1427.18	0.0575164	1.49015		FALSE
7331.56	47821	574.25	4.65549		5380.65	1330.11	0.0543013	1.36258		FALSE
7334.64	47830.9	514.25	4.16907		7089.35	1192.88	0.0486277	1.0346		FALSE
7337.43	47840	464.25	3.76371		3992.11	1320.39	0.0438997	1.83799		FALSE
7340.81	47850.9	414.25	3.35836		4829.57	946.658	0.0391717	1.51997		FALSE
7343.67	47860.2	369.25	2.99354		5016.77	854.377	0.0349164	1.46382		FALSE
7346.4	47869	368.25	2.98543		5591.49	831.554	0.0348219	1.31385		FALSE
7350.06	47880.8	349.25	2.8314		4284.96	621.738	0.0330252	1.71532		FALSE
7353.17	47890.9	323.25	2.62061		4142.2	756.38	0.0305667	1.77519		FALSE
7355.99	47900	306.25	2.48279		4724	856.783	0.0289591	1.55715		FALSE
7358.77	47909	276.25	2.23958		6766.16	483.128	0.0261223	1.08758		FALSE
7361.85	47919	265.25	2.1504		5181.79	609.991	0.0250821	1.42072		FALSE
7364.94	47928.9	273.25	2.21526		4956.24	614.961	0.0258386	1.48599		FALSE
7367.99	47938.8	280.25	2.27201		4470.75	641.644	0.0265006	1.64804		FALSE
7370.53	47947	296.25	2.40172		4771.36	638.252	0.0280135	1.54474		FALSE
7404	48055	284.25	2.30444		6781.39	757.346	0.0268788	1.09181		FALSE
7551.34	48527.4	428.25	3.51561		1581.64	2675.81	0.0404955	4.77438		FALSE
7558.07	48548.9	329.25	2.70289		8932.34	875.647	0.031134	0.846146		FALSE
7561.22	48558.9	257.25	2.11183		10013.9	436.976	0.0243257	0.755076		FALSE
8296.25	50849	232.25	2.03193		7906.61	396.229	0.0219617	1.04928		FALSE
8299.52	50858.9	249.25	2.18066		6896.46	554.504	0.0235692	1.20345		FALSE
8302.17	50867	272.25	2.38188		7215.41	601.968	0.0257441	1.15062		FALSE
8305.41	50876.8	291.25	2.54811		5392.89	529.744	0.0275407	1.54006		FALSE
8308.46	50886.1	304.25	2.66185		5136.13	721.231	0.02877	1.61765		FALSE
8311.58	50895.6	345.25	3.02055		6440.72	793.002	0.032647	1.29047		FALSE
8314.65	50905	378.25	3.30926		7513.4	681.405	0.0357675	1.10664		FALSE
8317.94	50915	409.25	3.58048		6359.76	992.672	0.0386988	1.3079		FALSE
8331.45	50956	685.25	6.10201		2113.42	4290.92	0.0647975	3.94217		FALSE
8334.59	50965.6	757.25	6.74316		5780.37	2360.14	0.0716059	1.44188		FALSE
8337.68	50975	825.25	7.34868		5604.33	1561.68	0.078036	1.48772		FALSE
8340.62	50983.9	841.25	7.49116		4588.72	2147.86	0.0795489	1.81763		FALSE
8343.6	50993	935.25	8.32821		6184.59	2311.74	0.0884376	1.34909		FALSE
8346.89	51003	992.25	8.83578		6229.98	2473.06	0.0938276	1.33979		FALSE
8349.78	51011.7	1055.25	9.39679		5056.27	2697.32	0.0997849	1.65137		FALSE
8352.82	51021	1126.25	10.029		6904.25	2818.76	0.106499	1.20981		FALSE
8359.38	51040.9	1123.25	10.0023		4998.49	2905.38	0.106215	1.67238		FALSE
8378.29	51098.2	1719.25	15.3096		1653.02	18768.8	0.162573	5.06849		FALSE
8381.14	51106.9	1805.25	16.0754		5206.82	4634.37	0.170705	1.60965		FALSE
8384.21	51116.2	1907.25	16.9837		5976.81	4878.7	0.18035	1.40279		FALSE
8395.15	51149.3	3315.25	29.5216		634.691	65511.2	0.313491	13.2271		FALSE
8428.75	51250.9	767.25	6.83221		5793.03	1967.14	0.0725515	1.45498		FALSE
8431.42	51259	746.25	6.6452		5046.53	1851.42	0.0705657	1.67073		FALSE
8434.72	51269	646.25	5.75472		10779.3	1193.55	0.0611097	0.782495		FALSE
8438.02	51278.9	590.25	5.25606		5054.99	1795.78	0.0558143	1.66924		FALSE
8441.35	51289	520.25	4.63272		6974.4	960.78	0.0491951	1.21033		FALSE
8444	51297	448.25	3.99158		6967.83	1081.18	0.0423867	1.21185		FALSE
8447.47	51307.4	380.25	3.38605		4092.2	955.959	0.0359566	2.06428		FALSE
8450.62	51317	351.25	3.12781		4746.23	670.03	0.0332143	1.78049		FALSE
8453.67	51326.2	327.25	2.91409		5554.55	821.662	0.0309449	1.52194		FALSE
8464.54	51359	255.25	2.27295		5984.68	618.888	0.0241365	1.41437		FALSE
8467.62	51368.2	258.25	2.29966		5951.56	600.315	0.0244202	1.42276		FALSE
8470.82	51377.9	241.25	2.14828		5864.08	580.614	0.0228127	1.44453		FALSE
8473.84	51387	259.25	2.30857		6601.51	462.392	0.0245148	1.28362		FALSE
8477.16	51397	269.25	2.39762		9861.54	445.542	0.0254604	0.859618		FALSE
8841.38	52483	316.5	2.97356		4047.67	773.322	0.0299284	2.18431		FALSE
8848.1	52502.8	424.5	3.98824		6525.26	839.265	0.0401409	1.35598		FALSE
8850.86	52511	460.5	4.32646		6388.35	1467.94	0.0435451	1.38547		FALSE
8854.21	52520.8	436.5	4.10098		6379.68	1052.86	0.0412756	1.38788		FALSE
8857.3	52530	366.5	3.44332		6333.97	708.451	0.0346564	1.39838		FALSE
8860.13	52538.3	292.5	2.74808		4992.11	735.304	0.0276589	1.77483		FALSE
8863.45	52548.1	254.5	2.39106		6276.16	586.513	0.0240656	1.41224		FALSE
8866.8	52558	227.5	2.17776		5731.8	429.369	0.0215125	1.54695		FALSE
8890.24	52627	249.5	2.38836		4574.28	733.934	0.0235928	1.94353		FALSE
8893.63	52636.9	243.5	2.33092		7149.07	539.4	0.0230255	1.24403		FALSE
8896.36	52645	215.5	2.06289		4876.08	398.471	0.0203778	1.82449		FALSE
8942.65	52781	213.5	2.04374		9791.33	439.18	0.0201886	0.913323		FALSE
8952.55	52810	217.5	2.08203		5560.63	537.267	0.0205669	1.60999		FALSE
8955.6	52819	229.5	2.1969		4628.43	588.723	0.0217016	1.93491		FALSE
8959.26	52829.7	285.5	2.73297		5940.3	549.009	0.026997	1.50822		FALSE
8962.48	52839.2	321.5	3.07758		4699.74	819.763	0.0304012	1.90702		FALSE
8965.8	52848.9	304.5	2.91485		4025.24	782.032	0.0287936	2.2274		FALSE
8968.56	52857	282.5	2.70425		6602.05	518.07	0.0267133	1.35845		FALSE
8971.97	52867	232.5	2.22562		5859.1	410.13	0.0219853	1.53129		FALSE
9158.6	53410.9	224.5	2.17497		4674.48	552.497	0.0212288	1.95928		FALSE
9160.69	53417	210.5	2.03933		3674.31	414.125	0.019905	2.49317		FALSE
9254.74	53689	247.5	2.42751		8920.37	623.5	0.0234037	1.03748		FALSE
9260.98	53707	277.5	2.72176		11170.1	734.795	0.0262405	0.829087		FALSE
9267.23	53725	346.5	3.39852		4140.2	1255.33	0.0327652	2.23835		FALSE
9270.61	53734.8	386.5	3.79084		4724.09	1027.55	0.0365476	1.96241		FALSE
9277.6	53754.9	545.5	5.35033		5316.2	1427.02	0.0515827	1.74516		FALSE
9295.14	53805.4	1480.5	14.5209		693.934	31469.5	0.139997	13.3948		FALSE
9314.45	53861	817.5	8.01814		12789.6	1631.88	0.0773031	0.728285		FALSE
9320.71	53879	762.5	7.4787		6851.68	1556.97	0.0721023	1.36035		FALSE
9326.98	53897	816.5	8.00834		5319.29	2769.55	0.0772086	1.75342		FALSE
9343.68	53945	1230.5	12.0689		6151.27	3354.01	0.116357	1.51899		FALSE
9346.34	53952.6	1191.5	11.6864		2381.73	6030.36	0.112669	3.92418		FALSE
9352.46	53970.2	916.5	8.98915		4189.23	2993.4	0.0866646	2.2325		FALSE
9356.25	53981.1	782.5	7.67486		5817.96	2091.91	0.0739935	1.60817		FALSE
9359.71	53991	721.5	7.07656		5523.56	1906.98	0.0682253	1.69451		FALSE
9365.99	54009	624.5	6.12518		8868.94	1252.17	0.059053	1.05604		FALSE
9371.56	54025	581.5	5.70343		4611.13	1575.12	0.0549869	2.03238		FALSE
9375.06	54035	568.5	5.57592		4245.61	1163.29	0.0537576	2.20818		FALSE
9378.93	54046.1	585.5	5.74266		4501.61	1574.68	0.0553651	2.08346		FALSE
9381.62	54053.8	591.5	5.80151		5024.79	1589.98	0.0559325	1.86707		FALSE
9384.83	54063	587.5	5.76227		4664.68	1579.14	0.0555542	2.01189		FALSE
9388.66	54074	581.5	5.70343		4431.38	1202.07	0.0549869	2.11868		FALSE
9391.11	54081	593.5	5.82112		4716.33	1615.36	0.0561216	1.99119		FALSE
9395.97	54094.9	602.5	5.9094		4685.64	1638.94	0.0569726	2.00527		FALSE
9398.78	54102.9	634.5	6.22326		6558.9	1287.83	0.0599986	1.43298		FALSE
9402.26	54112.9	673.5	6.60577		5473.93	1812.17	0.0636864	1.71764		FALSE
9409.27	54133	747.5	7.33158		4692.41	2478.56	0.0706839	2.00521		FALSE
9412.74	54142.9	788.5	7.73371		4667.67	2159.51	0.0745609	2.01658		FALSE
9419.74	54162.9	904.5	9.00429		6211.5	2424.09	0.0855299	1.5165		FALSE
9422.56	54171	994.5	9.90024		9554.76	2606.74	0.0940403	0.986164		FALSE
9426.03	54180.9	1032.5	10.2785		4575.5	2789.42	0.0976336	2.06011		FALSE
9432.35	54199	1238.5	12.3293		2948.81	7226.31	0.117113	3.19869		FALSE
9436.45	54210.7	1357.5	13.5139		4037.22	4548.1	0.128366	2.33737		FALSE
9443.56	54231	1610.5	16.0325		2340.75	8421.23	0.15229	4.03441		FALSE
9447.55	54242.4	1771.5	17.6353		4388.57	5935.87	0.167514	2.15276		FALSE
9457.27	54270.1	2282.5	22.7223		1853.65	18646.2	0.215834	5.10198		FALSE
9467.32	54298.8	3080.5	30.6663		1943.31	24329.2	0.291293	4.87176		FALSE
9477.11	54326.7	4003.5	39.8548		1774.87	33265.6	0.378573	5.33962		FALSE
9480.47	54336.3	4172.5	41.5372		4103.19	11507.3	0.394553	2.31051		FALSE
9483.35	54344.5	4359.5	43.3988		690.517	85464.7	0.412236	13.7337		FALSE
9512.29	54426.9	1355.5	13.494		4699.71	4636.29	0.128177	2.02402		FALSE
9515.8	54436.9	1279.5	12.7374		5691.06	3498.82	0.12099	1.67206		FALSE
9520.03	54449	1208.5	12.0306		4924.23	2506.65	0.114276	1.93331		FALSE
9522.55	54456.1	1152.5	11.4731		3976.78	3220.97	0.108981	2.39454		FALSE
9525.65	54465	1128.5	11.2342		7660.45	2300.98	0.106711	1.24348		FALSE
9528.47	54473	1046.5	10.4179		6096.13	2821.85	0.0989575	1.56304		FALSE
9531.98	54483	993.5	9.89028		5589.9	5571.03	0.0939458	1.70522		FALSE
9541.53	54510.1	747.5	7.44135		5499.67	1532.46	0.0706839	1.73493		FALSE
9550.29	54535	618.5	6.15716		10353.3	1233.42	0.0584856	0.922438		FALSE
9553.1	54543	562.5	5.59968		7150.38	1501.42	0.0531902	1.33603		FALSE
9560.14	54563	483.5	4.81324		9998.89	1233.08	0.04572	0.95612		FALSE
9563.67	54573	432.5	4.30553		4733.85	1128.14	0.0408974	2.02027		FALSE
9566.49	54581	405.5	4.03675		7433.55	799.188	0.0383442	1.28694		FALSE
9569.7	54590.1	381.5	3.79783		5361.83	1000.94	0.0360748	1.78478		FALSE
9573.26	54600.2	358.5	3.56886		5975.96	923.638	0.0338999	1.60196		FALSE
9576.35	54609	332.5	3.31003		5992.92	658.398	0.0314413	1.59794		FALSE
9579.88	54619	309.5	3.08107		4060.38	802.613	0.0292664	2.35936		FALSE
9582.7	54627	282.5	2.81228		6617.97	563.657	0.0267133	1.44798		FALSE
9586.13	54636.7	278.5	2.77246		2581.74	1599.59	0.0263351	3.71305		FALSE
9599.64	54675	246.5	2.4539		9576.25	478.89	0.0233091	1.00244		FALSE
9602.45	54682.9	210.5	2.20682		5666.78	426.271	0.019905	1.69452		FALSE
9605.28	54691	191.5	2.00763		3855.71	398.278	0.0181083	2.49119		FALSE
9608.46	54700	200.5	2.10198		4758.45	535.833	0.0189594	2.01924		FALSE
9619.41	54730.9	207.5	2.17537		9840.28	515.159	0.0196213	0.977554		FALSE
9985.31	55756.9	186	2.00455		6400.71	445.116	0.0175882	1.56003		FALSE
9991.8	55775	194	2.09077		6592.26	483.709	0.0183447	1.51569		FALSE
9995.41	55785	221	2.38175		6583.39	423.483	0.0208979	1.51828		FALSE
9998.74	55794.2	250	2.69429		6358.76	641.89	0.0236401	1.57243		FALSE
10001.9	55803	281	3.02838		11215.5	705.339	0.0265715	0.891788		FALSE
10031.4	55884.9	889	9.58089		5146.34	3065.41	0.0840642	1.94923		FALSE
10035	55894.9	851	9.17136		6017.93	2882.25	0.0804709	1.66752		FALSE
10038.6	55904.9	755	8.13675		8850.94	1603.64	0.0713931	1.13419		FALSE
10045.4	55923.7	676	7.28536		6708.14	1445	0.0639228	1.4975		FALSE
10048.8	55933	684	7.37157		9374.72	1872.28	0.0646793	1.0719		FALSE
10056.7	55954.9	700	7.54401		6290.42	1957.87	0.0661923	1.59873		FALSE
10063.2	55973	874	9.41923		4440.98	2954.73	0.0826458	2.26599		FALSE
10067.5	55984.9	998	10.7556		5089.39	2742.78	0.0943713	1.97814		FALSE
10070.4	55992.9	999	10.7664		6264.35	2112.53	0.0944659	1.60758		FALSE
10073.3	56000.9	1029	11.0897		5813.77	3389.3	0.0973027	1.73267		FALSE
10076.9	56010.9	880	9.4839		5572.32	1829.35	0.0832132	1.80839		FALSE
10079.8	56019	806	8.68639		5328.83	2167.15	0.0762157	1.89157		FALSE
10083.8	56029.9	676	7.28536		5980.82	1815.36	0.0639228	1.68602		FALSE
10087.3	56039.6	592	6.38008		4824.78	1249.12	0.0559798	2.09073		FALSE
10090.4	56048.1	554	5.97054		5637.24	1475.56	0.0523865	1.78995		FALSE
10093.8	56057.5	486	5.2377		4090.18	1315.69	0.0459564	2.46781		FALSE
10097.5	56067.7	446	4.80661		5344.61	930.789	0.0421739	1.88928		FALSE
10100.8	56076.9	406	4.37552		6794.57	1061.37	0.0383915	1.4866		FALSE
10103.9	56085.5	334	3.59957		4490.71	919.768	0.0315832	2.24996		FALSE
10122.6	56137	222	2.39253		9220.28	434.037	0.0209924	1.09786		FALSE
10126.9	56149	201	2.16621		4746.36	551.998	0.0190066	2.13361		FALSE
10129.8	56156.9	208	2.24165		7390.03	519.228	0.0196686	1.37073		FALSE
10132.7	56165	214	2.30631		7452.77	421.473	0.0202359	1.35959		FALSE
10135.8	56173.6	200	2.15543		6988.12	404.944	0.0189121	1.45044		FALSE
10142.9	56193	192	2.06921		5419.91	364.278	0.0181556	1.87141		FALSE
10245.4	56475	193	2.09614		6550.7	485.118	0.0182502	1.56402		FALSE
10249	56484.9	200	2.17217		8059.54	387.481	0.0189121	1.27166		FALSE
10252.2	56493.7	207	2.24819		4608.92	556.001	0.019574	2.22444		FALSE
10255.9	56503.8	234	2.54143		6542.26	592.151	0.0221271	1.56764		FALSE
10259.3	56513	272	2.95415		11048.7	515.438	0.0257204	0.928546		FALSE
10262.7	56522.3	294	3.19308		6233.12	758.251	0.0278008	1.64647		FALSE
10280.4	56571	456	4.95254		7936.91	952.231	0.0431195	1.29527		FALSE
10284	56580.7	512	5.56074		4661.23	1772.38	0.0484149	2.20628		FALSE
10287.4	56590	576	6.25584		4850.6	1228.17	0.0544668	2.12085		FALSE
10290.7	56599	658	7.14642		5818	1761.43	0.0622208	1.76876		FALSE
10294.3	56609	714	7.75463		8338.72	1443.14	0.0675161	1.23452		FALSE
10297.5	56617.7	739	8.02615		4817.44	2518.62	0.0698801	2.13754		FALSE
10300.9	56627	813	8.82985		8691.15	1666.52	0.0768776	1.18522		FALSE
10304.5	56637	855	9.28601		8431.96	1749.57	0.0808492	1.22208		FALSE
10307.9	56646.1	894	9.70958		6326.76	2495.26	0.084537	1.62925		FALSE
10311.1	56655	991	10.7631		8097	2676.4	0.0937094	1.27345		FALSE
10314.8	56664.9	1050	11.4039		5116.12	2884.4	0.0992884	2.01613		FALSE
10318.4	56674.9	1156	12.5551		5344.32	3214.99	0.109312	1.93072		FALSE
10322	56684.8	1254	13.6195		5495.72	3527.05	0.118579	1.8782		FALSE
10333.7	56716.8	1927	20.9288		1787.1	17819.9	0.182218	5.78241		FALSE
10359.4	56786.8	697	7.57		6056.02	2360.78	0.0659086	1.71059		FALSE
10374.1	56827	527	5.81241		7739.78	1133.72	0.0498333	1.34036		FALSE
10377.8	56837	526	5.80138		7132.48	1486.13	0.0497388	1.45501		FALSE
10381.5	56847	524	5.77932		8446.56	1401.94	0.0495497	1.22908		FALSE
10385.1	56857	507	5.59182		9798.12	1346.7	0.0479421	1.05991		FALSE
10388.3	56865.6	490	5.40432		7360.54	1032.89	0.0463346	1.41135		FALSE
10391.7	56874.9	485	5.34918		6463.33	1305.68	0.0458618	1.6078		FALSE
10395	56883.9	458	5.05139		7077.78	969.606	0.0433087	1.46868		FALSE
10398.4	56893	469	5.17271		10315.1	960.655	0.0443488	1.00808		FALSE
10401.3	56901	433	4.77566		5907.47	935.721	0.0409447	1.7607		FALSE
10409.4	56923	453	4.99624		11160.7	1242.43	0.0428359	0.932681		FALSE
10412.3	56930.8	454	5.00727		5877.78	1273.64	0.0429304	1.77146		FALSE
10416.7	56943	466	5.13962		11345.7	1589.28	0.0440652	0.918123		FALSE
10420.4	56953	489	5.3933		6891.42	1359.94	0.04624	1.51208		FALSE
10423.7	56962	514	5.66903		5050.65	1468.39	0.0486041	2.06384		FALSE
10427.8	56973	515	5.68006		9683.55	1431.35	0.0486986	1.07685		FALSE
10430.7	56981	505	5.56976		9972.76	1066.16	0.047753	1.04592		FALSE
10434	56990	486	5.36021		6169.93	1677.74	0.0459564	1.69111		FALSE
10438	57000.9	430	4.74257		6320.37	928.527	0.040661	1.65149		FALSE
10440.8	57008.6	414	4.5661		3936.26	1464.57	0.039148	2.65248		FALSE
10444.7	57019	385	4.24626		5394.45	1080.59	0.0364058	1.93619		FALSE
10448.7	57029.9	361	3.98155		4880.12	1028.79	0.0341363	2.14107		FALSE
10452	57039	378	4.16905		7413.94	771.78	0.0357438	1.40978		FALSE
10455.6	57048.7	360	3.97052		4436.59	1032.94	0.0340417	2.35668		FALSE
10459	57057.9	345	3.80509		5165.11	961.853	0.0326233	2.02493		FALSE
10462.3	57067	344	3.79406		6108.16	924.563	0.0325288	1.71285		FALSE
10466	57077	312	3.44112		6337.29	842.262	0.0295028	1.6515		FALSE
10469.4	57086.1	272	2.99995		6280.63	731.936	0.0257204	1.66694		FALSE
10473.4	57097	246	2.71319		7064.8	787.919	0.0232619	1.48248		FALSE
10477.3	57107.5	212	2.3382		4769.26	577.726	0.0200468	2.19684		FALSE
10481.1	57117.9	185	2.04041		4873.51	513.53	0.0174937	2.15063		FALSE
10860.6	58138.1	205	2.43646		7301.97	541.73	0.0193849	1.48735		FALSE
10863.9	58147	209	2.484		8197.78	430.922	0.0197631	1.32522		FALSE
10867.7	58157	242	2.87621		9002.33	605.724	0.0228836	1.2072		FALSE
10871.4	58167	225	2.67416		6663.01	766.342	0.0212761	1.63161		FALSE
10875.2	58177	214	2.54342		5187.92	455.08	0.0202359	2.09625		FALSE
10883.4	58199	188	2.23441		9054.62	379.47	0.0177774	1.20197		FALSE
10890.9	58218.9	174	2.06802		8525.11	340.418	0.0164535	1.27751		FALSE
10894.3	58227.8	184	2.18687		6967.67	514.494	0.0173991	1.56355		FALSE
10897.7	58237	219	2.60285		6017.53	476.199	0.0207087	1.81099		FALSE
10901.5	58247	195	2.31761		6845.33	394.735	0.0184393	1.59254		FALSE
10904.8	58255.9	174	2.06802		7142.7	406.331	0.0164535	1.52671		FALSE
10908.2	58265	199	2.36515		8047.48	359.026	0.0188175	1.35548		FALSE
10912	58274.9	187	2.22253		7265.56	433.671	0.0176828	1.50188		FALSE
10915	58283	202	2.4008		7168.89	490.384	0.0191012	1.52255		FALSE
10918.8	58293	217	2.57908		10036.4	403.498	0.0205196	1.08792		FALSE
10921.8	58301	195	2.31761		6024.24	515.889	0.0184393	1.81297		FALSE
10925.5	58311	200	2.37703		13122.4	414.067	0.0189121	0.83259		FALSE
10928.8	58319.8	213	2.53154		7266.36	594.688	0.0201414	1.50403		FALSE
10936	58338.9	275	3.26842		4852.03	793.829	0.0260041	2.25391		FALSE
10938.3	58345	294	3.49424		5840.96	620.754	0.0278008	1.8727		FALSE
10941.4	58353	302	3.58932		5447.25	844.153	0.0285572	2.0086		FALSE
10945.1	58363	284	3.37539		7174.65	599.474	0.0268552	1.52553		FALSE
10948.9	58372.9	256	3.0426		7884.7	625.472	0.0242075	1.38862		FALSE
10952.1	58381.6	211	2.50777		7509.73	410.887	0.0199522	1.45839		FALSE
11590.1	60051	169	2.18201		10152	403.444	0.0159807	1.14166		FALSE
11593.9	60061	179	2.31112		7923.24	367.983	0.0169263	1.46328		FALSE
11597.8	60071	218	2.81466		9365.65	654.668	0.0206142	1.23833		FALSE
11600.9	60079	225	2.90504		9179.2	546.482	0.0212761	1.26383		FALSE
11604.8	60089	184	2.37568		5009.37	574.945	0.0173991	2.31662		FALSE
11608.3	60098	159	2.0529		6669.05	442.612	0.0150351	1.74062		FALSE
12590.1	62579	148.5	2.01505		10033.4	375.851	0.0140422	1.25483		FALSE
12594.2	62589	155.5	2.11003		7825.19	334.31	0.0147041	1.60944		FALSE
12597.7	62597.6	162.5	2.20502		5004.79	490.354	0.0153661	2.51712		FALSE
12605.5	62617	168.5	2.28644		7237.19	484.01	0.0159334	1.74176		FALSE
12608.4	62624.2	155.5	2.11003		4987.8	476.495	0.0147041	2.52784		FALSE

## Sheet: ICDC_11-1_0_G1_1
Spectrum: ICDC 11-1\0_G1\1 1SLin, "Baseline subt." (D:\Data\BioTyperRealTimeProcessing\China CDC\20121015leizhihelindanbaojun\ICDC 11-1\0_G1\1)
m/z	time	Intens.	SN	Quality Fac.	Res.	Area	Rel. Intens.	FWHM	Chi^2	Bk. Peak
2140.66	26036.8	371	2.67213		970.753	941.567	0.0322356	2.20516		FALSE
2142.03	26045	286	2.05992		3011.71	328.54	0.0248501	0.711234		FALSE
2523.49	28228.9	292.875	2.03215		2692.75	384.786	0.0254475	0.937143		FALSE
2530.8	28269.1	2477.88	17.193		463.028	15999.3	0.215299	5.46577		FALSE
2538.06	28309	339.875	2.35826		3881.51	331.713	0.0295312	0.653884		FALSE
2793.3	29675.7	465.75	3.11112		2583.64	937.61	0.0404683	1.08115		FALSE
2794.7	29683	556.75	3.72136		3529.11	742.26	0.0483752	0.791899		FALSE
2796.36	29691.7	413.75	2.76554		2559.35	813.938	0.0359501	1.09261		FALSE
2836.92	29902.9	368.75	2.46475		1863.84	868.47	0.0320401	1.52208		FALSE
2838.2	29909.6	435.75	2.91259		2472.52	906.613	0.0378617	1.1479		FALSE
2840.1	29919.4	362.75	2.42465		2083.89	887.732	0.0315188	1.36289		FALSE
2959.22	30531	361	2.41614		4353.35	380.308	0.0313668	0.679756		FALSE
2961.18	30540.9	411	2.75078		3180.76	591.258	0.0357112	0.930965		FALSE
2965.05	30560.6	1549	10.3673		1709.98	4022.57	0.13459	1.73397		FALSE
2966.13	30566.1	1593	10.6618		1013.23	6455.38	0.138413	2.92739		FALSE
2983.85	30655.9	336	2.24882		2964.17	467.459	0.0291945	1.00664		FALSE
2985.51	30664.3	315	2.10827		2905.21	449.599	0.0273699	1.02764		FALSE
3155.1	31510.6	3125.88	20.9224		501.469	26656.3	0.271603	6.29171		FALSE
3166.74	31567.8	464.875	3.11155		3233.72	698.889	0.0403923	0.979286		FALSE
3324.52	32333.7	936.875	5.9018		685.166	5842.69	0.0814037	4.85215		FALSE
3334.55	32381.7	324.875	2.00939		3953.28	484.35	0.0282279	0.843488		FALSE
3336.28	32390	374.875	2.31864		2184.82	604.886	0.0325723	1.52703		FALSE
3338.31	32399.7	399.875	2.47327		2875.92	631.594	0.0347445	1.16078		FALSE
3354.68	32478	467.875	2.89386		704.985	2728.59	0.040653	4.75851		FALSE
3362.81	32516.8	332.875	2.05887		3450.24	485.514	0.028923	0.974662		FALSE
3364.3	32523.9	333.875	2.06505		1438.17	914.856	0.0290099	2.33929		FALSE
3443.47	32899.2	645.875	3.96955		720.157	3802.55	0.0561191	4.78156		FALSE
3623.06	33734.9	450	2.68595		3853.09	847.303	0.0390998	0.9403		FALSE
3625.25	33744.9	587	3.50367		7705.91	1156.69	0.0510036	0.470451		FALSE
3632.71	33779.2	4652	27.7668		698.668	33466.5	0.404205	5.19948		FALSE
3638.96	33807.9	1960	11.6988		1204.83	8087.63	0.170302	3.02031		FALSE
3645.3	33836.9	761	4.54224		4744.84	924.972	0.0661222	0.768266		FALSE
3647.05	33844.9	599	3.5753		4074.94	746.706	0.0520462	0.894996		FALSE
3649	33853.9	513	3.06198		2935.26	1032.5	0.0445738	1.24316		FALSE
3651.42	33865	481	2.87098		5544.23	721.495	0.0417934	0.658599		FALSE
3653.61	33875	387	2.30992		5532.18	458.397	0.0336259	0.660429		FALSE
3699.1	34082.5	555	3.26951		1023.71	2502.52	0.0482231	3.61343		FALSE
3700.25	34087.7	568	3.34609		2500.65	1345.91	0.0493527	1.47972		FALSE
3702.8	34099.3	434	2.5567		2668.4	1297.27	0.0377096	1.38765		FALSE
3775.71	34429.2	554	3.26362		1240.85	1958.54	0.0481362	3.04284		FALSE
3777.12	34435.5	524	3.08689		2857.49	1272.12	0.0455296	1.32183		FALSE
4157.29	36105.9	1069.75	5.89275		655.66	8489.79	0.092949	6.34061		FALSE
4166.86	36147	412	2.26952		4783.55	544.618	0.0357981	0.871082		FALSE
4169.19	36157	432.25	2.38106		4708.89	556.643	0.0375576	0.885388		FALSE
4175.73	36185	900.25	4.95906		3632.4	1545.71	0.0782214	1.14958		FALSE
4178.05	36194.9	886.25	4.88194		3137.02	1613.03	0.077005	1.33185		FALSE
4180.37	36204.8	898.25	4.94804		3432.89	1226.13	0.0780476	1.21774		FALSE
4182.53	36214.1	889.25	4.89846		3201.26	1592.19	0.0772656	1.30653		FALSE
4197.07	36276.2	5684.25	31.3119		655.823	59445.5	0.493896	6.3997		FALSE
4213.83	36347.8	599.25	3.30099		4285.29	1049.2	0.0520679	0.983325		FALSE
4215.99	36357	537.25	2.95946		4382.26	929.282	0.0466809	0.96206		FALSE
4278.16	36621	444.25	2.41528		5569.49	566.353	0.0386002	0.768143		FALSE
4280.21	36629.6	496.25	2.69799		4716.94	823.194	0.0431184	0.907413		FALSE
4282.59	36639.7	617.25	3.35584		3453.92	1078.85	0.0536319	1.23992		FALSE
4290.68	36673.9	3517.25	19.1224		586.278	31522.7	0.305609	7.31851		FALSE
4349.44	36921.3	403.25	2.19237		1359.61	1740.54	0.0350378	3.19904		FALSE
4408.17	37166.9	394.25	2.10263		3462.15	712.075	0.0342558	1.27325		FALSE
4425.96	37241	2512.25	13.3985		785.553	21728.7	0.218286	5.6342		FALSE
4433.13	37270.8	1032.25	5.50525		4625.79	1903.31	0.0896907	0.958351		FALSE
4444	37316	1308.25	6.97723		904.305	10138.7	0.113672	4.91427		FALSE
4460.64	37385	488.25	2.60396		8306.55	850.608	0.0424233	0.537002		FALSE
4472.85	37435.6	662.25	3.53195		3124.75	1476.64	0.0575419	1.43143		FALSE
4475.36	37446	785.25	4.18794		3610.98	1749.6	0.0682292	1.23938		FALSE
4481.9	37473	2069.25	11.0358		791.77	16952.8	0.179794	5.66061		FALSE
4489.86	37505.9	700.25	3.73461		3504.13	1281.54	0.0608437	1.28131		FALSE
4492.54	37517	593.25	3.16395		6741.93	1265.21	0.0515466	0.666358		FALSE
4498.84	37543	381.25	2.0333		3908.23	507.282	0.0331262	1.15112		FALSE
4649.45	38159.4	385.5	2.0054		2050.42	1241.14	0.0334955	2.26756		FALSE
4672	38250.8	1004	5.27265		839.955	7053.51	0.0872361	5.5622		FALSE
4738.35	38518.6	4656	24.4517		1304.8	27870.3	0.404553	3.63147		FALSE
4740.03	38525.3	4208	22.0989		4521.03	7995.85	0.365627	1.04844		FALSE
4743.03	38537.4	3869	20.3186		1285.28	21587	0.336172	3.69027		FALSE
4752.16	38574.1	1253	6.58031		6459.96	1826.58	0.108871	0.735633		FALSE
4754.37	38582.9	1148	6.02889		4336.06	2655.98	0.099748	1.09647		FALSE
4756.57	38591.8	1013	5.31992		1671.64	4250.74	0.0880181	2.84545		FALSE
4761.5	38611.6	682	3.58162		1723.63	2145.89	0.059258	2.76249		FALSE
4776.81	38672.9	382	2.00613		5093.39	624.202	0.0331914	0.937846		FALSE
4779.03	38681.8	382	2.00613		4546.68	534.342	0.0331914	1.0511		FALSE
4781.32	38691	438	2.30022		7584.68	769.86	0.0380572	0.630392		FALSE
4783.92	38701.4	607	3.18775		3804.86	1326.12	0.0527413	1.25732		FALSE
4785.81	38709	627	3.29278		3787.99	1333.09	0.0544791	1.26342		FALSE
4810.82	38808.9	486	2.52198		4684.8	804.283	0.0422278	1.0269		FALSE
4812.83	38816.9	404	2.09646		4752.74	632.353	0.035103	1.01264		FALSE
4878.97	39080	1123	5.82754		819.34	8051.81	0.0975758	5.95475		FALSE
5028.63	39668.7	2295	11.8869		891.238	22551.1	0.199409	5.6423		FALSE
5035.87	39697	3452	17.8795		2567.76	14169.8	0.299939	1.9612		FALSE
5036.99	39701.3	3424	17.7345		1641.16	19641.5	0.297506	3.06917		FALSE
5050.72	39754.9	2271	11.7626		4651.91	5586.25	0.197324	1.08573		FALSE
5070.04	39830	11509	59.1422		667.084	120094	1	7.6003		FALSE
5095.78	39930	1647	8.46357		895.437	13647.7	0.143105	5.69083		FALSE
5137.88	40093	398	2.04523		6549.12	711.476	0.0345816	0.784514		FALSE
5145.13	40121	553	2.84174		5193.49	1020.58	0.0480494	0.990688		FALSE
5147.7	40130.9	658	3.38132		4043.27	1235.02	0.0571726	1.27315		FALSE
5149.79	40139	735	3.777		4783.39	1361.38	0.0638631	1.0766		FALSE
5152.36	40148.9	692	3.55603		4538.4	1333.91	0.0601269	1.13528		FALSE
5154.67	40157.8	686	3.5252		5237.92	1031.44	0.0596055	0.984106		FALSE
5157.05	40167	789	4.0545		4593.47	1174.8	0.068555	1.12269		FALSE
5162.13	40186.6	1250	6.42347		1775.88	4908.26	0.108611	2.90681		FALSE
5169.7	40215.7	4506	23.1553		831.985	42102.6	0.39152	6.21369		FALSE
5179.41	40253.1	1254	6.44403		4707.48	2413.73	0.108958	1.10025		FALSE
5182.06	40263.3	1049	5.39058		3041.9	4097.91	0.0911461	1.70356		FALSE
5187.18	40283	770	3.95686		4807.16	1464.28	0.0669042	1.07905		FALSE
5194.45	40310.9	507	2.60536		5239.98	920.406	0.0440525	0.991311		FALSE
5196.78	40319.9	423	2.19978		2915.68	1033.19	0.0367538	1.78236		FALSE
5210.06	40370.9	429	2.23098		4048.24	815.28	0.0372752	1.28699		FALSE
5215.1	40390.2	887	4.61277		1064.25	6342.14	0.0770701	4.90025		FALSE
5353.88	40918.9	542.5	2.81941		989.892	3943.85	0.047137	5.40855		FALSE
5548.59	41649.3	1145	5.9853		925.827	10179.8	0.0994874	5.99312		FALSE
5592.67	41812.8	1225	6.40348		988.365	10039.9	0.106438	5.6585		FALSE
5780.16	42501.5	472.75	2.4984		3151.96	1191.17	0.0410765	1.83383		FALSE
5802.33	42582.3	1789.75	9.45853		877.471	23314.3	0.155509	6.61257		FALSE
5882.3	42872.1	1040.75	5.50019		895.7	10947.6	0.0904292	6.56726		FALSE
5893.62	42913	804.75	4.25297		6407.36	1649.2	0.0699235	0.919821		FALSE
5896.18	42922.2	810.75	4.28468		4680.42	2085	0.0704449	1.25975		FALSE
5898.6	42931	702.75	3.71392		5129.78	1456.39	0.0610609	1.14987		FALSE
5901.37	42940.9	631.75	3.33869		5747.07	1318.21	0.0548918	1.02685		FALSE
5925.82	43029	1320.75	6.96908		4738.96	2883.71	0.114758	1.25045		FALSE
5938.79	43075.7	4738.75	25.0045		751.746	53077.4	0.411743	7.9		FALSE
5960.32	43153	622.75	3.28601		6628.19	1303.28	0.0541098	0.899238		FALSE
6082.44	43589	591.75	3.14013		1556.65	3064.38	0.0514163	3.9074		FALSE
6272.37	44258.6	618.812	3.31272		1393.5	4130.43	0.0537677	4.50116		FALSE
6277.63	44277	638.812	3.41979		7534.77	1335.3	0.0555055	0.833155		FALSE
6285.63	44304.9	806.812	4.31916		4794.37	3100.6	0.0701027	1.31104		FALSE
6315.52	44409.3	8187.81	43.8323		782.044	94909.1	0.711427	8.07565		FALSE
6334.93	44476.9	1042.81	5.58255		6012.14	1744.79	0.0906084	1.05369		FALSE
6337.21	44484.9	1123.81	6.01617		4006.22	2501.59	0.0976464	1.58184		FALSE
6340.11	44494.9	1107.81	5.93052		5126.63	2431.5	0.0962562	1.2367		FALSE
6342.41	44503	1060.81	5.67891		5317.57	1731.65	0.0921724	1.19273		FALSE
6344.97	44511.9	908.812	4.8652		3992.34	2413.7	0.0789654	1.58928		FALSE
6348.17	44523	845.812	4.52794		9841.36	1298.97	0.0734914	0.64505		FALSE
6350.68	44531.7	764.812	4.09431		5438.75	1267.29	0.0664534	1.16767		FALSE
6353.34	44541	750.812	4.01937		6075.06	1568.19	0.065237	1.04581		FALSE
6356.19	44550.9	676.812	3.62322		5902.84	1412.51	0.0588072	1.0768		FALSE
6363.7	44577	419.812	2.28738		5581.55	683.04	0.0364769	1.14013		FALSE
6483.43	44991	374.812	2.0422		5450.71	737.439	0.0325669	1.18947		FALSE
6488.83	45009.5	637.812	3.47517		4347.81	1356.46	0.0554186	1.49244		FALSE
6490.99	45017	584.812	3.1864		4420.53	1247.24	0.0508135	1.46837		FALSE
6497.15	45038.2	474.812	2.58705		5235.48	795.676	0.0412558	1.24099		FALSE
6503.2	45058.9	570.812	3.11012		5172.16	950.98	0.0495971	1.25735		FALSE
6505.53	45066.9	574.812	3.13191		3890.1	1533.43	0.0499446	1.67233		FALSE
6508.45	45077	515.812	2.81045		6379.98	851.838	0.0448182	1.02014		FALSE
6511.36	45087	519.812	2.83224		5792.84	1105.97	0.0451657	1.12403		FALSE
6514.56	45098	557.812	3.03929		3825.09	1234	0.0484675	1.70311		FALSE
6517.4	45107.7	623.812	3.41233		3775.84	1406.57	0.0542021	1.72608		FALSE
6520.08	45116.9	760.812	4.16173		5236.1	1605.85	0.0661059	1.24522		FALSE
6525.37	45135.1	1383.81	7.56961		1911.45	6042.79	0.120237	3.41384		FALSE
6527.17	45141.3	1316.81	7.20312		2411.03	6264.31	0.114416	2.70721		FALSE
6533.48	45162.9	776.812	4.24925		10821.4	1688.1	0.0674961	0.603756		FALSE
6542.69	45194.5	960.812	5.25575		1872.83	4832.25	0.0834836	3.49348		FALSE
6553.34	45230.9	408.812	2.23625		4850.67	873.598	0.0355211	1.35102		FALSE
6561.54	45259	380.812	2.08309		7437.45	596.82	0.0330882	0.88223		FALSE
6564.44	45268.9	382.812	2.09403		4451.2	801.951	0.033262	1.47476		FALSE
6567.34	45278.8	408.812	2.23625		4995.05	855.099	0.0355211	1.31477		FALSE
6570.09	45288.2	439.812	2.40582		5074.6	728.585	0.0382147	1.2947		FALSE
6572.64	45297	474.812	2.59728		6556.98	770.839	0.0412558	1.00239		FALSE
6575.56	45306.9	525.812	2.87625		3847.5	1150.54	0.0456871	1.70905		FALSE
6583.1	45332.7	1194.81	6.53576		958.797	14414.6	0.103815	6.86601		FALSE
6596.06	45376.9	654.812	3.5819		4547.3	1418.53	0.0568957	1.45054		FALSE
6598.42	45385	575.812	3.14976		3958.1	1301.57	0.0500315	1.66707		FALSE
6622.46	45466.9	719.812	3.93746		2259.33	3453.8	0.0625434	2.93116		FALSE
6625.37	45476.9	776.812	4.24925		5780.82	1319.5	0.0674961	1.1461		FALSE
6627.76	45485	869.812	4.75797		4586.74	1928.43	0.0755767	1.44498		FALSE
6642.31	45534.5	1913.81	10.4688		1181	18030.9	0.166288	5.62429		FALSE
6643.96	45540.1	1943.81	10.6329		5500.49	4447.39	0.168895	1.20789		FALSE
6654.56	45576.1	3077.81	16.836		830.84	38556.4	0.267427	8.00943		FALSE
6666.58	45616.9	1126.81	6.16379		5701.78	1950.9	0.0979071	1.16921		FALSE
6669.49	45626.8	1051.81	5.75353		5057.64	2948.18	0.0913904	1.3187		FALSE
6672.48	45637	1010.81	5.61415		6470.11	1733.36	0.087828	1.03128		FALSE
6675.43	45647	1099.81	6.10846		6906.9	1848.86	0.0955611	0.966488		FALSE
6678.37	45656.9	1342.81	7.45811		5831.1	2893.46	0.116675	1.1453		FALSE
6681.01	45665.9	1489.81	8.27456		4001.48	3388.27	0.129448	1.66964		FALSE
6683.27	45673.6	1389.81	7.71915		4478.2	3785.93	0.120759	1.4924		FALSE
6686.09	45683.1	1126.81	6.25842		4358.1	2531.1	0.0979071	1.53418		FALSE
6689.19	45693.7	992.812	5.51418		5102.21	2155.26	0.086264	1.31104		FALSE
6691.95	45703	885.812	4.91989		5346.13	1494.35	0.0769669	1.25174		FALSE
6694.68	45712.2	779.812	4.33115		5797.41	1697.88	0.0677568	1.15477		FALSE
6697.51	45721.8	657.812	3.65355		4276.18	1831.82	0.0571564	1.56624		FALSE
6703.34	45741.6	590.812	3.28143		3197.43	1644.8	0.0513348	2.09648		FALSE
6706.13	45751	597.812	3.32031		5879.93	1322.6	0.051943	1.14051		FALSE
6709.08	45761	585.812	3.25366		8775.54	976.258	0.0509004	0.764521		FALSE
6714.65	45779.8	530.812	2.94818		3673.83	1216.4	0.0461215	1.8277		FALSE
6717.36	45789	511.812	2.84266		4432.28	865.298	0.0444706	1.51556		FALSE
6720.02	45798	470.812	2.61494		3603	1064.89	0.0409082	1.86512		FALSE
6722.94	45807.9	416.812	2.31502		4106.12	936.322	0.0362162	1.6373		FALSE
6733.81	45844.6	585.812	3.25366		3416.11	2326.2	0.0509004	1.97119		FALSE
6736.03	45852.1	592.812	3.29254		1290.12	4551.38	0.0515086	5.22124		FALSE
6853.45	46246.9	362.812	2.0406		5576.59	738.147	0.0315242	1.22897		FALSE
7154.15	47243	364	2.10986		4076.65	635.224	0.0316274	1.75491		FALSE
7157.6	47254.3	417	2.41707		3577.67	946.68	0.0362325	2.00063		FALSE
7160.24	47263	441	2.55618		3929.66	788.152	0.0383178	1.8221		FALSE
7162.69	47271	520	3.01409		5663.89	1174.03	0.045182	1.26462		FALSE
7169.12	47292.1	674	3.90672		3419.22	3210.5	0.0585629	2.09671		FALSE
7179.28	47325.3	1216	7.04833		1396.45	9789.23	0.105656	5.14111		FALSE
7190.16	47360.9	724	4.19654		4420.55	1287.84	0.0629073	1.62653		FALSE
7193.24	47371	702	4.06902		6650.2	1572.9	0.0609957	1.08166		FALSE
7196.31	47381	639	3.70385		3867.44	1137.79	0.0555218	1.86074		FALSE
7204.61	47408.1	664	3.84876		5130.24	1192.42	0.057694	1.40434		FALSE
7207.32	47417	794	4.60228		5367.96	1775.45	0.0689895	1.34266		FALSE
7210.38	47427	875	5.07179		6464.68	1498.16	0.0760275	1.11535		FALSE
7214	47438.8	1025	5.94124		5582.71	2294.01	0.0890607	1.2922		FALSE
7219.07	47455.3	1402	8.12645		1985.9	6989.1	0.121818	3.63516		FALSE
7221.78	47464.2	1453	8.42206		5737.92	2616.4	0.126249	1.25861		FALSE
7224.48	47473	1484	8.60175		4883.81	3471.81	0.128943	1.47927		FALSE
7227.52	47482.9	1439	8.34091		5071.59	3366.77	0.125033	1.4251		FALSE
7230.38	47492.2	1374	7.96415		5716.72	3205.54	0.119385	1.26478		FALSE
7233.64	47502.8	1357	7.86562		6066.5	2426.15	0.117908	1.19239		FALSE
7236.14	47511	1373	7.95836		5292.71	3250.75	0.119298	1.36719		FALSE
7239.58	47522.2	1432	8.30034		5840.7	3382.21	0.124424	1.23951		FALSE
7253.89	47568.8	2505	14.5198		1469.1	22404.5	0.217656	4.93763		FALSE
7269.3	47618.9	8635	50.0513		625.555	189767	0.750282	11.6206		FALSE
7307.14	47741.8	1211	7.01935		4836.72	2876.39	0.105222	1.51076		FALSE
7319.22	47781	724	4.22893		7530.06	1649.16	0.0629073	0.971999		FALSE
7322.3	47791	662	3.86678		9325.38	1140.5	0.0575202	0.785202		FALSE
7328.42	47810.8	582	3.3995		4108.99	1363.16	0.0505691	1.78351		FALSE
7331.26	47820	536	3.13081		5599.74	1212.79	0.0465722	1.30921		FALSE
7334.63	47830.9	483	2.82123		6595.8	1037.62	0.0419672	1.11202		FALSE
7337.13	47839	458	2.6752		7786.01	757.463	0.0397949	0.942347		FALSE
7340.2	47848.9	399	2.33058		5929.95	893.291	0.0346685	1.23782		FALSE
7342.98	47857.9	362	2.11446		5237.4	833.283	0.0314536	1.40203		FALSE
7367.4	47936.9	347	2.02685		4189.73	794.383	0.0301503	1.75844		FALSE
7369.91	47945	344	2.00932		6408.28	603.087	0.0298897	1.15006		FALSE
7381.68	47983	419	2.4474		9057.54	1164.92	0.0364063	0.814977		FALSE
7387.26	48001	526	3.0724		6364.18	1217.69	0.0457034	1.16076		FALSE
7405.63	48060.2	1956	11.4251		1191.11	22138	0.169954	6.21743		FALSE
7409.04	48071.2	1859	10.8585		1043.41	19541.5	0.161526	7.10079		FALSE
7424.5	48121	742	4.33406		10777.8	2074.88	0.0644713	0.688872		FALSE
7426.99	48129	640	3.73828		6334.92	1490.55	0.0556087	1.17239		FALSE
7433.21	48149	537	3.13665		5976.23	1223.67	0.0466591	1.2438		FALSE
7515.86	48414.1	348	2.16943		4247.42	829.392	0.0302372	1.76951		FALSE
7518.65	48423	361	2.25047		8952.33	620.115	0.0313668	0.839854		FALSE
7521.77	48433	405	2.52476		7399.59	919.782	0.0351899	1.01651		FALSE
7531.45	48463.9	507	3.16063		5149.55	1485.34	0.0440525	1.46255		FALSE
7546.44	48511.8	1160	7.23142		4904.14	2147.56	0.100791	1.53879		FALSE
7550.1	48523.4	1258	7.84235		5154.35	3750.02	0.109306	1.4648		FALSE
7553.65	48534.8	1413	8.80862		4537.27	4209.25	0.122773	1.6648		FALSE
7555.35	48540.2	1443	8.99564		1170.01	14990.5	0.12538	6.45753		FALSE
7577.49	48610.8	402	2.50606		6164.53	919.304	0.0349292	1.22921		FALSE
7580.39	48620	397	2.47489		6204.93	710.931	0.0344947	1.22167		FALSE
7582.92	48628.1	420	2.61827		3763.06	1183.94	0.0364932	2.01509		FALSE
7586.35	48639	397	2.47489		4332.51	676.354	0.0344947	1.75103		FALSE
7592	48657	366	2.28164		6000.66	844.93	0.0318012	1.26519		FALSE
7598.28	48677	357	2.22553		6602.42	622.421	0.0310192	1.15083		FALSE
7604.23	48695.9	335	2.08838		4625.99	613.218	0.0291077	1.64381		FALSE
7606.46	48703	354	2.20683		8677.92	425.226	0.0307585	0.87653		FALSE
7610.86	48717	382	2.38138		6469.49	673.639	0.0331914	1.17642		FALSE
7615.9	48733	460	2.86763		4146.11	839.111	0.0399687	1.83688		FALSE
7624.71	48761	518	3.2292		3652.85	1815.33	0.0450083	2.08733		FALSE
7627.24	48769	580	3.61571		11718.3	1043.82	0.0503953	0.65088		FALSE
7630.37	48778.9	625	3.89624		6119.6	1497.07	0.0543053	1.24687		FALSE
7633.5	48788.9	715	4.4573		6386.28	1646.85	0.0621253	1.1953		FALSE
7636.05	48797	850	5.29889		7971.1	1958.05	0.0738552	0.957968		FALSE
7642.35	48817	767	4.78147		12121	1380.06	0.0666435	0.630503		FALSE
7644.88	48825	732	4.56328		8007.53	2014.18	0.0636024	0.954712		FALSE
7648.01	48834.9	618	3.95997		3660.37	3461.9	0.0536971	2.08941		FALSE
7658.75	48869	315	2.01843		4815.46	703.938	0.0273699	1.59045		FALSE
8325.17	50937	385	2.71146		10124.4	907.074	0.0334521	0.822287		FALSE
8328.08	50945.8	423	2.97909		4781.05	1042.35	0.0367538	1.7419		FALSE
8331.3	50955.6	521	3.71499		7084.65	1271.76	0.0452689	1.17597		FALSE
8334.39	50965	632	4.50648		8031.61	1509.4	0.0549135	1.0377		FALSE
8353.43	51022.8	993	7.08059		1306.01	10304.8	0.0862803	6.39612		FALSE
8356.45	51032	1005	7.16615		5917.08	2571.09	0.087323	1.41226		FALSE
8359.42	51041	1042	7.42998		8375.78	2555.69	0.0905378	0.998047		FALSE
8363.35	51052.9	1036	7.3872		5543.03	2641.31	0.0900165	1.50881		FALSE
8366.01	51061	1098	7.82929		3796.92	2798.86	0.0954036	2.20337		FALSE
8377.79	51096.7	1533	10.9311		1915.56	13676.6	0.1332	4.37355		FALSE
8381.54	51108	1688	12.0363		4001.57	5334.73	0.146668	2.09456		FALSE
8384.12	51115.9	1822	12.9918		4840.84	4706.32	0.158311	1.73196		FALSE
8396.51	51153.4	3406	24.2865		687.061	62269.6	0.295942	12.2209		FALSE
8412.91	51203	914	6.51728		5282.76	3755.43	0.0794161	1.59252		FALSE
8427.73	51247.8	650	4.63483		5194.85	1651.1	0.0564775	1.62232		FALSE
8431.1	51258	607	4.32821		5125.85	1181.86	0.0527413	1.64482		FALSE
8434.02	51266.8	598	4.26404		4153.76	1506.25	0.0519593	2.03046		FALSE
8437.03	51275.9	567	4.04299		5453.45	1383.31	0.0492658	1.5471		FALSE
8440.03	51285	521	3.71499		6139.88	1207.75	0.0452689	1.37462		FALSE
8443.33	51294.9	451	3.21586		4747.12	1057.61	0.0391867	1.77862		FALSE
8446.34	51304	383	2.73098		6308.19	879.187	0.0332783	1.33895		FALSE
8449.3	51313	362	2.58124		6600.07	640.404	0.0314536	1.28018		FALSE
8452.61	51323	312	2.22472		7139.36	683.955	0.0271092	1.18394		FALSE
8455.54	51331.8	296	2.11063		6316.74	662.017	0.025719	1.33859		FALSE
8793.95	52342.8	275	2.1046		4821.17	660.651	0.0238943	1.82403		FALSE
8797.38	52353	320	2.44899		6648.03	711.737	0.0278043	1.3233		FALSE
8800.72	52362.9	354	2.70919		5266.3	848.104	0.0307585	1.67114		FALSE
8803.47	52371	361	2.76276		7794.67	696.941	0.0313668	1.12942		FALSE
8806.84	52381	391	2.99236		6702.24	751.839	0.0339734	1.31401		FALSE
8816.32	52409	480	3.67348		8513.91	883.199	0.0417065	1.03552		FALSE
8819.03	52417	478	3.65817		10648.7	890.186	0.0415327	0.828177		FALSE
8822.36	52426.8	510	3.90307		5676.08	1267.46	0.0443131	1.55431		FALSE
8828.45	52444.8	575	4.40052		5000.12	1498.75	0.0499609	1.76565		FALSE
8831.22	52453	668	5.11226		8881.22	1681.05	0.0580415	0.99437		FALSE
8835.21	52464.8	747	5.71685		7248.42	1941.77	0.0649057	1.21891		FALSE
8837.99	52473	832	6.36736		9130	2127.78	0.0722913	0.968016		FALSE
8851.29	52512.2	1378	10.5459		1216.47	14222.3	0.119732	7.27623		FALSE
8854.36	52521.3	1368	10.4694		3927.23	4474.38	0.118863	2.2546		FALSE
8857.64	52530.9	1182	9.04594		5567.19	3011.91	0.102702	1.59104		FALSE
8861.01	52540.9	1009	7.72196		6309.57	1955.36	0.0876705	1.40438		FALSE
8864.39	52550.9	889	6.80359		7176	2250.87	0.0772439	1.23528		FALSE
8867.14	52559	778	6.2494		5225.65	1989.84	0.0675993	1.69685		FALSE
8870.73	52569.5	710	5.70318		3784.7	1425.36	0.0616909	2.34384		FALSE
8878	52590.9	716	5.75138		4318.26	1898.58	0.0622122	2.05592		FALSE
8884.8	52611	890	7.14906		5365.3	4774.02	0.0773308	1.65597		FALSE
8887.53	52619	965	7.75151		10239.2	2473.69	0.0838474	0.867991		FALSE
8897.04	52647	838	6.73136		6957.35	2109.62	0.0728126	1.2788		FALSE
8900.43	52657	716	5.75138		4731.79	1885.62	0.0622122	1.88099		FALSE
8903.83	52667	679	5.45417		7116.62	1321.4	0.0589973	1.25113		FALSE
8906.9	52676	653	5.24532		5388.49	1720.77	0.0567382	1.65295		FALSE
8912.21	52691.6	637	5.1168		4414.92	1689.02	0.055348	2.01866		FALSE
8915.75	52702	634	5.0927		6112.51	1671.34	0.0550873	1.45861		FALSE
8918.81	52711	651	5.22926		9449.53	1269.4	0.0565644	0.943836		FALSE
8922.21	52721	675	5.42204		10792.7	1292.07	0.0586498	0.826692		FALSE
8924.94	52729	685	5.50237		11529.6	1319.84	0.0595186	0.774086		FALSE
8932.36	52750.8	712	5.71925		5058.89	1885.54	0.0618646	1.76568		FALSE
8934.47	52757	737	5.92006		7842.39	1459.82	0.0640368	1.13925		FALSE
8948.78	52799	914	7.34184		9412.18	2423.58	0.0794161	0.950766		FALSE
8953.53	52812.9	953	7.65512		6508.27	2492.42	0.0828048	1.37572		FALSE
8979.48	52889	542	4.3537		7453.71	1023.96	0.0470936	1.2047		FALSE
8982.43	52897.6	449	3.60666		4691.2	1161.3	0.0390129	1.91474		FALSE
8986.3	52908.9	412	3.30945		5686.66	1025.11	0.0357981	1.58024		FALSE
8989.97	52919.7	378	3.03634		4615.99	976.046	0.0328439	1.94757		FALSE
8992.47	52927	344	2.76323		5693.78	858.03	0.0298897	1.57935		FALSE
8995.89	52937	323	2.59455		6227.1	621.649	0.028065	1.44464		FALSE
8999.47	52947.5	294	2.3616		4301.2	771.841	0.0255452	2.09232		FALSE
9002.39	52956	266	2.13669		4812.18	674.21	0.0231123	1.87075		FALSE
9294.99	53805	316	2.62705		6638.55	794.681	0.0274568	1.40015		FALSE
9298.46	53815	346	2.87645		4566.78	868.177	0.0300634	2.03611		FALSE
9301.24	53823	340	2.82657		6017.16	854.033	0.0295421	1.54579		FALSE
9304.72	53833	297	2.46909		6651.21	580.521	0.0258059	1.39895		FALSE
9308.18	53842.9	273	2.26957		8582.32	527.684	0.0237206	1.08458		FALSE
9319.32	53875	293	2.43584		9282.15	1035.87	0.0254583	1.00401		FALSE
9325.59	53893	311	2.58548		4466.82	829.192	0.0270223	2.08775		FALSE
9329.37	53903.9	342	2.8432		4294.14	688.81	0.0297159	2.17258		FALSE
9332.73	53913.5	381	3.16742		5495.12	933.397	0.0331045	1.69837		FALSE
9336.1	53923.2	422	3.50827		4685.2	836.3	0.036667	1.99268		FALSE
9339.13	53931.9	533	4.43107		4546.68	1330.55	0.0463116	2.05405		FALSE
9342.59	53941.8	645	5.36217		5097.08	1644.85	0.0560431	1.83293		FALSE
9345.46	53950.1	675	5.61158		4946.86	1746.23	0.0586498	1.88917		FALSE
9348.77	53959.6	637	5.29567		4944.91	1577.93	0.055348	1.89058		FALSE
9352.04	53969	539	4.48095		6128.65	1015.79	0.0468329	1.52596		FALSE
9354.83	53977	412	3.42514		5943.95	1004.69	0.0357981	1.57384		FALSE
9358.31	53987	335	2.785		6351.81	794.563	0.0291077	1.47333		FALSE
9361.8	53997	276	2.29451		10484.6	488.676	0.0239812	0.892907		FALSE
9379.94	54049	251	2.08668		9025.12	529.348	0.021809	1.03932		FALSE
9386.22	54067	264	2.19475		8954.8	468.887	0.0229386	1.04818		FALSE
9389.71	54077	258	2.14487		11933.4	448.014	0.0224172	0.786841		FALSE
9393.18	54086.9	241	2.00354		7685.72	464.07	0.0209401	1.22216		FALSE
9396	54095	253	2.1033		8428.68	594.368	0.0219828	1.11476		FALSE
9399.46	54104.9	253	2.1033		6115.76	494.351	0.0219828	1.53693		FALSE
9402.29	54113	275	2.2862		10841.8	646.364	0.0238943	0.867226		FALSE
9410.68	54137	336	2.79332		13652.1	648.011	0.0291945	0.68932		FALSE
9420.46	54165	454	3.92343		8674.12	1409.64	0.0394474	1.08604		FALSE
9423.95	54175	521	4.50244		7519.87	1006.77	0.0452689	1.25321		FALSE
9427.09	54183.9	578	4.99503		6118.46	1487.71	0.0502216	1.54076		FALSE
9430.25	54193	646	5.58268		8625.1	1263.73	0.05613	1.09335		FALSE
9433.06	54201	719	6.21354		6179.29	1872.9	0.0624728	1.52656		FALSE
9436.56	54211	818	7.06909		7303.41	2115.5	0.0710748	1.29208		FALSE
9440.05	54221	912	7.88143		8387.05	1787.61	0.0792423	1.12555		FALSE
9443.28	54230.2	999	8.63328		6254.42	2599.6	0.0868016	1.50986		FALSE
9446.36	54239	1047	9.04809		7383.1	2808.5	0.0909723	1.27946		FALSE
9453.94	54260.6	1290	11.1481		2779.71	7300.95	0.112086	3.40105		FALSE
9474.15	54318.3	2857	24.69		1300.15	40439.5	0.248241	7.28694		FALSE
9476.92	54326.2	2951	25.5023		4739.7	10206.3	0.256408	1.99947		FALSE
9480	54335	2951	25.5023		5017.49	8187.72	0.256408	1.88939		FALSE
9483.71	54345.5	2864	24.7505		879.227	44624.1	0.248849	10.7864		FALSE
9509.48	54418.9	925	7.99378		10012.1	2463.2	0.0803719	0.949794		FALSE
9512.29	54426.9	859	7.42341		8413.06	2306.14	0.0746372	1.13066		FALSE
9515.81	54437	838	7.24193		6603.89	4131.53	0.0728126	1.44094		FALSE
9521.85	54454.1	675	5.8333		5186.82	1807.83	0.0586498	1.83578		FALSE
9525.12	54463.4	605	5.22836		3380.19	3359.17	0.0525676	2.81792		FALSE
9532.67	54484.9	470	4.0617		4343.6	1223.85	0.0408376	2.19465		FALSE
9535.49	54492.9	424	3.66418		8046.25	1091.9	0.0368407	1.18509		FALSE
9538.31	54501	365	3.1543		8605.84	717.005	0.0317143	1.10835		FALSE
9541.31	54509.5	321	2.77406		2787.88	1619.63	0.0278912	3.42242		FALSE
9547.47	54527	275	2.37653		8254.36	528.834	0.0238943	1.15666		FALSE
9744.88	55084.9	469	4.31859		4087.44	2069.07	0.0407507	2.38411		FALSE
9757	55119	1319	12.1455		1268.19	13197	0.114606	7.69363		FALSE
9759.95	55127.3	1287	11.8508		1435.57	12200.9	0.111826	6.79866		FALSE
9775.01	55169.6	364	3.35174		6247.8	944.289	0.0316274	1.56455		FALSE
9778.41	55179.1	300	2.76242		4747.14	613.146	0.0260666	2.05985		FALSE
9781.9	55188.9	263	2.42173		5776.85	692.321	0.0228517	1.69329		FALSE
9785.43	55198.8	252	2.32044		5922.94	613.004	0.0218959	1.65213		FALSE
9788.33	55207	255	2.34806		6755.76	480.873	0.0221566	1.44889		FALSE
9791.87	55216.9	241	2.25373		5948.65	587.063	0.0209401	1.64606		FALSE
10021.6	55857.7	211	2.01198		5301.52	544.468	0.0183335	1.89033		FALSE
10026.4	55871	230	2.19316		4470.51	609.13	0.0199844	2.24279		FALSE
10029.5	55879.7	239	2.27898		4735.97	646.849	0.0207664	2.11774		FALSE
10036.5	55898.9	315	3.00367		6059.43	827.152	0.0273699	1.65634		FALSE
10039.4	55906.9	324	3.08949		5403.88	878.785	0.0281519	1.85781		FALSE
10043.2	55917.6	365	3.48045		4457.96	1007.48	0.0317143	2.25287		FALSE
10046.6	55926.9	421	4.01443		5862.07	1150.27	0.0365801	1.71383		FALSE
10050.2	55937	496	4.72959		8504.61	1284.82	0.0430967	1.18174		FALSE
10053.8	55946.9	553	5.27311		4461.47	1878.08	0.0480494	2.25347		FALSE
10057.1	55956	605	5.76896		6290.44	1654.34	0.0525676	1.59879		FALSE
10061	55966.9	703	6.70343		6283.86	1908.36	0.0610826	1.60109		FALSE
10063.9	55975	810	7.72373		5744.32	2218.28	0.0703797	1.75198		FALSE
10068.3	55986.9	944	9.00148		9328.63	3176.42	0.0820228	1.07929		FALSE
10071.2	55995	1026	9.78339		6996.27	4214.07	0.0891476	1.43951		FALSE
10074.3	56003.7	962	9.17312		1394.47	11748.7	0.0835868	7.2245		FALSE
10092.9	56055	370	3.52812		7391.48	767.757	0.0321488	1.36547		FALSE
10095.3	56061.8	342	3.26113		1966.52	2613.56	0.0297159	5.1336		FALSE
10281.2	56572.9	219	2.11976		4954.49	451.347	0.0190286	2.07512		FALSE
10284.3	56581.7	267	2.58437		5626.25	706.102	0.0231992	1.82792		FALSE
10287.3	56589.7	309	2.9909		7582.25	640.522	0.0268486	1.35676		FALSE
10290.7	56599	351	3.39743		7027.25	933.875	0.0304979	1.46439		FALSE
10294.3	56608.9	424	4.10402		6432.14	869.831	0.0368407	1.60045		FALSE
10297.2	56617	476	4.60734		7023.15	1218.54	0.0413589	1.46619		FALSE
10300.6	56626.2	467	4.52023		5661.23	992.369	0.0405769	1.8195		FALSE
10303.8	56635	548	5.30425		7172.85	1405	0.0476149	1.4365		FALSE
10307	56643.6	563	5.44944		4323.65	1201.37	0.0489182	2.38386		FALSE
10311.1	56654.9	663	6.41737		6451.66	1751.82	0.0576071	1.59821		FALSE
10313.7	56662	702	6.79486		5136.28	1488.95	0.0609957	2.00801		FALSE
10317.5	56672.3	799	7.73375		5390.34	2152.36	0.0694239	1.91407		FALSE
10321	56681.8	897	8.68232		5252.48	2486.63	0.077939	1.96497		FALSE
10334.4	56718.7	1489	14.4125		1499.92	14737.4	0.129377	6.89		FALSE
10338.2	56728.9	1591	15.3997		5448.21	6599.45	0.13824	1.89754		FALSE
10341.4	56737.8	1432	13.8607		1747.24	13898.3	0.124424	5.91871		FALSE
10355.1	56775.1	584	5.6527		5760.85	1610.4	0.0507429	1.79749		FALSE
10358.9	56785.5	466	4.51055		5189.94	1306.31	0.0404901	1.99596		FALSE
10362.4	56795	436	4.22017		6298.42	899.648	0.0378834	1.64524		FALSE
10365.7	56804	402	3.89107		5000.51	1114.36	0.0349292	2.07293		FALSE
10370.5	56817	387	3.80183		5626.76	1043.04	0.0336259	1.84306		FALSE
10373.4	56824.9	341	3.34993		4618.17	929.921	0.029629	2.24621		FALSE
10376.3	56833	345	3.38923		6276.09	911.463	0.0299765	1.65331		FALSE
10383.2	56851.6	260	2.5542		5003.05	1057.28	0.022591	2.07537		FALSE
10388	56864.8	242	2.37737		5245.81	645.417	0.021027	1.98025		FALSE
10391	56873	223	2.19072		11383.8	304.448	0.0193761	0.912786		FALSE
10399.1	56895	216	2.12195		6368.15	686.104	0.0187679	1.63298		FALSE
10408.6	56921	222	2.18089		6163.3	550.362	0.0192893	1.68881		FALSE
10416.3	56941.8	233	2.28895		5668.1	625.924	0.020245	1.8377		FALSE
10419.7	56951	272	2.67208		6218.31	696.678	0.0236337	1.67564		FALSE
11086	58735.7	194.5	2.245		4449.65	561.237	0.0168998	2.49142		FALSE
11089.8	58745.8	208.5	2.4066		5359.79	600.591	0.0181163	2.06907		FALSE
11092.5	58753	240.5	2.77595		5850.81	665.237	0.0208967	1.89589		FALSE
11099.3	58771	189.5	2.18729		5852.63	489.006	0.0164654	1.89647		FALSE
11175.3	58970.9	217.5	2.53675		4661.15	694.565	0.0188983	2.39754		FALSE
11179.1	58980.9	247.5	2.88664		7082.21	502.713	0.0215049	1.57848		FALSE
11181.4	58987	240.5	2.805		5481.49	663.607	0.0208967	2.03985		FALSE
11185.2	58997	244.5	2.85165		8551.08	607.923	0.0212442	1.30805		FALSE
11188.3	59005	192.5	2.24517		4844.74	548.418	0.016726	2.30936		FALSE
11571.5	60003	178	2.18749		12737.8	305.78	0.0154662	0.908433		FALSE
11575.3	60012.9	177	2.1752		7835.61	449.097	0.0153793	1.47727		FALSE
11582.6	60031.8	181	2.22436		7292.78	405.29	0.0157268	1.58823		FALSE
11586.2	60040.9	210	2.58075		6434.96	459.971	0.0182466	1.80051		FALSE
11590.1	60051	247	3.03545		6863.83	677.943	0.0214615	1.68857		FALSE
11593.4	60059.6	307	3.77281		5351.22	851.4	0.0266748	2.1665		FALSE
11597.3	60069.6	306	3.76052		5193.9	899.501	0.0265879	2.23286		FALSE
11601	60079.3	338	4.15378		4093.97	1230.5	0.0293683	2.83369		FALSE
11604.3	60087.7	340	4.17835		5327.2	953.251	0.0295421	2.17831		FALSE
11607.9	60097	307	3.77281		6231.91	642.772	0.0266748	1.86266		FALSE
11611.7	60106.8	263	3.23208		5849.53	695.483	0.0228517	1.98507		FALSE
11615.2	60115.9	233	2.8634		5653.45	618.599	0.020245	2.05454		FALSE
11618.9	60125.5	209	2.56846		5895.54	435.309	0.0181597	1.9708		FALSE
11622.6	60134.8	180	2.21207		5582.43	471.539	0.0156399	2.08199		FALSE
11626.5	60144.9	181	2.22436		4880.49	462.371	0.0157268	2.38224		FALSE
11630.4	60154.9	175	2.15062		6772.51	333.621	0.0152055	1.71729		FALSE

## Sheet: ICDC_12-1_0_H1_1
Spectrum: ICDC 12-1\0_H1\1 1SLin, "Baseline subt." (D:\Data\BioTyperRealTimeProcessing\China CDC\20121015leizhihelindanbaojun\ICDC 12-1\0_H1\1)
m/z	time	Intens.	SN	Quality Fac.	Res.	Area	Rel. Intens.	FWHM	Chi^2	Bk. Peak
2139.34	26028.9	172	2.0717		1553.14	238.306	0.00843965	1.37742		FALSE
2140.69	26037	168	2.02352		1845.96	198.219	0.00824338	1.15966		FALSE
2518.41	28201	192	2.27761		2297.26	278.175	0.009421	1.09627		FALSE
2520.34	28211.6	264	3.13172		3308.69	406.808	0.0129539	0.761735		FALSE
2522.04	28220.9	306	3.62994		2142.23	522.015	0.0150147	1.17729		FALSE
2523.67	28229.9	332	3.93837		3192.46	354.49	0.0162905	0.79051		FALSE
2529.83	28263.8	2153	25.5401		446.462	14590.9	0.105643	5.66639		FALSE
2539.88	28319	181	2.14712		7024.34	181.635	0.00888126	0.361583		FALSE
2541.41	28327.4	171	2.0285		2269.03	282.147	0.00839058	1.12004		FALSE
2792.98	29674	278	3.19307		1391.38	644.679	0.0136408	2.00734		FALSE
2836.5	29900.7	915	10.5444		1087.92	2682.98	0.044897	2.60726		FALSE
2837.93	29908.1	882	10.1641		869.456	3434.55	0.0432777	3.26403		FALSE
2964.57	30558.1	585	6.74495		530.028	4320.94	0.0287046	5.59323		FALSE
3137.89	31425.7	179	2.06384		3549.18	251.83	0.00878312	0.884118		FALSE
3139.76	31435	210	2.42126		3606.06	226.01	0.0103042	0.870692		FALSE
3141.77	31444.9	229	2.64033		3171.2	328.16	0.0112365	0.990721		FALSE
3143.55	31453.7	273	3.14764		4131.81	373.85	0.0133955	0.760816		FALSE
3153.66	31503.5	2968	34.2205		520.775	24883	0.145633	6.0557		FALSE
3165.34	31560.9	419	4.83099		2140.57	1025.5	0.0205594	1.47873		FALSE
3170.9	31588.2	291	3.35518		2317.32	348.86	0.0142787	1.36835		FALSE
3172.68	31597	299	3.44742		2988.02	447.264	0.0146712	1.0618		FALSE
3174.31	31605	259	2.98622		2797.88	386.216	0.0127085	1.13454		FALSE
3176.35	31615	232	2.67492		5532.49	308.226	0.0113837	0.574126		FALSE
3442.16	32893	293	3.21374		1003.26	1432.83	0.0143768	3.43098		FALSE
3611.74	33682.8	193	2.04423		4060.13	264.979	0.00947007	0.889563		FALSE
3631.42	33773.3	2989	31.6591		626.566	23389	0.146663	5.79576		FALSE
3641.38	33818.9	423	4.48036		4339.62	659.421	0.0207556	0.8391		FALSE
3643.22	33827.4	328	3.47413		3358.78	529.576	0.0160942	1.08469		FALSE
3645.51	33837.9	269	2.84921		3484.04	442.38	0.0131992	1.04635		FALSE
3647.62	33847.6	262	2.77507		4357.97	319.989	0.0128557	0.837		FALSE
3649.82	33857.6	237	2.51027		1934.93	482.365	0.011629	1.88628		FALSE
3651.86	33867	228	2.41494		5467.89	317.064	0.0111874	0.667873		FALSE
4155.77	36099.4	1292.88	12.6467		649.905	10830.1	0.0634384	6.39442		FALSE
4165.16	36139.7	363.125	3.55204		3211.93	662.811	0.0178177	1.29678		FALSE
4166.86	36147	379.375	3.71099		4894.63	509.932	0.0186151	0.851313		FALSE
4174.02	36177.7	789.625	7.724		1352.25	3812.33	0.0387451	3.08673		FALSE
4175.91	36185.8	781.625	7.64574		3307.27	1408.67	0.0383526	1.26265		FALSE
4180.4	36205	680.625	6.65778		2641.56	1244.66	0.0333967	1.58255		FALSE
4183.21	36217	728.625	7.12731		3439.09	984.283	0.035752	1.21637		FALSE
4195.49	36269.5	3897.62	38.126		724.817	39097	0.191248	5.78834		FALSE
4210.36	36333	461.625	4.51555		6377.71	421.723	0.0226509	0.660168		FALSE
4212.32	36341.3	417.625	4.08515		3178.76	765.537	0.0204919	1.32515		FALSE
4214.29	36349.7	406.625	3.97755		1150.23	1838.24	0.0199522	3.66386		FALSE
4241.83	36466.9	218.625	2.13856		5027.59	277.478	0.0107274	0.84371		FALSE
4243.95	36475.9	262.625	2.56896		3605.56	455.547	0.0128864	1.17706		FALSE
4246.07	36484.9	289.625	2.83307		3196.76	515.149	0.0142112	1.32824		FALSE
4248.25	36494.2	273.625	2.67656		2287.92	580.981	0.0134262	1.85682		FALSE
4250.32	36503	247.625	2.42223		4798.81	316.463	0.0121504	0.885703		FALSE
4254.37	36520.2	238.625	2.3342		2609.15	432.446	0.0117088	1.63056		FALSE
4263.04	36556.9	229.625	2.24616		5615.91	298.692	0.0112672	0.7591		FALSE
4265.09	36565.6	264.625	2.58852		4048.29	438.701	0.0129845	1.05355		FALSE
4267.49	36575.8	304.625	2.9798		3467.67	539.161	0.0149473	1.23065		FALSE
4269.66	36585	347.625	3.40042		4225.77	468.748	0.0170572	1.01039		FALSE
4271.55	36593	453.625	4.39176		5149.38	763.427	0.0222583	0.829528		FALSE
4273.91	36603	532.625	5.1566		3824.95	942.104	0.0261347	1.11738		FALSE
4276.1	36612.2	568.625	5.50514		3486.73	782.615	0.0279011	1.22639		FALSE
4278.17	36621	606.625	5.87303		2913.33	1075.98	0.0297657	1.46848		FALSE
4289.42	36668.6	3986.62	38.5965		587.095	37578	0.195615	7.30619		FALSE
4303.72	36728.9	268.625	2.60069		5625.54	358.419	0.0131808	0.765033		FALSE
4306.1	36739	304.625	2.94922		2513.7	634.447	0.0149473	1.71305		FALSE
4310.54	36757.7	343.625	3.3268		4788.8	469.209	0.0168609	0.900129		FALSE
4312.58	36766.3	336.625	3.25903		3981.9	580.033	0.0165174	1.08304		FALSE
4314.62	36774.9	279.625	2.70719		4664.02	483.995	0.0137206	0.925085		FALSE
4316.77	36783.9	246.625	2.3877		4213.96	411.994	0.0121013	1.0244		FALSE
4318.92	36793	213.625	2.06821		4546.66	275.889	0.0104821	0.949911		FALSE
4325.7	36821.5	206.625	2.00044		3367.87	349.663	0.0101386	1.2844		FALSE
4327.94	36831	219.625	2.1263		5401.63	340.839	0.0107765	0.801229		FALSE
4424.1	37233.3	849.625	8.1318		800.122	6266.75	0.0416892	5.52929		FALSE
4442.31	37309	240.625	2.30303		1712.11	696.218	0.0118069	2.59464		FALSE
4476.1	37449	270.625	2.59017		6313.09	350.452	0.0132789	0.709018		FALSE
4480.18	37465.9	533.625	5.10735		921.005	2920.36	0.0261838	4.86445		FALSE
4538.24	37705.2	535.625	5.01824		722.029	3967	0.0262819	6.2854		FALSE
4647.3	38150.6	220	2.06117		974.235	1188.12	0.0107949	4.77021		FALSE
4670.65	38245.3	335	3.12776		955.4	1870.36	0.0164377	4.88868		FALSE
4715.77	38427.7	300	2.80098		1267.48	1456.75	0.0147203	3.7206		FALSE
4736.78	38512.2	3065	28.6167		502.314	39585.9	0.150393	9.42991		FALSE
4757.84	38596.9	385	3.59459		3759.54	547.192	0.0188911	1.26554		FALSE
4759.86	38605	363	3.38918		6803.91	639.924	0.0178116	0.699578		FALSE
4765.34	38627	246	2.2968		4870.29	346.547	0.0120707	0.978452		FALSE
4876.7	39071	377	3.48866		3078.92	1103.99	0.0184985	1.5839		FALSE
4877.81	39075.4	416	3.84956		2458.27	1157.03	0.0204122	1.98425		FALSE
4974.55	39457	241	2.22741		3737.15	432.412	0.0118253	1.33111		FALSE
4977.05	39466.8	257	2.37529		4041.33	466.608	0.0126104	1.23154		FALSE
4979.12	39474.9	297	2.74498		3325.64	558.244	0.0145731	1.49719		FALSE
4981.68	39485	326	3.01301		4195.75	608.417	0.0159961	1.18732		FALSE
4984.22	39494.9	329	3.04073		5466.54	616.301	0.0161433	0.911768		FALSE
4989.06	39513.9	372	3.43816		4689.51	710.335	0.0182532	1.06388		FALSE
4993.91	39532.9	452	4.17754		1909.06	1635.69	0.0221786	2.61591		FALSE
4995.98	39541	462	4.26997		4028.97	893.535	0.0226693	1.24001		FALSE
4999.02	39552.9	517	4.7783		3607.24	976.431	0.025368	1.38583		FALSE
5001.07	39561	536	4.9539		3824.78	1043.47	0.0263003	1.30755		FALSE
5003.91	39572	609	5.62859		3846.15	1173.59	0.0298822	1.30102		FALSE
5006.19	39581	746	6.8948		3971.6	1079.03	0.0366045	1.2605		FALSE
5008.74	39591	859	7.93918		3711.26	1648.52	0.0421492	1.34961		FALSE
5010.79	39599	915	8.45675		5518.17	1363.49	0.044897	0.908053		FALSE
5015.91	39619	1086	10.0372		5192.2	1609.93	0.0532875	0.966047		FALSE
5026.2	39659.2	2809	25.9618		773.488	30323.7	0.137831	6.49809		FALSE
5035.24	39694.5	2914	26.9322		1170.75	22479.4	0.142983	4.30086		FALSE
5053.56	39765.9	4274	39.5018		945.333	38123.6	0.209715	5.3458		FALSE
5055.6	39773.8	4278	39.5388		4268.38	6558.19	0.209912	1.18443		FALSE
5058.16	39783.8	4321	39.9362		4404.08	8772.23	0.212022	1.14852		FALSE
5068.84	39825.4	20380	188.584		687.629	210749	1	7.37147		FALSE
5090.73	39910.4	2268	20.9867		950.518	19028.7	0.111286	5.35574		FALSE
5094.06	39923.3	2094	19.3766		1059.37	15694.8	0.102748	4.80858		FALSE
5104.27	39962.9	1360	12.5846		3642.92	2742.62	0.0667321	1.40115		FALSE
5106.13	39970.1	1397	12.927		2901.39	3521.23	0.0685476	1.75989		FALSE
5108.17	39978	1322	12.233		1234.02	9342.7	0.0648675	4.13945		FALSE
5118.72	40018.9	660	6.10724		8557.14	1292.02	0.0323847	0.598182		FALSE
5121.29	40028.8	605	5.5983		4953.96	914.505	0.029686	1.03378		FALSE
5123.11	40035.9	597	5.52428		3553.31	1183.11	0.0292934	1.44178		FALSE
5125.93	40046.8	598	5.53353		4319.66	1175.82	0.0293425	1.18665		FALSE
5128.05	40055	605	5.5983		5724.7	899.433	0.029686	0.895776		FALSE
5130.62	40064.9	584	5.40398		3214.41	1165.75	0.0286555	1.59613		FALSE
5133.22	40075	532	4.92281		3436.78	798.543	0.026104	1.49361		FALSE
5137.86	40092.9	487	4.5064		5395.59	733.282	0.023896	0.952234		FALSE
5146.54	40126.4	697	6.44962		1580.25	3130.52	0.0342002	3.25679		FALSE
5148.76	40135	715	6.61618		4491.77	1057.11	0.0350834	1.14626		FALSE
5151.16	40144.3	646	5.97769		4297.37	977.038	0.0316977	1.19868		FALSE
5153.71	40154.1	648	5.9962		4043.13	1290.65	0.0317959	1.27468		FALSE
5156.01	40163	730	6.75498		5231.15	1077.83	0.0358194	0.985637		FALSE
5158.59	40172.9	852	7.88389		4732.82	1620.35	0.0418057	1.08996		FALSE
5161.15	40182.8	1014	9.38294		3535.71	2443.59	0.0497547	1.45972		FALSE
5168.57	40211.3	3371	31.1932		863.859	31277.7	0.165407	5.98311		FALSE
5179.08	40251.8	823	7.61555		1897.71	4102.74	0.0403827	2.72912		FALSE
5187.78	40285.3	523	4.83953		3068.24	1277.31	0.0256624	1.6908		FALSE
5191.32	40298.9	445	4.11776		6664.83	829.744	0.0218351	0.778912		FALSE
5193.64	40307.8	389	3.59957		4751.36	591.631	0.0190873	1.09309		FALSE
5196.03	40317	387	3.58106		6653.5	575.545	0.0189892	0.780946		FALSE
5202.58	40342.1	361	3.29812		3632.57	724.286	0.0177134	1.4322		FALSE
5205.91	40354.9	410	3.74579		3862.86	804.324	0.0201178	1.34768		FALSE
5210.33	40371.9	394	3.59961		3646.31	606.845	0.0193327	1.42893		FALSE
5547.02	41643.4	517	4.68808		987.957	3800.05	0.025368	5.61464		FALSE
5547.02	41643.4	516	4.67901		983.024	3800.05	0.0253189	5.64281		FALSE
5788.99	42533.7	236	2.14671		4816.37	454.645	0.01158	1.20194		FALSE
5791.53	42543	280	2.54695		6505.36	405.075	0.013739	0.89027		FALSE
5793.73	42551	305	2.77436		6754.98	563.551	0.0149657	0.857697		FALSE
5800.56	42575.8	750	6.82219		1172.84	5420.2	0.0368008	4.94575		FALSE
5809.32	42607.7	254	2.31045		3845.93	400.75	0.0124632	1.51051		FALSE
5874.78	42844.9	231	2.10123		6096.76	345.081	0.0113346	0.963591		FALSE
5877.55	42854.9	264	2.40141		4471.34	518.461	0.0129539	1.31449		FALSE
5893.54	42912.7	545	4.95746		1675.45	3228.93	0.0267419	3.5176		FALSE
5895.84	42921	556	5.05751		6441.34	871.859	0.0272816	0.915312		FALSE
5898.06	42929	525	4.77553		5631.65	1094.57	0.0257605	1.04731		FALSE
5900.83	42939	509	4.62999		8029.41	1022.78	0.0249755	0.734902		FALSE
5903.32	42947.9	499	4.53903		4495.1	1032.22	0.0244848	1.31328		FALSE
5905.83	42957	524	4.76643		5543.48	820.37	0.0257115	1.06536		FALSE
5908.59	42967	571	5.19396		5934.34	1137.4	0.0280177	0.995661		FALSE
5911.19	42976.3	629	5.72154		5509.72	985.151	0.0308636	1.07287		FALSE
5914.09	42986.8	687	6.17289		5075.97	1417.88	0.0337095	1.16512		FALSE
5919.49	43006.2	1105	9.92874		3136.78	4098.64	0.0542198	1.88712		FALSE
5921.36	43012.9	1184	10.6386		4262.6	2544.11	0.0580962	1.38914		FALSE
5923.78	43021.7	1146	10.2971		3789.05	2489.75	0.0562316	1.56339		FALSE
5937.28	43070.2	4060	36.4803		780.275	46411.8	0.199215	7.60921		FALSE
5957.53	43143	537	4.8251		2747.53	1392.62	0.0263494	2.16832		FALSE
5959.99	43151.8	565	5.07669		3780.07	1219.44	0.0277233	1.57669		FALSE
5962.55	43161	570	5.12161		8135.08	1141.55	0.0279686	0.732942		FALSE
5965.19	43170.5	467	4.19613		3476.38	955.897	0.0229146	1.71592		FALSE
5968.11	43180.9	395	3.54919		6735.06	635.769	0.0193817	0.886125		FALSE
5971.46	43192.9	373	3.35151		7864.38	990.075	0.0183023	0.759305		FALSE
5973.7	43201	408	3.666		7343.75	782.586	0.0200196	0.813439		FALSE
5975.93	43209	365	3.27963		4153.65	585.565	0.0179097	1.43872		FALSE
5978.66	43218.8	317	2.84834		3310.28	794.473	0.0155545	1.80609		FALSE
5981.82	43230.1	266	2.39009		3542.67	424.826	0.013052	1.6885		FALSE
6251.65	44186	344.812	3.11867		3149.47	1550.86	0.0169192	1.98498		FALSE
6257.37	44206.1	475.812	4.30351		1676.06	2337.05	0.023347	3.73339		FALSE
6259.91	44215	553.812	5.00898		4990.7	1189.52	0.0271743	1.25432		FALSE
6262.51	44224.1	613.812	5.55165		5136.96	1319.41	0.0301184	1.21911		FALSE
6270.48	44252	1223.81	11.0688		1458.71	7552.77	0.0600497	4.29865		FALSE
6272.47	44258.9	1180.81	10.6799		4780.04	2559.43	0.0579398	1.31222		FALSE
6275.34	44269	1056.81	9.55838		5886.29	2258.12	0.0518554	1.06609		FALSE
6278.2	44279	989.812	8.9524		6862.26	1658.16	0.0485678	0.914889		FALSE
6314.3	44405	14281.8	129.172		713.857	225218	0.700776	8.84533		FALSE
6335.81	44480	2044.81	18.4944		2811.97	8527.14	0.100334	2.25316		FALSE
6337.74	44486.7	2108.81	19.0732		1220.23	19233.4	0.103475	5.19387		FALSE
6350.81	44532.2	1690.81	15.2926		3781.75	6505.74	0.0829643	1.67933		FALSE
6352.85	44539.3	1693.81	15.3198		1506.1	11156	0.0831115	4.21808		FALSE
6360.87	44567.1	1026.81	9.28705		1999.38	4712.62	0.0503833	3.18141		FALSE
6366.57	44586.9	792.812	7.21493		5621.25	1318.34	0.0389015	1.13259		FALSE
6369.44	44596.9	749.812	6.82361		4515.15	1658.59	0.0367916	1.41068		FALSE
6372.34	44607	732.812	6.66891		5530.29	1239.37	0.0359574	1.15226		FALSE
6374.07	44613	745.812	6.78721		4181.3	1652.01	0.0365953	1.52442		FALSE
6384.41	44648.9	483.812	4.4029		5297.07	1022.86	0.0237396	1.20527		FALSE
6387.32	44658.9	432.812	3.93878		5772.9	932.47	0.0212371	1.10643		FALSE
6390.18	44668.9	411.812	3.74767		4746.95	691.994	0.0202067	1.34617		FALSE
6392.51	44676.9	425.812	3.87507		4086.55	917.869	0.0208936	1.56428		FALSE
6395.1	44685.9	391.812	3.56566		4929.39	833.497	0.0192253	1.29734		FALSE
6397.72	44695	372.812	3.39275		6200.82	575.523	0.0182931	1.03175		FALSE
6400.56	44704.8	352.812	3.21074		5448.51	667.307	0.0173117	1.17474		FALSE
6402.91	44713	314.812	2.86493		5641.11	488.045	0.0154471	1.13504		FALSE
6405.79	44722.9	308.812	2.81033		6089.12	552.176	0.0151527	1.05201		FALSE
6408.49	44732.3	275.812	2.51001		5428.23	427.579	0.0135335	1.18059		FALSE
6411.14	44741.5	293.812	2.67382		5191.39	565.064	0.0144167	1.23496		FALSE
6413.7	44750.3	298.812	2.71932		5133.86	582.836	0.014662	1.24929		FALSE
6416.37	44759.6	301.812	2.74662		5574.69	466.001	0.0148092	1.15098		FALSE
6419.08	44768.9	273.812	2.49181		5653.62	501.629	0.0134354	1.13539		FALSE
6455.57	44895	235.812	2.14599		6767.13	348.675	0.0115708	0.95396		FALSE
6458.07	44903.6	306.812	2.79212		5226.61	605.055	0.0150546	1.23561		FALSE
6460.79	44913	282.812	2.57371		5936.82	556.149	0.013877	1.08826		FALSE
6463.48	44922.2	225.812	2.05499		5217.69	400.949	0.0110801	1.23876		FALSE
6524.54	45132.2	348.812	3.16075		1209.52	2227.53	0.0171154	5.39433		FALSE
6580.79	45324.8	314.812	2.85266		2795.9	1044.77	0.0154471	2.35373		FALSE
6582.87	45331.9	288.812	2.61706		2635.06	1250.59	0.0141714	2.49818		FALSE
6638.32	45520.9	234.812	2.12774		6335.8	354.42	0.0115217	1.04775		FALSE
6640.69	45529	299.812	2.71674		3844.14	608.345	0.0147111	1.72749		FALSE
6643.61	45538.9	274.812	2.4902		5690.91	525.972	0.0134844	1.16741		FALSE
6648.93	45557	248.812	2.2546		4090.04	393.109	0.0122087	1.62564		FALSE
6651.86	45567	270.812	2.45395		6175.49	538.2	0.0132882	1.07714		FALSE
6654.42	45575.6	245.812	2.22742		4700.74	517.697	0.0120615	1.41561		FALSE
6706.32	45751.7	224.812	2.05151		5144.67	486.868	0.011031	1.30355		FALSE
6715.18	45781.6	346.812	3.16481		4380.31	775.362	0.0170173	1.53304		FALSE
6720.31	45799	380.812	3.47508		3766.54	856.651	0.0186856	1.78421		FALSE
6733.86	45844.8	1069.81	9.7625		913.55	11147.7	0.0524933	7.37109		FALSE
6742.2	45872.9	297.812	2.71767		5392.86	608.143	0.014613	1.25021		FALSE
7158.08	47255.9	236	2.18507		4277.94	408.56	0.01158	1.67326		FALSE
7160.85	47265	246	2.27766		7476.29	412.293	0.0120707	0.957808		FALSE
7163.91	47275	268	2.48135		7993.6	584.802	0.0131501	0.896206		FALSE
7166.95	47285	311	2.87948		6356.55	666.083	0.0152601	1.12749		FALSE
7169.4	47293	342	3.1665		6615.62	736.997	0.0167812	1.08371		FALSE
7172.45	47303	427	3.9535		4651.11	1130.63	0.0209519	1.5421		FALSE
7175.5	47312.9	530	4.90715		5945.45	1143.14	0.0260059	1.20689		FALSE
7177.95	47321	508	4.70346		2849.14	1469.75	0.0249264	2.51934		FALSE
7181.01	47331	464	4.29607		7083.26	778.312	0.0227674	1.0138		FALSE
7184.04	47340.9	384	3.55537		6953.61	664.259	0.018842	1.03314		FALSE
7187.09	47350.9	360	3.33316		5330.81	1000.15	0.0176644	1.34822		FALSE
7189.58	47359	378	3.49982		5796.61	648.939	0.0185476	1.24031		FALSE
7192.81	47369.6	374	3.46278		4258.92	868.131	0.0183513	1.68888		FALSE
7195.66	47378.9	386	3.57389		6013.04	676.954	0.0189401	1.19667		FALSE
7205.17	47409.9	491	4.54606		2776.48	2784.89	0.0240922	2.59507		FALSE
7207.63	47418	568	5.25899		5062.91	1018.12	0.0278705	1.42361		FALSE
7210.94	47428.8	638	5.9071		4784.14	1494.26	0.0313052	1.50726		FALSE
7216.8	47447.9	954	8.83288		2749.8	4984.97	0.0468106	2.62448		FALSE
7219.28	47456	1025	9.49025		5841.42	1851.24	0.0502944	1.23588		FALSE
7222.03	47465	1156	10.7031		6656.11	2688.39	0.0567223	1.08502		FALSE
7224.69	47473.6	1232	11.4068		5716.6	2847.99	0.0604514	1.26381		FALSE
7227.53	47482.9	1208	11.1846		5528.25	2812.41	0.0592738	1.30738		FALSE
7230	47491	1143	10.5828		5480.22	2051.38	0.0560844	1.31929		FALSE
7233.07	47501	1154	10.6846		5451.83	2717.34	0.0566241	1.32672		FALSE
7235.79	47509.9	1210	11.2031		5582.13	2180.57	0.0593719	1.29624		FALSE
7238.86	47519.8	1230	11.3883		4363.21	2957.78	0.0603533	1.65907		FALSE
7241.65	47529	1397	12.9345		6224.63	2480.2	0.0685476	1.16339		FALSE
7253.44	47567.3	2567	23.7673		1023.19	22872.4	0.125957	7.08901		FALSE
7268.05	47614.9	9569	88.5973		731.86	149596	0.469529	9.93093		FALSE
7292.08	47692.9	1280	11.8512		5635.55	3072.77	0.0628067	1.29394		FALSE
7295.16	47703	1231	11.3976		2995.38	6353.76	0.0604024	2.43547		FALSE
7304.85	47734.4	1056	9.77727		937.452	13750.3	0.0518155	7.79224		FALSE
7322.92	47793	543	5.04305		4432.17	1316.56	0.0266438	1.65222		FALSE
7326.14	47803.4	539	5.0059		5559.05	976.625	0.0264475	1.31788		FALSE
7328.47	47811	531	4.9316		3747.49	2329.98	0.026055	1.95557		FALSE
7334.03	47829	434	4.03072		6083.08	982.16	0.0212954	1.20564		FALSE
7340.29	47849.2	333	3.0927		4175.58	601.881	0.0163395	1.75791		FALSE
7342.69	47857	328	3.04626		8984.4	562.806	0.0160942	0.817271		FALSE
7345.52	47866.2	306	2.84194		5876.24	713.043	0.0150147	1.25004		FALSE
7348.25	47875	290	2.69334		11271	642.752	0.0142296	0.65196		FALSE
7350.94	47883.7	263	2.44258		4732.11	606.025	0.0129048	1.55342		FALSE
7359.39	47911	218	2.02465		8216.74	498.785	0.0106968	0.895658		FALSE
7367.43	47937	225	2.08966		3878.06	640.224	0.0110402	1.89977		FALSE
7404.63	48057	299	2.77693		7835.94	517.187	0.0146712	0.944957		FALSE
7407.11	48065	325	3.0184		7070.53	749.406	0.015947	1.0476		FALSE
7410.22	48075	381	3.53849		8063.54	859.397	0.0186948	0.918978		FALSE
7412.86	48083.5	373	3.46419		4161.24	1056.73	0.0183023	1.78141		FALSE
7415.79	48092.9	295	2.73978		6658.97	616.297	0.014475	1.11365		FALSE
7524.28	48441	218	2.0474		8489.1	359.443	0.0106968	0.886346		FALSE
7527.4	48451	224	2.10375		5875.78	386.257	0.0109912	1.28109		FALSE
7530.49	48460.8	242	2.2728		4901.76	554.313	0.0118744	1.53628		FALSE
7536.14	48478.9	341	3.20258		4763.06	764.478	0.0167321	1.58221		FALSE
7538.92	48487.8	387	3.6346		4953.56	893.808	0.0189892	1.52192		FALSE
7541.8	48497	454	4.26385		6181.93	781.467	0.0222767	1.21997		FALSE
7544.28	48504.9	438	4.11358		3697.64	1079.44	0.0214917	2.0403		FALSE
7547.79	48516.1	496	4.6583		5192.68	1155.3	0.0243376	1.45354		FALSE
7550.88	48526	630	5.9168		4055.74	1825.53	0.0309127	1.86178		FALSE
7553.3	48533.7	710	6.66814		1215.95	6433.72	0.0348381	6.21182		FALSE
8287.07	50821	196	2.05463		6844.63	434.818	0.00961727	1.21074		FALSE
8290.34	50831	222	2.32718		5649.23	497.223	0.010893	1.46752		FALSE
8293.63	50841	257	2.69407		7632.44	544.479	0.0126104	1.08663		FALSE
8296.26	50849	263	2.75697		6832.99	477.018	0.0129048	1.21415		FALSE
8299.54	50859	300	3.14483		7028.89	677.817	0.0147203	1.18077		FALSE
8302.82	50869	308	3.2287		7194.22	564.398	0.0151129	1.1541		FALSE
8308.74	50887	363	3.80525		7323.31	1071.69	0.0178116	1.13456		FALSE
8312.02	50897	401	4.2036		7963.84	966.665	0.0196762	1.04372		FALSE
8315.3	50907	443	4.64387		8041.12	804.453	0.021737	1.0341		FALSE
8319.88	50920.9	502	5.26236		3653.51	1796.33	0.024632	2.27723		FALSE
8328.82	50948.1	690	7.23312		4032.82	2141.38	0.0338567	2.06526		FALSE
8331.75	50957	785	8.34985		6713.13	1485.36	0.0385182	1.24111		FALSE
8334.82	50966.3	865	9.20079		4875.32	2193.25	0.0424436	1.7096		FALSE
8337.92	50975.7	892	9.48799		5049.49	2280.02	0.0437684	1.65124		FALSE
8340.97	50985	953	10.1368		6348.08	2409.99	0.0467615	1.31394		FALSE
8344.55	50995.8	1038	11.041		4199.49	3285.11	0.0509323	1.98704		FALSE
8347.28	51004.1	1117	11.8813		6238.75	2175.67	0.0548086	1.33797		FALSE
8350.19	51013	1241	13.2002		5422.37	3150.29	0.060893	1.53995		FALSE
8353.45	51022.9	1259	13.3917		5873.64	2451.7	0.0617763	1.42219		FALSE
8356.11	51030.9	1286	13.6789		5866.8	4101.56	0.0631011	1.42431		FALSE
8359.42	51041	1273	13.5406		5724.46	2477.63	0.0624632	1.4603		FALSE
8363.13	51052.3	1308	13.9129		5352.18	3355.26	0.0641806	1.56256		FALSE
8366.64	51062.9	1380	14.6787		5890.62	3539.24	0.0677134	1.42033		FALSE
8373.87	51084.8	1668	17.7421		3117.69	10051.5	0.0818449	2.68592		FALSE
8376.52	51092.9	1829	19.4546		5974.13	4658.98	0.0897448	1.40213		FALSE
8379.64	51102.3	1944	20.6779		5441.7	5018.08	0.0953876	1.53989		FALSE
8395.07	51149	3648	38.8029		706.641	71520.8	0.178999	11.8802		FALSE
8413.55	51205	879	9.34971		4161.38	2222.21	0.0431305	2.02182		FALSE
8416.43	51213.7	816	8.67959		6500.9	1595.55	0.0400393	1.29466		FALSE
8419.49	51222.9	784	8.33922		8979.55	1999.22	0.0384691	0.937628		FALSE
8422.16	51231	779	8.28603		6489.63	1507.03	0.0382237	1.29779		FALSE
8428.76	51250.9	746	7.93502		3278.4	1948.7	0.0366045	2.571		FALSE
8431.39	51258.9	734	7.80738		2131.26	4450.46	0.0360157	3.95606		FALSE
8439.57	51283.6	556	5.91404		4054.32	2286.12	0.0272816	2.08163		FALSE
8445.58	51301.7	436	4.63763		4736.12	1106.42	0.0213935	1.78323		FALSE
8449.42	51313.3	387	4.11642		4280.73	995.751	0.0189892	1.97383		FALSE
8452.61	51323	367	3.90369		5870	902.828	0.0180079	1.43997		FALSE
8455.5	51331.7	362	3.85051		4809.35	896.55	0.0177625	1.75814		FALSE
8459.22	51342.9	313	3.3293		3854.62	605.199	0.0153582	2.19457		FALSE
8462	51351.3	291	3.0953		4347.85	744.426	0.0142787	1.94625		FALSE
8465.17	51360.9	275	2.92511		3878.96	693.009	0.0134936	2.18233		FALSE
8468.09	51369.6	251	2.66983		4514.3	627.538	0.012316	1.87583		FALSE
8471.19	51379	247	2.62728		5265.25	456.099	0.0121197	1.60889		FALSE
8474.45	51388.8	221	2.35072		4774.87	642.223	0.010844	1.7748		FALSE
8477.82	51399	228	2.42518		9831.89	457.362	0.0111874	0.862278		FALSE
8805.48	52377	240	2.70686		8462.13	735.992	0.0117763	1.04058		FALSE
8808.2	52385	272	3.06778		9125.6	499.236	0.0133464	0.965219		FALSE
8823.76	52431	279	3.14673		4913.2	872.503	0.0136899	1.79593		FALSE
8826.84	52440.1	298	3.36102		6632.94	587.124	0.0146222	1.33076		FALSE
8830.11	52449.7	346	3.9024		6591.18	849.585	0.0169774	1.33969		FALSE
8832.57	52457	366	4.12797		7679.26	716.881	0.0179588	1.15019		FALSE
8836.26	52467.9	378	4.26331		6496.57	981.467	0.0185476	1.36014		FALSE
8839.29	52476.8	414	4.66934		5468.91	818.267	0.020314	1.61628		FALSE
8842.71	52486.9	465	5.24455		5403.14	1202.94	0.0228165	1.63659		FALSE
8850	52508.4	662	7.46643		739.093	10559.7	0.0324828	11.9741		FALSE
8866.41	52556.8	269	3.09714		5073.83	677.972	0.0131992	1.74748		FALSE
8869.85	52567	276	3.17774		5923.38	661.326	0.0135427	1.49743		FALSE
8872.88	52575.9	244	2.8093		6357.75	477.635	0.0119725	1.3956		FALSE
8876.15	52585.5	242	2.78627		5373.78	612.299	0.0118744	1.65175		FALSE
8882.08	52603	286	3.29287		7413.6	701.66	0.0140334	1.19808		FALSE
8884.81	52611	328	3.77644		10889.7	616.049	0.0160942	0.815892		FALSE
8891.13	52629.6	316	3.63828		2316.98	1439.64	0.0155054	3.83738		FALSE
8897.04	52647	241	2.77476		7661.21	587.748	0.0118253	1.16131		FALSE
8900.44	52657	240	2.76325		11253.7	537.428	0.0117763	0.790891		FALSE
8903.83	52667	222	2.556		9351.27	409.336	0.010893	0.952152		FALSE
8906.55	52675	222	2.556		5961.46	420.876	0.010893	1.49402		FALSE
8909.95	52684.9	231	2.65963		7483.66	572.345	0.0113346	1.19059		FALSE
8913.07	52694.1	226	2.60206		3929.67	578.29	0.0110893	2.26814		FALSE
8919.46	52712.9	242	2.78627		4976.08	617.15	0.0118744	1.79247		FALSE
8922.19	52720.9	256	2.94746		4038.31	500.64	0.0125613	2.20939		FALSE
8924.26	52727	256	2.94746		4543.55	657.245	0.0125613	1.96416		FALSE
8927.66	52737	272	3.13168		4037.29	648.355	0.0133464	2.2113		FALSE
8930.39	52745	281	3.2353		3415.81	725.765	0.013788	2.61443		FALSE
8935.14	52759	312	3.59222		4459.23	805.839	0.0153091	2.00374		FALSE
8937.2	52765	325	3.7419		8360.14	612.48	0.015947	1.06902		FALSE
8946.72	52792.9	366	4.21395		6008.47	941.093	0.0179588	1.48902		FALSE
8962.78	52840	565	6.50515		1051.9	6960.89	0.0277233	8.5206		FALSE
9291.46	53794.8	233	2.80444		1745.2	1605.3	0.0114328	5.324		FALSE
9297.73	53812.9	281	3.38218		4117.31	915.044	0.013788	2.2582		FALSE
9300.53	53820.9	260	3.12942		3798.26	816.425	0.0127576	2.44863		FALSE
9306.99	53839.5	214	2.57575		4857.99	426.249	0.0105005	1.91581		FALSE
9313.75	53859	196	2.3591		9048.94	363.542	0.00961727	1.02926		FALSE
9316.79	53867.7	197	2.37114		5096.5	504.974	0.00966634	1.82807		FALSE
9320	53876.9	211	2.53964		5894.71	413.23	0.0103533	1.58108		FALSE
9322.78	53884.9	229	2.75629		5249.58	586.224	0.0112365	1.77591		FALSE
9329.73	53904.9	248	2.98498		4858.14	499.316	0.0121688	1.92043		FALSE
9332.55	53913	284	3.41829		12539.3	691.694	0.0139352	0.744264		FALSE
9339.17	53932	407	4.89874		4602.6	2044.77	0.0199706	2.02911		FALSE
9363.9	54003	227	2.73222		8689.09	427.804	0.0111384	1.07766		FALSE
9370.17	54021	228	2.74426		7327.11	441.287	0.0111874	1.27884		FALSE
9373.66	54031	238	2.86462		5161.88	572.706	0.0116781	1.81594		FALSE
9377.11	54040.9	235	2.82851		6719.23	609.882	0.0115309	1.39556		FALSE
9380.18	54049.7	257	3.09331		5894.45	669.61	0.0126104	1.59136		FALSE
9383.43	54059	270	3.24978		10929.9	519.585	0.0132483	0.858513		FALSE
9386.22	54067	296	3.56272		7410.71	713.985	0.014524	1.26657		FALSE
9389.7	54076.9	310	3.73123		7883.02	591.24	0.015211	1.19113		FALSE
9393.2	54087	314	3.77937		8406.25	807.182	0.0154073	1.11741		FALSE
9396.69	54097	329	3.95992		7218.47	862.65	0.0161433	1.30176		FALSE
9399.49	54105	358	4.30897		6103.17	718.079	0.0175662	1.5401		FALSE
9413.47	54145	550	6.61992		9532.45	1095.87	0.0269872	0.987519		FALSE
9426.75	54183	850	10.6527		6093.89	2287.7	0.0417076	1.54692		FALSE
9433.66	54202.7	968	12.1315		3774.44	4453.22	0.0474975	2.49936		FALSE
9454.6	54262.5	1676	21.0046		1128.03	26122.2	0.0822375	8.38154		FALSE
9474.4	54319	3280	41.1069		1235.4	45460.7	0.160942	7.6691		FALSE
9476.82	54325.9	3325	41.6708		5558.49	9255.77	0.16315	1.70493		FALSE
9507.38	54413	963	12.0689		4510.54	3277.68	0.0472522	2.10781		FALSE
9511.59	54425	928	11.6302		6852.71	1905.06	0.0455348	1.388		FALSE
9514.6	54433.5	885	11.0913		2016.33	5337.06	0.0434249	4.71878		FALSE
9528.42	54472.8	688	8.62242		6053.01	2723.63	0.0337586	1.57416		FALSE
9532.04	54483.1	608	7.61981		8654.6	1264.44	0.0298332	1.10138		FALSE
9535.07	54491.7	565	7.08091		6147.25	1525.8	0.0277233	1.55111		FALSE
9538.31	54501	525	6.57961		7393.14	1370.75	0.0257605	1.29016		FALSE
9541.83	54511	483	6.05324		8657.1	1246.61	0.0236997	1.1022		FALSE
9545.33	54520.9	436	5.46421		6629	1139.05	0.0213935	1.43994		FALSE
9548.22	54529.1	394	4.93784		4055.72	812.689	0.0193327	2.35426		FALSE
9551.67	54538.9	378	4.73732		4833.47	974.832	0.0185476	1.97615		FALSE
9555.21	54549	335	4.19842		5919.33	660.847	0.0164377	1.61424		FALSE
9558.03	54557	311	3.89763		6281.87	609.431	0.0152601	1.52153		FALSE
9561.51	54566.8	283	3.54672		5519.6	719.214	0.0138862	1.73228		FALSE
9565.08	54577	279	3.49659		11155.3	507.369	0.0136899	0.857447		FALSE
9568.17	54585.7	239	2.99529		6032.62	614.704	0.0117272	1.58607		FALSE
9571.41	54594.9	239	2.99529		6465.76	564.342	0.0117272	1.48032		FALSE
9574.89	54604.8	208	2.60678		4994.13	411.124	0.0102061	1.91723		FALSE
9577.75	54612.9	190	2.38119		5643.22	473.015	0.00932287	1.69721		FALSE
9580.59	54621	203	2.54412		5648.98	389.307	0.00996075	1.69599		FALSE
9584.8	54632.9	176	2.20574		5386.21	446.304	0.00863592	1.77951		FALSE
9587.2	54639.7	165	2.06788		5709.69	323.295	0.00809617	1.67911		FALSE
9709.36	54984.9	163	2.10297		6193.74	272.612	0.00799804	1.56761		FALSE
9712.54	54993.9	166	2.14168		5843.96	355.211	0.00814524	1.66198		FALSE
9715.76	55003	181	2.3352		8240.25	337.567	0.00888126	1.17906		FALSE
9719.06	55012.3	165	2.12878		5793.87	388.831	0.00809617	1.67747		FALSE
9722.54	55022.1	178	2.2965		6263.13	338.334	0.00873405	1.55235		FALSE
9725.71	55031	187	2.41261		6971.99	405.507	0.00917566	1.39497		FALSE
9729.26	55041	180	2.3223		4734.93	429.332	0.00883219	2.05478		FALSE
9733.09	55051.8	191	2.46422		4738.19	500.583	0.00937193	2.05418		FALSE
9736.61	55061.7	211	2.72225		4914.14	567.593	0.0103533	1.98135		FALSE
9740.62	55072.9	289	3.72858		6133.84	713.572	0.0141806	1.58801		FALSE
9743.8	55081.9	317	4.08983		4786.4	845.093	0.0155545	2.03573		FALSE
9747.6	55092.6	438	5.65093		4663.43	1087.4	0.0214917	2.09022		FALSE
9756.79	55118.4	891	11.4954		802.04	14423.2	0.0437193	12.165		FALSE
10033.4	55890.3	195	2.58538		7254.73	403.718	0.0095682	1.38301		FALSE
10037.2	55900.9	236	3.12897		4351.35	643.84	0.01158	2.30669		FALSE
10045.1	55922.9	276	3.65931		7716.77	555.836	0.0135427	1.30173		FALSE
10048.7	55932.9	295	3.91121		6148.87	810.322	0.014475	1.63424		FALSE
10052.8	55944.1	355	4.70672		5539.84	1161.24	0.017419	1.81464		FALSE
10056	55952.9	414	5.48896		4883.09	1139.52	0.020314	2.05935		FALSE
10058.2	55959	437	5.7939		4842.34	907.059	0.0214426	2.07713		FALSE
10062.8	55971.7	521	6.9076		4562.8	1740.42	0.0255643	2.20539		FALSE
10066.1	55980.9	621	8.23344		6785.42	1648.34	0.0304711	1.48349		FALSE
10069.2	55989.5	713	9.45321		5002.86	2390.33	0.0349853	2.01269		FALSE
10072.2	55998	675	8.94939		5386.41	1873.61	0.0331207	1.86994		FALSE
10093.6	56057	193	2.55886		5313.25	521.411	0.00947007	1.8997		FALSE
10096.8	56065.8	164	2.17437		3391.66	453.207	0.00804711	2.97695		FALSE
10246.1	56477	157	2.11396		7227.11	367.733	0.00770363	1.41774		FALSE
10249.8	56486.9	167	2.2486		8120.99	320.223	0.00819431	1.26213		FALSE
10257.8	56509	193	2.59869		5112.93	541.52	0.00947007	2.00625		FALSE
10262.2	56520.9	219	2.94877		4478.08	626.68	0.0107458	2.29164		FALSE
10266.1	56531.8	259	3.48736		4882.72	714.984	0.0127085	2.10254		FALSE
10268.7	56538.9	280	3.77011		7419.32	581.91	0.013739	1.38405		FALSE
10271.7	56547	316	4.25484		4043.49	1091.01	0.0155054	2.5403		FALSE
10276	56558.9	351	4.72611		5306.43	743.662	0.0172228	1.93652		FALSE
10279.2	56567.7	406	5.46667		6592.84	1106.02	0.0199215	1.55915		FALSE
10282.3	56576.1	430	5.78982		6723.81	925.762	0.0210991	1.52924		FALSE
10286.2	56586.8	503	6.77274		5793.28	1729.2	0.0246811	1.77554		FALSE
10294.3	56609	626	8.4289		14086.2	889.881	0.0307164	0.730808		FALSE
10302.3	56630.8	700	9.42529		4486.5	3380.7	0.0343474	2.29629		FALSE
10306	56640.9	767	10.3274		6601.24	2147.15	0.0376349	1.56122		FALSE
10308.2	56647	809	10.8929		8079.83	1743.9	0.0396958	1.2758		FALSE
10311.9	56657	913	12.2933		9688.13	2511.37	0.0447988	1.06438		FALSE
10319.1	56676.8	1059	14.2591		5110.05	2261.88	0.0519627	2.01938		FALSE
10336	56722.9	1873	25.2194		592.117	47258.3	0.0919038	17.456		FALSE
10357.3	56781	548	7.37865		6068.96	1521.54	0.0268891	1.7066		FALSE
10360.9	56791	482	6.48998		7007.54	1344.47	0.0236506	1.47854		FALSE
10364.6	56801	453	6.09951		6861.37	1274.31	0.0222277	1.51057		FALSE
10374.8	56828.8	417	5.75804		5386.97	1167.88	0.0204612	1.92591		FALSE
10382.2	56848.9	348	4.80527		6731.28	966.681	0.0170756	1.54238		FALSE
10384.8	56856.2	316	4.3634		6713.37	673.795	0.0155054	1.54689		FALSE
10396.4	56887.7	276	3.81107		4853.66	948.5	0.0135427	2.14197		FALSE
10399.8	56897	272	3.75584		7038.64	554.746	0.0133464	1.47753		FALSE
10407.2	56917	275	3.79727		9442.57	584.424	0.0134936	1.10215		FALSE
10410.1	56925	285	3.93535		7579.12	596.355	0.0139843	1.37352		FALSE
10413.8	56935	278	3.83869		6809.64	745.286	0.0136408	1.52927		FALSE
10416.8	56943.2	256	3.53491		4809.2	546.372	0.0125613	2.16601		FALSE
10420.3	56952.9	228	3.14828		5551.13	730.923	0.0111874	1.87716		FALSE
10424.1	56963	205	2.83069		12343	387.987	0.0100589	0.844532		FALSE
10427	56971	156	2.15409		7448.73	312.483	0.00765456	1.39984		FALSE
10430.7	56980.9	155	2.14028		7241.8	364.066	0.0076055	1.44034		FALSE
11076.6	58711	141	2.15029		9430.2	370.514	0.00691855	1.17459		FALSE
11079.9	58719.7	148	2.25704		6149.75	426.562	0.00726202	1.80168		FALSE
11083.4	58729	168	2.56205		3602.17	490.075	0.00824338	3.07687		FALSE
11093.3	58755	205	3.12631		2642.84	1031.87	0.0100589	4.19747		FALSE
11100.1	58773	155	2.3638		14075.9	376.229	0.0076055	0.78859		FALSE
11560.6	59975	133	2.10084		10486	246.826	0.00652601	1.10248		FALSE
11571.5	60002.9	129	2.09494		7436.2	245.668	0.00632974	1.5561		FALSE
11574.6	60011	126	2.04622		6611.56	301.737	0.00618253	1.75066		FALSE
11585.4	60038.9	143	2.3223		5417.01	396.567	0.00701668	2.1387		FALSE
11589.2	60048.8	158	2.5659		6451.09	431.385	0.0077527	1.79647		FALSE
11592.4	60057	192	3.11805		9372.39	388.886	0.009421	1.23687		FALSE
11596.3	60067	226	3.67021		5813.64	617.245	0.0110893	1.99466		FALSE
11600.1	60077	239	3.88132		6649.75	680.093	0.0117272	1.74445		FALSE
11605.6	60091	185	3.00437		6108.1	497.13	0.00907753	1.90003		FALSE
11609.4	60101	133	2.1599		6163.06	375.556	0.00652601	1.88371		FALSE
14844.1	67935	103	2.01817		15202.6	168.503	0.00505397	0.976423		FALSE
14856.4	67963	119	2.33168		13086.6	193.324	0.00583906	1.13524		FALSE

## Sheet: ICDC_2-1_0_C1_1
Spectrum: ICDC 2-1\0_C1\1 1SLin, "Baseline subt." (D:\Data\BioTyperRealTimeProcessing\China CDC\20121015leizhihelindanbaojun\ICDC 2-1\0_C1\1)
m/z	time	Intens.	SN	Quality Fac.	Res.	Area	Rel. Intens.	FWHM	Chi^2	Bk. Peak
2127.98	25961	182.5	2.15614		2876.1	197.204	0.0096088	0.739885		FALSE
2129.49	25970	182.5	2.15614		2289.64	174.404	0.0096088	0.930055		FALSE
2140.19	26034	182.5	2.15614		2430.8	209.609	0.0096088	0.88045		FALSE
2141.51	26041.9	186.5	2.2034		2421.14	222.285	0.00981941	0.884507		FALSE
2530.74	28268.8	1524	17.4628		477.684	9366.65	0.0802401	5.29795		FALSE
2794.31	29681	372	4.08639		709.764	1957.67	0.0195862	3.93696		FALSE
2837.58	29906.4	608	6.67883		1090.6	1854.74	0.0320118	2.60186		FALSE
2838.89	29913.1	632	6.94247		802.318	2510.01	0.0332754	3.53836		FALSE
2965.03	30560.5	780	8.53996		1554.35	2135.8	0.0410678	1.90757		FALSE
2966.28	30566.8	800	8.75893		1232.41	2500.74	0.0421208	2.4069		FALSE
3132.44	31398.8	229.25	2.50998		1327.99	698.894	0.0120702	2.35878		FALSE
3133.96	31406.3	242.25	2.65231		3479.53	344.146	0.0127547	0.900683		FALSE
3136.12	31417	237.25	2.59757		5985.39	252.158	0.0124914	0.523963		FALSE
3137.74	31425	243.25	2.66326		2325.15	346.688	0.0128074	1.34948		FALSE
3139.77	31435	260.25	2.84939		7503.74	376.001	0.0137024	0.418427		FALSE
3141.79	31445	299.25	3.27639		6362.33	440.785	0.0157558	0.493812		FALSE
3143.8	31454.9	348.25	3.81287		4065.54	495.652	0.0183357	0.77328		FALSE
3145.44	31463	476.25	5.2143		6134.05	847.699	0.025075	0.512784		FALSE
3154.45	31507.4	4815.25	52.7205		537.813	39816.5	0.253528	5.86534		FALSE
3168.88	31578.3	414.25	4.53548		2439.47	775.908	0.0218107	1.29901		FALSE
3171.05	31589	342.25	3.74718		3601.57	402.955	0.0180198	0.880463		FALSE
3172.91	31598.1	318.25	3.48441		3223.96	485.237	0.0167562	0.984164		FALSE
3174.77	31607.2	264.25	2.89318		1295.69	803.479	0.013913	2.45025		FALSE
3322.7	32324.9	234.25	2.51513		2707.52	338.771	0.0123335	1.22721		FALSE
3324.38	32333	254.25	2.72986		3949.37	339.947	0.0133865	0.841749		FALSE
3354.87	32478.9	258.25	2.70006		2300.85	485.881	0.0135971	1.4581		FALSE
3359.06	32498.9	237.25	2.4805		3076.54	281.195	0.0124914	1.09183		FALSE
3364.24	32523.6	805.25	8.41905		701.528	5002.38	0.0423972	4.79559		FALSE
3443.09	32897.4	286.25	2.95727		919.579	1340.26	0.0150713	3.7442		FALSE
3490.77	33121.3	533.625	5.51292		1421.32	1583.38	0.0280959	2.45601		FALSE
3492.42	33129.1	509.5	5.26368		1359.5	1447.67	0.0268257	2.56889		FALSE
3496.24	33146.9	206	2.1282		3830.37	267.672	0.0108461	0.912767		FALSE
3632.38	33777.7	2657	26.7313		655.573	20604.2	0.139894	5.54077		FALSE
3644.44	33833	268	2.69627		5513.56	377.622	0.0141105	0.660996		FALSE
3775.41	34427.8	248	2.47288		1034.08	1043.45	0.0130574	3.65099		FALSE
4156.81	36103.9	586	5.37708		1353.96	2157.68	0.0308535	3.07011		FALSE
4175.91	36185.8	1067	9.79069		891.262	7832.89	0.0561786	4.68539		FALSE
4183.21	36217	971	8.9098		7697.89	1758.53	0.0511241	0.543423		FALSE
4196.8	36275.1	5646	51.8072		736.189	54068.2	0.297267	5.70071		FALSE
4206.18	36315.1	1111	10.1944		2617.07	3846.77	0.0584952	1.60721		FALSE
4210.35	36332.9	714	6.5516		3821.75	1268.44	0.0375928	1.10168		FALSE
4212.71	36343	629	5.77164		4372.33	1095.98	0.0331175	0.963492		FALSE
4214.85	36352.1	549	5.03757		3588.26	1167.72	0.0289054	1.17462		FALSE
4217.24	36362.3	451	4.13833		4756.15	752.998	0.0237456	0.886693		FALSE
4219.27	36370.9	349	3.20239		5850.28	442.422	0.0183752	0.721209		FALSE
4221.62	36380.9	276	2.53255		5905.74	468.029	0.0145317	0.714834		FALSE
4223.54	36389.1	229	2.10128		3074.19	312.3	0.0120571	1.37387		FALSE
4225.67	36398.2	230	2.11046		3660.16	381.834	0.0121097	1.1545		FALSE
4245.91	36484.2	237	2.17469		1403.5	820.918	0.0124783	3.02523		FALSE
4247.95	36492.9	233	2.13799		2924.99	414.398	0.0122677	1.4523		FALSE
4268.21	36578.8	241	2.21139		3399.85	392.005	0.0126889	1.25541		FALSE
4270.09	36586.8	281	2.57843		2583.3	511.814	0.0147949	1.65296		FALSE
4272.31	36596.2	326	2.95153		3743.31	444.988	0.0171642	1.14132		FALSE
4275.23	36608.6	396	3.58529		2584.99	858.292	0.0208498	1.65387		FALSE
4277.22	36617	443	4.01082		4797.17	788.984	0.0233244	0.891613		FALSE
4290.5	36673.1	3472	31.4347		583.861	31899.2	0.182804	7.34849		FALSE
4425.34	37238.4	760	6.74377		838.856	5473.22	0.0400147	5.27545		FALSE
4430.75	37260.9	288	2.55553		4149.08	487.045	0.0151635	1.06789		FALSE
4434.12	37275	234	2.07637		3397.79	414.278	0.0123203	1.305		FALSE
4443.49	37313.9	240	2.12961		3193.19	514.612	0.0126362	1.39155		FALSE
4481.51	37471.4	575	5.1022		819.867	4101.17	0.0302743	5.46614		FALSE
4648.38	38155	656	5.57379		978.832	4072.18	0.034539	4.7489		FALSE
4671.71	38249.6	551	4.61589		893.192	3908.95	0.0290107	5.23035		FALSE
4729.33	38482.3	848	7.10394		2449.08	3601.62	0.044648	1.93106		FALSE
4738.25	38518.2	3400	28.4828		1199.31	22145.6	0.179013	3.95083		FALSE
4742.9	38536.9	3243	27.1675		965.688	27780.4	0.170747	4.91142		FALSE
4763.6	38620	374	3.13311		1622.3	1984.41	0.0196915	2.93633		FALSE
4784.31	38702.9	275	2.30375		2919.39	625.834	0.014479	1.63881		FALSE
4786.81	38712.9	242	2.0273		4564.87	529.086	0.0127415	1.04862		FALSE
4993.42	39531	258	2.11804		4457.56	475.013	0.013584	1.12021		FALSE
4997.51	39547	297	2.43821		3588.21	567.31	0.0156373	1.39276		FALSE
5002.6	39566.9	339	2.783		4895.84	637.796	0.0178487	1.02181		FALSE
5005.65	39578.9	430	3.53006		3660.36	967.907	0.0226399	1.36753		FALSE
5008.03	39588.2	481	3.94875		3280.89	947.083	0.0253251	1.52642		FALSE
5013.45	39609.4	664	5.45107		1947.55	3264.3	0.0349602	2.57423		FALSE
5015.71	39618.2	684	5.61526		4124.38	1037.67	0.0360133	1.21611		FALSE
5017.95	39627	774	6.35411		5603.86	1143.99	0.0407519	0.895446		FALSE
5027.6	39664.7	2044	16.7801		967.868	14176.3	0.107619	5.19451		FALSE
5029.91	39673.7	1900	15.598		4281.09	3763.36	0.100037	1.17491		FALSE
5036.37	39698.9	2413	19.8094		974.941	23478.6	0.127047	5.16581		FALSE
5054.67	39770.2	2900	23.8074		915.801	25615.5	0.152688	5.51939		FALSE
5056.61	39777.8	2883	23.6678		3036.13	5880.58	0.151793	1.66548		FALSE
5069.61	39828.4	13932	113.809		677.774	142623	0.733533	7.4798		FALSE
5084.69	39887	1114	9.10012		4677.79	1685.26	0.0586532	1.08699		FALSE
5089.7	39906.4	1368	11.175		3403.75	5172.87	0.0720265	1.49532		FALSE
5091.37	39912.9	1385	11.3139		3379.64	2824.63	0.0729216	1.50648		FALSE
5093.6	39921.6	1360	11.1097		4164.21	2726.7	0.0716053	1.22319		FALSE
5096.15	39931.5	1258	10.2764		4235.58	2526.88	0.0662349	1.20318		FALSE
5098.15	39939.2	1159	9.46772		2977.02	4646.49	0.0610225	1.7125		FALSE
5105.81	39968.9	821	6.70664		4782.11	1605.67	0.0432265	1.06769		FALSE
5108.18	39978.1	780	6.37172		3414.63	1877.99	0.0410678	1.49597		FALSE
5110.66	39987.7	682	5.57117		2908.29	2467.8	0.035908	1.75727		FALSE
5119.77	40023	457	3.73317		3163.11	883.258	0.0240615	1.61859		FALSE
5124.41	40040.9	414	3.38191		4245.99	794.819	0.0217975	1.20688		FALSE
5126.71	40049.8	391	3.19403		4149.62	591.905	0.0205865	1.23547		FALSE
5129.29	40059.8	399	3.25938		3929.55	786.718	0.0210077	1.30531		FALSE
5131.79	40069.5	413	3.37374		4013.66	800.436	0.0217449	1.27858		FALSE
5134.24	40078.9	388	3.16952		4173.57	750.859	0.0204286	1.23018		FALSE
5136.84	40089	404	3.30022		6953.37	730.294	0.021271	0.738756		FALSE
5139.14	40097.9	403	3.29206		4669.09	599.024	0.0212183	1.10067		FALSE
5141.51	40107	423	3.45543		7041.78	606.138	0.0222714	0.730143		FALSE
5149.03	40136	688	5.62018		1471.21	3156.28	0.0362239	3.49986		FALSE
5151.6	40145.9	633	5.1709		4258.82	964.839	0.0333281	1.20963		FALSE
5169.52	40215	3669	29.9716		801.064	44228.5	0.193176	6.45332		FALSE
5199.64	40330.8	392	3.19275		4140.65	759.114	0.0206392	1.25575		FALSE
5201.76	40339	355	2.89139		8690.41	353.355	0.0186911	0.598563		FALSE
5204.35	40348.9	352	2.86695		5036.16	807.275	0.0185331	1.0334		FALSE
5206.45	40357	346	2.81809		6740.39	499.729	0.0182172	0.772425		FALSE
5209.31	40368	369	3.00542		4772.81	706.349	0.0194282	1.09145		FALSE
5214.8	40389	696	5.66875		694.89	7167.05	0.0366451	7.50451		FALSE
5242.99	40497	361	2.94026		3349.17	728.07	0.019007	1.56546		FALSE
5471.91	41363.2	368	2.9462		1169.2	2410.04	0.0193756	4.68004		FALSE
5494.11	41446.2	348	2.77437		993.48	1980.19	0.0183225	5.53016		FALSE
5546.88	41642.9	427	3.40418		4930.93	753.231	0.022482	1.12492		FALSE
5549.04	41651	461	3.67524		4724.17	1039.08	0.0242721	1.17461		FALSE
5551.3	41659.4	270	2.15253		5777.9	372.058	0.0142158	0.960783		FALSE
5780	42501	277	2.17472		7713.83	513.949	0.0145843	0.749303		FALSE
5782.73	42510.9	274	2.15117		6035.69	415.681	0.0144264	0.958089		FALSE
5784.94	42519	286	2.24538		7522.66	548.58	0.0150582	0.769002		FALSE
5787.69	42529	355	2.7871		5206.18	527.928	0.0186911	1.1117		FALSE
5790.41	42538.9	356	2.79495		4817.21	712.046	0.0187437	1.20203		FALSE
5792.86	42547.8	398	3.12469		4309.85	806.096	0.0209551	1.3441		FALSE
5795.38	42557	448	3.51724		8334.89	700.797	0.0235876	0.695316		FALSE
5801.85	42580.5	903	7.08944		979.758	7750.95	0.0475438	5.92172		FALSE
5809.1	42606.9	429	3.36807		5461.18	673.969	0.0225873	1.06371		FALSE
5811.87	42617	389	3.05403		6238.25	733.411	0.0204812	0.931651		FALSE
5814.63	42627	341	2.67719		7651	581.439	0.017954	0.759983		FALSE
5873.69	42841	274	2.15117		6298.73	388.83	0.0144264	0.932519		FALSE
5876.45	42851	326	2.55942		5863.83	610.919	0.0171642	1.00215		FALSE
5879.03	42860.3	346	2.71644		4908.32	682.087	0.0182172	1.19777		FALSE
5881.43	42869	389	3.05403		5767.02	789.484	0.0204812	1.01984		FALSE
5886.97	42889	371	2.91272		5488.46	584.519	0.0195335	1.07261		FALSE
5895.15	42918.5	623	4.89117		1386.74	3308.91	0.0328016	4.25107		FALSE
5897.5	42927	620	4.86761		3927.29	1298.29	0.0326436	1.50167		FALSE
5900.25	42936.9	557	4.373		3613.47	892.149	0.0293266	1.63285		FALSE
5903.04	42946.9	529	4.15317		3721.83	1136.47	0.0278524	1.58606		FALSE
5905.81	42957	558	4.38085		5178.87	874.635	0.0293792	1.14037		FALSE
5908.33	42966	585	4.59283		4520.32	1192.57	0.0308008	1.30706		FALSE
5911.09	42976	625	4.90687		3318.32	1319.69	0.0329069	1.78135		FALSE
5913.59	42985	759	5.87904		5899.51	1551.89	0.0399621	1.00239		FALSE
5919.4	43005.9	1202	9.31042		3262.63	4408.44	0.0632865	1.8143		FALSE
5921.61	43013.9	1331	10.3096		3227.1	2872.99	0.0700784	1.83497		FALSE
5923.59	43021	1339	10.3716		5057.62	2886.35	0.0704997	1.17122		FALSE
5938	43072.8	4716	36.5291		726.567	55085.5	0.248302	8.17267		FALSE
5953.64	43129	474	3.6715		6234.65	770.811	0.0249566	0.954927		FALSE
5956.42	43139	521	4.03555		7142.35	1094.51	0.0274312	0.833959		FALSE
5959.16	43148.8	576	4.46156		4872.87	1219.72	0.030327	1.22293		FALSE
5961.43	43157	585	4.53128		8861.69	913.239	0.0308008	0.67272		FALSE
5963.66	43165	539	4.17497		4754.17	1123.82	0.0283789	1.25441		FALSE
5966.79	43176.2	469	3.63277		4455.61	985.953	0.0246933	1.33916		FALSE
5971.47	43193	362	2.80397		4788.61	588.904	0.0190597	1.24702		FALSE
5974.37	43203.4	345	2.67229		3987.78	738.084	0.0181646	1.49817		FALSE
5979.28	43221	288	2.23078		5688.37	446.517	0.0151635	1.05114		FALSE
6243.36	44157	299	2.33774		5406.05	481.417	0.0157426	1.15488		FALSE
6249.04	44176.9	397	3.10395		5238.04	1011.29	0.0209024	1.19301		FALSE
6254.55	44196.2	608	4.75366		2191.53	2882.73	0.0320118	2.85396		FALSE
6271.48	44255.5	1826	14.2766		764.8	24626.5	0.0961407	8.20017		FALSE
6282.19	44292.9	1611	12.5956		5097.22	4411.24	0.0848207	1.23247		FALSE
6315.3	44408.5	18993	148.497		610.425	330438	1	10.3457		FALSE
6337.28	44485.1	2701	21.1178		2165.78	12142.3	0.14221	2.9261		FALSE
6339.65	44493.3	2662	20.8129		1631.46	19383.1	0.140157	3.88588		FALSE
6347.81	44521.8	2040	15.9498		4300.79	4620.27	0.107408	1.47596		FALSE
6350.47	44531	2001	15.6449		6756.36	3394.1	0.105355	0.939924		FALSE
6352.36	44537.6	1941	15.1757		1048.48	16360.5	0.102196	6.05863		FALSE
6363.39	44575.9	1148	9.05743		4836.54	3109.41	0.0604433	1.31569		FALSE
6366.08	44585.2	998	7.87397		5417.46	2214	0.0525457	1.1751		FALSE
6368.87	44594.9	905	7.14022		6744.08	1512.22	0.0476491	0.944365		FALSE
6371.19	44603	844	6.65895		6463.15	1418.51	0.0444374	0.985771		FALSE
6389.29	44665.8	439	3.4636		4313.85	949.734	0.0231138	1.48111		FALSE
6392.51	44677	388	3.06122		5583.76	639.644	0.0204286	1.14484		FALSE
6394.81	44684.9	360	2.84031		3822.48	774.281	0.0189544	1.67295		FALSE
6397.69	44694.9	356	2.80875		5963.48	735.942	0.0187437	1.07281		FALSE
6402.89	44712.9	293	2.3117		4560.67	631.593	0.0154267	1.40393		FALSE
6415.05	44755	321	2.53261		4993.4	656.879	0.016901	1.28471		FALSE
6417.91	44764.9	307	2.42215		4388.16	658.617	0.0161638	1.46255		FALSE
6420.24	44773	258	2.03555		4085.43	550.914	0.013584	1.5715		FALSE
6455.53	44894.8	269	2.12234		5672.89	516.526	0.0141631	1.13796		FALSE
6458.19	44904	398	3.14012		4645.3	982.83	0.0209551	1.39026		FALSE
6460.77	44912.9	433	3.41626		1947.08	1854.89	0.0227979	3.31819		FALSE
6466	44930.9	264	2.08289		7003.95	543.42	0.0138999	0.923193		FALSE
6485.18	44997	285	2.24858		7041.78	732.464	0.0150055	0.920958		FALSE
6488.29	45007.7	292	2.30381		4464.43	622.392	0.0153741	1.45333		FALSE
6524.15	45130.9	413	3.25847		5171.48	834.807	0.0217449	1.26156		FALSE
6526.48	45138.9	461	3.63717		4403.27	987.088	0.0242721	1.48219		FALSE
6570.84	45290.8	280	2.20913		3105.64	597.984	0.0147423	2.11578		FALSE
6583.38	45333.6	931	7.34535		906.195	11186.2	0.0490181	7.26486		FALSE
6602.26	45398.1	421	3.32158		3927.45	728.046	0.0221661	1.68106		FALSE
6609.56	45423	443	3.49516		5026.76	751.784	0.0233244	1.31487		FALSE
6611.91	45431	430	3.39259		9181.21	712.306	0.0226399	0.720157		FALSE
6614.49	45439.8	440	3.47149		5944.66	752.269	0.0231664	1.11268		FALSE
6623.6	45470.8	505	3.98432		4101.21	1675.45	0.0265887	1.61504		FALSE
6643.25	45537.7	1097	8.65505		888.799	14152.3	0.0577581	7.47441		FALSE
6645.99	45547	1122	8.8523		9342.78	2573.26	0.0590744	0.71135		FALSE
6654.5	45575.9	1849	14.5881		725.831	23447.1	0.0973517	9.16812		FALSE
6665.4	45612.9	900	7.10077		4115.76	1561.56	0.0473859	1.61948		FALSE
6668.35	45623	887	6.9982		6803.28	1952.09	0.0467014	0.980167		FALSE
6671.27	45632.9	868	6.8483		5977.81	1484.38	0.045701	1.116		FALSE
6673.93	45641.9	879	6.94577		4562.7	2006.02	0.0462802	1.46271		FALSE
6676.61	45651	1021	8.06784		6410.58	2255.68	0.0537566	1.0415		FALSE
6679.54	45660.9	1072	8.47084		6171.65	1841.57	0.0564418	1.08229		FALSE
6681.46	45667.4	1060	8.37601		3236.33	3597.18	0.05581	2.06451		FALSE
6685.45	45681	977	7.72016		8845.72	1700.55	0.05144	0.755783		FALSE
6691.01	45699.8	928	7.33296		4156.44	2161.17	0.0488601	1.60979		FALSE
6693.71	45709	930	7.34877		4928.28	2141.88	0.0489654	1.35822		FALSE
6696.26	45717.6	878	6.93787		4870.9	2013.38	0.0462276	1.37475		FALSE
6702.3	45738.1	821	6.48746		5764.61	1432.44	0.0432265	1.16266		FALSE
6722.57	45806.6	1157	9.1425		3884.6	2716.91	0.0609172	1.73057		FALSE
6725.63	45817	1230	9.71934		6257.31	2120.82	0.0647607	1.07484		FALSE
6735.4	45849.9	2669	21.0902		685.889	37982.1	0.140525	9.81996		FALSE
6735.41	45850	2692	21.2719		693.783	37982.1	0.141736	9.70824		FALSE
6763.56	45945	331	2.61553		5387.72	728.263	0.0174275	1.25537		FALSE
6766.53	45955	313	2.47329		5126.19	528.651	0.0164798	1.31999		FALSE
6772.44	45974.9	274	2.16512		5579.43	600.073	0.0144264	1.21382		FALSE
7160.86	47265	282.5	2.31592		12735.4	467.252	0.0148739	0.56228		FALSE
7166.35	47283	357.5	2.93076		8320.86	797.636	0.0188227	0.861251		FALSE
7192.6	47368.9	476.5	3.90631		5249.94	854.158	0.0250882	1.37004		FALSE
7210.07	47425.9	692.5	5.67707		3472.64	3023.28	0.0364608	2.07625		FALSE
7218.71	47454.1	1223.5	10.0302		1733.94	8245.44	0.0644185	4.16318		FALSE
7221.77	47464.1	1263.5	10.3581		4024.61	3047.86	0.0665245	1.7944		FALSE
7239.21	47521	1248.5	10.2351		9470.61	2958.94	0.0657347	0.764387		FALSE
7269.03	47618	7973.5	65.3662		587.388	174931	0.419813	12.3752		FALSE
7307.45	47742.8	793.5	6.50506		2486.17	3586.97	0.0417785	2.93923		FALSE
7313.04	47760.9	668.5	5.48032		5927.33	1528.55	0.0351972	1.23378		FALSE
7316.12	47770.9	584.5	4.81254		7917.27	1336.63	0.0307745	0.924071		FALSE
7319.2	47780.9	532.5	4.38439		6015.25	1209.67	0.0280366	1.21677		FALSE
7321.88	47789.6	488.5	4.02211		4715.19	873.335	0.02572	1.55283		FALSE
7324.4	47797.8	440.5	3.6269		3787.59	1301.78	0.0231928	1.93379		FALSE
7327.83	47808.9	422.5	3.4787		5847.41	974.328	0.022245	1.25318		FALSE
7330.32	47816.9	383.5	3.15759		5806.86	671.191	0.0201916	1.26236		FALSE
7333.39	47826.9	334.5	2.75414		3779.56	774.11	0.0176118	1.94027		FALSE
7335.88	47835	314.5	2.58947		5693.82	549.342	0.0165587	1.28839		FALSE
7338.94	47844.8	267.5	2.20249		6065.02	603.652	0.0140841	1.21004		FALSE
7418.96	48103.1	268.5	2.21072		11249	586.41	0.0141368	0.65952		FALSE
7528.64	48454.9	268.5	2.23212		5656.22	471.713	0.0141368	1.33104		FALSE
7542.43	48499	538.5	4.47671		9809.21	1497.98	0.0283526	0.768913		FALSE
7545.14	48507.6	642.5	5.34129		6182.37	1462.38	0.0338283	1.22043		FALSE
7548.35	48517.9	761.5	6.33057		5289.78	1768.56	0.0400937	1.42697		FALSE
7551.2	48527	888.5	7.38636		6344.3	1586.93	0.0467804	1.19023		FALSE
7553.89	48535.5	948.5	7.88516		5083.38	2774.98	0.0499395	1.486		FALSE
7556.79	48544.8	876.5	7.2866		2626.24	3895.35	0.0461486	2.87741		FALSE
7562.03	48561.5	475.5	3.95297		3510.89	2098.25	0.0250355	2.15388		FALSE
7568.14	48581	264.5	2.19887		5924.86	456.249	0.0139262	1.27735		FALSE
7625.96	48765	317.5	2.63947		8293.16	560.225	0.0167167	0.919549		FALSE
8279.83	50798.9	222.25	2.01104		5175.73	408.14	0.0117017	1.59974		FALSE
8285.99	50817.7	272.25	2.46347		4416.09	680.949	0.0143342	1.87632		FALSE
8289.28	50827.7	301.25	2.72588		6875.96	722.248	0.0158611	1.20555		FALSE
8295.6	50847	396.25	3.58549		5036	2157.67	0.0208629	1.64726		FALSE
8302.45	50867.8	477.25	4.31842		5757.89	1420.07	0.0251277	1.44192		FALSE
8314.92	50905.8	690.25	6.24577		4141.09	1734.09	0.0363423	2.00791		FALSE
8321.88	50927	825.25	7.46732		3893.31	2596.34	0.0434502	2.13748		FALSE
8333.52	50962.4	1164.25	10.7102		2034.78	10423	0.0612989	4.09554		FALSE
8348.86	51008.9	1708.25	15.7146		1327.35	20430.3	0.089941	6.28986		FALSE
8351.66	51017.4	1851.25	17.0301		4735.93	5926.75	0.0974701	1.76347		FALSE
8354.39	51025.7	1921.25	17.674		5757.99	4951.58	0.101156	1.45092		FALSE
8357.76	51036	1975.25	18.1708		4465.41	5125.31	0.103999	1.87167		FALSE
8360.73	51045	1994.25	18.3455		5275.99	5168.51	0.104999	1.58468		FALSE
8364.68	51056.9	2024.25	18.6215		4329.76	5283.92	0.106579	1.93191		FALSE
8367.9	51066.7	2107.25	19.3851		4718.34	4098.52	0.110949	1.77348		FALSE
8396.48	51153.3	5020.25	46.1824		497.169	152585	0.264321	16.8886		FALSE
8421.44	51228.8	1203.25	11.069		6875.33	3090.1	0.0633523	1.22488		FALSE
8436.43	51274.1	1049.25	9.65228		2077.49	7600.21	0.055244	4.06087		FALSE
8445.47	51301.4	724.25	6.66254		3499.13	3498.12	0.0381325	2.41359		FALSE
8451.36	51319.2	602.25	5.54023		6375.82	1175.33	0.0317091	1.32553		FALSE
8454.58	51328.9	552.25	5.08027		4957.39	1432.67	0.0290765	1.70545		FALSE
8457.26	51337	515.25	4.7399		5745.96	1293.71	0.0271284	1.47186		FALSE
8460.56	51347	459.25	4.22474		6226.79	891.491	0.02418	1.35874		FALSE
8463.22	51355	443.25	4.07755		6989.92	846.861	0.0233375	1.21078		FALSE
8466.52	51364.9	399.25	3.67279		6634.07	1022.27	0.0210209	1.27622		FALSE
8469.85	51375	377.25	3.47041		4652.34	1139.03	0.0198626	1.82056		FALSE
8815.61	52406.9	203.75	2.01216		5285.97	493.001	0.0107276	1.66774		FALSE
8818.77	52416.2	237.75	2.34793		6670.6	433.035	0.0125178	1.32203		FALSE
8821.74	52425	231.75	2.28868		7272.45	537.312	0.0122019	1.21304		FALSE
8825.76	52436.9	255.75	2.5257		5700.5	634.739	0.0134655	1.54824		FALSE
8849.49	52506.9	642.75	6.34757		2106.29	4745.47	0.0338414	4.20146		FALSE
8852.88	52516.9	639.75	6.31794		3512.97	2078.59	0.0336835	2.52005		FALSE
8855.58	52524.9	606.75	5.99205		2804.16	3423.77	0.031946	3.15801		FALSE
8861.7	52542.9	415.75	4.1058		6787.86	797.186	0.0218896	1.30552		FALSE
8865.11	52553	365.75	3.68084		9822.42	675.919	0.0192571	0.902538		FALSE
8867.8	52560.9	311.75	3.1374		4892.43	789.293	0.0164139	1.81256		FALSE
8871.22	52571	290.75	2.92606		6255.25	707.557	0.0153083	1.4182		FALSE
8873.94	52579	282.75	2.84555		5940.56	701.411	0.0148871	1.49379		FALSE
8877.59	52589.8	257.75	2.59395		4515.84	666.712	0.0135708	1.96588		FALSE
8888.87	52622.9	339.75	3.41918		3219.24	1047.22	0.0178882	2.76117		FALSE
8891.6	52631	338.75	3.40912		7152.99	830.908	0.0178355	1.24306		FALSE
8895	52641	306.75	3.08708		8281.67	579.18	0.0161507	1.07406		FALSE
8898.37	52650.9	289.75	2.91599		7180.31	688.079	0.0152556	1.23927		FALSE
8901.41	52659.8	254.75	2.56376		6177.43	655.901	0.0134128	1.44096		FALSE
8907.91	52678.9	254.75	2.56376		5207.37	624.047	0.0134128	1.71063		FALSE
8911.02	52688.1	276.75	2.78516		6024.76	654.101	0.0145712	1.47907		FALSE
8914.72	52699	291.75	2.93612		6676.19	526.973	0.0153609	1.3353		FALSE
8917.7	52707.7	272.75	2.74491		5011.69	677.226	0.0143606	1.77938		FALSE
8920.83	52716.9	282.75	2.84555		4735.86	705.581	0.0148871	1.88368		FALSE
8924.22	52726.9	281.75	2.83548		4212.41	553.805	0.0148344	2.11855		FALSE
8927.64	52736.9	289.75	2.91599		5006.73	730.944	0.0152556	1.78313		FALSE
8933.79	52755	314.75	3.16759		7182.49	800.01	0.0165719	1.24383		FALSE
8939.92	52773	361.75	3.64059		14388	708.919	0.0190465	0.621346		FALSE
8962.19	52838.3	594.75	5.98546		3556.6	1936.39	0.0313142	2.51988		FALSE
8964.66	52845.5	586.75	5.90495		4900.65	1562.6	0.030893	1.82928		FALSE
8967.41	52853.6	556.75	5.60303		2271.66	3092.22	0.0293134	3.94752		FALSE
8981.53	52895	204.75	2.06057		7678.08	451.281	0.0107803	1.16976		FALSE
9267.22	53725	210	2.1698		5009.31	408.44	0.0110567	1.85		FALSE
9271.37	53737	273	2.82074		5111.01	824.201	0.0143737	1.814		FALSE
9285.24	53776.9	443	4.57724		7147.1	1150.93	0.0233244	1.29916		FALSE
9288.73	53787	594	6.13743		5965.6	1804.48	0.0312747	1.55705		FALSE
9291.95	53796.2	706	7.29466		5039.19	1873.37	0.0371716	1.84394		FALSE
9294.98	53805	803	8.2969		5971.32	2632.53	0.0422787	1.55661		FALSE
9298.46	53815	810	8.36923		4071.23	2727.15	0.0426473	2.28394		FALSE
9301.47	53823.6	755	7.80095		2585.26	3483.9	0.0397515	3.59788		FALSE
9306.82	53839	637	6.58173		2658.28	3202.66	0.0335387	3.50107		FALSE
9313.06	53857	520	5.37284		6842.43	1053.85	0.0273785	1.36107		FALSE
9316.18	53865.9	486	5.02154		5092.27	1296.36	0.0255884	1.82947		FALSE
9320.02	53877	502	5.18686		7426.66	1284.33	0.0264308	1.25494		FALSE
9322.8	53885	496	5.12486		7527.38	990.471	0.0261149	1.23852		FALSE
9326.27	53895	512	5.29018		7570.08	1007.84	0.0269573	1.23199		FALSE
9329.76	53905	546	5.64148		8802.24	1407.14	0.0287474	1.05993		FALSE
9332.87	53913.9	584	6.03411		5316.3	1552.07	0.0307482	1.75552		FALSE
9336.02	53923	624	6.44741		5201.95	1253.28	0.0328542	1.79472		FALSE
9342.26	53940.9	746	7.70796		1909.42	3869.75	0.0392776	4.89271		FALSE
9345.72	53950.8	765	7.90427		4382.22	3033.95	0.040278	2.13264		FALSE
9349.25	53960.9	697	7.20167		4691.15	1864.6	0.0366977	1.99296		FALSE
9351.42	53967.2	646	6.67472		2610.43	4699.23	0.0340125	3.58233		FALSE
9365.55	54007.7	386	3.9883		5688.81	1038.1	0.0203233	1.64631		FALSE
9378.54	54045	389	4.0193		4564.81	1016.09	0.0204812	2.05453		FALSE
9384.83	54063	418	4.31894		11523.3	834.828	0.0220081	0.814426		FALSE
9388.45	54073.4	439	4.53592		5576.24	1162.03	0.0231138	1.68365		FALSE
9395.27	54092.9	480	4.95954		6091.31	1279.57	0.0252725	1.54241		FALSE
9429.98	54192.2	1088	11.8229		2020.42	11016.4	0.0572843	4.66734		FALSE
9446.09	54238.2	1668	18.1256		1339.49	21048.7	0.0878218	7.052		FALSE
9480.34	54335.9	3979	43.2384		632.239	93395.8	0.209498	14.9949		FALSE
9482.82	54343	4020	43.684		625.828	82160.6	0.211657	15.1524		FALSE
9515.09	54434.9	1151	12.5075		7181.42	3136.89	0.0606013	1.32496		FALSE
9518.12	54443.5	1081	11.7469		1793.16	9169.54	0.0569157	5.30802		FALSE
9527.92	54471.4	895	9.72566		4777.11	2465.85	0.0471226	1.9945		FALSE
9531.54	54481.7	853	9.26926		6413.13	2284.84	0.0449113	1.48625		FALSE
9534.75	54490.8	772	8.38906		6933.32	2120.19	0.0406466	1.37521		FALSE
9538.02	54500.1	709	7.70446		7353.83	1459.03	0.0373295	1.29701		FALSE
9548.16	54528.9	515	5.59633		6401.54	1377.94	0.0271153	1.49154		FALSE
9551.68	54538.9	483	5.24859		6782	971.779	0.0254304	1.40839		FALSE
9554.08	54545.7	426	4.6292		4464.53	1409.95	0.0224293	2.14		FALSE
9557.98	54556.8	381	4.1402		6960.08	1006.05	0.02006	1.37326		FALSE
9560.85	54565	339	3.6838		6242.28	691.424	0.0178487	1.53163		FALSE
9564.12	54574.3	320	3.47733		5522.34	842.525	0.0168483	1.7319		FALSE
9567.52	54583.9	291	3.1622		6042.73	750.46	0.0153214	1.58331		FALSE
9570.72	54593	253	2.74926		5469.96	504.36	0.0133207	1.74969		FALSE
9573.96	54602.2	219	2.3798		4095.81	588.992	0.0115306	2.3375		FALSE
9585.52	54634.9	185	2.01033		9086.18	356.591	0.00974043	1.05496		FALSE
9726.38	55032.9	371	4.23076		3128.99	1936.21	0.0195335	3.10848		FALSE
9729.24	55040.9	411	4.6869		3192.55	2188.14	0.0216396	3.04749		FALSE
9735.6	55058.8	301	3.4325		2293.88	2034.58	0.0158479	4.24416		FALSE
10025.9	55869.6	224	2.63793		4758.15	473.361	0.0117938	2.1071		FALSE
10029.3	55879	256	3.01478		6858.02	686.512	0.0134787	1.46242		FALSE
10033.1	55889.6	281	3.3092		5960.37	761.034	0.0147949	1.6833		FALSE
10035.8	55897	286	3.36808		12396	584.012	0.0150582	0.809597		FALSE
10049.5	55934.9	410	4.82836		7688.56	849.502	0.0215869	1.30707		FALSE
10063.1	55972.8	655	7.7136		1821.49	6352.8	0.0344864	5.52467		FALSE
10065.8	55980.1	751	8.84415		4770.84	2098.15	0.0395409	2.10986		FALSE
10069	55988.9	813	9.57429		4678.07	2261.58	0.0428052	2.15238		FALSE
10071.6	55996.2	862	10.1513		6297.08	1820.16	0.0453851	1.59941		FALSE
10075	56005.5	840	9.89226		4660.52	2897.32	0.0442268	2.16177		FALSE
10077.8	56013.3	736	8.6675		7571.75	1536.59	0.0387511	1.33097		FALSE
10081.1	56022.5	621	7.3132		5294.77	1699.54	0.0326963	1.90398		FALSE
10084.9	56032.8	502	5.9118		5804.2	1338.64	0.0264308	1.73751		FALSE
10088.1	56041.8	415	4.88725		5234.53	1131.54	0.0218502	1.92722		FALSE
10091.7	56051.7	370	4.3573		4701.17	1012	0.0194809	2.14663		FALSE
10095.3	56061.7	321	3.78025		5227.08	676.1	0.016901	1.93134		FALSE
10098.8	56071.5	290	3.41518		4832.08	812.275	0.0152688	2.08996		FALSE
10102.3	56081	280	3.29742		7029.61	562.575	0.0147423	1.4371		FALSE
10105.4	56089.7	229	2.69682		5280.25	607.675	0.0120571	1.91382		FALSE
10108.8	56099	196	2.30819		4899.82	404.956	0.0103196	2.06309		FALSE
10112.4	56109	183	2.1551		5816.12	363.465	0.00963513	1.73869		FALSE
10248	56482	175	2.08987		3621.06	567.291	0.00921392	2.8301		FALSE
10251.2	56491	189	2.25705		12299.4	375.774	0.00995103	0.833479		FALSE
10254.8	56500.9	201	2.40036		7076.12	427.251	0.0105828	1.44922		FALSE
10260	56515	248	2.96164		6762.43	1282.54	0.0130574	1.51721		FALSE
10263.3	56524	263	3.14077		4410.24	566.169	0.0138472	2.32715		FALSE
10267.3	56535	308	3.67816		6594.28	829.642	0.0162165	1.557		FALSE
10270.2	56543	359	4.28721		8820.64	720.734	0.0189017	1.16434		FALSE
10273.8	56552.9	391	4.66936		5938.79	1063.79	0.0205865	1.72995		FALSE
10277.2	56562.2	428	5.11121		4646.02	1205.56	0.0225346	2.21205		FALSE
10280.4	56571	494	5.89939		6249.67	1015.49	0.0260096	1.64496		FALSE
10283.6	56579.7	543	6.48455		5289.51	1501.43	0.0285895	1.94416		FALSE
10287	56589	605	7.22496		6296.14	1655.72	0.0318538	1.63386		FALSE
10290.6	56598.9	669	7.98926		7292.61	1403.98	0.0352235	1.4111		FALSE
10293.9	56607.8	706	8.43111		6188.34	1969.84	0.0371716	1.66343		FALSE
10297	56616.3	777	9.279		7383.53	1645.89	0.0409098	1.39459		FALSE
10300.4	56625.5	805	9.61338		5316.17	2292.46	0.042384	1.93755		FALSE
10303.8	56635	876	10.4613		10842.5	1824.63	0.0461223	0.950314		FALSE
10307.1	56644.1	911	10.8792		6498.09	2558.74	0.047965	1.58618		FALSE
10310.8	56654.2	976	11.6555		4996.72	2805.71	0.0513874	2.06353		FALSE
10314	56662.9	1085	12.9572		7409.43	3012.62	0.0571263	1.39202		FALSE
10320.6	56681	1254	14.9754		2705.15	6891.27	0.0660243	3.81518		FALSE
10327.9	56700.7	1592	19.0118		4649.08	10410.9	0.0838204	2.22149		FALSE
10337.4	56726.8	1979	23.6334		1769.55	18904.3	0.104196	5.84182		FALSE
10339.8	56733.4	1972	23.5498		1023.63	30403.1	0.103828	10.1011		FALSE
10367.3	56808.3	508	6.35647		5618.35	1431.42	0.0267467	1.84525		FALSE
10370.8	56817.8	471	5.8935		6130.12	1333.38	0.0247986	1.69177		FALSE
10374.1	56827	447	5.5932		8518.72	951.048	0.023535	1.2178		FALSE
10377.1	56835	440	5.50561		6202.22	1237.08	0.0231664	1.67312		FALSE
10380.9	56845.6	396	4.95505		5358.2	1131.85	0.0208498	1.93739		FALSE
10389.9	56869.9	336	4.20428		6391.22	728.747	0.0176907	1.62565		FALSE
10392.5	56877	331	4.14172		7750.8	707.096	0.0174275	1.34083		FALSE
10401.3	56901	319	3.99157		3589.65	1097.04	0.0167957	2.89758		FALSE
10407.1	56916.9	336	4.20428		7102.89	887.568	0.0176907	1.4652		FALSE
10410.1	56925	347	4.34192		9554.95	863.682	0.0182699	1.0895		FALSE
10413.8	56934.9	322	4.0291		6160.23	862.787	0.0169536	1.69048		FALSE
10417.2	56944.2	325	4.06664		5208.8	908.092	0.0171116	1.99992		FALSE
10420.8	56954	330	4.12921		5967.73	709.967	0.0173748	1.74619		FALSE
10424.1	56963	333	4.16674		6178.18	936.386	0.0175328	1.68724		FALSE
10427	56971	351	4.39197		5874.93	976.493	0.0184805	1.77483		FALSE
10430.7	56981	362	4.52961		8129.13	746.725	0.0190597	1.28312		FALSE
10434.3	56990.9	330	4.12921		4520.6	1113.62	0.0173748	2.30817		FALSE
10438.4	57001.9	280	3.50357		4730.89	604.047	0.0147423	2.20643		FALSE
10441	57009	260	3.25331		5104.84	713.271	0.0136893	2.04531		FALSE
10444.7	57019	230	2.87793		13491.8	319.702	0.0121097	0.774148		FALSE
11560.6	59975	140.125	2.13786		14386.1	367.592	0.00737772	0.8036		FALSE
11564.5	59985	153.125	2.33619		10009.6	302.501	0.00806218	1.15534		FALSE
11567.6	59993	150.125	2.29042		6893.17	318.511	0.00790423	1.67813		FALSE
11577.2	60017.7	157.125	2.50561		3849.99	684.651	0.00827278	3.00707		FALSE
11582.3	60031	187.125	2.98401		5261.54	528.809	0.00985231	2.20131		FALSE
11594.7	60063	282.125	4.49894		5725.45	601.716	0.0148542	2.02512		FALSE
11598.6	60072.9	301.125	4.80192		7516.42	827.657	0.0158545	1.5431		FALSE
11601.7	60081	302.125	4.81787		7519.83	654.525	0.0159072	1.54281		FALSE
11605.6	60090.9	284.125	4.53083		8087.35	754.004	0.0149595	1.43503		FALSE
11608.9	60099.7	231.125	3.68566		7347.58	618.582	0.012169	1.57997		FALSE
11612.5	60108.9	176.125	2.8086		8612.61	366.54	0.00927315	1.34832		FALSE
11615.7	60117	140.125	2.23452		6610.09	300.836	0.00737772	1.75726		FALSE
12592.1	62583.8	120	2.0596		5722.87	437.065	0.00631812	2.20031		FALSE
12596	62593.6	130	2.23124		8169.95	288.611	0.00684463	1.54175		FALSE
12599.8	62602.9	139	2.38571		6860.65	375.168	0.00731849	1.83653		FALSE
12603.8	62612.9	158	2.71181		8221.58	333.225	0.00831885	1.53302		FALSE
12607.1	62621	158	2.71181		9164.68	420.449	0.00831885	1.37562		FALSE
12611.1	62631	197	3.38118		7844.22	521.612	0.0103722	1.6077		FALSE
12614.4	62639	212	3.63863		7505.56	574.586	0.011162	1.68067		FALSE
12618.9	62650.1	231	3.96474		6158.73	662.297	0.0121624	2.04894		FALSE
12622	62658	255	4.37666		5716.34	756.068	0.013426	2.20806		FALSE
12625.7	62667	281	4.86378		7288.38	627.927	0.0147949	1.7323		FALSE
12629.4	62676.2	289	5.00225		5679.72	880.96	0.0152161	2.22359		FALSE
12633	62685	298	5.15803		8715.54	855.792	0.01569	1.44948		FALSE
12637	62695	286	4.95032		7983.97	634.575	0.0150582	1.5828		FALSE
12641.1	62705	250	4.3272		9454.1	705.49	0.0131627	1.3371		FALSE
12644.5	62713.6	203	3.51369		5553.94	606.707	0.0106881	2.27668		FALSE
12649.1	62724.8	154	2.66556		7506.89	426.318	0.00810825	1.685		FALSE
12653.2	62735	130	2.25015		5080.75	355.592	0.00684463	2.49041		FALSE
13126.1	63892.9	117	2.11016		5035.86	338.883	0.00616016	2.60653		FALSE
13130.2	63902.8	141	2.54301		7109.55	310.981	0.00742379	1.84684		FALSE
13133.5	63911	139	2.50694		4657.21	408.965	0.00731849	2.82005		FALSE
13137.7	63921	160	2.88569		11511.9	456.341	0.00842416	1.14122		FALSE
13141	63929	192	3.46283		8771.26	542.714	0.010109	1.49818		FALSE
13145.9	63940.9	212	3.82354		5599.34	655.082	0.011162	2.34775		FALSE
13148.7	63947.8	230	4.14818		3984.7	740.72	0.0121097	3.2998		FALSE
13154.1	63960.9	269	4.85156		5441.35	850.587	0.0141631	2.41744		FALSE
13157.7	63969.5	285	5.14013		7058.57	881.856	0.0150055	1.86407		FALSE
13161.6	63979	266	4.79746		3662.55	832.73	0.0140052	3.59356		FALSE
13165.7	63989	283	5.10406		9609.08	984.146	0.0149002	1.37013		FALSE
13169.8	63999	235	4.23836		10368.9	526.931	0.012373	1.27013		FALSE
13173.6	64008	205	3.69729		6877.42	581.55	0.0107935	1.91548		FALSE
13177.3	64017	188	3.39068		7108.9	397.94	0.00989838	1.85363		FALSE
13181.4	64027	168	3.02997		9881.51	402.541	0.00884536	1.33394		FALSE
13185	64035.6	132	2.38069		7311.94	289.324	0.00694993	1.80321		FALSE
13189.1	64045.6	136	2.45284		6933.19	343.319	0.00716053	1.90231		FALSE
13193	64055	127	2.29052		9763.28	296.217	0.00668667	1.35128		FALSE
13196.8	64064.2	123	2.21837		8377.09	262.178	0.00647607	1.57534		FALSE
13200.7	64073.8	116	2.09212		7492.37	350.589	0.00610751	1.76189		FALSE
13204.5	64083	118	2.1282		9332.78	245.518	0.00621282	1.41486		FALSE
14406.8	66929	104	2.01492		8560.45	227.52	0.0054757	1.68294		FALSE

## Sheet: ICDC_3-1_0_D2_1
Spectrum: ICDC 3-1\0_D2\1 1SLin, "Baseline subt." (D:\Data\BioTyperRealTimeProcessing\China CDC\20121015leizhihelindanbaojun\ICDC 3-1\0_D2\1)
m/z	time	Intens.	SN	Quality Fac.	Res.	Area	Rel. Intens.	FWHM	Chi^2	Bk. Peak
2142.59	26033.8	266	2.12897		2969.91	247.629	0.0248412	0.72143		FALSE
2144.11	26042.9	256	2.04894		2414.17	359.331	0.0239074	0.888136		FALSE
2524.17	28220.9	371.875	2.97044		3837.04	379.707	0.0347287	0.657843		FALSE
2527.81	28241	367.875	2.93849		4376.22	378.753	0.0343552	0.577624		FALSE
2532.99	28269.5	1025.88	8.19442		519.231	6936.58	0.0958045	4.87835		FALSE
2540.52	28310.8	273.875	2.18764		2178.52	373.122	0.0255767	1.16617		FALSE
2542.37	28321	274.875	2.19563		4010.76	349.086	0.0256701	0.633887		FALSE
2838.91	29903.4	1404.75	11.0471		1218.69	3927.57	0.131187	2.32948		FALSE
2840.34	29910.7	1503.75	11.8256		780.184	6865.24	0.140432	3.6406		FALSE
2967.89	30565.7	485.75	3.75369		674.461	2845.05	0.0453633	4.40038		FALSE
3156.33	31508.3	888	6.86212		1231.13	2960.3	0.0829287	2.56378		FALSE
3157.31	31513.1	822	6.3521		1450.12	2112.62	0.076765	2.17727		FALSE
3163.38	31543	296	2.28737		4046.95	416.633	0.0276429	0.781671		FALSE
3284.55	32133.6	426	3.27148		1068.73	1804.01	0.0397833	3.07333		FALSE
3286.22	32141.7	374	2.87215		3140.95	657.337	0.0349272	1.04625		FALSE
3326.78	32336.9	299	2.32472		3958.39	355.877	0.027923	0.840438		FALSE
3365.24	32520.9	265	2.06037		4149.52	386.285	0.0247479	0.810995		FALSE
3367.08	32529.7	296	2.3014		3545.91	428.239	0.0276429	0.949565		FALSE
3369.02	32539	261	2.02927		5580.65	326.213	0.0243743	0.603697		FALSE
3633.59	33776.8	643.25	5.0042		1834.46	1680.39	0.0600719	1.98074		FALSE
3639.11	33802.1	304.25	2.36693		3110.79	360.251	0.0284133	1.16983		FALSE
4158.13	36104.7	1373.81	10.4032		1404.57	5164.97	0.128298	2.96043		FALSE
4159.18	36109.2	1357.81	10.2821		1329.96	5542.23	0.126804	3.1273		FALSE
4166.23	36139.4	297.812	2.25519		3212.7	497.104	0.0278121	1.2968		FALSE
4175.27	36178.2	306.812	2.32335		3280.36	393.187	0.0286526	1.27281		FALSE
4177.28	36186.8	370.812	2.80799		3275.05	657.482	0.0346295	1.27548		FALSE
4181.99	36207	409.812	3.10332		10987.2	544.684	0.0382716	0.380624		FALSE
4185.26	36220.9	423.812	3.20933		3772.48	728.485	0.0395791	1.10942		FALSE
4190.16	36241.9	476.812	3.61068		4506.28	651.662	0.0445286	0.929849		FALSE
4192.27	36251	596.812	4.51938		4084.82	1000.83	0.0557352	1.0263		FALSE
4198.35	36276.9	1550.81	11.7436		727.807	12408.9	0.144827	5.76849		FALSE
4247.17	36484.9	302.812	2.29306		3899.27	387.027	0.0282791	1.08922		FALSE
4249.23	36493.7	328.812	2.48994		3352.8	546.77	0.0307072	1.26737		FALSE
4251.4	36502.9	349.812	2.64897		3388.4	593.807	0.0326683	1.25469		FALSE
4253.61	36512.3	340.812	2.58081		3440.7	452.69	0.0318278	1.23626		FALSE
4255.83	36521.7	345.812	2.61868		3144.97	613.684	0.0322948	1.35322		FALSE
4258.19	36531.7	406.812	3.0806		3237.44	709.965	0.0379915	1.3153		FALSE
4260.33	36540.8	398.812	3.02002		3726.4	679.187	0.0372444	1.14328		FALSE
4262.72	36551	362.812	2.74741		4417.81	477.923	0.0338824	0.964895		FALSE
4264.6	36558.9	355.812	2.6944		3672.79	601.559	0.0332287	1.16114		FALSE
4266.97	36569	380.812	2.88371		7160.42	585.474	0.0355634	0.595911		FALSE
4276.26	36608.3	730.812	5.4364		1500.34	4463.95	0.0682492	2.8502		FALSE
4279.99	36624.1	862.812	6.41833		3458.29	1572.72	0.0805764	1.2376		FALSE
4292.1	36675.3	5173.81	38.4872		587.415	51521.4	0.483173	7.30676		FALSE
4303.16	36722	622.812	4.63301		3749.4	1103.25	0.0581633	1.14769		FALSE
4305.28	36731	578.812	4.3057		5147.53	787.972	0.0540542	0.836377		FALSE
4308.11	36742.9	668.812	4.97519		3520.26	1436.56	0.0624591	1.22381		FALSE
4310.02	36751	759.812	5.65213		6577.91	1340.78	0.0709575	0.655226		FALSE
4312.38	36760.9	884.812	6.58198		4259.31	1926.32	0.082631	1.01246		FALSE
4314.26	36768.9	856.812	6.3737		1501	3829.23	0.0800161	2.87425		FALSE
4320.46	36795	506.812	3.7701		4754.9	678.076	0.0473303	0.908633		FALSE
4322.62	36804.1	452.812	3.3684		4217.53	796.079	0.0422873	1.02492		FALSE
4325.2	36815	420.812	3.13036		4289.37	751.563	0.0392989	1.00835		FALSE
4327.1	36823	467.812	3.47998		6443.2	614.6	0.0436881	0.671577		FALSE
4329.14	36831.5	530.812	3.94863		3684.65	935.355	0.0495716	1.17491		FALSE
4331.37	36840.9	502.812	3.74034		4036.25	873.303	0.0469567	1.07312		FALSE
4333.74	36850.9	461.812	3.43535		3954.29	621.31	0.0431278	1.09596		FALSE
4335.37	36857.8	387.812	2.88488		3276.74	678.778	0.0362171	1.32307		FALSE
4338.03	36868.9	319.812	2.37904		5356.48	415.035	0.0298667	0.809865		FALSE
4340.12	36877.7	278.812	2.07404		4234.68	474.167	0.0260378	1.0249		FALSE
4421.69	37219	279.812	2.07585		4762.41	560.806	0.0261312	0.928457		FALSE
4426.31	37238.2	685.812	5.08785		1952.79	2406.67	0.0640467	2.26666		FALSE
4428.16	37245.9	642.812	4.76884		2590.64	2029.73	0.0600311	1.70929		FALSE
4432.92	37265.7	283.812	2.10552		4059.43	395.201	0.0265047	1.09201		FALSE
4435.15	37275	295.812	2.19455		4530.5	474.598	0.0276254	0.978953		FALSE
4479.51	37459	279.812	2.07585		8330.44	804.372	0.0261312	0.537728		FALSE
4482.77	37472.5	406.812	3.01803		1024.18	2542.94	0.0379915	4.37695		FALSE
4673.12	38251.6	278.5	2.08352		1224.23	1372.52	0.0260086	3.81718		FALSE
4719	38437	271	2.02741		2551.62	492.487	0.0253082	1.84942		FALSE
4720.98	38445	301	2.25184		4864.3	518.75	0.0281098	0.970538		FALSE
4722.97	38453	334	2.49872		6281.86	602.907	0.0311916	0.751842		FALSE
4739.86	38521	1755	13.1295		1000.35	15496.6	0.163896	4.7382		FALSE
4744.6	38540.1	1482	11.0872		1190.21	8867.55	0.138401	3.98635		FALSE
4753.5	38575.8	607	4.54109		3904.3	1130.31	0.0566866	1.21751		FALSE
4756.23	38586.8	558	4.17451		3901.64	1037.19	0.0521106	1.21903		FALSE
4760.75	38604.9	491	3.67327		4396.89	866.576	0.0458536	1.08275		FALSE
4762.93	38613.7	396	2.96256		4198.14	572.853	0.0369817	1.13453		FALSE
4765.33	38623.3	365	2.73064		3381.38	701.585	0.0340867	1.40929		FALSE
4767.48	38631.9	365	2.73064		3764.43	648.842	0.0340867	1.26646		FALSE
4770.23	38642.9	303	2.26681		3423.76	424.203	0.0282966	1.39327		FALSE
4772.23	38651	275	2.05733		4797.37	493.231	0.0256817	0.994758		FALSE
4991.71	39521	295	2.20513		3762.97	396.804	0.0275495	1.32653		FALSE
4994.25	39531	345	2.57888		5180.75	568.536	0.0322189	0.964001		FALSE
4996.8	39541	341	2.54898		3474.18	616.959	0.0318453	1.43827		FALSE
4999.38	39551.1	325	2.42938		3297.71	641.94	0.0303511	1.51601		FALSE
5003.45	39567	399	2.98253		6647	578.666	0.0372619	0.752738		FALSE
5006	39577	442	3.30396		8633.37	826.616	0.0412775	0.579843		FALSE
5008.27	39585.9	479	3.58053		4644.44	910.657	0.0447329	1.07834		FALSE
5010.78	39595.7	558	4.17106		4185.96	1342.75	0.0521106	1.19705		FALSE
5013.37	39605.8	612	4.57471		3740.2	1201.98	0.0571535	1.3404		FALSE
5015.2	39613	668	4.99331		6222.47	995.681	0.0623833	0.805982		FALSE
5017.75	39623	746	5.57636		5328.38	1420.77	0.0696675	0.941704		FALSE
5019.81	39631	771	5.76324		10775	1161.33	0.0720022	0.465877		FALSE
5029.5	39668.9	1646	12.3039		867.177	13140.8	0.153717	5.79985		FALSE
5031.71	39677.5	1575	11.7732		3626.15	3178.57	0.147086	1.38761		FALSE
5038.06	39702.3	1754	13.1112		1740.83	8443.57	0.163803	2.89406		FALSE
5040.78	39712.9	1634	12.2142		7294.55	3217.2	0.152596	0.691034		FALSE
5043.05	39721.7	1585	11.8479		5036	2393.73	0.14802	1.0014		FALSE
5045.42	39731	1632	12.1992		5497.14	2427.68	0.152409	0.917825		FALSE
5047.81	39740.3	1765	13.1934		4397.04	3447.79	0.16483	1.148		FALSE
5055.08	39768.7	2675	19.9957		1377.51	15919.8	0.249813	3.66973		FALSE
5057.21	39777	2823	21.102		4528.61	5604.37	0.263635	1.11672		FALSE
5059.58	39786.2	2754	20.7189		5131.79	4184.64	0.257191	0.985928		FALSE
5071.31	39831.8	10708	80.5584		689.451	115521	1	7.35558		FALSE
5083.96	39881	1508	11.345		4435.45	3015.99	0.140829	1.14621		FALSE
5086.71	39891.7	1549	11.6534		4848.49	2337.4	0.144658	1.04913		FALSE
5089.33	39901.8	1677	12.6164		4222.85	3310.37	0.156612	1.20519		FALSE
5091.31	39909.5	1848	13.9029		4952.01	3651.15	0.172581	1.02813		FALSE
5093.56	39918.3	1860	13.9931		963.43	16368	0.173702	5.2869		FALSE
5105.56	39964.8	1116	8.39589		4933.9	1688.86	0.104221	1.03479		FALSE
5107.64	39972.9	1181	8.8849		3858.78	2337.15	0.110291	1.32364		FALSE
5109.68	39980.8	1151	8.6592		3757.32	2284.26	0.10749	1.35993		FALSE
5111.78	39988.9	1025	7.71128		3678.34	2004.82	0.0957228	1.3897		FALSE
5114.17	39998.2	873	6.56775		2975.32	1676.13	0.0815278	1.71886		FALSE
5116.75	40008.1	745	5.60478		3559.08	1453.95	0.0695742	1.43766		FALSE
5119.03	40017	603	4.53649		3248.55	1457.42	0.056313	1.57579		FALSE
5122.1	40028.9	554	4.16785		5001.63	1059.74	0.051737	1.02409		FALSE
5124.39	40037.7	518	3.89702		3638.62	1018.45	0.048375	1.40833		FALSE
5126.77	40047	490	3.68637		3706.62	741.806	0.0457602	1.38314		FALSE
5129.08	40055.9	491	3.69389		3494.61	992.157	0.0458536	1.46771		FALSE
5135.84	40082	411	3.09203		2967.47	1328.52	0.0383825	1.73071		FALSE
5155.23	40156.9	397	2.98671		4589.45	974.402	0.0370751	1.12328		FALSE
5163.37	40188.3	567	4.26565		2443.34	2438.04	0.0529511	2.11324		FALSE
5165.61	40196.9	709	5.33395		5089.58	1047.76	0.0662122	1.01494		FALSE
5170.96	40217.5	1517	11.4127		1005.22	10936.8	0.14167	5.14409		FALSE
5177.55	40242.9	662	4.98036		5706.85	968.697	0.0618229	0.907253		FALSE
5179.64	40251	586	4.40859		4424.23	1133.45	0.0547254	1.17074		FALSE
5182.23	40260.9	510	3.83683		3533.67	966.767	0.0476279	1.46653		FALSE
5184.84	40271	458	3.44562		7607.51	825.612	0.0427718	0.681543		FALSE
5186.93	40279	409	3.07699		9467.16	576.853	0.0381957	0.547887		FALSE
5189.52	40289	445	3.34782		7039.81	976.549	0.0415577	0.737168		FALSE
5191.61	40297	370	2.78358		7723.22	695.276	0.0345536	0.672207		FALSE
5197.86	40321	281	2.13119		3515.11	545.657	0.0262421	1.47872		FALSE
5549.87	41651.3	323.5	2.49218		1706.68	1220.67	0.0302111	3.25186		FALSE
5891.76	42903.7	295.375	2.29428		5346.98	476.87	0.0275845	1.10189		FALSE
5894.87	42915	397.375	3.08655		4913.63	950.163	0.0371101	1.1997		FALSE
5897.24	42923.5	428.375	3.32734		3636.51	915.475	0.0400051	1.62168		FALSE
5899.84	42932.9	434.375	3.37394		4833.36	921.652	0.0405655	1.22065		FALSE
5904.85	42951	428.375	3.32734		4628.39	680.61	0.0400051	1.27579		FALSE
5928.73	43037	1028.38	7.97191		5255.88	1687.1	0.096038	1.12802		FALSE
5940.16	43078.1	3415.38	26.4758		794.193	38090	0.318955	7.4795		FALSE
5959.33	43147	584.375	4.53005		5423.06	1205.36	0.0545737	1.09889		FALSE
5961.57	43155	637.375	4.9409		6194.26	1303.53	0.0595233	0.962434		FALSE
5963.99	43163.7	606.375	4.70059		3316.5	1284.95	0.0566282	1.79828		FALSE
5966.58	43173	557.375	4.32074		4601.4	1144.91	0.0520522	1.29669		FALSE
5974.68	43202	430.375	3.33625		4818.63	893.609	0.0401919	1.23991		FALSE
5976.94	43210.1	419.375	3.25097		3930.34	883.916	0.0391646	1.52072		FALSE
5979.41	43219	402.375	3.11919		5445.28	813.364	0.037577	1.09809		FALSE
6268.02	44240.9	293.375	2.29976		5364.44	454.286	0.0273977	1.16844		FALSE
6281.19	44287	484.375	3.79701		5164.07	1039.55	0.0452349	1.21633		FALSE
6301.41	44357.6	1683.38	13.196		1096.34	15764.2	0.157207	5.74767		FALSE
6303.52	44365	1772.38	13.8936		9447.27	3970.63	0.165519	0.667232		FALSE
6317.13	44412.5	6174.38	48.4008		839.273	76520.7	0.576613	7.52691		FALSE
6336.79	44481	1211.38	9.49595		5347.56	3207.31	0.113128	1.18499		FALSE
6339.36	44489.9	1265.38	9.91926		3498.35	2869.21	0.118171	1.8121		FALSE
6341.51	44497.4	1240.38	9.72328		1784.34	8808.55	0.115836	3.55398		FALSE
6352.87	44536.9	1042.38	8.17116		5296.32	2316.09	0.0973454	1.19949		FALSE
6363.49	44573.8	662.375	5.2262		5485.75	1443.77	0.061858	1.16		FALSE
6366.27	44583.4	580.375	4.57921		4949.84	1261.98	0.0542001	1.28616		FALSE
6369.01	44593	537.375	4.23994		6291.16	879.793	0.0501844	1.01237		FALSE
6374.76	44613	529.375	4.17681		3645.34	1149.14	0.0494373	1.74874		FALSE
6377.4	44622.1	502.375	3.96378		4514.61	831.502	0.0469159	1.41261		FALSE
6379.69	44630.1	443.375	3.49827		3048.83	1200.56	0.041406	2.09251		FALSE
6382.84	44641	391.375	3.08798		4296.47	830.499	0.0365498	1.4856		FALSE
6385.72	44651	354.375	2.79605		3961.22	762.184	0.0330944	1.61206		FALSE
6388.75	44661.5	302.375	2.38577		4232.35	654.85	0.0282382	1.5095		FALSE
6391.7	44671.7	285.375	2.25163		4088.31	628.224	0.0266506	1.56341		FALSE
6394.38	44681	300.375	2.36998		6411.97	607.228	0.0280515	0.997257		FALSE
6397.27	44691	289.375	2.28319		3387.12	747.879	0.0270242	1.8887		FALSE
6402.21	44708.1	258.375	2.0386		3978.88	550.808	0.0241292	1.60905		FALSE
6594.44	45368.9	255.375	2.02333		4011.64	525.214	0.023849	1.64383		FALSE
6597.37	45378.9	302.375	2.39571		6222.51	449.751	0.0282382	1.06024		FALSE
6600.28	45388.9	292.375	2.31648		5524.4	573.32	0.0273044	1.19475		FALSE
6602.66	45397	333.375	2.64133		5401.51	642.096	0.0311333	1.22237		FALSE
6605.59	45407	337.375	2.67302		6820.92	518.656	0.0315068	0.968432		FALSE
6608.49	45416.9	347.375	2.75225		4082.92	764.873	0.0324407	1.61857		FALSE
6620.52	45457.8	508.375	4.02785		4785.73	1396.23	0.0474762	1.38339		FALSE
6628.49	45485	710.375	5.62829		5184.27	2985.66	0.0663406	1.27858		FALSE
6634.72	45506.2	900.375	7.13366		4295.15	2019.41	0.0840843	1.5447		FALSE
6640.52	45525.9	1126.38	8.92425		3947.09	2601.28	0.10519	1.68239		FALSE
6642.88	45533.9	1209.38	9.58186		3991.75	2759.51	0.112941	1.66415		FALSE
6645.75	45543.7	1239.38	9.81955		5053.26	2846.95	0.115743	1.31514		FALSE
6656.36	45579.7	2962.38	23.4709		859.592	39493.2	0.276651	7.74362		FALSE
6668.5	45621	1310.38	10.3821		7974.56	2271.04	0.122373	0.836222		FALSE
6671.51	45631.2	1298.38	10.287		3218.33	3036.44	0.121253	2.07297		FALSE
6677.33	45650.9	1521.38	12.2319		5064.85	3430.12	0.142078	1.31837		FALSE
6680.61	45662	1710.38	13.7515		3735.98	4837.88	0.159729	1.78818		FALSE
6682.74	45669.3	1796.38	14.4429		4148.52	4146.41	0.16776	1.61087		FALSE
6685.2	45677.6	1698.38	13.655		3992.59	8062.97	0.158608	1.6744		FALSE
6690.92	45697	1379.38	11.0902		4378.35	2389.85	0.128817	1.52818		FALSE
6696.22	45714.9	1302.38	10.4711		4212.69	2257.93	0.121626	1.58953		FALSE
6698	45721	1223.38	9.83596		4749.78	2792.5	0.114249	1.41017		FALSE
6703.32	45739	1125.38	9.04804		6023.58	1944.13	0.105097	1.11285		FALSE
6706.63	45750.2	1089.38	8.7586		5431.45	2519.99	0.101735	1.23478		FALSE
6709.21	45758.9	1075.38	8.64604		5454.36	1877.29	0.100427	1.23006		FALSE
6712.17	45768.9	1077.38	8.66212		4237.22	3084.84	0.100614	1.5841		FALSE
6720.06	45795.6	1114.38	8.9596		4510.48	2584.08	0.104069	1.48988		FALSE
6725.19	45813	1028.38	8.26816		6788.62	2310.78	0.096038	0.990657		FALSE
6737.34	45854	1685.38	13.5505		903.781	20602.9	0.157394	7.45461		FALSE
6746.09	45883.5	730.375	5.87223		4587.04	1651.59	0.0682083	1.47069		FALSE
6749.13	45893.8	646.375	5.19687		5168.08	1480.89	0.0603637	1.30593		FALSE
6760.16	45931	535.375	4.30443		5935.82	1735.21	0.0499977	1.13888		FALSE
6769.66	45963	453.375	3.64514		11401.2	720.326	0.0423398	0.593767		FALSE
6772.22	45971.6	414.375	3.33158		5668.04	929.098	0.0386977	1.19481		FALSE
6775.17	45981.5	386.375	3.10646		5213.29	869.769	0.0360828	1.2996		FALSE
6786.01	46018	269.375	2.16578		5439.41	458.79	0.0251564	1.24756		FALSE
7226.57	47477	332.75	2.82596		9180.6	877.467	0.0310749	0.787157		FALSE
7229.02	47485	337.75	2.86842		7277.91	591.034	0.0315418	0.993283		FALSE
7231.77	47494	328.75	2.79198		5000.01	590.904	0.0307013	1.44635		FALSE
7237.15	47511.5	351.75	2.98732		4849.14	624.966	0.0328493	1.49246		FALSE
7245.97	47540.2	515.75	4.38013		3946.83	1206.34	0.0481649	1.83589		FALSE
7251.12	47557	724.75	6.15511		1905.9	3020.44	0.067683	3.80456		FALSE
7254.19	47567	807.75	6.86		6907.36	1863.32	0.0754343	1.05021		FALSE
7259.72	47584.9	885.75	7.52244		6659.04	1573.67	0.0827185	1.0902		FALSE
7271.27	47622.5	3034.75	25.7733		902.808	36116.5	0.28341	8.05406		FALSE
7284.34	47665	946.75	8.04049		11340.8	1649.13	0.0884152	0.642311		FALSE
7286.24	47671.2	850.75	7.22519		1100.65	8632.44	0.0794499	6.61995		FALSE
7299.13	47713	557.75	4.73682		8274.86	963.522	0.0520872	0.882084		FALSE
7302.19	47722.9	523.75	4.44807		6514.57	1204.53	0.048912	1.1209		FALSE
7304.98	47732	525.75	4.46505		5225.12	947.932	0.0490988	1.39805		FALSE
7307.76	47741	577.75	4.90667		5327.43	1626.59	0.053955	1.37172		FALSE
7310.84	47751	517.75	4.39711		5893.63	919.178	0.0483517	1.24046		FALSE
7313.7	47760.2	491.75	4.1763		5399.94	1120.36	0.0459236	1.3544		FALSE
7316.36	47768.9	443.75	3.78801		5103.15	1019.41	0.041441	1.4337		FALSE
7319.43	47778.8	375.75	3.20754		4781.84	870.021	0.0350906	1.53067		FALSE
7325.35	47798	311.75	2.66121		5466.46	556.95	0.0291137	1.34005		FALSE
7551.89	48526.1	278.75	2.42395		4077.99	600.486	0.0260319	1.85186		FALSE
7557.13	48542.8	505.75	4.39789		2036.81	2314.31	0.047231	3.71027		FALSE
7559.17	48549.3	420.75	3.65875		2702.78	1802.92	0.0392931	2.79682		FALSE
8328.45	50942.9	229.5	2.14894		7263.27	528.823	0.0214326	1.14665		FALSE
8331.03	50950.8	239.5	2.24257		4111.93	606.906	0.0223665	2.02606		FALSE
8333.74	50959	262.5	2.49088		9033.1	485.967	0.0245144	0.922578		FALSE
8337.02	50969	316.5	3.00329		8172.67	739.811	0.0295573	1.02011		FALSE
8339.86	50977.6	309.5	2.93687		5085.39	758.078	0.0289036	1.63996		FALSE
8343.18	50987.7	344.5	3.26899		5470.42	842.647	0.0321722	1.52515		FALSE
8346.25	50997	387.5	3.67702		8172.72	695.616	0.0361879	1.02123		FALSE
8349.51	51006.9	420.5	3.99016		4771.29	1017.59	0.0392697	1.74995		FALSE
8352.77	51016.8	451.5	4.28432		4505.22	1149.83	0.0421647	1.85402		FALSE
8354.82	51023	512.5	4.86315		5781.88	1255.91	0.0478614	1.445		FALSE
8358.1	51032.9	573.5	5.44199		6473.91	1367.53	0.0535581	1.29104		FALSE
8361.39	51042.9	561.5	5.32812		6674.27	1381.57	0.0524374	1.25278		FALSE
8364.05	51051	554.5	5.26169		7325.62	1060.52	0.0517837	1.14175		FALSE
8367.57	51061.6	573.5	5.44199		4625.48	1473.03	0.0535581	1.80902		FALSE
8372.63	51077	660.5	6.26754		8052.3	2019.86	0.0616829	1.03978		FALSE
8375.93	51087	719.5	6.82739		8219.48	1351.61	0.0671928	1.01903		FALSE
8383.82	51110.9	900.5	8.54492		1640.47	5910.16	0.084096	5.11062		FALSE
8398.96	51156.7	1794.5	17.0282		925.166	26843.7	0.167585	9.07832		FALSE
8414.22	51202.8	501.5	4.75877		4297.8	969.402	0.0468341	1.9578		FALSE
8420.87	51222.9	483.5	4.58797		5896.1	1203.33	0.0451532	1.42821		FALSE
8423.64	51231.3	425.5	4.0376		3907.25	1847.22	0.0397366	2.1559		FALSE
8432.13	51257	393.5	3.73395		5763	981.643	0.0367482	1.46315		FALSE
8437.42	51273	395.5	3.75293		7620.33	975.353	0.036935	1.10722		FALSE
8447.03	51301.9	295.5	2.80402		3788.21	734.262	0.0275962	2.22982		FALSE
8464.62	51355	229.5	2.17774		5984.3	434.255	0.0214326	1.41447		FALSE
8467.83	51364.7	218.5	2.07336		4265.79	558.569	0.0204053	1.98506		FALSE
8804.39	52369	204.5	2.05549		6648.8	415.63	0.0190979	1.32421		FALSE
8807.74	52378.9	235.5	2.36709		5839.1	409.661	0.0219929	1.50841		FALSE
8810.49	52387	259.5	2.60832		6699.11	527.911	0.0242342	1.31517		FALSE
8813.87	52397	258.5	2.59827		5866.16	580.101	0.0241408	1.50249		FALSE
8817.24	52406.9	246.5	2.47765		5464.13	581.445	0.0230202	1.61366		FALSE
8819.97	52415	265.5	2.66862		5430.74	498.603	0.0247945	1.62408		FALSE
8823.68	52425.9	265.5	2.66862		4375.59	658.696	0.0247945	2.01657		FALSE
8826.92	52435.5	288.5	2.89981		5526.75	703.601	0.0269425	1.59713		FALSE
8830.11	52444.9	319.5	3.2114		4649.02	788.313	0.0298375	1.89935		FALSE
8833.51	52455	387.5	3.89489		6128.45	717.821	0.0361879	1.44139		FALSE
8836.59	52464	404.5	4.06576		4631.7	1269.04	0.0377755	1.90785		FALSE
8840.29	52475	441.5	4.43766		5466.05	1139.45	0.0412309	1.61731		FALSE
8844.12	52486.3	478.5	4.80956		5644.12	1240.13	0.0446862	1.56696		FALSE
8850.53	52505.2	661.5	6.64895		4056.41	1658.01	0.0617762	2.18186		FALSE
8853.19	52513	786.5	7.90536		3712.72	1976.3	0.0734498	2.38456		FALSE
8856.07	52521.5	814.5	8.1868		1617.69	6113.35	0.0760646	5.4745		FALSE
8865.4	52549	394.5	3.96524		4196.24	1014.85	0.0368416	2.1127		FALSE
8872.19	52569	339.5	3.46528		3860.33	880.575	0.0317053	2.2983		FALSE
8878.98	52589	315.5	3.22031		3547.55	635.838	0.029464	2.50285		FALSE
8882.27	52598.6	309.5	3.15907		4039.14	818.453	0.0289036	2.19905		FALSE
8885.86	52609.2	343.5	3.50611		4829.13	888.043	0.0320788	1.84006		FALSE
8888.51	52617	347.5	3.54694		4068.95	925.503	0.0324524	2.18447		FALSE
8892.28	52628.1	355.5	3.62859		4649.74	710.256	0.0331995	1.91243		FALSE
8901.43	52655	316.5	3.23052		9007.08	605.74	0.0295573	0.98827		FALSE
8903.9	52662.2	299.5	3.057		5607.37	759.017	0.0279697	1.58789		FALSE
8913.46	52690.3	270.5	2.761		3700.68	697.869	0.0252615	2.4086		FALSE
8919.59	52708.3	280.5	2.86307		5618.04	549.658	0.0261954	1.58767		FALSE
8922.26	52716.2	275.5	2.81203		4094.52	725.827	0.0257284	2.17907		FALSE
8932.31	52745.7	290.5	2.96514		3695.91	959.453	0.0271292	2.41681		FALSE
8940.25	52769	331.5	3.38362		9802.49	824.617	0.0309582	0.91204		FALSE
8944.61	52781.8	340.5	3.47549		3535.17	1299.89	0.0317987	2.53018		FALSE
8947.08	52789	361.5	3.68983		4135.12	721.654	0.0337598	2.16368		FALSE
8949.81	52797	376.5	3.84294		8745.15	737.882	0.0351606	1.0234		FALSE
8953.21	52807	381.5	3.89397		5852.03	986.438	0.0356276	1.52993		FALSE
8959.36	52825	451.5	4.60846		6490.63	1141.17	0.0421647	1.38035		FALSE
8962.78	52835	531.5	5.42502		8204.67	1345.76	0.0496358	1.0924		FALSE
8966.44	52845.7	605.5	6.18034		1198.96	6118.22	0.0565465	7.4785		FALSE
8981.9	52891	208.5	2.12816		3559.92	516.103	0.0194714	2.52306		FALSE
8985.32	52901	232.5	2.37313		10851.4	398.881	0.0217127	0.828031		FALSE
8988.05	52909	199.5	2.0363		9087.57	371.763	0.0186309	0.989048		FALSE
9320.85	53873.7	191.5	2.0214		5519.48	603.54	0.0178838	1.68872		FALSE
9330.31	53900.8	255.5	2.69695		4853.47	665.655	0.0238607	1.9224		FALSE
9333.13	53908.9	251.5	2.65473		4815.74	506.802	0.0234871	1.93805		FALSE
9346.35	53946.9	500.5	5.28308		2681.54	2637.45	0.0467408	3.48544		FALSE
9348.42	53952.8	512.5	5.40974		1827.45	4362.93	0.0478614	5.11556		FALSE
9360.72	53988.1	296.5	3.12973		4628.64	783.604	0.0276896	2.02235		FALSE
9363.82	53997	302.5	3.19307		6063.21	587.196	0.0282499	1.54437		FALSE
9367.46	54007.4	312.5	3.29862		4673.83	818.019	0.0291838	2.00424		FALSE
9370.37	54015.8	339.5	3.58362		5417.37	674.036	0.0317053	1.72969		FALSE
9373.36	54024.3	359.5	3.79474		5228.92	890.153	0.033573	1.7926		FALSE
9376.75	54034	344.5	3.6364		4892.23	692.591	0.0321722	1.91666		FALSE
9380.25	54044	348.5	3.67862		4562.38	932.075	0.0325458	2.056		FALSE
9383.34	54052.9	368.5	3.88974		5992.18	732.113	0.0344135	1.56593		FALSE
9386.16	54061	385.5	4.06918		5837.4	978.588	0.0360011	1.60793		FALSE
9389.2	54069.7	388.5	4.10085		5242.9	999.231	0.0362813	1.79084		FALSE
9393.13	54080.9	408.5	4.31196		6077.26	1001.78	0.038149	1.54562		FALSE
9395.95	54089	391.5	4.13252		10520.2	523.3	0.0365614	0.893132		FALSE
9398.75	54097	401.5	4.23807		5473.57	1046.32	0.0374953	1.71712		FALSE
9402.24	54107	433.5	4.57585		10085.3	835.366	0.0404838	0.932273		FALSE
9405.04	54115	452.5	4.77641		7655.95	1146.38	0.0422581	1.22846		FALSE
9408.53	54125	504.5	5.3253		5621.16	1292.79	0.0471143	1.67377		FALSE
9412.01	54134.9	521.5	5.50474		6246.63	1045.4	0.0487019	1.50673		FALSE
9418.33	54153	605.5	6.5425		10336.8	1532.57	0.0565465	0.911149		FALSE
9421.82	54163	603.5	6.52089		8158.29	1610.72	0.0563597	1.15488		FALSE
9425.04	54172.2	658.5	7.11517		5016.84	1768.51	0.0614961	1.87868		FALSE
9428.13	54181	720.5	7.78509		5446.75	1921.04	0.0672861	1.73096		FALSE
9431.63	54191	745.5	8.05521		4721.63	2514.81	0.0696208	1.99754		FALSE
9435.13	54201	836.5	9.03848		6033.2	2751.34	0.0781192	1.56387		FALSE
9451.48	54247.6	1145.5	12.3773		10298.2	2379.65	0.106976	0.917783		FALSE
9455.4	54258.8	1256.5	13.5766		6376.47	4226.51	0.117342	1.48286		FALSE
9481.02	54331.9	2648.5	28.6174		707.634	68405.9	0.247338	13.3982		FALSE
9491.97	54363	2318.5	25.0517		1468.25	25582.5	0.21652	6.46482		FALSE
9508.59	54410.3	1136.5	12.28		7562.86	2345.63	0.106136	1.25727		FALSE
9511.87	54419.7	1079.5	11.6641		5822.21	2237.67	0.100812	1.63372		FALSE
9514.9	54428.3	1068.5	11.5453		4964.43	2887.7	0.0997852	1.91661		FALSE
9517.96	54437	1053.5	11.3832		6194.29	2818.85	0.0983844	1.53657		FALSE
9521.47	54447	968.5	10.4648		6417.08	1993.17	0.0904464	1.48377		FALSE
9524.59	54455.8	960.5	10.3783		5413.8	2570.13	0.0896993	1.75932		FALSE
9527.81	54465	955.5	10.3243		10707.4	1866.34	0.0892323	0.889836		FALSE
9531.31	54474.9	870.5	9.40585		7498.06	2298.15	0.0812944	1.27117		FALSE
9534.39	54483.7	811.5	8.76835		6155.24	2167.58	0.0757845	1.54899		FALSE
9538	54493.9	737.5	7.96877		5723.27	1997.34	0.0688737	1.66653		FALSE
9540.76	54501.8	686.5	7.41771		4868.07	1876.33	0.0641109	1.95986		FALSE
9544	54511	636.5	6.87746		7389.98	1301.81	0.0594415	1.29148		FALSE
9547.51	54520.9	591.5	6.39123		7512.18	1610.88	0.0552391	1.27094		FALSE
9550.35	54529	597.5	6.45606		10703.7	1201.26	0.0557994	0.892246		FALSE
9552.46	54535	555.5	6.00224		12283.8	1102.32	0.0518771	0.777648		FALSE
9555.28	54543	518.5	5.60245		6885.74	1384.46	0.0484217	1.38769		FALSE
9562.33	54563	430.5	4.6516		6744.01	1139.68	0.0402036	1.4179		FALSE
9565.86	54573	402.5	4.34906		7371.68	810.857	0.0375887	1.29765		FALSE
9569.37	54582.9	390.5	4.2194		6038.87	1029.74	0.0364681	1.58463		FALSE
9572.19	54590.9	347.5	3.75478		5068.39	928.019	0.0324524	1.8886		FALSE
9575.72	54601	320.5	3.46304		4816.87	656.745	0.0299309	1.98796		FALSE
9579.25	54610.9	323.5	3.49546		5566.39	849.254	0.0302111	1.72091		FALSE
9585.61	54629	290.5	3.13889		5076.16	750.538	0.0271292	1.88836		FALSE
9589.85	54641	250.5	2.70668		4216.32	517.66	0.0233937	2.27446		FALSE
9595.49	54657	224.5	2.42575		7223.84	306.543	0.0209656	1.32831		FALSE
9597.84	54663.6	231.5	2.50138		7052.69	449.277	0.0216194	1.36088		FALSE
9601.23	54673.2	214.5	2.3177		4939.4	540.163	0.0200318	1.94381		FALSE
9604.27	54681.8	187.5	2.10661		4513.54	376.287	0.0175103	2.12788		FALSE
9607.46	54690.8	221.5	2.48861		5772.14	489.736	0.0206855	1.66445		FALSE
9610.34	54699	206.5	2.32008		5588.05	463.496	0.0192846	1.7198		FALSE
9613.87	54709	182.5	2.05043		5725.52	330.877	0.0170433	1.67913		FALSE
9623.77	54737	180.5	2.02796		8281.47	356.192	0.0168566	1.16208		FALSE
9762.19	55127	197.5	2.21896		4961.57	490.192	0.0184442	1.96756		FALSE
10058.6	55952.9	184.75	2.1299		7450.77	368.491	0.0172535	1.35001		FALSE
10061.2	55960.2	198.75	2.2913		7163	402.713	0.0185609	1.40461		FALSE
10064.6	55969.6	215.75	2.48729		7526.17	566.009	0.0201485	1.33728		FALSE
10075.9	56000.8	323.75	3.73237		5389.66	903.091	0.0302344	1.86949		FALSE
10077.8	56006.1	326.75	3.76696		2126.46	2458.38	0.0305146	4.73925		FALSE
10280.6	56563.6	184.75	2.14537		6468.64	617.395	0.0172535	1.5893		FALSE
10293.9	56600.1	291.75	3.38788		3399.02	991.059	0.027246	3.0285		FALSE
10297.2	56609	338.75	3.93365		5630.18	914.586	0.0316352	1.82893		FALSE
10300.8	56619	357.75	4.15429		13326.1	493.763	0.0334096	0.772985		FALSE
10304.5	56629	365.75	4.24719		4092.55	1484.96	0.0341567	2.51787		FALSE
10318.4	56666.9	454.75	5.28068		3983.31	1273.3	0.0424682	2.5904		FALSE
10321.3	56675	505.75	5.8729		8133.03	1384.13	0.047231	1.26906		FALSE
10325	56685	550.75	6.39545		14670.2	2248.81	0.0514335	0.703806		FALSE
10333.8	56708.9	697.75	8.10246		6971.35	1918.51	0.0651616	1.48232		FALSE
10341.7	56730.6	977.75	11.3539		906.972	16056.2	0.0913102	11.4025		FALSE
10358	56774.9	413.75	4.80457		5818.84	1166.43	0.0386393	1.78007		FALSE
10370	56807.8	298.75	3.46916		3587.62	844.472	0.0278997	2.89051		FALSE
10385.8	56850.9	244.75	2.89122		6183.92	670.239	0.0228567	1.67949		FALSE
10396.5	56879.9	194.75	2.30057		7071.94	418.154	0.0181873	1.47011		FALSE
10403.5	56899	205.75	2.43051		7229.27	515.183	0.0192146	1.43908		FALSE
10406.5	56907	176.75	2.08794		5729.71	370.925	0.0165064	1.81623		FALSE
10410.9	56918.9	169.75	2.00525		5411.86	465.069	0.0158526	1.92371		FALSE
10414.3	56928.2	175.75	2.07613		7235.34	430.919	0.016413	1.43936		FALSE
10417.5	56937	176.75	2.08794		9735.49	325.032	0.0165064	1.07005		FALSE
10421.2	56947	186.75	2.20607		11958	437.532	0.0174402	0.871481		FALSE
10424.6	56956.3	171.75	2.02887		7541.42	411.962	0.0160394	1.38231		FALSE
12598.4	62585	136.5	2.00285		7621.28	307.346	0.0127475	1.65305		FALSE

## Sheet: ICDC_4-1_0_E1_1
Spectrum: ICDC 4-1\0_E1\1 1SLin, "Baseline subt." (D:\Data\BioTyperRealTimeProcessing\China CDC\20121015leizhihelindanbaojun\ICDC 4-1\0_E1\1)
m/z	time	Intens.	SN	Quality Fac.	Res.	Area	Rel. Intens.	FWHM	Chi^2	Bk. Peak
2530.36	28255	370	2.93891		6172.04	527.711	0.0318746	0.409972		FALSE
2531.99	28264	463	3.67761		2852.45	743.036	0.0398863	0.887655		FALSE
2533.6	28272.8	425	3.37578		2623.72	999.832	0.0366127	0.965653		FALSE
2840.36	29910.9	449	3.5239		705.536	2073.01	0.0386802	4.02581		FALSE
2841.97	29919.2	315	2.47222		2481.8	504.888	0.0271365	1.14512		FALSE
3155.9	31506.1	584.5	4.56419		654.331	3745.6	0.0503532	4.82309		FALSE
3280.69	32115	326	2.53976		6222.95	387.744	0.0280841	0.527193		FALSE
3282.76	32124.9	430	3.34999		2672.38	628.557	0.0370434	1.2284		FALSE
3284.42	32133	412	3.20976		4534.55	582.899	0.0354928	0.724309		FALSE
3286.07	32140.9	301	2.34499		2529.84	387.599	0.0259304	1.29892		FALSE
3628.4	33753	331	2.53107		4254.67	373.896	0.0285148	0.852804		FALSE
3632.53	33771.9	961	7.34852		1741.23	2710.23	0.0827877	2.08619		FALSE
3633.75	33777.5	906	6.92795		2163.83	2567.49	0.0780496	1.67932		FALSE
3641.47	33812.9	355	2.71459		3438.34	428.049	0.0305824	1.05908		FALSE
3643.22	33821	358	2.73753		6497.59	520.614	0.0308408	0.560703		FALSE
3645.4	33831	313	2.39343		7548.89	415.734	0.0269642	0.482906		FALSE
4171.26	36161	304.875	2.29288		6041.78	440.082	0.0262642	0.690402		FALSE
4173.39	36170.1	306.875	2.30792		4146.95	484.633	0.0264365	1.00638		FALSE
4175.46	36179	365.875	2.75164		7330.89	556.191	0.0315192	0.569571		FALSE
4177.79	36189	442.875	3.33073		6563.73	834.17	0.0381526	0.636497		FALSE
4180.12	36199	423.875	3.18784		5629.04	674.436	0.0365158	0.7426		FALSE
4182	36207	439.875	3.30817		4757.5	550.755	0.0378941	0.879032		FALSE
4184.56	36218	469.875	3.53379		3635.28	765.885	0.0404785	1.1511		FALSE
4186.66	36226.9	498.875	3.75189		4743.45	632.184	0.0429768	0.882619		FALSE
4188.81	36236.2	575.875	4.33099		3926.93	988.066	0.0496102	1.06669		FALSE
4191.19	36246.3	699.875	5.26356		4540.63	1162.05	0.0602925	0.923042		FALSE
4197.13	36271.7	1978.88	14.8825		781.8	14436.9	0.170475	5.36854		FALSE
4205.85	36309	541.875	4.07528		4405.84	929.64	0.0466812	0.954609		FALSE
4208.18	36318.9	456.875	3.43602		5041.67	590.603	0.0393586	0.834679		FALSE
4210.07	36327	422.875	3.18032		4687.41	694.81	0.0364296	0.898166		FALSE
4212.41	36337	336.875	2.53354		4662.01	452.361	0.0290209	0.90356		FALSE
4214.76	36347	356.875	2.68395		4687.8	730.723	0.0307439	0.899092		FALSE
4217.1	36357	349.875	2.63131		3522.56	594.23	0.0301409	1.19717		FALSE
4219.41	36366.8	309.875	2.33048		4898.61	407.495	0.026695	0.861348		FALSE
4221.33	36375	305.875	2.3004		3412.08	508.398	0.0263504	1.23717		FALSE
4223.67	36385	279.875	2.10486		6709.69	338.004	0.0241105	0.629489		FALSE
4228.07	36403.7	272.875	2.05221		3794.88	452.595	0.0235075	1.11415		FALSE
4248.12	36489	290.875	2.18759		3042.49	338.082	0.0250581	1.39627		FALSE
4257.06	36526.9	276.875	2.0823		3063.61	469.894	0.0238521	1.38956		FALSE
4259.11	36535.6	297.875	2.24023		2851.03	510.248	0.0256612	1.49388		FALSE
4261.28	36544.8	290.875	2.18759		2825.28	387.756	0.0250581	1.50827		FALSE
4262.73	36551	290.875	2.18759		3049.48	502.159	0.0250581	1.39785		FALSE
4265.08	36561	304.875	2.29288		2903.75	526.345	0.0262642	1.46882		FALSE
4267.9	36572.9	322.875	2.42825		2863.41	427.516	0.0278149	1.4905		FALSE
4269.79	36580.9	384.875	2.89453		3386.17	652.661	0.033156	1.26095		FALSE
4272.62	36592.9	431.875	3.24801		3071.48	775.948	0.0372049	1.39106		FALSE
4274.99	36602.9	531.875	3.97719		3045.67	942.52	0.0458197	1.40363		FALSE
4276.85	36610.8	587.875	4.39594		2567.21	1329.18	0.050644	1.66595		FALSE
4279.53	36622.2	704.875	5.27082		2982.65	1266.32	0.0607232	1.43481		FALSE
4281.61	36631	758.875	5.67462		5085.84	1019.45	0.0653752	0.841868		FALSE
4291.01	36670.7	4307.88	32.2129		613.52	37416.9	0.371113	6.99408		FALSE
4299.1	36704.9	634.875	4.74739		4128.49	1033.33	0.0546929	1.04133		FALSE
4301.48	36715	429.875	3.21446		4514.25	722.205	0.0370326	0.952869		FALSE
4304.32	36727	353.875	2.64616		4419.07	480.33	0.0304854	0.974033		FALSE
4306.23	36735	396.875	2.9677		9391.32	515.298	0.0341898	0.458532		FALSE
4313.6	36766.1	461.875	3.45375		4704.77	631.891	0.0397894	0.916856		FALSE
4315.67	36774.8	431.875	3.22942		5388.83	717.954	0.0372049	0.800854		FALSE
4317.34	36781.8	321.875	2.40688		3219.29	575.372	0.0277287	1.34108		FALSE
4420.5	37214	267.875	2.00162		4143.7	353.678	0.0230768	1.0668		FALSE
4422.93	37224.1	457.875	3.42134		3667.73	736.958	0.0394448	1.2059		FALSE
4425.11	37233.2	657.875	4.91578		1077.48	3369.4	0.0566743	4.1069		FALSE
4480.47	37462.9	305.875	2.28556		2026.38	1119.98	0.0263504	2.21107		FALSE
4482.88	37472.9	278.875	2.08381		5542.53	448.239	0.0240244	0.808814		FALSE
4720.15	38441.6	287	2.0759		4688.37	488.971	0.0247243	1.00678		FALSE
4722.47	38451	350	2.53159		7016.61	449.069	0.0301516	0.673042		FALSE
4726.94	38469	422	3.05237		3133	613.125	0.0363542	1.50876		FALSE
4729.16	38477.9	559	4.04331		4122	769.503	0.0481564	1.1473		FALSE
4731.39	38486.9	788	5.69969		4762.43	1352.44	0.0678842	0.993483		FALSE
4738.36	38515	2440	17.6488		1025.36	15332.8	0.2102	4.62119		FALSE
4744.45	38539.4	1749	12.6507		1705.5	9500.26	0.150672	2.78185		FALSE
4755.86	38585.3	542	3.92034		2876.66	2341.51	0.0466919	1.65326		FALSE
4992.97	39525.9	317	2.28595		4063.18	761.134	0.0273088	1.22883		FALSE
4997.32	39543	399	2.87726		5638.01	1044.58	0.0343728	0.886361		FALSE
4999.17	39550.2	405	2.92053		3472.1	804.302	0.0348897	1.43981		FALSE
5001.4	39559	442	3.18735		3242.11	862.885	0.0380772	1.54264		FALSE
5004.47	39571	504	3.63444		6028.79	704.936	0.0434183	0.830094		FALSE
5006.99	39580.9	570	4.11038		4280.21	1080.31	0.0491041	1.1698		FALSE
5009.05	39588.9	663	4.78102		3214.49	980.652	0.0571158	1.55827		FALSE
5010.8	39595.8	748	5.39397		4010.21	1100.84	0.0644383	1.24951		FALSE
5013.15	39605	833	6.00692		4130.54	1529.54	0.0717609	1.21368		FALSE
5016.03	39616.2	887	6.39632		3386.8	1719.03	0.0764128	1.48105		FALSE
5018.49	39625.8	937	6.75688		4711.46	1843.19	0.0807202	1.06517		FALSE
5021.3	39636.8	1102	7.94673		5617.34	2079.52	0.0949345	0.893893		FALSE
5028.12	39663.5	1971	14.2133		1124.34	12825.5	0.169797	4.47208		FALSE
5036.15	39694.8	2193	15.8141		2454.22	10531.9	0.188921	2.05203		FALSE
5037.94	39701.8	2066	14.8983		3802.18	4148.02	0.177981	1.32501		FALSE
5040.42	39711.5	1997	14.4007		4715.24	3956.12	0.172037	1.06896		FALSE
5042.85	39721	1963	14.1556		6895.83	2956.77	0.169108	0.731291		FALSE
5055.03	39768.4	3280	23.6527		938.725	30381.9	0.282564	5.38499		FALSE
5056.71	39775	3270	23.5806		9038.42	3335.25	0.281702	0.559468		FALSE
5058.75	39783	3273	23.6022		7177.46	4980.2	0.281961	0.704812		FALSE
5069.84	39826.1	11608	83.8341		659.487	131228	1	7.68754		FALSE
5090.25	39905.4	1789	12.9203		1815.06	7443.54	0.154118	2.80445		FALSE
5092.4	39913.8	1776	12.8264		1805.02	6680.33	0.152998	2.82124		FALSE
5096.82	39930.9	1487	10.7393		5555.86	3464.43	0.128101	0.917377		FALSE
5099.4	39940.9	1224	8.83985		5739.79	2342.85	0.105445	0.888429		FALSE
5101.47	39949	1056	7.62653		4086.49	1993.95	0.0909717	1.24837		FALSE
5104.3	39959.9	928	6.70211		3562.77	1828.11	0.0799449	1.43268		FALSE
5106.64	39969	892	6.44211		7499.68	1285.84	0.0768436	0.680915		FALSE
5108.95	39978	830	5.99434		4550.28	1588.28	0.0715024	1.12278		FALSE
5111.28	39987	770	5.56101		9901.05	755.77	0.0663336	0.516236		FALSE
5113.86	39997	685	4.94714		8446.24	1258.64	0.059011	0.60546		FALSE
5116.13	40005.8	566	4.08771		2777.77	1323.42	0.0487595	1.84181		FALSE
5119.86	40020.2	471	3.40161		1342.23	1726.53	0.0405755	3.81445		FALSE
5124.17	40036.9	393	2.83828		3338.69	745.118	0.033856	1.53479		FALSE
5126.75	40046.9	401	2.89606		3679.95	749.191	0.0345451	1.39316		FALSE
5129.15	40056.1	360	2.59995		3577.03	537.753	0.0310131	1.43391		FALSE
5131.64	40065.8	376	2.71551		3736.99	698.197	0.0323915	1.3732		FALSE
5134	40074.9	335	2.4194		3928.93	623.108	0.0288594	1.30672		FALSE
5136.37	40084.1	319	2.30385		4280.35	461.865	0.027481	1.19999		FALSE
5138.79	40093.4	347	2.50607		4067.11	594.266	0.0298932	1.2635		FALSE
5141.03	40102.1	324	2.33996		3848.36	595.909	0.0279118	1.3359		FALSE
5143.85	40113	350	2.52773		5250.37	481.999	0.0301516	0.979711		FALSE
5146.18	40122	390	2.81662		3574.54	735.598	0.0335975	1.43968		FALSE
5148.51	40131	440	3.17772		3997.07	810.249	0.0379049	1.28807		FALSE
5151.09	40140.9	419	3.02606		4852.28	606.516	0.0360958	1.06158		FALSE
5153.18	40149	418	3.01884		4249.17	783.501	0.0360096	1.21275		FALSE
5155.96	40159.7	453	3.27161		4734.82	846.492	0.0390248	1.08895		FALSE
5160.94	40178.9	666	4.80992		5256.29	974.929	0.0573742	0.981859		FALSE
5169.03	40210.1	1936	13.982		862.324	16447.5	0.166782	5.9943		FALSE
5176	40236.9	766	5.53213		5855.39	1415.5	0.065989	0.883972		FALSE
5178.61	40247	682	4.92547		6325.09	963.77	0.0587526	0.818741		FALSE
5181.02	40256.2	577	4.16715		4633.96	1092.73	0.0497071	1.11805		FALSE
5183.29	40265	501	3.61827		5009.37	921.139	0.0431599	1.03472		FALSE
5188.49	40285	409	2.95384		4288.6	593.714	0.0352343	1.20983		FALSE
5190.57	40293	379	2.73717		3224.99	957.86	0.0326499	1.60948		FALSE
5547.59	41642.8	304	2.15112		1497.85	1224.38	0.0261888	3.70369		FALSE
5895.03	42915.5	364	2.54959		4994.9	858.23	0.0313577	1.18021		FALSE
5897.65	42925	346	2.42351		4116.47	551.125	0.029807	1.43269		FALSE
5900.52	42935.3	323	2.26241		3202.49	695.047	0.0278256	1.84248		FALSE
5903.17	42944.9	357	2.50056		4814.77	671.963	0.0307547	1.22605		FALSE
5905.41	42953	348	2.43752		6718.4	697.244	0.0299793	0.87899		FALSE
5910.95	42973	370	2.59162		5358.87	754.436	0.0318746	1.10302		FALSE
5921.84	43012.2	750	5.22731		1421.57	4747.41	0.0646106	4.16571		FALSE
5924.29	43021	783	5.45732		3763.77	1608.67	0.0674535	1.57403		FALSE
5927.07	43031	782	5.45035		8904.9	2014.41	0.0673673	0.665596		FALSE
5938.32	43071.5	2516	17.5359		837.627	25679.6	0.216747	7.08945		FALSE
5948.44	43107.8	464	3.23397		4015.53	948.636	0.0399724	1.48136		FALSE
5951.15	43117.6	392	2.73214		4098.17	784.315	0.0337698	1.45215		FALSE
5953.77	43127	340	2.36972		5847.09	367.057	0.0292901	1.01825		FALSE
5956.54	43136.9	387	2.69729		4373.08	944.859	0.0333391	1.36209		FALSE
5959.33	43146.9	415	2.89245		4053.69	847.652	0.0357512	1.4701		FALSE
5961.01	43153	431	3.00396		7130.42	679.049	0.0371296	0.835998		FALSE
5963.24	43161	418	2.91336		9954.8	445.202	0.0360096	0.599032		FALSE
5966.01	43170.9	358	2.49517		3622.21	902.058	0.0308408	1.64707		FALSE
6260.92	44216.1	321.188	2.25657		3926.29	626.259	0.0276695	1.59461		FALSE
6263.46	44225	293.188	2.05985		3781.18	627.262	0.0252574	1.65648		FALSE
6265.76	44233	329.188	2.31278		3245.49	546.888	0.0283587	1.93061		FALSE
6269.38	44245.7	451.188	3.16992		4663.1	1095.45	0.0388687	1.34447		FALSE
6272.03	44255	528.188	3.7109		3778.95	1350.11	0.045502	1.65973		FALSE
6274.32	44263	551.188	3.87249		5615.1	883.441	0.0474834	1.1174		FALSE
6277.18	44273	551.188	3.87249		5674.32	1093.33	0.0474834	1.10624		FALSE
6280.04	44283	543.188	3.81629		5133.35	849.059	0.0467942	1.22338		FALSE
6282.9	44293	597.188	4.19567		5093.18	1244.28	0.0514462	1.23359		FALSE
6288.05	44311	816.188	5.73431		2237.39	3557.44	0.0703125	2.81044		FALSE
6302.77	44362.4	2172.19	15.2612		885.811	20653.2	0.187128	7.11525		FALSE
6305.24	44371	2398.19	16.849		8067.81	5243.8	0.206598	0.781531		FALSE
6315.55	44407	7900.19	55.5045		853.719	85528.5	0.680581	7.3977		FALSE
6328.18	44451	1288.19	9.05045		7183.32	2079.84	0.110974	0.880954		FALSE
6331.05	44461	1178.19	8.27762		7705.05	1936.15	0.101498	0.821675		FALSE
6333.89	44470.9	1231.19	8.64998		5443.25	2663.93	0.106064	1.16362		FALSE
6336.45	44479.8	1460.19	10.2589		3216.03	3945.46	0.125791	1.97027		FALSE
6338.59	44487.2	1512.19	10.6242		4111.37	3380.46	0.130271	1.54172		FALSE
6340.91	44495.3	1418.19	9.96379		3683.89	3864.4	0.122173	1.72125		FALSE
6343.7	44505	1241.19	8.72024		13110.2	2728.29	0.106925	0.483875		FALSE
6346.52	44514.8	1148.19	8.06685		4493.47	2527.49	0.0989135	1.41239		FALSE
6349.44	44525	1070.19	7.51884		6095.21	2293.94	0.092194	1.04171		FALSE
6351.74	44533	1029.19	7.23079		5379.99	1690.66	0.0886619	1.18062		FALSE
6354.28	44541.8	1015.19	7.13243		5055.84	2155.33	0.0874558	1.25682		FALSE
6357.05	44551.4	888.188	6.24016		5493.88	1463.89	0.0765151	1.15711		FALSE
6359.46	44559.8	772.188	5.42518		3786.12	2019.02	0.066522	1.67968		FALSE
6362.67	44570.9	632.188	4.44158		4101.96	1334.82	0.0544614	1.55113		FALSE
6370.22	44597.2	392.188	2.74454		5568.72	654.018	0.033786	1.14393		FALSE
6379.95	44630.9	346.188	2.42263		6832.47	677.494	0.0298232	0.933769		FALSE
6382.49	44639.8	317.188	2.21969		4465.39	502.411	0.0273249	1.42932		FALSE
6385.13	44648.9	309.188	2.1637		4711.26	553.581	0.0266357	1.35529		FALSE
6622.59	45464.9	296.188	2.07142		4386.31	632.674	0.0255158	1.50983		FALSE
6625.51	45474.8	307.188	2.14835		3725.43	516.239	0.0264634	1.77846		FALSE
6627.55	45481.8	351.188	2.45607		3512.35	771.848	0.0302539	1.88693		FALSE
6630.26	45491	396.188	2.77079		10977.8	612.524	0.0341306	0.603972		FALSE
6633.19	45501	453.188	3.16942		3864.73	901.102	0.039041	1.71634		FALSE
6635.87	45510.1	490.188	3.42819		5755.39	823.531	0.0422284	1.15298		FALSE
6646.71	45547	661.188	4.6241		7766.57	1460.25	0.0569596	0.855811		FALSE
6654.74	45574.3	1696.19	11.8625		942.079	17394.4	0.146122	7.06389		FALSE
6678.51	45654.9	1025.19	7.21492		2429.83	4565.93	0.0883173	2.74855		FALSE
6690.91	45697	739.188	5.20215		9273.64	1667.72	0.0636791	0.721498		FALSE
6693.26	45704.9	719.188	5.06139		2288.19	2018.91	0.0619562	2.92513		FALSE
6696.23	45715	690.188	4.8573		8345.41	1162.12	0.0594579	0.802385		FALSE
6699.12	45724.8	682.188	4.801		5393.24	1165.87	0.0587687	1.24213		FALSE
6702.08	45734.8	711.188	5.00509		5263.76	1537.01	0.061267	1.27325		FALSE
6704.5	45743	667.188	4.69544		8416.71	1375.83	0.0574765	0.79657		FALSE
6707.1	45751.8	678.188	4.77285		5827.97	1126.03	0.0584241	1.15085		FALSE
6709.82	45761	640.188	4.50542		8662.03	1033.35	0.0551505	0.774624		FALSE
6712.77	45771	670.188	4.71655		6562.96	1411.28	0.057735	1.02283		FALSE
6715.54	45780.3	655.188	4.61098		4385.06	1437.72	0.0564428	1.53146		FALSE
6718.08	45788.9	649.188	4.56876		3346.03	1441.02	0.0559259	2.00778		FALSE
6720.69	45797.7	619.188	4.35763		4167.38	1387.56	0.0533414	1.61269		FALSE
6723.59	45807.5	573.188	4.0339		5908.29	1287.98	0.0493787	1.13799		FALSE
6728.75	45825	663.188	4.66729		7139.18	1404.28	0.0571319	0.942511		FALSE
6731.71	45835	798.188	5.61737		7647.11	1651.86	0.0687618	0.880295		FALSE
6734.36	45843.9	913.188	6.4267		3900.5	2049.29	0.0786688	1.72654		FALSE
6736.61	45851.5	857.188	6.03259		4524.52	1883.61	0.0738445	1.48891		FALSE
6739.12	45860	679.188	4.77989		5423.94	1820.44	0.0585103	1.24248		FALSE
6741.81	45869.1	510.188	3.59052		3896.77	852.102	0.0439514	1.7301		FALSE
6744.74	45879	436.188	3.06974		4033.3	955.354	0.0375765	1.67226		FALSE
6750.08	45897	383.188	2.69674		4281.25	839.885	0.0330106	1.57666		FALSE
6764.07	45944.2	289.188	2.0352		6146.42	488.653	0.0249128	1.10049		FALSE
6768.47	45959	301.188	2.11965		7873.47	630.758	0.0259465	0.859656		FALSE
7211.52	47427.9	304.25	2.1556		5461.72	663.083	0.0262104	1.32037		FALSE
7214.3	47437	333.25	2.36107		7927.7	563.753	0.0287086	0.910012		FALSE
7217.37	47447	418.25	2.96329		8030.16	864.174	0.0360312	0.898783		FALSE
7220.42	47456.9	477.25	3.3813		4323.12	1057.66	0.0411139	1.67019		FALSE
7225.94	47474.9	621.25	4.40154		4158.12	1433.91	0.0535191	1.73779		FALSE
7236.37	47508.9	746.25	5.28716		2141.36	2888.68	0.0642876	3.37934		FALSE
7240.65	47522.9	866.25	6.13736		2130.77	3348.73	0.0746253	3.39813		FALSE
7244.98	47537	1051.25	7.44808		5389.9	2386.81	0.0905625	1.34418		FALSE
7250.49	47554.9	1408.25	9.97741		3069.52	6592.36	0.121317	2.36209		FALSE
7258.71	47581.7	1715.25	12.1525		3988.42	6056.19	0.147764	1.81995		FALSE
7269.09	47615.4	5419.25	38.3952		934.69	63629.8	0.466855	7.77702		FALSE
7280.86	47653.7	1642.25	11.6353		4747.2	3954.27	0.141476	1.53372		FALSE
7288.65	47679	1377.25	9.75778		6875.33	2464.15	0.118647	1.06012		FALSE
7291.17	47687.2	1343.25	9.51689		2210.25	5238.05	0.115718	3.2988		FALSE
7296.04	47703	1069.25	7.5756		4585.81	2521.97	0.0921132	1.59101		FALSE
7299.4	47713.9	937.25	6.64039		4279.8	1717.14	0.0807417	1.70555		FALSE
7302.78	47724.8	940.25	6.66164		3394.6	2782.41	0.0810002	2.15129		FALSE
7305.88	47734.9	937.25	6.64039		4296.69	1683.41	0.0807417	1.70035		FALSE
7308.33	47742.8	949.25	6.72541		4880.83	2172.69	0.0817755	1.49735		FALSE
7311.07	47751.7	892.25	6.32156		4920.61	2049.2	0.0768651	1.48581		FALSE
7313.91	47760.9	784.25	5.55639		5925.79	1399.77	0.0675612	1.23425		FALSE
7316.99	47770.9	694.25	4.93332		3254.29	1992.08	0.0598079	2.24842		FALSE
7320.1	47781	675.25	4.79831		10625.8	1119.27	0.0581711	0.688901		FALSE
7322.57	47789	599.25	4.25826		6128	1331.71	0.0516239	1.19494		FALSE
7325.66	47799	621.25	4.41459		8107.65	1317.15	0.0535191	0.903549		FALSE
7328.71	47808.9	554.25	3.93849		6684.46	984.422	0.0477472	1.09638		FALSE
7342.57	47853.7	335.25	2.38228		5595.39	583.803	0.0288809	1.31225		FALSE
7345.64	47863.7	302.25	2.14778		3522.33	711.601	0.0260381	2.08545		FALSE
7348.68	47873.5	312.25	2.21884		4070.27	721.427	0.0268996	1.80545		FALSE
7351	47881	293.25	2.08383		4061.42	674.971	0.0252627	1.80996		FALSE
7554.2	48533.5	496.25	3.54324		1582.78	2949.57	0.0427507	4.77275		FALSE
7555.9	48538.9	498.25	3.55752		1855.94	2888.51	0.042923	4.0712		FALSE
8306.09	50874.9	286.5	2.12979		4606.64	660.694	0.0246813	1.80307		FALSE
8309.38	50885	294.5	2.18926		6100.95	531.351	0.0253704	1.36198		FALSE
8312.2	50893.5	302.5	2.24873		5162.47	735.46	0.0260596	1.61012		FALSE
8315.94	50904.9	333.5	2.47918		4820.64	800.271	0.0287302	1.72507		FALSE
8318.57	50912.9	365.5	2.71706		4725.87	685.832	0.0314869	1.76022		FALSE
8321.31	50921.2	391.5	2.91034		4429.6	982.538	0.0337267	1.87857		FALSE
8325.17	50933	435.5	3.23743		6187.37	1054.66	0.0375172	1.34551		FALSE
8332.02	50953.8	528.5	3.92877		4414.61	1615.07	0.0455289	1.88738		FALSE
8335.28	50963.7	568.5	4.27735		4338.38	1448.71	0.0489748	1.92129		FALSE
8338.34	50973	636.5	4.78898		5266.94	1568.84	0.0548329	1.58315		FALSE
8340.99	50981	637.5	4.7965		4240.91	1640.15	0.054919	1.96679		FALSE
8343.92	50989.9	708.5	5.3307		4603.21	1360.43	0.0610355	1.81263		FALSE
8347.12	50999.6	785.5	5.91004		5230.61	1902.02	0.0676688	1.59582		FALSE
8350.2	51009	871.5	6.5571		4959.5	2154.32	0.0750775	1.68368		FALSE
8353.46	51018.9	929.5	6.99349		5570.17	1772.3	0.0800741	1.49968		FALSE
8356.14	51027	987.5	7.42988		5749.37	2429.82	0.0850706	1.4534		FALSE
8358.77	51035	944.5	7.10635		6731.3	1836.72	0.0813663	1.24178		FALSE
8362.06	51045	973.5	7.32454		4985.51	1874.36	0.0838646	1.67727		FALSE
8365.02	51053.9	1005.5	7.56531		4468.3	2545.2	0.0866213	1.87208		FALSE
8368	51063	1153.5	8.67885		6153.71	2803.5	0.0993711	1.35983		FALSE
8371.24	51072.8	1162.5	8.74656		5353.73	2234.73	0.100146	1.56363		FALSE
8374.75	51083.4	1265.5	9.52153		4372.15	3169.17	0.10902	1.91547		FALSE
8377.25	51091	1454.5	10.9435		6174.04	3571.66	0.125302	1.35685		FALSE
8380.31	51100.2	1441.5	10.8457		6525.37	2811.42	0.124182	1.28426		FALSE
8396.32	51148.7	2898.5	21.8081		961.488	42393.6	0.249698	8.73263		FALSE
8409.18	51187.6	872.5	6.56462		4778.94	2227.14	0.0751637	1.75963		FALSE
8412.93	51198.9	760.5	5.72194		8245.49	1483.33	0.0655152	1.02031		FALSE
8415.57	51206.9	750.5	5.64671		5423.68	1914.75	0.0646537	1.55164		FALSE
8420.2	51220.9	736.5	5.54137		5652.68	3049	0.0634476	1.48959		FALSE
8433.46	51261	591.5	4.4504		4764.08	1123.23	0.0509562	1.77022		FALSE
8436.21	51269.3	571.5	4.29992		4504.18	1460.81	0.0492333	1.87297		FALSE
8438.76	51277	550.5	4.14192		4940.5	1342.17	0.0474242	1.70808		FALSE
8442.02	51286.8	490.5	3.69049		3925.04	1221.51	0.0422553	2.15081		FALSE
8445.36	51296.9	491.5	3.69801		4840.16	1178.85	0.0423415	1.74485		FALSE
8448.04	51305	420.5	3.16381		4473.11	1049.25	0.036225	1.88863		FALSE
8451.66	51315.9	395.5	2.97571		6071.1	742.507	0.0340713	1.39211		FALSE
8454.85	51325.5	386.5	2.908		4634.48	940.237	0.033296	1.82434		FALSE
8457.32	51333	387.5	2.91552		6127.97	891.859	0.0333822	1.38012		FALSE
8460.63	51343	354.5	2.66723		4787.59	812.709	0.0305393	1.7672		FALSE
8463.96	51353	307.5	2.31361		4219.27	576.081	0.0264904	2.00602		FALSE
8834.13	52456.8	373.5	2.87384		4403.44	978.861	0.0321761	2.00619		FALSE
8836.23	52463	432.5	3.32781		4001.88	1124.25	0.0372588	2.20802		FALSE
8840.28	52474.9	460.5	3.54325		4654.04	896.599	0.0396709	1.89949		FALSE
8843.27	52483.7	513.5	3.95105		4504.47	1328.61	0.0442367	1.96322		FALSE
8846.54	52493.4	596.5	4.58968		4381.71	1159.42	0.051387	2.01897		FALSE
8849.52	52502.2	730.5	5.62073		5113.56	1820.68	0.0629307	1.7306		FALSE
8852.68	52511.5	819.5	6.30552		3995.27	3102.22	0.0705979	2.21579		FALSE
8855.41	52519.5	724.5	5.57456		5643.63	3416.6	0.0624139	1.5691		FALSE
8862.36	52540	388.5	2.98926		6868.08	754.132	0.0334683	1.29037		FALSE
8865.1	52548.1	318.5	2.45065		4932.65	805.661	0.027438	1.79723		FALSE
8886.03	52609.7	284.5	2.20978		4586.13	552.204	0.024509	1.93759		FALSE
8888.81	52617.9	276.5	2.14764		6625.93	538.009	0.0238198	1.34152		FALSE
8892.36	52628.3	299.5	2.32629		5358.76	914.979	0.0258012	1.6594		FALSE
8895.31	52637	304.5	2.36512		9008.96	567.036	0.0262319	0.987385		FALSE
8898.71	52647	308.5	2.39619		7397.73	868.8	0.0265765	1.2029		FALSE
8902.11	52657	307.5	2.38843		5355.75	560.872	0.0264904	1.66216		FALSE
8905.47	52666.8	283.5	2.20201		4263.03	708.593	0.0244228	2.089		FALSE
8908.51	52675.8	312.5	2.42726		5107.19	766.299	0.0269211	1.74431		FALSE
8911.64	52685	323.5	2.5127		4460.54	811.653	0.0278687	1.99788		FALSE
8917.71	52702.8	307.5	2.38843		7097.84	776.336	0.0264904	1.2564		FALSE
8933	52747.7	299.5	2.32629		5887.58	579.982	0.0258012	1.51726		FALSE
8936.16	52757	298.5	2.31852		5388.94	728.985	0.025715	1.65824		FALSE
8939.54	52766.9	321.5	2.49717		4590.31	812.918	0.0276964	1.94748		FALSE
8942.98	52777	336.5	2.61368		7643.81	1001.78	0.0289886	1.16996		FALSE
8953.9	52809	389.5	3.02534		11589.4	720.368	0.0335544	0.772595		FALSE
8957.3	52818.9	425.5	3.30496		6957.05	1039.17	0.0366558	1.28751		FALSE
8960.04	52827	529.5	4.11275		6280.93	1280.75	0.0456151	1.42655		FALSE
8963.43	52836.9	615.5	4.78073		5623.57	1519.21	0.0530238	1.5939		FALSE
8966.54	52846	590.5	4.58655		5243.08	1798.78	0.0508701	1.71017		FALSE
8969.6	52855	458.5	3.56128		7464.61	822.703	0.0394986	1.20162		FALSE
8972.72	52864.1	356.5	2.76902		5937.29	826.175	0.0307116	1.51125		FALSE
8975.75	52873	308.5	2.39619		6973.43	539.858	0.0265765	1.28714		FALSE
9315.04	53857	266.5	2.10387		4480.11	486.741	0.0229583	2.0792		FALSE
9317.97	53865.4	258.5	2.04072		4540.75	673.341	0.0222691	2.05208		FALSE
9321.25	53874.8	283.5	2.23808		4343.74	747.634	0.0244228	2.1459		FALSE
9324.79	53885	310.5	2.45123		3973.6	587.787	0.0267488	2.34669		FALSE
9326.88	53891	330.5	2.60912		4490.8	864.856	0.0284717	2.07688		FALSE
9331.35	53903.8	355.5	2.80648		5166.18	896.162	0.0306254	1.80624		FALSE
9334.54	53913	405.5	3.2012		7698.42	738.578	0.0349328	1.21253		FALSE
9338.02	53923	420.5	3.31962		4851.64	1067.07	0.036225	1.92471		FALSE
9340.81	53931	536.5	4.23537		5941.99	1024.74	0.0462181	1.572		FALSE
9343.99	53940.1	593.5	4.68536		4571.9	1582.37	0.0511285	2.04379		FALSE
9346.38	53947	589.5	4.65378		4536.27	1579.15	0.0507839	2.06037		FALSE
9349.86	53957	525.5	4.14853		4471.77	1374.32	0.0452705	2.09086		FALSE
9353.51	53967.4	399.5	3.15383		4812.84	820.155	0.0344159	1.94345		FALSE
9377.78	54037	444.5	3.50908		11340.4	825.382	0.0382926	0.826935		FALSE
9381.25	54046.9	464.5	3.66697		5550.5	1214.45	0.0400155	1.69016		FALSE
9384.07	54055	522.5	4.12485		5272.68	1349.01	0.0450121	1.77975		FALSE
9387.56	54065	535.5	4.22748		10114.9	1050.37	0.046132	0.928096		FALSE
9390.82	54074.3	527.5	4.16432		7105.58	1070.71	0.0454428	1.32161		FALSE
9394.11	54083.7	532.5	4.2038		4042.52	1461.66	0.0458735	2.32382		FALSE
9397.06	54092.2	566.5	4.47221		5299.71	1159.93	0.0488025	1.77313		FALSE
9403.64	54111	649.5	5.12745		7980.85	2110.56	0.0559528	1.17827		FALSE
9407.12	54120.9	679.5	5.36428		7543.76	1377.95	0.0585372	1.24701		FALSE
9429.24	54184.1	1116.5	9.01589		2076.42	5742.74	0.0961837	4.5411		FALSE
9438.63	54211	1433.5	11.5757		6166.93	3850.76	0.123492	1.53052		FALSE
9451.23	54246.9	1865.5	15.0642		4671.68	3874.28	0.160708	2.02309		FALSE
9458.21	54266.9	2283.5	18.4396		2704.74	13079.5	0.196718	3.4969		FALSE
9461.31	54275.7	2468.5	19.9335		4789.41	6748.72	0.212655	1.97546		FALSE
9465.03	54286.3	2661.5	21.492		5020.38	7229.21	0.229282	1.88532		FALSE
9468.08	54295	2906.5	23.4704		9441.56	5866.31	0.250388	1.00281		FALSE
9476.94	54320.2	4313.5	34.8321		1150.95	51254	0.371597	8.23404		FALSE
9484.22	54341	3712.5	29.9789		13090.2	5187.64	0.319823	0.724528		FALSE
9487.17	54349.4	3715.5	30.0032		1215.55	50665.1	0.320081	7.80482		FALSE
9506.67	54404.9	1592.5	12.8597		4046.84	4440.92	0.13719	2.34916		FALSE
9510.9	54416.9	1600.5	12.9243		5509.77	4325.84	0.137879	1.72619		FALSE
9514.43	54427	1522.5	12.2944		9632.66	4076.5	0.13116	0.987727		FALSE
9520.77	54445	1380.5	11.1477		6323.19	3767.66	0.118927	1.50569		FALSE
9524.28	54454.9	1318.5	10.6471		9682.81	2725.15	0.113585	0.983627		FALSE
9526.4	54461	1315.5	10.6228		2842.67	9234.53	0.113327	3.35121		FALSE
9534.87	54485	1090.5	8.80594		4571.57	2957.68	0.0939438	2.08569		FALSE
9537.81	54493.4	1001.5	8.08725		6429.07	2087.55	0.0862767	1.48354		FALSE
9540.48	54501	953.5	7.69964		3230.96	6681.62	0.0821416	2.95283		FALSE
9548.94	54525	806.5	6.5126		4799.84	1654.58	0.0694779	1.98943		FALSE
9559.51	54555	668.5	5.39823		6677.52	1323.22	0.0575896	1.4316		FALSE
9562.58	54563.7	590.5	4.76837		2821.94	3440.76	0.0508701	3.38866		FALSE
9569.32	54582.8	519.5	4.19503		6263.38	1375.77	0.0447536	1.52782		FALSE
9572.44	54591.6	502.5	4.05776		5997.19	1320.62	0.0432891	1.59615		FALSE
9575.73	54601	480.5	3.8801		4882.91	1260.8	0.0413939	1.96107		FALSE
9579.24	54610.9	457.5	3.69438		4709.66	1147.42	0.0394125	2.03396		FALSE
9582.78	54621	376.5	3.04029		4355.86	776.366	0.0324345	2.19997		FALSE
9586.37	54631.1	345.5	2.78996		4110.17	956.247	0.029764	2.33236		FALSE
9589.14	54639	327.5	2.64461		7077.14	659.85	0.0282133	1.35495		FALSE
9592.42	54648.3	293.5	2.37005		8026.31	592.152	0.0252843	1.19512		FALSE
10065.9	55973	254	2.13488		13223.2	516.739	0.0218815	0.761225		FALSE
10073.1	55992.9	389	3.26957		4214.61	962.792	0.0335114	2.39003		FALSE
10076.3	56001.8	341	2.86612		6204.45	829.187	0.0293763	1.62404		FALSE
10079.6	56011	289	2.42906		7572.67	523.331	0.0248966	1.33105		FALSE
10279.6	56561	239	2.03074		4937.05	956.572	0.0205892	2.08214		FALSE
10291.3	56593	308	2.61703		8459.24	827.819	0.0265334	1.21658		FALSE
10295	56602.9	323	2.74448		6461.91	885.087	0.0278256	1.59318		FALSE
10297.9	56610.9	366	3.10984		6901.52	751.958	0.03153	1.49212		FALSE
10300.4	56617.7	395	3.35625		7494.74	826.968	0.0340283	1.37435		FALSE
10304.5	56629	431	3.66214		5934.48	1438.07	0.0371296	1.73638		FALSE
10308.9	56640.9	470	3.99351		4871.72	1317.82	0.0404893	2.11606		FALSE
10311.8	56648.9	527	4.47783		5973.61	1097.54	0.0453997	1.72622		FALSE
10314.7	56657	606	5.14908		4709.37	1550.97	0.0522054	2.19026		FALSE
10318.7	56667.9	631	5.3615		4748.12	1783.66	0.0543591	2.17323		FALSE
10321.3	56675	684	5.81184		15064.3	1409.26	0.0589249	0.685152		FALSE
10325	56684.9	750	6.37263		5369.49	2518.97	0.0646106	1.9229		FALSE
10328.8	56695.4	793	6.73799		4514.31	1686.93	0.068315	2.28802		FALSE
10332.1	56704.3	1029	8.74324		6249.89	2711.38	0.0886458	1.65316		FALSE
10336	56714.9	1319	11.2073		4986.14	3578.92	0.113629	2.07294		FALSE
10357.2	56772.9	452	3.84057		6797.19	965.678	0.0389387	1.52375		FALSE
10369	56805	355	3.01638		7421.13	938.03	0.0305824	1.39723		FALSE
10372.7	56815	331	2.88152		6861.7	879.295	0.0285148	1.51168		FALSE
10376.3	56825	313	2.72482		8699.48	809.606	0.0269642	1.19275		FALSE
10379.9	56834.8	292	2.54201		3994.17	806.384	0.0251551	2.59877		FALSE
10383.3	56844.1	257	2.23731		6074.14	545.708	0.0221399	1.70944		FALSE
10390.3	56863	244	2.12414		4795.78	492.714	0.02102	2.16655		FALSE
10402	56895	236	2.0545		4943.15	607.72	0.0203308	2.10433		FALSE
10411.1	56919.6	244	2.12414		5105.64	611.057	0.02102	2.03914		FALSE

## Sheet: ICDC_5-1_0_F2_1
Spectrum: ICDC 5-1\0_F2\1 1SLin, "Baseline subt." (D:\Data\BioTyperRealTimeProcessing\China CDC\20121015leizhihelindanbaojun\ICDC 5-1\0_F2\1)
m/z	time	Intens.	SN	Quality Fac.	Res.	Area	Rel. Intens.	FWHM	Chi^2	Bk. Peak
2142.44	26032.9	339.5	2.05289		2872.06	317.882	0.0315282	0.745959		FALSE
2531.81	28262.9	450.25	2.71042		3277.8	525.561	0.0418132	0.772409		FALSE
2533.09	28270	423.25	2.54788		2421.15	577.518	0.0393058	1.04623		FALSE
2534.87	28279.8	367.25	2.21077		2833.08	450.718	0.0341053	0.894739		FALSE
2839.6	29906.9	1334.25	7.81796		1139.64	4716.7	0.123907	2.49167		FALSE
2841.04	29914.4	1261.25	7.39022		1053.26	4512.68	0.117128	2.69737		FALSE
3156.4	31508.6	1020	5.93996		635.639	7076.07	0.094724	4.96571		FALSE
3162.13	31536.8	391	2.27699		2411.19	1003.45	0.0363109	1.31144		FALSE
3633.61	33776.9	2302.19	12.8645		668.945	18083	0.213797	5.43186		FALSE
3641.43	33812.8	583.188	3.25881		4126.4	723.255	0.0541587	0.882472		FALSE
3646.71	33837	420.188	2.34798		4462.96	654.436	0.0390214	0.817106		FALSE
4174.32	36174.1	374.25	2.00551		2924.94	642.01	0.0347554	1.42715		FALSE
4176.61	36183.9	453	2.42751		3219.07	789.37	0.0420686	1.29746		FALSE
4178.71	36192.9	455.75	2.44224		4136.27	788.99	0.042324	1.01026		FALSE
4180.6	36201	483	2.58827		3665.17	644.368	0.0448546	1.14063		FALSE
4184.79	36219	556	2.97946		4477.92	953.642	0.0516339	0.934539		FALSE
4187.85	36232	730	3.91188		2996.37	1803.9	0.0677927	1.39764		FALSE
4197.5	36273.3	2837	15.2027		698.712	25833.3	0.263463	6.00748		FALSE
4205.37	36306.9	881	4.72104		4783.21	1909.19	0.0818155	0.879193		FALSE
4207.43	36315.7	755	4.04584		3826.81	1037.18	0.0701143	1.09946		FALSE
4209.57	36324.8	706	3.78327		3544.18	1207.5	0.0655639	1.18774		FALSE
4211.47	36333	574	3.07591		3651.98	993.227	0.0533055	1.1532		FALSE
4215.7	36351	515	2.75975		5254.85	684.345	0.0478263	0.802248		FALSE
4218.03	36360.9	489	2.62042		6701.68	810.921	0.0454118	0.629399		FALSE
4219.92	36369	473	2.53468		4624.67	613.595	0.0439259	0.912479		FALSE
4222.26	36379	464	2.48645		5766.71	693.36	0.0430901	0.732178		FALSE
4224.31	36387.7	374	2.00417		4267.44	487.319	0.0347321	0.989893		FALSE
4226.48	36397	387	2.07383		5189.33	573.094	0.0359394	0.814457		FALSE
4248.11	36489	392	2.10062		3941.9	661.998	0.0364037	1.07768		FALSE
4250.45	36498.9	409	2.19172		2892.45	724.22	0.0379825	1.4695		FALSE
4256.6	36525	467	2.50253		3016.8	1192.67	0.0433687	1.41096		FALSE
4259.13	36535.7	467	2.50253		3355.72	642.581	0.0433687	1.26921		FALSE
4263.2	36553	421	2.25603		5003.85	561.895	0.0390969	0.851984		FALSE
4269.13	36578.1	465	2.49181		3220.68	635.185	0.043183	1.32554		FALSE
4291.81	36674.1	6366	33.9929		541.468	69792.8	0.591189	7.92625		FALSE
4305.75	36733	699	3.73249		9084.57	625.632	0.0649138	0.473963		FALSE
4307.17	36739	718	3.83394		7229.41	966.002	0.0666783	0.595785		FALSE
4311.44	36757	901	4.81112		9090.59	1221.71	0.0836729	0.474275		FALSE
4313.79	36766.9	904	4.82714		3104.42	2646.76	0.0839515	1.38956		FALSE
4413.98	37186.9	380	2.01432		3795.74	498.626	0.0352893	1.16288		FALSE
4416.08	37195.6	456	2.41718		3839.04	737.769	0.0423472	1.15031		FALSE
4418.78	37206.9	528	2.79884		3621.86	921.877	0.0490336	1.22003		FALSE
4420.73	37215	670	3.55156		6029.01	875.196	0.0622207	0.733243		FALSE
4426.21	37237.8	1496	7.93005		898.591	12061.1	0.138929	4.92572		FALSE
4441.4	37301	455	2.41188		3658.24	777.129	0.0422543	1.21408		FALSE
4443.81	37311	477	2.5285		2306.08	1209	0.0442974	1.92699		FALSE
4446.75	37323.2	385	2.04082		4505.84	531.012	0.0357537	0.986886		FALSE
4482.1	37469.7	498	2.63982		860.817	2925.55	0.0462476	5.2068		FALSE
4672.31	38248.3	1062	5.44593		835.337	8547.8	0.0986244	5.59332		FALSE
4706.11	38385	436	2.2358		4183.86	732.094	0.0404899	1.12483		FALSE
4708.58	38395	461	2.364		4481.09	789.923	0.0428115	1.05077		FALSE
4711.06	38405	521	2.67168		4993.03	694.445	0.0483835	0.943527		FALSE
4713.05	38413	577	2.95885		2548.29	1009.57	0.0535841	1.8495		FALSE
4718	38433	725	3.71779		3748.31	1039.83	0.0673283	1.2587		FALSE
4723.45	38454.9	921	4.72288		2195.19	2616.89	0.0855302	2.15172		FALSE
4739.15	38518.1	4619	23.6862		1129.72	33272.4	0.428951	4.19496		FALSE
4741.11	38526	4600	23.5888		3252.77	9060.75	0.427187	1.45756		FALSE
4743.83	38536.9	4516	23.158		1345.91	27440.8	0.419386	3.52463		FALSE
4752.79	38573	1713	8.78425		7147.81	3151.21	0.159081	0.664929		FALSE
4754.93	38581.6	1457	7.47149		3324.14	2811.01	0.135307	1.43043		FALSE
4757.44	38591.7	1279	6.5587		3239.27	2493.49	0.118776	1.46868		FALSE
4760.14	38602.5	1150	5.89719		3100.69	2243.5	0.106797	1.53519		FALSE
4762.84	38613.3	1050	5.38439		3097.58	3825.29	0.09751	1.5376		FALSE
4774.34	38659.4	600	3.0768		4177.06	1110.2	0.05572	1.14299		FALSE
4779.22	38679	495	2.53836		5903.45	870.954	0.045969	0.809563		FALSE
4782.99	38694.1	412	2.11273		5007.38	590.342	0.0382611	0.955188		FALSE
5001.86	39560.8	442.625	2.2358		1841.13	1733.91	0.0411051	2.71673		FALSE
5004.46	39571	541.625	2.73587		4374.48	936.651	0.0502989	1.14401		FALSE
5006.75	39579.9	570.625	2.88236		4495.56	842.686	0.052992	1.11371		FALSE
5009.07	39589	753.625	3.80673		4443.74	1336.65	0.0699867	1.12722		FALSE
5016.22	39617	965.625	4.87759		5097.08	1820	0.0896744	0.984137		FALSE
5029.46	39668.7	2233.62	11.2825		944.413	18619.7	0.207429	5.32548		FALSE
5032.06	39678.9	2354.62	11.8937		5172.32	4638.03	0.218666	0.972884		FALSE
5036.49	39696.2	3027.62	15.2932		980.515	26310.4	0.281165	5.13658		FALSE
5043.88	39725	2149.62	10.8582		9542.05	3217.89	0.199629	0.528595		FALSE
5046.17	39733.9	2204.62	11.1361		4617.63	4345.51	0.204736	1.09281		FALSE
5048.49	39742.9	2378.62	12.015		3594.44	4713.64	0.220895	1.40453		FALSE
5055.45	39770.1	3104.62	15.6822		1381.57	18599.3	0.288316	3.6592		FALSE
5058.23	39780.9	3187.62	16.1014		2625	9620.35	0.296024	1.92695		FALSE
5070.66	39829.3	10586.6	53.6115		660.353	117054	0.983145	7.67872		FALSE
5085.75	39887.9	1391.62	7.0473		4872.09	2112.39	0.129236	1.04385		FALSE
5088.03	39896.8	1430.62	7.2448		5133.76	2174.43	0.132857	0.991092		FALSE
5092.48	39914.1	1716.62	8.69313		903.02	16189.9	0.159417	5.63938		FALSE
5104.57	39961	977.625	4.95077		5620.46	1437.07	0.0907888	0.908213		FALSE
5107.23	39971.3	931.625	4.71783		3516.98	1860.16	0.0865169	1.45216		FALSE
5109.53	39980.2	896.625	4.54058		2939.71	3372.66	0.0832666	1.73811		FALSE
5114	39997.5	748.625	3.7911		4509.92	1445.62	0.0695223	1.13395		FALSE
5116.44	40007	673.625	3.41129		4609.27	1258.98	0.0625573	1.11003		FALSE
5119.33	40018.1	595.625	3.01629		4516.12	878.222	0.0553137	1.13357		FALSE
5121.37	40026.1	572.625	2.89982		4496.89	835.961	0.0531778	1.13887		FALSE
5123.99	40036.2	567.625	2.8745		4247.56	1041.75	0.0527134	1.20634		FALSE
5126.26	40045	558.625	2.82892		5429.09	980.083	0.0518776	0.944221		FALSE
5128.84	40054.9	596.625	3.02136		5622.5	1045.07	0.0554066	0.912198		FALSE
5131.4	40064.9	596.625	3.02136		5218.23	1086.46	0.0554066	0.983361		FALSE
5133.5	40073	592.625	3.0011		8209.05	1093.24	0.0550351	0.625347		FALSE
5136.09	40083	533.625	2.70232		2904.85	804.188	0.049556	1.76811		FALSE
5138.16	40091	564.625	2.85931		3328.01	1100.08	0.0524348	1.54391		FALSE
5141.77	40104.9	590.625	2.99097		3417.4	1150.36	0.0548494	1.50459		FALSE
5144.2	40114.3	669.625	3.39104		3734.59	1296.19	0.0621858	1.37745		FALSE
5148.99	40132.8	886.625	4.48994		3811.03	1763.94	0.0823379	1.35108		FALSE
5152.66	40147	934.625	4.73302		2798	2698.63	0.0867955	1.84155		FALSE
5169.91	40213.5	4581.62	23.2017		795.392	54050.5	0.42548	6.49983		FALSE
5180.13	40252.8	1589.62	8.04999		4302.93	3146.92	0.147623	1.20386		FALSE
5182.37	40261.4	1412.62	7.15365		4716.09	2686.82	0.131186	1.09887		FALSE
5184.67	40270.3	1173.62	5.94333		5183.45	2260.77	0.108991	1.00024		FALSE
5187.41	40280.8	1050.62	5.32045		3804.82	2554.37	0.0975681	1.36338		FALSE
5190.04	40290.9	977.625	4.95077		6175.04	1452.06	0.0907888	0.840486		FALSE
5191.9	40298.1	872.625	4.41904		3900.65	2061.18	0.0810378	1.33103		FALSE
5194.72	40308.9	750.625	3.80123		4515.16	1442.3	0.0697081	1.1505		FALSE
5197.05	40317.9	654.625	3.27434		3503.71	1317.57	0.0607928	1.4833		FALSE
5199.66	40327.9	642.625	3.21431		2664.26	1539.23	0.0596784	1.95164		FALSE
5202.54	40339	575.625	2.87919		5067.66	1089.05	0.0534564	1.02661		FALSE
5212.44	40377	466.625	2.33399		5635.65	684.222	0.0433339	0.924904		FALSE
5548.74	41647.1	803	3.94317		990.17	6225.14	0.0745719	5.60383		FALSE
5553.85	41666.1	411	2.01824		4179.59	802.211	0.0381682	1.3288		FALSE
5801.56	42576.9	466.25	2.28646		4079.6	999.666	0.0432991	1.42209		FALSE
5898.19	42926.9	427.25	2.09521		3021.64	876.137	0.0396773	1.95198		FALSE
5907.6	42960.9	420.25	2.06088		5758.86	616.481	0.0390272	1.02583		FALSE
5909.85	42969	439.25	2.15406		6176.39	1048.91	0.0407917	0.956845		FALSE
5912.63	42979	432.25	2.09537		3776.74	681.086	0.0401416	1.56554		FALSE
5915.34	42988.8	492.25	2.38622		5572.52	761.787	0.0457136	1.06152		FALSE
5917.62	42997	583.25	2.82735		8296.58	1164.18	0.0541645	0.71326		FALSE
5920.4	43007	750.25	3.6369		6901.94	1834.06	0.0696732	0.857788		FALSE
5922.87	43015.9	819.25	3.97138		5171.72	1715.42	0.076081	1.14524		FALSE
5925.39	43025	887.25	4.30102		5035.7	1384	0.082396	1.17668		FALSE
5927.92	43034.1	836.25	4.05379		2908.99	1790.78	0.0776598	2.0378		FALSE
5939.02	43074	2686.25	13.0218		806.726	27775.8	0.249463	7.36187		FALSE
5959.9	43149	428.25	2.07598		4736.3	672.925	0.0397702	1.25835		FALSE
5962.68	43159	470.25	2.27957		5436.76	911.283	0.0436706	1.09673		FALSE
5964.91	43167	466.25	2.26018		6927.41	860.717	0.0432991	0.86106		FALSE
6264.61	44229	434.688	2.10749		5331.84	860.735	0.040368	1.17494		FALSE
6267.66	44239.7	465.688	2.25779		4097.25	743.216	0.0432469	1.52972		FALSE
6269.75	44247	623.688	3.02382		3485.38	1257.7	0.0579198	1.79887		FALSE
6272.87	44257.9	741.688	3.59592		3746.42	1908.94	0.0688781	1.67436		FALSE
6275.8	44268.1	710.688	3.44562		3284.35	1200.22	0.0659992	1.91082		FALSE
6278.88	44278.9	738.688	3.58137		3978.55	1607.34	0.0685995	1.57818		FALSE
6281.71	44288.8	784.688	3.80439		3935.17	1710.16	0.0728713	1.5963		FALSE
6286.89	44306.9	1049.69	5.08919		4788.64	2225.14	0.097481	1.31288		FALSE
6316.11	44408.9	8895.69	43.1289		778.245	138418	0.826113	8.11583		FALSE
6328.71	44452.8	1623.69	7.87211		4319.99	3541.67	0.150786	1.46498		FALSE
6331.6	44462.9	1479.69	7.17396		5806.89	3213.32	0.137414	1.09036		FALSE
6336.79	44481	1758.69	8.52663		2037.69	10096.8	0.163323	3.10979		FALSE
6346.68	44515.4	1397.69	6.7764		5572.08	2360.79	0.129799	1.13901		FALSE
6349.01	44523.5	1268.69	6.15097		4486.66	2151.59	0.117819	1.41509		FALSE
6354.04	44541	1260.69	6.11218		4396.34	2697.08	0.117076	1.4453		FALSE
6356.34	44549	1103.69	5.351		4639.25	2388.23	0.102496	1.37012		FALSE
6359.43	44559.7	960.688	4.65769		4341.81	2062.44	0.0892159	1.46469		FALSE
6362.1	44569	807.688	3.9159		4911.5	1667.2	0.0750073	1.29535		FALSE
6365.3	44580.1	642.688	3.12198		4259.39	1073.11	0.0596843	1.49441		FALSE
6367.84	44588.9	589.688	2.86453		6365.29	966.608	0.0547623	1.0004		FALSE
6373.57	44608.8	502.688	2.44191		4794.16	1097.8	0.0466829	1.32944		FALSE
6375.58	44615.8	485.688	2.35933		3931.54	1056.19	0.0451042	1.62165		FALSE
6378.57	44626.1	458.688	2.22817		2235.9	1417.09	0.0425968	2.8528		FALSE
6382.26	44639	432.688	2.10187		5344.88	653.337	0.0401823	1.19409		FALSE
6622.59	45464.9	482.688	2.34075		4304.85	1070.91	0.0448256	1.5384		FALSE
6628.47	45484.9	592.688	2.87419		3707.75	1333.59	0.0550409	1.78773		FALSE
6641.77	45530.2	1002.69	4.86245		2096.67	4859.4	0.0931163	3.16778		FALSE
6644.31	45538.8	1019.69	4.94489		5440	1747.9	0.094695	1.22138		FALSE
6646.13	45545	1033.69	5.01278		3825.61	1787.7	0.0959951	1.73727		FALSE
6655.23	45575.9	2529.69	12.2675		879.856	28845.6	0.234924	7.564		FALSE
6669.68	45625	993.688	4.81881		6202.77	1657.28	0.0922805	1.07527		FALSE
6672.62	45634.9	1003.69	4.8673		5206.79	2228.01	0.0932091	1.28152		FALSE
6675.56	45644.9	1132.69	5.51191		4030.4	2513.09	0.105189	1.6563		FALSE
6678.17	45653.8	1330.69	6.47542		4395.26	2968.51	0.123577	1.5194		FALSE
6680.88	45663	1449.69	7.0545		6638.42	4032.22	0.134628	1.0064		FALSE
6683.43	45671.6	1433.69	6.97664		5437.73	3098.18	0.133142	1.22909		FALSE
6686.18	45680.9	1228.69	5.97906		6984.99	3304.68	0.114104	0.957221		FALSE
6689.15	45691	1125.69	5.47784		9058.11	2385.28	0.104539	0.738471		FALSE
6692.08	45700.9	1064.69	5.181		5143.82	2315.53	0.098874	1.30099		FALSE
6694.46	45709	1013.69	4.93283		6559.42	1680.56	0.0941378	1.02059		FALSE
6697.41	45719	926.688	4.50947		5430.5	2073.8	0.0860584	1.2333		FALSE
6711.81	45767.7	819.688	3.98878		4226.4	1888.82	0.0761217	1.58807		FALSE
6715.14	45779	921.688	4.48513		6590.98	2488.71	0.0855941	1.01884		FALSE
6717.87	45788.2	899.688	4.37808		5986.18	1543.48	0.083551	1.12223		FALSE
6734	45842.7	1281.69	6.23697		3349.96	5639.09	0.119026	2.01018		FALSE
6736.01	45849.5	1339.69	6.51921		1486.63	9465.74	0.124412	4.53107		FALSE
7200.82	47393	439.125	2.1697		8960.28	937.305	0.0407801	0.803639		FALSE
7203.28	47401	479.125	2.36733		8112	770.697	0.0444947	0.887978		FALSE
7208.14	47416.9	537.125	2.65391		5769.4	1199.34	0.049881	1.24937		FALSE
7210.89	47425.8	606.125	2.99483		4858.29	1392.04	0.0562888	1.48424		FALSE
7213.08	47433	661.125	3.26659		6384.7	1176.63	0.0613965	1.12975		FALSE
7217.05	47445.9	784.125	3.87432		4552.51	2238.82	0.0728191	1.58529		FALSE
7222.2	47462.8	992.125	4.90204		2389.96	4424.78	0.0921354	3.02189		FALSE
7225.19	47472.5	1194.12	5.90011		4093.65	2822.06	0.110894	1.76497		FALSE
7227.79	47481	1332.12	6.58197		6413.4	2365.22	0.12371	1.12698		FALSE
7230.56	47490	1320.12	6.52267		5177.44	3928.63	0.122596	1.39655		FALSE
7233.64	47500.1	1327.12	6.55726		6023.13	2396.83	0.123246	1.20098		FALSE
7236.15	47508.2	1355.12	6.69561		4663.95	2460.07	0.125846	1.55151		FALSE
7239.83	47520.2	1547.12	7.64427		6071.63	2778.18	0.143676	1.1924		FALSE
7245.56	47538.9	1854.12	9.16114		3323.83	8236.68	0.172186	2.17988		FALSE
7254.44	47567.8	3127.12	15.451		1474.58	22189.8	0.290406	4.91966		FALSE
7258.02	47579.4	3231.12	15.9648		3534.42	7788.13	0.300064	2.05353		FALSE
7270.01	47618.4	10768.1	53.2048		827.729	144311	1	8.78308		FALSE
7286.16	47670.9	2041.12	10.0851		7692.73	3631.73	0.189552	0.94715		FALSE
7288.92	47679.9	1942.12	9.59595		5349.51	3548.96	0.180359	1.36254		FALSE
7291.7	47688.9	1962.12	9.69476		2066.19	10134.9	0.182216	3.52906		FALSE
7297.88	47708.9	1663.12	8.21742		3684.27	3999.3	0.154449	1.98082		FALSE
7300.36	47717	1629.12	8.04943		9224	2870.23	0.151291	0.791453		FALSE
7303.12	47725.9	1577.12	7.7925		5985.91	2845.29	0.146462	1.22005		FALSE
7305.91	47735	1522.12	7.52075		8771.23	2713.02	0.141355	0.832941		FALSE
7308.95	47744.8	1492.12	7.37252		4136.84	3609.06	0.138569	1.76679		FALSE
7311.15	47752	1367.12	6.7549		2483.65	6939.95	0.12696	2.94371		FALSE
7317.05	47771.1	1064.12	5.26161		3794.95	2483.35	0.0988218	1.9281		FALSE
7320.09	47781	979.125	4.84133		4252.54	2279.21	0.0909281	1.72134		FALSE
7340.76	47847.9	479.125	2.36906		4902.29	1116.71	0.0444947	1.49741		FALSE
7344.17	47858.9	440.125	2.17622		4021.24	789.523	0.0408729	1.82634		FALSE
7349.71	47876.8	427.125	2.11194		5169.21	954.968	0.0396657	1.42183		FALSE
7352.42	47885.6	416.125	2.05755		5766.32	722.934	0.0386441	1.27506		FALSE
7553.41	48531	594.125	2.95542		4087.89	1336.2	0.0551744	1.84775		FALSE
7555.3	48537	661.125	3.28871		4258.9	1544.46	0.0613965	1.774		FALSE
8308.02	50880.8	395.062	2.11652		3419.42	965.497	0.0366881	2.42965		FALSE
8310.7	50889	451.062	2.41654		4373.93	800.789	0.0418887	1.90006		FALSE
8313.56	50897.7	436.062	2.33618		4476.27	1088.29	0.0404957	1.85725		FALSE
8316.79	50907.5	469.062	2.51297		3989.05	1181.79	0.0435603	2.08491		FALSE
8319.9	50916.9	556.062	2.97907		4863.78	1312.51	0.0516397	1.71058		FALSE
8325.81	50934.9	619.062	3.31659		4116.48	1566.58	0.0574903	2.02256		FALSE
8329.32	50945.6	701.062	3.7559		4253.94	1750.77	0.0651053	1.95803		FALSE
8331.76	50953	746.062	3.99698		4519.65	1438.6	0.0692843	1.84345		FALSE
8335.66	50964.8	893.062	4.84973		3886.47	2285.21	0.0829357	2.14479		FALSE
8338.34	50973	916.062	4.97463		8205.79	2280.92	0.0850717	1.01615		FALSE
8341.62	50982.9	951.062	5.16469		5645.06	2404.4	0.088322	1.47768		FALSE
8356.69	51028.7	1321.06	7.17396		1215.97	14009.5	0.122683	6.87246		FALSE
8360.75	51041	1328.06	7.21197		7259.32	3363.68	0.123333	1.15173		FALSE
8364.19	51051.4	1335.06	7.24998		4805.25	3459.13	0.123983	1.74064		FALSE
8367.59	51061.7	1394.06	7.57038		4214.8	4485.96	0.129462	1.98529		FALSE
8371.31	51073	1484.06	8.05912		7326.47	3720.73	0.13782	1.14261		FALSE
8374.15	51081.6	1547.06	8.40124		7655.84	2986.29	0.143671	1.09382		FALSE
8377.9	51093	1732.06	9.40587		3804.52	6563.03	0.160851	2.20209		FALSE
8381.87	51105	1932.06	10.492		4732.34	4918.03	0.179424	1.77119		FALSE
8387.35	51121.6	2039.06	11.073		6183.81	5200.79	0.189361	1.35634		FALSE
8396.81	51150.2	3591.06	19.5011		901.132	47810.8	0.33349	9.31807		FALSE
8408.53	51185.7	1336.06	7.25541		5353.51	2483.76	0.124076	1.57066		FALSE
8411.9	51195.9	1132.06	6.1476		4950.55	2788.83	0.105131	1.69919		FALSE
8414.92	51205	1096.06	5.95211		5043.68	2052.89	0.101788	1.66841		FALSE
8418.1	51214.6	995.062	5.40363		4327.09	2533.01	0.0924081	1.94544		FALSE
8420.87	51223	971.062	5.2733		4221.93	2373.43	0.0901793	1.99456		FALSE
8424.19	51233	878.062	4.76827		3698.67	1693.04	0.0815427	2.27763		FALSE
8427.58	51243.2	822.062	4.46417		4334.05	2089.55	0.0763422	1.9445		FALSE
8430.71	51252.7	810.062	4.399		4391.13	2044.57	0.0752278	1.91994		FALSE
8434.1	51262.9	793.062	4.30668		4860.93	1944.48	0.0736491	1.73508		FALSE
8437.06	51271.9	756.062	4.10576		5093.88	1454.05	0.070213	1.65632		FALSE
8440.34	51281.8	668.062	3.62788		3187.02	2070.18	0.0620407	2.64835		FALSE
8443.4	51291	623.062	3.38351		10121.8	1487.38	0.0578617	0.834184		FALSE
8446.44	51300.2	554.062	3.00881		6691.91	1349.99	0.0514539	1.26219		FALSE
8460.34	51342.1	439.062	2.3843		3627.59	1343.68	0.0407743	2.33222		FALSE
8464.32	51354.1	397.062	2.15623		4182.04	771.053	0.0368739	2.02397		FALSE
8806.43	52375	591	3.31977		8978.09	1724.27	0.0548842	0.98088		FALSE
8809.81	52385	611	3.43212		10627.1	1147.13	0.0567415	0.828996		FALSE
8812.51	52393	647	3.63434		5868.83	1627.9	0.0600847	1.50158		FALSE
8821.17	52418.5	713	4.00507		4328.4	2325.79	0.0662139	2.03797		FALSE
8827.66	52437.7	790	4.4376		5607.93	1571.15	0.0733647	1.57414		FALSE
8830.81	52447	896	5.03302		10245.7	1698.21	0.0832085	0.8619		FALSE
8837.23	52465.9	1023	5.74641		5642.41	2651.71	0.0950026	1.56622		FALSE
8840.3	52475	1120	6.29128		6101.22	2167.76	0.104011	1.44894		FALSE
8843.35	52484	1175	6.60023		6331.16	3006.52	0.109118	1.3968		FALSE
8846.4	52493	1364	7.66188		7671.52	2615.18	0.12667	1.15315		FALSE
8852.67	52511.5	1868	10.493		2114.77	10185.4	0.173475	4.18612		FALSE
8855.09	52518.6	1767	9.92562		3190.34	8925.96	0.164095	2.77559		FALSE
8861.36	52537.1	1112	6.24634		5920.98	2802.06	0.103268	1.4966		FALSE
8864.71	52546.9	940	5.28018		6292.64	1813.8	0.0872947	1.40874		FALSE
8868.1	52556.9	833	4.73545		8951.79	2070.1	0.0773579	0.990651		FALSE
8871.12	52565.8	761	4.32614		5891.72	1514.36	0.0706715	1.50569		FALSE
8877.63	52585	768	4.36594		11795.4	1944.84	0.0713216	0.752633		FALSE
8888.5	52617	855	4.86052		5226.73	2630.14	0.079401	1.70059		FALSE
8891.89	52626.9	872	4.95716		7206.5	1663.24	0.0809797	1.23387		FALSE
8894.61	52634.9	805	4.57628		5795.23	2007.13	0.0747577	1.53482		FALSE
8898.01	52644.9	821	4.66723		6135.08	1896	0.0762435	1.45035		FALSE
8901.38	52654.8	709	4.03053		5634.81	1359.98	0.0658425	1.57971		FALSE
8904.14	52662.9	692	3.93389		5139.49	1722.89	0.0642637	1.7325		FALSE
8907.53	52672.9	707	4.01916		6259.89	1652.73	0.0656567	1.42295		FALSE
8910.53	52681.7	666	3.78609		5196.11	1296.62	0.0618492	1.71485		FALSE
8913.62	52690.8	678	3.8543		5071.98	1670.15	0.0629636	1.75742		FALSE
8916.78	52700.1	669	3.80314		5797.03	1287.87	0.0621278	1.53816		FALSE
8919.77	52708.8	658	3.74061		5174.64	1644.54	0.0611063	1.72375		FALSE
8922.89	52718	637	3.62123		5217.99	1247.44	0.0591561	1.71002		FALSE
8925.93	52726.9	614	3.49048		5736.7	1185.29	0.0570201	1.55593		FALSE
8928.35	52734.1	636	3.61554		5729.36	1613.37	0.0590632	1.55835		FALSE
8931.73	52744	600	3.41089		5140.49	1564.05	0.05572	1.73753		FALSE
8934.81	52753	641	3.64397		6448	1222.73	0.0595275	1.38567		FALSE
8938.4	52763.5	630	3.58143		5675.41	1590.59	0.058506	1.57494		FALSE
8941.62	52773	639	3.6326		9876.44	1221.61	0.0593418	0.905348		FALSE
8944.31	52780.9	666	3.78609		4865.92	1316.43	0.0618492	1.83816		FALSE
8947.06	52788.9	703	3.99642		3995.62	2185.52	0.0652853	2.23921		FALSE
8950.77	52799.8	647	3.67808		4841.11	1296.97	0.0600847	1.84891		FALSE
8953.89	52809	703	3.99642		7213.8	1350.66	0.0652853	1.24122		FALSE
8959.37	52825	764	4.3432		12638.7	1490.88	0.0709501	0.708882		FALSE
8963.44	52836.9	869	4.9401		4735.55	2272.97	0.0807011	1.8928		FALSE
8966.4	52845.6	875	4.97421		2364.42	4699.91	0.0812583	3.79223		FALSE
8972.49	52863.4	596	3.38815		6773.13	1149.71	0.0553485	1.32472		FALSE
8975.36	52871.8	471	2.67755		4911.15	1189.42	0.0437402	1.82755		FALSE
8978.48	52881	430	2.44447		5891.37	812.604	0.0399327	1.52401		FALSE
8981.9	52891	369	2.0977		8050.2	672.022	0.0342678	1.11574		FALSE
8985.31	52901	363	2.06359		4667.07	898.808	0.0337106	1.92525		FALSE
8988.05	52909	373	2.12044		6800.72	834.465	0.0346393	1.32163		FALSE
9269.82	53726.9	373	2.17228		5566.61	850.494	0.0346393	1.66525		FALSE
9272.92	53735.8	384	2.23634		5522.54	737.985	0.0356608	1.6791		FALSE
9276.1	53745	401	2.33534		4367.09	982.833	0.0372395	2.12409		FALSE
9279.27	53754.1	460	2.67895		4911.74	1159.64	0.0427187	1.8892		FALSE
9282.36	53763	488	2.84202		5208	1223.72	0.0453189	1.78233		FALSE
9298.32	53808.9	789	4.59498		4825.33	2059.75	0.0732718	1.92698		FALSE
9300.74	53815.9	849	4.94441		5908.59	1707.93	0.0788438	1.57411		FALSE
9303.91	53825	864	5.03176		6065.63	2162.49	0.0802368	1.53387		FALSE
9306.69	53833	826	4.81046		10324.4	2145.01	0.0767079	0.901429		FALSE
9310.17	53843	825	4.80464		4432.97	1681.94	0.076615	2.10021		FALSE
9313.6	53852.8	842	4.90364		5662.06	2253.12	0.0781937	1.64491		FALSE
9320.37	53872.3	928	5.40449		4352.43	3086.01	0.0861803	2.14142		FALSE
9323.4	53881	1000	5.8238		4905.57	2010.56	0.0928667	1.90058		FALSE
9331.23	53903.5	1090	6.34794		4385.44	3718.46	0.101225	2.12777		FALSE
9345.32	53943.9	1857	10.8148		1681.14	15072	0.172453	5.55892		FALSE
9347.75	53950.9	1846	10.7507		6768.83	4832.63	0.171432	1.381		FALSE
9351.24	53960.9	1618	9.42291		7277.81	4101.19	0.150258	1.2849		FALSE
9358.07	53980.5	1150	6.69737		4650.95	2331.61	0.106797	2.01208		FALSE
9361.25	53989.6	1076	6.26641		3687.93	2949.26	0.0999245	2.53835		FALSE
9365.22	54001	1023	5.95775		7726.77	2094	0.0950026	1.21205		FALSE
9368.69	54010.9	1058	6.16158		4645.88	3433.24	0.0982529	2.01656		FALSE
9372.19	54021	1106	6.44112		7952.4	2170.17	0.102711	1.17854		FALSE
9374.95	54028.9	1037	6.03928		4478	2135.4	0.0963027	2.09356		FALSE
9377.87	54037.2	1066	6.20817		4677.75	2909.85	0.0989959	2.00478		FALSE
9381.23	54046.8	1117	6.50519		5433.48	2302.69	0.103732	1.72656		FALSE
9384.76	54057	1209	7.04098		8791.05	3213.52	0.112276	1.06754		FALSE
9388.01	54066.3	1244	7.24481		5330.11	3313.11	0.115526	1.76131		FALSE
9391.06	54075	1310	7.62918		7860.86	3384.31	0.121655	1.19466		FALSE
9400.84	54103	1361	7.92619		8046.5	2789.85	0.126392	1.16831		FALSE
9403.91	54111.8	1419	8.26397		5307.59	3894.48	0.131778	1.77179		FALSE
9428.13	54181	2126	12.7459		4347.11	4386.96	0.197435	2.16883		FALSE
9435.07	54200.8	2436	14.6045		2449.77	12811.8	0.226223	3.85141		FALSE
9437.92	54208.9	2645	15.8575		3923.26	7181.25	0.245632	2.40563		FALSE
9441.42	54218.9	2792	16.7388		7301.23	5728.03	0.259284	1.29313		FALSE
9444.57	54227.9	2987	17.9079		5837.21	8133.53	0.277393	1.61799		FALSE
9447.74	54237	3203	19.2028		4635.96	8740.16	0.297452	2.03792		FALSE
9454.49	54256.2	3694	22.1465		3852.83	19288.5	0.34305	2.45391		FALSE
9457.9	54266	3997	23.9631		5264.08	10901	0.371188	1.79669		FALSE
9461.05	54274.9	4288	25.7077		6860.84	11601.2	0.398212	1.37899		FALSE
9464.53	54284.9	4614	27.6622		6213.16	12471	0.428487	1.52331		FALSE
9477.38	54321.5	6694	40.1323		1750.18	71431.4	0.62165	5.41508		FALSE
9480.34	54329.9	6624	39.7126		4847.07	22892.3	0.615149	1.95589		FALSE
9483.87	54340	6495	38.9393		6805.6	13615.4	0.603169	1.39354		FALSE
9486.95	54348.7	6717	40.2702		935.667	109429	0.623785	10.1392		FALSE
9519.33	54440.9	2562	15.3599		2817.58	13961.7	0.237924	3.37855		FALSE
9525	54457	2464	14.7723		15061.4	5090.55	0.228823	0.632411		FALSE
9531.3	54474.9	2248	13.4774		6469.91	4656.3	0.208764	1.47317		FALSE
9533.85	54482.1	2114	12.674		4701.76	4355.72	0.19632	2.02772		FALSE
9536.95	54490.9	2025	12.1404		4779.66	5450.46	0.188055	1.99532		FALSE
9540.48	54501	1869	11.2052		5271.31	3817.83	0.173568	1.80989		FALSE
9543.29	54509	1725	10.3418		5458.76	4643.11	0.160195	1.74825		FALSE
9546.82	54519	1653	9.91018		4489.14	4431.31	0.153509	2.12665		FALSE
9550.32	54528.9	1451	8.69913		4335.63	3008.8	0.13475	2.20275		FALSE
9553.16	54537	1409	8.44733		6202.43	3753.07	0.130849	1.54023		FALSE
9556.68	54547	1312	7.86579		6192.02	2653.72	0.121841	1.54339		FALSE
9559.51	54555	1168	7.00247		7335.39	3096.54	0.108468	1.3032		FALSE
9563.03	54565	1089	6.52885		7336.75	3530.1	0.101132	1.30344		FALSE
9567.25	54576.9	969	5.80941		7066.63	2623.22	0.0899878	1.35386		FALSE
9573.98	54596	830	4.97607		3974.13	2770.52	0.0770793	2.40908		FALSE
9577.79	54606.8	772	4.62835		5448.06	2063.77	0.0716931	1.75802		FALSE
9580.84	54615.5	700	4.19669		4686	1901.65	0.0650067	2.04457		FALSE
9584.2	54625	698	4.1847		5785.13	1394.81	0.0648209	1.65669		FALSE
9587.47	54634.2	636	3.81299		4691.54	1714.38	0.0590632	2.04357		FALSE
9590.77	54643.6	614	3.68109		5103.06	1609.77	0.0570201	1.87942		FALSE
9594.09	54653	565	3.38733		5613.39	1123.78	0.0524697	1.70914		FALSE
9596.91	54661	525	3.14751		8314.97	1003.68	0.048755	1.15417		FALSE
9600.41	54670.9	491	2.94368		5269.44	1252.04	0.0455975	1.8219		FALSE
9603.97	54681	445	2.72018		9522.56	842.114	0.0413257	1.00855		FALSE
9606.5	54688.1	448	2.73852		6120.86	1087.33	0.0416043	1.56947		FALSE
9610.33	54699	402	2.45733		9873.15	748.822	0.0373324	0.97338		FALSE
9613.16	54707	380	2.32285		8370.14	897.187	0.0352893	1.14851		FALSE
9616.69	54717	382	2.33508		8305.27	815.924	0.0354751	1.1579		FALSE
10028.3	55869	349	2.2178		5348.29	1117.35	0.0324105	1.87504		FALSE
10031.6	55878.1	357	2.26864		5219.07	744.942	0.0331534	1.9221		FALSE
10038.2	55896.3	359	2.28135		6463.8	974.755	0.0333391	1.55298		FALSE
10041.3	55905	381	2.42115		7244.35	784.327	0.0353822	1.38608		FALSE
10044.9	55914.9	393	2.49741		4121.07	1056.96	0.0364966	2.43744		FALSE
10048	55923.6	416	2.64357		6409.55	859.921	0.0386325	1.56766		FALSE
10051.6	55933.5	472	2.99943		6057.88	1236.92	0.0438331	1.65926		FALSE
10055.2	55943.5	532	3.38071		5081.12	1416.49	0.0494051	1.97893		FALSE
10062.2	55963	575	3.65397		4076.82	1548.99	0.0533983	2.46816		FALSE
10068.7	55981	782	4.9694		4898.01	1616.85	0.0726217	2.05568		FALSE
10071.8	55989.6	958	6.08783		5769.24	2566.58	0.0889663	1.74579		FALSE
10074.8	55997.8	972	6.17679		2035.28	5561.35	0.0902664	4.95009		FALSE
10081.8	56017	706	4.48644		6985.48	1779.63	0.0655639	1.44325		FALSE
10085.4	56027	550	3.4951		12883.4	1042.35	0.0510767	0.78282		FALSE
10088.7	56036.1	480	3.05027		7518.75	968.909	0.044576	1.34181		FALSE
10091.9	56045	483	3.06933		10439.3	1077.38	0.0448546	0.966719		FALSE
10095.5	56054.9	397	2.52283		7357.76	791.838	0.0368681	1.37209		FALSE
10098.4	56063	407	2.58637		6905.8	943.778	0.0377967	1.46231		FALSE
10102.1	56073	410	2.60544		9303.46	865.265	0.0380753	1.08584		FALSE
10105.7	56083	348	2.21144		7638.07	791.01	0.0323176	1.32307		FALSE
10108.6	56091	327	2.078		7213.12	739.634	0.0303674	1.40141		FALSE
10112.2	56101	339	2.15425		8963.97	565.223	0.0314818	1.12809		FALSE
10234.3	56436.9	323	2.07421		6203.93	704.79	0.0299959	1.64965		FALSE
10238	56446.9	313	2.00999		5678.02	767.844	0.0290673	1.80309		FALSE
10244.6	56465	323	2.07421		4767.27	836.032	0.0299959	2.14894		FALSE
10248.9	56476.8	323	2.07421		4662.68	1096.37	0.0299959	2.19807		FALSE
10267.2	56527	480	3.08241		7373.33	1293.71	0.044576	1.39248		FALSE
10273.4	56544	564	3.62184		5338.3	1541	0.0523768	1.92448		FALSE
10276.7	56552.9	614	3.94292		7623.92	1275.73	0.0570201	1.34795		FALSE
10279.6	56561	673	4.3218		10883.1	1371.85	0.0624993	0.944549		FALSE
10283.3	56571	721	4.63004		9189	1941.44	0.0669569	1.11909		FALSE
10286.9	56581	828	5.31717		8384.5	2141.38	0.0768936	1.2269		FALSE
10289.9	56589	861	5.52908		6290.55	2389.84	0.0799582	1.63577		FALSE
10293.5	56599	967	6.20978		8929.71	3253.97	0.0898021	1.15273		FALSE
10296.8	56608	1046	6.71709		7110.04	2861.6	0.0971385	1.44821		FALSE
10300.1	56617	1132	7.26936		8045.52	2988.31	0.105125	1.28023		FALSE
10303.7	56626.9	1133	7.27578		7389.77	2367.37	0.105218	1.39432		FALSE
10307.4	56636.8	1162	7.46201		5204.65	3280.98	0.107911	1.98041		FALSE
10310.4	56645	1294	8.30968		10159.8	3559.18	0.120169	1.01482		FALSE
10314	56654.9	1411	9.06101		6835.4	3904.52	0.131035	1.50891		FALSE
10317.1	56663.5	1505	9.66465		6260.04	4214.87	0.139764	1.64809		FALSE
10320.6	56672.8	1695	10.8848		5442.71	4662.76	0.157409	1.89621		FALSE
10323.9	56681.9	1778	11.4178		6103.23	4964.06	0.165117	1.69154		FALSE
10339.5	56724.7	3110	19.9715		888.593	59525	0.288815	11.6359		FALSE
10352.8	56760.9	1489	9.56191		8348.44	4099.18	0.138278	1.24009		FALSE
10356.5	56770.8	1262	8.10418		6100.6	4226.47	0.117198	1.69761		FALSE
10360.2	56781	1072	6.88406		12922.9	2926.22	0.0995531	0.801695		FALSE
10363.1	56789	1039	6.67214		7683.4	2188.19	0.0964885	1.34877		FALSE
10366.8	56799	957	6.14556		9271.52	2610.62	0.0888734	1.11813		FALSE
10370.5	56808.9	888	5.70247		5976.55	1877.25	0.0824656	1.73519		FALSE
10373.6	56817.4	870	5.76076		4869.38	2459.15	0.080794	2.13037		FALSE
10377.1	56826.9	840	5.56211		6109.48	1783.39	0.078008	1.69852		FALSE
10380	56835	811	5.37009		4887.88	2319.92	0.0753149	2.12362		FALSE
10383.9	56845.7	802	5.31049		6113.42	2191.89	0.0744791	1.69855		FALSE
10387.3	56854.9	735	4.86685		7903.42	1558.89	0.068257	1.31429		FALSE
10390.3	56862.9	749	4.95955		5539.91	2013.71	0.0695571	1.87553		FALSE
10393.6	56871.9	667	4.41658		6060.67	1806.05	0.0619421	1.71493		FALSE
10396.9	56881	618	4.09213		5813.47	1303.85	0.0573916	1.78842		FALSE
10402	56894.9	565	3.74118		3379.37	2024.68	0.0524697	3.0781		FALSE
10407.2	56909	501	3.3174		7361.51	1357.96	0.0465262	1.41373		FALSE
10410.5	56918	494	3.27105		5414.22	1320.18	0.0458761	1.92281		FALSE
10413.8	56926.9	459	3.0393		7952.75	936.574	0.0426258	1.30946		FALSE
10419.7	56943	437	2.89362		4659.98	1170.29	0.0405827	2.236		FALSE
10423.4	56953	448	2.96646		9104.1	1432.87	0.0416043	1.14491		FALSE
10427.1	56963	433	2.86714		5091.99	1170.77	0.0402113	2.04774		FALSE
10434.4	56982.8	381	2.52282		7026.69	1045.04	0.0353822	1.48496		FALSE
10438.8	56995	351	2.32417		7717.03	729.462	0.0325962	1.3527		FALSE
10442.2	57004	309	2.04606		6979.69	658.294	0.0286958	1.49608		FALSE
10444.7	57011	325	2.15201		13027.4	642.36	0.0301817	0.801755		FALSE
11094	58747	386.875	2.81166		4739.92	2120.49	0.0359278	2.34054		FALSE
11097.4	58755.9	356.875	2.59363		6767.75	1243.98	0.0331418	1.63974		FALSE
11101.6	58767	331.875	2.41194		9585.7	682.927	0.0308201	1.15814		FALSE

## Sheet: ICDC_6-1_0_G1_1
Spectrum: ICDC 6-1\0_G1\1 1SLin, "Baseline subt." (D:\Data\BioTyperRealTimeProcessing\China CDC\20121015leizhihelindanbaojun\ICDC 6-1\0_G1\1)
m/z	time	Intens.	SN	Quality Fac.	Res.	Area	Rel. Intens.	FWHM	Chi^2	Bk. Peak
2485.24	28005.7	170.5	2.11181		3319.59	203.431	0.017146	0.748658		FALSE
2486.9	28014.9	178.5	2.2109		4004.38	172.082	0.0179505	0.621046		FALSE
2519.83	28197	162.5	2.00881		4219.1	193.846	0.0163415	0.597243		FALSE
2521.97	28208.8	262.5	3.24499		3039.38	380.286	0.0263978	0.829764		FALSE
2523.63	28218	290.5	3.59113		3335.62	384.336	0.0292136	0.756571		FALSE
2524.77	28224.2	310.5	3.83836		2568.8	426.774	0.0312249	0.982861		FALSE
2532.63	28267.5	693.5	8.57296		1076.13	2274.36	0.0697405	2.35346		FALSE
2533.92	28274.6	657.5	8.12793		1163.28	1944.04	0.0661203	2.17826		FALSE
2539.43	28304.8	209.5	2.58981		2952.41	272.147	0.021068	0.860123		FALSE
2541.26	28314.9	185.5	2.29313		3407.24	229.696	0.0186545	0.745842		FALSE
2840.18	29909.9	1132	13.6821		385.904	9094.01	0.113837	7.35981		FALSE
2966.79	30560.1	240	2.89525		1413.23	542.589	0.0241352	2.09929		FALSE
2968.51	30568.9	240	2.89525		1314.8	662.755	0.0241352	2.25777		FALSE
3156.22	31507.7	564	6.80383		623.422	3763.54	0.0567176	5.06274		FALSE
3161.85	31535.4	228	2.75049		2793.03	389.934	0.0229284	1.13205		FALSE
3164.2	31547	172	2.07493		4918.4	179.732	0.0172969	0.643338		FALSE
3491.63	33118.4	241	2.88129		2138.85	594.804	0.0242357	1.63248		FALSE
3493.45	33126.9	288	3.44321		3079.3	536.13	0.0289622	1.13449		FALSE
3495.35	33135.8	225	2.69		3413.52	334.79	0.0226267	1.02397		FALSE
3634.11	33779.2	1070	12.6729		642.506	8927.75	0.107603	5.65615		FALSE
4157.69	36102.8	469.125	5.31752		1450.12	1632.87	0.0471767	2.86712		FALSE
4159.36	36109.9	464.125	5.26084		2628.95	1529.98	0.0466739	1.58214		FALSE
4163.79	36129	241.125	2.73315		5218.2	295.755	0.0242483	0.797936		FALSE
4176.56	36183.7	274.125	3.1072		4213.07	464.808	0.0275669	0.991335		FALSE
4178.05	36190.1	287.125	3.25455		3608.07	499.794	0.0288742	1.15797		FALSE
4181.05	36202.9	285.125	3.23188		2787.49	517.204	0.0286731	1.49994		FALSE
4184.33	36217	265.125	3.00518		6383.65	446.161	0.0266618	0.655476		FALSE
4188.05	36232.9	297.125	3.3679		3656.91	742.77	0.0298798	1.14524		FALSE
4190.87	36245	356.125	4.03667		6546.3	457.147	0.0358131	0.64019		FALSE
4197.71	36274.2	923.125	10.4636		748.708	7366.23	0.0928324	5.60661		FALSE
4204.44	36302.9	327.125	3.70795		4118.57	561.937	0.0328967	1.02085		FALSE
4209.14	36323	211.125	2.3931		2901.76	285.933	0.0212314	1.45055		FALSE
4211.47	36332.9	201.125	2.27975		3845.33	327.64	0.0202258	1.09522		FALSE
4213.81	36342.9	181.125	2.05305		2618.66	375.889	0.0182145	1.60915		FALSE
4247.65	36487	202.125	2.29108		5990.3	402.894	0.0203263	0.709087		FALSE
4258.48	36533	275.125	3.11853		5907.4	456.747	0.0276674	0.720873		FALSE
4260.35	36540.9	266.125	3.01652		4291.32	463.007	0.0267624	0.992785		FALSE
4262.73	36551	238.125	2.69914		6025.93	307.711	0.0239466	0.707398		FALSE
4264.61	36559	238.125	2.69914		4161.85	401.917	0.0239466	1.02469		FALSE
4267.44	36571	249.125	2.82382		4062.16	424.488	0.0250528	1.05053		FALSE
4269.32	36578.9	278.125	3.15254		4476.4	369.006	0.0279691	0.953741		FALSE
4281.03	36628.5	669.125	7.55915		678.387	5457.27	0.0672893	6.3106		FALSE
4291.58	36673.1	3441.12	38.8746		556.799	35257.2	0.34605	7.70759		FALSE
4305.27	36731	367.125	4.14744		5190.98	503.131	0.0369192	0.829374		FALSE
4307.17	36739	424.125	4.79137		6035.85	730.262	0.0426513	0.713598		FALSE
4309.54	36749	454.125	5.13028		5687.83	604.731	0.0456682	0.757676		FALSE
4311.44	36757	449.125	5.0738		2878.15	820.145	0.0451654	1.49799		FALSE
4313.33	36764.9	468.125	5.28844		2134.22	1890.75	0.0470761	2.02104		FALSE
4320.92	36796.9	267.125	3.01773		7068.29	458.972	0.0268629	0.61131		FALSE
4322.97	36805.6	231.125	2.61104		4538.38	311.839	0.0232427	0.952535		FALSE
4328.53	36829	239.125	2.70141		6615.79	405.222	0.0240472	0.654272		FALSE
4330.91	36839	219.125	2.47547		4969.61	292.342	0.0220359	0.871478		FALSE
4332.81	36847	234.125	2.64493		4339.47	376.322	0.0235443	0.998464		FALSE
4335.18	36857	210.125	2.3738		4552.19	263.236	0.0211308	0.95233		FALSE
4337.31	36865.9	194.125	2.19304		3628.63	309.782	0.0195218	1.1953		FALSE
4422	37220.3	214.125	2.40228		3385.67	350.914	0.0215331	1.30609		FALSE
4424.09	37229	321.125	3.60272		10667.6	544.081	0.0322933	0.414722		FALSE
4426.01	37237	428.125	4.80316		4392.46	882.354	0.0430536	1.00764		FALSE
4428.08	37245.6	380.125	4.26464		4185.78	618.556	0.0382266	1.05789		FALSE
4430.48	37255.6	241.125	2.7052		3686.19	418.554	0.0242483	1.20191		FALSE
4432.74	37265	246.125	2.76129		4958.75	312.156	0.0247511	0.893924		FALSE
4435.15	37275	226.125	2.53691		4924.02	359.713	0.0227398	0.900717		FALSE
4437.55	37285	239.125	2.68276		5725.72	344.734	0.0240472	0.775021		FALSE
4439.68	37293.8	204.125	2.29009		4196.37	328.933	0.0205275	1.05798		FALSE
4444.29	37313	210.125	2.3574		4334.67	320.814	0.0211308	1.02529		FALSE
4446.81	37323.4	191.125	2.14424		3954.76	300.395	0.0192201	1.12442		FALSE
4477.05	37448.8	244.125	2.73885		4145.72	671.656	0.02455	1.07992		FALSE
4483.85	37476.9	371.125	4.16367		4862.11	517.076	0.0373215	0.922202		FALSE
4486.43	37487.6	351.125	3.93929		2375.5	664.802	0.0353102	1.88863		FALSE
4494.71	37521.8	918.125	10.3005		718.48	8260.59	0.0923295	6.25585		FALSE
4515.53	37607.7	205.125	2.30131		4075.75	361.599	0.020628	1.1079		FALSE
4518.25	37618.9	228.125	2.55935		4869.89	367.306	0.022941	0.927794		FALSE
4520.21	37627	214.125	2.40228		9308.86	272.053	0.0215331	0.485581		FALSE
4537.7	37699	238.125	2.6639		5087.52	285.155	0.0239466	0.891928		FALSE
4539.65	37707	259.125	2.89883		4949.94	390.407	0.0260584	0.917113		FALSE
4542.08	37717	240.125	2.68628		6145.4	316.175	0.0241477	0.739103		FALSE
4721.94	38448.8	233	2.60473		5112.67	321.941	0.0234312	0.923576		FALSE
4723.61	38455.6	261	2.91774		3454.87	476.134	0.026247	1.36723		FALSE
4726.66	38467.8	288	3.21958		3510.49	526.728	0.0289622	1.34644		FALSE
4728.88	38476.8	353	3.94622		4518.62	494.626	0.0354988	1.04653		FALSE
4731.54	38487.5	421	4.70639		3121.16	748.586	0.0423371	1.51596		FALSE
4733.68	38496.1	553	6.18203		3507.15	1029.49	0.0556114	1.34972		FALSE
4738.68	38516.3	1251	13.985		1579.4	5384.73	0.125805	3.0003		FALSE
4740.84	38524.9	1192	13.3255		5283.88	1747.81	0.119871	0.897227		FALSE
4743.05	38533.8	1152	12.8783		897.623	8757.6	0.115849	5.28401		FALSE
4978.95	39471	198	2.20477		4264.1	351.988	0.0199115	1.16765		FALSE
4981.5	39481	230	2.56109		4971.09	384.56	0.0231295	1.00209		FALSE
4984.03	39490.9	224	2.49428		5110.58	315.237	0.0225261	0.975238		FALSE
4986.09	39499	252	2.80607		4271.86	461.494	0.0253419	1.16719		FALSE
4988.62	39508.9	251	2.79493		4663.16	464.126	0.0252414	1.06979		FALSE
4991.19	39519	266	2.96196		5689.85	375.915	0.0267498	0.877209		FALSE
4993.24	39527	308	3.42964		7677.78	696.512	0.0309735	0.650349		FALSE
4996.81	39541	335	3.73029		3487.78	644.716	0.0336887	1.43266		FALSE
4998.85	39549	379	4.22023		5693.36	668.978	0.0381134	0.878014		FALSE
5001.19	39558.2	397	4.42067		3286.19	918.577	0.0399236	1.52188		FALSE
5003.95	39569	436	4.85494		5384.2	800.903	0.0438455	0.929377		FALSE
5006.22	39577.9	476	5.30035		4315.65	897.46	0.0478681	1.16002		FALSE
5008.55	39587	587	6.53635		4222.95	1092.16	0.0590306	1.18603		FALSE
5010.6	39595	623	6.93722		5107.27	1178.02	0.0626508	0.981071		FALSE
5012.94	39604.2	696	7.75009		3809.92	1033.97	0.069992	1.31576		FALSE
5015.54	39614.3	730	8.12868		3823.95	1432	0.0734111	1.31161		FALSE
5018.26	39625	795	8.85247		4149.46	1551.76	0.0799477	1.20938		FALSE
5027.32	39660.4	1586	17.6604		1547.89	10173	0.159493	3.24785		FALSE
5029.15	39667.5	1611	17.9388		3345.29	4034.26	0.162007	1.50335		FALSE
5031.56	39676.9	1555	17.3152		4721.3	3101.26	0.156376	1.06571		FALSE
5036.3	39695.4	1581	17.6047		3414.86	6198.44	0.15899	1.47482		FALSE
5038.31	39703.2	1596	17.7718		2384.06	5540.11	0.160499	2.11333		FALSE
5041.82	39717	1513	16.8475		5039.53	2300.61	0.152152	1.00046		FALSE
5043.88	39725	1512	16.8364		6437.72	1538.67	0.152051	0.783489		FALSE
5054.57	39766.7	2562	28.5283		1176.35	20349.8	0.257643	4.29683		FALSE
5056.71	39775	2621	29.1853		5897.15	5287.44	0.263576	0.857483		FALSE
5070.67	39829.3	9944	111.925		668.62	117319	1	7.58379		FALSE
5090.65	39907	1435	16.1517		4560.58	2838.83	0.144308	1.11623		FALSE
5092.67	39914.8	1456	16.3881		1562.74	7009.77	0.14642	3.2588		FALSE
5097.41	39933.2	1224	13.7768		1436.21	6995.65	0.123089	3.54922		FALSE
5104.4	39960.3	865	9.73605		4017.36	1715.28	0.0869871	1.27059		FALSE
5106.94	39970.1	819	9.2183		1297.87	3988.97	0.0823612	3.93485		FALSE
5119.54	40019	477	5.3689		5490.05	714.546	0.0479686	0.932512		FALSE
5122.4	40030	439	4.94119		2593.88	886.039	0.0441472	1.9748		FALSE
5124.7	40038.9	422	4.74984		2739.95	845.506	0.0424377	1.87036		FALSE
5127.29	40049	421	4.73859		6394.1	813.225	0.0423371	0.801879		FALSE
5129.69	40058.2	431	4.85114		4959.5	642.505	0.0433427	1.03432		FALSE
5131.95	40067	446	5.01998		5502.47	646.127	0.0448512	0.932663		FALSE
5133.77	40074	417	4.69356		3452.36	821.574	0.0419348	1.48703		FALSE
5136.09	40083	391	4.40092		3784.54	752.663	0.0393202	1.35713		FALSE
5138.97	40094.1	339	3.81563		3503.32	661.333	0.0340909	1.46688		FALSE
5141.49	40103.9	339	3.81563		3976.72	505.2	0.0340909	1.2929		FALSE
5143.34	40111	316	3.55675		3648.4	628.697	0.031778	1.40975		FALSE
5146.11	40121.7	342	3.8494		3596.94	516.5	0.0343926	1.43069		FALSE
5148.22	40129.8	361	4.06325		5272.64	544.969	0.0363033	0.976403		FALSE
5153.17	40148.9	393	4.42343		6043.14	765.299	0.0395213	0.85273		FALSE
5164.08	40191	613	6.89965		1790.92	3445.55	0.0616452	2.88348		FALSE
5170.22	40214.7	1298	14.6097		932.473	10180.9	0.130531	5.54464		FALSE
5175.77	40236	673	7.57499		4473.31	1254.6	0.067679	1.15703		FALSE
5178.39	40246.1	557	6.26934		3768.68	1041.14	0.0560137	1.37406		FALSE
5180.68	40254.9	491	5.52648		4153	696.954	0.0493765	1.24745		FALSE
5183.28	40265	404	4.54724		4786.19	754.562	0.0406275	1.08297		FALSE
5185.88	40274.9	354	3.98447		5193.99	514.764	0.0355994	0.998438		FALSE
5188.25	40284.1	357	4.01823		4130.57	647.929	0.035901	1.25606		FALSE
5190.56	40292.9	296	3.33164		4325.02	552.647	0.0297667	1.20012		FALSE
5192.83	40301.7	250	2.81389		3533.81	486.967	0.0251408	1.46947		FALSE
5195.91	40313.5	242	2.72384		3111.64	479.456	0.0243363	1.66983		FALSE
5197.96	40321.4	218	2.44281		2625.6	442.508	0.0219228	1.97972		FALSE
5200.64	40331.7	221	2.47642		3650.23	331.956	0.0222245	1.42474		FALSE
5203	40340.7	194	2.17387		3102.24	464.454	0.0195093	1.67718		FALSE
5217.27	40395.5	192	2.15146		3420.46	371.581	0.0193081	1.52531		FALSE
5462.99	41327	207	2.30096		4731.25	361.544	0.0208166	1.15466		FALSE
5465.27	41335.5	230	2.55662		4569.64	405.3	0.0231295	1.196		FALSE
5467.79	41345	208	2.31207		6349.89	274.879	0.0209171	0.861084		FALSE
5470.22	41354.1	190	2.11199		4631.08	340.569	0.019107	1.1812		FALSE
5549.74	41650.8	198	2.19377		3392.33	391.265	0.0199115	1.63597		FALSE
5801.58	42577	227.25	2.53834		4395.89	405.465	0.022853	1.31977		FALSE
5803.78	42585	210.25	2.34845		4366.67	384.974	0.0211434	1.32911		FALSE
5876.02	42846.9	180.25	2.01336		4104.05	349.375	0.0181265	1.43176		FALSE
5881.03	42865	247.25	2.76173		8262.67	466.166	0.0248642	0.711758		FALSE
5883.57	42874.2	235.25	2.6277		4319.45	480.375	0.0236575	1.36211		FALSE
5892.58	42906.7	339.25	3.78936		3564.91	1086.07	0.034116	1.65294		FALSE
5896.24	42919.9	418.25	4.67177		1984.75	1523.04	0.0420605	2.97077		FALSE
5898.2	42927	422.25	4.71645		8471.73	655.933	0.0424628	0.696221		FALSE
5900.97	42937	404.25	4.51539		6717.18	822.237	0.0406527	0.878489		FALSE
5903.56	42946.3	389.25	4.34785		2716.45	826.079	0.0391442	2.17326		FALSE
5905.97	42955	416.25	4.64943		5941.85	874.303	0.0418594	0.993961		FALSE
5908.74	42965	437.25	4.884		10052.2	463.239	0.0439712	0.587805		FALSE
5911.5	42975	456.25	5.09622		4385.85	960.077	0.0458819	1.34786		FALSE
5913.96	42983.8	511.25	5.66708		4134.05	1067.11	0.0514129	1.43055		FALSE
5922.55	43014.8	883.25	9.7906		1415.78	5538.42	0.0888224	4.18325		FALSE
5939.04	43074	2631.25	29.1667		736.304	33098.1	0.264607	8.06601		FALSE
5956	43135	374.25	4.14847		5870.83	601.675	0.0376358	1.01451		FALSE
5958.23	43143	405.25	4.49209		5558.3	841.68	0.0407532	1.07195		FALSE
5960.45	43151	438.25	4.85789		4840.48	1151.16	0.0440718	1.23138		FALSE
5963.56	43162.1	434.25	4.81355		1156.73	3064.21	0.0436695	5.15551		FALSE
5974.96	43203	302.25	3.35037		10242.7	468.291	0.0303952	0.583339		FALSE
5980.17	43221.7	255.25	2.82938		4869.46	526.043	0.0256687	1.2281		FALSE
6252.32	44185.9	186	2.09241		4979.57	370.813	0.0187047	1.25559		FALSE
6257.76	44205	258	2.90238		11083	386.913	0.0259453	0.564629		FALSE
6272.6	44257	556	6.25473		3971.92	1212.96	0.0559131	1.57923		FALSE
6277.18	44273	530	5.96224		3822.21	1173.55	0.0532985	1.64229		FALSE
6280.59	44284.9	529	5.95099		15686.4	893.603	0.0531979	0.400385		FALSE
6286.65	44306.1	663	7.45843		3459.22	1444.63	0.0666734	1.81736		FALSE
6300.64	44354.9	1606	18.0667		1492.28	11936.1	0.161504	4.22216		FALSE
6303.51	44365	1871	21.0478		3948.87	5104.84	0.188154	1.59628		FALSE
6315.91	44408.2	5816	65.4272		790.326	77017.4	0.584875	7.99153		FALSE
6332.97	44467.7	937	10.5408		4058.47	1595.21	0.0942277	1.56043		FALSE
6338.7	44487.6	1048	11.7895		2508.76	2975.94	0.10539	2.52663		FALSE
6341.39	44497	1073	12.0707		5148.65	2380.68	0.107904	1.23166		FALSE
6344.03	44506.2	1012	11.3845		5355.63	2232.82	0.10177	1.18455		FALSE
6346.56	44515	940	10.5745		5444.9	1585.94	0.0945294	1.1656		FALSE
6349.42	44524.9	860	9.67458		3127.44	2439.92	0.0864843	2.03023		FALSE
6352.31	44534.9	816	9.1796		3991.16	1842.07	0.0820595	1.59159		FALSE
6363.22	44572.9	535	6.03628		3457.16	1168.84	0.0538013	1.84059		FALSE
6366.4	44583.9	493	5.5624		3452.07	1079.42	0.0495776	1.84423		FALSE
6369.54	44594.8	447	5.0434		5386.28	735.071	0.0449517	1.18255		FALSE
6371.97	44603.2	412	4.6485		4018.2	894.673	0.041432	1.58578		FALSE
6374.76	44612.9	445	5.02083		5134.58	886.37	0.0447506	1.24154		FALSE
6377.42	44622.2	402	4.53567		3962.39	853.214	0.0404264	1.60949		FALSE
6379.92	44630.8	359	4.05051		5026.79	762.41	0.0361022	1.26918		FALSE
6382.33	44639.2	317	3.57664		3169.03	540.143	0.0318785	2.01397		FALSE
6384.85	44647.9	299	3.37355		4013.85	645.194	0.0300684	1.5907		FALSE
6392.65	44675	225	2.53862		6865.04	462.007	0.0226267	0.931189		FALSE
6395.53	44685	204	2.30168		10401.9	322.286	0.0205149	0.61484		FALSE
6398.11	44693.9	204	2.30168		4468.43	512.055	0.0205149	1.43185		FALSE
6400.73	44703	193	2.17757		5609.87	293.196	0.0194087	1.14098		FALSE
6635.55	45509	186	2.0961		3651.2	313.494	0.0187047	1.81736		FALSE
6640.84	45527	238	2.6821		6273.08	397.647	0.023934	1.05862		FALSE
6643.48	45536	238	2.6821		4460.01	408.747	0.023934	1.48957		FALSE
6646.52	45546.3	250	2.81733		4372.95	551.95	0.0251408	1.51992		FALSE
6651.99	45564.9	357	4.02315		5342.53	752.944	0.035901	1.2451		FALSE
6654.34	45572.9	431	4.85709		1097.24	3523.74	0.0433427	6.0646		FALSE
6674.99	45643	207	2.36776		3584.28	559.528	0.0208166	1.8623		FALSE
6682.93	45669.9	253	2.89393		5576.67	435.618	0.0254425	1.19837		FALSE
6700.96	45731	251	2.87105		4320.09	658.222	0.0252414	1.55112		FALSE
6704.09	45741.6	237	2.71091		3161.76	525.52	0.0238335	2.12037		FALSE
6707.16	45752	237	2.71091		5721.79	407.59	0.0238335	1.17221		FALSE
6719.24	45792.9	366	4.18647		5519.13	831.291	0.0368061	1.21745		FALSE
6735.44	45847.6	840	9.6083		872.423	9818.13	0.084473	7.72038		FALSE
6742.59	45871.7	369	4.22079		4790.78	778.751	0.0371078	1.40741		FALSE
6745.33	45881	255	2.91681		5852.76	516.541	0.0256436	1.1525		FALSE
6748.43	45891.4	182	2.0818		3854.95	391.839	0.0183025	1.75059		FALSE
7177.58	47317	207	2.40929		5479.12	555.314	0.0208166	1.30999		FALSE
7193.47	47369	265	3.08436		5070.6	466.555	0.0266492	1.41866		FALSE
7205.12	47407	375	4.36466		14032	820.208	0.0377112	0.513478		FALSE
7207.85	47415.9	401	4.66728		5480.1	922.527	0.0403258	1.31528		FALSE
7210.8	47425.5	446	5.19103		3968.83	1047.91	0.0448512	1.81686		FALSE
7213.68	47434.9	503	5.85446		6263.5	1140.52	0.0505833	1.1517		FALSE
7219.4	47453.6	640	7.44902		2243.13	3132.97	0.0643604	3.21845		FALSE
7225.34	47473	855	9.95142		1786.36	4184.51	0.0859815	4.04473		FALSE
7228.03	47481.8	912	10.6149		5217.9	2152.82	0.0917136	1.38524		FALSE
7231.01	47491.5	890	10.3588		5250.32	2125.24	0.0895012	1.37725		FALSE
7233.92	47501	930	10.8244		6642.06	1647.98	0.0935237	1.08911		FALSE
7239.7	47519.8	1058	12.3142		5058.81	5284.39	0.106396	1.43111		FALSE
7242.97	47530.4	1113	12.9543		4669.83	1995.74	0.111927	1.55101		FALSE
7256.6	47574.8	2028	23.6041		1023.6	21081.5	0.203942	7.08929		FALSE
7269.76	47617.6	6228	72.4883		729.965	99354.1	0.626307	9.95905		FALSE
7288.88	47679.7	1214	14.1299		3255.87	4358.41	0.122084	2.23868		FALSE
7292.82	47692.5	1146	13.3384		4015.59	2792.12	0.115245	1.81613		FALSE
7295.43	47701	1104	12.8496		8818.1	1998.9	0.111022	0.827324		FALSE
7297.39	47707.3	1057	12.3025		4796.39	2525.26	0.106295	1.52143		FALSE
7307.75	47741	922	10.7312		11170.7	1655.86	0.0927192	0.65419		FALSE
7321.73	47786.2	609	7.09759		6021.65	1430.26	0.061243	1.2159		FALSE
7324.42	47795	586	6.82953		7397.1	1690.68	0.05893	0.990174		FALSE
7327.51	47805	544	6.34005		6779.2	987.854	0.0547064	1.08088		FALSE
7343.54	47856.9	344	4.00915		5559.64	802.952	0.0345937	1.32087		FALSE
7346.05	47865	343	3.99749		4831.94	598.791	0.0344932	1.52031		FALSE
7349.13	47874.9	326	3.79937		5814.92	732.521	0.0327836	1.26384		FALSE
7352.03	47884.3	324	3.77606		5041.55	721.977	0.0325825	1.45829		FALSE
7354.9	47893.6	298	3.47304		5200.07	645.01	0.0299678	1.41438		FALSE
7357.81	47903	304	3.54297		5972.76	491.807	0.0305712	1.23189		FALSE
7360.89	47913	270	3.14671		6529.74	544.201	0.0271521	1.12729		FALSE
7363.66	47921.9	229	2.66888		4953.67	524.474	0.023029	1.4865		FALSE
7366.47	47931	234	2.72715		9586.51	523.372	0.0235318	0.768421		FALSE
7370.19	47943	221	2.57564		4387.28	388.836	0.0222245	1.6799		FALSE
7372.66	47951	204	2.37752		5217.64	473.678	0.0205149	1.41303		FALSE
7375.87	47961.3	191	2.22601		4044.63	453.452	0.0192076	1.82362		FALSE
7378.86	47971	186	2.16774		5848.52	407.545	0.0187047	1.26166		FALSE
7381.96	47981	187	2.17939		6912.71	375.201	0.0188053	1.06788		FALSE
7391.26	48011	192	2.23766		6309.19	358.62	0.0193081	1.17151		FALSE
7399.95	48039	180	2.09781		5023.49	348.79	0.0181014	1.47307		FALSE
7414.45	48085.7	173	2.01623		4773.64	385.309	0.0173974	1.55321		FALSE
7554.01	48532.9	332	3.92938		1467.62	2370.89	0.033387	5.14711		FALSE
7556.71	48541.5	318	3.76368		4167.53	1429.27	0.0319791	1.81323		FALSE
7562.22	48559	186	2.2014		17368.3	334.806	0.0187047	0.435403		FALSE
8305.44	50873	193	2.45648		5800.43	447.42	0.0194087	1.43187		FALSE
8308.73	50883	199	2.53284		7301.43	363.178	0.0200121	1.13796		FALSE
8311.01	50889.9	212	2.6983		5022.83	535.315	0.0213194	1.65465		FALSE
8331.11	50951	390	4.96386		4343.14	956.053	0.0392196	1.91822		FALSE
8337.03	50969	468	6.05689		3266.85	2518.86	0.0470636	2.55201		FALSE
8340.51	50979.6	508	6.57457		4760.24	1258.63	0.0510861	1.75212		FALSE
8374.98	51084.1	835	10.8066		4362.6	4050.91	0.0839702	1.91972		FALSE
8377.88	51092.9	912	11.8032		5107.92	2325.39	0.0917136	1.64018		FALSE
8380.55	51101	980	12.6832		4918.67	2510.06	0.0985519	1.70382		FALSE
8384.5	51113	1008	13.0456		4910.36	2600.61	0.101368	1.70751		FALSE
8386.8	51119.9	1060	13.7186		5849.52	2075.08	0.106597	1.43376		FALSE
8396.98	51150.7	1663	21.5227		736.316	28596.5	0.167237	11.404		FALSE
8424.85	51235	399	5.16389		5559.69	768.409	0.0401247	1.51534		FALSE
8427.5	51243	376	4.86622		5454.45	954.983	0.0378117	1.54507		FALSE
8430.8	51253	374	4.84034		7335.27	915.601	0.0376106	1.14935		FALSE
8434.12	51263	370	4.78857		8611.11	867.292	0.0372084	0.979446		FALSE
8440.08	51281	304	3.93439		5878.44	1113.94	0.0305712	1.43577		FALSE
8454.47	51324.4	212	2.74372		3839.76	540.418	0.0213194	2.20182		FALSE
8457.49	51333.5	214	2.7696		4083.51	529.733	0.0215205	2.07113		FALSE
8460.64	51343	200	2.58841		5905.84	370.212	0.0201126	1.43259		FALSE
8464.01	51353.2	171	2.21309		4484.26	423.305	0.0171963	1.88749		FALSE
8467.22	51362.8	171	2.21309		6088.84	389.788	0.0171963	1.39061		FALSE
8469.93	51371	186	2.40723		6834	307.93	0.0187047	1.23938		FALSE
8472.92	51380	163	2.10956		5566.61	370.361	0.0163918	1.5221		FALSE
8476.56	51391	161	2.08367		9010.31	266.953	0.0161907	0.940762		FALSE
8479.23	51399	157	2.03191		6291.13	325.063	0.0157884	1.34781		FALSE
8809.81	52385	196	2.68188		11351.7	361.604	0.0197104	0.776079		FALSE
8812.52	52393	221	3.02396		4120.56	424.939	0.0222245	2.13867		FALSE
8824.35	52427.9	280.5	3.8381		5934.34	552.388	0.028208	1.487		FALSE
8827.42	52437	299.75	4.1015		4033.56	767.933	0.0301438	2.18849		FALSE
8831	52447.6	318	4.35122		4508.5	808.902	0.0319791	1.95874		FALSE
8833.52	52455	351	4.80276		9846.26	675.395	0.0352977	0.897145		FALSE
8836.91	52465	386	5.28167		5902.3	962.596	0.0388174	1.4972		FALSE
8839.62	52473	434	5.93846		9713.35	792.086	0.0436444	0.910049		FALSE
8843.01	52483	436	5.96582		6391.54	1070.51	0.0438455	1.38355		FALSE
8846.74	52494	494	6.75944		5160.42	1259.29	0.0496782	1.71435		FALSE
8849.79	52503	593	8.11407		7283.52	1128.35	0.059634	1.21504		FALSE
8852.51	52511	626	8.56561		5390.25	1591.19	0.0629525	1.64232		FALSE
8855.85	52520.8	602	8.23721		6073.22	1492.97	0.060539	1.45818		FALSE
8858.71	52529.3	477	6.52683		5718.15	1196.29	0.0479686	1.54923		FALSE
8862.25	52539.7	389	5.32272		6548.08	760.496	0.0391191	1.35341		FALSE
8865.37	52548.9	322	4.40595		6892.66	636.603	0.0323813	1.28621		FALSE
8867.44	52555	301	4.18446		4567.63	774.633	0.0302695	1.94136		FALSE
8876.96	52583	258	3.58668		3959.71	514.982	0.0259453	2.24182		FALSE
8880.01	52592	262	3.64228		5083.96	677.39	0.0263475	1.74667		FALSE
8883.07	52601	308	4.28177		13939.8	554.667	0.0309735	0.637245		FALSE
8886.19	52610.2	322	4.47639		6535.46	791.448	0.0323813	1.35969		FALSE
8889.19	52619	326	4.532		6082.35	823.692	0.0327836	1.46147		FALSE
8892.58	52629	337	4.68492		8251.24	824.602	0.0338898	1.07773		FALSE
8895.97	52638.9	296	4.11495		7534.34	1409.98	0.0297667	1.18072		FALSE
8901.85	52656.2	238	3.30864		7475.67	466.697	0.023934	1.19078		FALSE
8905.51	52667	229	3.18352		7477.28	704.778	0.023029	1.19101		FALSE
8910.96	52683	205	2.84988		8936.55	403.375	0.0206154	0.997137		FALSE
8913.89	52691.6	213	2.96109		6406.07	419.778	0.02142	1.39148		FALSE
8916.41	52699	237	3.29474		9131.68	438.228	0.0238335	0.976426		FALSE
8919.79	52708.9	241	3.35034		6884.96	571.146	0.0242357	1.29555		FALSE
8922.54	52717	233	3.23913		6044.96	438.89	0.0234312	1.47603		FALSE
8925.92	52726.9	254	3.53107		6625.45	573.491	0.025543	1.34722		FALSE
8928.89	52735.6	228	3.16962		5039.29	580.567	0.0229284	1.77185		FALSE
8932.43	52746	246	3.41985		5241.95	610.698	0.0247385	1.70403		FALSE
8935.71	52755.6	273	3.7952		5900.47	511.811	0.0274537	1.5144		FALSE
8938.87	52764.9	295	4.10104		6237.95	674.789	0.0296661	1.43298		FALSE
8941.91	52773.8	278	3.86471		5805.75	697.376	0.0279566	1.54018		FALSE
8945.28	52783.7	301	4.18446		6308.18	745.438	0.0302695	1.41804		FALSE
8948.44	52793	309	4.29567		5522.73	771.838	0.031074	1.6203		FALSE
8952.06	52803.6	303	4.21226		5787.13	595.44	0.0304706	1.54689		FALSE
8955.25	52812.9	324	4.5042		7123.32	797.945	0.0325825	1.25717		FALSE
8958	52821	321	4.46249		4542.71	633.782	0.0322808	1.97195		FALSE
8961.85	52832.3	373	5.18539		5123.3	929.877	0.0375101	1.74923		FALSE
8965.2	52842.1	378	5.2549		6226.21	985.588	0.0380129	1.43991		FALSE
8967.54	52849	387	5.38001		3123.92	1737.62	0.0389179	2.87061		FALSE
8973.1	52865.2	247	3.43376		6073.83	754.237	0.0248391	1.47734		FALSE
8977.11	52877	213	2.96109		8607.74	501.389	0.02142	1.04291		FALSE
8979.84	52884.9	174	2.41892		5846.14	317.018	0.017498	1.53603		FALSE
8983.21	52894.8	171	2.37722		4734.53	399.273	0.0171963	1.89738		FALSE
8986	52903	150	2.08528		4731.98	285.337	0.0150845	1.899		FALSE
9277.49	53749	147	2.09902		6016.74	270.1	0.0147828	1.54195		FALSE
9280.36	53757.2	150	2.14186		4601.53	392.912	0.0150845	2.0168		FALSE
9287.66	53778.2	176	2.51311		6264.59	351.299	0.0176991	1.48256		FALSE
9290.9	53787.6	201	2.87009		5152.68	518.492	0.0202132	1.80312		FALSE
9300.85	53816.2	291	4.1552		6410.67	751.377	0.0292639	1.45084		FALSE
9303.21	53823	276	3.94101		5368.04	562.611	0.0277554	1.73308		FALSE
9307.05	53834	279	3.98385		5498.01	743.589	0.0280571	1.6928		FALSE
9310.57	53844.1	295	4.21232		6459.79	771.931	0.0296661	1.44131		FALSE
9314.32	53854.9	315	4.4979		7819.74	623.734	0.0316774	1.19113		FALSE
9320.61	53873	342	4.88343		10202.9	892.814	0.0343926	0.913523		FALSE
9324.09	53883	375	5.35464		9902.41	952.676	0.0377112	0.941598		FALSE
9330.36	53901	401	5.72589		5185.1	1082.72	0.0403258	1.79946		FALSE
9334.16	53911.9	420	5.9972		6454.5	865.285	0.0422365	1.44615		FALSE
9344.24	53940.8	627	8.95296		2357.52	3493.98	0.0630531	3.96358		FALSE
9346.62	53947.7	638	9.11003		6547.53	1709.38	0.0641593	1.4275		FALSE
9349.84	53956.9	613	8.75305		2664.46	2987.22	0.0616452	3.50909		FALSE
9356.44	53975.8	454	6.48268		5644.05	1206.04	0.0456557	1.65775		FALSE
9359.63	53985	433	6.18282		10549.5	841.094	0.0435438	0.887207		FALSE
9363.12	53995	422	6.02575		11446.6	812.964	0.0424377	0.817981		FALSE
9366.17	54003.7	399	5.69734		6666.32	1039.14	0.0401247	1.405		FALSE
9369.41	54013	399	5.69734		10683.9	786.276	0.0401247	0.876962		FALSE
9372.64	54022.2	400	5.71162		4827.78	1321.1	0.0402253	1.9414		FALSE
9376.35	54032.9	400	5.71162		3553.08	1351.71	0.0402253	2.63893		FALSE
9379.88	54043	431	6.15427		6950.02	866.094	0.0433427	1.34962		FALSE
9383.36	54053	429	6.12571		4480.2	1173.53	0.0431416	2.09441		FALSE
9387.56	54065	453	6.4684		5770.92	1192.44	0.0455551	1.6267		FALSE
9389.96	54071.9	465	6.63975		5201.8	1259.09	0.0467619	1.80514		FALSE
9394.5	54084.9	477	6.8111		4744.18	1294.7	0.0479686	1.98022		FALSE
9400.13	54100.9	519	7.41082		5806.81	1051.82	0.0521923	1.61881		FALSE
9403.07	54109.4	546	7.79636		4725.72	1493.32	0.0549075	1.98976		FALSE
9406.59	54119.4	578	8.25328		5125.89	1569.68	0.0581255	1.83511		FALSE
9409.44	54127.6	584	8.33896		4661.68	1610.17	0.0587289	2.01847		FALSE
9412.03	54135	646	9.22426		8870.78	1668.62	0.0649638	1.06102		FALSE
9415.99	54146.3	666	9.50984		3517.35	1832.31	0.0669751	2.67701		FALSE
9418.91	54154.6	721	10.5137		4549.48	1981.92	0.072506	2.07033		FALSE
9422.26	54164.2	771	11.2428		5200.37	1585.9	0.0775342	1.81184		FALSE
9425.97	54174.8	843	12.2927		5053.3	2263.38	0.0847747	1.86531		FALSE
9429.48	54184.8	887	12.9343		4506.47	2427.11	0.0891995	2.09243		FALSE
9432.32	54192.9	980	14.2905		5857.38	1995.09	0.0985519	1.61033		FALSE
9435.81	54202.9	1039	15.1508		4219.63	3522.86	0.104485	2.23617		FALSE
9439.33	54213	1132	16.507		6919.46	2296.37	0.113837	1.36417		FALSE
9442.14	54221	1214	17.7027		8756.73	3236.88	0.122084	1.07827		FALSE
9445.88	54231.7	1274	18.5776		6420.74	4306.55	0.128117	1.47115		FALSE
9449.14	54241	1383	20.1671		6567.51	3716.08	0.139079	1.43877		FALSE
9452.65	54251	1524	22.2232		7723.1	3056.97	0.153258	1.22394		FALSE
9456.13	54260.9	1602	23.3606		4874.75	4300.98	0.161102	1.93982		FALSE
9459.29	54269.9	1722	25.1104		6035.29	4640.76	0.17317	1.56733		FALSE
9462.78	54279.9	1842	26.8603		5628.54	5023.48	0.185237	1.68121		FALSE
9472.99	54309	2419	35.2742		1959.8	19539.6	0.243262	4.83366		FALSE
9475.75	54316.8	2625	38.2781		6156.18	7140.93	0.263978	1.53922		FALSE
9478.61	54325	2709	39.503		4338.93	7498.87	0.272426	2.18455		FALSE
9481.82	54334.1	2778	40.5091		6777.73	7688.36	0.279364	1.39897		FALSE
9484.92	54343	2777	40.4946		7866.2	7646.48	0.279264	1.20578		FALSE
9488.19	54352.3	2689	39.2113		1035.6	37952.7	0.270414	9.162		FALSE
9507.4	54407	1219	17.7756		7526.49	2512.97	0.122586	1.26319		FALSE
9513.74	54425	1087	15.8508		5118.14	3000.5	0.109312	1.85883		FALSE
9517.25	54435	1060	15.4571		6657.21	2894.6	0.106597	1.42962		FALSE
9521.44	54446.9	1023	14.9175		6059.93	2767.45	0.102876	1.57121		FALSE
9524.96	54456.9	971	14.1592		7792.91	2017.48	0.0976468	1.22226		FALSE
9527.26	54463.4	930	13.5614		4569.67	2579.89	0.0935237	2.08489		FALSE
9530.92	54473.8	893	13.0218		6365	2432.44	0.0898029	1.4974		FALSE
9534.57	54484.2	842	12.2781		7500.06	1749.47	0.0846742	1.27127		FALSE
9536.93	54490.9	808	11.7824		1767.52	5302.85	0.081255	5.39565		FALSE
9565.15	54571	413	6.02242		8064.74	1103.55	0.0415326	1.18605		FALSE
9571.5	54589	368	5.36622		7358.86	974.514	0.0370072	1.30068		FALSE
9575.03	54599	353	5.14749		8947.6	699.32	0.0354988	1.07012		FALSE
9578.54	54608.9	327	4.76835		3864.58	1100.32	0.0328842	2.47854		FALSE
9588.44	54637	272	3.96634		9053.4	714.591	0.0273532	1.0591		FALSE
9593.38	54651	241	3.51429		7244.52	491.818	0.0242357	1.32423		FALSE
9596.91	54661	225	3.28098		4724.51	566.351	0.0226267	2.0313		FALSE
9599.74	54669	224	3.2664		9591.63	417.533	0.0225261	1.00085		FALSE
9603.27	54679	218	3.1789		10061.7	399.05	0.0219228	0.954435		FALSE
9606.34	54687.7	199	3.00099		4948.89	521.111	0.0200121	1.94111		FALSE
9609.63	54697	182	2.74462		5480.16	566.733	0.0183025	1.75353		FALSE
9613.17	54707	184	2.77478		6736.19	345.447	0.0185036	1.42709		FALSE
9616.47	54716.3	183	2.7597		6569.56	439.876	0.0184031	1.46379		FALSE
9620.21	54726.9	171	2.57874		5825.14	424.618	0.0171963	1.6515		FALSE
9626.6	54745	160	2.41285		5118.11	303.239	0.0160901	1.88089		FALSE
9742.68	55072.1	152	2.29221		6747.65	295.439	0.0152856	1.44386		FALSE
9746.53	55083	163	2.45809		9389.03	406.773	0.0163918	1.03808		FALSE
9749.38	55091	218	3.28751		7093.55	423.949	0.0219228	1.3744		FALSE
9758.88	55117.7	485	7.31396		1750.19	3440.54	0.0487731	5.57588		FALSE
9761.47	55124.9	474	7.14808		4937.14	1280.98	0.0476669	1.97715		FALSE
9764.51	55133.5	413	6.22818		5314.07	1072.29	0.0415326	1.83748		FALSE
9767.89	55143	309	4.65982		7750.64	602.337	0.031074	1.26027		FALSE
9771.44	55152.9	236	3.55896		6159.55	606.867	0.0237329	1.58639		FALSE
9774.62	55161.8	182	2.74462		5593.03	465.513	0.0183025	1.74764		FALSE
9778.1	55171.6	165	2.48826		5617.92	393.759	0.0165929	1.74052		FALSE
9781.79	55182	136	2.05093		5536.34	268.218	0.0136766	1.76683		FALSE
9784.99	55190.9	137	2.06601		7123.71	301.994	0.0137772	1.37358		FALSE
10012.4	55825	142	2.18811		8275.44	235.907	0.01428	1.20989		FALSE
10016	55835	146	2.24974		6735.34	306.225	0.0146822	1.48708		FALSE
10019.6	55844.9	155	2.38843		7127.59	279.556	0.0155873	1.40574		FALSE
10022.5	55853	177	2.72743		9247.13	348.093	0.0177997	1.08385		FALSE
10026.1	55863	181	2.78907		11798.7	311.862	0.0182019	0.849763		FALSE
10029.4	55872.1	174	2.6812		6425.61	428.011	0.017498	1.56085		FALSE
10032.6	55881	193	2.97398		6677.1	358.81	0.0194087	1.50254		FALSE
10035.5	55888.9	184	2.8353		5521.09	460.473	0.0185036	1.81766		FALSE
10038.7	55897.9	168	2.58875		3846.24	358.653	0.0168946	2.61001		FALSE
10042.3	55907.8	191	2.94316		5514.73	516.237	0.0192076	1.82099		FALSE
10044.9	55915	210	3.23593		4721.07	428.137	0.0211183	2.12767		FALSE
10048.5	55925	234	3.60576		6757.65	612.283	0.0235318	1.48698		FALSE
10055.8	55945.3	281	4.32999		4723.51	957.231	0.0282582	2.12889		FALSE
10059.5	55955.4	306	4.71522		4393.16	864.507	0.0307723	2.28981		FALSE
10067.7	55978.2	413	6.364		4149.36	1577.8	0.0415326	2.42634		FALSE
10070.6	55986	478	7.3656		4237.6	1320.06	0.0480692	2.37648		FALSE
10073.8	55995	517	7.96656		6327.38	1401.31	0.0519912	1.5921		FALSE
10077	56003.8	480	7.39642		5441.37	1314.9	0.0482703	1.85192		FALSE
10087.6	56033	272	4.19131		9839.69	644.423	0.0273532	1.02519		FALSE
10091.2	56043	228	3.5133		9637.49	542.501	0.0229284	1.04708		FALSE
10094.4	56051.8	193	2.97398		6853.62	383.273	0.0194087	1.47285		FALSE
10097.5	56060.3	174	2.6812		5515.26	537.161	0.017498	1.83082		FALSE
10101.3	56070.9	158	2.43466		8357.2	297.262	0.015889	1.2087		FALSE
10104.2	56079	157	2.41925		10270.1	328.113	0.0157884	0.983846		FALSE
10107.8	56089	133	2.04943		9243.36	618.934	0.0133749	1.09353		FALSE
10257	56499	142	2.1944		8990.88	444.001	0.01428	1.14082		FALSE
10259.9	56506.9	149	2.30257		6603.27	305.05	0.0149839	1.55376		FALSE
10262.8	56515	177	2.73527		4205.84	574.507	0.0177997	2.44013		FALSE
10284	56573	348	5.37782		11461.8	722.417	0.034996	0.897246		FALSE
10289.1	56586.8	376	5.81051		4943.74	1299.05	0.0378117	2.08123		FALSE
10291.3	56593	428	6.61409		7764.67	1173.66	0.043041	1.3254		FALSE
10298.9	56613.8	497	7.68039		5759.54	1737.63	0.0499799	1.78815		FALSE
10300.8	56619	498	7.69584		8190.93	1065.16	0.0500805	1.25759		FALSE
10304.8	56629.7	534	8.25217		6223.65	1505.06	0.0537007	1.65574		FALSE
10308.1	56639	597	9.22574		6034.95	1657.31	0.0600362	1.70808		FALSE
10311.3	56647.7	595	9.19483		4982.54	1282.01	0.0598351	2.0695		FALSE
10315.2	56658.2	666	10.292		6142.59	1834.01	0.0669751	1.67929		FALSE
10318.6	56667.5	735	11.3583		5398.82	2062.16	0.0739139	1.91127		FALSE
10332.2	56704.6	1045	16.1489		1927.89	11400.5	0.105088	5.35932		FALSE
10338.4	56721.6	1281	19.7959		2298.6	7861.96	0.128821	4.4977		FALSE
10340.8	56728	1314	20.3059		4974.53	3765.93	0.13214	2.07874		FALSE
10344.1	56737.2	1197	18.4978		4931.73	3367.42	0.120374	2.09746		FALSE
10348	56747.6	1022	15.7935		6659.73	3329.99	0.102776	1.55381		FALSE
10351.5	56757.2	799	12.3473		6006.4	4321.27	0.08035	1.72341		FALSE
10358	56775.1	532	8.22126		9019.28	1462.03	0.0534996	1.14843		FALSE
10361.7	56785	472	7.29405		7145.24	990.406	0.0474658	1.45015		FALSE
10365.3	56795	433	6.69136		8953.37	910.182	0.0435438	1.1577		FALSE
10368.5	56803.6	403	6.22776		4791.57	1356.08	0.040527	2.1639		FALSE
10371.9	56813	370	5.86525		7698.7	753.839	0.0372084	1.34723		FALSE
10375.5	56822.8	345	5.46895		5164.24	734.121	0.0346943	2.00911		FALSE
10378.5	56831	339	5.37384		9611.8	703.656	0.0340909	1.07977		FALSE
10380.7	56837	336	5.32628		10909.7	675.106	0.0337892	0.951513		FALSE
10384.4	56847	313	4.96169		6846.87	837.704	0.0314763	1.51667		FALSE
10387.8	56856.1	289	4.58124		3734.16	1006.93	0.0290628	2.78182		FALSE
10391.3	56865.6	276	4.37516		7368.86	583.397	0.0277554	1.41016		FALSE
10394.7	56875	274	4.34346		3326.47	923.921	0.0275543	3.12485		FALSE
10398.4	56885	267	4.23249		4664.87	559.618	0.0268504	2.22908		FALSE
10402	56895	275	4.35931		8463.65	682.865	0.0276549	1.22903		FALSE
10405.3	56903.9	251	3.97886		3063.59	1050.59	0.0252414	3.39646		FALSE
10413.1	56925	253	4.01056		5234.92	487.72	0.0254425	1.98916		FALSE
10416.8	56935	237	3.75693		4019.15	649.51	0.0238335	2.59179		FALSE
10419.7	56943	233	3.69352		4542.26	480.974	0.0234312	2.29395		FALSE
10423.4	56953	242	3.83619		4815.94	747.888	0.0243363	2.16435		FALSE
10427.1	56962.9	210	3.32893		3936.67	722.005	0.0211183	2.6487		FALSE
10433.7	56981	192	3.04359		4959.1	605.99	0.0193081	2.10395		FALSE
10438.6	56994.2	152	2.40951		6442.15	319.008	0.0152856	1.62035		FALSE
10441.3	57001.7	136	2.15588		6072.7	336.856	0.0136766	1.71939		FALSE
11092.4	58742.9	138	2.36743		7377.15	443.181	0.0138777	1.50362		FALSE
11095.5	58751	145	2.48752		13188.5	279.296	0.0145817	0.8413		FALSE
11098.9	58760	130	2.23019		2551.03	452.756	0.0130732	4.35076		FALSE
11102.3	58769	129	2.21303		5569.21	255.174	0.0129726	1.99352		FALSE
12602.4	62594.9	107	2.06059		8188.54	294.274	0.0107603	1.53903		FALSE

## Sheet: ICDC_7-1_0_H1_1
Spectrum: ICDC 7-1\0_H1\1 1SLin, "Baseline subt." (D:\Data\BioTyperRealTimeProcessing\China CDC\20121015leizhihelindanbaojun\ICDC 7-1\0_H1\1)
m/z	time	Intens.	SN	Quality Fac.	Res.	Area	Rel. Intens.	FWHM	Chi^2	Bk. Peak
2531.45	28261	468.5	4.30083		4162.88	468.389	0.0434143	0.6081		FALSE
2532.76	28268.2	372.5	3.41955		1538.06	768.494	0.0345183	1.64672		FALSE
3142.69	31441	246	2.17141		2750.51	274.534	0.022796	1.14258		FALSE
3144.86	31451.7	309	2.7275		3206.73	440.367	0.028634	0.980707		FALSE
3146.95	31462	375	3.31007		2891.2	560.882	0.03475	1.08846		FALSE
3154.51	31499.3	2078	18.3422		534.554	17880.4	0.192561	5.90121		FALSE
3164.7	31549.5	502	4.43109		3050.27	778.191	0.0465186	1.03752		FALSE
3169.06	31570.9	375	3.31007		2196.72	560.597	0.03475	1.44263		FALSE
3170.7	31579	313	2.76281		3016.05	469.838	0.0290046	1.05128		FALSE
3174.37	31597	247	2.18024		3260.16	358.738	0.0228886	0.973685		FALSE
3363.99	32514.9	249	2.09811		3323.34	410.616	0.023074	1.01223		FALSE
3491.84	33119.4	289	2.42499		1383.82	874.969	0.0267806	2.52333		FALSE
3623.18	33729	277	2.24234		4419.43	424.795	0.0256686	0.819829		FALSE
3625.65	33740.3	361	2.92232		2941.47	434.26	0.0334526	1.2326		FALSE
3631.79	33768.5	1759	14.2392		665.784	12492.1	0.163001	5.45491		FALSE
3639.73	33805	398	3.22184		4193.27	583.774	0.0368813	0.867993		FALSE
3641.91	33815	324	2.62281		4518.93	372.807	0.030024	0.805923		FALSE
3643.87	33823.9	249	2.01567		3173.75	395.811	0.023074	1.14813		FALSE
4158.67	36107	389	2.88698		6203.84	507.098	0.0360473	0.670338		FALSE
4160.07	36113	414	3.07252		4573.28	716.165	0.038364	0.909647		FALSE
4178.72	36192.9	1011	7.50317		3483.68	1840.28	0.0936859	1.19951		FALSE
4180.13	36199	1016	7.54028		9677.7	1390.6	0.0941493	0.431934		FALSE
4184.53	36217.8	1202	8.92069		4497.48	2135.16	0.111385	0.930415		FALSE
4189.47	36239	1613	11.9709		1520.03	6687.25	0.149471	2.75618		FALSE
4195.73	36265.7	3829	28.4171		748.741	36243	0.35482	5.60372		FALSE
4207.28	36315.1	902	6.69423		6901.65	1187.12	0.0835853	0.609605		FALSE
4209.24	36323.4	766	5.6849		3216.43	3091.33	0.0709826	1.30867		FALSE
4214.32	36345.1	600	4.45292		1441.57	3090.5	0.0556	2.92343		FALSE
4273.11	36595	285	2.09417		7877.24	419.309	0.02641	0.542463		FALSE
4275.92	36606.9	287	2.10887		3298	496.356	0.0265953	1.29652		FALSE
4289.44	36664.1	1271	9.33927		624.557	10717.4	0.117779	6.86798		FALSE
4422.64	37223	464.25	3.35646		3553.21	1203.42	0.0430205	1.24469		FALSE
4424.83	37232.1	475	3.43418		2442.79	1204.41	0.0440166	1.81138		FALSE
4669.97	38238.8	401.5	2.81108		928.23	2354.52	0.0372056	5.03105		FALSE
4716.5	38426.9	455.5	3.18916		2493.26	1528.31	0.0422096	1.8917		FALSE
4719.57	38439.3	512.5	3.58825		3147.07	1169.57	0.0474916	1.49967		FALSE
4721.48	38447	598.5	4.19037		8036.64	568.851	0.055461	0.587494		FALSE
4727.34	38470.6	807.5	5.65367		3484.87	1473.65	0.0748283	1.35653		FALSE
4728.43	38475	914.5	6.40283		15034.4	1321.86	0.0847436	0.314508		FALSE
4737.3	38510.7	2528.5	17.7032		892.004	18155.4	0.234307	5.31085		FALSE
4740.95	38525.4	2445.5	17.1221		992.298	15956.5	0.226616	4.77775		FALSE
4749.8	38561	945.5	6.61988		6529.5	1306.91	0.0876163	0.727437		FALSE
4752.28	38570.9	876.5	6.13678		5199.3	1538.56	0.0812223	0.914024		FALSE
4754.47	38579.7	721.5	5.05155		4927.93	1033.58	0.0668589	0.964801		FALSE
4756.77	38588.9	676.5	4.73648		6011.77	1216.2	0.062689	0.791243		FALSE
4758.99	38597.9	596.5	4.17637		4251.65	1094.86	0.0552756	1.11933		FALSE
4761.26	38607	544.5	3.81229		4999.46	766.176	0.050457	0.952355		FALSE
4763.75	38617	556.5	3.89631		5354.43	921.809	0.051569	0.889683		FALSE
4766.08	38626.3	468.5	3.28018		4311.18	806.977	0.0434143	1.10552		FALSE
4768.44	38635.8	419.5	2.93711		4346.02	711.212	0.0388736	1.0972		FALSE
4770.92	38645.7	366.5	2.56603		4175.22	631.652	0.0339623	1.14267		FALSE
4773.23	38655	323.5	2.26497		4364.08	444.938	0.0299776	1.09375		FALSE
4775.71	38664.9	304.5	2.13194		5055.52	502.237	0.028217	0.944653		FALSE
4782.71	38693	359.5	2.51702		4539.53	538.498	0.0333136	1.05357		FALSE
4876.8	39067.9	545.5	3.79379		1569.59	1940.78	0.0505496	3.10705		FALSE
5001.4	39559	358.5	2.48319		3869.47	672.009	0.033221	1.29253		FALSE
5004.44	39570.9	423.5	2.93342		3916.36	769.214	0.0392443	1.27783		FALSE
5006.33	39578.3	469.5	3.25205		4215.18	689.941	0.043507	1.18769		FALSE
5008.55	39587	563.5	3.90315		6031.18	1036.96	0.0522176	0.830444		FALSE
5014.66	39610.9	681.5	4.72049		2734.15	2233.49	0.0631523	1.83408		FALSE
5017.2	39620.8	734.5	5.0876		4540.92	1429.45	0.0680636	1.10489		FALSE
5024.82	39650.6	1351.5	9.36132		1689.21	7369.47	0.125239	2.97467		FALSE
5026.71	39658	1459.5	10.1094		4053.53	3558.04	0.135247	1.24008		FALSE
5029.51	39668.9	1421.5	9.84619		3159.61	2884.76	0.131726	1.59181		FALSE
5032.4	39680.2	1580.5	10.9475		3825.64	3110.76	0.14646	1.31544		FALSE
5034.31	39687.6	1732.5	12.0004		1763.86	8066.15	0.160545	2.85414		FALSE
5041.83	39717	1328.5	9.20201		5797.35	1997.2	0.123108	0.869678		FALSE
5044.36	39726.9	1405.5	9.73536		4698.57	2114.73	0.130243	1.07359		FALSE
5052.33	39757.9	1930.5	13.3718		1274.42	13011.1	0.178893	3.96442		FALSE
5054.14	39765	1994.5	13.8151		5501.7	3026.29	0.184824	0.91865		FALSE
5068.3	39820.1	6136.5	42.2533		668.411	69260.4	0.568649	7.58261		FALSE
5085.18	39885.7	861.5	5.93192		4879.37	2122.38	0.0798323	1.04218		FALSE
5087.55	39895	950.5	6.54473		5267.49	1418.97	0.0880796	0.96584		FALSE
5089.91	39904.1	1009.5	6.95098		4381.88	2004.42	0.0935469	1.16158		FALSE
5092.19	39913	1009.5	6.95098		6306.48	2357.23	0.0935469	0.807454		FALSE
5104.2	39959.5	558.5	3.84559		3802.65	1122.72	0.0517543	1.34227		FALSE
5119.03	40017	373.5	2.57176		3580.04	715.985	0.034611	1.42988		FALSE
5132.95	40070.9	412.5	2.8403		3327.49	619.613	0.038225	1.54259		FALSE
5134.54	40077	410.5	2.82653		3148.02	822.853	0.0380396	1.63104		FALSE
5146.03	40121.4	706.5	4.86465		1794.8	2661.53	0.065469	2.86719		FALSE
5148.52	40131	745.5	5.13319		5275.97	1468.71	0.0690829	0.975844		FALSE
5151.09	40140.9	767.5	5.28467		3446.08	1172.8	0.0711216	1.49477		FALSE
5153.33	40149.5	828.5	5.70469		3741.63	1652.72	0.0767743	1.3773		FALSE
5155.77	40159	963.5	6.63425		4939.1	1424.14	0.0892843	1.04387		FALSE
5158.35	40168.9	1148.5	7.90808		4795.24	2165.62	0.106428	1.07572		FALSE
5160.63	40177.7	1329.5	9.15436		4024.79	2616.74	0.1232	1.28221		FALSE
5167.79	40205.3	3243.5	22.3333		920.381	29068.8	0.300564	5.61484		FALSE
5176.13	40237.4	1153.5	7.9425		1489.66	6255	0.106891	3.4747		FALSE
5186.1	40275.8	660.5	4.54792		4180.03	1283.18	0.0612063	1.24068		FALSE
5188.19	40283.8	587.5	4.04527		2837.33	1440.74	0.0544416	1.82854		FALSE
5191.09	40295	536.5	3.69411		6358.74	775.883	0.0497156	0.81637		FALSE
5198.05	40321.7	394.5	2.63804		4081.42	779.161	0.036557	1.27359		FALSE
5203.04	40340.9	370.5	2.47756		4373.88	699.188	0.034333	1.18957		FALSE
5205.14	40349	334.5	2.23682		4362.63	491.71	0.030997	1.19312		FALSE
5208.25	40360.9	329.5	2.20339		4258.89	767.298	0.0305336	1.22291		FALSE
5210.36	40369	352.5	2.35719		7787.26	525.574	0.032665	0.669088		FALSE
5212.44	40377	408.5	2.73166		9410.77	572.376	0.0378543	0.55388		FALSE
5800.51	42573.1	529	3.32228		1072.01	3788.74	0.0490206	5.41089		FALSE
5923.98	43019.9	478	2.95132		3848.85	1008.67	0.0442946	1.53915		FALSE
5926.51	43029	478	2.95132		3623.56	770.035	0.0442946	1.63555		FALSE
5929.77	43040.7	534	3.29708		4438.95	1117.19	0.049484	1.33585		FALSE
5936.5	43064.9	1273	7.8599		875.343	12199.4	0.117965	6.78192		FALSE
6229.99	44107.6	327.375	2.03697		2915.15	684.878	0.0303367	2.13711		FALSE
6237.78	44135	441.375	2.74629		3993.69	929.338	0.0409007	1.56191		FALSE
6242.91	44153	497.375	3.09473		5429	1027.83	0.04609	1.14992		FALSE
6245.58	44162.3	518.375	3.2254		4976.92	1094.41	0.048036	1.25491		FALSE
6250.9	44181	683.375	4.25205		6828.41	1399.3	0.063326	0.915426		FALSE
6253.19	44189	712.375	4.43249		4970.59	1166.05	0.0660134	1.25804		FALSE
6255.99	44198.8	796.375	4.95515		3806.87	1700.05	0.0737974	1.64334		FALSE
6258.5	44207.6	832.375	5.17915		4666.69	1809.89	0.0771334	1.3411		FALSE
6261.15	44216.9	922.375	5.73914		3336.08	2013.94	0.0854734	1.8768		FALSE
6269.43	44245.9	1474.38	9.17375		1501.93	9564.14	0.136625	4.17424		FALSE
6271.7	44253.8	1524.38	9.48486		4566.62	2579.31	0.141259	1.37338		FALSE
6279.28	44280.3	1498.38	9.32309		5664.73	2534.29	0.138849	1.10849		FALSE
6313.93	44401.3	10791.4	67.1453		710.509	203685	1	8.8865		FALSE
6327.6	44449	2319.38	14.4315		5183.92	5142.68	0.214929	1.22062		FALSE
6331.05	44461	2215.38	13.7844		6718.62	3744.81	0.205291	0.942314		FALSE
6333.35	44469	2336.38	14.5372		6306.09	5222.39	0.216504	1.00432		FALSE
6336.64	44480.4	2525.38	15.7132		4372.71	7016.39	0.234018	1.44913		FALSE
6338.5	44486.9	2536.38	15.7817		4671.64	5695.06	0.235037	1.35681		FALSE
6341.51	44497.4	2442.38	15.1968		4107.96	5421.75	0.226327	1.54371		FALSE
6344.09	44506.4	2235.38	13.9088		4140.9	4921.11	0.207145	1.53206		FALSE
6346.81	44515.8	2041.38	12.7017		5152.68	4523.32	0.189167	1.23175		FALSE
6349.7	44525.9	1910.38	11.8866		3710.01	4285.21	0.177028	1.71151		FALSE
6352.37	44535.2	1791.38	11.1462		903.653	18795.6	0.166001	7.02966		FALSE
6369.54	44594.8	898.375	5.63006		3935.78	1983.18	0.0832494	1.61837		FALSE
6372.43	44604.9	834.375	5.22897		4687.86	1804.78	0.0773187	1.35935		FALSE
6375.34	44614.9	809.375	5.0723		6398.8	1646.33	0.075002	0.996333		FALSE
6377.92	44623.9	736.375	4.61481		4580.69	1216.07	0.0682374	1.39235		FALSE
6380.53	44632.9	661.375	4.14479		5682.74	1357.26	0.0612874	1.12279		FALSE
6383.4	44642.9	589.375	3.69357		5481.73	1227.42	0.0546154	1.16449		FALSE
6385.73	44651	501.375	3.14208		5450.6	823.193	0.0464607	1.17156		FALSE
6388.6	44661	511.375	3.20475		5685.7	1029.24	0.0473874	1.12363		FALSE
6391.48	44670.9	472.375	2.96034		5135.79	963.533	0.0437734	1.2445		FALSE
6394.03	44679.8	402.375	2.52166		4968.12	670.484	0.0372867	1.28701		FALSE
6396.69	44689	393.375	2.46525		3222.59	1046.23	0.0364527	1.98495		FALSE
6399.97	44700.3	350.375	2.19578		3792.61	772.227	0.0324681	1.68748		FALSE
6403.03	44711	353.375	2.21458		6504.36	670.754	0.0327461	0.984421		FALSE
6405.92	44720.9	333.375	2.08924		3988.07	650.057	0.0308927	1.60627		FALSE
6580.98	45323	329.375	2.05831		9526.98	623.195	0.0305221	0.690774		FALSE
6631.97	45496.8	343.375	2.14579		3399.73	947.712	0.0318194	1.95074		FALSE
6634.91	45506.8	416.375	2.60198		5122.53	698.137	0.0385841	1.29524		FALSE
6637.67	45516.2	478.375	2.98943		4377.45	1052.31	0.0443294	1.51633		FALSE
6640.2	45524.8	520.375	3.25189		2754.22	2500.8	0.0482214	2.41092		FALSE
6649.07	45555	558.375	3.48936		7043.46	1169.06	0.0517427	0.944006		FALSE
6651.63	45563.7	665.375	4.15801		4259.16	1498.11	0.061658	1.56172		FALSE
6668.5	45621	385.375	2.40826		5753.6	818.932	0.0357114	1.15902		FALSE
6679.7	45659	522.375	3.27085		6455.83	1111.93	0.0484067	1.03468		FALSE
6682.65	45669	494.375	3.09553		7296.28	815.893	0.045812	0.915898		FALSE
6685.35	45678.1	466.375	2.92021		4477.66	1040.49	0.0432174	1.49305		FALSE
6687.96	45687	466.375	2.92021		6722.28	977.609	0.0432174	0.994894		FALSE
6713.94	45774.9	519.375	3.25206		5856.92	865.468	0.0481287	1.14633		FALSE
6716.32	45783	529.375	3.31468		3688.45	1185.91	0.0490554	1.8209		FALSE
6719.25	45792.9	543.375	3.40234		6321.94	914.611	0.0503527	1.06285		FALSE
6721.64	45801	530.375	3.32094		5089.74	1164.97	0.049148	1.32063		FALSE
6724.82	45811.7	563.375	3.52757		3422.41	1287.85	0.052206	1.96494		FALSE
6733.16	45839.9	1031.38	6.45795		838.444	11742.4	0.095574	8.03054		FALSE
7157.41	47251	333.75	2.11353		5884.01	711.376	0.0309275	1.21642		FALSE
7160.05	47259.6	367.75	2.32884		5723.57	624.161	0.0340781	1.25098		FALSE
7163.3	47270.3	358.75	2.27185		5136.04	810.418	0.0332441	1.39471		FALSE
7165.97	47279	408.75	2.58848		5556.32	706.631	0.0378775	1.2897		FALSE
7174.52	47307	615.75	3.89935		8148.2	1659.92	0.0570595	0.880504		FALSE
7177.58	47317	604.75	3.82969		8112.11	1383.46	0.0560401	0.884798		FALSE
7180.16	47325.4	579.75	3.67137		5100.31	1028.58	0.0537235	1.40779		FALSE
7183.47	47336.3	537.75	3.4054		6199.33	1248.93	0.0498315	1.15875		FALSE
7215.32	47440.3	1167.75	7.39499		3404.13	5153.96	0.108211	2.11958		FALSE
7221.65	47461	1341.75	8.49688		4170.14	3187.03	0.124335	1.73175		FALSE
7224.71	47470.9	1408.75	8.92117		4043.25	3376.27	0.130544	1.78686		FALSE
7229.02	47485	1430.75	9.06049		5917.11	2570.73	0.132583	1.22171		FALSE
7231.77	47494	1371.75	8.68686		5804.68	2500.76	0.127115	1.24585		FALSE
7235.3	47505.4	1504.75	9.52911		4474.89	4401.31	0.13944	1.61686		FALSE
7237.61	47513	1531.75	9.70009		6313.97	2749.51	0.141942	1.14629		FALSE
7240.68	47523	1639.75	10.384		5497.8	3854.2	0.15195	1.31701		FALSE
7252.28	47560.7	2678.75	16.9637		1346.55	23991.1	0.248231	5.38583		FALSE
7267.48	47610.2	7548.75	47.8038		833.892	107463	0.699517	8.71513		FALSE
7285.56	47668.9	1420.75	8.99716		8885.96	2590.09	0.131656	0.819895		FALSE
7288.15	47677.4	1385.75	8.77552		3665.06	4198.49	0.128413	1.98855		FALSE
7291.1	47686.9	1363.75	8.6362		6254.28	3270.75	0.126374	1.16578		FALSE
7294.81	47699	1309.75	8.29423		6153.49	2375.05	0.12137	1.18547		FALSE
7297.87	47708.9	1294.75	8.19924		6628.45	3013.68	0.11998	1.10099		FALSE
7300.36	47717	1209.75	7.66096		5341.98	2887.34	0.112103	1.3666		FALSE
7303.44	47727	1207.75	7.6483		6833.17	2809.34	0.111918	1.06882		FALSE
7306.04	47735.4	1084.75	6.86938		5208.25	2579.06	0.10052	1.40278		FALSE
7308.88	47744.6	1003.75	6.35643		3693.03	2984.22	0.0930141	1.9791		FALSE
7312.07	47754.9	938.75	5.94481		6697.32	1630.5	0.0869908	1.09179		FALSE
7314.78	47763.7	786.75	4.99127		4310.25	1870.13	0.0729054	1.69707		FALSE
7317.63	47773	719.75	4.56621		5162.05	1267.72	0.0666968	1.41758		FALSE
7320.35	47781.8	672.75	4.26803		4408.29	1570.03	0.0623415	1.66059		FALSE
7323.51	47792	614.75	3.90007		4312.86	1458.04	0.0569668	1.69806		FALSE
7326.42	47801.4	586.75	3.72243		4312.57	1053.08	0.0543721	1.69885		FALSE
7329.35	47810.9	528.75	3.35447		7830.63	1187.42	0.0489975	0.935985		FALSE
7331.84	47819	489.75	3.10705		5995.24	1124.9	0.0453835	1.22294		FALSE
7345.02	47861.6	328.75	2.08564		6093.9	573.466	0.0304641	1.20531		FALSE
7347.9	47871	328.75	2.08564		8393.14	684.395	0.0304641	0.875465		FALSE
7549.63	48518.9	341.75	2.206		5628.95	782.116	0.0316688	1.34121		FALSE
8271.95	50771	358.5	2.49441		6141.57	841.723	0.033221	1.34688		FALSE
8275.22	50780.9	378.5	2.63357		5419.67	704.72	0.0350743	1.52689		FALSE
8278.26	50790.2	420.5	2.92581		5398.02	1004.64	0.0389663	1.53357		FALSE
8281.12	50798.9	486.5	3.38503		4728.86	1168.35	0.0450823	1.75119		FALSE
8284.38	50808.8	519.5	3.61464		4477.19	1274.74	0.0481403	1.85035		FALSE
8287.38	50818	566.5	3.94166		5874.57	1061.32	0.0524956	1.41072		FALSE
8290.6	50827.8	624.5	4.34522		4614.36	1524.73	0.0578703	1.7967		FALSE
8293.6	50836.9	664.5	4.62354		5193.82	1227.48	0.061577	1.59682		FALSE
8296.57	50846	742.5	5.16626		5564.7	1743.9	0.0688049	1.49093		FALSE
8299.52	50855	777.5	5.40978		5247.84	1859.22	0.0720483	1.58151		FALSE
8302.54	50864.1	813.5	5.66027		5127.56	1540.92	0.0753843	1.6192		FALSE
8305.8	50874.1	880.5	6.12645		5461.41	1666.95	0.0815929	1.52082		FALSE
8308.73	50883	953.5	6.63438		7231.45	2232.48	0.0883576	1.14897		FALSE
8312	50892.9	944.5	6.57176		4629.02	2376.6	0.0875236	1.79563		FALSE
8315.25	50902.8	1004.5	6.98923		5302.94	2530.55	0.0930836	1.56805		FALSE
8318.37	50912.3	1021.5	7.10752		4683.47	1982	0.0946589	1.77611		FALSE
8321.23	50921	1082.5	7.53195		9222.87	2739.92	0.100312	0.902238		FALSE
8341.64	50983	1647.5	11.7004		8665.78	4253.8	0.152668	0.962596		FALSE
8344.9	50992.9	1728.5	12.2756		6464.47	4447.01	0.160174	1.29089		FALSE
8348.21	51002.9	1853.5	13.1634		6172.9	5919.38	0.171758	1.3524		FALSE
8351.04	51011.5	1974.5	14.0227		3549.53	6341.95	0.18297	2.35272		FALSE
8354.15	51021	2017.5	14.3281		5678.12	3917.79	0.186955	1.47129		FALSE
8356.53	51028.2	2032.5	14.4346		4062.51	6574.71	0.188345	2.05699		FALSE
8360.1	51039	2052.5	14.5766		6736.9	4005.15	0.190198	1.24094		FALSE
8363.61	51049.6	2096.5	14.8891		8795.79	5421.17	0.194276	0.950865		FALSE
8367.34	51060.9	2178.5	15.4715		4117.74	7052.84	0.201874	2.03202		FALSE
8374.23	51081.8	2450.5	17.4032		3640.67	13690.3	0.227079	2.30019		FALSE
8377.33	51091.2	2551.5	18.1205		4074.63	6605.95	0.236439	2.05597		FALSE
8394.89	51144.4	3857.5	27.3956		764.564	71291	0.357461	10.98		FALSE
8419.27	51218.1	1153.5	8.19204		6674.53	2953.42	0.106891	1.2614		FALSE
8422.19	51226.9	1102.5	7.82984		7017.28	2822.78	0.102165	1.20021		FALSE
8425.5	51237	1061.5	7.53866		4548.97	2067.63	0.0983656	1.85218		FALSE
8428.46	51245.9	1019.5	7.24038		3885.33	3300.23	0.0944736	2.16931		FALSE
8431.47	51255	1010.5	7.17647		6854.46	1942.51	0.0936396	1.23007		FALSE
8434.76	51264.9	967.5	6.87108		3665.69	2472.49	0.0896549	2.301		FALSE
8438.07	51274.9	911.5	6.47338		5450.06	2301.38	0.0844656	1.54825		FALSE
8441.06	51283.9	831.5	5.90523		5975.6	2083.32	0.0770523	1.41259		FALSE
8444.06	51293	762.5	5.4152		7040.82	1445.85	0.0706583	1.1993		FALSE
8447.35	51302.9	700.5	4.97488		6385.62	1743.98	0.064913	1.32287		FALSE
8450.69	51313	675.5	4.79733		10480	1589.05	0.0625963	0.80636		FALSE
8453.34	51321	612.5	4.34991		7435.63	1477.14	0.0567583	1.13687		FALSE
8459.97	51341	530.5	3.76756		9360.95	1247.62	0.0491596	0.903752		FALSE
8475.89	51388.9	338.5	2.40399		5210.96	647.954	0.0313676	1.62655		FALSE
8479.22	51399	319.5	2.26906		3651.37	777.379	0.029607	2.3222		FALSE
8481.88	51407	320.5	2.27616		6067.24	577.682	0.0296996	1.39798		FALSE
8485.2	51417	308.5	2.19093		6232.06	706.783	0.0285876	1.36154		FALSE
8488.52	51427	309.5	2.19804		8052.14	665.156	0.0286803	1.05419		FALSE
8491.19	51435	288.5	2.0489		6658.21	524.411	0.0267343	1.2753		FALSE
8494.5	51445	297.5	2.11281		7628.83	627.158	0.0275683	1.11347		FALSE
8826.06	52433	285.5	2.11286		7365.08	600.285	0.0264563	1.19837		FALSE
8829.86	52444.2	276.5	2.04626		4571.73	700.576	0.0256223	1.93141		FALSE
8832.17	52451	299.5	2.21647		4986.18	577.232	0.0277536	1.77133		FALSE
8835.82	52461.8	320.5	2.37188		5226.08	792.774	0.0296996	1.69072		FALSE
8838.94	52471	370.5	2.74191		8512.36	862.356	0.034333	1.03837		FALSE
8845.7	52490.9	430.5	3.18595		7176.05	1040.63	0.039893	1.23267		FALSE
8848.71	52499.8	475.5	3.51897		5626.24	1191.92	0.044063	1.57276		FALSE
8850.47	52505	482.5	3.57078		4202.06	1517.13	0.0447116	2.10622		FALSE
8861.33	52537	273.5	2.02406		14971.9	503.057	0.0253443	0.591864		FALSE
8881.99	52597.8	274.5	2.07062		6768.9	527.864	0.025437	1.31218		FALSE
8885.11	52607	312.5	2.35727		7276.49	734.373	0.0289583	1.22107		FALSE
8888.49	52616.9	334.5	2.52322		7295.13	609.637	0.030997	1.21841		FALSE
8891.69	52626.3	279.5	2.10834		5975.94	691.102	0.0259003	1.48791		FALSE
8925.93	52727	277.5	2.09325		7669.31	612.465	0.025715	1.16385		FALSE
8935.48	52755	267.5	2.01782		6510.91	617.033	0.0247883	1.37239		FALSE
8951.14	52800.9	295.5	2.22903		5339.15	749.425	0.027383	1.67651		FALSE
8954.52	52810.8	296.5	2.23658		4447.95	584.248	0.0274756	2.01318		FALSE
8957.5	52819.5	348.5	2.62883		5871.31	840.326	0.0322943	1.52564		FALSE
8962.08	52833	372.5	2.80986		3923.13	1168.46	0.0345183	2.28442		FALSE
8964.14	52839	360.5	2.71934		6404.03	688.538	0.0334063	1.39977		FALSE
8967.07	52847.6	302.5	2.28184		6298.32	741.909	0.0280316	1.42373		FALSE
9277.49	53749	290	2.27079		6776.87	712.274	0.0268733	1.36899		FALSE
9280.5	53757.6	294	2.30212		4637.95	785.67	0.027244	2.00099		FALSE
9294.12	53796.8	599	4.69036		3335.25	3150.62	0.0555073	2.78663		FALSE
9297.17	53805.6	638	4.99575		3191.58	2530.86	0.0591213	2.91303		FALSE
9301.12	53817	572	4.47895		3893.93	1846.92	0.0530053	2.38862		FALSE
9315.02	53856.9	486	3.80554		7007.34	1246.04	0.045036	1.32932		FALSE
9318.04	53865.6	496	3.88384		7162.08	995.323	0.0459626	1.30102		FALSE
9324.77	53884.9	520	4.07177		5798.71	1382.83	0.0481866	1.60808		FALSE
9327.58	53893	555	4.34583		13317.5	737.995	0.05143	0.700398		FALSE
9331.02	53902.9	576	4.51027		5625.26	1879.54	0.053376	1.65877		FALSE
9342.52	53935.9	799	6.25643		2038.9	6307.32	0.0740406	4.58215		FALSE
9345.68	53945	764	5.98237		6317.76	1991.37	0.0707973	1.47927		FALSE
9349.17	53955	661	5.17584		10314.4	1293.23	0.0612526	0.906419		FALSE
9352.18	53963.6	589	4.61206		6137.16	1548.75	0.0545806	1.52386		FALSE
9358.64	53982.1	539	4.22055		6607.33	1075.43	0.0499473	1.4164		FALSE
9361.73	53991	574	4.49461		6808.86	1105.97	0.0531906	1.37493		FALSE
9365.21	54001	571	4.47112		6154.7	1406.38	0.0529126	1.52164		FALSE
9368.34	54009.9	582	4.55725		5927.6	1161.05	0.053932	1.58046		FALSE
9371.5	54019	620	4.8548		6390.63	1541.87	0.0574533	1.46644		FALSE
9374.96	54028.9	603	4.72169		5644.48	1220.34	0.055878	1.66091		FALSE
9377.44	54036	631	4.94094		6661.51	1277.35	0.0584726	1.40771		FALSE
9384.45	54056.1	691	5.41075		3716.76	2331.94	0.0640326	2.5249		FALSE
9387.16	54063.8	714	5.59085		4885.79	1464.55	0.066164	1.92132		FALSE
9396.36	54090.2	785	6.14681		2355.96	3631.79	0.0727433	3.98833		FALSE
9402.94	54109	846	6.62446		10800.4	2242.19	0.0783959	0.870612		FALSE
9405.74	54117	891	6.97682		3966.85	1799.54	0.0825659	2.37109		FALSE
9409.21	54126.9	913	7.14909		4578.47	2500.98	0.0846046	2.0551		FALSE
9412.7	54136.9	989	7.74419		4976.02	2660.95	0.0916473	1.89161		FALSE
9419.03	54155	1098	8.8445		5896.61	3708.21	0.101748	1.59736		FALSE
9422.24	54164.2	1191	9.59362		6306.6	2450.77	0.110366	1.49403		FALSE
9428.59	54182.3	1369	11.0274		4112.04	7122.76	0.126861	2.29292		FALSE
9439.1	54212.3	1690	13.6131		2224.13	13817.4	0.156607	4.24394		FALSE
9446.87	54234.5	1905	15.345		3257.59	11206.1	0.17653	2.89996		FALSE
9449.79	54242.8	2041	16.4405		5448.38	5589.12	0.189133	1.73442		FALSE
9453.09	54252.2	2182	17.5762		5586.57	5967.7	0.202199	1.69211		FALSE
9456.83	54262.9	2381	19.1792		6574.63	6437.49	0.220639	1.43838		FALSE
9459.65	54270.9	2512	20.2344		6786.82	5202.8	0.232778	1.39383		FALSE
9463.55	54282.1	2664	21.4588		6085.78	9064.01	0.246864	1.55503		FALSE
9473.97	54311.8	3516	28.3217		1837.14	28496.7	0.325816	5.15692		FALSE
9475.99	54317.5	3533	28.4587		4216.62	12268	0.327391	2.24729		FALSE
9480.01	54329	3477	28.0076		10720.8	7217.41	0.322202	0.884267		FALSE
9483.48	54338.9	3407	27.4437		3981.32	9524.94	0.315715	2.38199		FALSE
9503.86	54396.9	1528	12.3082		6386.99	3145.44	0.141595	1.488		FALSE
9507.11	54406.1	1439	11.5913		6243.76	3910.47	0.133347	1.52266		FALSE
9510.91	54416.9	1422	11.4543		6624.54	3826.97	0.131772	1.43571		FALSE
9513.74	54425	1385	11.1563		10428.9	3719.56	0.128343	0.912245		FALSE
9516.98	54434.2	1356	10.9227		5081.21	3718.62	0.125656	1.87297		FALSE
9520.78	54445	1288	10.375		10190.3	2672.41	0.119355	0.934297		FALSE
9524.96	54456.9	1245	10.0286		8058.99	2600.95	0.11537	1.1819		FALSE
9528.5	54466.9	1211	9.75472		4487.7	4140	0.112219	2.12325		FALSE
9531.32	54475	1165	9.38419		7288.08	2377.78	0.107957	1.3078		FALSE
9534.14	54483	1092	8.79617		4503.76	2958.39	0.101192	2.11693		FALSE
9541.35	54503.4	902	7.2657		6445.87	2448.08	0.0835853	1.48023		FALSE
9544.7	54512.9	863	6.95155		7005.34	2845.61	0.0799713	1.36249		FALSE
9548.23	54523	803	6.46824		9221.83	2105.46	0.0744113	1.03539		FALSE
9551.04	54530.9	746	6.0091		10704.9	2456.43	0.0691293	0.892215		FALSE
9553.93	54539.2	653	5.25998		12512.4	1350.85	0.0605113	0.763554		FALSE
9583.2	54622.1	332	2.67429		2971.58	1099.79	0.0307653	3.22495		FALSE
9719.5	55007	261	2.14121		5330.27	807.58	0.024186	1.82345		FALSE
9726.61	55027	309	2.535		11885.9	563.72	0.028634	0.818332		FALSE
9746.49	55082.9	638	5.23407		4619.22	3101.58	0.0591213	2.10999		FALSE
9757.67	55114.3	1373	11.2639		773.095	24544.4	0.127231	12.6216		FALSE
9778.84	55173.7	353	2.89597		7078.7	731.275	0.0327113	1.38144		FALSE
9789.64	55204	307	2.51859		4688.11	847.461	0.0284486	2.08819		FALSE
9793.14	55213.8	312	2.60581		6354.19	644.31	0.028912	1.54121		FALSE
9800.42	55234.2	318	2.65592		5165.92	841.706	0.029468	1.89713		FALSE
9802.85	55241	280	2.33855		6056.83	552.009	0.0259466	1.61848		FALSE
10062.2	55962.9	292	2.48639		5701.35	591.752	0.0270586	1.76489		FALSE
10065.1	55971	378	3.21869		10132.5	948.563	0.035028	0.993356		FALSE
10069	55981.8	423	3.60186		4792.35	1428.5	0.039198	2.10106		FALSE
10071.9	55989.6	452	3.8488		4419.27	1537.19	0.0418853	2.27908		FALSE
10081.8	56017	250	2.12876		5834.15	641.494	0.0231666	1.72806		FALSE
10252.6	56486.9	240	2.06267		6636.12	613.602	0.02224	1.54497		FALSE
10255.9	56496	290	2.49239		5894.15	772.872	0.0268733	1.74002		FALSE
10259.2	56505	323	2.776		7543.02	640.494	0.0299313	1.36009		FALSE
10262.5	56514.1	349	2.99946		6829.48	915.225	0.0323406	1.50268		FALSE
10265.8	56523	384	3.30026		4816.36	776.836	0.035584	2.13143		FALSE
10269.4	56532.9	410	3.52372		5563.97	1105.4	0.0379933	1.84569		FALSE
10272.7	56542.1	445	3.82453		7198.89	927.515	0.0412366	1.42699		FALSE
10276	56551	495	4.25425		12716.3	1286.64	0.04587	0.808095		FALSE
10279.7	56561.3	541	4.64959		5563.78	1846.58	0.0501326	1.84762		FALSE
10283.2	56570.8	610	5.24261		7065.93	1664.49	0.0565266	1.45533		FALSE
10286.2	56579	654	5.62076		10158.4	1827.78	0.060604	1.01258		FALSE
10293.1	56597.8	803	6.90133		2516.89	4783.81	0.0744113	4.0896		FALSE
10296.5	56607	855	7.34825		8114.19	2346.57	0.0792299	1.26894		FALSE
10303.8	56627	966	8.30223		8046	2676.65	0.0895159	1.28061		FALSE
10319.5	56669.9	1263	10.8548		3791.44	5341.37	0.117038	2.72178		FALSE
10324.3	56683	1382	11.8775		3650.32	5847.47	0.128065	2.82832		FALSE
10327.9	56693	1520	13.0635		9137.99	4217.12	0.140853	1.13022		FALSE
10332.2	56704.5	1732	14.8856		5233.84	4856.22	0.160499	1.97411		FALSE
10335.2	56712.9	1939	16.6646		4301.26	6895.32	0.179681	2.40284		FALSE
10351.7	56757.7	936	8.0444		4997.25	2604.83	0.0867359	2.07147		FALSE
10355.3	56767.7	733	6.29972		4883.81	2089.28	0.0679246	2.12034		FALSE
10359.4	56778.9	671	5.76687		7126.65	1832.61	0.0621793	1.45362		FALSE
10362.4	56787	639	5.49185		6621.52	1718.41	0.059214	1.56496		FALSE
10366.1	56797	554	4.76132		6883.47	1181.91	0.0513373	1.50593		FALSE
10368.9	56804.8	519	4.46051		6661.73	1109.13	0.048094	1.55649		FALSE
10373.1	56816.1	494	4.45415		4626.65	1747.5	0.0457773	2.24203		FALSE
10377	56826.9	479	4.3189		4701.62	1352.77	0.0443873	2.20712		FALSE
10383.7	56845	446	4.02135		4784.03	1280.37	0.0413293	2.17049		FALSE
10398.6	56885.6	379	3.41725		5852.85	1035.28	0.0351206	1.77667		FALSE
10402.1	56895	362	3.26397		9752.98	717.132	0.0335453	1.06655		FALSE
10404.9	56902.8	314	2.83118		5214.26	1080.84	0.0290973	1.99547		FALSE
10418.2	56939	296	2.66888		5285.85	769.272	0.0274293	1.97097		FALSE
10422.6	56950.9	265	2.38937		3275.77	1066.23	0.0245566	3.18174		FALSE
10426.3	56961	252	2.27216		6462.05	530.553	0.023352	1.61347		FALSE

[truncated: 2 more sheets: ICDC_8-1_0_D1_1, ICDC_9-1_0_E1_1]
