# Supplementary material for: The Construction and Evaluation of Reference Spectra for the Identification of Human Pathogenic Microorganisms by MALDI-TOF MS
Source: PLoS One. 2014 Sep 2;9(9):e106312. doi: 10.1371/journal.pone.0106312 (PMC4152241; doi:10.1371/journal.pone.0106312)
Supplement: File S1 — The original peak lists of the strains used in this study (excluding the highly pathogenic organisms. (ZIP) [file pone.0106312.s001.zip › File S1, Supplementary Material S1/peak list/staphylococcus aureus.xlsx]

## Sheet: A07001-1_0_H1_1
Spectrum: A07001-1\0_H1\1 1SLin Raw (D:\Data\BioTyperRealTimeProcessing\xiaodi1\typing\SA\anhui+shenzhen add\A07001-1\0_H1\1)
m/z	time	Intens.	SN	Quality Fac.	Res.	Area	Rel. Intens.	FWHM	Chi^2	Bk. Peak
2197.97	26358.2	92	4.46147		532.133	356.319	0.0541176	4.13049		FALSE
2285.58	26870.8	100	4.85404		1791.03	206.521	0.0588235	1.27613		FALSE
2286.64	26877	89	4.32009		2860.35	101.431	0.0523529	0.799426		FALSE
2304.6	26980.9	1224	59.4782		467.271	7012.63	0.72	4.93204		FALSE
2311.76	27022.2	109	5.29667		3138.58	131.74	0.0641176	0.736563		FALSE
2319.39	27066.1	126	6.12276		1049.63	371.015	0.0741176	2.20972		FALSE
2320.91	27074.8	130	6.31713		3063.47	127.931	0.0764706	0.757608		FALSE
2324.06	27092.9	183	8.89258		2671.44	403.982	0.107647	0.869964		FALSE
2325.46	27101	227	11.0307		4372.61	215.386	0.133529	0.531824		FALSE
2327.27	27111.4	253	12.2941		823.051	907.338	0.148824	2.82762		FALSE
2343.51	27204.4	705	34.2583		449.929	4210.92	0.414706	5.20861		FALSE
2360.62	27302.2	94	4.56777		1663.49	170.613	0.0552941	1.41908		FALSE
2362.85	27314.9	104	5.0537		1538.27	192.075	0.0611765	1.53604		FALSE
2364.42	27323.9	113	5.51694		3135.73	111.754	0.0664706	0.754025		FALSE
2365.72	27331.3	106	5.17518		1352.25	227.059	0.0623529	1.74947		FALSE
2380.41	27414.8	90	4.39402		1843.46	183.333	0.0529412	1.29127		FALSE
2633.92	28818	1058	51.7697		510.209	6044.08	0.622353	5.16244		FALSE
2648.19	28895	89	4.35492		2741.98	113.682	0.0523529	0.965797		FALSE
2649.68	28903	87	4.25706		3253.53	112.318	0.0511765	0.814402		FALSE
2672.99	29028.2	361	17.6643		526.337	2011.83	0.212353	5.07848		FALSE
3441.78	32887.9	93	4.63268		975.493	465.488	0.0547059	3.52824		FALSE
4304.74	36735.6	922	47.5213		553.787	8189.34	0.542353	7.77328		FALSE
4315.02	36779	93	4.79336		6190.24	142.132	0.0547059	0.697068		FALSE
4317.39	36789	92	4.74182		5094.21	141.033	0.0541176	0.84751		FALSE
4319.3	36797	84	4.32949		3186.3	110.486	0.0494118	1.35558		FALSE
4324.25	36817.9	105	5.41186		3415.99	186.046	0.0617647	1.26589		FALSE
4328.52	36835.9	83	4.30876		2157.06	182.474	0.0488235	2.00667		FALSE
4343.1	36897.2	137	7.11204		946.907	751.727	0.0805882	4.58662		FALSE
4812.02	38818	198	10.2941		918.003	1357	0.116471	5.24183		FALSE
5029.19	39675.8	156	8.12645		2450.24	393.561	0.0917647	2.05253		FALSE
5030.91	39682.6	184	9.58505		1316.77	805.572	0.108235	3.82066		FALSE
5523.22	41560.6	427	22.3343		874.388	3343.02	0.251176	6.31666		FALSE
5561.71	41703.9	88	4.63207		1950.46	341.28	0.0517647	2.85148		FALSE
6421.76	44784.1	297	16.3511		1042.48	2143.83	0.174706	6.16006		FALSE
6816.02	46126.9	176	9.77536		1113.54	1198.88	0.103529	6.12103		FALSE
6843.6	46219.4	219	12.1637		1628.63	1399.86	0.128824	4.20207		FALSE
6845.87	46226.9	220	12.2192		8278.06	579.117	0.129412	0.826989		FALSE
6848.84	46236.9	171	9.49765		10190.2	289.894	0.100588	0.6721		FALSE
6851.22	46244.9	147	8.16465		5065.15	415.841	0.0864706	1.35262		FALSE
6856.63	46263	136	7.55369		6008.35	229.097	0.08	1.14118		FALSE
6859.61	46272.9	152	8.44236		3387.33	325.892	0.0894118	2.02508		FALSE
6862.22	46281.7	153	8.4979		6259.17	260.807	0.09	1.09635		FALSE
6865.01	46291	184	10.2197		3202.92	406.409	0.108235	2.14336		FALSE
6867.74	46300.1	226	12.5524		4791.55	493.769	0.132941	1.4333		FALSE
6870.39	46309	268	14.8852		5723.3	579.322	0.157647	1.20042		FALSE
6873.38	46319	273	15.1629		7159.19	608.893	0.160588	0.960078		FALSE
6886.72	46363.5	1700	94.8092		1000.85	16117.4	1	6.88089		FALSE
6896.14	46395	235	13.106		5713.02	512.964	0.138235	1.20709		FALSE
6899.14	46405	208	11.6002		6940.04	341.785	0.122353	0.994107		FALSE
6901.75	46413.7	175	9.75977		4150.39	407.319	0.102941	1.66291		FALSE
6908.09	46434.8	270	15.0579		3096.23	1067.52	0.158824	2.23113		FALSE
6910.53	46442.9	318	17.7349		5770.44	855.123	0.187059	1.19757		FALSE
6912.94	46451	300	16.731		6012.45	849.979	0.176471	1.14977		FALSE
6916.32	46462.3	277	15.4483		5909.09	486.063	0.162941	1.17045		FALSE
6924.86	46490.7	456	25.4312		1100.43	4454.53	0.268235	6.29284		FALSE
6938.42	46535.8	112	6.24625		5955.44	196.406	0.0658824	1.16505		FALSE
6942.02	46547.8	119	6.63664		2926.17	344.006	0.07	2.37239		FALSE
6945.37	46558.9	145	8.08667		3625.71	329.941	0.0852941	1.91559		FALSE
6947.76	46566.9	163	9.09053		3938.34	439.737	0.0958824	1.76413		FALSE
6950.2	46575	138	7.69628		9700.7	224.786	0.0811765	0.716464		FALSE
6952.41	46582.3	113	6.30202		6537.77	253.426	0.0664706	1.06342		FALSE
6955.62	46593	99	5.52124		4551.04	218.143	0.0582353	1.52836		FALSE
6961.04	46611	136	7.58474		6091.33	345.316	0.08	1.14278		FALSE
6964.65	46623	111	6.19048		10404.5	189.091	0.0652941	0.669391		FALSE
6966.44	46628.9	102	5.68855		8564.43	174.881	0.06	0.813416		FALSE
9612.64	54707	101	6.58779		4793.25	268.81	0.0594118	2.00545		FALSE
9616.87	54718.9	129	8.41411		6792.28	254.058	0.0758824	1.41585		FALSE
9624.99	54741.9	612	39.9181		1277.07	5838.84	0.36	7.53676		FALSE
9635.52	54771.6	108	7.04437		6083.02	278.071	0.0635294	1.584		FALSE
9638.84	54781	100	6.52257		8407.13	192.428	0.0588235	1.14651		FALSE
9641.93	54789.7	89	5.80508		6800.97	178.102	0.0523529	1.41773		FALSE
9645.23	54799	83	5.41373		11292.1	199.523	0.0488235	0.854154		FALSE
9651.17	54815.8	92	6.00076		4948.54	356.535	0.0541176	1.95031		FALSE
9657.28	54833	84	5.47896		3184.16	217.028	0.0494118	3.03292		FALSE
9661.26	54844.2	90	5.87031		7010.05	178.545	0.0529412	1.3782		FALSE
9663.66	54851	92	6.00076		4721.69	244.415	0.0541176	2.04665		FALSE
9667.2	54860.9	81	5.28328		10304.3	186.406	0.0476471	0.938167		FALSE

## Sheet: A07002-1_0_A1_1
Spectrum: A07002-1\0_A1\1 1SLin Raw (D:\Data\BioTyperRealTimeProcessing\xiaodi1\typing\SA\anhui+shenzhen add\A07002-1\0_A1\1)
m/z	time	Intens.	SN	Quality Fac.	Res.	Area	Rel. Intens.	FWHM	Chi^2	Bk. Peak
2197.05	26348.6	171	5.00602		1119.38	388.245	0.0112856	1.96274		FALSE
2285.88	26868.4	391	11.4392		490.885	2347.63	0.0258052	4.65665		FALSE
2304.24	26974.5	4329	127.334		392.859	30989.7	0.285705	5.86532		FALSE
2319.7	27063.6	495	14.56		2475.4	661.242	0.032669	0.937105		FALSE
2327.02	27105.6	803	23.6195		830.533	3106.42	0.0529963	2.80184		FALSE
2328.11	27111.9	750	22.0606		780.206	2334.29	0.0494984	2.98398		FALSE
2344.09	27203.4	1627	47.8568		356.566	11715.8	0.107379	6.57407		FALSE
2363.5	27314.3	215	6.32403		1041.71	669.467	0.0141895	2.26886		FALSE
2365.9	27328	254	7.46958		777.903	985.9	0.0167635	3.04138		FALSE
2379.8	27407	149	4.38176		5828.73	165.013	0.00983369	0.408288		FALSE
2383.4	27427.4	194	5.70511		1525.94	418.476	0.0128036	1.56192		FALSE
2386.57	27445.4	138	4.05828		3444.95	178.032	0.00910771	0.692773		FALSE
2633.64	28811.7	4185	123.793		420.789	30186.5	0.276201	6.25881		FALSE
2643.14	28863	339	10.0276		4746.75	359.845	0.0223733	0.556832		FALSE
2646.71	28882.1	406	12.0095		2236.01	587.42	0.0267951	1.18367		FALSE
2648.18	28890.1	400	11.832		1200.13	1304.72	0.0263992	2.20658		FALSE
2657.33	28939.3	365	10.7967		799.573	1380.65	0.0240892	3.32344		FALSE
2673.27	29024.8	965	28.5447		434.84	6953.27	0.063688	6.14773		FALSE
2693.66	29133.8	148	4.37754		2549.43	238.399	0.00976769	1.05657		FALSE
2695.27	29142.4	175	5.17615		824.897	694.477	0.0115496	3.2674		FALSE
2713.09	29237.3	161	4.76206		1524.66	394.763	0.0106257	1.77947		FALSE
3420.11	32779.7	220	6.47739		1834.76	530.065	0.0145195	1.86406		FALSE
3422.33	32790.2	214	6.30073		3124.16	412.478	0.0141235	1.09544		FALSE
3424.17	32798.9	176	5.18191		7774.38	289.58	0.0116156	0.440443		FALSE
3441.77	32882.1	638	18.7844		615.37	4414.27	0.0421067	5.59301		FALSE
4287.68	36656.9	186.25	5.31397		1978.91	672.368	0.0122921	2.16669		FALSE
4304.48	36727.9	5241.25	149.54		531.925	50671.4	0.345911	8.09226		FALSE
4317.28	36781.9	455.25	12.9889		3483.74	639.556	0.0300455	1.23926		FALSE
4319.39	36790.8	462.25	13.1886		4785.96	819.222	0.0305075	0.902512		FALSE
4321.32	36798.9	418.25	11.9333		4699.16	562.801	0.0276036	0.919594		FALSE
4323.84	36809.6	370.25	10.5637		4203.36	676.063	0.0244357	1.02866		FALSE
4326.04	36818.9	359.25	10.2499		4534.66	610.311	0.0237097	0.953995		FALSE
4328.28	36828.3	336.25	9.53083		3342.73	598.088	0.0221918	1.29484		FALSE
4330.35	36837	328.25	9.30408		6331.26	299.089	0.0216638	0.683963		FALSE
4332.68	36846.8	306.25	8.6805		3041.96	563.797	0.0202119	1.4243		FALSE
4334.6	36854.9	292.25	8.28367		2992.27	639.246	0.0192879	1.4486		FALSE
4343.63	36892.8	222.25	6.29956		1778.01	796.011	0.014668	2.44297		FALSE
4444.43	37314.1	376.25	10.6083		781.304	2540.3	0.0248317	5.68848		FALSE
4449.44	37334.9	187.25	5.27946		5587.93	307.318	0.0123581	0.796259		FALSE
4811.3	38808.3	873	24.0788		847.849	6365.16	0.0576162	5.67471		FALSE
4822.97	38854.8	188	5.18535		5496.57	263.046	0.0124076	0.877451		FALSE
4824.15	38859.5	177	4.88196		4591.32	319.592	0.0116816	1.05071		FALSE
5030.43	39673.7	899	24.4071		760.212	6738.02	0.0593321	6.61714		FALSE
5048.92	39745.8	157	4.26242		1739.51	519.64	0.0103617	2.9025		FALSE
5050.25	39751	172	4.66966		3355.4	326.04	0.0113516	1.50511		FALSE
5238.74	40479	180	4.75903		7207.16	383.444	0.0118796	0.72688		FALSE
5435.15	41223.8	158	4.15055		1776.87	591.972	0.0104277	3.05884		FALSE
5508.16	41497.2	384	10.0874		1343.16	2220.37	0.0253432	4.10091		FALSE
5522.77	41551.7	4054	106.496		783.403	36561.9	0.267555	7.04972		FALSE
5551.13	41657.3	448	11.5608		3057.55	1896.13	0.0295671	1.81555		FALSE
5561.53	41695.9	314	8.10288		5902.48	493.864	0.0207233	0.942237		FALSE
5562.91	41701	279	7.19969		2817.29	983.069	0.0184134	1.97456		FALSE
5861.34	42795	213	5.46275		10099.3	336.207	0.0140576	0.58037		FALSE
5870.86	42829.4	1090	27.9549		800.198	10725.1	0.0719377	7.33676		FALSE
5886.41	42885.6	206	5.25977		4191.86	423.448	0.0135956	1.40425		FALSE
5896.76	42923	176	4.49378		3888.09	281.075	0.0116156	1.51662		FALSE
5898.97	42930.9	189	4.82571		5377.15	385.368	0.0124736	1.09704		FALSE
5906.75	42959	184	4.69804		7496.74	273.822	0.0121436	0.787908		FALSE
5909.14	42967.6	186	4.74911		3527.43	396.054	0.0122756	1.6752		FALSE
5911.74	42977	210	5.3619		4610.11	332.014	0.0138596	1.28234		FALSE
5930.17	43043.3	1067	27.2436		749.031	11165.9	0.0704197	7.91712		FALSE
5940.09	43079	171	4.36612		5228.6	343.543	0.0112856	1.13608		FALSE
5951.19	43118.9	160	4.08526		4032.32	319.949	0.0105597	1.47587		FALSE
6324.21	44438	172.5	4.52673		5616.38	280.32	0.0113846	1.12603		FALSE
6332.28	44466.1	377.5	9.90633		1955	1853.78	0.0249142	3.23902		FALSE
6334.79	44474.9	431.75	11.33		4617.87	1125.18	0.0284946	1.3718		FALSE
6337.64	44484.8	420.75	11.0413		4322.68	920.619	0.0277686	1.46614		FALSE
6340.29	44494	433.25	11.3693		4573.51	731.009	0.0285936	1.38631		FALSE
6350.73	44530.3	2081	54.6094		756.845	22842.6	0.137342	8.39106		FALSE
6362.55	44571.4	401	10.523		4483.47	675.289	0.0264652	1.41911		FALSE
6365.28	44580.9	376	9.86696		2513.64	1564.98	0.0248152	2.53229		FALSE
6378.52	44626.8	643	17.096		885.975	7400.48	0.0424366	7.19944		FALSE
6390.11	44667	378	10.0502		3160.85	635.607	0.0249472	2.02164		FALSE
6392.07	44673.8	354	9.41209		3926.93	957.873	0.0233633	1.62775		FALSE
6398.44	44695.8	332	8.82715		3520.73	902.706	0.0219113	1.81736		FALSE
6403.89	44714.7	534	14.1979		1964.52	2055.37	0.0352429	3.25977		FALSE
6406.27	44723	629	16.7237		6423.86	1704.94	0.0415127	0.997262		FALSE
6408.59	44731	645	17.1491		7029.69	1443.15	0.0425686	0.911646		FALSE
6421.39	44775.3	3403	90.4783		900.902	32156.7	0.224591	7.12774		FALSE
6442.12	44846.9	281	7.47118		7100.72	960.939	0.0185454	0.907249		FALSE
6448.52	44869	445	11.8316		931.838	4239.38	0.0293691	6.92022		FALSE
6458.92	44904.8	330	8.77398		1539.26	2333.78	0.0217793	4.19613		FALSE
6478.64	44972.7	305	8.10928		1047.13	2063.61	0.0201294	6.18707		FALSE
6536.64	45171.9	152	4.05429		5028.04	330.078	0.0100317	1.30004		FALSE
6539.58	45182	178	4.74779		2823.53	404.983	0.0117476	2.3161		FALSE
6550.11	45218	1275	34.008		968.843	11859.3	0.0841473	6.76075		FALSE
6571.18	45290.1	792	21.125		1029.12	6640.15	0.0522703	6.38526		FALSE
6578.45	45315	299	7.97522		7921.75	716.959	0.0197334	0.830429		FALSE
6590.04	45354.5	192	5.12121		2667.96	634.742	0.0126716	2.47007		FALSE
6597.15	45378.8	180	4.80114		5248.51	302.57	0.0118796	1.25696		FALSE
6598.97	45385	159	4.241		8139.75	255.338	0.0104937	0.810709		FALSE
6601.32	45393	164	4.37437		10231	177.731	0.0108237	0.64523		FALSE
6610.76	45425.2	556	14.8302		931.178	4991.53	0.0366948	7.09936		FALSE
6700.09	45728.5	256	6.88331		1091.41	1523.79	0.0168955	6.13894		FALSE
6770.73	45967	148	4.00152		5807.73	311.492	0.00976769	1.16581		FALSE
6773.43	45976.1	162	4.38005		5306.88	272.944	0.0106917	1.27635		FALSE
6783.79	46010.9	241	6.51599		4308.3	644.381	0.0159055	1.57459		FALSE
6786.15	46018.9	275	7.43526		4095.21	615.422	0.0181494	1.65709		FALSE
6798.61	46060.7	616	16.655		1343.87	5110.19	0.0406547	5.05898		FALSE
6815.45	46117.3	2552	68.9992		1048.82	28089.9	0.168427	6.4982		FALSE
6829.67	46165	1166	31.5255		10998.2	1373.43	0.0769535	0.620978		FALSE
6844.57	46214.9	3501	94.6576		925.554	45970.3	0.231059	7.39511		FALSE
6873.67	46312.2	3124	84.4646		1047.89	34149.8	0.206177	6.55953		FALSE
6887.01	46356.8	15152	415.591		955.111	168948	1	7.21069		FALSE
6914.75	46449.3	2627	72.0537		756.672	35156.6	0.173376	9.13837		FALSE
6924.79	46482.7	2267	62.1796		980.738	25591.3	0.149617	7.06079		FALSE
6938.64	46528.8	824	22.6008		6543.9	1452.78	0.0543823	1.06032		FALSE
6941.39	46538	785	21.5311		5864.81	1397.32	0.0518083	1.18357		FALSE
6944.71	46549	803	22.0248		12367.7	1411.67	0.0529963	0.561518		FALSE
6946.74	46555.8	794	21.7779		1569.19	6654.31	0.0524023	4.42697		FALSE
6961.56	46605	466	12.7815		7204.52	811.584	0.030755	0.966277		FALSE
6963.42	46611.1	466	12.7815		1824.86	3355.09	0.030755	3.81586		FALSE
6979.94	46666	191	5.23877		5881.08	326.606	0.0126056	1.18685		FALSE
6982.65	46675	209	5.73248		6028.61	346.571	0.0137936	1.15825		FALSE
6985.05	46682.9	241	6.61018		3880.28	668.745	0.0159055	1.80014		FALSE
6987.55	46691.2	232	6.36333		1666.6	957.706	0.0153115	4.1927		FALSE
6992.55	46707.8	161	4.41593		3535.73	418.547	0.0106257	1.97768		FALSE
7166.66	47281	187	5.22201		2131.15	871.088	0.0123416	3.36281		FALSE
7417.7	48095.5	538	15.1343		1171.91	3792.13	0.0355069	6.32961		FALSE
8088.89	50207.7	601	18.1516		1136.55	5590.56	0.0396647	7.11703		FALSE
8874.5	52571.7	217	7.59601		1855.09	1673.32	0.0143215	4.78386		FALSE
8888.78	52613.6	1412	49.4266		1131.57	14769.4	0.093189	7.85524		FALSE
8899.91	52646.3	190	6.65088		6679.15	366.746	0.0125396	1.33249		FALSE
8903.62	52657.2	163	5.70576		4876.32	410.488	0.0107577	1.82589		FALSE
8906.9	52666.9	155	5.42572		5577.87	294.572	0.0102297	1.59683		FALSE
8913.08	52685	182	6.37085		8514.82	416.434	0.0120116	1.04677		FALSE
8916.49	52695	214	7.491		4482.79	626.539	0.0141235	1.98905		FALSE
8919.21	52703	192	6.72089		8338.2	351.287	0.0126716	1.06968		FALSE
8927.82	52728.2	120	4.20056		7221.4	222.533	0.00791975	1.2363		FALSE
9158.74	53401	182	6.54302		8580.65	343.783	0.0120116	1.06737		FALSE
9162.18	53411	190	6.83062		8159.8	486.683	0.0125396	1.12284		FALSE
9177.5	53455.3	782	28.1134		1063.8	8958.86	0.0516103	8.62707		FALSE
9192.61	53499	112	4.02647		7422.06	271.285	0.00739176	1.23855		FALSE
9582.12	54612.8	220	8.40073		2447.14	1083.84	0.0145195	3.91563		FALSE
9585.22	54621.6	243	9.27899		4297.05	665.752	0.0160375	2.23065		FALSE
9588.54	54631	254	9.69902		5865.96	519.013	0.0167635	1.63461		FALSE
9624.89	54733.8	3968	151.519		954.511	67902.3	0.26188	10.0836		FALSE
9650.14	54805	785	29.9753		3220.17	5942.87	0.0518083	2.99678		FALSE
9652.63	54812	853	32.5719		2112.94	5587.5	0.0562962	4.56835		FALSE
9658.65	54829	701	26.7678		8168.46	1464.6	0.0462645	1.18243		FALSE
9661.85	54838	699	26.6914		2003.76	4390.06	0.0461325	4.82186		FALSE
9668.6	54857	462	17.6415		5724.54	2155.96	0.030491	1.68898		FALSE
9675.68	54877	333	12.7156		12158.8	460.366	0.0219773	0.795777		FALSE
9693.48	54927.1	231	8.82077		6859.16	479.216	0.0152455	1.41322		FALSE
9696.29	54935	236	9.01169		9519.69	470.223	0.0155755	1.01855		FALSE
9707.2	54965.7	177	6.93621		5934.04	369.664	0.0116816	1.63585		FALSE
9710.1	54973.8	157	6.15246		6194.3	497.571	0.0103617	1.56759		FALSE
9716.59	54992.1	124	4.85927		4730.94	259.369	0.00818374	2.05384		FALSE
9719.75	55001	134	5.25114		7955.67	262.877	0.00884372	1.22174		FALSE
9722.59	55009	149	5.83896		2641.45	813.022	0.00983369	3.68078		FALSE
10102.5	56066.3	136	5.77216		1144.36	1374.5	0.00897571	8.82815		FALSE
10479	57094.4	222	10.0222		1779.86	1959.73	0.0146515	5.88754		FALSE
10481.4	57101.1	212	9.57076		3514.19	718.823	0.0139916	2.98261		FALSE
10485.2	57111.3	155	6.99749		3610.6	554.32	0.0102297	2.90401		FALSE
11533.2	59879.4	107	5.68383		3832.25	337.495	0.00706177	3.00951		FALSE
11535.3	59885	108	5.73695		5377.78	301.127	0.00712777	2.145		FALSE
11538.7	59893.7	76	4.03711		4015.41	324.886	0.00501584	2.87361		FALSE

## Sheet: A07003-1_0_A11_1
Spectrum: A07003-1\0_A11\1 1SLin Raw (D:\Data\BioTyperRealTimeProcessing\xiaodi1\typing\SA\anhui+shenzhen add\A07003-1\0_A11\1)
m/z	time	Intens.	SN	Quality Fac.	Res.	Area	Rel. Intens.	FWHM	Chi^2	Bk. Peak
2197.33	26357.4	753	14.186		476.275	4028.39	0.0292399	4.61357		FALSE
2237.03	26590.8	263	4.92559		441.549	1509.32	0.0102126	5.06631		FALSE
2285.74	26874.5	1047	19.6087		472.675	6955.45	0.0406562	4.83575		FALSE
2303.82	26979	7716	144.266		402.782	57201.6	0.299621	5.71976		FALSE
2313.52	27034.9	1087	20.3236		3729.6	1109.2	0.0422095	0.620312		FALSE
2314.91	27043	1113	20.8098		3234.03	1139.11	0.0432191	0.715799		FALSE
2318.39	27062.9	1128	21.0902		1125.97	4318.42	0.0438016	2.059		FALSE
2326.14	27107.5	1301	24.3248		393.678	9741.49	0.0505194	5.90874		FALSE
2343.38	27206.3	2363	44.181		375.408	16383.1	0.0917581	6.24221		FALSE
2363.44	27320.8	258	4.82128		2556.36	385.379	0.0100184	0.924536		FALSE
2633.39	28817	8427	156.802		441.05	61857.2	0.32723	5.97074		FALSE
2647.61	28893.6	1082	20.1328		537.269	8313.1	0.0420153	4.9279		FALSE
2654.79	28932.2	806	14.9973		2660.47	1691.24	0.0312979	0.997866		FALSE
2656.14	28939.5	839	15.6113		680.155	3981.71	0.0325794	3.9052		FALSE
2672.77	29028.7	1910	35.5395		418.795	13971.1	0.0741676	6.38205		FALSE
2694.67	29145.8	308	5.77693		3594.03	331.348	0.01196	0.749762		FALSE
2695.82	29151.9	268	5.02668		1447.11	577.146	0.0104068	1.86289		FALSE
2709.51	29224.9	243	4.55778		2037.63	592.763	0.00943598	1.32974		FALSE
2711.02	29232.9	314	5.88947		3694.24	508.829	0.012193	0.733851		FALSE
2712.19	29239.1	258	4.83912		1088.82	824.492	0.0100184	2.49095		FALSE
3208.11	31765.8	342	6.40432		1275.87	1012.03	0.0132803	2.51446		FALSE
3209.56	31772.9	362	6.77884		1039.75	1313.12	0.0140569	3.08687		FALSE
3421.4	32792.1	393	7.28729		700.545	2626.43	0.0152607	4.88392		FALSE
3441.6	32887.6	1661	30.7995		662.999	11518.1	0.0644986	5.19096		FALSE
3453.95	32945.8	219	4.12453		3600	349.777	0.00850403	0.959431		FALSE
4043.02	35613	305	5.32844		849.114	1754.54	0.0118435	4.76146		FALSE
4286.96	36660.2	302	5.06941		2321.81	936.172	0.011727	1.84639		FALSE
4289.51	36671	362	6.07658		3393.49	929.09	0.0140569	1.26404		FALSE
4292.34	36682.9	432	7.2516		3300.05	765.672	0.0167751	1.30069		FALSE
4304.21	36733.1	7023	117.889		574.62	63745.8	0.272711	7.49053		FALSE
4316.51	36785	729	12.2371		3955	1348.88	0.0283079	1.09141		FALSE
4318.87	36794.9	749	12.5728		4958.51	1353.93	0.0290846	0.871001		FALSE
4340.01	36884	527	8.79479		2879.36	1746.03	0.020464	1.50729		FALSE
4341.68	36891	607	10.1299		6046.01	1046.19	0.0235705	0.718107		FALSE
4343.26	36897.6	547	9.12856		1384.13	2998.25	0.0212407	3.1379		FALSE
4444.12	37319.2	906	14.9747		703.958	7689.67	0.0351811	6.31306		FALSE
4587.7	37911.1	663	10.8648		970.577	4375.21	0.0257451	4.72677		FALSE
4811.38	38815.1	3782.75	61.2151		852.64	28657.3	0.146889	5.64292		FALSE
4823.52	38863.5	873	14.1275		1463.83	4764.01	0.0338996	3.29515		FALSE
4838.63	38923.8	260	4.2075		3488.72	495.004	0.0100961	1.38694		FALSE
4840.94	38933	254	4.1104		3010.72	473.969	0.00986312	1.6079		FALSE
4843.45	38943	254	4.1104		5578.2	331.216	0.00986312	0.868281		FALSE
5030.23	39679.5	2036	32.4634		791.941	16167.3	0.0790603	6.35177		FALSE
5050.35	39758	656	10.4597		965.005	4877.29	0.0254733	5.2335		FALSE
5056.3	39781.2	335	5.34147		3708.27	646.293	0.0130084	1.36352		FALSE
5068.58	39829	364	5.80387		796.452	3111.49	0.0141346	6.36396		FALSE
5239.19	40487.5	464	7.02782		1000.76	3133.46	0.0180177	5.23522		FALSE
5435.4	41231.6	541	8.10157		973.885	3983.64	0.0210077	5.58115		FALSE
5522.66	41558.3	6938	103.898		851.968	59542.2	0.269411	6.48224		FALSE
5544.53	41639.7	957	14.1405		1475.86	6476.07	0.0371614	3.7568		FALSE
5549.15	41656.9	978	14.4508		2580.14	3519.32	0.0379769	2.15072		FALSE
5550.86	41663.3	923	13.6381		2012.75	4010.22	0.0358412	2.75785		FALSE
5560.53	41699.2	1013	14.968		852.051	9610.98	0.039336	6.52605		FALSE
5766.58	42457.9	287	4.19576		1140.69	1765.01	0.0111445	5.05533		FALSE
5871.01	42837.2	1138	16.6369		903.454	10095.8	0.0441899	6.4984		FALSE
5929.94	43049.8	1557	22.2881		865.454	14611.5	0.0604601	6.85183		FALSE
5950.29	43123	303	4.33737		5766.5	586.736	0.0117658	1.03187		FALSE
5952.52	43131	294	4.20854		5344.47	573.208	0.0114164	1.11377		FALSE
6335.23	44484.1	329.25	4.83921		4862.69	705.873	0.0127852	1.30283		FALSE
6350.32	44536.6	1644.75	24.174		803.459	17858	0.0638676	7.90372		FALSE
6389.82	44673.7	400.5	5.92235		3946.19	1072.19	0.0155519	1.61924		FALSE
6407.27	44734.2	946.5	13.9963		1088.39	9094.5	0.0367537	5.88693		FALSE
6420.9	44781.4	5841.5	86.3806		944.517	54101	0.226832	6.79808		FALSE
6438.15	44841	318.5	4.70979		6505.01	665.562	0.0123677	0.989723		FALSE
6443.93	44860.9	557.5	8.24398		2651.57	2016.49	0.0216484	2.43023		FALSE
6448.37	44876.2	797.5	11.793		1170.73	5432.87	0.0309679	5.50801		FALSE
6458.13	44909.9	536.5	7.93344		979.733	4784.41	0.0208329	6.59173		FALSE
6477.25	44975.8	380.5	5.62661		3608.19	1127.62	0.0147753	1.79515		FALSE
6549.95	45225.4	1724.5	25.6287		960.169	17016.1	0.0669644	6.82167		FALSE
6570.81	45296.8	3322.5	49.3774		1030.15	31722.4	0.129017	6.37852		FALSE
6593.4	45374	729.5	10.8415		1552.13	4665.75	0.0283273	4.24797		FALSE
6596.25	45383.7	728.5	10.8266		1609.76	4068.15	0.0282885	4.09767		FALSE
6610.38	45431.9	2290.5	34.0403		946.71	21972.4	0.0889428	6.98247		FALSE
6628.32	45493	301.5	4.53026		8673.07	614.689	0.0117076	0.764242		FALSE
6631.83	45504.9	313.5	4.71057		4103.3	691.412	0.0121736	1.61622		FALSE
6649.95	45566.5	542.5	8.15147		825.367	4896.15	0.0210659	8.05697		FALSE
6699.65	45735.1	855.5	12.8545		1160.88	5896.86	0.0332201	5.77117		FALSE
6794.38	46054.7	814.5	12.3075		1903.75	5855.29	0.031628	3.56894		FALSE
6802.79	46083	1076.5	16.2665		5824.73	2498.29	0.0418018	1.16791		FALSE
6814.92	46123.7	4157.5	62.822		1056.23	44513.5	0.161441	6.4521		FALSE
6827.97	46167.5	1672.5	25.2723		2189.93	8612.89	0.0649452	3.1179		FALSE
6844.31	46222.3	4545.5	68.6849		916.678	64060.2	0.176507	7.46643		FALSE
6856.46	46263	3135.5	47.379		6895.49	5560.84	0.121755	0.99434		FALSE
6871.32	46312.7	5145.5	77.7512		1340.87	44842.3	0.199806	5.12452		FALSE
6886.63	46363.8	25752.5	393.057		977.096	299691	1	7.04805		FALSE
6914.06	46455.3	4876.5	74.4293		710.928	65036.6	0.18936	9.72539		FALSE
6924.55	46490.3	4975.5	75.9403		1007.45	63729.7	0.193205	6.87337		FALSE
6946.71	46564	1874.5	28.6102		831.376	23767.3	0.072789	8.35567		FALSE
6962.45	46616.3	1237.5	18.8878		898.537	14281.6	0.0480536	7.74865		FALSE
6974.34	46655.8	611.5	9.33324		3373.45	2319.26	0.0237453	2.06742		FALSE
6985.27	46692.1	703.5	10.7374		878.904	8563.17	0.0273177	7.94771		FALSE
7001.23	46745	399.5	6.09751		5602.84	1114.91	0.0155131	1.24959		FALSE
7004.22	46754.8	377.5	5.76173		2342.92	1695.34	0.0146588	2.98953		FALSE
7166	47287.5	425.5	6.61493		2539.24	1809.99	0.0165227	2.8221		FALSE
7168.02	47294.1	419	6.51388		2506.65	1925.24	0.0162703	2.8596		FALSE
7417.05	48102.3	1030	16.1686		1190.97	7694.85	0.0399961	6.22776		FALSE
8088.22	50215.5	1719	31.1849		1065.59	17804	0.0667508	7.5904		FALSE
8113.98	50294.8	254	4.60788		5934.8	475.782	0.00986312	1.36719		FALSE
8116.6	50302.9	267	4.84372		5207.26	641.134	0.0103679	1.55871		FALSE
8122.49	50321	243	4.40833		8200.11	570.467	0.00943598	0.990534		FALSE
8126.37	50332.9	270	4.89815		5606.19	641.814	0.0104844	1.44954		FALSE
8128.68	50340	257	4.66231		5110.52	634.769	0.00997961	1.59058		FALSE
8147.1	50396.6	632	11.4653		1083.09	6284.53	0.0245413	7.5221		FALSE
8871.11	52572.6	342	7.15781		2610.14	1763.3	0.0132803	3.39871		FALSE
8887.76	52621.6	2119	44.3491		1138.99	21585	0.0822833	7.80318		FALSE
8915.64	52703.5	353	7.38803		2291.98	2993.19	0.0137074	3.88994		FALSE
9133.4	53339	193	4.22536		8446.69	366.652	0.00749442	1.0813		FALSE
9136.17	53347	198	4.33483		7544.46	616.972	0.00768857	1.21098		FALSE
9176.52	53463.9	1285	28.1326		1070.42	15915.5	0.0498981	8.57281		FALSE
9190.03	53503	265	5.80166		6326.97	667.306	0.0102903	1.45252		FALSE
9193.49	53513	231	5.0573		4880.73	601.449	0.00897	1.88363		FALSE
9197.59	53524.8	222	4.86026		6816.71	438.772	0.00862052	1.34927		FALSE
9200.41	53533	250	5.47327		7114.03	478.545	0.0097078	1.29328		FALSE
9205.94	53549	252	5.51705		6983.42	495.059	0.00978546	1.31826		FALSE
9209.18	53558.3	223	4.88215		5992.5	578.435	0.00865935	1.53678		FALSE
9212.88	53569	235	5.14487		8803.71	555.214	0.00912533	1.04648		FALSE
9215.84	53577.5	193	4.22536		4065.47	796.577	0.00749442	2.26686		FALSE
9546.16	54523	213	5.12137		9610.72	423.216	0.00827104	0.993283		FALSE
9550.37	54534.9	245	5.99977		7178.04	624.978	0.00951364	1.3305		FALSE
9553.16	54542.8	262	6.41608		6193.21	536.798	0.0101738	1.54252		FALSE
9624.02	54743.4	10360	253.704		800.443	243429	0.402291	12.0234		FALSE
9651.9	54822.2	2818	69.0096		1315.86	40035.8	0.109426	7.33506		FALSE
9660.47	54846.3	2370	58.0386		1354.04	30406.7	0.0920299	7.13453		FALSE
9680.54	54902.9	1242	30.4151		4183.74	5217.99	0.0482283	2.31385		FALSE
9687.15	54921.6	1179	28.8723		2722.77	8253.05	0.045782	3.55783		FALSE
9695.46	54944.9	928	22.7256		7487.66	3770.46	0.0360353	1.29486		FALSE
9701.85	54962.9	858	21.0114		6651.16	2334.2	0.0333172	1.45867		FALSE
9704.82	54971.3	770	19.2828		2125.05	6793.94	0.0299	4.56687		FALSE
9719.86	55013.6	546	13.6733		5067.07	1523.07	0.0212018	1.91824		FALSE
9722.8	55021.9	556	13.9237		1655.98	4920.31	0.0215901	5.87134		FALSE
9736	55059	379	9.49116		8349.23	527.256	0.014717	1.1661		FALSE
9738.86	55067	389	9.74158		10641.5	1024.29	0.0151053	0.915178		FALSE
9749.96	55098.2	300	7.51279		5001.48	1214.38	0.0116494	1.94941		FALSE
9760.94	55129	269	6.73647		7589.48	552.233	0.0104456	1.28611		FALSE
9765.93	55143	261	6.53613		5092.61	700.054	0.0101349	1.91767		FALSE
9769.78	55153.8	231	5.78485		6675.39	479.738	0.00897	1.46355		FALSE
9776.92	55173.8	196	4.90836		5652.63	409.825	0.00761091	1.72962		FALSE
9780.19	55183	208	5.20887		5065.53	536.599	0.00807689	1.93073		FALSE
9783.05	55191	186	4.65793		5272.85	496.828	0.0072226	1.85536		FALSE
9787.33	55203	185	4.63289		7791.32	464.024	0.00718377	1.25618		FALSE
9790.9	55213	171	4.28229		8262.2	435.332	0.00664013	1.18502		FALSE
10082.9	56024.9	147	4.02911		3403.92	812.993	0.00570818	2.96213		FALSE
10089.4	56042.9	158	4.33061		9493.16	311.682	0.00613533	1.0628		FALSE
10092.3	56051	161	4.41284		4810.7	337.817	0.00625182	2.09788		FALSE
10101.9	56077.4	522	14.3075		1190.29	5632.76	0.0202699	8.48691		FALSE
10473.4	57092.9	283	8.34171		4485.53	1409.31	0.0109892	2.33492		FALSE
10476.4	57101	388	11.4367		11133.5	996.388	0.0150665	0.94098		FALSE
10479.5	57109.5	427	12.5863		4703.31	1467.9	0.0165809	2.22812		FALSE
10482.4	57117.2	374	11.024		2096.95	2296.12	0.0145229	4.99885		FALSE
11532.9	59894.3	158	6.28618		1748.05	1388.86	0.00613533	6.59759		FALSE

## Sheet: A07004-1_0_B9_1
Spectrum: A07004-1\0_B9\1 1SLin Raw (D:\Data\BioTyperRealTimeProcessing\xiaodi1\typing\SA\anhui+shenzhen add\A07004-1\0_B9\1)
m/z	time	Intens.	SN	Quality Fac.	Res.	Area	Rel. Intens.	FWHM	Chi^2	Bk. Peak
2150.21	26077.5	446	6.08932		1306.58	899.436	0.0154431	1.64568		FALSE
2198.29	26363	350	4.77862		1421.35	787.383	0.012119	1.54662		FALSE
2285.03	26870.4	448	5.98323		1324.13	1409.82	0.0155123	1.72568		FALSE
2286.02	26876.1	482	6.43731		954.857	1657.02	0.0166896	2.39409		FALSE
2304.02	26980.2	6474	86.0519		414.007	45048.7	0.224167	5.56518		FALSE
2318.47	27063.4	863	11.4709		788.47	4021.32	0.029882	2.94046		FALSE
2326.72	27110.8	564	7.49664		1353.7	1829.19	0.0195289	1.71878		FALSE
2328.21	27119.4	486	6.45987		875.593	1591.84	0.0168281	2.65901		FALSE
2343.37	27206.2	952	12.6539		725.232	3260.63	0.0329637	3.2312		FALSE
2344.23	27211.1	944	12.5476		749.099	3246.52	0.0326867	3.12939		FALSE
2633.64	28818.3	7805	101.756		450.887	54934.5	0.270254	5.84103		FALSE
2648.34	28897.5	1020	13.298		498.909	8293.15	0.0353183	5.30826		FALSE
2658.02	28949.6	463	6.03623		1283.51	1404.25	0.0160317	2.07091		FALSE
2672.37	29026.6	884	11.5249		1015.24	2756.77	0.0306092	2.63225		FALSE
2673.61	29033.2	864	11.2642		909.324	3127.62	0.0299166	2.94022		FALSE
2759.89	29491.7	350	4.5521		662.245	1872.73	0.012119	4.16747		FALSE
3209.17	31771	681	8.82247		1359.21	2202.17	0.0235801	2.36105		FALSE
3210.17	31775.9	681	8.82247		1117.49	2396.19	0.0235801	2.87265		FALSE
3442.23	32890.5	3221	41.4704		675.815	23115.7	0.11153	5.09345		FALSE
3456.8	32959.2	395	4.97209		2093.79	1704.22	0.0136772	1.65098		FALSE
3506.02	33190.3	584	7.35115		670.091	3915.11	0.0202214	5.23216		FALSE
4043.78	35616.3	459	5.50696		836.978	2474.86	0.0158932	4.83141		FALSE
4271.28	36593.8	341.75	4.03564		3229.57	603.68	0.0118333	1.32256		FALSE
4273.17	36601.8	361.75	4.27181		3358.15	637.404	0.0125259	1.27248		FALSE
4305.16	36737.1	13937.8	164.587		584.017	130432	0.482605	7.37163		FALSE
4317.45	36789	1623.75	19.1744		4185.82	3009.26	0.0562235	1.03145		FALSE
4319.65	36798.2	1627.75	19.2217		994.808	11434.2	0.056362	4.3422		FALSE
4445.31	37324.1	1520.75	17.8638		660.042	13679.4	0.0526571	6.73489		FALSE
4588.45	37914.1	1218.75	14.2729		905.448	8535.58	0.0422001	5.0676		FALSE
4812.27	38818.6	4982.25	58.1861		883.064	38828.9	0.172514	5.44951		FALSE
4824.93	38869.2	1107	12.9283		973.863	8738.94	0.0383307	4.95443		FALSE
5031.36	39683.9	4529	52.5139		771.923	39390.1	0.15682	6.51796		FALSE
5044.25	39734.2	440	5.10181		4391.23	658.683	0.0152353	1.14871		FALSE
5051.34	39761.9	1064	12.3371		990.003	8658.18	0.0368418	5.10235		FALSE
5239.82	40489.9	902	10.3411		774.218	7729.82	0.0312324	6.76789		FALSE
5436.62	41236.2	649	7.49753		940.99	4486.93	0.0224721	5.77756		FALSE
5523.81	41562.5	9425	108.882		801.299	96250	0.326348	6.89357		FALSE
5546.37	41646.6	1141	13.3187		1310.51	6757.85	0.039508	4.23221		FALSE
5768.02	42463.1	569	6.90855		1295	3529.15	0.019702	4.45405		FALSE
5872.04	42840.9	2189	26.5779		795.302	21764.1	0.0757957	7.3834		FALSE
5888.43	42900.2	438	5.31762		3977.18	1106.92	0.0151661	1.48055		FALSE
5915.43	42997.6	451	5.47545		2998.69	2092.11	0.0156162	1.97267		FALSE
5931.25	43054.5	2058	24.9855		828.836	20770.5	0.0712598	7.15612		FALSE
5951.41	43127	330	4.00643		5576.33	524.12	0.0114265	1.06726		FALSE
6335.46	44484.9	685	8.8272		5146.46	1514.53	0.0237186	1.23103		FALSE
6338.07	44494	687.25	8.8562		5605.65	1163.12	0.0237965	1.13066		FALSE
6351.89	44542.1	3376.25	43.5078		783.946	40232.8	0.116905	8.10247		FALSE
6379.46	44637.8	1128.25	14.753		935.691	11606.4	0.0390665	6.81791		FALSE
6398.82	44704.9	563.25	7.36504		5357.06	943.711	0.0195029	1.19446		FALSE
6406.81	44732.6	1172.25	15.3283		1611.53	6829.12	0.04059	3.9756		FALSE
6409.21	44740.9	1230.25	16.0867		3014.85	4840.02	0.0425983	2.12588		FALSE
6422.28	44786.1	6641.25	86.8407		910.562	61367.4	0.229958	7.05309		FALSE
6449.78	44881.1	963.25	12.5954		958.014	10274.9	0.0333532	6.73245		FALSE
6458.97	44912.8	514.25	6.72431		1567.51	3119.16	0.0178063	4.12054		FALSE
6479.2	44982.5	558.25	7.29966		2395.37	2254.76	0.0193298	2.70488		FALSE
6537.54	45182.9	311.25	4.13653		4313.11	660.775	0.0107773	1.51574		FALSE
6539.31	45189	352.25	4.68142		9803.95	588.75	0.0121969	0.667008		FALSE
6551.18	45229.7	2318.25	30.8096		975.609	22145.6	0.0802711	6.71497		FALSE
6560.92	45263	721.25	9.58544		8090.59	1201.14	0.0249738	0.810932		FALSE
6572.08	45301.2	2213.25	29.4142		966.056	22297.1	0.0766354	6.80301		FALSE
6597.19	45386.9	489.25	6.50215		7107.92	829.608	0.0169406	0.928147		FALSE
6600.14	45397	487.25	6.47557		6743.67	1315.01	0.0168714	0.978716		FALSE
6602.75	45405.8	430.25	5.71804		4003.21	740.688	0.0148977	1.64936		FALSE
6611.97	45437.3	1645.25	21.8654		904.81	15434.1	0.056968	7.30757		FALSE
6651.48	45571.7	339.25	4.54215		815.967	2557.98	0.0117468	8.15165		FALSE
6701.06	45739.9	670.25	8.97384		1042.58	4469.31	0.0232079	6.42736		FALSE
6776.58	45994.8	375.25	5.05382		3727.72	998.505	0.0129933	1.81789		FALSE
6784.9	46022.8	555.25	7.47804		3782.1	2636.22	0.0192259	1.79395		FALSE
6804.58	46089	1370.25	18.4544		7218.83	2410.02	0.0474459	0.942615		FALSE
6816.36	46128.6	5003.25	67.3831		1008.3	54016.9	0.173241	6.76023		FALSE
6829.54	46172.8	2025.25	27.2758		4063.37	5939.97	0.0701258	1.68076		FALSE
6845.6	46226.6	5625.25	75.7602		905.52	78475.9	0.194778	7.55985		FALSE
6888.06	46368.6	28880.2	394.193		908.53	406285	1	7.58155		FALSE
6915.75	46460.9	5054.25	68.9866		906.113	68869.7	0.175007	7.63232		FALSE
6925.42	46493.2	3962.25	54.0816		1157.84	48137.7	0.137196	5.98132		FALSE
6945.97	46561.6	1480.25	20.2043		1063.96	15198	0.0512548	6.52839		FALSE
6963.61	46620.2	813.25	11.1002		1025.2	8018.77	0.0281594	6.79246		FALSE
7168.54	47295.8	687	9.87097		1014.11	5990.11	0.0237879	7.0688		FALSE
7418.64	48107.5	1142	16.9075		1130.45	8342.95	0.0395426	6.56257		FALSE
8073.55	50170.3	356	5.81681		1870.89	2079.39	0.0123268	4.31535		FALSE
8089.68	50220	1852	33.4131		993.83	20497.5	0.0641269	8.1399		FALSE
8112.72	50290.9	228	4.11349		6362.44	419.689	0.00789467	1.2751		FALSE
8118.8	50309.7	238	4.29391		3329.97	867.992	0.00824093	2.4381		FALSE
8148.13	50399.8	667	12.0338		1051.39	7050.62	0.0230954	7.74989		FALSE
8870.5	52570.9	380	7.92785		3039.08	2236.9	0.0131578	2.91882		FALSE
8889.52	52626.8	2449	51.0929		1013.05	29681.2	0.0847984	8.77498		FALSE
8903.86	52668.9	395	8.24079		7598.29	757.774	0.0136772	1.17182		FALSE
8912.73	52695	335	6.98902		10006.2	1213.09	0.0115996	0.890721		FALSE
8917.4	52708.7	407	8.49114		1658.64	2948.06	0.0140927	5.37634		FALSE
9135.48	53345	264	5.76715		6669.73	670.515	0.0091412	1.36969		FALSE
9137.92	53352.1	270	5.89822		6363.21	540.293	0.00934895	1.43606		FALSE
9152.34	53393.9	363	7.92983		4735.64	1181.27	0.0125691	1.93265		FALSE
9162.67	53423.8	574	12.5392		4784.9	1554.67	0.0198752	1.91491		FALSE
9178.19	53468.7	1852	40.4574		1016.72	24534	0.0641269	9.02726		FALSE
9191.05	53505.9	398	8.69442		5365.37	1840.89	0.013781	1.71303		FALSE
9200.42	53533	303	6.61912		4597.58	611.956	0.0104916	2.00114		FALSE
9204.1	53543.6	317	6.92495		4106.67	1044.34	0.0109764	2.24125		FALSE
9207.34	53553	326	7.12156		7979.58	639.186	0.011288	1.15386		FALSE
9209.41	53559	303	6.61912		7633.49	596.156	0.0104916	1.20645		FALSE
9584.16	54630.7	1046	26.1055		940.101	16461.6	0.0362185	10.1948		FALSE
9625.75	54748.3	10325	257.686		797.771	226834	0.357511	12.0658		FALSE
9645.1	54803	2193	54.7317		8093.88	3095.86	0.0759342	1.19165		FALSE
9703.26	54966.9	629	16.2985		3193.64	3829.29	0.0217796	3.0383		FALSE
9718.22	55009	388	10.0537		5741.14	1316.79	0.0134348	1.69273		FALSE
9721.78	55019	390	10.1056		6408.13	809.35	0.013504	1.5171		FALSE
9725.09	55028.3	380	9.84645		5390.65	1037.78	0.0131578	1.80407		FALSE
9728.17	55037	351	9.09501		6370.95	922.462	0.0121536	1.52696		FALSE
9731.73	55047	300	7.77351		9338.09	775.854	0.0103877	1.04215		FALSE
9738.85	55067	258	6.68522		7352.08	833.453	0.00893344	1.32464		FALSE
10085.4	56031.8	167	4.70488		3592.49	878.851	0.0057825	2.80735		FALSE
10088.7	56041	170	4.7894		6364.65	445.656	0.00588638	1.58511		FALSE
10091.6	56049	181	5.0993		9527.51	350.035	0.00626726	1.0592		FALSE
10103.2	56081	559	15.7487		1070.23	6675.67	0.0193558	9.44017		FALSE
10112.6	56107	180	5.07113		5748.01	455.032	0.00623263	1.75932		FALSE
10450.5	57031	138	4.21404		10589.5	381.368	0.00477835	0.986874		FALSE
10454.9	57043	160	4.88585		8011.36	328.331	0.00554012	1.30501		FALSE
10462.2	57062.5	233	7.11502		1856.52	1463.69	0.0080678	5.63535		FALSE
10465.3	57071	296	9.03882		8600.05	597.21	0.0102492	1.21689		FALSE
10468.6	57080	323	9.8633		6497.28	894.441	0.0111841	1.61123		FALSE
10476.3	57100.8	659	20.1236		2816.18	3767.66	0.0228184	3.72003		FALSE
10480.5	57112.3	729	22.2611		1192.41	8700.06	0.0252422	8.78939		FALSE
10503	57173	148	4.57335		10199.4	281.682	0.00512461	1.02976		FALSE
10513.3	57200.9	131	4.04803		6881.27	331.178	0.00453597	1.52781		FALSE
11533.2	59894.9	245	9.89665		3005.18	1327.22	0.00848331	3.83777		FALSE
11535.7	59901.4	259	10.4622		2394.55	1585.12	0.00896807	4.81748		FALSE

## Sheet: A07005-1_0_H7_1
Spectrum: A07005-1\0_H7\1 1SLin Raw (D:\Data\BioTyperRealTimeProcessing\xiaodi1\typing\SA\anhui+shenzhen add\A07005-1\0_H7\1)
m/z	time	Intens.	SN	Quality Fac.	Res.	Area	Rel. Intens.	FWHM	Chi^2	Bk. Peak
2304.98	26983	453	13.1124		420.723	2776.85	0.0183581	5.47861		FALSE
2634.57	28821.5	662	18.55		466.424	4290.6	0.026828	5.64844		FALSE
3208.1	31765	180	5.03228		3869.42	286.736	0.00729461	0.829091		FALSE
3210.11	31774.8	200	5.59142		3138.4	361.336	0.00810512	1.02285		FALSE
3211.76	31782.9	173	4.83658		3822.1	219.204	0.00701093	0.840313		FALSE
3420.83	32788.8	266.5	7.36566		1705.66	747.717	0.0108001	2.00557		FALSE
3422.81	32798.3	268.5	7.42094		3356.05	398.108	0.0108811	1.01989		FALSE
3424.45	32806	188.5	5.20986		3867.69	270.999	0.00763908	0.885398		FALSE
3432.67	32844.9	145.5	4.0214		3554.66	170.97	0.00589648	0.965681		FALSE
3434.63	32854.2	201.5	5.56916		3899.75	364.538	0.00816591	0.88073		FALSE
3442.66	32892.1	1730.5	47.8284		608.854	12641	0.0701296	5.65433		FALSE
4287.09	36661	272	6.74534		4023.28	967.88	0.011023	1.06557		FALSE
4291.34	36679	418	10.366		2942.75	1431.73	0.0169397	1.45828		FALSE
4305.23	36737.6	6677	165.583		536.885	64450.7	0.27059	8.01889		FALSE
4319.76	36799	610	15.1274		4836.96	1308.68	0.0247206	0.893073		FALSE
4321.62	36806.8	633	15.6978		2985.09	1953.08	0.0256527	1.44774		FALSE
4335.91	36867	335	8.23344		3869.71	462.045	0.0135761	1.12047		FALSE
4340.66	36886.9	327	8.03682		4520.99	442.656	0.0132519	0.960113		FALSE
4342.56	36894.9	332	8.1597		4112.96	590.913	0.0134545	1.05582		FALSE
4346.85	36913	266	6.53759		4199.01	444.678	0.0107798	1.03521		FALSE
4349.18	36922.8	199	4.89091		3141.2	268.154	0.0080646	1.38456		FALSE
4446.47	37329.2	788	19.2038		549.931	7470.39	0.0319342	8.08551		FALSE
4588.07	37912.9	207	4.93175		1478.55	792.528	0.0083888	3.10309		FALSE
4812.42	38819.6	2117	49.9396		766.563	17877.5	0.0857927	6.27792		FALSE
4824.94	38869.6	393	9.2708		4197.57	720.46	0.0159266	1.14946		FALSE
4827.04	38878	306	7.21848		1945.56	961.097	0.0124008	2.48105		FALSE
4831.8	38897	192	4.52924		2176.41	596.758	0.00778092	2.22008		FALSE
5015.67	39623	262	6.08782		6779.52	478.895	0.0106177	0.739827		FALSE
5031.49	39684.8	3076	71.4737		700.004	26834.6	0.124657	7.1878		FALSE
5044.04	39733.8	185	4.29865		3531.63	275.51	0.00749724	1.42825		FALSE
5047.38	39746.8	224	5.20485		4458.73	499.1	0.00907774	1.13202		FALSE
5051.68	39763.6	436	10.1309		1143.56	2497.32	0.0176692	4.41749		FALSE
5060.91	39799.5	229	5.32103		4169.24	418.545	0.00928037	1.21387		FALSE
5063.33	39809	199	4.62395		3638.38	357.259	0.0080646	1.39165		FALSE
5065.91	39819	196	4.55424		8005.75	286.324	0.00794302	0.632783		FALSE
5070.32	39836.2	224	5.20485		1165.99	1213.9	0.00907774	4.3485		FALSE
5436.08	41234.5	562	13.1763		1618.09	2398.82	0.0227754	3.35958		FALSE
5437.28	41239	578	13.5514		1993.63	2098.41	0.0234238	2.72732		FALSE
5492.23	41445	172	4.03259		5275.75	327.342	0.00697041	1.04103		FALSE
5499.41	41471.8	282	6.61157		4841.64	548.844	0.0114282	1.13586		FALSE
5510.06	41511.5	873	20.4677		876.211	6607.36	0.0353789	6.2885		FALSE
5524.08	41563.8	6891	161.561		772.496	65076.7	0.279262	7.15095		FALSE
5539.93	41622.9	806	18.992		2083.51	3572.5	0.0326636	2.65894		FALSE
5545.84	41644.9	886	20.877		1527.43	5398.18	0.0359057	3.63082		FALSE
5550.16	41660.9	827	19.4868		5511.17	1726.51	0.0335147	1.00707		FALSE
5552.31	41668.9	802	18.8977		5467.79	1595.26	0.0325015	1.01546		FALSE
5554.46	41677	695	16.3765		4221.26	1405.16	0.0281653	1.31583		FALSE
5557.01	41686.4	603	14.2086		4034.46	947.285	0.0244369	1.37739		FALSE
5560.37	41698.9	651	15.3397		4116.12	1336.23	0.0263822	1.35087		FALSE
5561.81	41704.3	660	15.5517		1142.81	4880.09	0.0267469	4.8668		FALSE
5871.91	42840.6	573	13.892		761.858	5501.39	0.0232212	7.70736		FALSE
5931.29	43054.8	895	21.8275		781.394	8700.97	0.0362704	7.59066		FALSE
6351.91	44542	609	15.6013		816.093	5841.84	0.0246801	7.78332		FALSE
6379.83	44638.9	183.75	4.80425		4491.79	532.075	0.00744658	1.42033		FALSE
6406.17	44730.2	433.75	11.3406		2121.69	2286.11	0.017578	3.01938		FALSE
6409.58	44742	464.75	12.1511		3107.98	1296.68	0.0188343	2.0623		FALSE
6422.6	44787	3408.75	89.1237		903.139	30243	0.138142	7.11142		FALSE
6446.97	44871.2	216.75	5.66705		4196.69	357.332	0.00878393	1.5362		FALSE
6449.3	44879.3	243.75	6.37298		1472.24	1277.82	0.00987812	4.38061		FALSE
6459.08	44913	185.75	4.85654		4712.46	389.906	0.00752763	1.37064		FALSE
6478.81	44980.9	167.75	4.38592		5294.37	323.483	0.00679817	1.22372		FALSE
6480.56	44987	186.75	4.88268		1488.31	885.525	0.00756816	4.35431		FALSE
6535.89	45177	159.75	4.21039		5654.93	388.277	0.00647397	1.15579		FALSE
6538.52	45186	178.75	4.71116		3453.51	384.619	0.00724395	1.8933		FALSE
6541.37	45195.7	203.75	5.37006		4048.13	444.335	0.00825709	1.6159		FALSE
6551.94	45232	1197.75	31.568		956.993	11566.2	0.0485396	6.84639		FALSE
6559.84	45259	586.75	15.4644		7845.77	970.663	0.0237784	0.836099		FALSE
6563.34	45270.9	604.75	15.9389		5696.82	1310.46	0.0245079	1.1521		FALSE
6572.37	45301.8	3333.75	87.8647		983.914	29536.7	0.135102	6.67982		FALSE
6596.12	45382.9	486.75	12.8288		3823.86	1107.83	0.0197258	1.72499		FALSE
6599.05	45392.9	522.75	13.7777		3302.06	1449.07	0.0211848	1.99847		FALSE
6612.13	45437.5	1220.75	32.1742		931.272	12347.2	0.0494716	7.10011		FALSE
6623.14	45475	185.75	4.95879		5823.29	297.425	0.00752763	1.13735		FALSE
6625.49	45483	157.75	4.2113		6171.75	256.933	0.00639292	1.07352		FALSE
6628.43	45493	159.75	4.26469		6100.48	327.731	0.00647397	1.08654		FALSE
6650.76	45568.9	196.75	5.25244		924.045	1586.46	0.00797342	7.19744		FALSE
6701.6	45741.3	864.75	23.0854		1093.54	6584	0.0350445	6.12833		FALSE
6783.89	46019	246.75	6.66243		5520.85	539.714	0.0099997	1.22878		FALSE
6786.5	46027.7	290.75	7.85046		4109.92	656.866	0.0117828	1.65125		FALSE
6795.62	46058.4	594.75	16.0587		2597.32	3390.7	0.0241026	2.6164		FALSE
6798.11	46066.8	722.75	19.5148		7996.87	1627.09	0.0292899	0.850096		FALSE
6803.66	46085.4	869.75	23.4839		2206.82	4773.8	0.0352472	3.08301		FALSE
6816.76	46129.4	3721.75	100.49		1026.21	37513.4	0.150826	6.64267		FALSE
6827.37	46165	1186.75	32.0431		6883.69	2078.19	0.0480938	0.991818		FALSE
6830.1	46174.1	1207.75	32.6101		5184.17	2823.37	0.0489448	1.31749		FALSE
6831.91	46180.2	1210.75	32.6911		4463.06	2849.24	0.0490664	1.53077		FALSE
6845.97	46227.3	3278.75	88.5286		905.209	43819.9	0.132873	7.56286		FALSE
6854.83	46257	2276.75	61.4739		6181.98	4041.45	0.0922667	1.10884		FALSE
6888.36	46369	24675.8	673.159		935.866	339473	1	7.36041		FALSE
6916	46461.2	3764.75	102.703		716.778	52663.4	0.152569	9.64874		FALSE
6926.01	46494.5	3425.75	93.4551		980.198	45032.7	0.138831	7.06594		FALSE
6946.4	46562.4	1279.75	34.9118		987.952	14289.7	0.0518627	7.03111		FALSE
6963.77	46620.1	741.75	20.2351		1455.48	5285.63	0.0300599	4.78452		FALSE
6970.22	46641.5	534.75	14.5881		2534.54	2615.23	0.0216711	2.75009		FALSE
6977.31	46665	363.75	9.92317		3578.77	829.955	0.0147412	1.94964		FALSE
6998.39	46734.8	201.75	5.50378		4478.73	460.355	0.00817604	1.56258		FALSE
7004.09	46753.7	213.75	5.83114		3148.83	604.987	0.00866235	2.22435		FALSE
7006.88	46763	202.75	5.77062		7500.12	443.848	0.00821657	0.934236		FALSE
7419.24	48108.3	422	12.6265		1332.77	2603.43	0.0171018	5.56679		FALSE
8090.41	50220.3	231	8.15281		1415.44	1566.62	0.00936142	5.71583		FALSE
8148.33	50398.4	257	9.07045		1397.43	1867.62	0.0104151	5.83093		FALSE
8868.87	52563	104	4.20422		8256.64	182.537	0.00421466	1.07415		FALSE
8876.59	52585.7	167	6.751		6960.54	328.511	0.00676778	1.27527		FALSE
8890.61	52626.9	1290	52.1485		1130.36	13058.7	0.052278	7.86532		FALSE
9179.45	53468.8	348	14.3757		1170.64	3205.95	0.0141029	7.84136		FALSE
9565.69	54574.2	127	5.49786		2846.84	658.126	0.00514675	3.36011		FALSE
9626.99	54747.5	6435	278.573		901.478	127493	0.260782	10.6791		FALSE
9649.79	54811.9	970	41.9916		6880.21	2037.04	0.0393098	1.40254		FALSE
9653.02	54821	1029	44.5457		3730.24	3545.17	0.0417009	2.58777		FALSE
9656	54829.4	987	42.7275		3471.34	5197.18	0.0399988	2.78164		FALSE
9661.6	54845.2	827	35.8011		6807.84	1748	0.0335147	1.41919		FALSE
9664.4	54853.1	798	34.5456		1472.03	8442.94	0.0323394	6.56536		FALSE
9681.39	54900.9	368	15.9308		3708.85	1289.28	0.0149134	2.61035		FALSE
9684.25	54909	375	16.2339		9559.95	755.273	0.0151971	1.013		FALSE
9687.77	54918.9	367	15.8875		2523.39	2445.31	0.0148729	3.83919		FALSE
9697.04	54944.9	242	10.4762		5066.47	755.229	0.0098072	1.91396		FALSE
9700.6	54955	204	8.83121		5181.64	416.484	0.00826723	1.87211		FALSE
9703.45	54963	204	8.83121		7797.23	514.298	0.00826723	1.24447		FALSE
9706.99	54972.9	178	8.09144		7284.16	450.9	0.00721356	1.33262		FALSE
9710.54	54982.9	148	6.72772		6517.04	377.631	0.00599779	1.49002		FALSE
9713.34	54990.8	126	5.72765		5349.46	327.725	0.00510623	1.81576		FALSE
9716.95	55000.9	108	4.90942		9137.09	269.432	0.00437677	1.06346		FALSE

## Sheet: A07006-1_0_C7_1
Spectrum: A07006-1\0_C7\1 1SLin Raw (D:\Data\BioTyperRealTimeProcessing\xiaodi1\typing\SA\anhui+shenzhen add\A07006-1\0_C7\1)
m/z	time	Intens.	SN	Quality Fac.	Res.	Area	Rel. Intens.	FWHM	Chi^2	Bk. Peak
2760.01	29492.3	185	5.52584		1092.09	608.203	0.00910164	2.52728		FALSE
3209.24	31771.3	561	16.6308		508.8	4012.4	0.0276001	6.30747		FALSE
3305.01	32236.1	153	4.46396		1153.29	571.175	0.0075273	2.86572		FALSE
3405.14	32715	152	4.35869		2795.32	182.335	0.00747811	1.21816		FALSE
3406.81	32722.9	169	4.84617		3245.66	351.275	0.00831447	1.04965		FALSE
3421.68	32793.4	391	11.2122		680.715	2949.48	0.0192364	5.0266		FALSE
3428.54	32825.8	192	5.50571		3306.61	307.486	0.00944603	1.03688		FALSE
3430.87	32836.8	207	5.93584		4264.67	246.304	0.010184	0.804487		FALSE
3432.59	32845	273	7.82843		4081.96	411.974	0.0134311	0.840917		FALSE
3441.8	32888.5	2090	59.932		624.212	15111.6	0.102824	5.51383		FALSE
3450.8	32930.9	312	8.94678		6610.13	380.943	0.0153498	0.522047		FALSE
3453.77	32945	295	8.22053		3361.63	569.876	0.0145134	1.02741		FALSE
3456.59	32958.2	258	7.18948		3176.19	739.088	0.0126931	1.08828		FALSE
3460.14	32975	188	5.23885		4322.53	229.365	0.00924924	0.80049		FALSE
4043.34	35614.4	421	9.78406		767.086	2459.43	0.0207124	5.27104		FALSE
4293.01	36685.8	282.75	5.95672		4537.7	383.161	0.0139108	0.946077		FALSE
4304.49	36734.3	4754.75	100.169		588.1	41941.9	0.233925	7.31932		FALSE
4315.56	36781	624.75	13.1617		6137.04	1110.72	0.0307365	0.703198		FALSE
4319.49	36797.5	629.75	13.267		1476.74	4156.65	0.0309825	2.92501		FALSE
4329.17	36838.3	352.75	7.31751		4651.06	491.108	0.0173546	0.930792		FALSE
4331.22	36847	346.75	7.19304		3610.62	637.724	0.0170594	1.19958		FALSE
4333.13	36855	331.75	6.88188		4310.11	455.171	0.0163215	1.00534		FALSE
4338.59	36878	309.75	6.42551		4644.72	428.34	0.0152391	0.934091		FALSE
4444.17	37319.4	966.75	19.835		831.08	7100.77	0.0475622	5.34747		FALSE
4456.12	37369	258.75	5.30881		6055.4	349.327	0.01273	0.735892		FALSE
4457.75	37375.7	242.75	4.98054		4161.63	428.094	0.0119428	1.07115		FALSE
4578.88	37875	198.75	4.0262		6639.38	306.152	0.00977812	0.689655		FALSE
4587.68	37911	796.75	16.1402		872.059	5818.58	0.0391986	5.26075		FALSE
4596.79	37948.2	213.75	4.33006		4087.47	393.502	0.0105161	1.1246		FALSE
4794.32	38746.9	223.75	4.4753		3346.63	547.874	0.0110081	1.43258		FALSE
4795.84	38753	244	4.88033		5708.55	234.468	0.0120043	0.840116		FALSE
4811.52	38815.6	5999	119.988		835.305	48067.5	0.295139	5.76019		FALSE
4820.37	38851	1362	27.2418		7808.25	2005.69	0.0670078	0.617343		FALSE
4824.72	38868.3	1426	28.5219		756.772	12615.7	0.0701564	6.37539		FALSE
4848.98	38965	266	5.32036		5154.27	381.551	0.0130867	0.94077		FALSE
4851.49	38975	244	4.88033		3214.84	353.537	0.0120043	1.50909		FALSE
4853	38981	228	4.44818		3635.14	406.942	0.0112172	1.33502		FALSE
5030.51	39680.6	1585	30.8323		811.078	12529.9	0.0779789	6.20226		FALSE
5050.24	39757.6	768	14.9396		961.866	6344.98	0.0377841	5.25046		FALSE
5058.96	39791.6	328	6.38044		4478.12	620.509	0.016137	1.12971		FALSE
5070.7	39837.3	249	4.84369		3148.05	827.328	0.0122503	1.61074		FALSE
5239.83	40489.9	594	11.069		949.008	4255.67	0.0292237	5.52138		FALSE
5435.34	41231.4	481.75	8.81882		914.852	3455.13	0.0237012	5.94122		FALSE
5522.9	41559.2	7219.75	132.163		839.281	65257.3	0.355198	6.58051		FALSE
5536.27	41609	716.75	12.9853		5819.6	1106.3	0.0352627	0.951315		FALSE
5544.73	41640.5	994.75	18.0218		1984.01	6869.7	0.0489398	2.7947		FALSE
5550.18	41660.8	1100.75	19.9422		1117.74	7222.19	0.0541548	4.96552		FALSE
5560.35	41698.6	949.75	17.2065		927.653	8274.87	0.0467259	5.994		FALSE
5584.14	41786.9	296.75	5.3762		6542.67	589.342	0.0145995	0.853496		FALSE
5587.4	41798.9	243.75	4.416		2539.91	508.653	0.011992	2.19984		FALSE
5766.83	42458.8	387.75	6.87835		1288.02	2341.31	0.0190766	4.4773		FALSE
5871.05	42837.4	877.75	15.5705		838.874	8259.76	0.0431836	6.99872		FALSE
5930.28	43051	971.75	16.9315		820.246	9739.3	0.0478082	7.22988		FALSE
6349.95	44535.3	838.5	14.7567		803.39	8648.03	0.0412526	7.90395		FALSE
6362.51	44579	279.25	4.9145		6076.84	575.145	0.0137386	1.04701		FALSE
6364.52	44586	256	4.50532		6920	642.363	0.0125947	0.919728		FALSE
6379.35	44637.4	417	7.42477		2032.43	1700.47	0.0205156	3.13878		FALSE
6384.4	44655	307	5.46619		5503.97	508.434	0.0151038	1.15996		FALSE
6389.8	44673.7	328	5.8401		4748.17	880.64	0.016137	1.34574		FALSE
6391.9	44681	327	5.8223		3692.27	867.588	0.0160878	1.73116		FALSE
6406.27	44730.8	873	15.5439		1128.69	6989.98	0.0429499	5.67586		FALSE
6409.8	44743	914	16.2739		6611.6	2013.96	0.044967	0.969478		FALSE
6421.16	44782.3	5521	98.3025		927.931	51619.5	0.271623	6.91987		FALSE
6447.38	44872.8	876	15.5974		1870.55	5545.85	0.0430975	3.44678		FALSE
6448.86	44877.9	898	15.9891		1919.34	5134.25	0.0441799	3.35993		FALSE
6458.64	44911.7	540	9.61481		1054.65	4674.3	0.026567	6.12394		FALSE
6473.31	44962.2	234	4.16642		5808.1	388.475	0.0115123	1.11453		FALSE
6478.92	44981.5	485	8.63552		1072.82	3834.51	0.0238611	6.03915		FALSE
6531.14	45161	284	5.10477		6313.03	551.902	0.0139723	1.03455		FALSE
6534.06	45171	298	5.35641		7731.05	469.48	0.014661	0.845171		FALSE
6536.39	45179	341	6.12932		3379.11	733.657	0.0167765	1.93435		FALSE
6539.03	45188	374	6.72248		4127.19	835.007	0.0184001	1.58438		FALSE
6550.14	45226.1	2069	37.1893		984.774	18491.1	0.101791	6.65142		FALSE
6558.25	45253.8	763	13.7146		4217.13	1329.1	0.0375381	1.55514		FALSE
6561.47	45264.9	765	13.7505		2997.45	2549.65	0.0376365	2.18902		FALSE
6571.08	45297.7	2310	41.5212		993.821	25068	0.113648	6.61193		FALSE
6586.91	45351.8	584	10.4971		5434.31	1320.43	0.0287317	1.2121		FALSE
6593.1	45372.9	701	12.6002		3832.8	2258.75	0.0344878	1.72018		FALSE
6596.05	45383	699	12.5642		9254.94	1948.3	0.0343895	0.712705		FALSE
6610.82	45433.4	2241	40.2809		952.037	23554.9	0.110253	6.94387		FALSE
6627.13	45488.9	317	5.75271		7535	537.358	0.0155958	0.879512		FALSE
6637.72	45525	335	6.07936		2770.25	1724.93	0.0164814	2.39608		FALSE
6650.19	45567.4	606	10.9973		871.752	6115.39	0.029814	7.62853		FALSE
6700.05	45736.5	608	11.0336		1086.8	4750.87	0.0299124	6.16494		FALSE
6793.43	46051.5	648	11.8368		2017.12	4137.17	0.0318804	3.36788		FALSE
6815.11	46124.4	3081	56.2796		1058.92	32783.2	0.151579	6.43589		FALSE
6829.57	46172.9	1307	23.8745		3942.77	3044.24	0.0643019	1.73217		FALSE
6844.52	46223	3496	63.8602		953.812	44378.7	0.171996	7.17596		FALSE
6851.69	46247	2369	43.2737		9807.92	2805.11	0.11655	0.698588		FALSE
6857.26	46265.6	2601	47.5116		2149	13299.3	0.127964	3.1909		FALSE
6859.46	46273	2563	46.8174		4237.14	6078.69	0.126095	1.61889		FALSE
6871.93	46314.7	4067	74.2905		1317.22	33513.8	0.200089	5.217		FALSE
6886.85	46364.6	20326	372.709		974.276	235263	1	7.06869		FALSE
6914.42	46456.5	3938	72.2093		763.067	52686.6	0.193742	9.06136		FALSE
6924.61	46490.5	3506	64.2879		983.748	41246.5	0.172488	7.03901		FALSE
6940.96	46544.9	1264	23.1774		5066.24	2962.22	0.0621864	1.37004		FALSE
6944	46555	1290	23.6541		8861.42	2258.76	0.0634655	0.783621		FALSE
6946.41	46563	1339	24.5526		1233	12447.4	0.0658762	5.63377		FALSE
6962.72	46617.2	879	16.1178		911.553	9504.98	0.0432451	7.63831		FALSE
6976.5	46663	385	7.05957		4973.67	872.099	0.0189413	1.40269		FALSE
6983.71	46686.9	448	8.21477		3097.92	2041.26	0.0220407	2.25432		FALSE
7167.33	47291.9	239	4.44168		951.455	1948.92	0.0117583	7.53302		FALSE
7417.46	48103.7	293.75	5.49795		1306.24	1963.06	0.0144519	5.6785		FALSE
8088.33	50215.8	1937	41.5206		1043.95	22178.5	0.0952967	7.74782		FALSE
8127.03	50335	331	7.09516		6697.9	770.81	0.0162846	1.21337		FALSE
8129.99	50344.1	296	6.34492		2399.58	1375.25	0.0145626	3.38809		FALSE
8147.24	50397	805	17.2556		1111.92	8419.17	0.0396044	7.32717		FALSE
8854.13	52522.6	164	4.04945		4237.47	726.898	0.00806848	2.08949		FALSE
8860.34	52541	186	4.59267		5057.39	357.32	0.00915084	1.75196		FALSE
8875.3	52585	387.25	9.5619		6529.9	1005.26	0.019052	1.35918		FALSE
8887.93	52622.1	1962.25	48.4515		1135.98	21162.7	0.0965389	7.82399		FALSE
8899.1	52655	383	9.45696		6316.76	756.552	0.0188429	1.40881		FALSE
8902.47	52664.9	342	8.44459		6473.78	884.615	0.0168257	1.37516		FALSE
8905.89	52674.9	318	7.85199		9504.95	792.996	0.015645	0.936974		FALSE
8915.3	52702.5	414	10.2224		1851.26	2900.47	0.020368	4.81579		FALSE
8927.7	52738.9	236	5.82726		18067.4	463.999	0.0116107	0.494132		FALSE
9130.65	53331	173	4.47506		9245.31	507.173	0.00851127	0.987599		FALSE
9136.84	53349	191	4.94067		4889.44	498.303	0.00939683	1.86869		FALSE
9152.73	53395	274	7.08766		14477.4	678.448	0.0134803	0.632206		FALSE
9158.92	53412.9	367	9.49333		3739.97	1975.89	0.0180557	2.44893		FALSE
9162.39	53423	395	10.2176		7947.87	1000.42	0.0194332	1.15281		FALSE
9176.71	53464.4	1184	30.627		1046.93	16072.6	0.0582505	8.76539		FALSE
9198.61	53527.8	234	6.05296		3481.64	774.538	0.0115123	2.64203		FALSE
9204.78	53545.6	269	6.95832		3838.47	891.832	0.0132343	2.39803		FALSE
9207.76	53554.2	247	6.38924		7369.07	496.915	0.0121519	1.24951		FALSE
9210.09	53561	228	5.89776		3172.63	978.448	0.0112172	2.90298		FALSE
9216.33	53578.9	175	4.52679		3895.02	575.784	0.00860966	2.36618		FALSE
9537.69	54498.9	195	5.40716		5142.08	393.95	0.00959362	1.85483		FALSE
9555.96	54550.8	402	11.329		3890	2240.03	0.0197776	2.45655		FALSE
9562.69	54569.9	572	16.1199		3230.06	3154.31	0.0281413	2.96053		FALSE
9565.2	54577	613	17.2754		7728.39	1254.99	0.0301584	1.23767		FALSE
9624.45	54744.7	11743	330.938		803.016	271366	0.577733	11.9854		FALSE
9640.83	54790.9	2959	83.3896		6757.72	8173.5	0.145577	1.42664		FALSE
9652.2	54823	3480	98.0723		1254.11	53657.7	0.171209	7.69648		FALSE
9662.2	54851.2	2583	72.7933		1825.71	31156.6	0.127079	5.29231		FALSE
9679.79	54900.8	1446	40.7507		4409.26	3059.96	0.0711404	2.19533		FALSE
9682.49	54908.4	1456	41.0325		1381.02	16466.9	0.0716324	7.01112		FALSE
9699.36	54955.9	1003	28.2662		1577.07	8956.47	0.0493457	6.15023		FALSE
9709.65	54984.9	735	21.0146		5301.36	2002.23	0.0361606	1.83154		FALSE
9713.11	54994.6	660	18.8703		3857.05	1824.52	0.0324707	2.51827		FALSE
9716.8	55005	614	17.5551		7458.52	865.015	0.0302076	1.30278		FALSE
9723.18	55022.9	673	19.2419		2323.94	4425.58	0.0331103	4.18393		FALSE
9726.3	55031.7	603	17.2406		2443.61	3386.13	0.0296664	3.9803		FALSE
9733.62	55052.3	464	13.2664		6537.16	960.364	0.0228279	1.48897		FALSE
9737.41	55062.9	447	12.7803		4658.5	1509.55	0.0219915	2.09024		FALSE
9740.97	55072.9	421	12.0369		5308.88	877.139	0.0207124	1.83484		FALSE
9743.1	55078.9	402	11.4937		5745.62	834.538	0.0197776	1.69574		FALSE
9750.22	55098.9	349	9.97837		4800.67	725.044	0.0171701	2.03101		FALSE
9753.91	55109.2	313	8.94908		4536.42	1082.66	0.015399	2.15013		FALSE
9760.16	55126.8	302	8.63457		7359.43	632.643	0.0148578	1.32621		FALSE
9763.07	55135	302	8.63457		4348.98	1186.75	0.0148578	2.24491		FALSE
9770.2	55155	280	8.00557		4952.15	747.178	0.0137755	1.97292		FALSE
9773.77	55165	252	7.20501		5749.58	518.626	0.0123979	1.69991		FALSE
9776.62	55173	240	6.86191		4999.49	649.739	0.0118075	1.95553		FALSE
9780.19	55183	231	6.60459		5796.99	605.652	0.0113648	1.68711		FALSE
9790.9	55213	200	5.71826		8437.36	498.28	0.00983961	1.16042		FALSE
9793.76	55221	196	5.6039		9716.38	391.441	0.00964282	1.00796		FALSE
9797.28	55230.9	198	5.66108		3919.86	657.207	0.00974122	2.4994		FALSE
9804.46	55251	170	4.86052		5926.91	341.548	0.00836367	1.65423		FALSE
9807.31	55258.9	162	4.63179		5751.68	413.659	0.00797009	1.70512		FALSE
9855.97	55395	145	4.14574		8862.89	276.917	0.00713372	1.11205		FALSE
9863.12	55414.9	145	4.25194		5477.89	464.131	0.00713372	1.80053		FALSE
9873.83	55444.8	267	7.82944		5591.3	1226.28	0.0131359	1.76593		FALSE
10082.9	56025	151	4.55284		6738.71	448.498	0.00742891	1.49626		FALSE
10101.9	56077.6	493	14.8646		1163	5914.33	0.0242546	8.68609		FALSE
10481.4	57114.8	379	12.38		1015.48	5412.67	0.0186461	10.3217		FALSE
10491.9	57143	122	4.09025		20509.2	245.504	0.00600216	0.511567		FALSE
11534	59896.9	174	7.69412		2161.5	1082.41	0.00856046	5.3361		FALSE

## Sheet: A07007-1_0_D5_1
Spectrum: A07007-1\0_D5\1 1SLin Raw (D:\Data\BioTyperRealTimeProcessing\xiaodi1\typing\SA\anhui+shenzhen add\A07007-1\0_D5\1)
m/z	time	Intens.	SN	Quality Fac.	Res.	Area	Rel. Intens.	FWHM	Chi^2	Bk. Peak
2197.77	26360	416	11.8642		463.414	2147.06	0.025098	4.74256		FALSE
2236.81	26589.6	153	4.35901		2957.27	146.797	0.00923077	0.756378		FALSE
2238.14	26597.4	147	4.18807		1091.53	370.715	0.00886878	2.05046		FALSE
2286.09	26876.5	460	13.1055		474.926	2923.05	0.0277526	4.81357		FALSE
2293.42	26919	174	5.00293		3513.04	222.451	0.0104977	0.652831		FALSE
2304.28	26981.7	4328	124.441		415.357	30162.4	0.261116	5.54771		FALSE
2314.92	27043	531	15.2676		4388.5	864.484	0.0320362	0.527497		FALSE
2326.12	27107.3	751	21.5931		1271.07	2039.74	0.0453092	1.83005		FALSE
2327.05	27112.7	788	22.657		755.227	2766.76	0.0475415	3.08126		FALSE
2343.94	27209.5	1562	44.9114		398.049	10239	0.0942383	5.88858		FALSE
2366.71	27339.4	146	4.19422		2405.6	214.408	0.00880845	0.98383		FALSE
2633.93	28819.9	5117.5	147.465		454.134	35017.6	0.308748	5.7999		FALSE
2642.29	28865	405.5	11.6848		1555.93	859.363	0.0244646	1.6982		FALSE
2655.42	28935.6	475.5	13.7019		2043.58	1322.68	0.0286878	1.2994		FALSE
2657.04	28944.3	519.5	14.9698		824.462	2081.54	0.0313424	3.22275		FALSE
2673.27	29031.4	1334.5	38.4546		454.056	9070.49	0.0805128	5.88753		FALSE
2695.33	29149.3	205.5	5.86293		956.461	675.64	0.0123982	2.81802		FALSE
2710.46	29229.9	195.5	5.57763		2384.14	266.401	0.0117949	1.13687		FALSE
2711.89	29237.5	198.5	5.66322		2995.29	267.408	0.0119759	0.905387		FALSE
2713.67	29247	159.5	4.55055		4097.48	155.185	0.00962293	0.662277		FALSE
3208.73	31768.8	143	4.12963		2338.46	314.767	0.00862745	1.37215		FALSE
3210.5	31777.5	169	4.88047		1299.29	515.973	0.0101961	2.47096		FALSE
3422	32794.9	239	6.85604		713.256	1454.98	0.0144193	4.79772		FALSE
3442.35	32891.1	902	25.8751		720.661	5485.75	0.0544193	4.77666		FALSE
4304.79	36735.5	3656	98.2068		607.407	30446.9	0.220573	7.08716		FALSE
4319.81	36798.9	263	7.06466		9710.64	360.854	0.0158673	0.444853		FALSE
4323.15	36813	234	6.28566		3355.17	314.55	0.0141176	1.28851		FALSE
4341.51	36890.3	241	6.35313		2443.49	594.2	0.01454	1.77677		FALSE
4345.03	36905.1	210	5.53592		2839.43	616.86	0.0126697	1.53025		FALSE
4444.47	37320.6	454	11.8874		873.337	2865.32	0.0273906	5.08906		FALSE
4588.47	37914.2	329	8.42387		963.69	2069.83	0.0198492	4.76136		FALSE
4812.15	38818.2	2156	54.3742		925.917	15796.1	0.130075	5.19717		FALSE
4825.05	38869.7	448	11.2985		2093.79	1873.17	0.0270287	2.30446		FALSE
4830.53	38891.5	307	7.74252		1382.89	1526.43	0.0185219	3.49306		FALSE
5030.93	39682.2	583	14.5964		915.955	3697.1	0.0351735	5.49255		FALSE
5049.72	39755.6	261	6.53457		3060.61	627.571	0.0157466	1.64991		FALSE
5051.78	39763.6	290	7.26063		3353.66	635.389	0.0174962	1.50635		FALSE
5054.18	39773	178	4.45652		5908.92	286.856	0.0107391	0.855348		FALSE
5240.27	40491.6	228	5.42091		1015.14	1426.43	0.0137557	5.16212		FALSE
5435.84	41233.3	203.25	4.72737		988.105	1266.27	0.0122624	5.50127		FALSE
5508.84	41506.7	289.5	6.73345		918.033	2229.12	0.0174661	6.00071		FALSE
5523.35	41560.8	3462.5	80.534		885.441	27989.2	0.208899	6.23797		FALSE
5545.04	41641.6	393.5	8.97986		1946.49	1860.09	0.0237406	2.84873		FALSE
5561.01	41701	444.5	10.1437		1116.2	2732.86	0.0268175	4.98208		FALSE
5565.34	41717.1	250.5	5.71653		6736.61	347.951	0.0151131	0.826134		FALSE
5871.6	42839.4	649.5	14.475		852.021	5830.68	0.0391855	6.89138		FALSE
5919.71	43013	198.5	4.40794		5561.66	398.075	0.0119759	1.06438		FALSE
5930.78	43052.8	974.5	21.64		834.633	9315.64	0.0587934	7.10585		FALSE
6351.32	44540.1	935	20.9054		885.376	8586.94	0.0564103	7.17358		FALSE
6363.96	44584	202	4.51646		4501.71	518.994	0.012187	1.41368		FALSE
6378.91	44635.9	276	6.17047		1175.65	2145.05	0.0166516	5.42587		FALSE
6407.4	44734.6	499	11.156		1379.65	3397.55	0.0301056	4.64423		FALSE
6421.66	44784	3717	83.1002		966.777	32107	0.224253	6.64234		FALSE
6444.8	44863.9	355	7.93666		1674.62	1763.48	0.0214178	3.84851		FALSE
6448.51	44876.7	441	9.85934		1260.91	3096.68	0.0266063	5.11418		FALSE
6459.32	44914	327	7.31067		1162.88	2318.66	0.0197285	5.5546		FALSE
6478.81	44981.2	233	5.20913		2800.27	834.145	0.0140573	2.31364		FALSE
6550.78	45228.3	935	21.0634		1043.49	7595.35	0.0564103	6.27775		FALSE
6559.75	45259	374	8.42536		9412.09	597.755	0.0225641	0.696949		FALSE
6562.28	45267.6	335	7.54678		4317.02	768.69	0.0202112	1.52009		FALSE
6571.58	45299.4	1696	38.207		1038.49	15113.6	0.102323	6.32799		FALSE
6584.91	45345	247	5.56434		8994.92	405.633	0.014902	0.73207		FALSE
6589.3	45360	275	6.19512		3812.67	609.718	0.0165913	1.72827		FALSE
6593.1	45372.9	364	8.20008		2854.38	965.515	0.0219608	2.30982		FALSE
6595.1	45379.8	376	8.47041		5366.45	828.573	0.0226848	1.22895		FALSE
6597.8	45389	356	8.01986		4122.82	1144.48	0.0214781	1.60031		FALSE
6611.36	45435.2	1288	29.0157		958.076	11442.7	0.0777074	6.90066		FALSE
6650.09	45567	290	6.59055		1696.66	1394.01	0.0174962	3.91952		FALSE
6700.35	45737.5	457	10.3858		1137.93	2906.05	0.0275716	5.88821		FALSE
6777.8	45998.9	176	4.04587		6429.53	364.999	0.0106184	1.05417		FALSE
6783.75	46019	234	5.37917		8435.3	373.809	0.0141176	0.80421		FALSE
6815.68	46126.3	2584	59.4008		1083.41	26208.3	0.155897	6.29096		FALSE
6827.82	46167	998	22.9419		6506.74	2322.14	0.0602112	1.04934		FALSE
6845.16	46225.1	3050	70.1131		984.356	38048.5	0.184012	6.95395		FALSE
6859.45	46273	1903	43.746		7650.61	3354.86	0.114811	0.896589		FALSE
6862.23	46282.3	1914	43.9989		5209.45	3409.92	0.115475	1.31727		FALSE
6887.45	46366.5	16575	382.371		968.634	208882	1	7.11047		FALSE
6914.88	46458.1	3017	69.5996		701.162	42105.5	0.182021	9.86202		FALSE
6925.31	46492.8	3193	73.6598		1006.66	38396.3	0.19264	6.87951		FALSE
6946.91	46564.7	1203	27.7522		970.773	14688.3	0.0725792	7.15607		FALSE
6963.27	46619	830	19.1474		845.617	11654.1	0.0500754	8.23454		FALSE
6984.93	46690.9	454	10.4734		2649.83	2082.15	0.0273906	2.63599		FALSE
6987.34	46698.9	480	11.0732		1918.6	3506.69	0.0289593	3.64189		FALSE
7001.97	46747.4	269	6.2056		2016.52	1350.85	0.0162293	3.47231		FALSE
7167.98	47294	220.25	5.18478		1052.59	1878.96	0.0132881	6.80983		FALSE
7418	48105.4	725	17.0426		1168.49	5364.04	0.0437406	6.34838		FALSE
8089.03	50218	846	22.0292		1096.61	8638.45	0.0510407	7.37639		FALSE
8876.61	52588.8	200	5.89081		4974.59	650.224	0.0120664	1.78439		FALSE
8888.73	52624.5	1281	37.7306		1085.76	13286.2	0.0772851	8.18667		FALSE
8902.5	52664.9	169	4.97773		4777.97	420.825	0.0101961	1.86324		FALSE
8917.48	52708.9	195	5.74354		4744.92	494.797	0.0117647	1.87937		FALSE
8926.35	52735	142	4.18247		4997.76	352.519	0.00856712	1.78607		FALSE
9164.46	53429	194	5.90599		11372.9	372.971	0.0117044	0.805813		FALSE
9177.54	53466.8	714	21.7365		1070.42	8033.5	0.0430769	8.57375		FALSE
9556	54550.9	149	4.90872		6061.72	441.519	0.00898944	1.57645		FALSE
9558.86	54559	184	6.06177		4023.28	458.495	0.0111011	2.37589		FALSE
9569.14	54588.1	273	8.99382		4810.1	743.598	0.0164706	1.98938		FALSE
9583.56	54629	578	19.0419		11426.5	1195.58	0.0348718	0.838714		FALSE
9624.75	54745.5	6758	222.638		858.206	133997	0.407722	11.215		FALSE
9641.11	54791.7	1493	49.186		5421.25	4156.46	0.0900754	1.77839		FALSE
9651.55	54821.2	1738	57.2574		2694.02	12383.8	0.104857	3.58259		FALSE
9654.39	54829.2	1725	56.8291		4602.45	9132.17	0.104072	2.09766		FALSE
9660.74	54847.1	1524	50.2073		1269.49	17878.5	0.0919457	7.60996		FALSE
9677.02	54893	766	25.2354		3094.91	2157.98	0.0462142	3.12676		FALSE
9681.43	54905.4	795	26.1908		5621.41	2220.69	0.0479638	1.72224		FALSE
9686.21	54918.9	783	25.7955		2227.26	4266.18	0.0472398	4.34894		FALSE
9692.81	54937.5	633	20.8538		4198.72	3732.21	0.03819	2.30851		FALSE
9699.97	54957.6	571	18.8113		7335.02	1198	0.0344495	1.32242		FALSE
9701.99	54963.3	565	18.6136		2155.5	3533.96	0.0340875	4.50103		FALSE
9709.21	54983.6	411	13.8198		5986.36	844.037	0.0247964	1.62189		FALSE
9712.49	54992.9	375	12.6093		9429.08	1023.98	0.0226244	1.03006		FALSE
9718.18	55008.9	336	11.298		7808.18	697.425	0.0202715	1.24461		FALSE
9720.78	55016.2	358	12.0377		5274.6	991.045	0.0215988	1.84294		FALSE
9724.31	55026.1	378	12.7102		6800.9	995.682	0.0228054	1.42986		FALSE
9727.46	55035	338	11.3652		10290.3	899.721	0.0203922	0.9453		FALSE
9733.87	55053	283	9.51585		11017.1	556.272	0.0170739	0.883524		FALSE
9737.42	55062.9	250	8.40623		9043.15	518.179	0.015083	1.07677		FALSE
9755.94	55115	171	5.74986		4902.99	451.912	0.0103167	1.98979		FALSE
9759.98	55126.3	162	5.44723		4836.09	542.695	0.00977376	2.01816		FALSE
9763.45	55136	177	5.95161		2958.2	712.648	0.0106787	3.30047		FALSE
9773.04	55162.9	152	5.11098		5631.24	496.833	0.00917044	1.7355		FALSE
9776.63	55173	145	4.87561		10659.6	287.305	0.00874811	0.917164		FALSE
10101.6	56076.7	216	7.92636		2647.76	1033.93	0.0130317	3.81515		FALSE
10103.7	56082.4	224	8.21993		2588.44	1313.16	0.0135143	3.90339		FALSE
10481.3	57114.4	194	7.59138		1296.2	1913.28	0.0117044	8.08618		FALSE
10484.5	57123.1	169	6.61311		2860.03	838.177	0.0101961	3.66588		FALSE

## Sheet: A07009-1_0_A8_1
Spectrum: A07009-1\0_A8\1 1SLin Raw (D:\Data\BioTyperRealTimeProcessing\xiaodi1\typing\SA\anhui+shenzhen add\A07009-1\0_A8\1)
m/z	time	Intens.	SN	Quality Fac.	Res.	Area	Rel. Intens.	FWHM	Chi^2	Bk. Peak
3209.05	31770.5	113	4.38307		582.127	639.024	0.020039	5.51262		FALSE
3421.43	32792.3	150	5.73128		1496.42	508.579	0.0266005	2.28642		FALSE
3441.55	32887.4	373	14.2518		761.452	2077.43	0.0661465	4.51973		FALSE
3446.12	32908.9	137	5.23457		8443.5	237.887	0.0242951	0.408138		FALSE
3888.85	34934.8	157	5.33698		1953.02	405.159	0.0278418	1.9912		FALSE
3890.37	34941.5	154	5.235		1434.59	463.306	0.0273098	2.71183		FALSE
4288.22	36665.4	132	4.11284		3165.68	238.967	0.0234084	1.3546		FALSE
4304.21	36733	2933	91.3861		609.457	24876.9	0.520128	7.06237		FALSE
4319.95	36799.4	307	9.56548		1581.25	1308.04	0.0544423	2.73198		FALSE
4331.71	36849	225	6.89407		6281.1	294.723	0.0399007	0.689643		FALSE
4333.61	36857	201	6.15871		3108.37	357.669	0.0356446	1.39417		FALSE
4336.93	36870.9	213	6.52639		4281.82	361.13	0.0377727	1.01287		FALSE
4339.07	36879.9	243	7.4456		3327.09	327.407	0.0430927	1.30416		FALSE
4340.91	36887.7	281	8.60993		2978.55	511.951	0.0498315	1.45739		FALSE
4342.95	36896.3	298	9.13082		1715.07	1048.95	0.0528462	2.53223		FALSE
4346.91	36912.9	192	5.88294		2916.63	554.039	0.0340486	1.49039		FALSE
4443.83	37317.9	244	7.40278		1017.68	1488.16	0.0432701	4.36664		FALSE
4447.94	37335	201	6.09819		1821.4	642.243	0.0356446	2.44205		FALSE
4452.27	37352.9	134	4.06546		2669.91	367.146	0.0237631	1.66757		FALSE
4587.25	37909.2	223	6.69586		1209.83	1058.64	0.039546	3.79164		FALSE
4811.6	38816	979.5	29.1632		963.606	6833.85	0.173701	4.99333		FALSE
4819.37	38847	293.5	8.73855		9173.08	411.547	0.0520482	0.525382		FALSE
4822.36	38858.9	260.5	7.75602		2279.49	1122.55	0.0461961	2.11555		FALSE
4830.09	38889.7	180.5	5.37413		2005.6	796.848	0.0320092	2.4083		FALSE
5030.56	39680.8	569.5	16.7584		815.114	4151.73	0.100993	6.1716		FALSE
5049.98	39756.6	165.5	4.87009		2625.45	519.26	0.0293492	1.92348		FALSE
5240.56	40492.8	142.5	4.165		3019.45	438.184	0.0252704	1.7356		FALSE
5506.98	41499.9	158	4.60302		4985.04	246.449	0.0280192	1.1047		FALSE
5522.91	41559.4	1787	52.0608		916.975	13571.9	0.3169	6.02297		FALSE
5543.74	41637	260	7.51685		3044.82	652.114	0.0461075	1.82071		FALSE
5546.08	41645.7	255	7.3723		3652.49	399.706	0.0452208	1.51844		FALSE
5548.04	41653	238	6.88081		6778.11	471.629	0.0422061	0.818524		FALSE
5559.32	41694.9	295	8.52874		5793.28	935.177	0.0523142	0.959616		FALSE
5561.1	41701.5	313	9.04914		1290.76	2142.55	0.0555063	4.3084		FALSE
5870.83	42836.9	222	6.44668		2034.23	929.602	0.0393687	2.88602		FALSE
5872.22	42841.9	204	5.92398		3863.94	385.29	0.0361766	1.51975		FALSE
5921.28	43018.9	144	4.19366		4701.57	343.692	0.0255364	1.25943		FALSE
5930.1	43050.7	485	14.1245		837.321	4405.27	0.0860082	7.08223		FALSE
6333.61	44479	141.25	4.25758		3131.7	349.452	0.0250488	2.02242		FALSE
6350.41	44537.4	635.75	19.1629		814.364	6439.93	0.112742	7.798		FALSE
6379.22	44637.5	182	5.54467		2392.9	566.8	0.0322752	2.66589		FALSE
6383.39	44652	141	4.29559		5029.4	307.068	0.0250044	1.26921		FALSE
6386.54	44662.9	143	4.35652		5573.88	234.207	0.0253591	1.1458		FALSE
6388.87	44671	158	4.8135		8144.41	244.2	0.0280192	0.784448		FALSE
6390.56	44676.9	151	4.60025		2442.53	485.822	0.0267778	2.61637		FALSE
6395.21	44693	149	4.53932		3983.44	336.895	0.0264231	1.60545		FALSE
6400.41	44711	150	4.56978		6216.4	314.141	0.0266005	1.0296		FALSE
6403.47	44721.6	225	6.85467		4676.33	452.828	0.0399007	1.36934		FALSE
6405.86	44729.9	246	7.49444		3713.09	414.334	0.0436248	1.72521		FALSE
6408.48	44738.9	248	7.55537		3606.54	542.127	0.0439794	1.7769		FALSE
6421.34	44783.4	1426	43.4434		979.008	12187.2	0.252882	6.55902		FALSE
6432.77	44822.9	139	4.23466		4094.63	289.349	0.0246498	1.57103		FALSE
6449.18	44879.6	159	4.84397		2270.98	679.194	0.0281965	2.83982		FALSE
6459.67	44915.8	156	4.75257		3219.8	427.345	0.0276645	2.00623		FALSE
6550.13	45226.7	319	9.82027		976.417	2670.77	0.0565703	6.70834		FALSE
6571.08	45298.4	545	16.7776		1035.7	4439.67	0.0966483	6.34455		FALSE
6588.24	45357	152	4.67925		8075.68	354.692	0.0269551	0.815812		FALSE
6591.73	45368.9	159	4.89474		2399.8	653.596	0.0281965	2.74678		FALSE
6610.66	45433.5	391	12.0368		1005.69	3322.42	0.0693385	6.57329		FALSE
6699.87	45736.6	147	4.57007		1451.43	817.87	0.0260685	4.61605		FALSE
6803.15	46085	239	7.48147		5542.27	663.267	0.0423834	1.2275		FALSE
6805.22	46091.9	249	7.7945		5716.22	432.378	0.0441568	1.19051		FALSE
6807.9	46100.9	275	8.60839		6026.51	471.078	0.0487675	1.12966		FALSE
6815.3	46125.8	938	29.3624		1119.74	7972.92	0.166342	6.08648		FALSE
6826.57	46163.6	372	11.6448		6026.51	636.73	0.0659691	1.13276		FALSE
6829.97	46175	366	11.457		3080.16	845.139	0.0649051	2.21741		FALSE
6832.35	46183	396	12.3961		8976.22	881.19	0.0702252	0.761162		FALSE
6835.31	46192.9	444	13.8986		5935.08	993.175	0.0787374	1.15168		FALSE
6844.32	46223.1	1123	35.1535		1025.6	12059	0.199149	6.67346		FALSE
6856.81	46264.9	637	19.9402		4451.82	1494.73	0.112963	1.54022		FALSE
6860.41	46277	637	19.9402		7304.65	1113.46	0.112963	0.939184		FALSE
6870.42	46310.5	1013	31.7102		1590.81	7363.09	0.179642	4.31883		FALSE
6875.74	46328.2	1131	35.6582		3083.27	5763.8	0.200567	2.23001		FALSE
6886.64	46364.7	5639	177.787		1006.06	57214.8	1	6.84517		FALSE
6910.87	46445.5	974	30.7083		1320.57	7119.18	0.172726	5.23325		FALSE
6913.7	46454.9	961	30.2985		7184.35	2246.68	0.17042	0.962327		FALSE
6916.05	46462.8	921	29.0373		6178.36	2634.86	0.163327	1.1194		FALSE
6924.62	46491.4	1267	39.946		1079.08	13351.2	0.224685	6.41717		FALSE
6938.3	46536.9	382	12.0437		3295.08	1095.82	0.0677425	2.10566		FALSE
6946.09	46562.8	450	14.1876		1981.49	3716.67	0.0798014	3.50548		FALSE
6961.15	46612.9	286	9.01702		7801.94	956.755	0.0507182	0.892233		FALSE
6962.96	46618.9	308	9.71064		2614	1200.35	0.0546196	2.66372		FALSE
6967.17	46632.9	252	7.94507		2184.87	1431.34	0.0446888	3.18883		FALSE
6984.08	46689	180	5.67505		2078.93	819.625	0.0319206	3.35946		FALSE
8088.26	50217.3	275	10.1954		1124.47	2422.89	0.0487675	7.19295		FALSE
8871.13	52575	101	4.1345		10972.5	160.756	0.017911	0.808489		FALSE
8877.49	52593.7	98	4.01169		6514.91	185.283	0.017379	1.36264		FALSE
8887.54	52623.3	450	18.421		1180.49	4509.34	0.0798014	7.52868		FALSE
9176.71	53467	286	11.9945		1119.7	3090.07	0.0507182	8.19569		FALSE
9580.22	54622.5	196	8.52133		2579.27	985.488	0.0347579	3.71431		FALSE
9591.25	54653.7	287	12.4777		6932.4	916.856	0.0508955	1.38354		FALSE
9594.78	54663.7	332	14.4341		5816.6	880.43	0.0588757	1.64955		FALSE
9601.59	54683	505	21.9555		6744.87	1278.63	0.0895549	1.42354		FALSE
9608.29	54701.9	639	27.7813		1903.69	3281.85	0.113318	5.0472		FALSE
9623.21	54744.1	2629	114.299		1014.86	39958.4	0.466217	9.48226		FALSE
9642.1	54797.5	556	24.1727		5547.43	1886.35	0.098599	1.73812		FALSE
9648.99	54817	524	22.7815		6505.06	1435	0.0929243	1.48331		FALSE
9653.25	54829	520	22.6076		5108.74	1792.65	0.0922149	1.88956		FALSE
9658.92	54845	506	21.9989		6242.12	1040.38	0.0897322	1.54738		FALSE
9661.81	54853.1	457	19.8686		1891.6	2646.28	0.0810427	5.10775		FALSE
9668.32	54871.5	337	14.6515		4771.63	1113.93	0.0597624	2.02621		FALSE
9672.36	54882.9	286	12.4342		7540.92	758.419	0.0507182	1.28265		FALSE
9675.9	54892.9	252	10.956		8082.31	524.883	0.0446888	1.19717		FALSE
9678.08	54899	250	10.869		3788.84	676.647	0.0443341	2.55436		FALSE
9681.62	54909	256	11.1299		7051.3	677.148	0.0453981	1.37303		FALSE
9685.16	54918.9	235	10.2169		4957.54	632.412	0.0416741	1.95362		FALSE
9688.85	54929.4	207	8.99956		4655.07	431.539	0.0367086	2.08135		FALSE
9691.55	54937	191	8.30394		8001.62	384.74	0.0338713	1.2112		FALSE
9699.36	54959	177	7.69528		9865.76	558.143	0.0313885	0.983134		FALSE
9702.66	54968.3	156	6.90599		5322.89	413.527	0.0276645	1.82282		FALSE
9705.74	54976.9	135	5.97634		6333.33	266.45	0.0239404	1.53249		FALSE
9713.54	54998.9	104	4.604		9938.58	210.573	0.018443	0.977357		FALSE
9716.13	55006.2	106	4.69253		4826.72	216.469	0.0187977	2.01299		FALSE
9718.98	55014.2	109	4.82534		7055.17	219.167	0.0193297	1.37757		FALSE
9725.86	55033.5	103	4.55973		6414.99	263.013	0.0182656	1.51611		FALSE
10478.1	57109.6	94	4.52176		6978.46	240.64	0.0166696	1.5015		FALSE

## Sheet: A07010-1_0_A1_1
Spectrum: A07010-1\0_A1\1 1SLin Raw (D:\Data\BioTyperRealTimeProcessing\xiaodi1\typing\SA\anhui+shenzhen add\A07010-1\0_A1\1)
m/z	time	Intens.	SN	Quality Fac.	Res.	Area	Rel. Intens.	FWHM	Chi^2	Bk. Peak
3172.83	31593	125	4.258		5942.79	131.031	0.00852835	0.533896		FALSE
3209.53	31772.9	179	6.05667		2815.95	402.693	0.0122126	1.13977		FALSE
3404.48	32711.9	125	4.19084		3594.23	148.682	0.00852835	0.947208		FALSE
3406.15	32719.8	132	4.42552		1375.5	386.113	0.00900594	2.4763		FALSE
3420.19	32786.4	263	8.81752		750.596	1683.25	0.0179436	4.55664		FALSE
3441.01	32884.8	996	33.3926		632.119	7181.76	0.0679539	5.44362		FALSE
3448.01	32917.8	206	6.9065		3229.54	318.686	0.0140547	1.06765		FALSE
3449.94	32927	153	5.12959		3962.56	187.211	0.0104387	0.870634		FALSE
3451.84	32935.9	139	4.50828		3557.65	215.02	0.00948352	0.970259		FALSE
3454.18	32947	125	4.05421		3797.48	148.961	0.00852835	0.909599		FALSE
4283.38	36645	172.75	4.6986		7950.93	209.966	0.0117862	0.538728		FALSE
4303.54	36730.2	5554.75	151.083		551.073	52055.6	0.378983	7.80939		FALSE
4318.59	36793.7	638.75	17.3733		2126.2	2414.52	0.0435799	2.03113		FALSE
4320.32	36801	636.75	17.3189		6012.39	1155.28	0.0434434	0.718569		FALSE
4322.69	36811	598.75	16.2853		3241.26	1103.08	0.0408508	1.33364		FALSE
4325.04	36820.9	550.75	14.9798		4577.42	960.302	0.0375759	0.944865		FALSE
4327.25	36830.2	445.75	11.9953		4526.02	624.033	0.0304121	0.956084		FALSE
4329.13	36838.1	424.75	11.4302		4003.87	944.926	0.0289793	1.08124		FALSE
4340.94	36887.8	403.75	10.865		743.683	3291.01	0.0275466	5.83708		FALSE
4351.69	36933	164.75	4.43347		4568.58	215.389	0.0112404	0.952526		FALSE
4442.88	37313.9	350.75	9.33298		835.127	2524.26	0.0239305	5.32001		FALSE
4586.19	37904.8	249.75	6.58624		871.869	1464.78	0.0170396	5.26018		FALSE
4810.29	38810.7	897.75	23.0209		835.863	6741.87	0.0612506	5.75488		FALSE
4819.52	38847.6	264	6.76973		3239.42	851.213	0.0180119	1.48778		FALSE
4821.87	38856.9	230	5.89787		1729.13	809.194	0.0156922	2.78861		FALSE
5013.73	39615	208	5.21683		5436.4	299.777	0.0141912	0.922251		FALSE
5029.43	39676.4	2804	70.3269		730.939	23876	0.191308	6.88078		FALSE
5050.31	39757.9	390	9.78156		1255.78	2057.6	0.0266084	4.02166		FALSE
5054.69	39775	357	8.95389		6754.64	500.377	0.024357	0.748329		FALSE
5067.5	39824.9	307	7.69984		1561.66	1195.46	0.0209456	3.24494		FALSE
5434.16	41227.1	269	6.81095		900.469	1878.63	0.018353	6.03481		FALSE
5521.7	41554.9	4124	104.418		803.061	36378.8	0.281367	6.87582		FALSE
5534.71	41603.3	390	9.82496		3709.33	608.687	0.0266084	1.4921		FALSE
5537.02	41611.9	455	11.4625		4453.82	917.27	0.0310432	1.24321		FALSE
5539.92	41622.7	508	12.7976		3156.78	1566.81	0.0346592	1.75493		FALSE
5544.82	41641	566	14.2588		1639.03	2291.36	0.0386164	3.38298		FALSE
5559.64	41696.1	495	12.4701		978.856	4356.51	0.0337723	5.67974		FALSE
5576.57	41759	165	4.15671		6349.88	440.01	0.0112574	0.878217		FALSE
5869.09	42830.6	345	8.85303		1699.99	1738.32	0.0235382	3.45243		FALSE
5928.72	43045.7	982	25.4706		787.908	9569.08	0.0669987	7.52464		FALSE
5939.59	43084.8	160	4.15		3936.86	329.199	0.0109163	1.50871		FALSE
5942.41	43095	176	4.565		6816.13	307.69	0.0120079	0.871816		FALSE
5945.19	43105	160	4.15		7465.46	312.758	0.0109163	0.79636		FALSE
5947.96	43114.9	165	4.27969		5742.03	262.985	0.0112574	1.03586		FALSE
5950.19	43122.9	190	4.92813		2643.21	559.049	0.0129631	2.25112		FALSE
5952.98	43133	157	4.07219		5865.68	238.258	0.0107116	1.01488		FALSE
6333.14	44477.3	295	7.97961		2034.71	1283.35	0.0201269	3.11255		FALSE
6335.91	44487	298	8.06076		3904.65	650.409	0.0203316	1.62266		FALSE
6338.51	44496	304	8.22306		5575.88	510.399	0.0207409	1.13677		FALSE
6348.71	44531.5	1443.25	39.0392		805.506	14956	0.0984683	7.88164		FALSE
6364.67	44587	233	6.30254		4094.39	602.768	0.0158968	1.55448		FALSE
6375.44	44624.4	328	8.996		2383.43	1584.52	0.0223784	2.6749		FALSE
6376.76	44629	368	10.0931		2072.05	1545.36	0.0251075	3.07751		FALSE
6387.14	44665	259	7.10355		8048.3	286.825	0.0176707	0.793601		FALSE
6406.31	44731.4	446	12.2324		4079.49	992.493	0.0304291	1.57037		FALSE
6409.07	44741	431	11.821		4094.7	962.11	0.0294057	1.56521		FALSE
6419.81	44778.1	2581	70.7886		922.778	23633.1	0.176093	6.95704		FALSE
6444.64	44864	264	7.24068		5203.5	571.162	0.0180119	1.23852		FALSE
6447.83	44875	270	7.40524		3855.34	590.037	0.0184212	1.67244		FALSE
6449.28	44880	229	6.28074		3527.49	459.314	0.0156239	1.82829		FALSE
6455.94	44902.9	220	6.0339		5462.31	447.291	0.0150099	1.18191		FALSE
6458.04	44910.2	206	5.64992		2746.78	645.894	0.0140547	2.35114		FALSE
6461.37	44921.7	162	4.44314		5270.09	267.989	0.0110527	1.22605		FALSE
6475.43	44970.1	173	4.74484		4666.53	268.049	0.0118032	1.38763		FALSE
6477.43	44977	212	5.81449		1420.52	1168.27	0.0144641	4.55991		FALSE
6541.46	45197	170	4.72656		5702.91	325.669	0.0115986	1.14704		FALSE
6548.73	45221.9	658	18.2946		1012.1	6043.51	0.0448932	6.47044		FALSE
6569.33	45292.4	1537	42.7337		1025.63	13463.1	0.104865	6.40516		FALSE
6582.97	45339	161	4.47633		7784.08	256.444	0.0109845	0.845696		FALSE
6586.11	45349.7	164	4.55974		4692.93	353.318	0.0111892	1.40341		FALSE
6589.39	45360.9	213	5.9221		4351.27	446.568	0.0145323	1.51436		FALSE
6591.73	45368.9	227	6.31135		3667.08	509.448	0.0154875	1.79754		FALSE
6608.61	45426.5	559	15.542		918.862	5210.23	0.0381388	7.19217		FALSE
6698.42	45731.7	487	13.6681		1192.75	3265.43	0.0332264	5.61593		FALSE
6779.01	46003.7	162	4.58884		4452.42	354.005	0.0110527	1.52254		FALSE
6804.94	46091	662	18.7519		7685.59	1854.12	0.0451661	0.885416		FALSE
6813.47	46119.6	2728	77.2738		1044.76	25559	0.186123	6.52158		FALSE
6822.22	46149	860	24.3605		6303.91	1509.09	0.058675	1.08222		FALSE
6825.2	46159	861	24.3888		3624.96	1994.47	0.0587433	1.88284		FALSE
6827.22	46165.8	857	24.2755		2944.4	2027.79	0.0584704	2.31871		FALSE
6842.66	46217.5	2519	71.3537		925.122	33727.8	0.171863	7.39649		FALSE
6852.91	46251.9	1579	44.7271		4665.51	2817.69	0.10773	1.46884		FALSE
6869.03	46305.8	2672	75.6876		1415.2	23684.3	0.182302	4.85377		FALSE
6871.69	46314.7	2832	80.2198		4617.54	6710.08	0.193218	1.48817		FALSE
6885.1	46359.5	14657	418.685		987.015	158850	1	6.97568		FALSE
6911.21	46446.7	2434	69.5284		668.657	35747.8	0.166064	10.336		FALSE
6923.17	46486.5	2496	71.2995		974.967	29554.1	0.170294	7.10093		FALSE
6936.5	46530.9	961	27.4515		4061.08	2746.87	0.0655659	1.70804		FALSE
6940.72	46544.9	898	25.6518		6535.58	1582.68	0.0612677	1.06199		FALSE
6943.56	46554.4	959	27.3943		2942.35	2835.61	0.0654295	2.35987		FALSE
6945.82	46561.9	940	26.8516		1509.52	7765.52	0.0641332	4.60134		FALSE
6958.17	46603	560	15.9967		3654.33	1960.36	0.038207	1.90409		FALSE
6961.44	46613.8	568	16.2252		4613.08	1307.5	0.0387528	1.50907		FALSE
6966.84	46631.8	461	13.1687		4758.43	1046.11	0.0314525	1.4641		FALSE
6969.56	46640.8	382	10.912		1960.81	1756.16	0.0260626	3.55443		FALSE
6976.25	46663	258	7.3699		2911.5	595.382	0.0176025	2.3961		FALSE
6979.26	46673	264	7.54129		6613.91	449.603	0.0180119	1.05524		FALSE
6982.26	46682.9	318	9.08383		4933.29	698.672	0.0216961	1.41533		FALSE
6984.85	46691.5	315	8.99813		1163.98	2283.01	0.0214914	6.00083		FALSE
7003.39	46753	145	4.142		5871.04	241.153	0.00989288	1.19287		FALSE
8085.91	50210	218	7.34498		1233.22	1759.35	0.0148734	6.55672		FALSE
8871.45	52575.9	107	4.32186		1726.85	719.845	0.00730027	5.13735		FALSE
8885.34	52616.8	783	31.6263		1270.75	7191.42	0.0534216	6.99218		FALSE
8896.95	52651	103	4.1603		7816.02	222.705	0.00702736	1.1383		FALSE
9173.62	53458	354	14.6071		1208.33	3546.51	0.0241523	7.592		FALSE
9173.63	53458.1	351	14.4834		1200.91	3546.51	0.0239476	7.63889		FALSE
9579.23	54619.6	138	5.91414		2145.68	899.131	0.0094153	4.46442		FALSE
9582.53	54629	154	6.59984		13572.8	206.155	0.0105069	0.706012		FALSE
9586.03	54638.9	182	7.79981		6563.97	462.491	0.0124173	1.4604		FALSE
9620.55	54736.6	2925	125.354		1100.1	42209.8	0.199563	8.74518		FALSE
9632.69	54770.9	602	25.7994		9024.53	1606.25	0.0410725	1.06739		FALSE
9636.25	54781	533	22.8423		9924.54	1087.48	0.0363649	0.970952		FALSE
9639.08	54789	491	21.0423		8449.29	1321.71	0.0334994	1.14082		FALSE
9642.63	54799	478	20.4852		5407.39	976.027	0.0326124	1.78323		FALSE
9646.81	54810.8	503	21.5566		5597.31	1039.16	0.0343181	1.72347		FALSE
9649.24	54817.6	481	20.6138		4386.87	1613.19	0.0328171	2.19957		FALSE
9653.25	54829	412	17.6567		7524.92	852.466	0.0281094	1.28284		FALSE
9655.83	54836.3	393	16.8424		6307.36	1081.99	0.0268131	1.53088		FALSE
9659.37	54846.2	382	16.371		3184.57	2083.04	0.0260626	3.03317		FALSE
9666	54865	261	11.1854		7041.53	655.707	0.0178072	1.37271		FALSE
9677.34	54896.9	188	8.05694		3945.17	512.375	0.0128266	2.45296		FALSE
9683.03	54913	170	7.28553		10055.4	341.179	0.0115986	0.962969		FALSE
9690.84	54935	124	5.31415		9578.62	314.568	0.00846012	1.01172		FALSE
9694.38	54944.9	119	5.09987		7183.16	238.859	0.00811899	1.3496		FALSE
9700.79	54963	109	4.67131		9564.83	265.762	0.00743672	1.01421		FALSE

## Sheet: A07012-1_0_D8_1
Spectrum: A07012-1\0_D8\1 1SLin Raw (D:\Data\BioTyperRealTimeProcessing\xiaodi1\typing\SA\anhui+shenzhen add\A07012-1\0_D8\1)
m/z	time	Intens.	SN	Quality Fac.	Res.	Area	Rel. Intens.	FWHM	Chi^2	Bk. Peak
3420.14	32777	122	4.14422		8098.13	88.8318	0.0106802	0.422338		FALSE
3441.44	32877.7	503	17.0864		556.932	3491.76	0.044034	6.17928		FALSE
4303.91	36722	1875	52.5316		478.824	19935.5	0.164143	8.9885		FALSE
4321.82	36797.6	176	4.93097		1964.73	472.443	0.0154075	2.1997		FALSE
4445	37312.9	169	4.54391		2565.54	377.924	0.0147947	1.73257		FALSE
4798.58	38753.7	275	7.20392		2748.13	954.259	0.0240742	1.74613		FALSE
4810.75	38802.4	3041	79.6623		638.893	30441	0.266217	7.52982		FALSE
4820.19	38840	899	23.5503		4204.51	1757.15	0.0787009	1.14643		FALSE
4822.54	38849.4	838	21.9523		809.673	7039.13	0.0733608	5.95616		FALSE
4834.26	38896.1	361	9.45679		4949.95	684.786	0.0316029	0.976629		FALSE
4835.98	38903	319	8.35655		3600.14	602.194	0.0279261	1.34328		FALSE
4841.51	38925	247	6.47043		3767.8	355.914	0.021623	1.28497		FALSE
4843.84	38934.2	213	5.57977		5107.66	301.902	0.0186466	0.948348		FALSE
4850.86	38962.2	169	4.42714		3495.08	248.75	0.0147947	1.38791		FALSE
4852.57	38969	169	4.42714		4823.52	303.333	0.0147947	1.00602		FALSE
5029.95	39667.9	393	10.1712		750.387	3098.28	0.0344043	6.70314		FALSE
5034.33	39685	205	5.30558		4128.63	362.216	0.0179462	1.21937		FALSE
5047.35	39735.8	194	5.02089		1501.06	644.237	0.0169833	3.36253		FALSE
5049.37	39743.7	222	5.74555		3761.72	430.348	0.0194345	1.3423		FALSE
5051.26	39751.1	197	5.09853		2433.32	459.803	0.0172459	2.07587		FALSE
5501.13	41467	221	5.54225		3752.61	433.379	0.0193469	1.46595		FALSE
5522.2	41545.6	2905	72.8518		652.865	33504.9	0.254311	8.4584		FALSE
5535.73	41596	406	10.0501		4534.06	1048.4	0.0355423	1.22092		FALSE
5541.36	41616.9	513	12.6987		5473.2	792.096	0.0449094	1.01245		FALSE
5543.86	41626.3	537	13.2928		4573.78	833.173	0.0470104	1.2121		FALSE
5546.19	41634.9	555	13.7384		3252.66	1179.41	0.0485862	1.70512		FALSE
5551.58	41654.9	470	11.6343		7300.79	958.889	0.0411451	0.760407		FALSE
5556.42	41673	449	11.1145		5880.06	663.399	0.0393067	0.94496		FALSE
5559.1	41682.9	462	11.4363		8067.04	941.29	0.0404447	0.689112		FALSE
5560.62	41688.6	493	12.2037		1038	3710.68	0.0431585	5.35706		FALSE
5580.12	41760.9	170	4.20816		2297.8	483.392	0.0148823	2.42846		FALSE
5871.53	42827.8	256	6.17745		2324.25	1119.97	0.0224109	2.5262		FALSE
5929.1	43035.4	466	11.2433		804.239	4411.58	0.0407949	7.37231		FALSE
6398.24	44691	170	4.08733		5650.43	556.267	0.0148823	1.13234		FALSE
6407.48	44723	391	9.40087		3424.26	836.219	0.0342292	1.8712		FALSE
6410.73	44734.2	413	9.92981		4182.55	918.953	0.0361551	1.53273		FALSE
6420.7	44768.7	1927	46.3311		815.962	19582.1	0.168695	7.86887		FALSE
6458.44	44899	214	5.14523		1712.27	854.476	0.0187341	3.77186		FALSE
6463.65	44917	169	4.06329		6363.18	334.403	0.0147947	1.01579		FALSE
6540.51	45181	196	4.75071		8988.69	212.535	0.0171584	0.727638		FALSE
6549.69	45212.4	685	16.6033		866.241	6817.68	0.0599667	7.56104		FALSE
6561.55	45253	319	7.73203		6522.98	529.423	0.0279261	1.00591		FALSE
6570.55	45283.8	922	22.3477		876.618	9915.05	0.0807143	7.49534		FALSE
6587.3	45341	301	7.29574		4095.51	500.774	0.0263503	1.60842		FALSE
6590	45350.2	320	7.75627		4339.87	711.938	0.0280137	1.51848		FALSE
6592.58	45359	367	8.89547		3386.4	1001.02	0.0321282	1.94678		FALSE
6594.92	45367	377	9.13785		7333.07	796.935	0.0330036	0.89934		FALSE
6597.27	45375	376	9.11362		6589.73	625.641	0.032916	1.00114		FALSE
6600.78	45387	353	8.55613		3933.61	805.31	0.0309026	1.67805		FALSE
6610.3	45419.4	1068	25.8865		826.879	11810.8	0.0934956	7.99428		FALSE
6632.48	45494.9	167	4.08712		3133.57	443.667	0.0146196	2.11659		FALSE
6699.16	45721.2	216	5.28633		1465.87	1187.71	0.0189092	4.57008		FALSE
6776.74	45983	176	4.35283		6093.51	289.963	0.0154075	1.11212		FALSE
6791.57	46032.9	363	8.97771		2820.32	1295.09	0.031778	2.40808		FALSE
6795.18	46045	417	10.3132		4451.61	1138.52	0.0365053	1.52646		FALSE
6814.33	46109.3	1580	39.0766		911.704	20123.8	0.138317	7.47428		FALSE
6843.93	46208.5	2002	49.5135		868.897	27974.6	0.17526	7.87657		FALSE
6851.22	46232.9	1496	36.9991		8586.89	2658.14	0.130964	0.797869		FALSE
6853.62	46241	1543	38.1615		6116.01	3569.2	0.135078	1.1206		FALSE
6885.85	46348.7	11423	283.206		831.42	176669	1	8.28204		FALSE
6900.54	46397.7	1730	42.8913		5827.76	3084.93	0.151449	1.18408		FALSE
6909.77	46428.5	2459	60.9651		1801.31	17508.2	0.215267	3.83597		FALSE
6912.55	46437.7	2591	64.2377		3734.94	7625.79	0.226823	1.85078		FALSE
6914.67	46444.8	2543	63.0477		5839.9	11499.2	0.222621	1.18404		FALSE
6923.41	46473.9	2500	61.9816		2924.43	11403.8	0.218857	2.36744		FALSE
6923.71	46474.9	2525	62.6014		947.903	36480.3	0.221045	7.30424		FALSE
6941.17	46533	1027	25.462		5884.56	1797.73	0.0899063	1.17956		FALSE
6944.35	46543.6	1015	25.1645		5209.73	2375.72	0.0888558	1.33296		FALSE
6946.57	46551	1031	25.5612		1559.09	6862.67	0.0902565	4.45552		FALSE
6958.61	46591	702	17.4044		6362.12	1237.81	0.061455	1.09376		FALSE
6960.63	46597.7	698	17.3053		5223.97	1629.36	0.0611048	1.33244		FALSE
6963.43	46607	695	17.2309		5758.06	1538.1	0.0608422	1.20934		FALSE
6965.96	46615.4	574	14.231		1796.41	4066.37	0.0502495	3.87771		FALSE
6977.68	46654.3	349	8.65263		4378.57	794.584	0.0305524	1.5936		FALSE
6981.51	46666.9	352	8.72701		3309.46	812.184	0.030815	2.10956		FALSE
6983.93	46675	374	9.27245		5290.23	857.38	0.032741	1.32016		FALSE
6989.24	46692.5	328	8.13199		3376.37	725.546	0.028714	2.07005		FALSE
6995.38	46712.9	236	5.85106		5703.46	542.373	0.0206601	1.22652		FALSE
6998.22	46722.3	244	6.0494		3976.01	569.306	0.0213604	1.76011		FALSE
7001.03	46731.6	245	6.0742		5113.55	426.101	0.021448	1.36911		FALSE
8087.62	50199.6	663	17.8667		1072.09	6509.62	0.0580408	7.54382		FALSE
8146.39	50380.3	312	8.65455		1068.93	3147.09	0.0273133	7.62105		FALSE
8887.23	52604.9	413	12.6094		1303.81	3274.08	0.0361551	6.81636		FALSE
9175.43	53445.2	231	7.21429		1228.51	2317.09	0.0202224	7.46873		FALSE
9545.48	54505	232	7.44889		4777.27	705.3	0.0203099	1.9981		FALSE
9559.59	54545	411	13.3233		3842.85	2448.48	0.03598	2.48763		FALSE
9571.56	54578.9	654	21.2006		4263.67	3596.25	0.0572529	2.24491		FALSE
9586.43	54621	1224	39.6782		10035.3	2555.46	0.107152	0.955275		FALSE
9623.25	54725.1	10104	327.54		997.647	205744	0.884531	9.64596		FALSE
9651.05	54803.6	2250	72.9379		1524.75	25303	0.196971	6.32959		FALSE
9658.3	54824	1913	62.0134		5871.4	5352.44	0.167469	1.64497		FALSE
9661.35	54832.6	1886	61.1382		1645.12	21795.5	0.165105	5.87273		FALSE
9678.51	54880.9	1060	34.3619		7766.06	2230.48	0.0927952	1.24626		FALSE
9681.36	54889	1063	34.4591		10310.8	2891.5	0.0930579	0.938949		FALSE
9684.16	54896.8	997	32.3196		2384.07	6288.55	0.08728	4.06202		FALSE
9691.77	54918.3	763	24.7341		7013.97	3047.09	0.0667951	1.38178		FALSE
9696.53	54931.7	674	21.849		5006.25	1864.55	0.0590038	1.93689		FALSE
9701.71	54946.2	624	20.2281		4939.15	1301.66	0.0546266	1.96425		FALSE
9715.49	54985	404	13.2499		10131.3	829.513	0.0353672	0.958959		FALSE
9720.46	54999	408	13.3811		4381.28	1133.15	0.0357174	2.21863		FALSE
9722.71	55005.3	399	13.0859		3120.22	1585.29	0.0349295	3.11603		FALSE
9727.58	55019	333	10.9213		8054.35	680.255	0.0291517	1.20774		FALSE
9736.78	55044.8	266	8.72394		6576.83	555.021	0.0232864	1.48047		FALSE
9741.35	55057.6	250	8.19919		7082.62	512.684	0.0218857	1.37539		FALSE
9743.47	55063.6	246	8.068		6511.82	644.119	0.0215355	1.49627		FALSE
9746.82	55073	220	7.21529		4946.95	588.429	0.0192594	1.97027		FALSE
9754.64	55094.9	203	6.65774		8377.3	411.7	0.0177712	1.16441		FALSE
9756.8	55101	202	6.62494		7396.89	410.957	0.0176836	1.31904		FALSE
9759.99	55109.9	184	6.0346		6549.36	486.918	0.0161079	1.49022		FALSE
9763.93	55121	193	6.32977		8800.34	378.731	0.0168957	1.10949		FALSE
9766.07	55127	199	6.52655		4549.91	538.567	0.017421	2.14643		FALSE
9793.91	55205	130	4.26358		5545.71	324.694	0.0113805	1.76603		FALSE
9798.16	55216.9	129	4.23078		6294.76	325.135	0.011293	1.55656		FALSE
10100.3	56056.2	141	4.87896		2406.62	815.611	0.0123435	4.19688		FALSE

[truncated: 113 more sheets: A07013-1_0_C1_1, A07023-1_0_E1_1, A07024-1_0_E9_1, A09004-1_0_F1_1, A136-1_0_A1_1, A137-1_0_A3_1, A138-1_0_A11_1, A139-1_0_C7_1, A140-1_0_D1_1, A143-1_0_D7_1, A146-1_0_E1_1, A175-1_0_B1_1, A177-1_0_E7_1, A178-1_0_F1_1, A182-1_0_B7_1, A185-1_0_F7_1, A189-1_0_C7_1, A190-1_0_G1_1, A191-1_0_C1_1, A192-1_0_G7_1 …]
