# Supplementary material for: The Construction and Evaluation of Reference Spectra for the Identification of Human Pathogenic Microorganisms by MALDI-TOF MS
Source: PLoS One. 2014 Sep 2;9(9):e106312. doi: 10.1371/journal.pone.0106312 (PMC4152241; doi:10.1371/journal.pone.0106312)
Supplement: File S1 — The original peak lists of the strains used in this study (excluding the highly pathogenic organisms. (ZIP) [file pone.0106312.s001.zip › File S1, Supplementary Material S1/peak list/streptococcus pneumoniae.xlsx]

## Sheet: ATCC49619-1_0_A1_1
Spectrum: ATCC49619-1\0_A1\1 1SLin, "Baseline subt." (D:\Data\BioTyperRealTimeProcessing\China CDC\20120521feiyanlianqiujun1\ATCC49619-1\0_A1\1)
m/z	time	Intens.	SN	Quality Fac.	Res.	Area	Rel. Intens.	FWHM	Chi^2	Bk. Peak
2209.34	26421.4	3606.5	10.8771		432.369	25703.3	0.255102	5.10985		FALSE
2213.91	26448.3	1869.5	5.63835		1914.64	4554.57	0.132237	1.1563		FALSE
2217.23	26467.9	1445.5	4.41877		1314.22	3958.92	0.102246	1.6871		FALSE
2321.19	27072.3	857.5	2.56753		2098.12	1085.54	0.0606543	1.10632		FALSE
2624.1	28760	683.75	2.04758		5184.49	849.235	0.0483643	0.506143		FALSE
2631.37	28799.3	2048.75	6.13525		880.032	8418.89	0.144916	2.99009		FALSE
2636.69	28828	1225.75	3.67067		3047.19	1329.89	0.086702	0.865285		FALSE
2638.53	28837.9	1232.75	3.69163		3260.12	1328.18	0.0871972	0.809334		FALSE
2643.49	28864.6	799.75	2.39496		2821.8	1097.04	0.0565694	0.93681		FALSE
2646.96	28883.3	808.75	2.42191		3387.07	1116.75	0.057206	0.78149		FALSE
2651.17	28906	687.75	2.05956		2834.41	925.517	0.0486472	0.935352		FALSE
2660.96	28958.6	914.75	2.73934		1564.59	2474.52	0.0647038	1.70074		FALSE
2667.56	28994	802.75	2.40394		4889.07	1062.31	0.0567816	0.545617		FALSE
2936.98	30403.9	2390.75	7.26958		501.908	15865.5	0.169107	5.85164		FALSE
2944.62	30443	762.75	2.3193		3293.07	1113.9	0.0539523	0.894188		FALSE
2946.39	30452	754.75	2.29498		2649.8	1141.49	0.0533864	1.11193		FALSE
2950.07	30470.7	810.75	2.46526		2598.77	1195.17	0.0573475	1.13518		FALSE
2952.14	30481.3	771.75	2.34667		3195.76	867.647	0.0545889	0.92377		FALSE
2955.8	30500	791.75	2.40748		2089.18	1146.64	0.0560035	1.41482		FALSE
2959.34	30518	782.75	2.38012		2466.59	1156.18	0.0553669	1.19977		FALSE
2961.7	30530	770.75	2.34363		3746.24	854.589	0.0545181	0.790578		FALSE
2963.26	30537.9	825.75	2.51087		2971.6	1221.69	0.0584085	0.997192		FALSE
2975.99	30602.6	3631.75	11.0431		493.863	35163.3	0.256888	6.02594		FALSE
2986.23	30654.6	1254.75	3.81533		1845.56	3750.49	0.0887533	1.61806		FALSE
3303.07	32220	829.5	2.54373		3824.01	995.03	0.0586737	0.863771		FALSE
3307.08	32239.3	1623.5	4.97859		1205.27	5323.53	0.114836	2.74384		FALSE
3308.91	32248.1	1710.5	5.24538		2900.85	2761.77	0.12099	1.14067		FALSE
3310.96	32258	1665.5	5.10738		6118.09	2005.99	0.117807	0.541175		FALSE
3312.82	32266.9	1602.5	4.91419		2971.33	2585.77	0.113351	1.11493		FALSE
3319.24	32297.8	2966.5	9.097		1157.89	12789.2	0.209832	2.86663		FALSE
3320.19	32302.4	2975.5	9.1246		1846.89	10661.2	0.210469	1.79772		FALSE
3326.77	32334	1960.5	6.06512		3937.99	3120.65	0.138674	0.844789		FALSE
3328.6	32342.7	1908.5	5.90425		1951.21	6728.77	0.134996	1.70591		FALSE
3332.62	32362	1326.5	4.10374		3192.34	2111.96	0.0938285	1.04394		FALSE
3340.27	32398.7	783.5	2.42388		3219.38	1853.56	0.05542	1.03755		FALSE
3344.7	32420	752.5	2.32798		3726.13	1178.86	0.0532272	0.897634		FALSE
3354.71	32467.9	766.5	2.37129		3091.68	1209.51	0.0542175	1.08507		FALSE
3360.17	32494	992.5	3.07046		2144.03	2608.83	0.0702034	1.56722		FALSE
3362.41	32504.6	1069.5	3.30867		2716.44	1742.51	0.0756499	1.2378		FALSE
3364.56	32514.9	1152.5	3.56545		3298.22	1812.44	0.0815208	1.02012		FALSE
3376.4	32571.4	3301.5	10.2137		610.721	28130.8	0.233528	5.52855		FALSE
3383.64	32605.9	1582.5	4.89572		2358.41	3189.8	0.111936	1.43471		FALSE
3391.37	32642.7	1106.5	3.42314		3202.21	1766.04	0.078267	1.05907		FALSE
3393.3	32651.9	968.5	2.99621		2328.12	1549.32	0.0685057	1.45753		FALSE
3395	32660	836.5	2.58785		3137.96	1025.23	0.0591689	1.08191		FALSE
3399.46	32681.2	703.5	2.17639		2448.21	861.521	0.0497613	1.38855		FALSE
3401.51	32690.9	655.5	2.0279		2741.8	1047.36	0.046366	1.24061		FALSE
3427.05	32812	880.5	2.72397		5052.55	1361.23	0.0622812	0.678282		FALSE
3432.98	32840	1606.5	4.96997		590.109	12351	0.113634	5.81753		FALSE
3447.8	32910	926.5	2.87501		4527.03	1129.29	0.0655349	0.761602		FALSE
3456.28	32950	744.5	2.31025		4345.11	1158.53	0.0526614	0.79544		FALSE
3458.4	32960	748.5	2.32266		4161.92	1132.46	0.0529443	0.830963		FALSE
3462.49	32979.2	711.5	2.20785		2664.09	1156.29	0.0503271	1.29969		FALSE
3464.77	32990	845.5	2.62366		3558.55	1258.09	0.0598055	0.973647		FALSE
3466.48	32998	980.5	3.04258		3578.19	1483.95	0.0693546	0.96878		FALSE
3468.6	33007.9	937.5	2.90914		5050.69	1374.78	0.066313	0.686757		FALSE
3470.48	33016.8	738.5	2.29163		3310.87	1149.73	0.052237	1.04821		FALSE
3474.56	33036	701.5	2.17681		4483.75	967.592	0.0496198	0.774922		FALSE
3639.05	33800	711.75	2.27827		5621.67	756.931	0.0503448	0.647325		FALSE
3643.33	33819.6	1461.75	4.67897		1413.67	5177.33	0.103395	2.57722		FALSE
3644.72	33826	1421.5	4.55013		1199.91	6281.61	0.100548	3.03749		FALSE
3975.27	35309.8	746	2.52556		2508.5	2314.07	0.0527675	1.58472		FALSE
3994.16	35392.7	5926	20.0623		683.746	50014.8	0.419169	5.84158		FALSE
4001.29	35423.9	2896	9.80433		3793.38	5048.99	0.204845	1.05481		FALSE
4003.13	35432	2678	9.06629		4305.52	4434.09	0.189425	0.929766		FALSE
4005.04	35440.3	2100	7.10949		4690.6	4355.64	0.148541	0.853844		FALSE
4007.43	35450.8	1705	5.77223		4022.43	2915.45	0.120601	0.99627		FALSE
4009.53	35460	1592	5.38967		4306.59	2033.48	0.112608	0.931023		FALSE
4011.8	35469.9	1476	4.99696		3640.34	2413.54	0.104403	1.10204		FALSE
4014.06	35479.8	1220	4.13028		3686.43	2049.7	0.0862953	1.08888		FALSE
4018.43	35498.9	778	2.6339		3522.36	1297.86	0.0550309	1.14084		FALSE
4029.67	35548	619	2.15245		4547.43	1141.3	0.0437843	0.886143		FALSE
4042.97	35606	610	2.12115		5462.05	734.379	0.0431477	0.740193		FALSE
4047.29	35624.8	748	2.60102		3586.24	979.031	0.0529089	1.12856		FALSE
4049.37	35633.9	672	2.33674		3014.95	1309.08	0.0475332	1.3431		FALSE
4175.11	36177	1247.5	4.34346		1341.59	4985.59	0.0882405	3.11206		FALSE
4176.73	36184	1297.5	4.51754		3092.67	2281.68	0.0917772	1.35052		FALSE
4179.49	36195.8	1103.5	3.84209		2677.83	1930.27	0.0780548	1.56077		FALSE
4184.19	36216	905.5	3.15271		5725.74	1209.57	0.0640495	0.730769		FALSE
4186.35	36225.2	1028.5	3.58096		3251.12	1829.77	0.0727498	1.28766		FALSE
4197.87	36274.5	5333.5	18.5698		687.151	51686.2	0.377259	6.10908		FALSE
4205.39	36306.6	2533.5	8.82096		3546.88	4628.19	0.179204	1.18566		FALSE
4207.51	36315.7	2307.5	8.03409		1328.75	11870.1	0.163218	3.16651		FALSE
4216.8	36355.3	1222.5	4.25642		3668.96	2149.21	0.0864721	1.14932		FALSE
4218.82	36364	1092.5	3.80379		3949.62	2295.49	0.0772767	1.06816		FALSE
4221.36	36374.8	866.5	3.01692		3367.43	1537.87	0.0612909	1.25359		FALSE
4225.86	36393.9	645.5	2.24746		5226.54	1287.21	0.0456587	0.808538		FALSE
4228.21	36404	575.5	2.00374		3951.01	735.18	0.0407073	1.07016		FALSE
4250.51	36498.8	607.5	2.11515		2993.95	1070.27	0.0429708	1.4197		FALSE
4364.97	36982	640.5	2.24475		4649.66	876.282	0.045305	0.938772		FALSE
4372.34	37012.9	846.5	2.96671		3644.5	1817.18	0.0598762	1.19971		FALSE
4379.75	37043.9	1096.5	3.84288		3088.61	2043.79	0.0775597	1.41803		FALSE
4382.31	37054.6	1166.5	4.08821		4330.65	2102.38	0.0825111	1.01193		FALSE
4389.32	37084	1469.5	5.15012		3352.32	3336.19	0.103943	1.30934		FALSE
4393.64	37102	1389.5	4.86975		5282.62	1908.95	0.0982847	0.831715		FALSE
4398.41	37121.9	1448.5	5.07881		4016.48	2022.56	0.102458	1.09509		FALSE
4421.71	37219.1	14137.5	49.5697		560.864	165847	1	7.88375		FALSE
4436.53	37280.8	4978.5	17.4559		533.344	67980.4	0.352149	8.31833		FALSE
4449.57	37335	2624.5	9.20216		2533.89	7174.21	0.185641	1.75602		FALSE
4452.37	37346.6	2319.5	8.13275		1673.98	8398.67	0.164067	2.65976		FALSE
4456.89	37365.4	1956.5	6.85998		1399.77	7217.39	0.138391	3.18402		FALSE
4461.35	37383.9	1805.5	6.33054		4103.54	3356.22	0.12771	1.08719		FALSE
4470.5	37421.8	1270.5	4.45469		4001.13	2255.97	0.0898674	1.11731		FALSE
4472.47	37430	1125.5	3.94629		3833.1	1584.42	0.079611	1.1668		FALSE
4475.35	37441.9	1072.5	3.76046		3197.39	2025.78	0.0758621	1.39969		FALSE
4477.02	37448.8	1095.5	3.8411		3325.87	2043.16	0.0774889	1.34612		FALSE
4499.53	37541.9	1089.5	3.82006		4727.42	2019.34	0.0770645	0.951795		FALSE
4501.48	37550	1107.5	3.88318		6238.04	1539.15	0.0783378	0.721618		FALSE
4506.8	37571.9	1135.5	3.98135		4318.59	2045.91	0.0803183	1.04358		FALSE
4511.17	37590	1235.5	4.33198		6029.59	2210.03	0.0873917	0.748172		FALSE
4513.1	37597.9	1318.5	4.62299		4556.59	1867.94	0.0932626	0.990456		FALSE
4515.71	37608.7	1502.5	5.26815		3576.58	3452.1	0.106278	1.26258		FALSE
4517.95	37617.9	1770.5	6.20782		4768.4	3894.45	0.125234	0.947477		FALSE
4519.91	37626	1749.5	6.13419		5007.46	2456.98	0.123749	0.902635		FALSE
4522.34	37636	1845.5	6.47079		6892.85	3358.25	0.130539	0.65609		FALSE
4525.21	37647.8	2218.5	8.01221		5898.81	3911.08	0.156923	0.767138		FALSE
4527.18	37655.9	2703.5	9.76381		4375.5	4888.07	0.191229	1.03467		FALSE
4529.11	37663.9	2836.5	10.2441		3084.51	6545.68	0.200637	1.46834		FALSE
4531.56	37674	2525.5	9.12096		5861.13	3592.06	0.178638	0.773154		FALSE
4536.56	37694.5	3183.5	11.4974		934.075	24465	0.225181	4.85674		FALSE
4543.56	37723.3	1933.5	6.98292		3975.15	3604.65	0.136764	1.14299		FALSE
4546.14	37733.9	1766.5	6.37979		4638.25	3287.4	0.124951	0.980141		FALSE
4548.09	37741.9	1584.5	5.72249		4476.81	2852.61	0.112078	1.01592		FALSE
4550.53	37752	1411.5	5.0977		4300.75	1934.19	0.0998408	1.05808		FALSE
4552.96	37761.9	1280.5	4.62458		4974.46	2246.69	0.0905747	0.915267		FALSE
4555.38	37771.9	1192.5	4.30677		4787	2069.36	0.0843501	0.951615		FALSE
4557.52	37780.7	1073.5	3.87699		4015.47	1505.24	0.0759328	1.13499		FALSE
4559.53	37788.9	958.5	3.46167		3613.69	1730.59	0.0677984	1.26174		FALSE
4562.03	37799.1	843.5	3.04634		4015.26	1183.78	0.059664	1.13617		FALSE
4564.18	37808	856.5	3.09329		5469.04	1486.42	0.0605836	0.834548		FALSE
4566.61	37818	811.5	2.93077		3477.12	1446.03	0.0574005	1.31333		FALSE
4568.82	37827	760.5	2.74658		4255.98	1285.07	0.0537931	1.07351		FALSE
4571	37836	559.5	2.02066		3289.34	988.537	0.0395756	1.38964		FALSE
4760.45	38604.4	2629.25	9.7616		788.833	25689.2	0.185977	6.0348		FALSE
4767.82	38633.9	1228.25	4.56012		2728.74	3832.18	0.0868789	1.74726		FALSE
4774.8	38662	681.5	2.5302		4387.29	1528.9	0.0482051	1.08833		FALSE
4777.3	38672	559.75	2.07818		5660.48	751.449	0.0395933	0.843975		FALSE
4779.8	38682	557.75	2.07076		3799.64	949.449	0.0394518	1.25796		FALSE
4963.7	39412	556	2.20593		3234.62	1048.37	0.039328	1.53456		FALSE
4973.35	39449.9	920	3.6501		2304.74	3923.27	0.0650752	2.15787		FALSE
4976.12	39460.8	764	3.03117		3399.97	1494.77	0.0540407	1.46358		FALSE
4978.7	39470.9	748	2.96769		4156.97	1102.3	0.0529089	1.19767		FALSE
4988.09	39507.8	917	3.6382		1818.19	4310.76	0.064863	2.74343		FALSE
5001.41	39560	1452	5.76081		4887.32	3528.95	0.102706	1.02334		FALSE
5004.21	39571	1415	5.61402		1695.21	8657.89	0.100088	2.95198		FALSE
5032.29	39680.8	1096	4.34838		4399.1	2149.46	0.0775243	1.14394		FALSE
5045.34	39731.7	2215	8.78802		945.514	17764.3	0.156676	5.33609		FALSE
5067.48	39818	799	3.26702		9391.87	776.623	0.0565164	0.53956		FALSE
5069.02	39824	722	2.95217		6290.9	1307.05	0.0510698	0.805769		FALSE
5071.59	39834	647	2.64551		4373.16	917.45	0.0457648	1.15971		FALSE
5074.14	39843.9	560	2.28977		3938.18	1259.7	0.039611	1.28845		FALSE
5076.73	39854	521	2.13031		7943.08	726.963	0.0368523	0.639139		FALSE
5078.79	39862	527	2.15484		3510.08	786.917	0.0372767	1.44692		FALSE
5083.93	39882	828	3.38559		4374.53	1598.22	0.0585676	1.16217		FALSE
5101.93	39951.8	529	2.16302		4509.6	954.036	0.0374182	1.13135		FALSE
5194.44	40309.1	1134	4.7387		3419.83	4081.58	0.0802122	1.51892		FALSE
5196.92	40318.6	1342	5.60788		3962.84	2639.36	0.0949248	1.31141		FALSE
5202.44	40339.8	2749	11.4874		2832.13	10878.3	0.194447	1.83693		FALSE
5203.86	40345.3	2928	12.2354		3278.38	11366.3	0.207109	1.58733		FALSE
5208.9	40364.6	2005	8.37839		4999.13	3026.44	0.141821	1.04196		FALSE
5211.33	40373.9	1961	8.19452		3593.32	3890.93	0.138709	1.45028		FALSE
5213.89	40383.8	1812	7.57189		4247.57	3518.77	0.12817	1.2275		FALSE
5216.18	40392.6	1713	7.15819		4489.72	3324.01	0.121167	1.16181		FALSE
5218.64	40402	1578	6.59406		7408.54	2368.73	0.111618	0.704408		FALSE
5221.55	40413.2	1606	6.71107		4148.41	3924.88	0.113599	1.25869		FALSE
5223.85	40422	1582	6.61078		4581.82	2340.95	0.111901	1.14012		FALSE
5226.16	40430.8	1369	5.7207		4321.84	2080.37	0.0968347	1.20924		FALSE
5228.74	40440.7	1243	5.19418		3286.84	2486.49	0.0879222	1.59081		FALSE
5231.16	40450	1229	5.13568		4946.63	1830.41	0.0869319	1.05752		FALSE
5233.25	40458	1191	4.97689		5448.21	2393.81	0.084244	0.960544		FALSE
5236.03	40468.6	1153	4.81809		3302.91	2345.75	0.0815561	1.58528		FALSE
5238.47	40478	1097	4.58408		3151.09	3828.18	0.077595	1.66243		FALSE
5255.2	40542	1509	6.30573		8480.59	2299.38	0.106737	0.619674		FALSE
5266.62	40585.6	4668	19.5064		709.915	51716.8	0.330186	7.41866		FALSE
5282.25	40645.2	2303	9.62365		1326.23	13569.4	0.1629	3.98292		FALSE
5284.53	40653.9	2158	9.01773		4251.62	4243.59	0.152644	1.24294		FALSE
5287.14	40663.9	1771	7.40056		5652.51	3463.53	0.12527	0.935361		FALSE
5294.52	40692	1470	6.14276		3813.02	5755.65	0.103979	1.38854		FALSE
5298.19	40706	1352	5.64966		3091.57	5012.7	0.0956322	1.71376		FALSE
5305.55	40734	1063	4.44201		5750.99	1590.51	0.0751901	0.922546		FALSE
5310.35	40752.2	1333	5.57027		3019.59	3910.57	0.0942882	1.75863		FALSE
5313.42	40763.9	1082	4.5214		11758.7	2105	0.076534	0.45187		FALSE
5317.76	40780.4	783	3.27196		3268.52	2764.71	0.0553846	1.62696		FALSE
5321.87	40796	583.5	2.4383		6286.45	1068.3	0.0412732	0.846562		FALSE
5324.67	40806.6	496.5	2.07475		4865.71	950.613	0.0351194	1.09433		FALSE
5862.55	42799.9	865.25	4.01375		3602.28	1417.5	0.0612025	1.62745		FALSE
5864.22	42806	864.25	4.00911		7259.22	1363.67	0.0611317	0.807831		FALSE
5876.85	42851.6	6938.25	32.1854		807.63	67108.7	0.490769	7.27665		FALSE
5891.31	42903.9	1398.25	6.48625		4972.96	3698.45	0.0989036	1.18467		FALSE
5898.93	42931.4	1821.25	8.44848		2948.55	4921.31	0.128824	2.00062		FALSE
5909.63	42970	1672.25	7.96726		5762	3588.97	0.118285	1.02562		FALSE
5911.85	42978	1770.25	8.43418		5368.13	5575.5	0.125217	1.10129		FALSE
5940.36	43080.6	2595.25	12.3648		1009.75	23845.4	0.183572	5.883		FALSE
5945.75	43100	2383.25	11.3548		4632.21	3912.08	0.168576	1.28357		FALSE
5954.75	43132.3	7481.25	35.6437		806.047	80604.4	0.529178	7.38759		FALSE
5968.84	43182.9	2435.25	11.6025		2774.71	10167.6	0.172255	2.15116		FALSE
5970.77	43189.8	2484.25	11.836		1624.59	16077.1	0.175721	3.67525		FALSE
5977.54	43214.1	1820.25	8.6724		2039.45	8218.76	0.128753	2.93096		FALSE
5983.06	43233.8	1412.25	6.72852		2698.86	6028.99	0.0998939	2.21688		FALSE
5988.68	43254	1063.25	5.06575		10412	1682.94	0.0752078	0.57517		FALSE
6007.89	43322.7	505.25	2.40721		5698.28	795.32	0.0357383	1.05433		FALSE
6010.48	43332	507.25	2.41674		5334.18	1013.36	0.0358798	1.12679		FALSE
6013.28	43342	505.25	2.40721		6216.97	932.134	0.0357383	0.967236		FALSE
6016.07	43351.9	467.25	2.22616		5220.24	894.258	0.0330504	1.15245		FALSE
6018.32	43360	469.25	2.23569		5877.11	703.421	0.0331919	1.02403		FALSE
6021.12	43370	485.25	2.31192		5458.35	883.058	0.0343236	1.1031		FALSE
6023.9	43379.9	443.25	2.11182		5277.05	812.702	0.0313528	1.14153		FALSE
6587.49	45347.1	376.5	2.10883		4377.8	633.495	0.0266313	1.50475		FALSE
6590.32	45356.8	433.5	2.42809		4806.09	902.039	0.0306631	1.37124		FALSE
6593	45366	500.5	2.80337		5378.3	1033.32	0.0354023	1.22585		FALSE
6596.51	45378	602.5	3.37468		5514.04	1509.8	0.0426172	1.19631		FALSE
6602.05	45396.8	751.5	4.20925		3013.48	2103.61	0.0531565	2.19084		FALSE
6606.2	45411	744.5	4.17004		5693.61	1276.49	0.0526614	1.16028		FALSE
6618.02	45451.3	1863.5	10.4377		817.324	23543	0.131813	8.09718		FALSE
6618.76	45453.8	1885.5	10.5609		1993.05	10279.4	0.133369	3.32092		FALSE
6625.86	45478	1367.5	7.65954		4130.9	3115.05	0.0967286	1.60398		FALSE
6628.8	45488	1352.5	7.57553		4073.67	3063.69	0.0956676	1.62723		FALSE
6632.89	45501.9	1318.5	7.38509		4550.48	2980.94	0.0932626	1.45763		FALSE
6635.69	45511.4	1480.5	8.29247		4904.38	2495.7	0.104721	1.35301		FALSE
6641.45	45531	2998.5	16.795		2617.33	13930.4	0.212095	2.53749		FALSE
6643.09	45536.6	2979.5	16.6886		1902.04	16578.5	0.210752	3.4926		FALSE
6651.72	45565.9	1066.5	5.9736		4877.42	1802.7	0.0754377	1.36378		FALSE
6654.89	45576.7	976.5	5.4695		4412.82	2176.51	0.0690716	1.50808		FALSE
6657.38	45585.2	895.5	5.01581		4987.8	1543.96	0.0633422	1.33473		FALSE
6659.98	45594	950.5	5.32387		6685.44	2509.73	0.0672325	0.996191		FALSE
6665.87	45614	757.5	4.24286		4121.61	1307.67	0.0535809	1.6173		FALSE
6669.21	45625.3	749.5	4.26653		3415.11	2048.74	0.053015	1.95285		FALSE
6671.75	45634	694.5	3.95344		4057.24	1812.25	0.0491247	1.64441		FALSE
6675.1	45645.3	564.5	3.21342		5730.55	1232.32	0.0399293	1.16483		FALSE
6677.66	45654	564.5	3.21342		9373.2	895.913	0.0399293	0.712421		FALSE
6680.61	45664	510.5	2.90602		8444.9	1074.04	0.0361096	0.791082		FALSE
6683.2	45672.8	443.5	2.52462		5228.1	979.617	0.0313705	1.27832		FALSE
6685.92	45682	484.5	2.75802		9784.94	741.116	0.0342706	0.683287		FALSE
6688.87	45692	458.5	2.61001		9181.19	926.756	0.0324315	0.728541		FALSE
6694.18	45710	428.5	2.43924		10564	705.676	0.0303095	0.633678		FALSE
6700.07	45729.9	445.5	2.53601		6246.4	970.81	0.0315119	1.07263		FALSE
6707.75	45755.9	530.5	3.01987		4382.92	1168.72	0.0375243	1.53043		FALSE
6710.14	45764	531.5	3.02557		3212	1219.58	0.037595	2.08908		FALSE
6713.09	45774	571.5	3.25327		4273.92	1266.95	0.0404244	1.57071		FALSE
6717.22	45788	568.5	3.23619		3880.3	1285.73	0.0402122	1.73111		FALSE
6719.59	45796	551.5	3.13942		4377.79	944.382	0.0390097	1.53493		FALSE
6725.46	45815.8	630.5	3.58912		3531.2	1748.57	0.0445977	1.90459		FALSE
6728.48	45826	635.5	3.61759		3840.29	1078.86	0.0449514	1.75208		FALSE
6731.41	45835.9	687.5	3.9136		4325.44	1544.74	0.0486295	1.55624		FALSE
6736.94	45854.6	965.5	5.49611		2752.9	4419.09	0.0682935	2.44722		FALSE
6754.81	45914.9	3501.5	19.9323		859.484	40582.8	0.247675	7.85915		FALSE
6766.64	45954.8	1118.5	6.36706		4105.04	1975.32	0.0791158	1.64838		FALSE
6769.37	45963.9	1162.5	6.61753		5927.95	2657.58	0.0822281	1.14194		FALSE
6771.76	45972	1209.5	6.88508		6533.62	2054.71	0.0855526	1.03645		FALSE
6774.72	45982	1125.5	6.40691		3814.25	3184.08	0.079611	1.77616		FALSE
6777.7	45992	1038.5	5.91166		6319.37	1753.26	0.0734571	1.07253		FALSE
6780.28	46000.7	923.5	5.25703		2865.74	2645.37	0.0653227	2.36598		FALSE
6793.42	46044.9	707.5	4.02745		4152.95	1639.46	0.0500442	1.6358		FALSE
6796.13	46054	712.5	4.05591		5016.11	1574.55	0.0503979	1.35486		FALSE
6801.69	46072.7	634.5	3.61189		4098.76	1431.05	0.0448806	1.65945		FALSE
6805.02	46083.9	605.5	3.44681		4503.96	1039.88	0.0428294	1.5109		FALSE
6807.39	46091.8	569.5	3.24188		3830.81	1326.5	0.0402829	1.77701		FALSE
6810.36	46101.8	594.5	3.38419		5058.94	1022.87	0.0420513	1.3462		FALSE
6815.18	46118	541.5	3.08249		4560.57	925.185	0.0383024	1.49437		FALSE
6818.15	46127.9	582.5	3.31588		5055.3	1521.59	0.0412025	1.34871		FALSE
6823.8	46146.9	520.5	2.96295		2725.42	1481.1	0.036817	2.50377		FALSE
6829.25	46165.2	508.5	3.03841		5215.14	1111.05	0.0359682	1.30951		FALSE
6842.61	46210	523.5	3.12804		4056.81	1177.15	0.0370292	1.6867		FALSE
6845.59	46220	529.5	3.16389		3998.11	1203.71	0.0374536	1.71221		FALSE
6850.97	46238	616.5	3.68373		4099.75	1045.17	0.0436074	1.67107		FALSE
6853.96	46248	633.5	3.78531		4255.65	1417.32	0.0448099	1.61056		FALSE
6859.91	46267.9	688.5	4.11395		5252.17	1583.4	0.0487003	1.30611		FALSE
6869.1	46298.6	1132.5	6.76695		958.84	12963.8	0.0801061	7.16396		FALSE
6881.78	46341	676.5	4.04225		2206.96	1981.17	0.0478515	3.11822		FALSE
6890.69	46370.8	1079.5	6.45027		1192.85	9648.24	0.0763572	5.77667		FALSE
6899.41	46399.9	616.5	3.68373		4999.9	1075.2	0.0436074	1.37991		FALSE
6902.59	46410.5	581.5	3.4746		3939.65	1347.52	0.0411317	1.75208		FALSE
6905.41	46419.9	682.5	4.0781		3890.93	1814.14	0.0482759	1.77475		FALSE
6908.13	46428.9	684.5	4.09005		4918.51	1173.69	0.0484173	1.40452		FALSE
6910.82	46437.9	622.5	3.71958		5430.4	1067.04	0.0440318	1.27262		FALSE
6913.83	46448	580.5	3.46862		3828.92	1294.3	0.041061	1.80569		FALSE
6916.83	46457.9	517.5	3.09218		4056.32	1130.8	0.0366048	1.7052		FALSE
6919.82	46467.9	440.5	2.63209		4458.62	978.435	0.0311583	1.55201		FALSE
6922.23	46476	416.5	2.48869		3430.59	885.404	0.0294607	2.01779		FALSE
7508.76	48390	321.625	2.19774		3735.72	735.251	0.0227498	2.00999		FALSE
7941.88	49755.9	299.938	2.22588		7188.14	522.669	0.0212157	1.10486		FALSE
7947.68	49774	423.938	3.14611		7008.55	1184.82	0.0299867	1.134		FALSE
7950.9	49784	483.938	3.59137		8575.65	1017.23	0.0342308	0.927148		FALSE
7954.11	49794	428.938	3.18321		6438.43	1045.12	0.0303404	1.23541		FALSE
7957.29	49803.8	469.938	3.48748		3518.63	1449.6	0.0332405	2.26147		FALSE
7960.55	49814	538.938	3.99954		4199.41	1012.4	0.0381211	1.89564		FALSE
7963.13	49822	625.938	4.64518		9320.99	1465.34	0.044275	0.854322		FALSE
7966.32	49831.9	739.938	5.49119		6531.51	1355.95	0.0523386	1.21968		FALSE
7969.56	49842	934.938	6.93832		6998.8	2723.55	0.0661317	1.1387		FALSE
7972.76	49851.9	1072.94	7.96243		6155.8	2560.69	0.075893	1.29516		FALSE
7975.36	49859.9	1185.94	8.80103		6368.05	2833.19	0.0838859	1.2524		FALSE
7978.58	49870	1158.94	8.60065		6544.2	2173.43	0.0819761	1.21918		FALSE
7989.5	49903.8	4577.94	35.9424		951.659	54376.3	0.323815	8.39534		FALSE
8003.98	49948.7	1298.94	10.1982		1453.1	10968.7	0.0918789	5.50819		FALSE
8014.07	49980	978.938	7.68585		10708.6	2907.52	0.069244	0.748375		FALSE
8017.01	49989.1	855.938	6.72015		3626.01	2644.67	0.0605438	2.21097		FALSE
8020.51	49999.9	787.938	6.18627		6240.56	2292.41	0.0557339	1.28522		FALSE
8023.74	50009.9	678.938	5.33048		6808.76	1580.4	0.0480239	1.17844		FALSE
8026.63	50018.8	629.938	4.94578		6228.72	1162.79	0.0445579	1.28865		FALSE
8029.59	50028	608.938	4.7809		6608.75	1378.38	0.0430725	1.21499		FALSE
8032.82	50038	573.938	4.50611		8130.12	1281.1	0.0405968	0.988031		FALSE
8035.65	50046.7	531.938	4.17636		5153.42	973.759	0.037626	1.55928		FALSE
8038.64	50056	484.938	3.80735		6450.52	1055.6	0.0343015	1.2462		FALSE
8041.87	50066	431.938	3.39123		5987.95	953.914	0.0305526	1.34301		FALSE
8045.11	50076	423.938	3.32842		6793.88	717.051	0.0299867	1.18417		FALSE
8047.62	50083.7	353.938	2.77884		4404.7	849.337	0.0250354	1.82705		FALSE
8051.14	50094.6	304.938	2.39413		4637.67	735.272	0.0215694	1.73603		FALSE
8054.17	50104	308.938	2.42554		4102.47	565.681	0.0218523	1.96325		FALSE
8056.57	50111.4	288.938	2.26851		4239.08	711.529	0.0204377	1.90055		FALSE
8059.36	50120	304.938	2.39413		9463.53	533.575	0.0215694	0.851623		FALSE
8065.19	50138	300.938	2.36273		4793.04	715.185	0.0212865	1.68269		FALSE
8067.13	50144	262.938	2.06438		4424.03	612.952	0.0185986	1.82348		FALSE
8343.6	50990	274.938	2.26204		8520.6	619.655	0.0194474	0.979227		FALSE
8346.9	51000	284.938	2.34432		4185.17	511.595	0.0201547	1.9944		FALSE
8350.35	51010.5	337.938	2.78038		3566.85	818.53	0.0239036	2.3411		FALSE
8353.62	51020.4	347.938	2.86265		4331.88	862.772	0.024611	1.9284		FALSE
8356.33	51028.6	366.938	3.01897		5746.78	902.193	0.0259549	1.45409		FALSE
8360.08	51040	412.938	3.39744		6201.26	754.921	0.0292087	1.34813		FALSE
8363.38	51050	456.938	3.75945		7242.69	827.818	0.032321	1.15473		FALSE
8366.69	51060	486.938	4.00627		4330.99	1445.35	0.034443	1.93182		FALSE
8369.33	51068	536.938	4.41765		9726.35	1003.15	0.0379797	0.86048		FALSE
8376.17	51088.7	721.938	5.93973		4011.08	1808.58	0.0510654	2.08826		FALSE
8379.22	51098	897.938	7.38777		5622.39	2111.41	0.0635146	1.49033		FALSE
8383.23	51110.1	946.938	7.79092		3282.92	2420.35	0.0669805	2.55359		FALSE
8385.92	51118.2	986.938	8.12002		4314.01	2544.69	0.0698099	1.94388		FALSE
8389.48	51129	1217.94	10.0206		4658.61	2899.69	0.0861494	1.80085		FALSE
8397.09	51152	2506.94	20.6258		1029.41	28592.1	0.177325	8.15717		FALSE
8407.19	51182.6	947.938	7.79914		4445.95	2428.98	0.0670513	1.89098		FALSE
8410.3	51192	900.938	7.41245		4913	2237.79	0.0637268	1.71184		FALSE
8413.61	51202	803.938	6.61439		6309.17	2005.94	0.0568656	1.33355		FALSE
8416.9	51211.9	747.938	6.15365		4343.69	1893.38	0.0529045	1.93773		FALSE
8419.57	51220	685.938	5.64354		6511.05	1327.92	0.048519	1.29312		FALSE
8426.17	51239.9	631.938	5.19926		4780.21	1563.21	0.0446994	1.76272		FALSE
8429.49	51250	563.938	4.63979		6261.09	1045	0.0398895	1.34633		FALSE
8432.42	51258.8	522.938	4.30246		4627.86	1306.13	0.0369894	1.8221		FALSE
8435.69	51268.7	494.938	4.07209		4539.97	1241.82	0.0350088	1.85809		FALSE
8438.78	51278	484.938	3.98982		5311.64	891.465	0.0343015	1.58873		FALSE
8442.71	51289.8	440.938	3.62781		3946.32	1268.91	0.0311892	2.13939		FALSE
8445.4	51298	429.938	3.53731		5598.11	777.929	0.0304111	1.50862		FALSE
8449.14	51309.2	393.938	3.24112		5430	916.006	0.0278647	1.55601		FALSE
8452.03	51318	384.938	3.16707		5651.22	816.005	0.0272281	1.49561		FALSE
8455.09	51327.2	337.938	2.78038		5114.88	755.242	0.0239036	1.65304		FALSE
8458.33	51336.9	320.938	2.64051		4841.15	669.973	0.0227011	1.74717		FALSE
8461.33	51346	311.938	2.56646		6256.02	521.056	0.0220645	1.35251		FALSE
8464.64	51356	265.938	2.188		6189.45	544.118	0.0188108	1.36759		FALSE
9047.89	53084	214	2.07302		4944.18	513.314	0.015137	1.83001		FALSE
9051.29	53093.9	225	2.17958		4759.21	553.161	0.0159151	1.90185		FALSE
9054.75	53104	313	3.03204		6319.9	701.92	0.0221397	1.43274		FALSE
9057.49	53111.9	359	3.47764		4715.11	876.364	0.0253935	1.92095		FALSE
9060.9	53121.9	372	3.60357		5661.45	702.293	0.026313	1.60046		FALSE
9063.67	53129.9	335	3.24515		5104.61	807.547	0.0236958	1.77559		FALSE
9066.84	53139.2	301	2.91579		5469.95	722.083	0.0212909	1.65757		FALSE
9070.53	53149.9	341	3.30327		6577.89	628.457	0.0241202	1.37894		FALSE
9073.3	53158	377	3.65201		6545.92	1023.47	0.0266667	1.3861		FALSE
9076.74	53168	389	3.76825		9730.05	642.35	0.0275155	0.932857		FALSE
9079.81	53176.9	264	2.55737		4988.34	625.526	0.0186737	1.82021		FALSE
9513.53	54424	222.375	2.1934		8233.46	483.278	0.0157294	1.15547		FALSE
9517.35	54434.9	280.375	2.76548		6075.15	701.14	0.019832	1.5666		FALSE
9520.56	54444	389.375	3.84061		7587.19	748.093	0.027542	1.25482		FALSE
9523.37	54452	392.375	3.8702		3247.16	1851.28	0.0277542	2.93283		FALSE

## Sheet: ATCC700670-1_0_B1_1
Spectrum: ATCC700670-1\0_B1\1 1SLin, "Baseline subt." (D:\Data\BioTyperRealTimeProcessing\China CDC\20120521feiyanlianqiujun1\ATCC700670-1\0_B1\1)
m/z	time	Intens.	SN	Quality Fac.	Res.	Area	Rel. Intens.	FWHM	Chi^2	Bk. Peak
2130.67	25953.8	245	2.64066		1049.72	534.263	0.0195742	2.02975		FALSE
2132.03	25961.9	248	2.67299		4472.29	282.848	0.0198138	0.476721		FALSE
2209.84	26424.4	834	8.98901		576.212	3699.19	0.066632	3.83513		FALSE
2631.94	28802.3	495	5.35868		1597.1	1123.89	0.0395478	1.64795		FALSE
2633.45	28810.5	398	4.3086		1729.56	818.104	0.031798	1.52261		FALSE
2937.19	30405	685	7.36455		768.976	2881.63	0.0547278	3.81961		FALSE
2976.39	30604.6	1177	12.6541		706.763	5912.16	0.0940359	4.2113		FALSE
3043.13	30941.6	350	3.76017		1847.34	719.919	0.0279631	1.64731		FALSE
3044.38	30947.9	324	3.48085		3740.87	405.734	0.0258858	0.813815		FALSE
3160.63	31525.9	288.5	3.06826		705.827	1338.53	0.0230496	4.47791		FALSE
3161.03	31527.9	304.5	3.23843		1557	678.903	0.0243279	2.0302		FALSE
3307.52	32241.4	251	2.66875		836.86	934.91	0.0200535	3.9523		FALSE
3319.28	32298	191	2.03081		5491.94	183.926	0.0152599	0.60439		FALSE
3327.19	32336	204	2.13838		2873.87	295.074	0.0162985	1.15774		FALSE
3328.85	32344	196	2.05453		5515.58	275.927	0.0156593	0.603536		FALSE
3335.24	32374.6	932	9.76948		863.764	4540.81	0.0744617	3.86129		FALSE
3343.28	32413.2	208	2.18031		3478.91	235.946	0.0166181	0.961013		FALSE
3345.12	32422	208	2.18031		4288.08	223.331	0.0166181	0.780097		FALSE
3347.18	32431.8	213	2.23272		3795.91	307.079	0.0170175	0.881785		FALSE
3348.88	32440	232	2.43189		2676.72	361.983	0.0185355	1.25111		FALSE
3351.36	32451.8	229	2.40044		2239.33	276.667	0.0182958	1.49659		FALSE
3353.06	32460	235	2.46333		2735.47	274.087	0.0187752	1.22577		FALSE
3355.32	32470.8	256	2.68346		2835.47	383.139	0.020453	1.18334		FALSE
3356.83	32478	251	2.63105		2739.06	378.383	0.0200535	1.22554		FALSE
3359.17	32489.2	250	2.62057		2249.25	303.517	0.0199736	1.49346		FALSE
3363.59	32510.3	445	4.66461		800.985	2194.3	0.0355531	4.19932		FALSE
3376.93	32573.9	1471	15.4194		741.483	8632.16	0.117525	4.55428		FALSE
3383.22	32603.9	362	3.79458		2997.22	431.558	0.0289218	1.12879		FALSE
3384.91	32612	350	3.66879		3673.7	509.021	0.0279631	0.92139		FALSE
3387.21	32622.9	292	3.06082		3310.8	346.07	0.0233292	1.02308		FALSE
3389.1	32631.9	291	3.05034		3836.23	388.131	0.0232493	0.883445		FALSE
3390.96	32640.8	235	2.46333		3408.69	340.315	0.0187752	0.994798		FALSE
3392.9	32650	215	2.25369		3929.9	285.42	0.0171773	0.863355		FALSE
3433.88	32844.2	296	3.10275		1016.67	1367.94	0.0236488	3.37758		FALSE
3495.01	33132	256	2.66992		3712.77	326.476	0.020453	0.941349		FALSE
3498.16	33146.7	585	6.10118		947.957	2566.46	0.0467383	3.69021		FALSE
3502.71	33168	203	2.11716		4181.13	275.371	0.0162186	0.837743		FALSE
3575.89	33508.7	238	2.47267		2288.27	544.796	0.0190149	1.56271		FALSE
3577.55	33516.4	212	2.20254		1839.79	468.445	0.0169376	1.94455		FALSE
3984.11	35348.6	813	7.64308		1039.65	4441.58	0.0649543	3.83215		FALSE
3988.97	35369.9	387	3.63822		5467.45	500.672	0.0309192	0.729585		FALSE
3994.56	35394.4	1813	17.0442		898.042	10598.3	0.144849	4.44808		FALSE
4004.21	35436.7	297	2.79212		2834.78	579.766	0.0237287	1.41253		FALSE
4006.79	35448	241	2.26566		4494.7	294.266	0.0192546	0.891447		FALSE
4189.16	36237.2	224.5	2.06314		4389.2	329.017	0.0179363	0.954425		FALSE
4198.41	36276.8	2114.25	19.4298		929.402	12553.8	0.168917	4.51733		FALSE
4206	36309.2	374.75	3.44392		3393.34	635.681	0.0299405	1.23949		FALSE
4208.05	36318	336.5	3.09241		6410.09	422.475	0.0268845	0.656473		FALSE
4210.39	36328	342.25	3.14525		4663.68	537.885	0.0273439	0.902805		FALSE
4212.46	36336.8	266.5	2.44911		2937.65	543.29	0.0212919	1.43396		FALSE
4248.11	36488.7	227.5	2.0907		4316.94	352.682	0.018176	0.984056		FALSE
4250.28	36497.9	262.5	2.41235		3512.92	436.953	0.0209723	1.2099		FALSE
4252.19	36506	265.5	2.43992		3326.91	350.093	0.021212	1.27812		FALSE
4254.71	36516.7	269.5	2.47668		4091.21	439.539	0.0215316	1.03996		FALSE
4257.36	36528	370.5	3.40486		4134.41	590.793	0.0296009	1.02974		FALSE
4265.65	36563.1	5797.5	53.2785		658.437	43284.6	0.463189	6.47844		FALSE
4276.89	36610.7	305.5	2.7752		4233.02	501.596	0.0244078	1.01036		FALSE
4279.06	36620	327.5	2.97505		4777.5	406.787	0.0261655	0.89567		FALSE
4281.26	36629.3	448.5	4.07423		4253.35	710.531	0.0358327	1.00656		FALSE
4283.75	36639.8	496.5	4.51027		2065.54	1084.73	0.0396676	2.07391		FALSE
4285.68	36648	585.5	5.31876		4933.32	782.869	0.0467783	0.868722		FALSE
4287.53	36655.8	510.5	4.63745		4189.67	866.863	0.0407862	1.02336		FALSE
4290.06	36666.5	387.5	3.5201		3660.61	665.654	0.0309591	1.17195		FALSE
4292.53	36677	293.5	2.66619		4296.83	484.325	0.023449	0.999		FALSE
4295.12	36687.9	234.5	2.13023		5303.07	371.913	0.0187353	0.809931		FALSE
4378.33	37038	272.5	2.47543		3725.68	453.413	0.0217713	1.17518		FALSE
4380.25	37046	311.5	2.82971		5536.75	523.994	0.0248871	0.791122		FALSE
4389.33	37084	402.5	3.65636		3610.74	711.058	0.0321576	1.21563		FALSE
4396.44	37113.7	399.5	3.62498		2952.09	734.546	0.0319179	1.48926		FALSE
4407.57	37160.2	1395.5	12.6625		1240.71	7612.26	0.111493	3.55247		FALSE
4409.91	37169.9	1428.5	12.9619		4615.59	2011.71	0.114129	0.955436		FALSE
4422.93	37224.2	12516.5	113.572		602.356	120337	1	7.34271		FALSE
4435.85	37278	1439.5	13.0617		8165.59	1988.94	0.115008	0.543237		FALSE
4438.43	37288.7	1670.5	15.1578		2547.92	3819.21	0.133464	1.74199		FALSE
4440.64	37297.9	1721.5	15.6205		5014.2	2440.66	0.137538	0.885613		FALSE
4442.74	37306.7	1759.5	15.9653		699.975	16950	0.140574	6.34701		FALSE
4459.44	37376	626.5	5.68473		5113.24	1393.34	0.0500539	0.872137		FALSE
4462.49	37388.6	584.5	5.30363		3525.07	1105.72	0.0466984	1.26593		FALSE
4464.74	37397.9	584.5	5.30363		5522.55	1072.12	0.0466984	0.808456		FALSE
4468.73	37414.5	464.5	4.21477		3624.7	842.501	0.037111	1.23286		FALSE
4470.61	37422.3	372.5	3.37999		5292.14	796.781	0.0297607	0.844763		FALSE
4473.92	37436	313.5	2.84463		2845.36	435.667	0.0250469	1.57236		FALSE
4480.47	37463.1	265.5	2.40909		4635.95	371.484	0.021212	0.966463		FALSE
4490.83	37506	249.5	2.26391		7666.68	384.279	0.0199337	0.58576		FALSE
4497.61	37534	225.5	2.04614		7046.81	268.338	0.0180162	0.638247		FALSE
4504.38	37561.9	244.5	2.21854		4744.65	315.597	0.0195342	0.949361		FALSE
4506.59	37571.1	298.5	2.70853		3381.03	483.939	0.0238485	1.33291		FALSE
4508.75	37580	323.5	2.93537		5832.97	496.82	0.0258459	0.772976		FALSE
4511.17	37590	306.5	2.78112		4884.21	527.554	0.0244877	0.923625		FALSE
4513.74	37600.6	349.5	3.17129		4654.78	587.408	0.0279231	0.9697		FALSE
4516.02	37610	393.5	3.57053		3894.88	530.856	0.0314385	1.15948		FALSE
4518.04	37618.3	451.5	4.09681		3483.27	808.23	0.0360724	1.29707		FALSE
4520.54	37628.6	532.5	4.83179		3670.56	941.593	0.0425438	1.23157		FALSE
4522.82	37638	534.5	4.84994		8745.31	717.686	0.0427036	0.517171		FALSE
4525.64	37649.6	670.5	6.01173		4024.22	1154.32	0.0535693	1.1246		FALSE
4529.54	37665.7	1425.5	12.7811		1269.16	7483.8	0.11389	3.56892		FALSE
4536.86	37695.8	1284.5	11.5169		2316.78	4644.96	0.102625	1.95826		FALSE
4538.5	37702.5	1242.5	11.1403		2310.03	4125.92	0.099269	1.96469		FALSE
4543.04	37721.2	583.5	5.23169		2973.09	1257.36	0.0466185	1.52805		FALSE
4546.41	37735	443.5	3.97644		5337.08	628.663	0.0354332	0.851854		FALSE
4547.61	37740	416.5	3.73436		4892.88	575.454	0.0332761	0.929435		FALSE
4550.04	37750	359.5	3.22329		1982.01	1103.24	0.0287221	2.29567		FALSE
4558.33	37784	304.5	2.73016		3255.35	559.681	0.0243279	1.40026		FALSE
4572.96	37844	227.5	2.03978		3286.58	415.133	0.018176	1.3914		FALSE
4585.11	37893.7	515.5	4.622		972.822	3393.24	0.0411856	4.7132		FALSE
4591.05	37918	258.5	2.31772		8254.11	416.776	0.0206527	0.556214		FALSE
4680.49	38282	231.625	2.06738		3933.15	358.831	0.0185056	1.19001		FALSE
4753.37	38575.9	240	2.14214		3468.33	503.194	0.0191747	1.37051		FALSE
4761.09	38607	1559	13.915		1049.84	9578.73	0.124556	4.53508		FALSE
4767.46	38632.5	382.5	3.41403		4311.65	673.244	0.0305597	1.10572		FALSE
4769.98	38642.6	290.5	2.59288		4453.45	591.967	0.0232094	1.07107		FALSE
4962.66	39407.9	2397	20.9902		975.173	17746.2	0.191507	5.089		FALSE
4970.79	39439.9	604	5.28915		3948.37	895.665	0.0482563	1.25895		FALSE
4972.86	39448	666	5.83208		6263.14	1553.12	0.0532098	0.793987		FALSE
4974.97	39456.3	602	5.27164		5305.24	1373.13	0.0480965	0.937748		FALSE
4977.63	39466.7	461	4.03692		4720.3	680.107	0.0368314	1.05452		FALSE
4979.73	39475	402	3.52026		3467.29	781.649	0.0321176	1.4362		FALSE
4982.52	39485.9	417	3.65162		4021.86	755.059	0.033316	1.23886		FALSE
4984.57	39494	372	3.25756		5336.44	517.18	0.0297208	0.934063		FALSE
4987.62	39505.9	415	3.6341		4209.25	747.934	0.0331562	1.18492		FALSE
4989.79	39514.5	455	3.98438		3055.57	1062	0.036352	1.63302		FALSE
4992.21	39523.9	401	3.51151		6364.52	869.668	0.0320377	0.784381		FALSE
4994.77	39534	356	3.11745		5352.41	496.855	0.0284425	0.933182		FALSE
4997.32	39544	400	3.50275		6661.48	648.629	0.0319578	0.750182		FALSE
4999.87	39554	447	3.91432		7016.57	729.488	0.0357129	0.712581		FALSE
5002.4	39563.9	502	4.39595		5235.59	697.668	0.0401071	0.95546		FALSE
5004.98	39574	574	5.02645		4450.66	1273.92	0.0458595	1.12455		FALSE
5007.02	39582	594	5.20158		4759.41	1045.54	0.0474574	1.05203		FALSE
5009.58	39592	456	3.99314		8829.02	608.141	0.0364319	0.567399		FALSE
5012.12	39601.9	390	3.41518		4926.51	731.4	0.0311589	1.01738		FALSE
5014.32	39610.6	351	3.07366		4101.09	661.087	0.028043	1.22268		FALSE
5019.28	39629.9	279	2.44317		4331.34	508.807	0.0222906	1.15883		FALSE
5024.56	39650.6	268	2.34684		3679.53	616.61	0.0214117	1.36554		FALSE
5032.07	39679.9	271	2.37311		5417.3	392.493	0.0216514	0.928889		FALSE
5034.27	39688.5	270	2.36436		3864.53	511.334	0.0215715	1.30269		FALSE
5036.69	39698	271	2.37311		9004.51	366.547	0.0216514	0.559352		FALSE
5039.26	39708	334	2.9248		9994.51	667.963	0.0266848	0.504203		FALSE
5041.8	39717.9	398	3.48524		4977.59	706.739	0.031798	1.0129		FALSE
5046.42	39735.9	627	5.49056		1687.79	2827.66	0.0500939	2.98995		FALSE
5048.56	39744.3	511	4.47476		4138.34	1661.66	0.0408261	1.21995		FALSE
5203.94	40345.6	1197	10.4708		1079.7	8643.75	0.0956338	4.81981		FALSE
5211.49	40374.6	535	4.67993		4000.35	815.863	0.0427436	1.30276		FALSE
5213.42	40382	530	4.63619		5627.34	779.083	0.0423441	0.926445		FALSE
5216.01	40391.9	495	4.33003		4833.29	980.265	0.0395478	1.07918		FALSE
5218.12	40400	505	4.4175		8390.59	753.427	0.0403467	0.621901		FALSE
5221.24	40412	600	5.24852		3518.34	1410.91	0.0479367	1.48401		FALSE
5222.81	40418	632	5.52844		2698.01	1294.66	0.0504933	1.9358		FALSE
5228.22	40438.7	858	7.50538		2334.44	3087.38	0.0685495	2.23961		FALSE
5230.1	40445.9	945	8.26641		1835.15	3524.9	0.0755003	2.84996		FALSE
5235.34	40466	627	5.4847		5389.22	910.771	0.0500939	0.971447		FALSE
5237.94	40475.9	627	5.4847		3972.05	1219.38	0.0500939	1.3187		FALSE
5240.03	40484	595	5.20478		3539.76	1175.05	0.0475373	1.48034		FALSE
5242.96	40495.2	566	4.9511		4266.83	870.64	0.0452203	1.22877		FALSE
5250.44	40523.8	903	7.89902		1650.32	4843.41	0.0721448	3.18147		FALSE
5252.58	40531.9	946	8.27516		4724.95	1923.39	0.0755802	1.11167		FALSE
5255.72	40544	957	8.37138		6486.34	1465.88	0.0764591	0.810276		FALSE
5258.86	40556	1001	8.75628		5771.36	2498.93	0.0799744	0.9112		FALSE
5267.28	40588.1	3826	33.468		796.022	34622.1	0.305677	6.617		FALSE
5281.31	40641.7	754	6.59564		3481.62	1129.08	0.0602405	1.51691		FALSE
5293.45	40687.9	928	8.11771		5346.04	1811.6	0.0741421	0.990164		FALSE
5295.03	40693.9	969	8.47635		1350.88	5441.9	0.0774178	3.9197		FALSE
5302.92	40724	645	5.64216		6507.15	1235.02	0.051532	0.814938		FALSE
5311.92	40758.2	1421	12.4302		907.392	12074.5	0.11353	5.85405		FALSE
5318.16	40781.9	550	4.81114		5639.81	802.454	0.043942	0.942967		FALSE
5325.89	40811.3	301	2.63301		3482.7	585.115	0.0240483	1.52924		FALSE
5328.35	40820.6	258	2.25686		3523.59	501.302	0.0206128	1.51219		FALSE
5438.57	41236.8	417	3.7352		1184.59	2302.91	0.033316	4.59109		FALSE
5497.88	41459.1	272.75	2.42349		1120.9	1374.12	0.0217912	4.9049		FALSE
5824.05	42660.4	436.5	3.89164		964.094	3402.12	0.034874	6.04096		FALSE
5860.04	42790.9	449	4.00309		1557.27	2426.47	0.0358726	3.76302		FALSE
5877.3	42853.3	5655	50.4175		855.422	49286.6	0.451804	6.87065		FALSE
5897.96	42927.9	1001	8.92448		1788.15	5773	0.0799744	3.29836		FALSE
5899.65	42934	1039	9.26327		4282.11	1675.67	0.0830104	1.37774		FALSE
5902.02	42942.5	984	8.77291		4799.36	2083.33	0.0786162	1.22975		FALSE
5904.64	42952	903	8.05075		9389.84	1430.74	0.0721448	0.628832		FALSE
5906.86	42960	857	7.67486		5719.53	1396.48	0.0684696	1.03275		FALSE
5910.54	42973.3	919	8.2301		3382.39	1954.38	0.0734231	1.74745		FALSE
5912.37	42979.9	1011	9.054		4924.96	1635.99	0.0807734	1.20049		FALSE
5914.41	42987.2	1004	8.99131		3427.05	2657.77	0.0802141	1.7258		FALSE
5917.95	43000	935	8.37338		6995.5	1918.92	0.0747014	0.845965		FALSE
5920.18	43008	852	7.63008		3807.09	1842.39	0.0680701	1.55504		FALSE
5922.96	43018	931	8.33756		6309.18	1472.95	0.0743818	0.938784		FALSE
5925.73	43028	921	8.24801		6178.51	1913.17	0.0735829	0.959086		FALSE
5928.51	43038	903	8.08681		3411.67	1934.86	0.0721448	1.73771		FALSE
5931.82	43049.9	1009	9.03609		6848.78	1598.78	0.0806136	0.866113		FALSE
5940.86	43082.4	1997	17.8841		768.739	21815	0.159549	7.72806		FALSE
5955.42	43134.7	6339	56.7689		821.784	61285.3	0.506451	7.24694		FALSE
5966.91	43176	1075	9.62715		4712.21	1756.06	0.0858866	1.26627		FALSE
5969.93	43186.8	1040	9.31371		4224.8	2256.21	0.0830903	1.41307		FALSE
5972.49	43196	1095	9.80626		5294.23	2334.33	0.0874845	1.12811		FALSE
5975.29	43206	1136	10.1734		7134.83	2348.88	0.0907602	0.837482		FALSE
5977.5	43213.9	1057	9.46595		2040.15	4832.76	0.0844485	2.92993		FALSE
5982.7	43232.5	852	7.63008		3275.26	2231.5	0.0680701	1.82663		FALSE
5985.48	43242.5	671	6.00913		3647.8	1377.71	0.0536092	1.64085		FALSE
5988.67	43253.9	520	4.65686		6609.28	826.109	0.0415452	0.906099		FALSE
5991.42	43263.8	459	4.11057		3598.75	1002.94	0.0366716	1.66486		FALSE
5994.26	43273.9	472	4.22699		6288.26	722.104	0.0377102	0.953245		FALSE
5996.76	43282.9	437	3.91355		4577.67	1105.22	0.0349139	1.31		FALSE
5999.3	43292	408	3.65384		7696.77	624.741	0.032597	0.779457		FALSE
6007.13	43320	265	2.37321		7169.3	420.384	0.0211721	0.837896		FALSE
6012.16	43338	244	2.18514		8367.26	365.368	0.0194943	0.718534		FALSE
6019.44	43364	242	2.16723		6142.44	470.774	0.0193345	0.979977		FALSE
6045.79	43458	224	2.00603		3545.37	449.055	0.0178964	1.70526		FALSE
6049.71	43471.9	236	2.1135		3778.42	470.941	0.0188551	1.60112		FALSE
6071.55	43549.7	332	3.00531		2259.42	1493.96	0.026525	2.68721		FALSE
6074.96	43561.8	435	3.93768		2776.01	1127.82	0.0347541	2.18838		FALSE
6080.05	43579.9	410	3.71138		5164.26	846.954	0.0327568	1.17733		FALSE
6089.6	43613.8	2355	21.3178		882.568	20176.5	0.188152	6.89987		FALSE
6098.32	43644.8	398	3.60275		5500.08	783.76	0.031798	1.10877		FALSE
6101.07	43654.5	288	2.60702		3650.74	470.599	0.0230096	1.67119		FALSE
6103.73	43664	270	2.44408		5584.87	516.712	0.0215715	1.0929		FALSE
6106.51	43673.8	242	2.19062		5774.51	378.159	0.0193345	1.05749		FALSE
6108.81	43682	273	2.47124		7836.67	546.714	0.0218112	0.779517		FALSE
6111.63	43692	280	2.5346		3513.86	458.95	0.0223705	1.73929		FALSE
6113.88	43700	274	2.48029		4868.89	670.155	0.0218911	1.2557		FALSE
6254.64	44196	220	2.02221		6273.43	324.544	0.0175768	0.997006		FALSE
6256.92	44204	223	2.04979		4266.71	436.503	0.0178165	1.46645		FALSE
6259.78	44214	230	2.11413		6801.77	341.754	0.0183757	0.920316		FALSE
6262.63	44224	263	2.41746		6091.66	521.255	0.0210123	1.02807		FALSE
6271.5	44255	1905	17.5105		818.004	18356.4	0.152199	7.66683		FALSE
6292.5	44328.4	381	3.5021		1720.25	1674.14	0.0304398	3.65791		FALSE
6294.97	44337.1	401	3.68594		4577.69	672.121	0.0320377	1.37514		FALSE
6296.95	44344	407	3.74109		3203.63	912.317	0.0325171	1.96557		FALSE
6300.95	44357.9	439	4.03523		3706.95	1113.96	0.0350737	1.69976		FALSE
6303.62	44367.3	426	3.91574		5403.84	692.563	0.0340351	1.16651		FALSE
6306.46	44377.2	443	4.072		3946.88	957.466	0.0353933	1.59784		FALSE
6308.41	44384	459	4.21907		4796.24	969.144	0.0366716	1.31528		FALSE
6311.83	44395.9	461	4.23745		5248.91	744.822	0.0368314	1.2025		FALSE
6314.7	44405.9	524	4.81654		5448.55	1060.21	0.0418647	1.15897		FALSE
6323.34	44436	1643	15.1023		807.446	15849.7	0.131267	7.83129		FALSE
6333.08	44470	264	2.42666		5555.17	494.985	0.0210922	1.14003		FALSE
6533.57	45162.7	277.25	2.57369		2280.84	1049.31	0.0221508	2.86454		FALSE
6535.22	45168.3	223.75	2.07706		2389.43	629.997	0.0178764	2.73505		FALSE
6615	45441	446.625	4.14599		4533.79	1163.14	0.0356829	1.45904		FALSE
6617.64	45450	572.625	5.31564		8404.5	1207.78	0.0457496	0.787392		FALSE
6620.57	45460	591.625	5.49201		3760.03	1591.4	0.0472676	1.76077		FALSE
6623.26	45469.1	516.625	4.79579		5694.56	1109.97	0.0412755	1.16309		FALSE
6626.41	45479.9	524.625	4.87006		5982.11	880.327	0.0419147	1.1077		FALSE
6628.8	45488	603.625	5.60341		5880.43	1277.9	0.0482263	1.12727		FALSE
6631.73	45498	615.625	5.7148		6381.36	1302.62	0.0491851	1.03924		FALSE
6634.66	45507.9	601.625	5.58484		5067.35	1302.94	0.0480666	1.3093		FALSE
6637.61	45518	682.625	6.33676		5536.71	1121.84	0.054538	1.19884		FALSE
6640.55	45527.9	859.625	7.97984		5309	1791.94	0.0686793	1.25081		FALSE
6642.9	45536	939.625	8.72247		4862.8	2030.36	0.0750709	1.36606		FALSE
6645.84	45545.9	924.625	8.58323		5784.84	1999.3	0.0738725	1.14884		FALSE
6648.21	45554	906.625	8.41614		6477.59	1515.35	0.0724344	1.02634		FALSE
6651.15	45564	903.625	8.38829		7495.03	1944.45	0.0721947	0.887408		FALSE
6654.09	45574	999.625	9.27945		6815.83	2128.93	0.0798646	0.97627		FALSE
6656.8	45583.2	1010.62	9.38156		5354.41	2215.23	0.0807434	1.24324		FALSE
6659.39	45592	969.625	9.00096		5931.49	1630.37	0.0774677	1.12272		FALSE
6662.33	45602	903.625	8.38829		6741.55	1985.59	0.0721947	0.988249		FALSE
6665.25	45611.9	960.625	8.91742		5609.18	1648.91	0.0767487	1.18828		FALSE
6673.19	45638.8	2666.62	25.0331		883.121	28506	0.213049	7.55637		FALSE
6684.69	45677.8	708.625	6.65226		6716.83	1944.78	0.0566153	0.995215		FALSE
6690.64	45698	639.625	6.00452		7082.86	1742.91	0.0511025	0.944624		FALSE
6693.59	45708	730.625	6.85879		9111.13	1951.08	0.0583729	0.734661		FALSE
6696.16	45716.7	783.625	7.35633		5803.48	1739.33	0.0626074	1.15382		FALSE
6698.91	45726	866.625	8.13549		8945.47	2402.44	0.0692386	0.74886		FALSE
6701.82	45735.8	872.625	8.19182		2222.41	3473.83	0.069718	3.01556		FALSE
6710.14	45764	867.625	8.14488		11350.5	988.396	0.0693185	0.591175		FALSE
6711.9	45770	859.625	8.06978		5232.02	1478.46	0.0686793	1.28285		FALSE
6717.79	45789.9	802.625	7.53469		6266.01	1396.53	0.0641254	1.0721		FALSE
6720.18	45798	837.625	7.86325		5627.52	1447.14	0.0669217	1.19416		FALSE
6725.73	45816.7	1077.62	10.1163		3637.56	5018.92	0.0860964	1.84897		FALSE
6730.01	45831.2	1234.62	11.5901		1584.26	7000.98	0.0986398	4.24804		FALSE
6733.8	45844	1185.62	11.1301		7181.32	2054.07	0.094725	0.937684		FALSE
6738.73	45860.6	1300.62	12.2097		2016.41	5795.94	0.103913	3.34194		FALSE
6741.79	45871	1301.62	12.2191		3643.61	3035.88	0.103993	1.85031		FALSE
6755.7	45917.9	4284.62	40.2222		843.98	49992.4	0.342318	8.00458		FALSE
6767.01	45956	1074.62	10.0881		8637.39	1839.16	0.0858567	0.783455		FALSE
6783.01	46009.8	801.625	7.5253		4712.23	1791.39	0.0640455	1.43945		FALSE
6785.58	46018.5	726.625	6.82124		5764.14	1575.14	0.0580534	1.17721		FALSE
6787.89	46026.3	593.625	5.57269		5998.98	1646.62	0.0474274	1.13151		FALSE
6793.74	46046	503.625	4.72781		9351.76	1095.09	0.0402369	0.726467		FALSE
6796.69	46055.9	453.625	4.25843		4613.26	1007.52	0.0362422	1.47329		FALSE
6799.1	46064	439.625	4.12701		6888.21	964.676	0.0351236	0.987064		FALSE
6805.04	46083.9	361.625	3.39478		4468.05	811.011	0.0288919	1.52304		FALSE
6810.41	46102	309.625	2.90662		8167.97	681.309	0.0247373	0.833794		FALSE
6812.8	46110	300.625	2.82214		9585.39	340.874	0.0240183	0.710748		FALSE
6815.17	46117.9	280.625	2.63438		4655.56	754.602	0.0224204	1.46388		FALSE
6818.16	46128	274.625	2.57806		2681.45	885.332	0.021941	2.54271		FALSE
6824.12	46148	262.625	2.46541		5169.33	572.854	0.0209823	1.32012		FALSE
6827.1	46158	255.625	2.42875		4427.71	555.804	0.020423	1.5419		FALSE
6832.74	46176.9	245.625	2.33374		4099.22	542.872	0.0196241	1.66684		FALSE
6835.45	46186	238.625	2.26723		3186.69	534.664	0.0190648	2.145		FALSE
6838.44	46196	238.625	2.26723		3941.9	531.199	0.0190648	1.73481		FALSE
6841.42	46206	258.625	2.45725		5218.14	422.179	0.0206627	1.31108		FALSE
6845	46218	268.625	2.55227		3212.06	729.826	0.0214617	2.13103		FALSE
6851.16	46238.6	302.625	2.87531		4219.38	830.26	0.0241781	1.62373		FALSE
6853.9	46247.8	289.625	2.75179		4435.73	501.861	0.0231395	1.54516		FALSE
6856.89	46257.8	340.625	3.23636		4465.28	741.474	0.0272141	1.5356		FALSE
6858.74	46264	343.625	3.26486		4407.75	769.312	0.0274538	1.55607		FALSE
6868.35	46296.1	700.625	6.6568		1980.96	3857.54	0.0559761	3.46719		FALSE
6870.66	46303.9	768.625	7.30288		1556.03	4646.49	0.0614089	4.41552		FALSE
6893.08	46378.8	577.625	5.48815		2742.64	2852.16	0.0461491	2.5133		FALSE
6907.84	46428	242.625	2.30524		5118.45	407.576	0.0193844	1.3496		FALSE
6916.84	46458	216.625	2.0582		5531.54	366.877	0.0173072	1.25043		FALSE
6940.22	46535.8	218.625	2.07721		4839.22	600.725	0.0174669	1.43416		FALSE
6942.67	46544	246.625	2.34324		9208.99	395.971	0.019704	0.753902		FALSE
6948.09	46562	250.625	2.38124		5250.07	559.019	0.0200236	1.32343		FALSE
6951.09	46572	307.625	2.92281		9050.27	662.789	0.0245776	0.768054		FALSE
6954.09	46581.9	388.625	3.69241		5324.09	1058.25	0.031049	1.30616		FALSE
6962.52	46610	318.625	3.02733		5155.09	540.835	0.0254564	1.35061		FALSE
6968.55	46630	318.625	3.02733		9055.51	646.349	0.0254564	0.769537		FALSE
6971.27	46639	309.625	2.94182		5910.58	531.899	0.0247373	1.17946		FALSE
6974.57	46649.9	335.625	3.18885		3245.18	917.387	0.0268146	2.14921		FALSE
6978.77	46663.9	410.625	3.90144		3129.88	1110.03	0.0328067	2.22973		FALSE
6981.2	46672	433.625	4.11997		4163	760.187	0.0346443	1.67696		FALSE
6983.02	46678	489.625	4.65204		3929.2	1393.82	0.0391184	1.77721		FALSE
6986.83	46690.6	504.625	4.82978		4420.72	1172.54	0.0403168	1.58047		FALSE
6998.87	46730.5	1369.62	13.1087		784.818	16750.6	0.109426	8.91783		FALSE
7010.17	46768	390.625	3.73868		5962.52	804.134	0.0312088	1.17571		FALSE
7013.21	46778	317.625	3.04		3817.06	526.912	0.0253765	1.83733		FALSE
7015.68	46786.2	312.625	2.99214		3944.29	721.864	0.024977	1.77869		FALSE
7018.59	46795.8	309.625	2.96343		4066.39	693.186	0.0247373	1.726		FALSE
7021.67	46806	291.625	2.79115		9562.43	478.928	0.0232992	0.734297		FALSE
7024.3	46814.7	254.625	2.43702		4609.97	593.324	0.0203431	1.52372		FALSE
7026.5	46822	251.625	2.40831		4223.66	684.699	0.0201035	1.66361		FALSE
7128.49	47158	236.625	2.26474		5856.84	445.306	0.018905	1.21712		FALSE
7130.94	47166	238.625	2.28389		11452.7	396.725	0.0190648	0.622644		FALSE
7134.58	47178	291.625	2.79115		4808.66	771.514	0.0232992	1.4837		FALSE
7137.01	47185.9	320.625	3.06871		4150.43	867.562	0.0256162	1.71958		FALSE
7140.48	47197.3	296.625	2.839		5854.78	514.975	0.0236987	1.2196		FALSE
7142.52	47204	314.625	3.01128		4430.07	716.915	0.0251368	1.61228		FALSE
7146.13	47215.8	312.625	2.99214		4645.01	714.302	0.024977	1.53845		FALSE
7148.84	47224.7	359.625	3.4599		6075.15	624.654	0.0287321	1.17674		FALSE
7154.84	47244.4	674.625	6.49047		964.764	6858.06	0.0538989	7.41616		FALSE
7172.42	47301.9	236.625	2.27653		4200.3	514.124	0.018905	1.7076		FALSE
7177.47	47318.5	234.625	2.25729		3634.07	541.894	0.0187453	1.97505		FALSE
7181.6	47332	254.625	2.44971		3284.56	556.77	0.0203431	2.18647		FALSE
7184.04	47340	270.625	2.60364		4818.69	463.092	0.0216215	1.49087		FALSE
7189.56	47358	271.625	2.61326		7049.85	586.009	0.0217014	1.01982		FALSE
7196.9	47382	305.625	2.94037		9351.12	518.392	0.0244178	0.76963		FALSE
7203.03	47402	305.625	2.94037		7506.82	532.853	0.0244178	0.959531		FALSE
7212.25	47432.1	787.625	7.57762		929.583	8794.54	0.0629269	7.75858		FALSE
7238.58	47518	211.625	2.03601		5317.1	448.778	0.0169077	1.36138		FALSE
7485.63	48316	227.75	2.28371		5396.3	437.608	0.018196	1.38718		FALSE
7488.75	48326	249.75	2.50431		6252.04	483.576	0.0199537	1.19781		FALSE
7491.87	48336	234.75	2.3539		5946.22	482.982	0.0187552	1.25994		FALSE
7494.74	48345.1	276.75	2.77505		4606.99	582.315	0.0221108	1.62682		FALSE
7497.83	48355	260.75	2.61461		5826.72	445.906	0.0208325	1.2868		FALSE
7500.96	48365.1	311.75	3.12601		5378.01	652.007	0.0249071	1.39475		FALSE
7503.94	48374.6	391.75	3.92819		5910.38	789.221	0.0312987	1.26962		FALSE
7507.2	48385	480.75	4.82062		4921.42	1079.82	0.0384093	1.52541		FALSE
7510	48394	608.75	6.10411		6158.67	1702.82	0.0486358	1.21942		FALSE
7513.07	48403.8	611.75	6.13419		6106.37	1688.01	0.0488755	1.23037		FALSE
7515.62	48411.9	462.75	4.64013		4536.5	1083.54	0.0369712	1.6567		FALSE
7520.01	48426	406.75	4.0786		3998.85	970.861	0.0324971	1.88055		FALSE
7525.13	48442.3	293.75	2.94551		4212.07	683.69	0.023469	1.78656		FALSE
7528.15	48452	252.75	2.5344		3209.91	578.836	0.0201933	2.34528		FALSE
7531.9	48464	223.75	2.2436		4124.66	450.42	0.0178764	1.82606		FALSE
7931.61	49724	197	2.04962		6670.49	342.449	0.0157392	1.18906		FALSE
7945.11	49766	398	4.14085		11194.5	1336.19	0.031798	0.709735		FALSE
7952.17	49787.9	535	5.56622		2451.33	3261.05	0.0427436	3.24402		FALSE
7970.16	49843.8	1827	19.0084		1068.2	17817.6	0.145967	7.46129		FALSE
7973.4	49853.9	1587	16.5114		3381.78	7082.56	0.126793	2.35775		FALSE
7979.86	49873.9	1223	12.7243		5443.05	3063.85	0.097711	1.46607		FALSE
7990.48	49906.9	2962	31.4026		787.46	41021.2	0.236648	10.1472		FALSE
8004.38	49950	814	8.6299		7603.46	1469.02	0.0650342	1.05273		FALSE
8007.61	49960	743	7.87717		5521.21	1790.91	0.0593616	1.45034		FALSE
8010.2	49968	729	7.72874		4675.01	2191.7	0.0582431	1.71341		FALSE
8014.04	49979.9	643	6.81698		7179.08	1221.08	0.0513722	1.1163		FALSE
8016.76	49988.3	638	6.76397		4651.39	1584.83	0.0509727	1.72352		FALSE
8019.54	49996.9	572	6.06425		4187.58	1432.05	0.0456997	1.91508		FALSE
8022.69	50006.6	506	5.36453		4562.59	1242.46	0.0404266	1.75836		FALSE
8025.71	50016	468	4.96166		4330.38	868.328	0.0373906	1.85335		FALSE
8028.3	50024	424	4.49518		3877.73	1288.98	0.0338753	2.07036		FALSE
8032.17	50036	391	4.14532		9378.72	707.406	0.0312388	0.856426		FALSE
8036.05	50048	378	4.00749		4398.21	929.115	0.0302001	1.82712		FALSE
8049	50088	314	3.32898		9189.97	557.63	0.0250869	0.875846		FALSE
8055.25	50107.3	309	3.27597		3685.57	956.084	0.0246874	2.18562		FALSE
8058.66	50117.8	344	3.64703		3854.18	1060.75	0.0274837	2.09089		FALSE
8064.24	50135.1	397	4.20893		4143.19	985.129	0.0317181	1.94638		FALSE
8067.31	50144.5	396	4.19833		2601.35	2075.66	0.0316382	3.1012		FALSE
8075.18	50168.8	280	2.96851		5255.68	659.635	0.0223705	1.53647		FALSE
8078.16	50178	261	2.76708		7201.08	444.575	0.0208525	1.1218		FALSE
8081.39	50187.9	234	2.48083		6829.35	508.318	0.0186953	1.18333		FALSE
8084.18	50196.6	206	2.18398		6516.13	366.883	0.0164583	1.24064		FALSE
8087.24	50206	196	2.07796		5157.05	438.999	0.0156593	1.56819		FALSE
8090.48	50216	209	2.21578		7944.64	414.105	0.016698	1.01836		FALSE
8362	51045.8	368	4.13118		4965	908.65	0.0294012	1.68419		FALSE
8398.35	51155.8	2323	26.0781		740.95	38609.5	0.185595	11.3346		FALSE
8414.27	51204	586	6.57846		4298.51	1822.73	0.0468182	1.95748		FALSE
8420.59	51223.1	554	6.21923		4098.68	1408.75	0.0442616	2.05446		FALSE
8423.54	51232	564	6.33149		4356.05	1444.94	0.0450605	1.93376		FALSE
8426.85	51242	568	6.37639		10484.4	1368.26	0.0453801	0.803755		FALSE
8430.16	51252	523	5.87122		7727.52	1230.15	0.0417848	1.09093		FALSE
8432.99	51260.5	458	5.14153		5335.75	1105.85	0.0365917	1.58047		FALSE
8439.44	51280	378	4.24345		5004.4	869.801	0.0302001	1.6864		FALSE
8442.43	51289	312	3.50253		3410.76	932.038	0.0249271	2.47524		FALSE
8446.05	51299.9	285	3.19942		6608.96	634.074	0.0227699	1.27797		FALSE
8448.72	51308	247	2.77283		4863.9	584.941	0.019734	1.73703		FALSE
8452.04	51318	237	2.66057		4838.46	555.456	0.018935	1.74684		FALSE
8455.98	51329.9	207	2.32379		4925.12	479.867	0.0165382	1.71691		FALSE
8458.95	51338.8	190	2.13295		5319.96	447.753	0.01518	1.59004		FALSE
8461.99	51348	185	2.07682		8142.27	313.616	0.0147805	1.03927		FALSE
8831.64	52449.9	178.5	2.15542		4853.66	412.114	0.0142612	1.81958		FALSE
8834.48	52458.3	184.5	2.22788		4271.75	459.119	0.0147405	2.06812		FALSE
8837.81	52468.2	193.5	2.33655		3938.7	490.89	0.0154596	2.24384		FALSE
8840.92	52477.3	227.5	2.74711		4882.64	426.369	0.018176	1.81068		FALSE
8843.55	52485.1	247.5	2.98861		4853.15	602.183	0.0197739	1.82223		FALSE
8847.87	52497.8	276.5	3.3388		4873.87	668.355	0.0220908	1.81537		FALSE
8850.62	52505.9	334.5	4.03916		5089.07	629.461	0.0267247	1.73914		FALSE
8853.36	52514	413.5	4.9931		8591.12	988.169	0.0330364	1.03052		FALSE
8856.08	52522	472.5	5.70554		3474.43	1466.65	0.0377502	2.54893		FALSE
8859.46	52531.9	467.5	5.64516		2316.81	2063.38	0.0373507	3.824		FALSE
8865.58	52550	273.5	3.36531		3720.31	803.275	0.0218512	2.38302		FALSE
8868.98	52560	205.5	2.5286		5156.52	577.141	0.0164183	1.71995		FALSE
9016.31	52991.9	179.5	2.20868		4156.27	623.59	0.0143411	2.16933		FALSE
9025.95	53020	235.5	2.89774		11774.3	597.21	0.0188152	0.766579		FALSE
9035.55	53048	318.5	3.91902		3128.89	841.228	0.0254464	2.88778		FALSE
9042.4	53068	388.5	4.78034		2282.7	1487.23	0.031039	3.96127		FALSE
9046.94	53081.2	427.5	5.36473		5351.73	1097.44	0.0341549	1.69047		FALSE
9056.77	53109.9	673.5	8.4518		2981.96	4681.13	0.053809	3.03719		FALSE
9060.19	53119.8	783.5	9.83219		3741.84	2548.41	0.0625974	2.42132		FALSE
9062.57	53126.8	803.5	10.0832		4674.09	2142.04	0.0641953	1.93889		FALSE
9065.41	53135	734.5	9.21729		4288.14	1465.29	0.0586825	2.11406		FALSE
9068.49	53144	668.5	8.38905		6014.65	1721.42	0.0534095	1.50773		FALSE
9071.93	53154	654.5	8.21336		8552.63	1284.37	0.052291	1.06072		FALSE
9075.65	53164.8	660.5	8.28866		4552.45	2154.55	0.0527703	1.99357		FALSE
9078.79	53173.9	673.5	8.4518		6638.74	1673.63	0.053809	1.36755		FALSE
9081.53	53181.9	568.5	7.13414		3238.98	2943.83	0.04542	2.80382		FALSE
9088.41	53201.9	368.5	4.62433		6129.9	936.091	0.0294411	1.48264		FALSE
9092.5	53213.8	343.5	4.3106		5788.33	1060.79	0.0274438	1.57083		FALSE
9096.68	53226	298.5	3.7459		9701.36	585.234	0.0238485	0.93767		FALSE
9099.41	53233.9	275.5	3.45727		10782.7	547.9	0.0220109	0.843889		FALSE
9101.69	53240.5	258.5	3.24393		6031.61	660.791	0.0206527	1.509		FALSE
9105.15	53250.6	242.5	3.04315		5178.28	478.897	0.0193744	1.75833		FALSE
9108.74	53261	214.5	2.69177		3420.91	706.408	0.0171374	2.66267		FALSE
9112.51	53272	217.5	2.72942		4972.94	427.168	0.0173771	1.83242		FALSE
9118.97	53290.7	211.5	2.65413		3587.35	698.11	0.0168977	2.54198		FALSE
9122.15	53299.9	199.5	2.50354		8369.71	503.149	0.015939	1.0899		FALSE
9153.88	53392	170.5	2.13962		4080.66	363.329	0.013622	2.24324		FALSE
9156.65	53400	178.5	2.24001		3558.25	405.189	0.0142612	2.57336		FALSE
9163.56	53420	180.5	2.26511		2500.92	471.636	0.014421	3.66407		FALSE
9166.32	53428	209.5	2.62903		7813.87	351.765	0.0167379	1.17308		FALSE
9169.77	53438	217.5	2.72942		9557.27	624.199	0.0173771	0.959455		FALSE
9173.23	53448	241.5	3.0306		11009.9	416.937	0.0192945	0.83318		FALSE
9175.99	53456	231.5	2.90511		2324.3	1064.27	0.0184956	3.94784		FALSE
9498.76	54382	180	2.31858		8569.61	686.075	0.014381	1.10842		FALSE
9513.25	54423.2	437	5.629		1810.85	3817.63	0.0349139	5.25347		FALSE
9520.35	54443.4	853	10.9875		3238.2	4279.52	0.06815	2.94001		FALSE
9523.07	54451.1	989	12.7393		5303.7	2632.66	0.0790157	1.79555		FALSE
9525.76	54458.8	923	11.8892		1697.2	6873.31	0.0737427	5.61262		FALSE
9545.4	54514.5	166	2.13825		5253.57	528.548	0.0132625	1.81694		FALSE
9895.86	55500	170	2.2557		7599.22	302.752	0.0135821	1.30222		FALSE
9899.4	55509.9	190	2.52108		5069.63	471.195	0.01518	1.95269		FALSE
9902.32	55518	226	2.99875		6707.99	548.109	0.0180562	1.4762		FALSE
9905.88	55527.9	249	3.30394		4766.88	665.322	0.0198937	2.07807		FALSE
9909.46	55537.9	302	4.00718		7366.05	598.916	0.0241282	1.34529		FALSE
9912.34	55545.9	366	4.85639		6112.72	750.1	0.0292414	1.62159		FALSE
9923.12	55575.9	929	12.3267		1859.91	6229.55	0.074222	5.33528		FALSE
9926.6	55585.6	1041	13.8128		1108.45	12555.1	0.0831702	8.95539		FALSE
9948.99	55647.9	257	3.41009		6145.2	702.238	0.0205329	1.61898		FALSE
9955.09	55664.8	210	2.78645		6172.33	440.508	0.0167779	1.61286		FALSE
9959.11	55676	214	2.83953		4753.52	573.714	0.0170974	2.0951		FALSE
9961.26	55681.9	196	2.60069		4645.26	510.293	0.0156593	2.14439		FALSE
9965.54	55693.8	181	2.40166		5128.31	369.707	0.0144609	1.94324		FALSE
9968.72	55702.7	181	2.40166		6277.62	456.969	0.0144609	1.58798		FALSE
9971.36	55710	173	2.29551		9887.1	450.038	0.0138218	1.00852		FALSE
9974.95	55720	171	2.26897		4699.89	454.795	0.013662	2.12238		FALSE
9987.91	55755.9	165	2.29334		6466.32	329.837	0.0131826	1.54461		FALSE
9991.53	55766	152	2.11265		4580.85	394.858	0.012144	2.18115		FALSE
9995.13	55775.9	161	2.23774		9320.83	364.031	0.012863	1.07234		FALSE
9998.02	55784	150	2.08485		5148.27	336.78	0.0119842	1.94201		FALSE
10090.6	56040	145	2.01536		8609.65	266.035	0.0115847	1.17201		FALSE
10410.7	56916.6	155	2.31535		7365.05	314.103	0.0123837	1.41352		FALSE
10414.1	56925.9	151	2.2556		4546.25	379.331	0.0120641	2.2907		FALSE

## Sheet: ATCCBAA659-1_0_C1_1
Spectrum: ATCCBAA659-1\0_C1\1 1SLin, "Baseline subt." (D:\Data\BioTyperRealTimeProcessing\China CDC\20120521feiyanlianqiujun1\ATCCBAA659-1\0_C1\1)
m/z	time	Intens.	SN	Quality Fac.	Res.	Area	Rel. Intens.	FWHM	Chi^2	Bk. Peak
2209.62	26423.1	315	3.28532		1415.45	541.203	0.027849	1.56108		FALSE
2210.6	26428.8	335	3.49391		3122.16	324.597	0.0296172	0.708034		FALSE
2211.8	26435.9	266	2.77427		2106.51	521.193	0.0235169	1.04998		FALSE
2624.09	28760	269	2.72392		2939.03	400.529	0.0237822	0.892843		FALSE
2632.67	28806.3	2022	20.475		623.453	10588.6	0.178764	4.22273		FALSE
2639.64	28843.9	525	5.3162		1256.01	1533.29	0.046415	2.1016		FALSE
2642.99	28862	269	2.72392		3274.49	357.814	0.0237822	0.807147		FALSE
2646.92	28883.1	227	2.29862		2049.01	556.881	0.020069	1.29181		FALSE
2937.53	30406.8	362.25	3.56874		2087.83	712.696	0.0320263	1.40698		FALSE
2937.91	30408.7	358.25	3.52933		833.99	1650.51	0.0316727	3.52272		FALSE
2969.17	30568	223.25	2.19937		3908.02	252.718	0.0197374	0.759763		FALSE
2976.75	30606.5	892.25	8.79008		747.223	5001.93	0.0788834	3.98374		FALSE
3314.82	32276.5	266.375	2.61694		1070.6	881.181	0.0235501	3.09623		FALSE
3320.37	32303.2	705.375	6.9298		1785.9	2114.8	0.0623619	1.85921		FALSE
3321.55	32308.9	619.375	6.08491		1831.35	1796.03	0.0547586	1.81372		FALSE
3326.35	32332	282.375	2.70673		9128.29	326.543	0.0249646	0.3644		FALSE
3327.83	32339.1	228.375	2.18911		2490.15	357.716	0.0201905	1.3364		FALSE
3330.08	32349.9	219.375	2.10284		2374.01	316.567	0.0193948	1.40272		FALSE
3332.18	32359.9	214.375	2.05491		2944.23	239.925	0.0189528	1.13177		FALSE
3363.11	32508	230.375	2.20828		2802.85	252.824	0.0203673	1.19989		FALSE
3365.18	32517.9	227.375	2.17952		3671.96	345.485	0.0201021	0.916454		FALSE
3367.29	32528	255.375	2.44792		2939.1	388.5	0.0225776	1.14569		FALSE
3369.19	32537	250.375	2.39999		2877.28	385.227	0.0221355	1.17096		FALSE
3371.28	32547	216.375	2.07408		2383.19	342.918	0.0191296	1.41461		FALSE
3377.33	32575.9	871.375	8.35263		693.405	5200.55	0.0770378	4.87065		FALSE
3383.65	32606	293.375	2.81217		3153.41	427.546	0.0259371	1.07301		FALSE
3385.75	32616	267.375	2.56294		3999.32	293.063	0.0236385	0.846582		FALSE
3389.93	32635.9	231.375	2.21786		4381.35	264.38	0.0204558	0.773718		FALSE
3391.64	32644	232.375	2.22745		5432.74	328.447	0.0205442	0.624296		FALSE
3404.45	32704.8	210.375	2.01657		3585.05	244.571	0.0185992	0.949624		FALSE
3406.77	32715.9	212.375	2.03574		3180.75	309.157	0.018776	1.07106		FALSE
3408.47	32723.9	247.375	2.37123		4295.68	279.644	0.0218703	0.793465		FALSE
3410.17	32732	265.375	2.54377		7614.45	393.661	0.0234617	0.447855		FALSE
3412.27	32742	343.375	3.29145		4841.51	493.654	0.0303576	0.704795		FALSE
3414.39	32752	357.375	3.42565		5280.84	832.989	0.0315953	0.646561		FALSE
3421.54	32785.9	413.375	3.96244		3195.66	636.811	0.0365463	1.07069		FALSE
3427.32	32813.3	745.375	7.14485		883.819	3563.08	0.0658982	3.87786		FALSE
3434	32844.8	2952.38	28.3002		725.449	20173.6	0.261018	4.73361		FALSE
3441.01	32878	823.375	7.85338		3806.53	1028.81	0.0727942	0.903977		FALSE
3442.92	32887	808.375	7.71031		2332.6	1339.24	0.071468	1.476		FALSE
3445.05	32897	815.375	7.77708		938.229	3997.42	0.0720869	3.67186		FALSE
3453.6	32937.3	344.375	3.28466		2484.42	683.521	0.030446	1.3901		FALSE
3459.68	32966	241.375	2.30224		1705.77	683.546	0.0213398	2.02822		FALSE
3467.75	33003.9	233.375	2.22594		2081.55	503.489	0.0206326	1.66594		FALSE
3528.65	33289.2	243.375	2.32132		2820.92	506.51	0.0215167	1.25089		FALSE
3530.11	33296	352.375	3.36097		4579.84	628.021	0.0311533	0.770793		FALSE
3532.05	33305	281.375	2.68377		4620.82	339.703	0.0248762	0.764378		FALSE
3831.41	34671.9	254.5	2.34369		3607.23	394.199	0.0225002	1.06215		FALSE
3833.21	34680	235.5	2.16872		4456.54	292.357	0.0208204	0.860132		FALSE
3835.23	34689	225.5	2.07663		3199.09	372.126	0.0199363	1.19885		FALSE
3837.79	34700.4	229.5	2.11346		2883.51	382.632	0.02029	1.33094		FALSE
3839.92	34710	237.5	2.18713		3134.05	297.631	0.0209973	1.22523		FALSE
3853.82	34772	1708.5	15.7335		851.682	10809.6	0.151048	4.52495		FALSE
3859.32	34796.6	562.5	5.18005		3712.73	937.951	0.0497304	1.03948		FALSE
3861.66	34807	536.5	4.94062		3811.29	843.3	0.0474317	1.01322		FALSE
3863.83	34816.7	433.5	3.99209		4365.74	543.946	0.0383255	0.885034		FALSE
3865.91	34826	366.5	3.37509		4734.77	564.758	0.0324021	0.816494		FALSE
3868.14	34835.9	359.5	3.31063		3480.48	559.892	0.0317832	1.11138		FALSE
3870.21	34845.1	284.5	2.61996		4187.16	410.644	0.0251525	0.924306		FALSE
3872.2	34854	227.5	2.09504		5043.93	248.009	0.0201132	0.767695		FALSE
3988.52	35367.9	252.5	2.29952		5046.48	304.525	0.0223234	0.790357		FALSE
3995.27	35397.6	1479.5	13.4738		830.208	9614.93	0.130802	4.81237		FALSE
4003.41	35433.2	368.5	3.35594		4122.86	598.566	0.0325789	0.971027		FALSE
4004.95	35439.9	278.5	2.5363		4168.39	421.674	0.024622	0.960789		FALSE
4012.26	35471.9	285.5	2.60005		4261.46	446.511	0.0252409	0.941523		FALSE
4014.09	35479.9	307.5	2.80041		2552.21	634.627	0.0271859	1.57279		FALSE
4016.52	35490.5	228.5	2.08095		1635.27	689.12	0.0202016	2.45618		FALSE
4031.96	35558	243.5	2.16614		3010.11	464.27	0.0215277	1.33947		FALSE
4178.11	36189.9	247.75	2.14781		4353.58	384.02	0.0219035	0.959694		FALSE
4199.03	36279.4	1408.5	12.2107		882.303	9082.28	0.124525	4.75917		FALSE
4209.93	36326	279.5	2.42306		5135.42	348.174	0.0247105	0.819782		FALSE
4387.89	37078	253	2.2058		3951.12	511.586	0.0223676	1.11054		FALSE
4389.81	37086	308	2.68532		6020.17	383.147	0.0272301	0.729184		FALSE
4392.2	37096	311	2.71148		5643.24	484.283	0.0274954	0.778312		FALSE
4394.55	37105.8	309	2.69404		3648.81	520.357	0.0273185	1.20438		FALSE
4396.49	37113.9	249	2.16009		2562.25	448.055	0.022014	1.71587		FALSE
4409.65	37168.9	797	6.91402		787.671	6146.79	0.0704624	5.59834		FALSE
4423.06	37224.8	6144	53.2996		638.271	57786.5	0.543188	6.92976		FALSE
4435.37	37276	784	6.80125		6098.72	1441.69	0.0693131	0.727262		FALSE
4437.91	37286.6	884	7.66875		1399.02	3889.15	0.078154	3.17214		FALSE
4441.62	37302	719	6.23737		4133.38	1311.99	0.0635664	1.07457		FALSE
4443.66	37310.5	635	5.50866		3065.58	2303.41	0.05614	1.44953		FALSE
4448.8	37331.8	459	3.98185		4655.18	830.044	0.04058	0.955667		FALSE
4458.95	37373.9	270	2.34227		3010.72	469.712	0.0238706	1.48102		FALSE
4461.36	37383.9	237	2.05599		4920.48	407.858	0.0209531	0.906691		FALSE
4463.3	37392	253	2.19479		3448.56	330.087	0.0223676	1.29425		FALSE
4465.51	37401.2	255	2.21214		2543.72	534.029	0.0225444	1.75551		FALSE
4499.53	37541.9	247	2.14274		3444.83	334.493	0.0218371	1.30617		FALSE
4503.42	37558	273	2.36829		5644.84	337.014	0.0241358	0.797795		FALSE
4505.75	37567.6	262	2.27287		3237.34	475.681	0.0231633	1.3918		FALSE
4508.26	37578	293	2.54179		4256.93	500.175	0.025904	1.05904		FALSE
4510.67	37587.9	322	2.79337		4758.29	423.816	0.0284679	0.94796		FALSE
4512.9	37597.1	320	2.77602		4344.96	438.478	0.028291	1.03865		FALSE
4515.18	37606.5	371	3.21845		3502.97	658.39	0.0327999	1.28896		FALSE
4517.25	37615	407	3.53075		3926.21	569.878	0.0359827	1.15054		FALSE
4519.9	37626	462	4.00788		5535.41	1000.01	0.0408452	0.816544		FALSE
4522.31	37635.9	470	4.07728		4382.89	863.337	0.0415525	1.03181		FALSE
4524.28	37644	526	4.48537		12337.9	945.924	0.0465034	0.366699		FALSE
4530.09	37667.9	944	8.04979		1028.27	6007.69	0.0834586	4.40556		FALSE
4538.09	37700.8	1416	12.0747		1072.7	10087	0.125188	4.23054		FALSE
4549.06	37745.9	407	3.47062		4908.01	1091.28	0.0359827	0.926866		FALSE
4552.97	37762	279	2.37912		5131.4	382.521	0.0246663	0.887276		FALSE
4557.84	37782	292	2.48998		7966.23	359.694	0.0258156	0.572146		FALSE
4560.28	37792	252	2.14889		7176.3	496.591	0.0222792	0.635464		FALSE
4750.61	38564.8	253	2.16791		3431.72	395.396	0.0223676	1.38432		FALSE
4753.36	38575.9	352	3.01622		4235.19	604.659	0.0311201	1.12235		FALSE
4755.81	38585.8	404	3.46179		5913.63	762.854	0.0357174	0.804212		FALSE
4761.73	38609.5	1353	11.5936		1023.27	9526.85	0.119618	4.65343		FALSE
4769.48	38640.6	335	2.87055		4169.97	598.08	0.0296172	1.14377		FALSE
4771.83	38650	261	2.23646		3314.28	367.095	0.0230749	1.43978		FALSE
4783.04	38695	343	2.9391		1473.77	1182.28	0.0303245	3.24544		FALSE
4974.86	39455.8	409	3.45366		1390.04	2138.79	0.0361595	3.57893		FALSE
4977.58	39466.5	315	2.65991		5047.28	461.044	0.027849	0.98619		FALSE
4979.79	39475.2	291	2.45725		4216.32	430.001	0.0257272	1.18107		FALSE
4991.71	39522	390	3.29323		2382.9	920.152	0.0344797	2.0948		FALSE
4993.75	39530	394	3.327		7745.39	529.898	0.0348333	0.644739		FALSE
4996.3	39540	393	3.31856		5707.72	542.448	0.0347449	0.875357		FALSE
5000.89	39558	557	4.7034		5742.3	1018.86	0.0492441	0.870887		FALSE
5003.73	39569.1	572	4.83006		3613.94	1128.51	0.0505702	1.38456		FALSE
5005.6	39576.4	622	5.25227		4004.97	1210.38	0.0549907	1.24985		FALSE
5007.5	39583.9	591	4.9905		2820.31	1370.69	0.05225	1.77551		FALSE
5010.36	39595	465	3.92654		4985.21	692.678	0.0411104	1.00504		FALSE
5013.14	39605.9	433	3.65633		2837.58	1021.23	0.0382813	1.76669		FALSE
5015.47	39615.1	423	3.57188		1584.14	1543.15	0.0373972	3.16606		FALSE
5019.95	39632.6	410	3.46211		4919.06	591.119	0.0362479	1.02051		FALSE
5024.88	39651.8	401	3.38611		2244.62	1687.22	0.0354522	2.23863		FALSE
5026.97	39660	367	3.09901		2155.84	877.749	0.0324463	2.33179		FALSE
5032.08	39680	348	2.93857		3377.88	822.456	0.0307665	1.48972		FALSE
5035.14	39691.9	338	2.85413		3607.89	504.787	0.0298824	1.39559		FALSE
5039.98	39710.8	419	3.53811		3000.58	1197.95	0.0370436	1.67967		FALSE
5047.53	39740.3	842	7.10999		968.514	5880.2	0.0744408	5.21162		FALSE
5052.58	39760	501	4.23053		2850.79	918.946	0.0442932	1.77234		FALSE
5055.1	39769.8	393	3.28772		3554.81	582.771	0.0347449	1.42204		FALSE
5056.68	39775.9	370	3.09531		5753.64	668.966	0.0327115	0.878866		FALSE
5060.26	39789.9	291	2.43442		4091.77	666.944	0.0257272	1.23669		FALSE
5180.24	40254.5	271	2.2671		3267.98	637.863	0.023959	1.58515		FALSE
5182.95	40264.9	295	2.46788		3956.41	584.13	0.0260808	1.31001		FALSE
5184.8	40272	342	2.86107		7280.85	474.82	0.0302361	0.712114		FALSE
5186.88	40280	333	2.78578		5040.86	495.193	0.0294404	1.02897		FALSE
5189.47	40290	390	3.26262		5340.71	716.06	0.0344797	0.971682		FALSE
5191.84	40299.1	449	3.7562		4369.04	845.656	0.0396959	1.18833		FALSE
5197.07	40319.2	602	5.02808		1683.06	2469.5	0.0532225	3.08788		FALSE
5199.36	40328	698	5.8299		7778.5	987.041	0.0617098	0.668427		FALSE
5205.05	40349.8	1282	10.7076		1001.03	9882.15	0.113341	5.19968		FALSE
5210.8	40371.9	964	8.05161		2846.96	1949.83	0.0852268	1.8303		FALSE
5213.66	40382.9	902	7.53376		4240.25	2251.43	0.0797454	1.22956		FALSE
5219.13	40403.9	959	8.00984		5059.81	1880.42	0.0847847	1.03149		FALSE
5223.93	40422.3	1364	11.3925		1937.84	6142.3	0.120591	2.69574		FALSE
5226.42	40431.8	1361	11.3675		2071.56	6881.72	0.120325	2.52294		FALSE
5236.38	40470	1158	9.67195		5847.79	2335.44	0.102378	0.895446		FALSE
5241.61	40490	1260	10.5239		7969.61	1924.84	0.111396	0.657699		FALSE
5251.61	40528.2	2431	20.3044		1433.47	16450.2	0.214924	3.66356		FALSE
5253.68	40536.1	2449	20.4548		3593.47	6268.72	0.216515	1.46201		FALSE
5256.23	40545.9	2353	19.6529		8378.11	4791.2	0.208028	0.627376		FALSE
5268.14	40591.4	11311	94.4727		779.522	106492	1	6.75816		FALSE
5284.05	40652.1	2868	23.9544		855.135	30468.9	0.253558	6.1792		FALSE
5295.98	40697.6	1608	13.4305		731.423	14475.3	0.142162	7.24065		FALSE
5296.79	40700.6	1601	13.372		1373.62	9532.85	0.141544	3.85609		FALSE
5305.56	40734	993	8.29382		3372.07	1975.95	0.0877906	1.57339		FALSE
5310.77	40753.8	1177	9.83064		3531.76	2854.52	0.104058	1.50372		FALSE
5312.17	40759.1	1216	10.1564		1224.61	9431.92	0.107506	4.33786		FALSE
5720.48	42282.6	407.5	3.44207		4476.12	723.542	0.0360269	1.278		FALSE
5722.79	42291.1	386.5	3.26468		4018.72	763.871	0.0341703	1.42403		FALSE
5725.5	42301	296.5	2.50447		4800.32	461.024	0.0262134	1.19273		FALSE
5727.94	42310	273.5	2.3102		4051.87	516.509	0.02418	1.41365		FALSE
5730.13	42318	259.5	2.19194		5489.98	468.01	0.0229423	1.04374		FALSE
5826.12	42667.9	255.5	2.17534		5800.8	374.761	0.0225886	1.00437		FALSE
5828.88	42677.9	286.5	2.43928		2880.47	592.985	0.0253293	2.02359		FALSE
5831.11	42686	298.5	2.54145		6483.89	444.366	0.0263902	0.899322		FALSE
5839.01	42714.7	280.5	2.3882		3992.69	709.944	0.0247989	1.46242		FALSE
5847.35	42744.9	265.5	2.26048		5145.84	543.282	0.0234727	1.13633		FALSE
5852.62	42764	274.5	2.33711		8190.24	430.707	0.0242684	0.714585		FALSE
5855.38	42774	334.5	2.84796		10072.5	648.337	0.029573	0.581323		FALSE
5860.54	42792.6	444.5	3.7845		3030.26	1164.05	0.039298	1.934		FALSE
5864.22	42806	446.5	3.80153		7128.91	689.576	0.0394748	0.822597		FALSE
5866.4	42813.9	426.5	3.63125		5499.81	864.054	0.0377067	1.06666		FALSE
5869.55	42825.3	461.5	3.92924		4007.93	959.125	0.040801	1.46448		FALSE
5878.09	42856.1	2955.5	25.1633		812.828	27987.9	0.261294	7.23164		FALSE
5898.54	42930	645.5	5.49583		5814.51	1032.54	0.0570683	1.01445		FALSE
5900.76	42938	647.5	5.51286		3341.82	1408.19	0.0572452	1.76573		FALSE
5906.67	42959.3	670.5	5.70868		3910.93	1098.95	0.0592786	1.5103		FALSE
5909.08	42968	740.5	6.38726		7373.14	1544.4	0.0654672	0.801433		FALSE
5911.85	42978	807.5	6.96517		6478.12	2114.53	0.0713907	0.912587		FALSE
5914.07	42986	809.5	6.98242		7482.69	1314.85	0.0715675	0.790367		FALSE
5915.73	42992	765.5	6.6029		3631.88	1655.19	0.0676775	1.62884		FALSE
5919.61	43005.9	695.5	5.99911		3785.87	1516.33	0.0614888	1.56361		FALSE
5922	43014.5	677.5	5.84384		3901.28	1468.08	0.0598974	1.51796		FALSE
5924.61	43023.9	736.5	6.35275		4903.25	1539	0.0651136	1.2083		FALSE
5926.84	43032	753.5	6.49939		4722.99	1583.64	0.0666166	1.25489		FALSE
5929.83	43042.7	777.5	6.7064		3403.75	1679.63	0.0687384	1.74215		FALSE
5939.48	43077.4	1312.5	11.3211		1826.8	8654.96	0.116037	3.2513		FALSE
5941.06	43083.1	1372.5	11.8386		3924.93	2984.29	0.121342	1.51367		FALSE
5943.33	43091.3	1286.5	11.0968		3431.63	2769.2	0.113739	1.73193		FALSE
5946.46	43102.5	1229.5	10.6052		5596.31	2013.72	0.108699	1.06257		FALSE
5956.21	43137.6	4413.5	38.0691		820.6	46687.4	0.390195	7.25836		FALSE
5969.71	43186	967.5	8.34527		3710.44	2603.83	0.0855362	1.6089		FALSE
5972.49	43195.9	971.5	8.37977		2122.54	4316.5	0.0858898	2.81384		FALSE
5983.27	43234.6	671.5	5.79209		3765.35	1448.81	0.059367	1.58903		FALSE
5985.59	43242.9	626.5	5.40394		2985.92	1625.23	0.0553886	2.0046		FALSE
5988.48	43253.3	502.5	4.33436		3607.25	787.777	0.0444258	1.66013		FALSE
5990.92	43262	427.5	3.68744		3781.42	897.036	0.0377951	1.5843		FALSE
5994.14	43273.5	370.5	3.19578		3564.14	798.845	0.0327557	1.68179		FALSE
5996.22	43281	324.5	2.79901		5002	669.227	0.0286889	1.19876		FALSE
5999.06	43291.1	312.5	2.6955		3218.15	667.769	0.027628	1.86413		FALSE
6001.74	43300.7	302.5	2.60924		5633.21	481.016	0.0267439	1.06542		FALSE
6004.32	43309.9	289.5	2.49711		6152.04	577.245	0.0255946	0.975989		FALSE
6006.57	43318	251.5	2.16934		6135.85	395.63	0.022235	0.97893		FALSE
6009.37	43328	250.5	2.16071		9938.91	382.487	0.0221466	0.60463		FALSE
6012.17	43338	249.5	2.15209		5968.19	474.221	0.0220582	1.00737		FALSE
6270.41	44251.2	580.5	5.12087		888.358	5329.31	0.0513217	7.05844		FALSE
6603.55	45401.9	305.625	2.77036		9023.15	515.386	0.0270202	0.731845		FALSE
6606.46	45411.9	325.125	2.94712		5870.15	673.865	0.0287441	1.12543		FALSE
6608.84	45420	319.125	2.89273		5308.08	685.487	0.0282137	1.24505		FALSE
6619.76	45457.2	471.125	4.27055		5664.09	1030.85	0.0416519	1.16872		FALSE
6622.34	45466	571.125	5.177		7588.68	1217.29	0.0504929	0.872661		FALSE
6631.09	45495.8	856.125	7.76041		3280.44	1966.31	0.0756896	2.0214		FALSE
6633.49	45503.9	875.125	7.93263		5440.05	2001.18	0.0773694	1.21938		FALSE
6643.9	45539.4	1712.12	15.5197		845.238	20036.1	0.151368	7.8604		FALSE
6653.5	45572	581.125	5.26765		4083.29	1294.37	0.051377	1.62944		FALSE
6656.44	45582	493.125	4.46997		4436.73	823.393	0.0435969	1.5003		FALSE
6659.14	45591.1	463.125	4.19803		5075.94	974.372	0.0409447	1.3119		FALSE
6664.69	45610	412.125	3.73574		4470.98	677.637	0.0364358	1.49066		FALSE
6667.59	45619.8	398.125	3.60883		5959.58	666.047	0.035198	1.1188		FALSE
6670	45628	463.125	4.23443		6473.72	939.655	0.0409447	1.03032		FALSE
6672.92	45637.9	439.125	4.01499		4368.24	1137.83	0.0388228	1.5276		FALSE
6675.88	45647.9	382.125	3.49383		8335.54	764.789	0.0337835	0.800893		FALSE
6678.82	45657.9	303.125	2.77152		8539.39	490.112	0.0267991	0.782119		FALSE
6681.2	45666	274.125	2.50637		3603.2	536.187	0.0242353	1.85424		FALSE
6684.15	45676	228.125	2.08578		10373.6	363.748	0.0201684	0.644342		FALSE
6698.91	45726	263.125	2.40579		5718.83	422.198	0.0232628	1.17138		FALSE
6701.86	45736	274.125	2.50637		5111.78	537.882	0.0242353	1.31106		FALSE
6704.81	45746	275.125	2.51551		6318.29	526.129	0.0243237	1.06118		FALSE
6707.42	45754.8	289.125	2.64352		3898.15	637.207	0.0255614	1.72067		FALSE
6710.14	45764	338.125	3.09153		5124.01	540.936	0.0298935	1.30955		FALSE
6713.09	45774	352.125	3.21953		5940.88	691.836	0.0311312	1.12998		FALSE
6716.03	45783.9	380.125	3.47554		5872.9	735.724	0.0336067	1.14356		FALSE
6718.95	45793.8	380.125	3.47554		5632.49	606.49	0.0336067	1.19289		FALSE
6721.63	45802.8	382.125	3.49383		4780.74	772.941	0.0337835	1.40598		FALSE
6724.33	45812	420.125	3.84127		5350.38	793.257	0.037143	1.25679		FALSE
6727.27	45821.9	456.125	4.17042		5296.07	873.508	0.0403258	1.27024		FALSE
6729.96	45831	442.125	4.04242		4702.93	731.325	0.0390881	1.43101		FALSE
6732.62	45840	503.125	4.60015		5259.36	984.028	0.044481	1.28012		FALSE
6735.56	45849.9	550.125	5.02988		4866.68	1205.39	0.0486363	1.38402		FALSE
6738.52	45859.9	687.125	6.28249		6018.31	1121.66	0.0607484	1.11967		FALSE
6740.91	45868	769.125	7.03223		5717.61	1610.13	0.067998	1.17897		FALSE
6743.87	45878	793.125	7.25167		4975.28	1735.84	0.0701198	1.35548		FALSE
6746.57	45887.1	850.125	7.77283		4998.84	1471.78	0.0751591	1.34963		FALSE
6755.65	45917.7	2210.12	20.2075		1775.01	12614.5	0.195396	3.80598		FALSE
6757.12	45922.7	2229.12	20.3812		1686.62	15649.3	0.197076	4.0063		FALSE
6771.72	45971.9	719.125	6.57507		4137.01	2033.53	0.0635775	1.63686		FALSE
6774.72	45982	668.125	6.10877		7219.2	1531.68	0.0590686	0.93843		FALSE
6777.69	45992	661.125	6.04477		9866.05	1131.59	0.0584497	0.686971		FALSE
6782.46	46008	701.125	6.4105		3646	1208.03	0.0619861	1.86025		FALSE
6785.63	46018.7	714.125	6.52936		3693.65	1661.56	0.0631354	1.8371		FALSE
6788.37	46027.9	707.125	6.46536		2128.04	2410.32	0.0625166	3.18997		FALSE
6800.28	46067.9	679.125	6.20935		5437.58	1538.3	0.0600411	1.25061		FALSE
6802.35	46074.9	690.125	6.30992		5860.7	1209.56	0.0610136	1.16067		FALSE
6805.66	46086	767.125	7.01395		3254.16	2212.12	0.0678211	2.09137		FALSE
6808.62	46095.9	812.125	7.42539		6198.76	1405.7	0.0717996	1.09838		FALSE
6811.01	46104	862.125	7.88255		9516.95	1466.7	0.0762201	0.715671		FALSE
6814.59	46116	913.125	8.34885		6606.55	1561.8	0.0807289	1.03149		FALSE
6824.07	46147.8	1163.12	10.6346		1593.93	9142.74	0.102831	4.2813		FALSE
6827.32	46158.7	1312.12	12.1735		3251.7	3796.16	0.116004	2.09961		FALSE
6832.47	46176	1315.12	12.2013		4121.15	3086.48	0.11627	1.6579		FALSE
6837.84	46194	1377.12	12.7766		3070.94	2448.73	0.121751	2.22663		FALSE
6840.23	46202	1448.12	13.4353		13365.8	3350	0.128028	0.51177		FALSE
6870.66	46303.8	5142.12	47.7071		594.92	123377	0.454613	11.5489		FALSE
6892.87	46378.1	2474.12	22.9542		653.255	44623.8	0.218736	10.5516		FALSE
6915.63	46454	897.125	8.32326		2790.52	3117.8	0.0793144	2.47826		FALSE
6918.64	46464	840.125	7.79443		10158.3	1479.85	0.074275	0.681081		FALSE
6921.04	46472	841.125	7.80371		10281.6	1922.17	0.0743635	0.673145		FALSE
6924.02	46481.9	849.125	7.87793		4180.79	3637.97	0.0750707	1.65615		FALSE
6929.15	46499	691.125	6.41206		5315.8	1916.48	0.061102	1.3035		FALSE
6937.58	46527.1	503.125	4.66785		5883.97	889.24	0.044481	1.17907		FALSE
6940.26	46536	480.125	4.45446		8160.78	1072.56	0.0424476	0.850441		FALSE
6942.88	46544.7	437.125	4.05552		6023.99	761.278	0.038646	1.15254		FALSE
6951.09	46572	374.125	3.47102		8252	813.266	0.0330762	0.842353		FALSE
6954.67	46583.9	334.125	3.09991		6174.5	724.236	0.0295398	1.12635		FALSE
6957.11	46592	351.125	3.25764		11557.9	390.807	0.0310428	0.601937		FALSE
6962.52	46610	297.125	2.75664		5689.39	813.801	0.0262687	1.22377		FALSE
6964.66	46617.1	287.125	2.66386		4205.08	657.636	0.0253846	1.65625		FALSE
6967.95	46628	287.125	2.66386		4844.12	776.462	0.0253846	1.43843		FALSE
6976.38	46656	250.125	2.32059		6394.31	414.562	0.0221134	1.09103		FALSE
6981.95	46674.4	234.125	2.17214		5826.95	641.596	0.0206989	1.19822		FALSE
6984.83	46684	219.125	2.09631		6685.86	457.235	0.0193727	1.04472		FALSE
6990.25	46702	230.125	2.20154		5633.75	601.471	0.0203452	1.24078		FALSE
7013.2	46778	211.125	2.01977		6420.86	534.925	0.0186655	1.09225		FALSE
7018.9	46796.9	215.125	2.05804		4980.38	469.41	0.0190191	1.40931		FALSE
7021.67	46806	216.125	2.06761		10808.4	340.148	0.0191075	0.649652		FALSE
7027.1	46824	244.125	2.33547		6235.92	488.377	0.021583	1.12688		FALSE
7030.13	46834	222.125	2.12501		6176.53	449.891	0.019638	1.1382		FALSE
7038.61	46862	219.125	2.09631		6467.48	404.984	0.0193727	1.08831		FALSE
7041.63	46872	223.125	2.13457		6302.95	431.876	0.0197264	1.1172		FALSE
7485.59	48315.8	207	2.07243		4485.92	441.449	0.0183008	1.66868		FALSE
7488.14	48324	224	2.24263		4067.81	384.04	0.0198037	1.84083		FALSE
7491.25	48334	269	2.69316		6023.43	562.061	0.0237822	1.24368		FALSE
7494.16	48343.3	301	3.01353		5593.47	631.782	0.0266113	1.33981		FALSE
7497.49	48354	331	3.31388		6208.54	678.652	0.0292635	1.20761		FALSE
7500	48362	360	3.60422		7100.09	602.997	0.0318274	1.05632		FALSE
7503.12	48372	377	3.77442		8336.93	626.776	0.0333304	0.899986		FALSE
7506.23	48381.9	457	4.57536		5775.23	988.081	0.0404031	1.29973		FALSE
7508.92	48390.5	546	5.46641		4711.12	1261.89	0.0482716	1.59387		FALSE
7511.85	48399.9	586	5.86688		4815.5	1356.96	0.051808	1.55993		FALSE
7514.54	48408.5	537	5.3763		6173.22	945.827	0.0474759	1.21728		FALSE
7517.23	48417.1	503	5.0359		5142.48	1132.53	0.04447	1.46179		FALSE
7520.28	48426.8	420	4.20493		5028.18	970.007	0.037132	1.49563		FALSE
7523.14	48436	414	4.14486		5517.34	714.946	0.0366015	1.36354		FALSE
7526.87	48447.9	333	3.33391		4074.24	780.589	0.0294404	1.84743		FALSE
7528.77	48454	288	2.88338		5369.92	651.954	0.0254619	1.40203		FALSE
7532.24	48465	257	2.57302		5408.64	559.621	0.0227212	1.39263		FALSE
7535.04	48474	218	2.18256		5382.77	384.064	0.0192733	1.39984		FALSE
7538.14	48483.9	220	2.20258		4658.64	491.054	0.0194501	1.6181		FALSE
7541.29	48493.9	211	2.11248		6549.29	418.352	0.0186544	1.15147		FALSE
7634.93	48791.9	211	2.11248		5664.9	413.062	0.0186544	1.34776		FALSE
7641.06	48811.3	206	2.06242		4757.8	461.885	0.0182124	1.60601		FALSE
7643.79	48820	232	2.39786		4030.26	475.187	0.020511	1.8966		FALSE
7646.71	48829.2	237	2.44953		6305.45	413.388	0.0209531	1.21271		FALSE
7657.05	48862	321	3.31772		13536.5	555.04	0.0283795	0.565658		FALSE
7663.35	48882	430	4.4443		3163.23	1948.83	0.0380161	2.42263		FALSE
7666.1	48890.6	458	4.7337		4646.96	1094.78	0.0404916	1.6497		FALSE
7669.04	48900	486	5.02309		7432.93	1094.22	0.042967	1.03177		FALSE
7672.15	48909.8	478	4.94041		5693.36	865.585	0.0422597	1.34756		FALSE
7674.71	48917.9	486	5.02309		4560.28	1165.73	0.042967	1.68295		FALSE
7677.9	48928	495	5.11612		6678.16	1141.58	0.0437627	1.1497		FALSE
7681.05	48938	577	5.96363		7811.86	982.528	0.0510123	0.983256		FALSE
7683.89	48946.9	583	6.02565		5448.09	1372.95	0.0515427	1.41038		FALSE
7686.76	48956	617	6.37706		5149.97	1122.15	0.0545487	1.49258		FALSE
7689.89	48965.9	719	7.43129		4684.77	1706.82	0.0635664	1.64147		FALSE
7692.87	48975.3	810	8.37182		5791.47	1908.94	0.0716117	1.32831		FALSE
7695.61	48984	899	9.29169		6299.09	1601.59	0.0794802	1.2217		FALSE
7698.78	48994	951	9.82914		6365.28	2772.05	0.0840774	1.2095		FALSE
7708.1	49023.4	1697	17.5395		1868.06	10857.7	0.150031	4.12625		FALSE
7709.69	49028.4	1671	17.2708		1454.36	11176	0.147732	5.3011		FALSE
7719.66	49059.9	768	7.93773		8236.66	1349.98	0.0678985	0.937232		FALSE
7722.57	49069.1	633	6.54243		5639.4	1507.75	0.0559632	1.3694		FALSE
7725.39	49078	578	5.97397		8680.34	1021.78	0.0511007	0.889987		FALSE
7731.73	49098	479	4.95075		3958.48	1147.78	0.0423482	1.95321		FALSE
7735.16	49108.8	438	4.52699		4393.5	820.117	0.0387234	1.76059		FALSE
7737.59	49116.4	458	4.7337		3502.08	1348.92	0.0404916	2.20943		FALSE
7740.83	49126.6	380	3.92752		2486.51	1685.63	0.0335956	3.11313		FALSE
7746.33	49144	285	2.94564		4503.38	654.965	0.0251967	1.72011		FALSE
7750.55	49157.2	228	2.35651		3965.74	650.846	0.0201574	1.95438		FALSE
7753.32	49166	196	2.02577		7478.93	329.531	0.0173283	1.03669		FALSE
7943.12	49759.8	216	2.28319		5944.6	467.189	0.0190965	1.33619		FALSE
7945.75	49768	233	2.46288		8866.81	510.963	0.0205994	0.896123		FALSE
7948.97	49778	277	2.92798		4043.49	1370.02	0.0244894	1.96587		FALSE
7955.8	49799.2	286	3.02311		4180.67	1002.88	0.0252851	1.90299		FALSE
7969.96	49843.2	487	5.14774		3471.47	2123.16	0.0430554	2.29585		FALSE
7972.15	49850	552	5.83481		7756.25	1005.77	0.0488021	1.02783		FALSE
7975.58	49860.6	617	6.52188		3587.71	1871.6	0.0545487	2.22303		FALSE
7991.87	49911.2	1996	21.7813		667.858	34450.1	0.176465	11.9664		FALSE
8007.4	49959.3	557	6.07826		4411.59	1314.03	0.0492441	1.81508		FALSE
8011.12	49970.8	458	4.99792		4473.56	1128.55	0.0404916	1.79077		FALSE
8014.08	49980	404	4.40865		9238.83	735.921	0.0357174	0.867434		FALSE
8020.12	49998.7	355	3.87394		4455.2	1056.49	0.0313854	1.80017		FALSE
8024.4	50011.9	332	3.62295		5123.8	608.146	0.029352	1.5661		FALSE
8026.85	50019.5	307	3.35014		4151.57	760.66	0.0271417	1.93345		FALSE
8030.24	50030	275	3.00094		4376.16	677.386	0.0243126	1.835		FALSE
8033.47	50040	258	2.81542		3889.27	471.948	0.0228097	2.06555		FALSE
8035.41	50046	243	2.65174		4199.17	596.445	0.0214835	1.91357		FALSE
8042.11	50066.7	219	2.38984		5704.71	407.665	0.0193617	1.40973		FALSE
8047.68	50083.9	238	2.59717		3108.32	956.014	0.0210415	2.58908		FALSE
8055.48	50108	236	2.57535		10945.9	415.294	0.0208646	0.735935		FALSE
8059.14	50119.3	273	2.97911		3543.03	668.711	0.0241358	2.27464		FALSE
8064.54	50136	358	3.90667		6004.68	813.9	0.0316506	1.34304		FALSE
8067.75	50145.9	339	3.69934		5166.66	815.817	0.0299708	1.5615		FALSE
8069.99	50152.8	300	3.27375		4589.71	1025.66	0.0265229	1.75828		FALSE
8074.24	50165.9	234	2.55352		8760.87	534.95	0.0206878	0.921625		FALSE
8076.44	50172.7	189	2.06246		4353.03	452.752	0.0167094	1.85536		FALSE
8319.01	50915.3	185	2.04968		3778.73	627.798	0.0163558	2.20153		FALSE
8321.86	50924	181	2.00536		6377.33	312.742	0.0160021	1.30491		FALSE
8325.15	50934	187	2.07184		6840.84	425.09	0.0165326	1.21698		FALSE
8327.79	50942	202	2.27453		4374.16	366.93	0.0178587	1.90386		FALSE
8331.2	50952.3	213	2.39839		3525.82	631.625	0.0188312	2.36291		FALSE
8334.38	50962	208	2.34209		4567.59	393.507	0.0183892	1.82468		FALSE
8338.29	50973.9	239	2.69116		4339.17	591.613	0.0211299	1.92163		FALSE
8340.31	50980	269	3.02896		4502.26	498.915	0.0237822	1.85247		FALSE
8343.58	50989.9	274	3.08526		4608.03	654.128	0.0242242	1.81066		FALSE
8346.86	50999.9	301	3.38928		5673.23	679.1	0.0266113	1.47127		FALSE
8349.54	51008	305	3.43432		6358.75	548.145	0.0269649	1.31308		FALSE
8352.82	51018	303	3.4118		5579.86	724.097	0.0267881	1.49696		FALSE
8355.47	51026	325	3.65952		12938.1	604.237	0.0287331	0.645805		FALSE
8365.36	51056	408	4.59411		8642.8	741.92	0.0360711	0.967899		FALSE
8369.33	51068	445	5.01073		3964.87	1618.69	0.0393422	2.11087		FALSE
8372.62	51078	484	5.44987		7597.91	1483.27	0.0427902	1.10196		FALSE
8375.92	51088	540	6.08044		6588.16	1322.87	0.0477411	1.27136		FALSE
8379.22	51097.9	579	6.51958		6032.88	1433.31	0.0511891	1.38892		FALSE
8382.53	51108	654	7.36408		8610.49	1581.88	0.0578198	0.973525		FALSE
8385.39	51116.7	717	8.07347		6101.45	1759.56	0.0633896	1.37433		FALSE
8388.44	51125.9	738	8.30993		5950.22	1434.34	0.0652462	1.40977		FALSE
8391.53	51135.2	857	9.64988		4562	2104.27	0.075767	1.83944		FALSE
8399.6	51159.6	1364	15.3587		715.2	22618.3	0.120591	11.7444		FALSE
8420.23	51222	336	3.78338		9289.35	605.575	0.0297056	0.906439		FALSE
8423.48	51231.8	314	3.53566		6954.95	584.813	0.0277606	1.21115		FALSE
8426.17	51239.9	305	3.43432		5262.96	740.421	0.0269649	1.60103		FALSE
8429.49	51249.9	305	3.43432		4524.38	718.924	0.0269649	1.86313		FALSE
8432.75	51259.8	253	2.8488		6925.12	465.126	0.0223676	1.2177		FALSE
8435.46	51268	235	2.64612		5445.21	675.634	0.0207762	1.54915		FALSE
8438.77	51278	213	2.39839		6352.54	374.333	0.0188312	1.32841		FALSE
9004.71	52958	180	2.27846		7612.74	336.387	0.0159137	1.18285		FALSE
9010.87	52976	169	2.13922		8197.91	296.896	0.0149412	1.09917		FALSE
9014.28	52985.9	189	2.39238		5328.45	443.12	0.0167094	1.69173		FALSE
9017.33	52994.8	183	2.31643		5290.53	358.145	0.0161789	1.70443		FALSE
9020.45	53004	198	2.50631		5575.49	384.41	0.0175051	1.61788		FALSE
9026.23	53020.8	220	2.78478		6561.03	428.495	0.0194501	1.37573		FALSE
9028.69	53028	241	3.0506		6714.31	458.896	0.0213067	1.34469		FALSE
9032.1	53037.9	246	3.11389		4658.51	631.615	0.0217487	1.93884		FALSE
9035.53	53048	299	3.78477		7420.78	550.094	0.0264344	1.2176		FALSE
9038.6	53056.9	297	3.75946		6107.94	738.713	0.0262576	1.47981		FALSE
9041.7	53065.9	330	4.17718		5328.22	819.01	0.0291751	1.69695		FALSE
9045.14	53075.9	392	5.12817		5660.32	722.525	0.0346565	1.59799		FALSE
9048.53	53085.8	361	4.72263		4754.19	911.892	0.0319158	1.90327		FALSE
9051.62	53094.8	408	5.33749		4690.67	1040.1	0.0360711	1.92971		FALSE
9054.94	53104.5	431	5.63837		4297.29	1136.63	0.0381045	2.10713		FALSE
9057.86	53113	489	6.39713		5613.37	974.357	0.0432323	1.61362		FALSE
9061.57	53123.8	540	7.06432		4586.8	1430.74	0.0477411	1.97558		FALSE
9064.34	53131.9	571	7.46986		5314.09	1478.17	0.0504818	1.70572		FALSE
9067.77	53141.9	545	7.12973		4544.73	1086.43	0.0481832	1.99523		FALSE
9070.87	53150.9	523	6.84192		5028.9	1374.39	0.0462382	1.80375		FALSE
9074.67	53162	558	7.2998		4770.59	1431.83	0.0493325	1.90221		FALSE
9077.73	53170.9	547	7.15589		4777.37	1432.13	0.04836	1.90015		FALSE
9080.44	53178.7	501	6.55412		5217.58	1315.06	0.0442932	1.74036		FALSE
9084.24	53189.8	452	5.9131		6519.44	1126.21	0.0399611	1.39341		FALSE
9087.37	53198.9	325	4.25167		6000.38	795.346	0.0287331	1.51447		FALSE
9090.93	53209.3	259	3.38826		6737.69	594.534	0.0228981	1.34927		FALSE
9093.92	53218	204	2.66874		5540.23	476.243	0.0180355	1.64144		FALSE
9097.36	53227.9	181	2.36785		6784.02	496.477	0.0160021	1.341		FALSE
9505.07	54400	205	2.72864		4382.97	418.053	0.018124	2.16864		FALSE
9511.1	54417.1	299	3.97983		5848.88	608.687	0.0264344	1.62614		FALSE
9521.42	54446.4	606	8.06614		1850.64	4084.97	0.0535762	5.14493		FALSE
9524.08	54454	661	8.79822		5204.72	1755.68	0.0584387	1.82989		FALSE
9527.13	54462.6	622	8.27911		5365.06	1679.29	0.0549907	1.77577		FALSE
9529.85	54470.4	560	7.45386		2114.76	3390.65	0.0495093	4.50634		FALSE
9540.56	54500.8	159	2.11636		4048.94	470.751	0.0140571	2.35631		FALSE
9961.26	55681.9	143.25	2.00545		5949.41	306.162	0.0126647	1.67433		FALSE
9964.86	55692	147.25	2.06145		6118.88	259.516	0.0130183	1.62854		FALSE
10068.8	55980	154.25	2.2675		6149.66	302.628	0.0136372	1.6373		FALSE
10072.5	55990	169.25	2.488		8786.66	270.413	0.0149633	1.14633		FALSE
10075.7	55999	158.25	2.3263		6479.56	344.63	0.0139908	1.555		FALSE
10079	56008	168.25	2.4733		6852.8	346.428	0.0148749	1.47078		FALSE
10082.6	56018	160.25	2.3557		7658.92	278.154	0.0141676	1.31645		FALSE
10086.2	56027.8	147.25	2.16459		6908.59	342.838	0.0130183	1.45995		FALSE
10089.4	56036.7	152.25	2.2381		5118.83	380.577	0.0134603	1.97103		FALSE
10093.2	56047.2	152.25	2.2381		4587.65	385.284	0.0134603	2.20008		FALSE
10096.4	56056	162.25	2.3851		4974.95	303.35	0.0143444	2.02944		FALSE
10098.5	56062	144.25	2.12049		4696.61	383.12	0.0127531	2.15018		FALSE

## Sheet: ICDCsp0261-1_0_D1_1
Spectrum: ICDCsp0261-1\0_D1\1 1SLin, "Baseline subt." (D:\Data\BioTyperRealTimeProcessing\China CDC\20120521feiyanlianqiujun1\ICDCsp0261-1\0_D1\1)
m/z	time	Intens.	SN	Quality Fac.	Res.	Area	Rel. Intens.	FWHM	Chi^2	Bk. Peak
2209.64	26423.2	866	8.45453		569.362	4227.57	0.0751117	3.8809		FALSE
2214.3	26450.6	279	2.7238		3139.84	321.81	0.0241988	0.705228		FALSE
2215.89	26460	249	2.43092		5879.99	199.66	0.0215968	0.376852		FALSE
2217.58	26469.9	220	2.15092		2544.37	247.422	0.0190815	0.871563		FALSE
2623.73	28758	221	2.10437		2108.12	279.594	0.0191682	1.24458		FALSE
2625.35	28766.7	233	2.21864		3103.97	305.362	0.020209	0.845802		FALSE
2627.06	28776	266	2.53287		8423.15	255.273	0.0230713	0.311886		FALSE
2632.89	28807.5	1787	17.0159		663.776	8949.42	0.154994	3.96654		FALSE
2640.22	28847	626	5.9608		839.138	3038.56	0.0542955	3.14635		FALSE
2937.74	30407.8	543	5.11908		707.953	2582.64	0.0470966	4.14963		FALSE
2969.53	30569.8	267	2.51712		2407.9	379.132	0.023158	1.23325		FALSE
2971.13	30577.9	311	2.93192		2727.99	442.925	0.0269743	1.08913		FALSE
2977.06	30608.1	2208	20.8157		687.514	11966.3	0.191509	4.33018		FALSE
2983.74	30642	481	4.53458		2875.07	671.605	0.0417191	1.0378		FALSE
2985.5	30650.9	426	4.01607		2610.82	622.965	0.0369487	1.14351		FALSE
2987.42	30660.6	342	3.22417		3307.36	452.16	0.029663	0.903262		FALSE
2989.34	30670.3	248	2.338		2345.1	336.7	0.02151	1.27472		FALSE
2991.25	30680	223	2.10231		3843.34	219.349	0.0193417	0.778294		FALSE
3308.89	32248	246	2.32031		11127.6	270.252	0.0213366	0.297358		FALSE
3320.83	32305.4	1931	18.2135		1846.57	5673.14	0.167483	1.79838		FALSE
3321.78	32310	1989	18.7606		1966.04	5229.52	0.172514	1.68958		FALSE
3325.91	32329.8	708	6.6212		2928.39	1092.29	0.0614077	1.13575		FALSE
3328.02	32340	630	5.89175		3291.05	748.891	0.0546424	1.01123		FALSE
3329.87	32348.8	615	5.75147		3005.59	958.809	0.0533414	1.10789		FALSE
3331.57	32357	545	5.09683		2709.27	1027.2	0.04727	1.22969		FALSE
3333.83	32367.9	440	4.11487		2886.79	685.551	0.038163	1.15486		FALSE
3335.52	32376	399	3.73144		3590.95	565.149	0.0346069	0.92887		FALSE
3337.61	32386	275	2.57179		4585.73	293.321	0.0238519	0.727824		FALSE
3358.22	32484.6	224	2.09484		2247.01	345.924	0.0194284	1.49452		FALSE
3360.18	32494	221	2.06679		4352.22	312.492	0.0191682	0.772059		FALSE
3362.27	32504	241	2.25383		4711.16	270.523	0.0209029	0.713682		FALSE
3364.35	32513.9	293	2.74013		2837.85	444.82	0.0254131	1.18553		FALSE
3366.24	32523	269	2.51568		3497.17	409.211	0.0233315	0.962561		FALSE
3368.12	32531.9	283	2.64661		2803.22	449.67	0.0245457	1.20152		FALSE
3370.22	32541.9	335	3.13291		3245.58	513.933	0.0290559	1.0384		FALSE
3377.54	32576.9	1342	12.5504		764.898	8232.81	0.116397	4.41568		FALSE
3384.49	32610	509	4.76016		2333.27	980.225	0.0441476	1.45053		FALSE
3386.17	32618	459	4.29256		3611.32	821.123	0.0398109	0.937655		FALSE
3388.44	32628.8	343	3.20773		2921.57	530.217	0.0297498	1.1598		FALSE
3390.38	32638	292	2.73078		3547.98	349.71	0.0253263	0.955579		FALSE
3394.58	32658	262	2.45022		3935.92	371.151	0.0227243	0.862461		FALSE
3400.89	32688	223	2.08549		5197.97	263.77	0.0193417	0.654274		FALSE
3404.9	32707	228	2.13225		3602.78	306.727	0.0197754	0.945076		FALSE
3406.79	32716	227	2.1229		5470.05	286.814	0.0196886	0.622808		FALSE
3408.9	32726	224	2.09484		4831.14	287.033	0.0194284	0.70561		FALSE
3410.59	32734	242	2.26318		3970.32	351.915	0.0209896	0.859022		FALSE
3412.81	32744.5	242	2.26318		2897.41	373.903	0.0209896	1.17788		FALSE
3414.81	32754	259	2.42216		4499.64	290.361	0.0224641	0.758907		FALSE
3416.66	32762.8	216	2.02003		3428.48	327.025	0.0187346	0.996554		FALSE
3423.22	32793.9	314	2.93652		5788.08	375.617	0.0272345	0.591426		FALSE
3424.94	32802	384	3.59116		6185.42	726.175	0.0333059	0.553712		FALSE
3426.83	32810.9	403	3.76885		2363.62	823.138	0.0349538	1.44983		FALSE
3434.46	32847	1881	17.5911		738.464	11776.6	0.163147	4.65082		FALSE
3440.6	32876	544	5.08011		7534.81	635.957	0.0471833	0.456627		FALSE
3442.29	32884	563	5.25754		8836.91	662.328	0.0488313	0.389536		FALSE
3444.39	32893.9	641	5.98594		1113	3014.49	0.0555965	3.0947		FALSE
3450.33	32921.9	353	3.29647		5718.96	671.265	0.0306171	0.603313		FALSE
3452.46	32932	315	2.94161		4241.89	376.281	0.0273212	0.813897		FALSE
3454.16	32940	293	2.73616		5891.4	440.257	0.0254131	0.586306		FALSE
3466.89	32999.9	240	2.24123		3132.28	357.372	0.0208162	1.10682		FALSE
3468.6	33007.9	274	2.55873		1276.75	1191.96	0.0237651	2.71673		FALSE
3469.42	33011.8	270	2.52138		1244.9	1191.96	0.0234182	2.78692		FALSE
3854.23	34773.9	309	2.86855		826.856	1401.73	0.0268008	4.66131		FALSE
3986.68	35359.9	216	2.02301		2431.28	580.228	0.0187346	1.63975		FALSE
3995.73	35399.5	2531	23.7048		892.181	14244.7	0.219524	4.4786		FALSE
4001.76	35426	598	5.60073		3997.99	1017.34	0.0518669	1.00094		FALSE
4004.04	35436	542	5.07625		3675.23	879.219	0.0470098	1.08947		FALSE
4015.01	35483.9	291	2.72544		3194.39	708.797	0.0252396	1.25689		FALSE
4187.94	36232	335.5	3.06339		6120.55	526.739	0.0290993	0.684242		FALSE
4199.43	36281.2	3644.75	33.2795		895.827	24030.7	0.316124	4.68777		FALSE
4206.83	36312.8	936	8.54643		4150.96	1567.33	0.0811831	1.01346		FALSE
4209.11	36322.5	778.75	7.11061		4300.28	1304.2	0.0675441	0.978799		FALSE
4211.33	36332	731.5	6.67918		6823.82	887.094	0.0634459	0.617151		FALSE
4213.67	36342	619.5	5.65653		6315.52	932.142	0.0537317	0.667193		FALSE
4215.74	36350.8	451.5	4.12256		4000.3	709.408	0.0391604	1.05385		FALSE
4217.89	36360	375.5	3.42862		4806.73	562.536	0.0325686	0.877496		FALSE
4220.24	36370	343.5	3.13643		5496.04	485.29	0.0297931	0.767869		FALSE
4222.58	36380	241.5	2.20509		8171.65	233.808	0.0209463	0.516736		FALSE
4224.91	36389.9	224.5	2.04987		4687.71	244.309	0.0194718	0.901272		FALSE
4373.73	37018.7	229.5	2.10116		4838.18	339.9	0.0199055	0.904004		FALSE
4378.33	37038	325.5	2.98008		5755.1	415.771	0.0282319	0.760774		FALSE
4380.25	37046	360.5	3.30052		4294.28	601.465	0.0312676	1.02002		FALSE
4382.64	37056	363.5	3.32798		5427.97	608.573	0.0315278	0.807417		FALSE
4385.01	37065.9	425.5	3.89562		5232.88	544.265	0.0369053	0.837973		FALSE
4387.57	37076.6	448.5	4.10619		3174.4	952.315	0.0389002	1.38217		FALSE
4389.33	37084	560.5	5.13159		5556.59	974.317	0.0486144	0.789933		FALSE
4391.91	37094.8	543.5	4.97595		3241.52	987.064	0.0471399	1.35489		FALSE
4394.12	37104	500.5	4.58227		4790.46	904.038	0.0434104	0.917264		FALSE
4398.88	37123.9	506.5	4.63049		4899.8	685.893	0.0439308	0.897768		FALSE
4408.86	37165.6	1408.5	12.8767		921.038	8514.84	0.122165	4.78684		FALSE
4422.64	37223	11529.5	105.404		612.586	112911	1	7.21963		FALSE
4438.64	37289.6	2482.5	22.6953		471.117	33276.8	0.215317	9.42153		FALSE
4458.46	37371.9	749.5	6.85202		3777.37	2067.02	0.0650072	1.18031		FALSE
4463.3	37392	639.5	5.84639		5936.49	890.603	0.0554664	0.751841		FALSE
4465.23	37400	639.5	5.84639		5747.24	875.237	0.0554664	0.776935		FALSE
4468.09	37411.9	613.5	5.6087		4629.62	1118.17	0.0532113	0.965109		FALSE
4469.78	37418.8	558.5	5.10588		3055.17	1016.27	0.048441	1.46302		FALSE
4472.11	37428.5	445.5	4.07282		4172.53	933.755	0.03864	1.0718		FALSE
4474.87	37439.9	359.5	3.28659		5468.57	486.602	0.0311809	0.818287		FALSE
4476.81	37448	352.5	3.2226		2829.55	605.963	0.0305737	1.58216		FALSE
4479.39	37458.6	335.5	3.06718		3395.04	600.48	0.0290993	1.31939		FALSE
4481.65	37468	342.5	3.13118		5518.61	571.751	0.0297064	0.812097		FALSE
4484.06	37478	352.5	3.2226		6645.24	456.284	0.0305737	0.674778		FALSE
4486.17	37486.7	333.5	3.0489		4674.9	561.821	0.0289258	0.959629		FALSE
4488.41	37496	340.5	3.11289		5298.17	662.557	0.0295329	0.847163		FALSE
4490.83	37506	257.5	2.3541		4374.42	353.599	0.022334	1.02661		FALSE
4493.24	37516	290.5	2.65579		5643.96	365.473	0.0251962	0.796116		FALSE
4495.43	37525	250.5	2.2901		3912.38	437.494	0.0217269	1.14903		FALSE
4497.61	37534	272.5	2.49123		5993.23	457.776	0.023635	0.750449		FALSE
4500.03	37544	286.5	2.61922		9679.29	348.692	0.0248493	0.464913		FALSE
4502.43	37553.9	281.5	2.57351		3589.93	600.98	0.0244156	1.25418		FALSE
4507.52	37574.9	321.5	2.93919		3554.66	451.851	0.027885	1.26806		FALSE
4515.05	37606	447.5	4.0911		5878.57	616.658	0.0388135	0.768052		FALSE
4520.16	37627	647.5	5.91953		1656.93	2362.38	0.0561603	2.72804		FALSE
4522.31	37635.9	756.5	6.91602		3341.61	1389.53	0.0656143	1.35333		FALSE
4524.27	37644	791.5	7.18906		5272.59	1094.55	0.06865	0.858074		FALSE
4530.71	37670.5	2034.5	18.479		1073.45	13594.9	0.17646	4.22069		FALSE
4538.39	37702.1	1682.5	15.2819		1050.1	11990.5	0.14593	4.32187		FALSE
4545.17	37729.9	808.5	7.34347		1686.46	2748.13	0.0701245	2.69509		FALSE
4549.56	37748	599.5	5.44516		6940.6	1034.59	0.0519971	0.655499		FALSE
4552.44	37759.8	467.5	4.24622		3740.09	881.035	0.0405482	1.2172		FALSE
4556.61	37776.9	430.5	3.91016		4296.94	615.115	0.037339	1.06043		FALSE
4559.63	37789.3	445.5	4.0464		3733.94	812.734	0.03864	1.22113		FALSE
4561.25	37796	385.5	3.50143		4788.32	662.554	0.033436	0.952579		FALSE
4566.13	37816	260.5	2.36608		6552.19	345.737	0.0225942	0.696886		FALSE
4568.67	37826.4	237.5	2.15717		3674.19	394.674	0.0205993	1.24345		FALSE
4754.88	38582	265.25	2.46619		3456.94	357.28	0.0230062	1.37546		FALSE
4762.35	38612	1442.25	13.4095		962.343	9294.07	0.125092	4.9487		FALSE
4769.3	38639.9	364.25	3.38666		5252.28	790.159	0.0315929	0.908045		FALSE
4771.31	38647.9	292.25	2.71723		3338.63	542.078	0.025348	1.42912		FALSE
4774.15	38659.3	269	2.50106		4356.42	424.239	0.0233315	1.09589		FALSE
4781.74	38689.8	479.75	4.46054		3355.93	1333.6	0.0416107	1.42486		FALSE
4783.43	38696.5	610.75	5.67852		3494.59	1343.28	0.0529728	1.36881		FALSE
4785.39	38704.4	463.25	4.30712		4641.24	1295.3	0.0401795	1.03106		FALSE
4970.3	39437.9	227.625	2.09973		4008.63	390.299	0.0197428	1.2399		FALSE
4972.86	39448	290.625	2.68088		6400.33	476.483	0.0252071	0.776969		FALSE
4975.06	39456.6	339.625	3.13288		3361.19	633.376	0.029457	1.48015		FALSE
4979.97	39475.9	304.625	2.81002		3424.46	575.008	0.0264214	1.45424		FALSE
4982.53	39486	340.625	3.14211		5125.12	599.727	0.0295438	0.972178		FALSE
4984.66	39494.3	322.625	2.97607		3405.06	471.098	0.0279826	1.4639		FALSE
4989.67	39514	499.625	4.60881		3682.65	884.583	0.0433345	1.35491		FALSE
4991.2	39520	460.625	4.24905		3411.03	907.811	0.0399519	1.46326		FALSE
4993.72	39529.9	455.625	4.20293		3857.38	844.036	0.0395182	1.29459		FALSE
4998.34	39548	530.625	4.89477		6205.69	1729.07	0.0460232	0.805445		FALSE
5000.89	39558	662.625	6.11241		2976.02	1851.2	0.0574721	1.6804		FALSE
5005.96	39577.8	719.625	6.63821		3044.04	2360.49	0.062416	1.64451		FALSE
5008.03	39585.9	671.625	6.19543		6121.16	1537.04	0.0582527	0.81815		FALSE
5010.59	39595.9	538.625	4.96856		5618.83	764.952	0.0467171	0.891749		FALSE
5012.9	39605	464.625	4.28595		3497.92	850.713	0.0402988	1.43311		FALSE
5015.2	39614	468.625	4.32285		4946.78	659.288	0.0406457	1.01383		FALSE
5017.75	39624	423.625	3.90774		4700.04	792.178	0.0367427	1.0676		FALSE
5020.3	39634	379.625	3.50186		5169.2	673.761	0.0329264	0.971196		FALSE
5022.83	39643.8	339.625	3.13288		3773.99	622.115	0.029457	1.33091		FALSE
5025.41	39653.9	353.625	3.26203		4262.78	500.847	0.0306713	1.1789		FALSE
5027.47	39661.9	343.625	3.16978		4038.57	627.632	0.029804	1.24486		FALSE
5030.1	39672.2	312.625	2.88382		2827.38	618.621	0.0271152	1.77907		FALSE
5032.36	39681.1	342.625	3.16056		3582.25	622.624	0.0297172	1.4048		FALSE
5035.14	39691.9	322.625	2.97607		4108.65	558.197	0.0279826	1.2255		FALSE
5037.51	39701.2	312.625	2.88382		3384.42	589.489	0.0271152	1.48844		FALSE
5039.77	39710	380.625	3.51109		5598.41	514.842	0.0330131	0.900215		FALSE
5042.33	39720	393.625	3.63101		4716.31	688.269	0.0341407	1.06913		FALSE
5044.89	39730	500.625	4.61803		5186.08	694.851	0.0434212	0.972775		FALSE
5047.45	39740	806.625	7.44074		4599.19	1689.56	0.0699618	1.09746		FALSE
5049.5	39747.9	727.625	6.712		4892.01	1213.57	0.0631098	1.03219		FALSE
5052.07	39758	447.625	4.12913		5769.49	596.473	0.0388243	0.875652		FALSE
5054.62	39767.9	394.625	3.64023		4368.19	661.277	0.0342274	1.15714		FALSE
5056.89	39776.7	332.625	3.01886		4373.72	468.736	0.0288499	1.1562		FALSE
5059.35	39786.3	276.625	2.51061		3904.26	496.705	0.0239928	1.29585		FALSE
5061.82	39796	245.625	2.22926		4682.17	397.288	0.021304	1.08109		FALSE
5177.76	40244.9	232.625	2.11128		3651.09	529.017	0.0201765	1.41814		FALSE
5180.12	40254	292.625	2.65583		5777.29	414.016	0.0253805	0.896635		FALSE
5182.94	40264.8	343.625	3.1187		3939.6	655.02	0.029804	1.3156		FALSE
5185.3	40273.9	370.625	3.36375		3927.14	710.048	0.0321458	1.32038		FALSE
5187.62	40282.9	395.625	3.59064		3551.12	757.109	0.0343142	1.46084		FALSE
5190.5	40293.9	456.625	4.14427		4445.69	656.232	0.0396049	1.16753		FALSE
5192.59	40302	508.625	4.6295		5015.28	945.546	0.0441151	1.03535		FALSE
5195.32	40312.5	656.625	5.9766		3607.61	1285.8	0.0569517	1.4401		FALSE
5197.55	40321	814.625	7.41472		4291.82	1213.07	0.0706557	1.21104		FALSE
5205.06	40349.9	2422.62	22.0507		1053.59	16295.8	0.210124	4.94031		FALSE
5209.74	40367.9	1324.62	12.0567		4708.08	2636.07	0.11489	1.10655		FALSE
5212.37	40378	1251.62	11.3923		5280.47	2496.91	0.108558	0.987104		FALSE
5214.45	40385.9	1217.62	11.0828		3894.15	2382.34	0.10561	1.33905		FALSE
5217.07	40396	1050.62	9.56279		3505.55	2129.26	0.0911249	1.48823		FALSE
5220.2	40408	1081.62	9.84495		4190.04	1659.43	0.0938137	1.24586		FALSE
5222.81	40418	1333.62	12.1387		4590.87	2586.39	0.115671	1.13765		FALSE
5225.11	40426.8	1399.62	12.7394		3416.58	2869.37	0.121395	1.52934		FALSE
5226.61	40432.5	1363.62	12.4117		2449.09	7503.65	0.118273	2.1341		FALSE
5234.51	40462.8	977.625	8.89834		3052.2	1981.91	0.0847934	1.715		FALSE
5237.39	40473.8	1034.62	9.41716		3606.29	2080.07	0.0897372	1.45229		FALSE
5241.79	40490.7	1192.62	10.8553		4309.52	4583.71	0.103441	1.21633		FALSE
5253.68	40536.2	2175.62	19.8025		841.149	22173.5	0.188701	6.24584		FALSE
5257.29	40550	2021.62	18.4008		4824.01	3109.38	0.175344	1.08982		FALSE
5268.63	40593.3	10118.6	92.0997		766.604	97971	0.877629	6.87268		FALSE
5284.68	40654.5	3641.62	33.1461		825.735	39228.7	0.315853	6.39997		FALSE
5294.71	40692.7	1786.62	16.2619		4816.44	3622.47	0.154961	1.0993		FALSE
5297.14	40702	1781.62	16.2164		5075.47	3443.09	0.154528	1.04368		FALSE
5299.37	40710.5	1477.62	13.4493		2623.22	6204.28	0.12816	2.02018		FALSE
5304.49	40729.9	1178.62	10.7278		3693.37	2955.11	0.102227	1.43622		FALSE
5307.48	40741.3	1092.62	9.94507		5041.36	1697.51	0.0947678	1.05279		FALSE
5310.29	40752	1277.62	11.6289		4191.35	2567.51	0.110814	1.26696		FALSE
5312.6	40760.8	1545.62	14.0683		1486.52	8861	0.134058	3.57386		FALSE
5327.8	40818.5	435.625	3.96506		4405.65	649.253	0.0377835	1.20931		FALSE
5330.02	40826.9	352.625	3.20959		4677.53	662.456	0.0305846	1.1395		FALSE
5332.45	40836.2	268.625	2.44969		3235.65	515.936	0.0232989	1.64803		FALSE
5335.04	40846	228.625	2.08492		3707.53	434.257	0.0198296	1.43898		FALSE
5499.19	41463.9	353.5	3.23541		1606.84	1188.21	0.0306605	3.42236		FALSE
5501.87	41474	251.5	2.30185		7579.52	453.588	0.0218136	0.725887		FALSE
5721.01	42284.6	233	2.11098		2282.85	792.032	0.020209	2.50608		FALSE
5722.68	42290.7	228	2.06568		2908.12	554.031	0.0197754	1.96783		FALSE
5827.79	42673.9	273	2.47402		3607.42	524.047	0.0236784	1.6155		FALSE
5830.54	42683.9	277	2.51027		3671.15	563.627	0.0240253	1.5882		FALSE
5832.75	42692	245	2.22027		5016.32	374.56	0.0212498	1.16275		FALSE
5835.2	42700.8	274	2.48308		4105.02	548.871	0.0237651	1.42148		FALSE
5837.72	42710	266	2.41058		6125.02	592.465	0.0230713	0.953094		FALSE
5840.48	42720	243	2.20215		8616.54	245.648	0.0210764	0.677822		FALSE
5842.9	42728.8	227	2.05715		3763.88	462.553	0.0196886	1.55236		FALSE
5852.62	42764	269	2.43777		6120.07	396.11	0.0233315	0.956299		FALSE
5860.33	42791.9	541	4.90272		1987.36	2587.24	0.0469231	2.9488		FALSE
5862.81	42800.9	536	4.85741		2811.91	1371.3	0.0464894	2.08499		FALSE
5865.33	42810	505	4.57648		7373.49	784.404	0.0438007	0.795462		FALSE
5878.67	42858.2	5119	46.3901		830.936	47817.4	0.443992	7.07476		FALSE
5901.87	42942	1194	10.8204		3219.79	3870.79	0.10356	1.833		FALSE
5905.98	42956.8	1155	10.467		4803.13	1905.35	0.100178	1.22961		FALSE
5913.45	42983.8	1670	15.2929		1512.66	10345.9	0.144846	3.90931		FALSE
5915.59	42991.4	1622	14.8533		2901.59	7194.91	0.140683	2.03874		FALSE
5924.03	43021.9	1385	12.683		5512.29	2246.1	0.120127	1.0747		FALSE
5927.37	43033.9	1415	12.9577		3555.75	3822.14	0.122729	1.66698		FALSE
5929.07	43040	1462	13.3881		7725.37	1610.42	0.126805	0.76748		FALSE
5941.88	43086.1	2988	27.3623		791.094	38978.9	0.259161	7.51097		FALSE
5956.8	43139.7	10950	100.274		804.63	115767	0.949738	7.40316		FALSE
5969.41	43184.9	2284	20.9155		5121.54	3771.04	0.198101	1.16555		FALSE
5971.92	43193.9	2540	23.2598		4167.03	6707.77	0.220304	1.43314		FALSE
5974.68	43203.8	2458	22.5089		4375.49	5245.64	0.213192	1.36549		FALSE
5976.95	43212	2273	20.8148		4975.66	4806.56	0.197146	1.20124		FALSE
5979.73	43221.9	2006	18.3697		5894.84	4146.2	0.173988	1.0144		FALSE
5982.53	43232	1712	15.6775		6240.46	2736.24	0.148489	0.958669		FALSE
5984.45	43238.8	1507	13.8002		1779.5	8770.91	0.130708	3.36299		FALSE
5993.14	43270	864	7.912		4420.08	1394.89	0.0749382	1.35589		FALSE
5998.42	43288.8	738	6.75816		3420.46	1615.11	0.0640097	1.75369		FALSE
6001.12	43298.5	691	6.32777		3638.24	1803.11	0.0599332	1.64946		FALSE
6004.28	43309.8	585	5.35708		9202.16	949.418	0.0507394	0.652486		FALSE
6006.74	43318.6	510	4.67028		3358.2	1368.03	0.0442344	1.78868		FALSE
6009.37	43328	481	4.40471		7547.27	931.386	0.0417191	0.79623		FALSE
6012.17	43338	422	3.86442		5023.92	653.952	0.0366018	1.19671		FALSE
6014.94	43347.9	415	3.80032		4730.09	793.602	0.0359946	1.27163		FALSE
6017.47	43356.9	340	3.11352		3866.05	720.18	0.0294896	1.55649		FALSE
6020.19	43366.6	319	2.92121		3574.17	680.572	0.0276682	1.68436		FALSE
6022.98	43376.6	314	2.87542		3995.8	645.053	0.0272345	1.50733		FALSE
6026.12	43387.8	267	2.44503		4302.29	431.553	0.023158	1.40068		FALSE
6028.37	43395.9	258	2.36261		5445.24	510.554	0.0223774	1.10709		FALSE
6033.45	43414	228	2.08789		9321.41	319.553	0.0197754	0.647268		FALSE
6038.5	43432	234	2.14283		5271.32	541.958	0.0202958	1.14554		FALSE
6271.35	44254.5	585	5.43862		988.56	4240.18	0.0507394	6.34392		FALSE
6570.76	45290	257.5	2.4636		8828.03	470.893	0.022334	0.744306		FALSE
6573.68	45300	242	2.31531		3417.86	616.974	0.0209896	1.92333		FALSE
6576.25	45308.8	247.25	2.36554		4451.55	520.08	0.021445	1.47729		FALSE
6579.17	45318.8	227.75	2.17897		5080.74	495.258	0.0197537	1.29492		FALSE
6581.88	45328	247.5	2.36793		3710.29	546.603	0.0214667	1.77395		FALSE
6584.81	45338	273.75	2.61907		7672.19	448.737	0.0237434	0.858269		FALSE
6587.72	45347.9	294	2.81281		5388.53	487.038	0.0254998	1.22254		FALSE
6590.07	45356	288.75	2.76258		4550.63	626.435	0.0250445	1.44817		FALSE
6602.48	45398.3	650.75	6.22598		1024.81	5768.83	0.0564422	6.44262		FALSE
6605.64	45409.1	626.25	5.99158		4835.88	1071.54	0.0543172	1.36596		FALSE
6608.25	45418	666.75	6.37906		7200.71	1465.73	0.0578299	0.917722		FALSE
6610.83	45426.8	667	6.38145		5625.24	1152.83	0.0578516	1.17521		FALSE
6616.05	45444.6	895	8.56281		1930.85	4186.66	0.077627	3.42649		FALSE
6618.82	45454	1028	9.83527		8121.89	2786.17	0.0891626	0.814935		FALSE
6627.48	45483.5	1640	15.6905		1581.62	11017.2	0.142244	4.19031		FALSE
6629.97	45492	1749	16.7334		5879.95	3954.66	0.151698	1.12756		FALSE
6632.51	45500.6	1784	17.0682		5739.89	4016.5	0.154734	1.15551		FALSE
6644.62	45541.8	5270	50.4201		801.677	65405.1	0.457088	8.28841		FALSE
6659.38	45591.9	970	9.28037		6958.32	2157.47	0.084132	0.957039		FALSE
6663.44	45605.7	924	8.84027		4329.03	2143.11	0.0801422	1.53925		FALSE
6667.62	45619.9	1045	9.99792		5176.66	4009.17	0.0906371	1.28802		FALSE
6670.39	45629.3	1038	10.0184		3259.98	3007.91	0.0900299	2.04614		FALSE
6672.93	45638	1067	10.2982		6348.77	2865.11	0.0925452	1.05106		FALSE
6675.83	45647.8	871	8.40654		5676.68	1828.49	0.0755453	1.17601		FALSE
6679.06	45658.7	663	6.399		4409.11	1443.96	0.0575047	1.51483		FALSE
6681.75	45667.8	573	5.53036		4715.05	1252.85	0.0496986	1.41711		FALSE
6684.15	45676	514	4.96092		4152.78	1150.35	0.0445813	1.60956		FALSE
6687.67	45687.9	504	4.8644		6264.65	1070.94	0.043714	1.06752		FALSE
6690.37	45697.1	453	4.37217		4345.64	778.538	0.0392905	1.53956		FALSE
6693	45706	441	4.25635		6979.49	1435.51	0.0382497	0.958953		FALSE
6698.9	45725.9	423	4.08262		5028.54	924.403	0.0366885	1.33217		FALSE
6701.27	45734	404	3.89924		3960.88	904.361	0.0350405	1.69186		FALSE
6704.8	45745.9	426	4.11158		5552.22	944.825	0.0369487	1.20759		FALSE
6708.34	45757.9	468	4.51694		4250.36	1051.01	0.0405915	1.5783		FALSE
6710.44	45765	504	4.8644		5018.5	1137.5	0.043714	1.33714		FALSE
6713.8	45776.4	498	4.80649		3963.47	1154.31	0.0431935	1.69392		FALSE
6719	45794	506	4.88371		8224.71	846.547	0.0438874	0.816928		FALSE
6723.95	45810.7	587	5.66548		2427.67	2171.83	0.0509129	2.76972		FALSE
6727.29	45822	595	5.7427		9141.47	1347.02	0.0516067	0.735909		FALSE
6729.65	45829.9	608	5.86817		5945.94	1044.77	0.0527343	1.13181		FALSE
6742.75	45874.2	1152	11.1186		1161.2	8457.14	0.0999176	5.80672		FALSE
6757.04	45922.4	3921	37.8439		835.666	48098.8	0.340084	8.08582		FALSE
6768.47	45960.9	1279	12.3444		4107.97	2998.22	0.110933	1.64764		FALSE
6771.42	45970.8	1327	12.8077		5171.2	2327.21	0.115096	1.30945		FALSE
6774.24	45980.3	1336	12.8945		1660.02	7250.18	0.115877	4.08083		FALSE
6779.71	45998.7	1055	10.1824		5867.61	1851.77	0.0915044	1.15545		FALSE
6782.21	46007.2	1018	9.82532		3795.84	2389.72	0.0882952	1.78675		FALSE
6785.39	46017.9	1006	9.7095		5206.56	2822.99	0.0872544	1.30324		FALSE
6793.74	46046	819	7.90465		2229.86	3687.14	0.0710352	3.04672		FALSE
6798.51	46062	756	7.2966		4158	1317.47	0.0655709	1.63505		FALSE
6806.25	46088	785	7.5765		10456.8	1787.93	0.0680862	0.65089		FALSE
6809.81	46100	763	7.36416		6837.3	1334.36	0.0661781	0.99598		FALSE
6812.78	46109.9	777	7.49929		4955.39	1818.18	0.0673923	1.37482		FALSE
6815.98	46120.7	794	7.66336		3495.06	2308.82	0.0688668	1.95018		FALSE
6818.73	46129.9	814	7.8564		4705.31	1415.68	0.0706015	1.44916		FALSE
6821.41	46138.9	837	8.07838		4258.43	1936.86	0.0725964	1.60186		FALSE
6824.12	46148	936	9.03389		7701.86	2110.31	0.0811831	0.886036		FALSE
6826.8	46157	927	9.03015		3261.66	2712.92	0.0804024	2.09304		FALSE
6830.21	46168.4	987	9.61462		3943.69	2298.02	0.0856065	1.73193		FALSE
6832.81	46177.1	961	9.36135		4888.81	1686.28	0.0833514	1.39764		FALSE
6835.44	46186	987	9.61462		5131.99	2206.11	0.0856065	1.33193		FALSE
6838.66	46196.7	952	9.27368		3988.06	2233.54	0.0825708	1.71478		FALSE
6841.98	46207.8	1017	9.90686		3550.23	2933.82	0.0882085	1.92719		FALSE
6844.03	46214.7	1113	10.842		5147.83	1951.42	0.096535	1.3295		FALSE
6847.38	46225.9	1232	12.0012		5148.22	2810.74	0.106856	1.33005		FALSE
6853.23	46245.5	1598	15.5665		4250.53	8340.08	0.138601	1.61232		FALSE
6856.31	46255.9	1722	16.7744		5026.69	4932.57	0.149356	1.36398		FALSE
6858.14	46262	1839	17.9142		7330.25	3201.23	0.159504	0.935594		FALSE
6871.52	46306.7	3945	38.4293		708.993	66729.4	0.342166	9.69195		FALSE
6892.91	46378.2	2638	25.6974		1961.89	17371.7	0.228804	3.5134		FALSE
6894.83	46384.6	2568	25.0156		1705.88	20417.9	0.222733	4.04181		FALSE
6906.63	46424	1282	12.4883		6321.31	2261.04	0.111193	1.0926		FALSE
6910.23	46436	1275	12.4201		3885.83	2988.69	0.110586	1.77832		FALSE
6913.23	46446	1215	11.8356		1946.26	5339.78	0.105382	3.55206		FALSE
6918.63	46464	975	9.49773		4863.96	2771.19	0.0845657	1.42243		FALSE
6922.83	46478	881	8.58205		10823.4	1549.37	0.0764127	0.639614		FALSE
6924.04	46482	849	8.27033		5084.1	1948.58	0.0736372	1.3619		FALSE
6927.04	46492	834	8.12421		3939.52	3490.82	0.0723362	1.75834		FALSE
6932.44	46509.9	689	6.71173		6783.88	1882.02	0.0597597	1.0219		FALSE
6935.45	46519.9	625	6.08829		7329.42	1059.92	0.0542088	0.946247		FALSE
6937.84	46527.9	566	5.51355		4948.27	1297.13	0.0490915	1.40207		FALSE
6940.87	46538	574	5.59148		5714.65	1206.51	0.0497853	1.21457		FALSE
6943.27	46546	485	4.72451		4505.75	1107.74	0.042066	1.54098		FALSE
6946.28	46556	475	4.6271		4341.98	1053.6	0.0411987	1.5998		FALSE
6949.29	46566	428	4.16926		5738.49	739.531	0.0371222	1.211		FALSE
6952.28	46575.9	407	3.96469		6211.94	926.046	0.0353008	1.11918		FALSE
6954.7	46584	452	4.40305		6603.26	734.174	0.0392038	1.05322		FALSE
6960.72	46604	404	3.93547		6418.2	629.723	0.0350405	1.08453		FALSE
6963.39	46612.9	362	3.52634		3499.19	824.401	0.0313977	1.99		FALSE
6966.49	46623.1	345	3.36073		4505.02	762.149	0.0299232	1.54639		FALSE
6969.15	46632	302	2.94186		5103.11	523.47	0.0261937	1.36567		FALSE
6971.56	46640	315	3.0685		4929.09	680.947	0.0273212	1.41437		FALSE
6974.58	46650	289	2.81522		9821.77	463.778	0.0250661	0.710114		FALSE
6977.28	46658.9	265	2.58143		5587.84	579	0.0229845	1.24865		FALSE
6980.59	46669.9	258	2.51324		5654.78	535.526	0.0223774	1.23446		FALSE
6983.02	46678	228	2.22101		1921.94	903.196	0.0197754	3.63331		FALSE
6993.27	46712	210	2.10527		3838.37	353.052	0.0182141	1.82194		FALSE
7007.76	46760	225	2.25565		7964.81	395.471	0.0195152	0.879841		FALSE
7010.75	46769.9	219	2.1955		6095.1	351.893	0.0189948	1.15023		FALSE
7013.2	46778	210	2.10527		6251.76	316.838	0.0182141	1.1218		FALSE
7019.24	46798	219	2.1955		7549.77	310.163	0.0189948	0.929728		FALSE
7066.47	46953.9	224	2.24562		7256.54	448.115	0.0194284	0.973808		FALSE
7492.77	48338.8	234	2.42689		3385.05	613.081	0.0202958	2.21349		FALSE
7496.22	48349.9	270	2.80026		6267.18	455.223	0.0234182	1.19611		FALSE
7498.99	48358.8	276	2.86249		5531.79	624.137	0.0239386	1.35562		FALSE
7504.96	48377.8	396	4.10705		2027.43	1698.88	0.0343467	3.7017		FALSE
7508.46	48389	530	5.49681		3928.35	1475.05	0.045969	1.91135		FALSE
7511.25	48398	613	6.35763		3086.84	1472.01	0.053168	2.43332		FALSE
7513.96	48406.6	643	6.66877		5400.86	1163.47	0.05577	1.39125		FALSE
7516.86	48415.9	610	6.32652		4728.28	1401.63	0.0529078	1.58977		FALSE
7519.38	48424	497	5.15456		4142.05	1190.02	0.0431068	1.81538		FALSE
7523.1	48435.9	486	5.04047		5450.7	1059.99	0.0421527	1.38021		FALSE
7526.25	48445.9	384	3.98259		7336.82	849.727	0.0333059	1.02582		FALSE
7528.76	48453.9	318	3.29809		4896.17	561.886	0.0275814	1.53768		FALSE
7531.9	48464	291	3.01806		5565.66	774.742	0.0252396	1.35328		FALSE
7535.04	48474	233	2.41652		12029.3	264.129	0.020209	0.626392		FALSE
7704.12	49010.8	222	2.37139		5103.57	486.436	0.019255	1.50956		FALSE
7707.25	49020.7	300.5	3.20993		4524.11	678.257	0.0260636	1.70359		FALSE
7709.55	49028	336	3.58914		4267.58	788.464	0.0291426	1.80654		FALSE
7713.01	49038.9	295	3.15118		4503.24	692.45	0.0255865	1.71277		FALSE
7716.48	49049.9	227.75	2.43282		3600.54	509.493	0.0197537	2.14314		FALSE
7939.32	49748	223.75	2.4278		6685.97	373.223	0.0194067	1.18746		FALSE
7941.89	49756	243.75	2.64481		3522.58	579.416	0.0211414	2.25456		FALSE
7945.35	49766.7	326.75	3.5454		4069.24	761.397	0.0283403	1.95254		FALSE
7948.45	49776.4	352.75	3.82751		4193.41	874.286	0.0305954	1.89546		FALSE
7950.9	49784	375.75	4.07707		9974.56	695.381	0.0325903	0.797118		FALSE
7954.44	49795	433.75	4.7064		4888.88	1033.92	0.0376209	1.62705		FALSE
7957.33	49804	438.75	4.76065		9183.55	792.185	0.0380546	0.866477		FALSE
7959.91	49812	500.75	5.43338		3880.33	1492.8	0.0434321	2.05135		FALSE
7963.72	49823.8	553.75	6.00846		6036.56	1019.73	0.048029	1.31925		FALSE
7966.75	49833.2	632.75	6.86565		4333	1559.93	0.054881	1.83862		FALSE
7969.56	49842	781.75	8.48237		4758.12	1430.02	0.0678043	1.67494		FALSE
7973.01	49852.7	883.75	9.58912		5250.04	2137.96	0.0766512	1.51866		FALSE
7975.7	49861	1008.75	10.9454		4251.46	2542.07	0.087493	1.87599		FALSE
7979.18	49871.8	1146.75	12.4428		3915.17	3505.92	0.0994622	2.03802		FALSE
7992.68	49913.7	3925.75	43.3847		739.534	62827.4	0.340496	10.8077		FALSE
8009.54	49965.9	1083.75	11.9769		7356.84	3279.82	0.093998	1.08872		FALSE
8012.2	49974.2	958.75	10.5954		8551.55	2853.01	0.0831563	0.936929		FALSE
8015.97	49985.9	796.75	8.80513		6979.32	2418.24	0.0691053	1.14853		FALSE
8019.24	49996	675.75	7.46792		7624.66	1245.75	0.0586105	1.05175		FALSE
8022.09	50004.8	599.75	6.62802		6260.29	1127.2	0.0520187	1.28142		FALSE
8025.03	50013.9	527.75	5.83233		3709.58	1312.78	0.0457739	2.16333		FALSE
8028.28	50023.9	504.75	5.57815		5375.2	1220.52	0.043779	1.49358		FALSE
8031.53	50034	475.75	5.25766		3989.44	1116.26	0.0412637	2.01319		FALSE
8040.3	50061.1	350.75	3.87625		3706.7	1287.3	0.030422	2.16912		FALSE
8044.47	50074	348.75	3.85414		6267.13	1207.45	0.0302485	1.2836		FALSE
8049.64	50090	350.75	3.87625		9425.86	611.528	0.030422	0.853996		FALSE
8052.23	50098	314.75	3.4784		6198.44	762.845	0.0272995	1.29907		FALSE
8055.47	50108	305.75	3.37894		9288.06	558.563	0.0265189	0.867293		FALSE
8061.95	50128	318.75	3.5226		10565.3	394.883	0.0276465	0.763057		FALSE
8064.55	50136	317.75	3.51155		3953.17	590.708	0.0275597	2.04002		FALSE
8066.49	50142	335.75	3.71048		4493.37	813.408	0.029121	1.7952		FALSE
8069.72	50152	323.75	3.57786		8444.19	561.748	0.0280801	0.955654		FALSE
8072.32	50160	279.75	3.0916		6465.13	639.776	0.0242638	1.24859		FALSE
8075.56	50170	251.75	2.78217		6094.43	551.398	0.0218353	1.32507		FALSE
8078.8	50180	251.75	2.78217		8713.63	388.652	0.0218353	0.927145		FALSE
8241.93	50680.5	212.75	2.37438		5747.02	460.037	0.0184527	1.43412		FALSE
8248.3	50700	237.75	2.65339		7036.23	395.392	0.020621	1.17226		FALSE
8251.2	50708.8	218.75	2.44134		6452.67	396.698	0.0189731	1.27873		FALSE
8254.2	50718	242.75	2.70919		8384.14	406.596	0.0210547	0.984502		FALSE
8257.44	50727.9	252.75	2.82079		5301.74	676.482	0.021922	1.5575		FALSE
8260.11	50736	255.75	2.85427		6278.49	455.692	0.0221822	1.31562		FALSE
8263.37	50745.9	257.75	2.87659		5031.02	598.028	0.0223557	1.64248		FALSE
8266.31	50754.9	286.75	3.20025		4330.83	707.165	0.024871	1.90871		FALSE
8269.29	50764	296.75	3.31185		9247	536.898	0.0257383	0.894268		FALSE
8272.51	50773.8	319.75	3.56854		6691.17	581.282	0.0277332	1.23633		FALSE
8275.2	50782	333.75	3.72478		6800	720.629	0.0289475	1.21694		FALSE
8278.26	50791.3	267.75	2.9882		6736.74	494.832	0.023223	1.22882		FALSE
8281.11	50800	291.75	3.25605		4992.24	829.206	0.0253047	1.6588		FALSE
8284.99	50811.8	296.75	3.31185		5058.87	687.079	0.0257383	1.63772		FALSE
8287.67	50820	307.75	3.43461		5704.3	541.68	0.0266924	1.45288		FALSE
8291.34	50831.2	272.75	3.044		3321.55	839.196	0.0236567	2.49623		FALSE
8294.67	50841.3	289.75	3.23373		6054.87	530.561	0.0251312	1.36992		FALSE
8297.48	50849.8	297.75	3.32301		4947.81	711.403	0.0258251	1.677		FALSE
8301.06	50860.7	296.75	3.31185		5660.1	704.62	0.0257383	1.46659		FALSE
8304.1	50870	310.75	3.4681		3971.48	716.272	0.0269526	2.09093		FALSE
8307.39	50880	322.75	3.60202		7794.53	708.609	0.0279934	1.0658		FALSE
8310.24	50888.6	338.75	3.78059		4776.99	799.2	0.0293812	1.73964		FALSE
8313.54	50898.7	319.75	3.56854		6318.28	589.392	0.0277332	1.31579		FALSE
8316.6	50908	325.75	3.6355		5429.88	775.593	0.0282536	1.53163		FALSE
8319.89	50918	355.75	3.97031		4495.57	824.919	0.0308556	1.85068		FALSE
8322.78	50926.8	343.75	3.83639		5057.4	869.608	0.0298148	1.64566		FALSE
8326.1	50936.8	368.75	4.1154		4542.23	929.298	0.0319832	1.83304		FALSE
8329.76	50948	382.75	4.32423		5544.89	717.376	0.0331975	1.50224		FALSE
8331.74	50954	434.75	4.91172		7821.07	803.437	0.0377076	1.0653		FALSE
8339.64	50978	492.75	5.56699		8659.76	1212.15	0.0427382	0.963034		FALSE
8346.58	50999	559.75	6.32395		4494.73	1440.66	0.0485494	1.85697		FALSE
8358.09	51033.9	815.75	9.21618		2894.29	4322.12	0.0707533	2.88779		FALSE
8360.75	51042	863.75	9.75848		6912.3	2752.65	0.0749165	1.20955		FALSE
8364.05	51052	945.75	10.6849		10533	1809.93	0.0820287	0.794081		FALSE
8367.65	51062.9	1019.75	11.5209		5136.71	3197.53	0.088447	1.62899		FALSE
8371.29	51073.9	1112.75	12.5716		4958.72	2798.23	0.0965133	1.6882		FALSE
8374.6	51084	1261.75	14.255		5568.3	3166.63	0.109437	1.50398		FALSE
8377.45	51092.6	1385.75	15.6559		4059.33	2656.99	0.120192	2.06375		FALSE
8400.83	51163.4	4119.75	46.5441		637.995	94178.9	0.357323	13.1675		FALSE
8419.45	51219.6	1226.75	13.8596		3776.52	2406.57	0.106401	2.22942		FALSE
8422.83	51229.8	1204.75	13.611		6041.45	2994.93	0.104493	1.39417		FALSE
8425.67	51238.4	1142.75	12.9106		3971.43	2897.9	0.0991153	2.12157		FALSE
8428.83	51248	1085.75	12.2666		2125.56	5264.88	0.0941715	3.96545		FALSE
8435.44	51267.9	906.75	10.2443		5685.35	2782.58	0.0786461	1.48371		FALSE
8438.75	51277.9	814.75	9.20489		1919.13	6124.78	0.0706666	4.39718		FALSE
8448.72	51308	568.75	6.42563		6025.89	2640.76	0.04933	1.40207		FALSE
8455.13	51327.3	478.75	5.40882		5184.36	1446.04	0.0415239	1.63089		FALSE
8458.67	51338	429.75	4.85523		6276.21	814.25	0.0372739	1.34774		FALSE
8461.33	51346	435.75	4.92302		9282.4	1000.03	0.0377944	0.911545		FALSE
8464.65	51356	366.75	4.14347		5845.44	675.876	0.0318097	1.44808		FALSE
8467.56	51364.8	315.75	3.56728		4465.74	796.06	0.0273863	1.89612		FALSE
8474.22	51384.8	234.75	2.65216		6248.99	586.654	0.0203608	1.35609		FALSE
8480.58	51404	239.75	2.70865		10369.6	678.166	0.0207945	0.817835		FALSE
8483.24	51412	228.75	2.58437		6424.41	417.683	0.0198404	1.32047		FALSE
8489.89	51432	225.75	2.55048		8319.02	461.755	0.0195802	1.02054		FALSE
8493.17	51441.9	231.75	2.61827		6803.56	410.931	0.0201006	1.24834		FALSE
8495.88	51450	217.75	2.4601		7432.88	476.371	0.0188863	1.14301		FALSE
8499.2	51460	217.75	2.4601		7630.31	597.88	0.0188863	1.11387		FALSE
9014.03	52985.2	214.75	2.56767		4555.12	645.759	0.0186261	1.97888		FALSE
9017.26	52994.6	228.75	2.73506		5704.95	450.379	0.0198404	1.5806		FALSE
9019.78	53002	253.75	3.03397		4264.74	668.774	0.0220088	2.11496		FALSE
9023.89	53014	303.75	3.6318		3383.26	924.232	0.0263455	2.66722		FALSE
9027.64	53024.9	301.75	3.60788		6078.11	604.618	0.026172	1.48527		FALSE
9032.74	53039.8	353.75	4.22962		6056.67	1312.47	0.0306822	1.49137		FALSE
9039.88	53060.6	461.75	5.52093		2371.29	2046.13	0.0400494	3.81222		FALSE
9041.72	53066	478.75	5.72419		4414.67	1284.67	0.0415239	2.04811		FALSE
9051.33	53094	641.75	7.76642		10989.3	1656.38	0.0556616	0.823649		FALSE
9058.19	53114	928.75	11.2397		3879.91	5218.46	0.0805542	2.33464		FALSE
9062.27	53125.9	1093.75	13.2365		4572.13	3492.74	0.0948653	1.98207		FALSE
9065.2	53134.4	1106.75	13.3938		4857.02	3640.4	0.0959929	1.86641		FALSE
9067.79	53141.9	1012.75	12.2562		4871.81	2663.43	0.0878399	1.86128		FALSE
9070.74	53150.5	858.75	10.3925		5968.84	1691.98	0.0744828	1.51968		FALSE
9073.98	53160	765.75	9.26707		4836.63	2022.87	0.0664166	1.8761		FALSE
9078.06	53171.8	721.75	8.73458		4422.06	1937.64	0.0626003	2.0529		FALSE
9081.26	53181.1	713.75	8.63776		5016.1	1891.84	0.0619064	1.81042		FALSE
9083.64	53188.1	617.75	7.47598		4809.88	1218.97	0.0535799	1.88854		FALSE
9094.61	53220	341.75	4.13584		9804.16	1041.35	0.0296414	0.927628		FALSE
9098.06	53230	276.75	3.34921		7146.19	545.298	0.0240036	1.27313		FALSE
9101.09	53238.8	251.75	3.04666		3504.02	810.691	0.0218353	2.59733		FALSE
9118.02	53288	214.75	2.59889		8544.77	385.963	0.0186261	1.06709		FALSE
9511.64	54418.6	256.5	3.15968		6197.77	597.058	0.0222473	1.53469		FALSE
9515.16	54428.6	312.5	3.84952		5471.76	780.512	0.0271044	1.73896		FALSE
9518.68	54438.6	446.5	5.50019		6342.14	1342.91	0.0387267	1.50086		FALSE
9522.33	54449	602.5	7.42187		4960.65	1501.41	0.0522573	1.91958		FALSE
9525.11	54456.9	728.5	8.974		4853.24	2405.27	0.0631857	1.96263		FALSE
9528.31	54466	753.5	9.28196		4635.43	2009.38	0.0653541	2.05554		FALSE
9531.17	54474.1	633.5	7.80374		2432.98	3428.37	0.054946	3.91749		FALSE
10406.8	56906	216.25	2.95006		10641	504.254	0.0187562	0.97799		FALSE
10410.5	56916	240.25	3.27747		4163.59	654.653	0.0208379	2.50036		FALSE
10414.1	56926	254.25	3.46845		8014.5	645.28	0.0220521	1.29941		FALSE
10417.1	56934	245.25	3.34568		11133.4	582.869	0.0212715	0.935661		FALSE

## Sheet: ICDCsp0325-1_0_E1_1
Spectrum: ICDCsp0325-1\0_E1\1 1SLin, "Baseline subt." (D:\Data\BioTyperRealTimeProcessing\China CDC\20120521feiyanlianqiujun1\ICDCsp0325-1\0_E1\1)
m/z	time	Intens.	SN	Quality Fac.	Res.	Area	Rel. Intens.	FWHM	Chi^2	Bk. Peak
2210.44	26427.9	871	10.0641		475.576	4351.41	0.0855179	4.64792		FALSE
2937.99	30409.1	904	9.7802		771.698	3874.26	0.088758	3.80717		FALSE
2969.15	30567.9	298	3.224		2389.16	496.997	0.0292587	1.24276		FALSE
2970.35	30574	344	3.72167		3012.48	486.483	0.0337752	0.986013		FALSE
2972.62	30585.5	369	3.99214		4364.85	393.441	0.0362297	0.681035		FALSE
2977.11	30608.3	2067	22.3625		667.738	10794.7	0.202946	4.4585		FALSE
2983.32	30639.8	301	3.25646		2959.21	328.369	0.0295533	1.00814		FALSE
2985.3	30649.9	248	2.68306		3778.87	350.066	0.0243495	0.789999		FALSE
2986.87	30657.8	205	2.21786		4060.8	268.121	0.0201276	0.735538		FALSE
3024.51	30848	220	2.38106		4062.25	346.748	0.0216004	0.744539		FALSE
3307.23	32240	258	2.78304		2981.33	334.094	0.0253314	1.10931		FALSE
3309.3	32250	314	3.38711		2602.59	455.378	0.0308297	1.27154		FALSE
3311.37	32259.9	323	3.4842		3560.75	444.715	0.0317133	0.929963		FALSE
3313.87	32272	331	3.57049		2891.37	480.269	0.0324988	1.14613		FALSE
3315.12	32278	297	3.20374		2676.35	350.802	0.0291605	1.23867		FALSE
3321.13	32306.9	1252	13.5053		1111.73	4600.81	0.122926	2.98735		FALSE
3326.77	32334	364	3.91523		3916.47	518.945	0.0357388	0.84943		FALSE
3328.85	32344	315	3.38818		3828.65	436.515	0.0309278	0.869457		FALSE
3330.7	32352.8	251	2.69979		3060.9	364.841	0.0246441	1.08814		FALSE
3332.72	32362.5	253	2.7213		3777.66	271.374	0.0248405	0.882218		FALSE
3334.67	32371.9	198	2.12971		2993.34	260.508	0.0194404	1.11403		FALSE
3355.15	32470	203	2.18349		2677.57	297.554	0.0199313	1.25306		FALSE
3356.71	32477.4	197	2.11896		2532.34	298.779	0.0193422	1.32554		FALSE
3358.92	32488	216	2.32332		2350.38	234.922	0.0212077	1.4291		FALSE
3361	32497.9	269	2.8934		2837.1	367.526	0.0264114	1.18466		FALSE
3363.09	32507.9	347	3.73238		3212.67	481.477	0.0340697	1.04682		FALSE
3364.35	32513.9	336	3.61406		2242.04	525.218	0.0329897	1.50058		FALSE
3366.64	32524.8	302	3.24835		3384.04	363.559	0.0296514	0.994856		FALSE
3368.35	32533	329	3.53877		2926.93	507.651	0.0323024	1.15081		FALSE
3377.56	32577	2211	23.7818		729.984	13064.5	0.217084	4.6269		FALSE
3390.38	32638	254	2.73206		4229.27	301.604	0.0249386	0.801646		FALSE
3391.64	32644	245	2.63525		2892.26	508.626	0.024055	1.17266		FALSE
3394.58	32658	197	2.11896		6601.86	217.706	0.0193422	0.514185		FALSE
3432.95	32839.8	244	2.6245		3787.8	307.83	0.0239568	0.906318		FALSE
3434.84	32848.8	261	2.80735		3228.91	383.772	0.0256259	1.06378		FALSE
3436.76	32857.9	233	2.49021		3202.81	333.993	0.0228768	1.07304		FALSE
3438.88	32867.9	206	2.20164		3698.69	277.732	0.0202258	0.929757		FALSE
3442.87	32886.7	266	2.8429		3185.68	394.484	0.0261168	1.08073		FALSE
3444.88	32896.2	407	4.34985		2622.67	735.574	0.0399607	1.3135		FALSE
3446.49	32903.8	350	3.74066		2398.84	520.125	0.0343643	1.43673		FALSE
3450.76	32924	193	2.06271		2946.39	284.848	0.0189494	1.17118		FALSE
3469.06	33010.1	266	2.8429		992.367	959.892	0.0261168	3.49574		FALSE
3984.88	35352	194.5	2.03002		4808.93	282.155	0.0190967	0.828641		FALSE
3987.14	35361.9	255.5	2.66668		3459.56	401.309	0.0250859	1.1525		FALSE
3989.15	35370.7	337.5	3.52252		4883.4	524.199	0.033137	0.816879		FALSE
3995.69	35399.4	3891.5	40.616		847.911	21702.7	0.382081	4.71239		FALSE
4002	35427	729.5	7.61386		4334.29	1241.25	0.0716249	0.923334		FALSE
4004.03	35435.9	672.5	7.01895		4548.99	1345.76	0.0660285	0.880202		FALSE
4006.32	35445.9	524.5	5.47426		3893.51	867.141	0.0514973	1.02897		FALSE
4008.61	35456	477.5	4.98371		5857.84	762.429	0.0468827	0.684316		FALSE
4010.63	35464.8	415.5	4.33661		3862.41	544.565	0.0407953	1.03837		FALSE
4012.7	35473.8	352.5	3.67908		3454.02	707.568	0.0346097	1.16175		FALSE
4015.01	35484	296.5	3.0946		7492.01	456.747	0.0291114	0.535906		FALSE
4016.85	35492	294.5	3.07373		4602.81	399.457	0.0289151	0.872693		FALSE
4019.14	35502	199.5	2.0822		4878.22	277.286	0.0195876	0.823895		FALSE
4203.36	36298	226.75	2.34165		4504.1	361.481	0.0222631	0.933231		FALSE
4207.39	36315.2	401.25	4.14372		1569.78	1201.68	0.0393962	2.68024		FALSE
4214.41	36345.1	3720	38.4166		863.817	23952.8	0.365243	4.87882		FALSE
4222.57	36379.9	629	6.4957		4789.22	1082.48	0.0617575	0.881681		FALSE
4224.56	36388.4	541	5.58692		1544.07	2158.4	0.0531173	2.736		FALSE
4231.5	36418	212	2.18933		5754.13	320.249	0.0208149	0.735385		FALSE
4389.81	37086	226	2.32742		3285.24	338.636	0.0221895	1.33622		FALSE
4391.89	37094.7	225	2.31713		2910.5	403.264	0.0220913	1.50898		FALSE
4394.12	37104	199	2.04937		4332.92	347.474	0.0195385	1.01412		FALSE
4411.82	37177.9	861	8.85224		680.786	6212.79	0.0845361	6.48048		FALSE
4423.7	37227.4	10185	104.716		616.984	91338.5	1	7.16988		FALSE
4436.29	37279.8	982	10.0963		3152.86	1371.94	0.0964163	1.40707		FALSE
4438.24	37287.9	1162	11.9469		3053.54	2118.34	0.114089	1.45347		FALSE
4440.17	37296	1239	12.7386		4861.79	2256.23	0.121649	0.91328		FALSE
4442.56	37305.9	1207	12.4096		4108.71	1690.73	0.118508	1.08125		FALSE
4444.61	37314.4	1168	12.0086		3210	2614.41	0.114678	1.38461		FALSE
4446.89	37323.9	1026	10.5487		4995.58	2153.73	0.100736	0.890166		FALSE
4448.98	37332.6	727	7.47454		3951.47	1293.89	0.0713795	1.1259		FALSE
4451.57	37343.3	561	5.76784		5760.41	941.309	0.055081	0.772787		FALSE
4453.65	37352	488	5.0173		3312.73	649.886	0.0479136	1.34441		FALSE
4455.77	37360.8	418	4.2976		4340.03	711.286	0.0410407	1.02667		FALSE
4458.43	37371.8	405	4.16395		4193.53	660.723	0.0397644	1.06317		FALSE
4460.41	37380	391	4.02001		4455.26	671.445	0.0383898	1.00116		FALSE
4462.82	37390	362	3.72185		3170.04	495.014	0.0355425	1.40781		FALSE
4464.75	37398	382	3.92747		4199.87	662.638	0.0375061	1.06307		FALSE
4467.6	37409.8	335	3.44425		5097.47	446.581	0.0328915	0.876434		FALSE
4469.54	37417.9	307	3.15637		3260.87	515.334	0.0301424	1.37066		FALSE
4471.68	37426.7	217	2.23105		4130.08	297.442	0.0213058	1.08271		FALSE
4481.16	37466	213	2.18993		5280.64	344.303	0.0209131	0.848602		FALSE
4483.57	37475.9	237	2.43668		4975.31	385.925	0.0232695	0.901163		FALSE
4485.7	37484.8	219	2.25161		4557.23	377.066	0.0215022	0.984304		FALSE
4487.93	37494	231	2.37499		6856.6	291.638	0.0226804	0.654542		FALSE
4495.67	37526	209	2.1488		4835.16	264.66	0.0205204	0.929787		FALSE
4497.61	37534	206	2.11796		4804.94	356.55	0.0202258	0.936039		FALSE
4500.5	37545.9	221	2.27218		4028.57	380.712	0.0216986	1.11715		FALSE
4502.45	37554	259	2.66287		5679.96	328.986	0.0254296	0.792691		FALSE
4504.87	37564	256	2.63202		4340.94	432.108	0.025135	1.03776		FALSE
4507.28	37573.9	282	2.89934		4908.24	371.132	0.0276878	0.91831		FALSE
4509.69	37583.9	335	3.44425		3495.47	591.002	0.0328915	1.29015		FALSE
4516.22	37610.8	497	5.10983		3022.77	830.507	0.0487973	1.49407		FALSE
4518.57	37620.5	654	6.724		3003.88	1145.65	0.0642121	1.50424		FALSE
4520.37	37627.9	715	7.35116		4932.12	1002.7	0.0702013	0.916516		FALSE
4523.29	37639.9	838	8.61577		3234.92	1900.38	0.0822779	1.39827		FALSE
4530.43	37669.3	2487	25.515		1019.03	17972	0.244183	4.44582		FALSE
4538.66	37703.2	3078	31.5783		958.527	20194.9	0.302209	4.73504		FALSE
4545.67	37732	1040	10.6697		4878.83	1449.64	0.102111	0.931713		FALSE
4550.05	37750	718	7.36621		5109.71	1239.46	0.0704958	0.89047		FALSE
4555.38	37771.9	444	4.55515		3442.8	621.96	0.0435935	1.32316		FALSE
4556.87	37778	404	4.14478		4452.58	736.858	0.0396662	1.02342		FALSE
4559.45	37788.6	399	4.09348		3465.73	715.496	0.0391753	1.31558		FALSE
4561.73	37797.9	335	3.43688		4426.09	441.217	0.0328915	1.03065		FALSE
4566.13	37816	265	2.71873		3426.68	359.291	0.0260187	1.33252		FALSE
4568.55	37825.9	298	3.05728		3557.02	487.781	0.0292587	1.28438		FALSE
4571.01	37836	259	2.65717		5427.86	388.601	0.0254296	0.842139		FALSE
4573.43	37845.9	206	2.11343		5132.79	258.137	0.0202258	0.891022		FALSE
4681	38284	310.625	3.19789		5690.12	489.07	0.0304983	0.822654		FALSE
4682.63	38290.6	278.625	2.86845		3070.97	576.116	0.0273564	1.5248		FALSE
4750.38	38563.9	241.625	2.48753		3631.09	319.61	0.0237236	1.30825		FALSE
4752.58	38572.7	355.625	3.66116		3781.42	623.255	0.0349165	1.25682		FALSE
4762.17	38611.3	3495.62	35.9875		983.538	23518.4	0.343213	4.84188		FALSE
4770.77	38645.8	617.625	6.35845		1815.46	2202.79	0.0606406	2.62787		FALSE
4774.91	38662.4	320.625	3.30084		3913.37	540.383	0.0314801	1.22015		FALSE
4777.47	38672.6	221.625	2.28163		4333.75	373.688	0.0217599	1.10239		FALSE
4779.8	38682	220.625	2.27134		7157.68	366.332	0.0216618	0.667787		FALSE
4782.29	38692	225.625	2.32281		4773.68	278.382	0.0221527	1.0018		FALSE
4964.71	39416	220	2.299		4328.55	302.696	0.0216004	1.14697		FALSE
4967.25	39426	262	2.7379		3328.89	576.546	0.0257241	1.49216		FALSE
4969.73	39435.7	340	3.553		7663.46	602.033	0.0333824	0.648497		FALSE
4974.86	39455.8	1013	10.5858		991.706	6967.24	0.09946	5.01646		FALSE
4981.99	39483.8	439	4.58755		4117.19	637.205	0.0431026	1.21005		FALSE
4984.55	39493.9	408	4.2636		3583.75	774.837	0.0400589	1.39088		FALSE
4986.11	39500	413	4.31585		7148.23	604.427	0.0405498	0.69753		FALSE
4991.16	39519.8	738	7.7121		1014.69	4590.58	0.0724595	4.91892		FALSE
4998.35	39548	541	5.65345		6941.84	792.153	0.0531173	0.720032		FALSE
5001.6	39560.7	571	5.96695		4562.54	845.809	0.0560628	1.09623		FALSE
5007.26	39582.9	1005	10.5022		1237.44	6474.31	0.0986745	4.04646		FALSE
5012.63	39603.9	691	7.22095		6439.77	1329.99	0.0678449	0.778387		FALSE
5014.69	39612	662	6.9179		6316.42	665.735	0.0649975	0.793914		FALSE
5016.22	39618	718	7.5031		3379.32	1382.25	0.0704958	1.48439		FALSE
5018.91	39628.5	588	6.1446		3416.81	1138.81	0.057732	1.46889		FALSE
5023.88	39647.9	440	4.598		4235.94	626.279	0.0432008	1.18601		FALSE
5026.64	39658.7	430	4.4935		3853.5	807.371	0.0422189	1.30443		FALSE
5028.66	39666.6	392	4.0964		3468.92	743.935	0.038488	1.44963		FALSE
5031.06	39676	413	4.31585		4287.61	594.468	0.0405498	1.17339		FALSE
5033.61	39685.9	413	4.31585		4064.18	777.716	0.0405498	1.23853		FALSE
5036.18	39696	405	4.23225		5884.29	588.403	0.0397644	0.855868		FALSE
5038.71	39705.9	479	5.00555		3582.07	938.621	0.0470299	1.40665		FALSE
5048.15	39742.7	1439	15.0375		1014.56	10735.8	0.141286	4.9757		FALSE
5062.85	39800	293	3.06229		4857.57	533.813	0.0287678	1.04226		FALSE
5065.58	39810.6	235	2.4561		5008.02	347.376	0.0230731	1.01149		FALSE
5186.35	40277.9	216	2.25752		4981.76	343.468	0.0212077	1.04107		FALSE
5188.61	40286.6	206	2.15301		3703.43	293.065	0.0202258	1.40103		FALSE
5191.03	40296	213	2.22617		3060.98	389.093	0.0209131	1.69587		FALSE
5193.64	40306	286	3.03554		6937.45	368.891	0.0280805	0.748637		FALSE
5198.83	40326	409	4.34104		5435.12	773.457	0.0401571	0.956526		FALSE
5205.19	40350.4	2241	23.7855		1094.55	15842.7	0.220029	4.75556		FALSE
5214.11	40384.6	605	6.42134		2243.23	2970.98	0.0594011	2.32437		FALSE
5222.76	40417.8	264	2.80204		4709.59	510.238	0.0259205	1.10896		FALSE
5224.86	40425.9	230	2.44117		3789.94	445.826	0.0225822	1.37861		FALSE
5226.97	40433.9	204	2.16521		4206.04	286.516	0.0200295	1.24273		FALSE
5267.22	40587.9	218	2.31381		1705.1	716.924	0.021404	3.08909		FALSE
5269.08	40595	266	2.82327		3426.89	511.594	0.0261168	1.53757		FALSE
5271.43	40604	231	2.45179		4445.1	385.512	0.0226804	1.1859		FALSE
5276.68	40624	219	2.32442		4778.15	345.303	0.0215022	1.10433		FALSE
5279.29	40633.9	212	2.25012		3850.68	376.67	0.0208149	1.371		FALSE
5281.65	40642.9	189	2.00601		3678.36	340.574	0.0185567	1.43587		FALSE
5286.65	40662	195	2.06969		2853.35	294.838	0.0191458	1.85278		FALSE
5289.27	40672	222	2.35626		3366.57	449.798	0.0217968	1.57112		FALSE
5292.14	40682.9	338	3.58746		3761.24	642.893	0.0331861	1.40702		FALSE
5296.83	40700.8	691	7.33413		1208.35	4094.24	0.0678449	4.38352		FALSE
5301.35	40718	427	4.53209		5210.3	809.416	0.0419244	1.01748		FALSE
5304.49	40729.9	399	4.2349		4009.03	778.31	0.0391753	1.32314		FALSE
5307.41	40741	428	4.5427		3891.21	630.424	0.0420226	1.36395		FALSE
5312.64	40760.9	1282	13.6069		1127.49	8508.65	0.125871	4.71193		FALSE
5319.05	40785.3	462	4.90357		4940.47	882.289	0.0453608	1.07663		FALSE
5321.48	40794.5	411	4.36227		4472.12	749.408	0.0403535	1.18992		FALSE
5323.96	40803.9	293	3.10984		4231.26	532.353	0.0287678	1.25824		FALSE
5861.52	42796.2	315	3.4449		1632.03	1676.35	0.0309278	3.59156		FALSE
5866.99	42816	287	3.13868		3308.22	438.058	0.0281787	1.77346		FALSE
5869.75	42826	354	3.87141		7182.15	676.332	0.034757	0.81727		FALSE
5878.65	42858.2	5659	61.8878		868.112	46080.2	0.555621	6.77177		FALSE
5900.6	42937.4	843	9.2192		853.998	9530.6	0.0827688	6.90938		FALSE
5901.3	42939.9	851	9.30669		2789.79	3711.37	0.0835542	2.11532		FALSE
5906.86	42960	647	7.07571		8017.28	707.274	0.0635248	0.736766		FALSE
5911.02	42975	714	7.81746		3573.76	2188.8	0.0701031	1.65401		FALSE
5913.51	42983.9	866	9.48168		3734.96	2255.81	0.085027	1.58328		FALSE
5919.05	43003.9	754	8.25541		8259.17	1223.36	0.0740304	0.716664		FALSE
5921.28	43012	773	8.46344		4958.55	1612.96	0.0758959	1.19416		FALSE
5924.06	43022	853	9.33935		5652.19	1706.44	0.0837506	1.0481		FALSE
5926.46	43030.6	838	9.17511		4779.68	1348.77	0.0822779	1.23993		FALSE
5929.06	43039.9	868	9.50358		3694.98	1838.42	0.0852234	1.60463		FALSE
5932.01	43050.6	905	9.90868		3978.89	1920.34	0.0888562	1.49087		FALSE
5942.56	43088.5	2574	28.1823		842.925	28730.7	0.252725	7.04993		FALSE
5956.89	43140	7673	84.0103		846.112	73457.2	0.753363	7.04031		FALSE
5969.66	43185.8	1268	13.8831		5089.47	2074.04	0.124497	1.17294		FALSE
5972.22	43195	1306	14.2992		4113.84	2826.97	0.128228	1.45174		FALSE
5974.36	43202.7	1302	14.2554		3362.42	2837.59	0.127835	1.7768		FALSE
5977.65	43214.5	1218	13.3357		4248.11	2619.16	0.119588	1.40713		FALSE
5979.9	43222.5	1122	12.2846		4402.4	2323.27	0.110162	1.35833		FALSE
5982.53	43231.9	945	10.3466		3818.44	1943.25	0.0927835	1.56675		FALSE
5985.1	43241.1	756	8.27731		3522.49	1198.61	0.0742268	1.69911		FALSE
5987.56	43250	598	6.5474		4106.64	1226.01	0.0587138	1.45802		FALSE
5990.35	43260	506	5.5401		4940.88	995.611	0.0496809	1.21241		FALSE
5993.15	43270	480	5.25544		7424.2	715.36	0.0471281	0.807246		FALSE
5995.93	43279.9	433	4.74084		6055.75	849.628	0.0425135	0.990122		FALSE
5998.69	43289.8	405	4.43427		4021.38	835.541	0.0397644	1.4917		FALSE
6000.95	43297.9	344	3.7664		4859.28	544.734	0.0337752	1.23495		FALSE
6003.38	43306.6	289	3.16421		4859.45	463.676	0.0283751	1.2354		FALSE
6006.57	43318	251	2.74815		5881.24	379.896	0.0246441	1.02131		FALSE
6009.12	43327.1	199	2.17882		3358.13	425.923	0.0195385	1.78943		FALSE
6271.44	44254.8	830	9.32142		1261.68	5198.21	0.0814924	4.97071		FALSE
6511	45085.2	269.625	3.10566		2615.47	891.025	0.0264728	2.48942		FALSE
6512.93	45091.9	288.625	3.34595		2291.46	988.342	0.0283382	2.84227		FALSE
6600.02	45389.9	211.625	2.45331		4704.47	417.682	0.0207781	1.40293		FALSE
6602.72	45399.1	243.625	2.82428		5324.19	520.278	0.02392	1.24014		FALSE
6605.32	45408	258.625	2.99817		6053.99	657.43	0.0253927	1.09107		FALSE
6608.8	45419.8	269.625	3.12569		3771.3	612.109	0.0264728	1.75239		FALSE
6619.94	45457.8	866.625	10.0465		1486.8	5606.34	0.0850884	4.45248		FALSE
6622.3	45465.9	796.625	9.23505		5002.22	1788.69	0.0782155	1.32387		FALSE
6625.27	45476	722.625	8.37719		5820.97	1581.96	0.0709499	1.13817		FALSE
6628.21	45486	649.625	7.53092		3781.14	1464.67	0.0637825	1.75296		FALSE
6634.08	45505.9	577.625	6.69625		6961.46	978.483	0.0567133	0.952973		FALSE
6644.7	45542.1	2564.62	29.731		820.606	27018.5	0.251804	8.09732		FALSE
6657.62	45586	388.625	4.50522		4555.98	817.511	0.0381566	1.46129		FALSE
6661.15	45597.9	319.625	3.70532		6942.18	527.013	0.0313819	0.959518		FALSE
6663.51	45606	323.625	3.7517		4825.53	716.196	0.0317747	1.38089		FALSE
6666.67	45616.7	353.625	4.09948		4860.69	764.176	0.0347202	1.37155		FALSE
6669.18	45625.2	346.625	4.05173		4088.97	759.916	0.0340329	1.63102		FALSE
6672.35	45636	324.625	3.79457		8488.21	636.625	0.0318729	0.786073		FALSE
6675.25	45645.8	263.625	3.08154		6236.96	525.256	0.0258837	1.07027		FALSE
6677.66	45654	241.625	2.82438		5971.83	372.431	0.0237236	1.11819		FALSE
6680.6	45664	187.625	2.19317		4183.3	388.616	0.0184217	1.59697		FALSE
6683.56	45674	174.625	2.04121		4187.38	275.011	0.0171453	1.59612		FALSE
6707.74	45755.9	192.625	2.25161		3535.92	417.26	0.0189126	1.89703		FALSE
6710.32	45764.6	240.625	2.81269		4951.58	497.463	0.0236254	1.35519		FALSE
6712.5	45772	247.625	2.89451		3847.58	415.974	0.0243127	1.74461		FALSE
6715.43	45781.9	276.625	3.2335		3337.94	571.307	0.02716	2.01185		FALSE
6718.06	45790.8	261.625	3.05816		3963.5	580.346	0.0256873	1.69498		FALSE
6720.97	45800.6	261.625	3.05816		4101.03	441.301	0.0256873	1.63885		FALSE
6723.74	45810	315.625	3.68937		4501.62	608.983	0.0309892	1.49362		FALSE
6726.68	45819.9	307.625	3.59586		4629.26	621.796	0.0302037	1.45308		FALSE
6729.34	45828.9	312.625	3.6543		4345.68	527.934	0.0306946	1.54851		FALSE
6732.58	45839.9	344.625	4.02835		4081.54	719.47	0.0338365	1.64952		FALSE
6735.22	45848.8	413.625	4.8349		4640.36	876.882	0.0406112	1.45144		FALSE
6737.92	45857.9	594.625	6.95063		4596.44	1220.93	0.0583824	1.4659		FALSE
6740.9	45867.9	727.625	8.50528		5688.38	1542.76	0.0714408	1.18503		FALSE
6743.59	45877	759.625	8.87933		4241.63	1746.16	0.0745827	1.58986		FALSE
6746.24	45886	854.625	9.98979		6818.56	1444.16	0.0839102	0.989394		FALSE
6757.18	45922.9	4274.62	49.9665		871.21	45280.9	0.419698	7.75609		FALSE
6771.76	45972	559.625	6.54151		10715.7	949.37	0.054946	0.631947		FALSE
6774.41	45980.9	567.625	6.63502		3094.38	1603.94	0.0557315	2.18926		FALSE
6777.11	45990	587.625	6.8688		3915.71	1328.29	0.0576951	1.73075		FALSE
6780.07	46000	540.625	6.31942		1971.5	2528.58	0.0530805	3.43904		FALSE
6791.35	46037.9	318.625	3.72444		4238.14	861.27	0.0312838	1.60244		FALSE
6797.91	46060	232.625	2.71918		4363.26	398.062	0.02284	1.55799		FALSE
6799.7	46066	239.625	2.801		3497.63	525.092	0.0235272	1.94409		FALSE
6802.88	46076.7	212.625	2.48539		4178.18	466.132	0.0208763	1.62819		FALSE
6809.2	46097.9	188.625	2.20485		6513.61	375.736	0.0185199	1.04538		FALSE
6864.11	46281.9	218.625	2.6245		4869.34	412.416	0.0214654	1.40966		FALSE
6867.1	46292	292.625	3.51284		6131.16	537.93	0.028731	1.12003		FALSE
6870.05	46301.8	301.625	3.62088		5092.08	645.657	0.0296146	1.34916		FALSE
6872.47	46309.9	374.625	4.49721		3735.77	817.506	0.036782	1.83964		FALSE
6877.28	46326	315.625	3.78894		4211.78	705.737	0.0309892	1.63287		FALSE
6883.26	46346	323.625	3.88498		4859.64	548.734	0.0317747	1.41641		FALSE
6886.08	46355.4	352.625	4.23311		5924.58	588.802	0.034622	1.16229		FALSE
6893.53	46380.3	1475.62	17.7143		1049.29	12520.8	0.144882	6.56973		FALSE
6901.84	46408	395.625	4.74931		6239.1	616.493	0.0388439	1.10622		FALSE
6904.83	46418	295.625	3.54885		3628.64	584.063	0.0290255	1.90287		FALSE
6907.82	46427.9	318.625	3.82496		6374.85	495.505	0.0312838	1.08361		FALSE
6910.24	46436	345.625	4.14908		6009.71	650.63	0.0339347	1.14984		FALSE
6913.24	46446	344.625	4.13708		7296.8	591.781	0.0338365	0.947435		FALSE
6916.23	46455.9	297.625	3.57286		6898.04	542.21	0.0292219	1.00264		FALSE
6919.22	46465.9	275.625	3.30876		5894.83	493.317	0.0270619	1.17378		FALSE
6921.88	46474.8	223.625	2.68452		5934.78	351.918	0.0219563	1.16632		FALSE
6924.64	46484	216.625	2.60049		9088.44	363.236	0.021269	0.761917		FALSE
6927.64	46494	225.625	2.70853		7905.45	364.782	0.0221527	0.876312		FALSE
6930.64	46504	187.625	2.25236		7690.6	266.748	0.0184217	0.901183		FALSE
6933.06	46512	166.625	2.00026		3434.48	352.742	0.0163598	2.01866		FALSE
7493.75	48342	204	2.59539		8700.2	412.467	0.0200295	0.861331		FALSE
7500	48362	271	3.44779		6036.71	713.023	0.0266078	1.2424		FALSE
7503.33	48372.6	324	4.12208		5657.54	899.634	0.0318115	1.32625		FALSE
7511.76	48399.6	779	9.91081		1732.77	4845.05	0.076485	4.33511		FALSE
7514.08	48407	720	9.16019		4856.05	1643.79	0.0706922	1.54737		FALSE
7516.88	48416	540	6.87014		8125.84	1213.06	0.0530191	0.925058		FALSE
7520.14	48426.4	422	5.36889		4289.53	986.499	0.0414335	1.75314		FALSE
7523.31	48436.5	325	4.13481		4412.67	749.827	0.0319097	1.70493		FALSE
7525.65	48444	277	3.52413		4639.83	631.397	0.0271969	1.62197		FALSE
7531.54	48462.8	191	2.42999		5748.47	340.758	0.0187531	1.31018		FALSE
7534.06	48470.8	159	2.02287		4121.01	442.323	0.0156112	1.82821		FALSE
7960.71	49814.5	167	2.19484		4281.64	390.288	0.0163967	1.85927		FALSE
7963.13	49822	227	2.98341		6480.44	389.248	0.0222877	1.2288		FALSE
7966.35	49832	282	3.70626		4115.38	612.524	0.0276878	1.93575		FALSE
7969.55	49841.9	406	5.33596		6589.82	692.305	0.0398625	1.20937		FALSE
7972.4	49850.8	525	6.89995		6071.55	1136.64	0.0515464	1.31308		FALSE
7975.37	49860	654	8.59537		7128.45	1435.9	0.0642121	1.11881		FALSE
7978.55	49869.8	718	9.4365		6104.51	1628.74	0.0704958	1.30699		FALSE
7981.77	49879.9	789	10.6512		6613.11	1405.25	0.0774669	1.20696		FALSE
7992.03	49911.7	3929	53.0401		825.042	47045.3	0.385763	9.68681		FALSE
8006.32	49956	596	8.04579		4769.27	1474.97	0.0585174	1.67873		FALSE
8010.2	49968	587	7.9243		7970.67	1376.07	0.0576338	1.00496		FALSE
8012.78	49976	553	7.46531		7002.46	1336.37	0.0542955	1.14428		FALSE
8016.01	49986	566	7.6408		7043.04	1656.8	0.0555719	1.13815		FALSE
8019.2	49995.8	525	7.08732		2361.55	2300.37	0.0515464	3.39574		FALSE
8024.63	50012.6	362	4.88687		6098.39	843.39	0.0355425	1.31586		FALSE
8027.3	50020.9	289	3.9014		5383.33	700.061	0.0283751	1.49114		FALSE
8030.83	50031.8	238	3.21292		3401.4	567.311	0.0233677	2.36104		FALSE
8033.69	50040.7	215	2.90243		4341.6	514.161	0.0211095	1.8504		FALSE
8036.7	50050	206	2.78093		6661.28	360.231	0.0202258	1.20648		FALSE
8039.91	50059.9	162	2.18694		4938.05	369.334	0.0159057	1.62816		FALSE
8067.47	50145	152	2.05195		3595.19	427.494	0.0149239	2.24396		FALSE
8384.49	51113.9	155	2.13561		5327.91	307.089	0.0152185	1.57369		FALSE
8387.38	51122.7	165	2.2734		6079.68	359.924	0.0162003	1.37958		FALSE
8390.46	51132	187	2.57651		8668.9	313.778	0.0183603	0.967881		FALSE
8393.74	51141.9	201	2.76941		5850.18	428.92	0.0197349	1.43478		FALSE
8397.07	51152	236	3.25164		7129.79	387.53	0.0231713	1.17774		FALSE
8399.9	51160.5	240	3.30676		6493.94	693.288	0.0235641	1.2935		FALSE
8403.27	51170.7	269	3.70632		6049.86	512.194	0.0264114	1.389		FALSE
8411.94	51197	508	6.9993		1888.98	3211.2	0.0498773	4.45317		FALSE
8414.56	51204.9	568	7.82599		6154.62	1415.73	0.0557683	1.36719		FALSE
8429.82	51251	2533	34.9001		816.684	34813.7	0.248699	10.322		FALSE
8443.21	51291.4	446	6.14506		5328.93	836.639	0.0437899	1.58441		FALSE
8446.71	51301.9	352	4.84991		4094.02	1079.27	0.0345606	2.06318		FALSE
8450.05	51312	340	4.68457		7206.8	613.857	0.0333824	1.17251		FALSE
8453.34	51321.9	299	4.11967		5065.05	736.038	0.0293569	1.66895		FALSE
8456.02	51330	287	3.95433		7510.16	654.788	0.0281787	1.12594		FALSE
8462.65	51350	215	2.9623		11678.8	478.539	0.0211095	0.724619		FALSE
8469.96	51372	167	2.30095		5290.91	438.138	0.0163967	1.60085		FALSE
9014.3	52986	156	2.29993		9355.6	305.602	0.0153166	0.963518		FALSE
9017.72	52996	158	2.32942		8935.74	263.601	0.015513	1.00917		FALSE
9027.32	53024	204	3.0076		5187.67	523.981	0.0200295	1.74015		FALSE
9035.17	53046.9	264	3.89219		2365.87	1114.56	0.0259205	3.81896		FALSE
9038.56	53056.8	298	4.39346		3738.93	933.475	0.0292587	2.41742		FALSE
9045.13	53075.9	378	5.6081		6123.41	943.801	0.0371134	1.47714		FALSE
9048.57	53086	384	5.69712		4024.72	1227.08	0.0377025	2.24825		FALSE
9052	53096	421	6.24606		7622.69	816.751	0.0413353	1.18751		FALSE
9055.4	53105.9	522	7.74452		5355.29	1330.38	0.0512518	1.69093		FALSE
9061.6	53123.9	829	12.2992		2306.86	4314.41	0.0813942	3.92811		FALSE
9063.9	53130.6	809	12.0025		3721.04	2652.11	0.0794305	2.43585		FALSE
9067.8	53142	708	10.5041		11781.8	948.097	0.069514	0.769646		FALSE
9070.2	53149	638	9.46552		5319.5	1300.71	0.0626411	1.70508		FALSE
9074.64	53161.9	716	10.6228		6259.6	2277.92	0.0702995	1.44972		FALSE
9077.2	53169.3	788	11.691		5394.64	2052.84	0.0773687	1.68263		FALSE
9079.75	53176.7	766	11.3646		1742.36	5329.77	0.0752086	5.21116		FALSE
9089.54	53205.2	301	4.46571		4316.06	593.546	0.0295533	2.10598		FALSE
9092.85	53214.8	230	3.41234		5363.31	588.641	0.0225822	1.69538		FALSE
9096.68	53226	229	3.3975		8561.55	421.122	0.022484	1.0625		FALSE
9098.96	53232.6	198	2.93758		4331	518.613	0.0194404	2.10089		FALSE
9103.56	53246	185	2.74471		4515.9	481.54	0.018164	2.01589		FALSE
9105.63	53252	165	2.44798		9390.09	412.017	0.0162003	0.969706		FALSE
9496.65	54376	133	2.00103		13507.8	166.389	0.0130584	0.70305		FALSE
9500.16	54386	139	2.09131		9599.46	321.233	0.0136475	0.989656		FALSE
9506.49	54404	221	3.32503		11288.8	644.43	0.0216986	0.842118		FALSE
9509.7	54413.1	235	3.53566		6292.46	614.125	0.0230731	1.51128		FALSE
9525.14	54457	1212	18.235		811.898	18514.3	0.118999	11.7319		FALSE
9546.36	54517.2	172	2.5878		7863.76	343.894	0.0168876	1.21397		FALSE
9549.38	54525.8	149	2.24176		3458.37	476.922	0.0146294	2.76123		FALSE
10097.8	56059.8	134	2.10524		4857.5	349.762	0.0131566	2.0788		FALSE
10101.2	56069.2	131	2.05811		5620.09	327.525	0.0128621	1.79733		FALSE
10403.1	56896	134	2.17993		12085.4	374.165	0.0131566	0.860796		FALSE
10406.8	56906	164	2.66797		10518.6	315.979	0.0161021	0.989372		FALSE
10410.4	56916	194	3.15602		5091.13	496.67	0.0190476	2.04482		FALSE
10413.4	56924	182	2.9608		10406.3	459.653	0.0178694	1.00068		FALSE

## Sheet: ICDCsp0328-1_0_F1_1
Spectrum: ICDCsp0328-1\0_F1\1 1SLin, "Baseline subt." (D:\Data\BioTyperRealTimeProcessing\China CDC\20120521feiyanlianqiujun1\ICDCsp0328-1\0_F1\1)
m/z	time	Intens.	SN	Quality Fac.	Res.	Area	Rel. Intens.	FWHM	Chi^2	Bk. Peak
2210.11	26426	857	6.73258		1133.03	2098.89	0.0791129	1.95062		FALSE
2210.89	26430.5	891	6.99968		1020.03	2775.6	0.0822515	2.16748		FALSE
2215.71	26458.9	262	2.05827		3022.01	316.244	0.0241862	0.733189		FALSE
2633.07	28808.5	569.75	4.38122		665.338	3238.2	0.0525957	3.9575		FALSE
2638.18	28836	275.75	2.12044		4436.92	280.017	0.0254555	0.594596		FALSE
2639.66	28844	281.75	2.16658		1991.07	391.571	0.0260094	1.32575		FALSE
2641.82	28855.6	284.75	2.18965		1947.3	491.209	0.0262863	1.35666		FALSE
2645.58	28875.9	416.75	3.20469		3072.12	527.725	0.0384717	0.861157		FALSE
2647.21	28884.6	511.75	3.93521		3112.72	683.515	0.0472416	0.850447		FALSE
2648.57	28892	462.75	3.55842		2529.22	632.157	0.0427182	1.04719		FALSE
2652.65	28913.9	261.75	2.01278		2897.79	267.516	0.0241631	0.915405		FALSE
2654.5	28923.9	272.75	2.09737		3022.28	346.567	0.0251786	0.878312		FALSE
2938.75	30413	1301.88	9.73874		680.908	6694.94	0.120181	4.31593		FALSE
2970.74	30576	286.125	2.14037		5020.23	380.316	0.0264133	0.591755		FALSE
2977.43	30609.9	2259.12	16.8995		644.922	13318.4	0.208548	4.61673		FALSE
2984.32	30644.9	528.125	3.95066		3158.85	791.711	0.0487532	0.94475		FALSE
2986.11	30653.9	494.125	3.69633		3765.23	655.739	0.0456145	0.793074		FALSE
2988.08	30663.9	354.125	2.64905		3678.82	457.574	0.0326906	0.812238		FALSE
3023.32	30842	279.125	2.08634		4635.26	448.061	0.0257671	0.652245		FALSE
3025.02	30850.6	281.125	2.10129		3457.72	396.571	0.0259517	0.87486		FALSE
3135.33	31401	281.875	2.09347		2643.31	472.269	0.0260209	1.18614		FALSE
3137.12	31409.9	269.625	2.00249		3569.95	343.318	0.0248901	0.878757		FALSE
3174.66	31595	325.375	2.41654		1800.54	960.237	0.0300366	1.76318		FALSE
3308.06	32244	279.5	2.07332		4805.7	376.736	0.0258017	0.688361		FALSE
3310.13	32254	415.5	3.08216		4525	698.954	0.0383564	0.731521		FALSE
3312.21	32264	460	3.41226		6668.4	479.817	0.0424643	0.496703		FALSE
3321.5	32308.7	1798	13.3375		676.007	12407.5	0.16598	4.91342		FALSE
3328.4	32341.8	516	3.79208		4009.8	787.289	0.0476339	0.830067		FALSE
3330.1	32350	516	3.79208		5564.87	877.621	0.0476339	0.598415		FALSE
3332.18	32360	435	3.19681		5177.22	601.386	0.0401565	0.643625		FALSE
3334.1	32369.2	346	2.54275		3793.6	490.44	0.0319405	0.878875		FALSE
3363.23	32508.6	378	2.77792		2876.97	543.425	0.0348946	1.16902		FALSE
3365.59	32519.9	428	3.14537		3077.12	644.18	0.0395103	1.09375		FALSE
3366.87	32526	427	3.13802		2598.51	692.05	0.039418	1.29569		FALSE
3369.39	32538	453	3.32909		3111.24	534.071	0.0418181	1.08297		FALSE
3370.65	32544	420	3.08658		2913.8	667.933	0.0387718	1.15679		FALSE
3377.88	32578.5	1759	12.9269		712.39	11475.6	0.16238	4.74162		FALSE
3394	32655.2	317	2.32963		3406.07	488.989	0.0292635	0.996457		FALSE
3396.27	32666	311	2.28554		6218.06	350.152	0.0287096	0.546194		FALSE
3397.91	32673.8	274	2.01362		2699.35	438.584	0.025294	1.25879		FALSE
3422.83	32792	283	2.07976		5302.77	310.33	0.0261248	0.645479		FALSE
3424.52	32800	312	2.29289		5297.09	351.921	0.0288019	0.64649		FALSE
3426.56	32809.7	339	2.49131		2626.2	669.268	0.0312944	1.30476		FALSE
3428.74	32819.9	373	2.74117		4488.34	442.668	0.034433	0.763922		FALSE
3434.55	32847.4	1417	10.4135		1667	4884.59	0.130809	2.06032		FALSE
3435.58	32852.3	1442	10.5871		1632.15	4719.06	0.133116	2.10494		FALSE
3445.53	32899.3	868	6.37282		2001.96	2554.55	0.0801283	1.72108		FALSE
3446.65	32904.6	841	6.17458		1188.9	3856.02	0.0776358	2.89902		FALSE
3454.74	32942.7	464	3.40667		4095.34	573.111	0.0428336	0.843578		FALSE
3460.53	32970	321	2.35677		3585.07	381.976	0.0296327	0.965261		FALSE
3468.6	33008	422	3.09831		2572.72	1259.77	0.0389564	1.34822		FALSE
3470.01	33014.6	453	3.32591		3636.88	708.116	0.0418181	0.954117		FALSE
3474.13	33034	301	2.20993		5567.35	668.16	0.0277864	0.624018		FALSE
3645.79	33830.9	417	3.05128		1280.03	1847.37	0.0384948	2.8482		FALSE
3647.82	33840.3	292	2.13663		1789	895.621	0.0269556	2.03903		FALSE
3989.41	35371.8	414	2.93424		3954.82	669.065	0.0382179	1.00874		FALSE
3996.17	35401.5	2879	20.405		786.468	22389.3	0.265771	5.08116		FALSE
4009.94	35461.8	524	3.71387		3848.32	897.441	0.0483724	1.042		FALSE
4032.62	35560.9	375	2.63977		3931.03	612.765	0.0346176	1.02584		FALSE
4034.71	35570	469	3.30148		4650.99	1060.93	0.0432951	0.867495		FALSE
4039.29	35589.9	293	2.06254		5144.63	367.71	0.0270479	0.785146		FALSE
4041.34	35598.8	305	2.14702		4485.58	503.456	0.0281557	0.900963		FALSE
4043.43	35608	345	2.42859		4679.43	559.707	0.0318482	0.864085		FALSE
4186.54	36226	301.25	2.09332		5670.89	411.596	0.0278095	0.73825		FALSE
4188.87	36236	361.25	2.51024		5361.99	546.094	0.0333483	0.781217		FALSE
4191.2	36246	552.75	3.84093		3928.9	1053.11	0.0510264	1.06676		FALSE
4193.08	36254	582.75	4.04939		15230.9	781.171	0.0537958	0.275301		FALSE
4199.63	36282	3844.5	26.7145		859.33	24496.3	0.3549	4.8871		FALSE
4218.36	36362	327.5	2.27572		3574.7	432.885	0.0302327	1.18006		FALSE
4392.19	37096	473.625	3.25164		1232.98	2177.72	0.0437221	3.56226		FALSE
4409.38	37167.7	1124.62	7.71295		941.488	6399.16	0.103818	4.68342		FALSE
4423.54	37226.7	10832.6	74.2928		602.606	106652	1	7.34069		FALSE
4439.13	37291.6	2187.62	15.0033		551.137	24201.5	0.201948	8.0545		FALSE
4450.52	37338.9	884.625	6.06697		3435.16	1614.49	0.081663	1.29558		FALSE
4452.97	37349.1	764.625	5.24398		4843.35	1068.58	0.0705854	0.919399		FALSE
4455.29	37358.7	697.625	4.78448		3965.95	1298.71	0.0644004	1.12338		FALSE
4457.62	37368.4	647.625	4.44157		3766.41	1137.73	0.0597847	1.18352		FALSE
4459.92	37378	652.625	4.47586		4926.03	872.145	0.0602462	0.905378		FALSE
4461.93	37386.3	615.625	4.22211		2676.43	1410.25	0.0568306	1.66712		FALSE
4464.5	37397	594.625	4.07808		2756.46	1069.93	0.0548921	1.61965		FALSE
4466.96	37407.2	530.625	3.63915		4098.57	736.42	0.048984	1.08988		FALSE
4469.08	37415.9	501.625	3.44027		4524.33	866.489	0.0463069	0.987788		FALSE
4473.91	37436	348.625	2.39095		3006.56	598.024	0.0321829	1.48805		FALSE
4476.32	37445.9	333.625	2.28808		5071.56	561.927	0.0307982	0.882632		FALSE
4478.59	37455.3	295.625	2.02747		5010.79	407.277	0.0272902	0.893789		FALSE
4480.84	37464.7	325.625	2.23321		3747.86	578.568	0.0300597	1.19557		FALSE
4490.35	37504	303.625	2.08233		7223.14	478.653	0.0280288	0.621662		FALSE
4497.6	37534	300.625	2.06176		6155.13	373.457	0.0277518	0.730709		FALSE
4499.67	37542.5	300.625	2.06176		3676.17	526.213	0.0277518	1.22401		FALSE
4501.97	37552	325.625	2.23321		6685.8	509.477	0.0300597	0.673363		FALSE
4504.38	37561.9	338.625	2.32237		2760.24	729.587	0.0312597	1.63188		FALSE
4506.81	37572	390.625	2.679		7492.22	350.846	0.0360601	0.601532		FALSE
4508.75	37580	429.625	2.94647		6136.6	692.838	0.0396603	0.734731		FALSE
4530.86	37671.1	2253.62	15.235		856.46	21719.8	0.208041	5.29022		FALSE
4538.98	37704.5	2636.62	17.8242		862.699	24517.6	0.243397	5.26137		FALSE
4549.59	37748.1	930.625	6.29124		2383.95	4217.54	0.0859095	1.90842		FALSE
4680.98	38283.9	397.625	2.76159		3638.77	655.103	0.0367062	1.28642		FALSE
4682.92	38291.8	439.625	3.05329		2800.25	836.428	0.0405834	1.67232		FALSE
4684.96	38300	356.625	2.47684		3135.15	599.3	0.0329214	1.49433		FALSE
4762.98	38614.5	3653.62	25.3752		810.028	34201.6	0.33728	5.88002		FALSE
4771.78	38649.9	1128.62	7.83854		2497.42	3990.12	0.104188	1.91068		FALSE
4776.78	38669.9	620.625	4.31037		7102.37	1135.53	0.0572922	0.672561		FALSE
4778.8	38678	492.625	3.42139		5564.35	697.484	0.0454761	0.858824		FALSE
4781.29	38688	438.625	3.04635		4795.45	626.72	0.0404911	0.997048		FALSE
4785.9	38706.4	363.625	2.50775		4021.23	635.628	0.0335676	1.19016		FALSE
4960.64	39400	309	2.12911		5302.08	463.077	0.0285249	0.935603		FALSE
4963.19	39410	296	2.03954		6034.08	370.733	0.0273249	0.822525		FALSE
4965.71	39419.9	318	2.19113		4487.43	549.54	0.0293558	1.10658		FALSE
4967.77	39428	343	2.36338		7444.78	553.615	0.0316636	0.667282		FALSE
4970.31	39438	443	3.05242		6654.52	564.705	0.040895	0.746908		FALSE
4973.22	39449.4	542	3.73456		4386.46	948.881	0.050034	1.13377		FALSE
4975.13	39456.9	692	4.76811		3903.76	1295.89	0.0638811	1.27445		FALSE
4977.43	39465.9	651	4.48561		4731.52	1223.96	0.0600962	1.05197		FALSE
4979.97	39475.9	572	3.94127		5679.99	819.124	0.0528035	0.876756		FALSE
4982.49	39485.8	593	4.08597		3774.21	1085.74	0.054742	1.32014		FALSE
4984.81	39494.9	606	4.17554		4317.11	1131.82	0.0559421	1.15466		FALSE
4987.26	39504.5	638	4.39603		4226.47	1175.76	0.0588962	1.18		FALSE
4989.67	39514	763	5.25732		4247.44	1392.45	0.0704354	1.17475		FALSE
4992.21	39523.9	820	5.65007		4341.62	1849.99	0.0756973	1.14985		FALSE
4994.26	39532	688	4.74055		5011.75	1021.59	0.0635118	0.99651		FALSE
4996.81	39542	737	5.07817		5882.89	1043.43	0.0680352	0.84938		FALSE
5004.4	39571.7	1046	7.20729		1216.74	6215.71	0.0965602	4.11296		FALSE
5007.51	39583.9	1130	7.78607		1830.04	5673.42	0.104315	2.73628		FALSE
5012.25	39602.4	882	6.07727		3726.43	2103.12	0.0814207	1.34505		FALSE
5025.69	39655	675	4.65097		4311.54	1332.89	0.0623118	1.16564		FALSE
5027.98	39663.9	663	4.56829		3052.45	1288.12	0.061204	1.64719		FALSE
5030.55	39674	678	4.67164		5000.99	1280.73	0.0625887	1.00591		FALSE
5033.09	39683.9	673	4.63719		4865.42	993.623	0.0621271	1.03446		FALSE
5035.12	39691.8	658	4.53384		3520.66	1309.75	0.0607424	1.43016		FALSE
5048.7	39744.8	1647	11.3484		803.294	19199.5	0.152041	6.285		FALSE
5055.5	39771.3	977	6.69809		4963.81	1904.22	0.0901905	1.01847		FALSE
5057.93	39780.8	855	5.86168		3743.78	2029.08	0.0789282	1.35102		FALSE
5060.78	39791.9	732	5.01842		6874.61	1385.79	0.0675736	0.736155		FALSE
5073.12	39839.9	316	2.16642		4408.51	590.708	0.0291711	1.15076		FALSE
5181.15	40258	318	2.18013		4613.84	569.513	0.0293558	1.12296		FALSE
5182.72	40264	350	2.39952		3752.13	671.258	0.0323098	1.38128		FALSE
5185.47	40274.6	402	2.75602		3876.48	589.074	0.0371101	1.33768		FALSE
5188.02	40284.4	397	2.72174		3530.32	778.737	0.0366486	1.46956		FALSE
5190	40292	468	3.2085		4480.76	891.769	0.0432028	1.15829		FALSE
5192.84	40302.9	515	3.52577		4558.47	774.604	0.0475416	1.13916		FALSE
5195.19	40312	641	4.38838		4572.68	926.358	0.0591731	1.13614		FALSE
5197.79	40321.9	777	5.31946		3710.84	1479.29	0.0717278	1.4007		FALSE
5205.45	40351.4	2598	17.7863		955.83	20645	0.239831	5.446		FALSE
5211.9	40376.1	1441	9.8653		3049.36	2883.8	0.133024	1.70918		FALSE
5214.11	40384.6	1282	8.77676		1538.79	6495.22	0.118346	3.38844		FALSE
5222.28	40416	866	5.92876		3474.25	1740.19	0.0799437	1.50314		FALSE
5233.77	40460	585	4.005		3729.05	1737.45	0.0540035	1.40351		FALSE
5240.04	40484	588	4.02554		5316.06	875.908	0.0542805	0.985699		FALSE
5242.65	40494	581	3.97761		4367.79	1150.17	0.0536343	1.2003		FALSE
5245.69	40505.6	676	4.628		4449.06	1642.85	0.0624041	1.17905		FALSE
5250.27	40523.1	1116	7.6403		1732.23	4326.68	0.103022	3.03093		FALSE
5252.57	40531.9	1227	8.40022		3825.86	2962.07	0.113269	1.37291		FALSE
5254.72	40540.1	1048	7.17476		3657.65	2120.27	0.0967448	1.43664		FALSE
5260.44	40562	886	6.06569		5885.9	1742.24	0.08179	0.893736		FALSE
5268.68	40593.4	3588	24.564		807.572	35221.8	0.331222	6.5241		FALSE
5283.97	40651.8	1665	11.3988		2155.5	9089.63	0.153702	2.45138		FALSE
5286.12	40660	1679	11.4947		4828.44	2568.78	0.154995	1.09479		FALSE
5288.69	40669.8	1583	10.8375		4208.33	3187.1	0.146133	1.25672		FALSE
5296.45	40699.3	3568	24.4271		887.394	30406.2	0.329375	5.96855		FALSE
5303.43	40725.9	1686	11.5426		3818.6	2535.52	0.155641	1.38884		FALSE
5306.07	40735.9	1470	10.0638		4671.26	2257.82	0.135701	1.1359		FALSE
5313.08	40762.6	2517	17.2318		920.871	22876.1	0.232354	5.76962		FALSE
5323.43	40801.9	1033	7.07207		5995.43	1524.53	0.0953601	0.887915		FALSE
5325.55	40810	858	5.874		4411.44	1662.18	0.0792052	1.20721		FALSE
5328.19	40820	731	5.00453		6921.31	1063.24	0.0674813	0.769824		FALSE
5341.9	40872	297	2.02499		4623.84	549.756	0.0274172	1.15529		FALSE
5502.94	41477.9	296.75	2.0298		7524.5	537.54	0.0273941	0.731336		FALSE
5722.08	42288.5	686	4.6926		1699.02	2475.9	0.0633272	3.36788		FALSE
5724.25	42296.5	629	4.30269		3518.23	1277.96	0.0580653	1.62702		FALSE
5726.85	42306	548	3.74861		4483.61	861.547	0.0505879	1.27729		FALSE
5729.32	42315	539	3.68704		4333.02	1402.5	0.0497571	1.32224		FALSE
5734.8	42335.1	404	2.76357		4852.69	810.489	0.0372947	1.18178		FALSE
5737.23	42344	385	2.6336		4938.22	704.125	0.0355408	1.1618		FALSE
5740.48	42355.9	307	2.10004		3959.52	601.315	0.0283403	1.44979		FALSE
5835.51	42702	322	2.21611		4719.27	657.115	0.029725	1.23653		FALSE
5838.27	42712	323	2.22299		8885.4	602.704	0.0298173	0.657063		FALSE
5848.75	42750	292	2.00964		3785.96	556.683	0.0269556	1.54485		FALSE
5851.51	42760	308	2.11975		4587.85	580.934	0.0284326	1.27544		FALSE
5854.24	42769.8	329	2.26428		3945.81	505.509	0.0303712	1.48366		FALSE
5857.28	42780.8	429	2.95251		3347.87	832.153	0.0396026	1.74955		FALSE
5859.79	42789.9	568	3.90916		3445.58	1157.87	0.0524342	1.70066		FALSE
5862.01	42798	671	4.61804		4211.07	1385.01	0.0619425	1.39205		FALSE
5864.49	42807	633	4.35651		4360.97	1346.37	0.0584346	1.34477		FALSE
5866.99	42816	650	4.47351		8481.6	1038.9	0.0600039	0.691732		FALSE
5878.79	42858.7	7659	52.7117		800.649	77099.9	0.707031	7.34253		FALSE
5894.31	42914.7	1093	7.52237		5780.93	1789.59	0.100899	1.01961		FALSE
5900.24	42936.1	1341	9.22919		849.192	14082.5	0.123793	6.94806		FALSE
5908.17	42964.7	1132	7.95015		3591.45	1860.77	0.104499	1.64506		FALSE
5911.3	42976	1251	8.7859		3273.53	2687.46	0.115484	1.80579		FALSE
5913.62	42984.4	1373	9.64271		3517	3690.04	0.126747	1.68144		FALSE
5915.85	42992.4	1379	9.68485		4674.64	2917.51	0.127301	1.26552		FALSE
5918.49	43001.9	1230	8.63841		6316.27	1960.7	0.113546	0.937023		FALSE
5921.28	43012	1178	8.27321		5422.97	1903.39	0.108746	1.09189		FALSE
5924.05	43021.9	1195	8.3926		5332.01	2551.92	0.110315	1.11104		FALSE
5927.39	43034	1214	8.52604		3206.37	3274.84	0.112069	1.84863		FALSE
5929.07	43040	1276	8.96147		10378.8	2076.45	0.117792	0.571265		FALSE
5941.68	43085.3	2370	16.6447		894.979	23027.7	0.218784	6.6389		FALSE
5945.75	43100	2182	15.3244		10683.3	2398.15	0.201429	0.556545		FALSE
5956.78	43139.6	9559	67.1338		803.642	104444	0.882427	7.41224		FALSE
5971.37	43192	2141	15.0365		3838.49	6897.9	0.197644	1.55566		FALSE
5989.79	43257.9	784	5.50611		6279.22	1235.51	0.072374	0.953907		FALSE
5992.3	43266.9	716	5.02854		3450.12	1182.94	0.0660966	1.73684		FALSE
5994.83	43276	752	5.28137		5106.27	1887.32	0.0694199	1.17401		FALSE
5997.62	43286	649	4.55799		5587.05	1058.14	0.0599116	1.07349		FALSE
6000.37	43295.8	638	4.48074		4811.01	1317.2	0.0588962	1.24722		FALSE
6002.65	43304	616	4.32623		5253.55	1201.21	0.0568653	1.14259		FALSE
6005.44	43313.9	491	3.44834		4689.41	773.146	0.045326	1.28064		FALSE
6007.93	43322.8	472	3.3149		3952.43	759.865	0.0435721	1.52006		FALSE
6010.76	43333	431	3.02696		3922.04	891.471	0.0397872	1.53256		FALSE
6013.27	43341.9	418	2.93566		4799.57	1016.98	0.0385871	1.25288		FALSE
6016.08	43352	352	2.47213		3119.2	575.439	0.0324944	1.92873		FALSE
6018.33	43360	364	2.55641		4381.39	571.347	0.0336022	1.37361		FALSE
6021.2	43370.3	342	2.4019		3633.41	725.434	0.0315713	1.65718		FALSE
6024.43	43381.8	339	2.38083		3634.11	706.831	0.0312944	1.65775		FALSE
6026.64	43389.7	310	2.17716		3625.55	664.21	0.0286173	1.66227		FALSE
6029.51	43399.9	334	2.34572		4829.18	635.395	0.0308328	1.24856		FALSE
6032.5	43410.6	298	2.09288		4333.69	587.484	0.0275095	1.392		FALSE
6035.13	43420	330	2.31762		7715.89	475.821	0.0304635	0.78217		FALSE
6037.93	43430	386	2.71092		6448.14	910.717	0.0356331	0.936383		FALSE
6040.18	43438	439	3.08314		5792.82	872.201	0.0405257	1.0427		FALSE
6043.35	43449.3	395	2.77412		5066.97	1025.56	0.0364639	1.19269		FALSE
6051.1	43476.9	317	2.22632		3760.65	686.552	0.0292635	1.60906		FALSE
6265.5	44234	296	2.10179		8235.73	409.395	0.0273249	0.76077		FALSE
6271.65	44255.5	1029	7.30655		785.486	9050.36	0.0949908	7.98443		FALSE
6281.47	44289.9	325	2.30771		4747.1	605.847	0.030002	1.32322		FALSE
6596.17	45376.8	307.938	2.26038		3637.08	787.665	0.0284269	1.81359		FALSE
6601.2	45393.9	476.438	3.49723		1860.6	2072.32	0.0439817	3.54789		FALSE
6604.14	45404	509.188	3.73763		5261.34	1081.57	0.047005	1.25522		FALSE
6609.64	45422.7	544.438	3.99638		4377.56	1206.07	0.0502591	1.50989		FALSE
6618.47	45452.8	1185.44	8.70157		2996.14	5068.68	0.109432	2.209		FALSE
6621.37	45462.7	1307.44	9.59709		4408.05	2933.63	0.120694	1.50211		FALSE
6623.78	45470.9	1357.44	9.96411		4710.06	3084.9	0.12531	1.4063		FALSE
6626.67	45480.7	1395.44	10.243		5232.04	3146.16	0.128818	1.26656		FALSE
6629.39	45490	1351.44	9.92007		4991.06	2314.77	0.124756	1.32825		FALSE
6632.28	45499.8	1289.44	9.46497		5263.88	2922.61	0.119033	1.25996		FALSE
6635.68	45511.4	1332.44	9.7806		4314.67	2260.36	0.123002	1.53794		FALSE
6644.49	45541.4	4316.44	31.6843		762.013	54827.7	0.398466	8.71966		FALSE
6662.58	45602.8	830.438	6.09573		4102.04	1896.11	0.0766608	1.62421		FALSE
6666.26	45615.3	820.438	6.02233		2976.13	1878.7	0.0757376	2.23991		FALSE
6668.79	45623.9	776.438	5.72962		1178.26	6589.79	0.0716758	5.65989		FALSE
6680.61	45664	441.438	3.25753		2793.46	989.987	0.0407507	2.39152		FALSE
6684.53	45677.3	377.438	2.78525		2783.22	1082.77	0.0348427	2.40172		FALSE
6687.09	45686	364.438	2.68932		7239.06	766.877	0.0336426	0.923752		FALSE
6690.05	45696	345.438	2.54911		4283.65	736.325	0.0318886	1.56176		FALSE
6692.76	45705.2	328.438	2.42366		6285.17	541.663	0.0303193	1.06485		FALSE
6698.1	45723.3	309.438	2.28346		4886.88	519.507	0.0285653	1.37063		FALSE
6700.64	45731.9	332.438	2.45318		4247.6	706.06	0.0306885	1.57751		FALSE
6703.24	45740.6	295.438	2.18014		4818.61	649.934	0.0272729	1.39112		FALSE
6706.57	45751.9	325.438	2.40153		6013.28	528.915	0.0300423	1.11529		FALSE
6708.95	45760	345.438	2.54911		8993.98	705.366	0.0318886	0.745938		FALSE
6711.57	45768.8	343.438	2.53435		3973.01	787.69	0.031704	1.68929		FALSE
6714.84	45779.9	365.438	2.6967		5720.65	1014.11	0.0337349	1.17379		FALSE
6727.24	45821.8	427.438	3.15422		4209.27	730.832	0.0394583	1.5982		FALSE
6742.51	45873.4	1057.44	7.80323		1095.27	9318.96	0.097616	6.15605		FALSE
6756.97	45922.1	4218.44	31.1294		831.385	54457.9	0.38942	8.12736		FALSE
6777.09	45989.9	1097.44	8.0984		7185.99	2494.57	0.101309	0.943097		FALSE
6778.96	45996.2	1011.44	7.46378		8835.86	2323.31	0.0933696	0.76721		FALSE
6785.37	46017.8	922.438	6.80701		4825.98	2647.86	0.0851536	1.40601		FALSE
6788.4	46028	890.438	6.57087		5790.12	2012.4	0.0821996	1.17241		FALSE
6791.37	46038	832.438	6.14287		6441.45	2335.88	0.0768454	1.05432		FALSE
6794.34	46048	764.438	5.64107		5417.82	1743.49	0.0705681	1.25407		FALSE
6797.31	46058	716.438	5.28686		4097.62	1647.35	0.066137	1.65884		FALSE
6800.02	46067	657.438	4.85148		4811.07	1128.72	0.0606905	1.41341		FALSE
6802.68	46076	671.438	4.95479		4493.88	1880.53	0.0619829	1.51376		FALSE
6808.03	46094	633.438	4.67437		4425.59	1753.24	0.058475	1.53833		FALSE
6811.86	46106.8	613.438	4.52679		4160.7	1076.94	0.0566287	1.63719		FALSE
6820.54	46136	571.438	4.21685		7042.17	982.655	0.0527515	0.968528		FALSE
6822.93	46144	599.438	4.42347		3999.45	1697.18	0.0553363	1.70597		FALSE
6826.49	46155.9	624.438	4.6526		4981.85	1412.8	0.0576442	1.37027		FALSE
6829.54	46166.2	661.438	4.92828		3989.4	1505.75	0.0610598	1.71192		FALSE
6838.72	46197	657.438	4.89848		5199.14	1867.66	0.0606905	1.31536		FALSE
6840.83	46204	683.438	5.0922		8375.08	1189.6	0.0630907	0.816807		FALSE
6844.14	46215.1	770.438	5.74042		4601.9	1751.79	0.071122	1.48724		FALSE
6846.8	46224	871.438	6.49296		3980.74	1954.06	0.0804456	1.71998		FALSE
6849.77	46233.9	950.438	7.08158		4625.95	2169.98	0.0877384	1.48073		FALSE
6852.72	46243.8	1061.44	7.90863		4300.23	2376.37	0.0979853	1.59357		FALSE
6855.74	46253.9	1133.44	8.44509		5572.41	2582.14	0.104632	1.2303		FALSE
6858.4	46262.8	1214.44	9.04861		4340.5	2823.06	0.112109	1.5801		FALSE
6861.32	46272.6	1400.44	10.4345		4890.57	3175.36	0.12928	1.40297		FALSE
6864.54	46283.4	1632.44	12.1631		4758.14	2788.85	0.150696	1.44269		FALSE
6871.4	46306.3	2745.44	20.4559		907.03	31537.9	0.253442	7.57572		FALSE
6880.86	46338	1539.44	11.4701		5130.06	3543.71	0.142111	1.34128		FALSE
6892.86	46378	2623.44	19.5469		2043.39	15414.3	0.242179	3.37324		FALSE
6894.34	46382.9	2541.44	18.9359		1399.01	20852	0.23461	4.92803		FALSE
6905.87	46421.4	1388.44	10.3451		3749.07	2448.4	0.128172	1.84202		FALSE
6908.65	46430.7	1299.44	9.68193		2382.77	6577.44	0.119956	2.89942		FALSE
6913.98	46448.5	1137.44	8.47489		3208.5	3288.39	0.105001	2.1549		FALSE
6917.38	46459.8	996.438	7.42432		4055.18	1746.57	0.0919849	1.70581		FALSE
6920.09	46468.8	884.438	6.58982		4548.02	2047.76	0.0816457	1.52156		FALSE
6922.83	46477.9	842.438	6.27689		3794.37	2378.47	0.0777685	1.8245		FALSE
6925.94	46488.3	727.438	5.42004		6326.19	1266.38	0.0671525	1.0948		FALSE
6928.52	46496.9	688.438	5.12945		4847.05	1572.04	0.0635522	1.42943		FALSE
6931.66	46507.3	629.438	4.68985		4394.87	1459.58	0.0581057	1.57722		FALSE
6934.85	46518	580.438	4.32476		4025.06	1014.46	0.0535823	1.72292		FALSE
6940.25	46535.9	484.438	3.60948		4771.35	1081.6	0.0447202	1.45457		FALSE
6942.84	46544.6	427.438	3.18478		3094.36	1008.71	0.0394583	2.24371		FALSE
6946.28	46556	428.438	3.19223		4188.86	721.636	0.0395507	1.65827		FALSE
6949.27	46565.9	394.438	2.9389		3831.77	909.027	0.036412	1.81359		FALSE
6951.69	46574	392.438	2.924		10564.3	626.475	0.0362274	0.658035		FALSE
6954.69	46584	339.438	2.5291		4418.56	782.813	0.0313347	1.57397		FALSE
6957.71	46594	350.438	2.61106		10123.1	749.222	0.0323502	0.687314		FALSE
6960.12	46602	297.438	2.21617		3252.94	638.976	0.0274576	2.13964		FALSE
6963.13	46612	281.438	2.09695		3770.95	610.77	0.0259805	1.84652		FALSE
6966.13	46622	284.438	2.11931		8606.84	463.143	0.0262575	0.809372		FALSE
7053.15	46910	262.438	2.00967		7007.88	545.286	0.0242266	1.00646		FALSE
7064.23	46946.6	312.438	2.39255		5599.32	543.734	0.0288423	1.26162		FALSE
7066.48	46954	284.438	2.17814		4992.1	629.432	0.0262575	1.41553		FALSE
7488.76	48326	268.75	2.16028		7454.53	463.912	0.0248093	1.00459		FALSE
7491.84	48335.8	299.75	2.40946		3191.99	894.964	0.027671	2.34708		FALSE
7498.94	48358.6	380.75	3.06056		4103.81	1110.25	0.0351485	1.82731		FALSE
7501.88	48368	436.75	3.5107		7418.02	759.849	0.040318	1.0113		FALSE
7511.24	48397.9	850.75	6.83853		2803.38	4401.13	0.0785359	2.67935		FALSE
7513.11	48403.9	864.75	6.95107		4317.78	2054.76	0.0798283	1.74004		FALSE
7516.41	48414.5	788.75	6.34016		3358.77	1914.33	0.0728125	2.23785		FALSE
7519.38	48424	753.75	6.05882		6160	1350.22	0.0695815	1.22068		FALSE
7522.46	48433.8	659.75	5.30323		4706.94	1935.55	0.060904	1.59816		FALSE
7525.84	48444.6	580.75	4.66821		5424.89	1039.97	0.0536112	1.38728		FALSE
7528.77	48454	515.75	4.14572		6657.36	1150.15	0.0476108	1.1309		FALSE
7531.59	48463	438.75	3.52678		5153.52	1001.67	0.0405026	1.46145		FALSE
7534.6	48472.6	353.75	2.84353		5183.46	815.518	0.032656	1.45358		FALSE
7537.95	48483.3	323.75	2.60238		4739.68	729.59	0.0298866	1.59039		FALSE
7540.67	48492	289.75	2.32908		4882.29	504.757	0.0267479	1.54449		FALSE
7739.97	49123.9	254	2.08431		4666.96	590.963	0.0234477	1.65846		FALSE
7743.16	49134	285	2.33869		6652.01	601.385	0.0263094	1.16403		FALSE
7745.94	49142.7	268	2.19919		4146.95	602.422	0.0247401	1.86786		FALSE
7749.24	49153.1	258.5	2.12124		4554.41	562.471	0.0238631	1.70148		FALSE
7943.18	49760	256.25	2.1397		8845.15	670.553	0.0236554	0.898027		FALSE
7946.38	49769.9	283.25	2.36515		6863.37	504.364	0.0261479	1.1578		FALSE
7949.6	49779.9	305.25	2.54885		6630.36	709.742	0.0281788	1.19897		FALSE
7952.83	49790	340.25	2.8411		5892.14	790.991	0.0314097	1.34973		FALSE
7962.19	49819.1	433.25	3.61765		5252.09	1032.64	0.0399949	1.516		FALSE
7968.27	49838	601.25	5.02046		5526.23	1417.18	0.0555036	1.4419		FALSE
7974.07	49856	820.25	6.84912		2295.78	4203.14	0.0757203	3.47336		FALSE
7977.46	49866.5	977.25	8.16007		5607.07	2881.8	0.0902136	1.42275		FALSE
7992.08	49911.8	3538.25	30.2395		727.293	62344.3	0.326629	10.9888		FALSE
8024.15	50011.1	743.25	6.35216		5124.41	1841.43	0.0686122	1.56587		FALSE
8030.24	50030	641.25	5.48042		9893.08	1575.64	0.0591962	0.811702		FALSE
8032.8	50037.9	592.25	5.06164		3480.1	1794.26	0.0546728	2.30821		FALSE
8039.29	50058	518.25	4.42921		9900.38	1246.76	0.0478416	0.812018		FALSE
8049.58	50089.8	460.25	3.93351		4191.35	875.655	0.0424874	1.92052		FALSE
8061.95	50128	519.25	4.43775		8444.35	1278.13	0.0479339	0.954715		FALSE
8065.19	50138	577.25	4.93345		9660.73	1398.11	0.0532881	0.834843		FALSE
8067.14	50144	575.25	4.91635		9128.18	1754.16	0.0531035	0.883762		FALSE
8071.02	50156	546.25	4.66851		7588.84	1025.38	0.0504264	1.06354		FALSE
8078.35	50178.6	456.25	3.89933		3232.8	1159.21	0.0421181	2.49887		FALSE
8081.65	50188.8	437.25	3.73694		4761.36	1083.59	0.0403642	1.69734		FALSE
8084.61	50197.9	409.25	3.49764		5674.34	980.148	0.0377794	1.42477		FALSE
8087.88	50208	383.25	3.27543		8540.6	867.517	0.0353792	0.946991		FALSE
8090.77	50216.9	340.25	2.90794		4767.83	820.267	0.0314097	1.69695		FALSE
8093.7	50225.9	303.25	2.59172		6736.08	712.524	0.0279941	1.20154		FALSE
8096.62	50234.9	242.25	2.07038		6070.21	570.921	0.022363	1.33383		FALSE
8100.22	50246	260.25	2.22422		8674.77	441.757	0.0240246	0.933768		FALSE
8357.23	51031.3	458.25	4.06115		3492.64	1168.65	0.0423028	2.39281		FALSE
8360.7	51041.8	552.25	4.8942		5424.15	1317.16	0.0509803	1.54138		FALSE
8363.72	51051	573.25	5.08031		5939.06	1399.94	0.0529188	1.40826		FALSE
8366.68	51060	683.25	6.05516		6424.62	1663.04	0.0630734	1.30228		FALSE
8369.98	51070	742.25	6.57804		3733.91	1859.88	0.0685199	2.24161		FALSE
8373.28	51080	846.25	7.49972		7888.91	1579.86	0.0781205	1.0614		FALSE
8376.55	51089.9	972.25	8.61637		5970.59	2425.27	0.089752	1.40297		FALSE
8379.22	51098	1125.25	9.9723		7453.44	2124.81	0.103876	1.12421		FALSE
8381.87	51106	1254.25	11.1155		6097.22	3125.17	0.115784	1.3747		FALSE
8385.17	51116	1348.25	11.9486		6496.74	2596.81	0.124462	1.29067		FALSE
8399.86	51160.4	3646.25	32.3141		713.14	70840	0.336599	11.7787		FALSE
8421.07	51224.5	1032.25	9.1481		5662.37	3264.42	0.0952908	1.4872		FALSE
8424.37	51234.5	921.25	8.16439		3689.86	4498.35	0.085044	2.28312		FALSE
8430.77	51253.8	779.25	6.90594		4599.76	1508.5	0.0719355	1.83287		FALSE
8432.86	51260.1	688.25	6.09947		1597.19	3809.07	0.0635349	5.27981		FALSE
8440.07	51281.9	576.25	5.1069		7700.89	1387.47	0.0531958	1.09599		FALSE
8442.75	51290	534.25	4.73468		6808.64	1002.68	0.0493186	1.24001		FALSE
8445.57	51298.5	465.25	4.12318		4350.49	1158.94	0.042949	1.94129		FALSE
8448.94	51308.7	413.25	3.66234		5648.37	993.006	0.0381486	1.49582		FALSE
8452.64	51319.8	383.25	3.39647		4688.02	947.976	0.0353792	1.80303		FALSE
8455.78	51329.2	339.25	3.00653		6894.58	639.181	0.0313174	1.22644		FALSE
9012.89	52981.9	232	2.259		5244.45	572.78	0.0214168	1.71856		FALSE
9014.98	52988	264	2.57059		4752.08	505.045	0.0243708	1.89706		FALSE
9024.35	53015.3	368	3.58324		6246.67	914.006	0.0339715	1.44467		FALSE
9027.32	53024	397	3.86561		7055.96	976.055	0.0366486	1.27939		FALSE
9030.75	53034	423	4.11878		7173.58	1066.25	0.0390487	1.25889		FALSE
9034.16	53044	473	4.60563		5066.95	924.981	0.0436644	1.78296		FALSE
9037.59	53053.9	520	5.06327		5252	1321.21	0.0480031	1.72079		FALSE
9040.65	53062.9	563	5.48197		3328.93	1503.75	0.0519726	2.71578		FALSE
9044.17	53073.1	622	6.2945		4783.85	1613.26	0.0574191	1.89056		FALSE
9047.89	53084	654	6.61833		3717.88	1758.11	0.0603732	2.43362		FALSE
9049.96	53090	710	7.18504		4770.92	1404.82	0.0655427	1.8969		FALSE
9057.48	53111.9	993	10.0489		2647.24	5165.53	0.0916675	3.42149		FALSE
9064.03	53131	1226	12.4068		1941.34	7060.66	0.113177	4.66896		FALSE
9066.66	53138.7	1171	11.8503		4768.13	3129.49	0.108099	1.90151		FALSE
9070.54	53150	1114	11.2734		9020.47	2222.4	0.102837	1.00555		FALSE
9073.3	53158	1116	11.2937		7538.56	2232.27	0.103022	1.20358		FALSE
9077.16	53169.2	1143	11.5669		1045.35	13655.6	0.105515	8.68334		FALSE
9089.08	53203.9	743	7.51899		3352.52	4002.78	0.0685891	2.71112		FALSE
9095.98	53223.9	555	5.61647		4054.44	1780.17	0.0512341	2.24346		FALSE
9099.42	53234	469.25	4.7487		4472.05	1217.83	0.0433182	2.03473		FALSE
9102.88	53244	412.25	4.17188		4886.63	1044.82	0.0380563	1.86281		FALSE
9106.33	53254	350	3.54192		3941.31	707.621	0.0323098	2.31048		FALSE
9109.07	53262	325.75	3.29652		5826.78	804.012	0.0300712	1.56331		FALSE
9112.52	53272	299	3.02581		4766.77	746.877	0.0276018	1.91167		FALSE
9115.96	53282	257.25	2.60331		4755.29	496.558	0.0237477	1.91701		FALSE
9118.72	53290	228	2.30731		9669.87	545.192	0.0210475	0.943004		FALSE
9123.54	53304	206.75	2.09226		4424.88	528.581	0.0190859	2.06187		FALSE
9463.6	54281.9	201.25	2.1011		5177.99	483.249	0.0185781	1.82766		FALSE
9467.14	54292	234.25	2.44562		6698.42	423.539	0.0216245	1.41334		FALSE
9470.29	54301	256.25	2.67531		5343.92	613.31	0.0236554	1.77216		FALSE
9473.41	54309.9	288.25	3.0094		4766.32	715.441	0.0266094	1.98757		FALSE
9476.96	54320	368.25	3.84461		5845.19	672.904	0.0339945	1.62133		FALSE
9480.02	54328.7	405.25	4.2309		4959.25	980.795	0.0374101	1.91158		FALSE
9483.5	54338.6	454.25	4.74247		5399.38	1089.64	0.0419335	1.75641		FALSE
9486.79	54347.9	498.25	5.20184		4830.28	1206.45	0.0459953	1.96403		FALSE
9490.3	54357.9	557.25	5.81782		6076.47	1063.17	0.0514418	1.56181		FALSE
9493.8	54367.9	607.25	6.33983		6668.58	1499.15	0.0560575	1.42366		FALSE
9496.64	54376	664.25	6.93492		5890.8	1665.47	0.0613194	1.61211		FALSE
9500.14	54385.9	721.25	7.53002		4768.13	1886.7	0.0665813	1.99242		FALSE
9503.66	54396	836.25	8.73064		6260.87	2116.78	0.0771974	1.51795		FALSE
9507.16	54405.9	935.25	9.76422		5229.96	2474.32	0.0863364	1.81783		FALSE
9510.3	54414.8	1043.25	10.8918		5037.74	2801.22	0.0963063	1.88781		FALSE
9513.52	54424	1175.25	12.2699		5686.03	3124.25	0.108492	1.67314		FALSE
9520.55	54443.9	1736.25	18.1268		3982.47	9391.68	0.16028	2.39061		FALSE
9523.51	54452.3	1971.25	20.5803		4342.28	5311.9	0.181973	2.19321		FALSE
9526.19	54460	2057.25	21.4782		5082.53	5585.61	0.189912	1.8743		FALSE
9529.42	54469.2	1988.25	20.7578		847.899	33745.7	0.183543	11.2389		FALSE
9561.42	54559.9	463.25	4.83644		6200.98	2220.71	0.0427643	1.54192		FALSE
9568.49	54580	361.25	3.77153		4840.64	719.271	0.0333483	1.9767		FALSE
9571.52	54588.6	316.25	3.30172		4745.5	845.599	0.0291942	2.01697		FALSE
9574.89	54598.1	270.25	2.82147		4436.28	878.187	0.0249478	2.15831		FALSE
9578.37	54608	247.25	2.58135		7304.6	619.834	0.0228246	1.31128		FALSE
9581.9	54618	218.25	2.27858		8762.86	415.247	0.0201475	1.09347		FALSE
9949.75	55650	203.625	2.18841		7019.8	651.043	0.0187974	1.41738		FALSE
9956.93	55669.9	207.625	2.23139		7369.45	419.216	0.0191666	1.35111		FALSE
9960.53	55679.9	210.625	2.26364		7250.12	554.872	0.0194436	1.37384		FALSE
9967.75	55700	203.625	2.18841		5654.78	416.485	0.0187974	1.76271		FALSE
9982.16	55740	193.625	2.15106		4056.9	388.663	0.0178742	2.46054		FALSE
9985.75	55749.9	202.625	2.25105		4830.14	532.934	0.0187051	2.06738		FALSE
9995.87	55778	198.625	2.20661		3719.56	516.603	0.0183358	2.68738		FALSE
10003.1	55798	224.625	2.49545		4360.72	586.954	0.020736	2.2939		FALSE
10007.7	55810.8	200.625	2.22883		4393.66	545.589	0.0185204	2.27776		FALSE
10010.9	55819.8	216.625	2.40658		4689.15	582.559	0.0199975	2.13491		FALSE
10013.8	55827.8	216.625	2.40658		7000.31	438.277	0.0199975	1.43048		FALSE
10020.4	55846	214.625	2.38436		5083.32	446.287	0.0198128	1.97123		FALSE
10023.7	55855.1	224.625	2.49545		6176.9	459.082	0.020736	1.62277		FALSE
10027.3	55865	222.625	2.47323		5317.17	594.792	0.0205513	1.88583		FALSE
10030.5	55874	230.625	2.56211		9472.45	466.019	0.0212899	1.05891		FALSE
10037.5	55893.3	221.625	2.46212		7389.94	455.33	0.020459	1.35827		FALSE
10052.2	55934	245.625	2.72875		8796.35	495.256	0.0226746	1.14277		FALSE
10058.7	55952	281.625	3.12869		8534.21	563.534	0.0259979	1.17863		FALSE
10062.3	55961.9	302.625	3.36199		5663.76	781.057	0.0279364	1.77661		FALSE
10065.9	55972	324.625	3.60639		7922.17	631.842	0.0299673	1.2706		FALSE
10069.1	55980.6	297.625	3.30644		5475.93	811.262	0.0274749	1.83879		FALSE
10073.1	55991.8	322.625	3.58418		4426.9	867.237	0.0297827	2.27544		FALSE
10081.9	56016	377.625	4.19519		4728.62	1047.7	0.03486	2.1321		FALSE
10088.4	56034	415.625	4.61735		5374.01	1115.91	0.0383679	1.87726		FALSE
10092	56044	474.625	5.27281		12915	1457.71	0.0438144	0.781417		FALSE
10095.6	56054	478.625	5.31724		8709.24	1262.63	0.0441837	1.15919		FALSE
10098.5	56062	489.625	5.43945		7154.47	1294.59	0.0451991	1.4115		FALSE
10102.2	56072	502.625	5.58387		9588.09	1277.13	0.0463992	1.05362		FALSE
10105.7	56081.9	468.625	5.20615		6200.08	968.667	0.0432605	1.62994		FALSE
10109.4	56091.9	421.625	4.68401		4967.2	1407.03	0.0389218	2.03523		FALSE
10112.3	56100	363.625	4.03966		7219.65	945.002	0.0335676	1.40067		FALSE
10115.9	56110	334.625	3.71749		8188.19	645.397	0.0308905	1.23543		FALSE
10119.6	56120	276.625	3.07314		4831.86	546.437	0.0255363	2.09434		FALSE
10122.8	56128.9	234.625	2.60655		5977.3	620.161	0.0216591	1.69354		FALSE
10126.1	56138	207.625	2.30659		7136.22	583.318	0.0191666	1.41897		FALSE
10129.7	56148	187.625	2.0844		13009	412.613	0.0173204	0.778669		FALSE
10369.3	56804	188.125	2.24811		8875.87	362.789	0.0173665	1.16825		FALSE
10373	56814	191.125	2.28396		10171.9	317.113	0.0176435	1.01976		FALSE
10376.2	56822.8	181.125	2.16446		6369.97	435.733	0.0167203	1.62893		FALSE
10379.8	56832.5	194.125	2.31981		5100.1	501.462	0.0179204	2.03521		FALSE
10383.2	56842	221.125	2.64247		5689.03	530.202	0.0204129	1.82513		FALSE
10386.9	56852	241.125	2.88147		8451.46	445.522	0.0222591	1.22901		FALSE
10390.2	56861	256.125	3.06072		5883.18	651.582	0.0236439	1.76609		FALSE
10394.2	56871.8	298.125	3.56262		6167.3	739.524	0.027521	1.68538		FALSE
10397.6	56881	312.125	3.72992		6073.02	824.456	0.0288134	1.71209		FALSE
10400.9	56890	378.125	4.51863		9683.1	992.042	0.0349061	1.07413		FALSE
10404.6	56900	431.125	5.15199		8296.36	1128.22	0.0397988	1.25411		FALSE
10408	56909.3	503.125	6.01239		7020.66	1297.46	0.0464453	1.48248		FALSE
10411.2	56918	562.125	6.71745		7573.14	1484.87	0.0518919	1.37475		FALSE
10414.9	56928	574.125	6.86085		7782.99	1491.38	0.0529996	1.33816		FALSE
10418.2	56937.1	529.125	6.3231		5686.1	1426.22	0.0488455	1.83223		FALSE
10421.5	56946	484.125	5.78534		7260.96	1262	0.0446914	1.43528		FALSE
10425.2	56956	418.125	4.99663		7366.7	839.396	0.0385987	1.41518		FALSE
10428.5	56965	361.125	4.31548		5084.48	976.606	0.0333368	2.05105		FALSE
10432.1	56974.8	317.125	3.78967		5855.13	821.066	0.029275	1.7817		FALSE
10435.5	56984	277.125	3.31167		6056.96	675.69	0.0255824	1.72289		FALSE
10439.2	56994	212.125	2.53491		5024.33	426.751	0.019582	2.07772		FALSE
10442.6	57003.3	181.125	2.16446		5336.4	468.158	0.0167203	1.95687		FALSE
10445.8	57012	169.125	2.02106		6457.8	316.57	0.0156126	1.61755		FALSE
10623	57490.7	196.125	2.45305		2532.24	999.428	0.018105	4.19511		FALSE
10626.5	57500	220.125	2.75323		8764.07	533.024	0.0203206	1.2125		FALSE
10630.2	57510	227.125	2.84078		8388.61	437.031	0.0209668	1.26722		FALSE
10633.7	57519.3	222.125	2.77825		6954.54	573.36	0.0205052	1.52903		FALSE
10636.9	57528	214.125	2.67819		9278.44	506.17	0.0197667	1.14641		FALSE
10640.6	57538	211.125	2.64066		9533.4	397.901	0.0194897	1.11614		FALSE
10643.6	57546	176.125	2.2029		7189.99	436.905	0.0162588	1.48033		FALSE

## Sheet: ICDCsp0331-1_0_G1_1
Spectrum: ICDCsp0331-1\0_G1\1 1SLin, "Baseline subt." (D:\Data\BioTyperRealTimeProcessing\China CDC\20120521feiyanlianqiujun1\ICDCsp0331-1\0_G1\1)
m/z	time	Intens.	SN	Quality Fac.	Res.	Area	Rel. Intens.	FWHM	Chi^2	Bk. Peak
2210.66	26429.2	1356	11.645		540.299	6464.9	0.117184	4.09154		FALSE
2220.65	26488	295	2.52695		7180.5	339.448	0.0254937	0.309262		FALSE
2221.67	26494	241	2.06439		2086.29	284.118	0.020827	1.06489		FALSE
2632.74	28806.7	2010.75	17.0432		609.299	10897.3	0.173767	4.32093		FALSE
2641.14	28852	560.75	4.75295		3514.08	594.311	0.0484596	0.75159		FALSE
2642.97	28861.8	571.75	4.84619		2060.63	966.27	0.0494102	1.2826		FALSE
2644.84	28871.9	487.75	4.1342		2889.8	500.712	0.042151	0.915232		FALSE
2646.69	28881.9	446.75	3.78668		2651.95	581.974	0.0386078	0.998018		FALSE
2648.32	28890.6	360.75	3.05774		2323.09	474.031	0.0311757	1.14		FALSE
2650.19	28900.7	292.75	2.48137		2498.67	308.531	0.0252992	1.06064		FALSE
2652.28	28911.9	290.75	2.46441		2436.98	389.609	0.0251264	1.08835		FALSE
2653.41	28918	251.75	2.13385		2485.24	338.982	0.021756	1.06766		FALSE
2660.67	28957	237.75	2.01518		2562.72	309.087	0.0205462	1.03822		FALSE
2662.48	28966.7	292.75	2.48137		3034.11	284.929	0.0252992	0.877516		FALSE
2937.01	30404.1	328	2.75391		2120.72	636.733	0.0283455	1.38491		FALSE
2938.52	30411.8	349	2.93023		1294.67	839.735	0.0301603	2.2697		FALSE
2969.56	30570	349	2.93023		4737.23	436.191	0.0301603	0.626857		FALSE
2971.53	30580	358	3.00579		4944.27	372.28	0.0309381	0.601004		FALSE
2976.91	30607.3	2193	18.4126		673.476	11398.4	0.189517	4.42021		FALSE
2982.56	30635.9	526	4.41633		3890.09	754.375	0.0454565	0.766706		FALSE
2984.53	30646	505	4.24002		3608.4	567.921	0.0436417	0.827106		FALSE
2986.08	30653.8	530	4.44992		2663.11	965.099	0.0458022	1.12128		FALSE
2988.08	30664	495	4.15605		3798.14	654.144	0.0427775	0.786723		FALSE
2990.06	30674	377	3.16532		4825.4	444.574	0.03258	0.61965		FALSE
3310.05	32253.6	253	2.11841		2296.21	369.445	0.0218641	1.44153		FALSE
3312.19	32263.9	353	2.95573		2768.12	527.908	0.030506	1.19655		FALSE
3313.95	32272.4	378	3.16506		2114.72	456.241	0.0326665	1.56709		FALSE
3320.7	32304.8	2653	22.214		713.517	16164	0.22927	4.654		FALSE
3329.93	32349.1	607	5.06351		2262.17	1159.65	0.0524565	1.47201		FALSE
3331.77	32358	754	6.28976		4943.19	1649.9	0.0651601	0.674013		FALSE
3333.51	32366.3	614	5.1219		1534.51	2287.04	0.0530614	2.17236		FALSE
3341.36	32404	348	2.90297		2350.91	641.616	0.0300739	1.4213		FALSE
3343.45	32414	324	2.70276		2800.02	558.034	0.0279998	1.19408		FALSE
3345.53	32423.9	273	2.27733		6408.29	304.617	0.0235924	0.522063		FALSE
3352.22	32456	270	2.2523		2187.44	415.041	0.0233332	1.53249		FALSE
3354.32	32466	303	2.52758		7416.28	308.626	0.026185	0.452291		FALSE
3356.41	32476	254	2.11883		2526.67	402.464	0.0219505	1.32839		FALSE
3360.58	32495.9	253	2.11049		2867.42	381.956	0.0218641	1.17199		FALSE
3363.27	32508.8	300	2.50256		1819.35	797.791	0.0259258	1.84861		FALSE
3365.42	32519.1	328	2.73613		4097.09	392.081	0.0283455	0.821417		FALSE
3369.38	32538	483	4.02912		1594.45	1121.58	0.0417405	2.11319		FALSE
3377.27	32575.6	2938	24.5084		724.243	19055.4	0.2539	4.66317		FALSE
3384.49	32610	890	7.42425		5371.32	1077.14	0.0769131	0.630105		FALSE
3386.27	32618.5	1006	8.39191		1066.92	4089.84	0.0869377	3.17389		FALSE
3392.55	32648.3	577	4.81325		3975.26	877.449	0.0498639	0.853415		FALSE
3394.71	32658.6	509	4.246		4165.63	599.514	0.0439874	0.814933		FALSE
3396.68	32668	539	4.49626		3572.91	776.87	0.04658	0.950678		FALSE
3398.37	32676	470	3.92067		4709.4	542.23	0.040617	0.721615		FALSE
3400.46	32685.9	402	3.35343		4023.25	606.629	0.0347405	0.845203		FALSE
3402.58	32696	374	3.11985		4304.08	522.956	0.0323208	0.790548		FALSE
3404.69	32706	374	3.11985		4263.57	530.328	0.0323208	0.798553		FALSE
3408.57	32724.4	356	2.9697		3161.84	565.432	0.0307652	1.07804		FALSE
3410.58	32734	354	2.95302		2406.39	434.537	0.0305924	1.4173		FALSE
3411.86	32740	395	3.29503		2701.21	632.052	0.0341356	1.26309		FALSE
3413.96	32750	391	3.26167		5512.49	445.059	0.0337899	0.619315		FALSE
3416.03	32759.8	390	3.25332		3735.16	581.945	0.0337035	0.914562		FALSE
3417.95	32768.9	322	2.68608		3271.33	522.273	0.027827	1.04482		FALSE
3419.87	32778	401	3.34508		4482.88	458.905	0.0346541	0.762874		FALSE
3421.99	32788	452	3.77052		4295.83	639.561	0.0390615	0.796583		FALSE
3424.22	32798.6	548	4.57134		3151.85	830.474	0.0473577	1.08642		FALSE
3426.17	32807.8	607	5.06351		3144.72	949.2	0.0524565	1.0895		FALSE
3434.07	32845.2	2989	24.9338		724.361	19370.8	0.258307	4.74083		FALSE
3444.72	32895.5	1326	11.0382		731.86	8505.84	0.114592	4.70681		FALSE
3451.18	32925.9	641	5.33597		4026.07	781.694	0.0553947	0.857209		FALSE
3453.72	32937.9	742	6.17674		4045.83	1353.1	0.0641231	0.853651		FALSE
3455.44	32946	642	5.3443		2203.73	1035.13	0.0554811	1.568		FALSE
3457.58	32956.1	497	4.13725		2752.96	609.978	0.0429504	1.25595		FALSE
3459.67	32965.9	447	3.72103		2958.66	684.895	0.0386294	1.16934		FALSE
3462.03	32977.1	386	3.21324		3339.06	592.85	0.0333578	1.03683		FALSE
3463.75	32985.2	423	3.52124		2950.27	511.7	0.0365553	1.17405		FALSE
3465.92	32995.3	418	3.47962		2441.14	518.552	0.0361232	1.4198		FALSE
3467.98	33005	470	3.91249		1071.53	1823.8	0.040617	3.23649		FALSE
3474.56	33036	321	2.67215		3847.78	456.832	0.0277406	0.903004		FALSE
3476.47	33045	293	2.43906		3500.34	422.795	0.0253208	0.993181		FALSE
3478.39	33054	244	2.03117		4738.69	336.877	0.0210863	0.734041		FALSE
3480.52	33064	266	2.2143		5790.72	265.34	0.0229875	0.601052		FALSE
3482.65	33074	245	2.03949		5873.93	276.802	0.0211727	0.592899		FALSE
3851.56	34762	240	2.00999		4454.52	302.356	0.0207406	0.864641		FALSE
3853.55	34770.9	318	2.66323		2950.19	507.93	0.0274813	1.3062		FALSE
3855.37	34779	259	2.16911		3285.22	399.16	0.0223826	1.17355		FALSE
3995.39	35398.1	1473.75	12.3402		940.612	7407.57	0.12736	4.24765		FALSE
4002.03	35427.1	278.75	2.33406		4462.43	438.866	0.0240894	0.896827		FALSE
4004.05	35436	346	2.89717		7631.3	524.584	0.029901	0.524688		FALSE
4006.29	35445.8	346	2.89717		2816.7	1110.18	0.029901	1.42233		FALSE
4189.34	36238	259.375	2.16651		4443.26	389.263	0.022415	0.942853		FALSE
4198.91	36278.9	3069.38	25.6379		918.326	17764.9	0.265253	4.57235		FALSE
4209.48	36324.1	892.375	7.45385		1012.66	6167.25	0.0771184	4.15686		FALSE
4215.06	36347.9	435.375	3.63661		4132.41	567.228	0.0376248	1.02		FALSE
4217.49	36358.3	406.375	3.39438		3062.98	720.071	0.0351186	1.37692		FALSE
4219.08	36365	401.375	3.35261		2498.17	848.559	0.0346865	1.68887		FALSE
4221.29	36374.5	331.375	2.76792		2980.35	565.671	0.0286372	1.41637		FALSE
4223.52	36384	274.375	2.2918		6862.23	391.882	0.0237113	0.615474		FALSE
4388.84	37081.9	260.5	2.1662		3806.55	414.079	0.0225122	1.15297		FALSE
4390.97	37090.8	264.5	2.19947		3049.39	459.309	0.0228579	1.43995		FALSE
4393.16	37100	251.5	2.09136		4586.15	316.899	0.0217344	0.95792		FALSE
4397.94	37120	283.5	2.36082		5767.73	356.928	0.0244998	0.762509		FALSE
4400.31	37129.9	243.5	2.02772		4858.9	307.087	0.0210431	0.905618		FALSE
4402.26	37138	350.5	2.91875		5634.95	537.146	0.0302899	0.781242		FALSE
4404.65	37148	534.5	4.45099		6110.34	1022.1	0.0461911	0.720852		FALSE
4407.04	37158	703.5	5.85832		5128.34	1162.51	0.0607959	0.85935		FALSE
4409.11	37166.6	787.5	6.55782		3360.64	1423.89	0.0680551	1.31198		FALSE
4423.33	37225.9	11571.5	96.3604		666.751	96008.5	1	6.63417		FALSE
4432.96	37266	1212.5	10.097		7852.09	2098.76	0.104783	0.564558		FALSE
4440.17	37296	1959.5	16.3175		1284.95	9649.37	0.169338	3.45552		FALSE
4444.49	37313.9	2814.5	23.4375		717.263	23492.1	0.243227	6.19645		FALSE
4453.65	37352	789.5	6.57448		4811.1	1409.74	0.068228	0.925704		FALSE
4458.48	37372	918.5	7.64871		6659.36	1561.52	0.0793761	0.669505		FALSE
4461.57	37384.8	1076.5	8.96444		2012.48	2930.81	0.0930303	2.21696		FALSE
4463.77	37393.9	1082.5	9.0144		1667.79	3040.85	0.0935488	2.67646		FALSE
4466.19	37404	1054.5	8.78124		7376.1	1428.25	0.0911291	0.605495		FALSE
4467.79	37410.6	921.5	7.67369		1631.86	3054.86	0.0796353	2.73786		FALSE
4472.95	37432	480.5	4.00131		6044.57	633.001	0.0415244	0.739994		FALSE
4475.36	37442	448.5	3.73484		5671.71	749.357	0.038759	0.789068		FALSE
4477.75	37451.9	418.5	3.48501		4251.77	730.299	0.0361664	1.05315		FALSE
4480.37	37462.7	418.5	3.48501		3209.9	580.753	0.0361664	1.3958		FALSE
4482.29	37470.7	480.5	4.00131		3345.79	888.047	0.0415244	1.33968		FALSE
4493.73	37518	290.5	2.41911		3714.17	511.804	0.0251048	1.20989		FALSE
4496.16	37528	268.5	2.23591		3158.54	497.722	0.0232036	1.42349		FALSE
4499.06	37540	296.5	2.46907		7414.71	382.234	0.0256233	0.606775		FALSE
4501.32	37549.3	335.5	2.79384		3701	597.438	0.0289936	1.21624		FALSE
4508.58	37579.3	484.5	4.03462		2634.1	1054.86	0.0418701	1.71162		FALSE
4511.18	37590	442.5	3.68487		2775.11	610.059	0.0382405	1.62559		FALSE
4513.11	37598	474.5	3.95135		6743.16	632.196	0.0410059	0.669288		FALSE
4515.54	37608	577.5	4.80907		3659.75	1019.42	0.0499071	1.23384		FALSE
4517.97	37618	720.5	5.99989		3176.99	1263.42	0.062265	1.42209		FALSE
4520.2	37627.2	798.5	6.64942		4875.25	1100.99	0.0690057	0.927174		FALSE
4522.47	37636.5	857.5	7.14074		3173.38	1581.85	0.0741045	1.42513		FALSE
4529.72	37666.4	2274.5	18.9839		953.022	16621.9	0.196561	4.75301		FALSE
4538.4	37702.1	1908.5	15.9291		888.81	14997.2	0.164931	5.10615		FALSE
4547.13	37738	920.5	7.68285		6537.04	1279.3	0.0795489	0.695594		FALSE
4548.77	37744.7	934.5	7.7997		1365.66	3855.28	0.0807588	3.33083		FALSE
4555.9	37774	629.5	5.25405		7903.84	1121.87	0.0544009	0.576416		FALSE
4558.17	37783.3	668.5	5.57956		1488.64	2744.08	0.0577712	3.06196		FALSE
4562.89	37802.7	441.5	3.68493		2567.21	966.774	0.0381541	1.77737		FALSE
4568.57	37826	400.5	3.34273		5081.21	1382.54	0.0346109	0.899111		FALSE
4571.01	37836	371.5	3.10068		3518.33	965.303	0.0321047	1.2992		FALSE
4576.86	37860	254.5	2.12416		6294.15	405.392	0.0219937	0.727161		FALSE
4761.64	38609.1	1139.5	9.55182		1084.68	6450.21	0.0984747	4.38989		FALSE
4771.91	38650.4	294.5	2.46864		2969.11	553.972	0.0254505	1.60718		FALSE
4773.79	38657.9	263.5	2.20878		4268.01	433.954	0.0227715	1.11851		FALSE
4970.27	39437.8	283.5	2.38266		3386.34	503.79	0.0244998	1.46774		FALSE
4972.68	39447.3	598.5	5.03006		3661.79	1162.59	0.0517219	1.35799		FALSE
4974.54	39454.6	728.5	6.12264		3265.7	1588.86	0.0629564	1.52327		FALSE
4976.41	39461.9	518.5	4.35771		3499.86	1072.22	0.0448084	1.42189		FALSE
4982.02	39484	303.5	2.55075		5062.6	397.993	0.0262282	0.984083		FALSE
4984.06	39492	306.5	2.57596		6027.6	515.901	0.0264875	0.826873		FALSE
4989.16	39512	414.5	3.48364		3789.09	754.552	0.0358208	1.31672		FALSE
4990.93	39518.9	421.5	3.54247		4826.26	627.272	0.0364257	1.03412		FALSE
4995.79	39538	409.5	3.44162		6359.81	735.561	0.0353887	0.785526		FALSE
4998.3	39547.8	382.5	3.2147		3375.51	562.269	0.0330554	1.48075		FALSE
5000.44	39556.2	402.5	3.38279		3318.7	782.613	0.0347837	1.50675		FALSE
5003.44	39568	415.5	3.49205		5832.75	771.899	0.0359072	0.857819		FALSE
5005.48	39576	507.5	4.26526		3429.43	943.288	0.0438578	1.45957		FALSE
5007.02	39582	514.5	4.32409		4667.67	754.72	0.0444627	1.0727		FALSE
5009.25	39590.7	469.5	3.94589		3815.75	895.458	0.0405738	1.31278		FALSE
5012.12	39601.9	474.5	3.98791		3964.64	864.435	0.0410059	1.26421		FALSE
5014.4	39610.9	452.5	3.80301		4999.48	656.922	0.0391047	1.00298		FALSE
5016.73	39620	491.5	4.13079		7564.52	666.837	0.042475	0.663192		FALSE
5018.78	39628	424.5	3.56769		5187.16	753.502	0.036685	0.967538		FALSE
5021.34	39638	356.5	2.99619		2754.55	514.263	0.0308085	1.82292		FALSE
5023.89	39648	400.5	3.36598		8047.93	497.896	0.0346109	0.624247		FALSE
5026.21	39657	330.5	2.77767		3589.54	609.882	0.0285616	1.40024		FALSE
5028.5	39666	336.5	2.8281		3046.65	475.854	0.0290801	1.6505		FALSE
5030.53	39673.9	317.5	2.66841		3270.31	597.235	0.0274381	1.53824		FALSE
5033.08	39683.9	339.5	2.85331		3701.1	608.22	0.0293393	1.35989		FALSE
5035.35	39692.7	350.5	2.94576		3351.57	499.818	0.0302899	1.50238		FALSE
5037.91	39702.7	400.5	3.36598		3592.22	698.017	0.0346109	1.40245		FALSE
5040	39710.9	349.5	2.93735		3505.45	648.101	0.0302035	1.43776		FALSE
5043.33	39723.9	338.5	2.84491		3184.49	657.016	0.0292529	1.58371		FALSE
5047.23	39739.1	638.5	5.36624		1622.8	2340.02	0.0551787	3.1102		FALSE
5049.51	39748	471.5	3.9627		4108.18	842.653	0.0407467	1.22914		FALSE
5058	39781.1	298.5	2.54755		2757.36	585.25	0.0257961	1.83437		FALSE
5060.3	39790.1	261.5	2.23177		3196.89	383.017	0.0225986	1.58288		FALSE
5196.76	40318	253.5	2.18589		3495.18	497.128	0.0219073	1.48684		FALSE
5204.76	40348.7	1302.5	11.2312		1075.7	7493.92	0.112561	4.83848		FALSE
5209.77	40368	663.5	5.72125		6787.79	961.846	0.0573392	0.767521		FALSE
5211.86	40376	670.5	5.78161		4797.68	1288.04	0.0579441	1.08633		FALSE
5214.46	40386	806.5	6.95431		4594.81	1504.48	0.0696971	1.13486		FALSE
5216.25	40392.8	687.5	5.92819		3468.45	1701.63	0.0594132	1.50391		FALSE
5219.41	40405	619.5	5.34184		2993.35	1260.23	0.0535367	1.74367		FALSE
5222.51	40416.8	783.5	6.75599		3427.16	1539.52	0.0677095	1.52386		FALSE
5224.37	40424	883.5	7.61827		3232.57	1746.29	0.0763514	1.61617		FALSE
5226.98	40434	857.5	7.39408		5071.25	1935.44	0.0741045	1.03071		FALSE
5230.09	40445.9	674.5	5.8161		6432.73	1302.57	0.0582898	0.813043		FALSE
5232.19	40453.9	622.5	5.36771		5046.4	1223.71	0.053796	1.03682		FALSE
5234.29	40462	671.5	5.79023		4599.37	1006.45	0.0580305	1.13805		FALSE
5237.21	40473.2	739.5	6.37658		4287.67	1408.07	0.063907	1.22146		FALSE
5239.33	40481.3	751.5	6.48006		3889.83	1485.79	0.064944	1.34693		FALSE
5241.91	40491.2	818.5	7.05778		3777.62	1238.41	0.0707341	1.38762		FALSE
5244.4	40500.7	926.5	7.98905		7000.79	1762.47	0.0800674	0.749115		FALSE
5246.83	40510	1088.5	9.38595		4820.55	2093.32	0.0940673	1.08843		FALSE
5249.44	40520	1355.5	11.6882		5181.8	2549.25	0.117141	1.01305		FALSE
5252.05	40529.9	1564.5	13.4904		4164.77	3093.6	0.135203	1.26107		FALSE
5254.15	40537.9	1546.5	13.3352		4843.71	3111.75	0.133647	1.08474		FALSE
5256.55	40547.1	1419.5	12.2401		3605.54	2907.11	0.122672	1.45791		FALSE
5268.15	40591.5	8717.5	75.1695		804.4	75469.2	0.75336	6.54917		FALSE
5279.3	40634	1563.5	13.4818		6957.92	2345.35	0.135116	0.758748		FALSE
5284.34	40653.2	2481.5	21.3975		1732.54	9924.43	0.214449	3.05005		FALSE
5286.64	40662	2525.5	21.777		5676.47	3897.06	0.218252	0.931326		FALSE
5289.06	40671.2	2696.5	23.2515		671.207	28375.5	0.233029	7.87992		FALSE
5303.45	40726	1257.5	10.8432		6208.59	1916.83	0.108672	0.854211		FALSE
5305.56	40734	1314.5	11.3347		7324.68	1980.89	0.113598	0.72434		FALSE
5310.77	40753.8	1725.5	14.8787		2850.34	7054.5	0.149116	1.86321		FALSE
5311.53	40756.7	1710.5	14.7493		828.813	16569.3	0.14782	6.40859		FALSE
5320	40788.9	820.5	7.07503		4080.04	1274.45	0.070907	1.30391		FALSE
5321.87	40796	762.5	6.57491		4172.21	1838.57	0.0658947	1.27555		FALSE
5324.72	40806.8	628.5	5.41945		4473.52	1262.89	0.0543145	1.19027		FALSE
5327.13	40816	557.5	4.80723		3609.39	1117.36	0.0481787	1.47591		FALSE
5337.15	40854	278.5	2.42195		2886.38	405.994	0.0240678	1.84908		FALSE
5339.5	40862.9	260.5	2.26541		3146.99	500.744	0.0225122	1.6967		FALSE
5341.9	40872	243.5	2.11758		3970.6	419.263	0.0210431	1.34536		FALSE
5878.07	42856.1	3146.12	27.6003		1020.34	21276.6	0.271886	5.76089		FALSE
5899.77	42934.4	856.125	7.51062		1588.41	3881.66	0.0739857	3.71425		FALSE
5902.03	42942.6	788.125	6.91407		4350.71	1581.88	0.0681091	1.35657		FALSE
5904.64	42952	609.125	5.34373		5734.53	918.886	0.0526401	1.02966		FALSE
5907.39	42961.9	516.125	4.58569		5193.01	1007.97	0.0446031	1.13757		FALSE
5910.18	42972	567.125	5.03881		5367.47	1088.71	0.0490105	1.10111		FALSE
5912.68	42981	677.125	6.01615		4665.82	1312.25	0.0585166	1.26723		FALSE
5915.18	42990	735.125	6.53147		5465.16	1453.79	0.0635289	1.08234		FALSE
5917.61	42998.7	662.125	5.88287		4762.02	1421.75	0.0572203	1.24267		FALSE
5920.18	43008	724.125	6.43373		3675.61	1539.16	0.0625783	1.61067		FALSE
5923.18	43018.8	723.125	6.42485		4609.3	1163.62	0.0624919	1.28505		FALSE
5925.52	43027.2	677.125	6.01615		4766.62	1416.17	0.0585166	1.24313		FALSE
5931.71	43049.5	734.125	6.52258		5130.72	1166.47	0.0634425	1.15612		FALSE
5940.17	43079.9	1722.12	15.3008		1818.49	10427.3	0.148825	3.26654		FALSE
5941.85	43085.9	1913.12	16.9978		2404.92	9379.03	0.165331	2.4707		FALSE
5948.41	43109.5	1508.12	13.3994		4907.99	2427.43	0.130331	1.21199		FALSE
5956.21	43137.5	7850.12	69.7471		896.448	71295.4	0.678402	6.64423		FALSE
5969.15	43184	1455.12	12.9286		6139.37	2307.73	0.125751	0.972275		FALSE
5972.28	43195.2	1654.12	14.6966		4978.52	3493.04	0.142948	1.19961		FALSE
5977.62	43214.4	2113.12	18.7748		901.15	21571.7	0.182615	6.63332		FALSE
5987.17	43248.5	795.125	7.06456		5399.45	1600.97	0.0687141	1.10885		FALSE
5990.33	43259.9	686.125	6.09611		6166.02	1101.03	0.0592944	0.971506		FALSE
5992.59	43268	812.125	7.2156		5661.75	1621.37	0.0701832	1.05844		FALSE
5995.37	43277.9	793.125	7.04679		3453.56	1729.91	0.0685412	1.73599		FALSE
5997.83	43286.7	835.125	7.41995		4354.19	1758.23	0.0721709	1.37749		FALSE
6000.39	43295.9	801.125	7.11787		4277.03	1655.72	0.0692326	1.40293		FALSE
6002.86	43304.7	626.125	5.56302		4304.24	1251.42	0.0541092	1.39464		FALSE
6005.45	43314	502.125	4.4613		4105.25	990.653	0.0433933	1.46287		FALSE
6008.24	43324	407.125	3.61724		4951.57	617.443	0.0351834	1.2134		FALSE
6010.76	43332.9	386.125	3.43066		4343.65	793.699	0.0333686	1.3838		FALSE
6013.29	43342	356.125	3.16411		3611.41	771.496	0.030776	1.66508		FALSE
6017.2	43356	368.125	3.27073		3641.37	778.667	0.0318131	1.65245		FALSE
6025.05	43384	269.125	2.39113		6145.3	518.485	0.0232576	0.980432		FALSE
6270.87	44252.8	291.125	2.64544		4109.56	550.372	0.0251588	1.52592		FALSE
6598.28	45384	272.5	2.52723		3681.82	839.895	0.0235492	1.79213		FALSE
6600.04	45390	293.5	2.72199		9057.26	318.955	0.025364	0.728702		FALSE
6602.39	45398	314.5	2.91674		2000.75	837.123	0.0271788	3.29996		FALSE
6605.32	45408	344.5	3.19497		11261.3	371.676	0.0297714	0.586548		FALSE
6615.87	45443.9	454.5	4.21514		4936.05	777.707	0.0392775	1.34032		FALSE
6618.81	45454	593.5	5.50425		3970.54	1536.21	0.0512898	1.66698		FALSE
6621.65	45463.6	714.5	6.62644		4094.02	1591.04	0.0617465	1.61739		FALSE
6626.1	45478.8	995.5	9.23249		2031.35	4218.35	0.0860303	3.26191		FALSE
6629.14	45489.1	976.5	9.05628		5310.15	2152.99	0.0843884	1.24839		FALSE
6631.74	45498	916.5	8.49983		7299.27	1052.02	0.0792032	0.908548		FALSE
6643.81	45539.1	4872.5	45.1887		932.743	46186	0.421078	7.12288		FALSE
6658.21	45588	700.5	6.4966		10240.2	1189.16	0.0605367	0.650204		FALSE
6666.57	45616.4	1369.5	12.7011		1523.37	9186.76	0.118351	4.3762		FALSE
6668.92	45624.3	1224.5	11.3992		1537.19	7698.73	0.10582	4.33839		FALSE
6678.83	45657.9	614.5	5.72057		3185.03	1414.64	0.0531046	2.09694		FALSE
6681.78	45668	603.5	5.61816		6082.83	1363.04	0.052154	1.09847		FALSE
6684.74	45678	676.5	6.29774		7505.52	1452.85	0.0584626	0.890643		FALSE
6687.35	45686.8	717.5	6.67943		3955.35	1937.37	0.0620058	1.69071		FALSE
6689.7	45694.8	621.5	5.78573		4165.1	1045.5	0.0537095	1.60613		FALSE
6692.7	45704.9	559.5	5.20856		3387.79	1279.56	0.0483516	1.97553		FALSE
6695.91	45715.8	522.5	4.86411		4222.53	1146.64	0.045154	1.58576		FALSE
6698.48	45724.5	467.5	4.3521		3682.69	806.262	0.040401	1.81891		FALSE
6701.45	45734.6	471.5	4.38934		4463.81	1032.93	0.0407467	1.50129		FALSE
6703.64	45742	506.5	4.71516		3514.4	1157.12	0.0437713	1.90748		FALSE
6707.18	45754	560.5	5.21786		5411.41	1195.93	0.048438	1.23945		FALSE
6710.13	45764	588.5	5.47853		7028.21	960.79	0.0508577	0.954743		FALSE
6713.08	45773.9	602.5	5.60886		6426.32	1289.07	0.0520676	1.04462		FALSE
6716.05	45784	554.5	5.16201		2957.89	1445.21	0.0479195	2.27056		FALSE
6718.42	45792	502.5	4.67793		5819.43	1088.87	0.0434257	1.15448		FALSE
6721.37	45802	539.5	5.02237		6633.49	870.88	0.0466232	1.01325		FALSE
6724.33	45812	625.5	5.82297		5525.85	1294.41	0.0540552	1.21689		FALSE
6727.29	45822	673.5	6.26982		6553.69	1392.74	0.0582033	1.02649		FALSE
6730.25	45832	633.5	5.89744		6630.89	1067.46	0.0547466	1.01498		FALSE
6732.8	45840.6	784.5	7.30315		5381.51	1673.83	0.0677959	1.2511		FALSE
6735.58	45850	899.5	8.37372		7590.36	2009.27	0.0777341	0.887385		FALSE
6738.54	45860	1074.5	10.0028		5594.16	2354.27	0.0928575	1.20457		FALSE
6740.91	45868	1238.5	11.5296		5384.59	2788.83	0.10703	1.25189		FALSE
6743.88	45878	1265.5	11.7809		7245.05	2888.82	0.109364	0.930825		FALSE
6746.54	45887	1315.5	12.2464		5345.08	3033.99	0.113684	1.2622		FALSE
6756.4	45920.2	5428.5	50.5356		916.126	55660.2	0.469127	7.37497		FALSE
6771.5	45971.1	1406.5	13.0935		2021.53	6961.29	0.121549	3.34969		FALSE
6774.13	45980	1513.5	14.0896		6339.37	2586.89	0.130795	1.06858		FALSE
6776.76	45988.8	1654.5	15.4022		4822.65	4607.34	0.142981	1.40519		FALSE
6778.99	45996.3	1564.5	14.5644		1671.46	8032.65	0.135203	4.05574		FALSE
6785.42	46018	1096.5	10.2077		7609.35	1840.76	0.0947587	0.891721		FALSE
6787.77	46025.9	970.5	9.03468		3941.45	2193.62	0.0838699	1.72215		FALSE
6790.99	46036.7	907.5	8.44819		5840.41	1573.86	0.0784254	1.16276		FALSE
6793.75	46046	915.5	8.52267		6360.92	1566.78	0.0791168	1.06804		FALSE
6796.71	46055.9	876.5	8.1596		3104.48	2555.03	0.0757464	2.18932		FALSE
6799.06	46063.8	838.5	7.80585		6234.81	2356.57	0.0724625	1.0905		FALSE
6806.43	46088.6	723.5	6.73528		5300.14	1622.48	0.0625243	1.2842		FALSE
6809.23	46098	673.5	6.26982		2991.93	1522.2	0.0582033	2.27586		FALSE
6812.41	46108.7	662.5	6.16741		4866.67	1138.08	0.0572527	1.39981		FALSE
6815.18	46118	718.5	6.68873		6954.3	1176.26	0.0620922	0.979994		FALSE
6818.15	46128	684.5	6.37222		4813.55	1567.19	0.059154	1.41645		FALSE
6820.54	46136	681.5	6.34429		6539.3	1563.11	0.0588947	1.04301		FALSE
6826.28	46155.2	761.5	7.08919		2384.53	2180.2	0.0658082	2.86273		FALSE
6830.66	46169.9	764.5	7.11712		2976.45	2190.52	0.0660675	2.2949		FALSE
6833.24	46178.6	749.5	6.97748		3076.9	1720.1	0.0647712	2.22082		FALSE
6836.05	46188	753.5	7.01471		3436.61	1669.61	0.0651169	1.98918		FALSE
6839.03	46198	784.5	7.30331		10274.3	1735.84	0.0677959	0.665645		FALSE
6842.01	46208	806.5	7.50812		6505.39	1791.69	0.0696971	1.05175		FALSE
6844.78	46217.2	841.5	7.83395		3063.65	1926.17	0.0727218	2.23419		FALSE
6847.39	46226	1019.5	9.49104		7048.57	1685.58	0.0881044	0.971457		FALSE
6849.78	46234	1111.5	10.3475		6415.81	1868.42	0.096055	1.06764		FALSE
6852.54	46243.2	1253.5	11.6695		4050.37	2849.65	0.108326	1.69183		FALSE
6855.75	46254	1344.5	12.5166		3878.44	3119.42	0.116191	1.76766		FALSE
6857.55	46260	1394.5	12.9821		3090.4	2447.76	0.120512	2.21899		FALSE
6861.36	46272.8	1606.5	14.9557		3276.67	4535.16	0.138832	2.094		FALSE
6870.63	46303.8	3685.5	34.3102		851.727	45967.3	0.318498	8.06671		FALSE
6884.46	46350	1321.5	12.3025		9515.01	2306.27	0.114203	0.723537		FALSE
6892.8	46377.8	3167.5	29.4879		994.647	36304.1	0.273733	6.92989		FALSE
6909.62	46433.9	1382.5	12.8704		3517.2	6698.75	0.119475	1.96452		FALSE
6912.64	46444	1464.5	13.6338		11520.8	1724.44	0.126561	0.600013		FALSE
6914.58	46450.5	1465.5	13.6431		1661.28	9021.93	0.126647	4.16219		FALSE
6925.84	46488	739.5	6.88438		7028.84	1296.39	0.063907	0.985347		FALSE
6931.76	46507.7	794.5	7.3964		3076.5	2332.72	0.0686601	2.25313		FALSE
6934.92	46518.2	709.5	6.6051		2689.71	2435.53	0.0613144	2.57832		FALSE
6943.87	46548	488.5	4.54769		10777.1	1297.31	0.0422158	0.64432		FALSE
6951.09	46572	458.5	4.26841		3084.15	1502.51	0.0396232	2.25381		FALSE
6954.08	46581.9	418.5	3.89603		7298.18	725.312	0.0361664	0.952851		FALSE
6959.8	46600.9	368.5	3.43055		4430.58	817.899	0.0318455	1.57085		FALSE
6962.53	46610	350.5	3.26298		4168.01	767.598	0.0302899	1.67047		FALSE
6965.54	46620	334.5	3.11403		4546.74	727.154	0.0289072	1.53199		FALSE
6968.54	46630	312.5	2.90922		3728.43	680.693	0.027006	1.86903		FALSE
6971.54	46639.9	320.5	2.9837		5127.46	634.937	0.0276974	1.35965		FALSE
6973.98	46648	305.5	2.84405		4234.18	650.02	0.0264011	1.64707		FALSE
6977.2	46658.7	249.5	2.32272		3808.71	539.723	0.0215616	1.8319		FALSE
6980	46668	241.5	2.24825		4965.41	388.667	0.0208702	1.40572		FALSE
7508.76	48390	289	2.8766		12008.2	327.033	0.0249752	0.625301		FALSE
7511.48	48398.7	308	3.06572		4056.76	887.148	0.0266171	1.8516		FALSE
7514.37	48408	288	2.86665		3577.89	620.806	0.0248887	2.10022		FALSE
7517.51	48418	231	2.29929		5244.91	395.804	0.0199628	1.4333		FALSE
7520.63	48427.9	257	2.55809		4390.96	586.999	0.0222097	1.71275		FALSE
7522.52	48434	240	2.38887		4107.25	551.986	0.0207406	1.83152		FALSE
7525.65	48444	202	2.01063		4307.64	341.334	0.0174567	1.74705		FALSE
7708.27	49024	264	2.67423		6395.6	528.268	0.0228147	1.20525		FALSE
7710.96	49032.4	272	2.75527		4893.34	579.6	0.023506	1.57581		FALSE
7713.98	49042	237	2.40073		6421.98	371.227	0.0204814	1.20118		FALSE
7717.14	49052	200	2.02593		4304.32	399.259	0.0172838	1.79288		FALSE
7991.88	49911.2	1419	14.6528		1056.35	13462	0.122629	7.56553		FALSE
8000.69	49938.5	282	2.91197		5687.04	631.235	0.0243702	1.40683		FALSE
8003.9	49948.5	213	2.19946		5201.33	387.817	0.0184073	1.53882		FALSE
8006.96	49957.9	240	2.47827		5244.53	561.305	0.0207406	1.52673		FALSE
8010.4	49968.6	286	2.95327		4134.6	527.449	0.0247159	1.93741		FALSE
8012.69	49975.7	341	3.52121		4227.01	846.051	0.029469	1.89559		FALSE
8015.96	49985.8	330	3.40762		4998.67	771.738	0.0285183	1.60362		FALSE
8018.95	49995.1	267	2.75707		6163.32	583.872	0.0230739	1.30108		FALSE
8022	50004.5	206	2.12718		5656.32	465.302	0.0178024	1.41824		FALSE
8025.07	50014	222	2.2924		8648.51	361.181	0.0191851	0.927913		FALSE
8028.28	50023.9	229	2.36468		7379.31	380.154	0.01979	1.08795		FALSE
8031.13	50032.7	227	2.34403		5411.89	501.474	0.0196172	1.48398		FALSE
8034.12	50042	255	2.63316		6511.89	539.259	0.0220369	1.23376		FALSE
8037.35	50052	268	2.7674		6768.48	572.86	0.0231604	1.18747		FALSE
8040.25	50060.9	225	2.32338		5085.43	514.54	0.0194443	1.58104		FALSE
8371.3	51074	218.5	2.2896		8151.85	374.806	0.0188826	1.02692		FALSE
8381.19	51103.9	413.5	4.33295		4943.53	1555.95	0.0357343	1.69538		FALSE
8382.74	51108.6	433.5	4.54253		7015.16	814.796	0.0374627	1.19495		FALSE
8386.16	51119	477.5	5.00359		5101.65	1188.45	0.0412652	1.64381		FALSE
8389.14	51128	594.5	6.2296		10974.3	1020.78	0.0513762	0.764438		FALSE
8399.56	51159.5	1973.5	20.6798		1019.74	22203.7	0.170548	8.237		FALSE
8410.96	51194	489.5	5.12934		7865.67	887.392	0.0423022	1.06932		FALSE
8414.27	51204	499.5	5.23412		9042.24	1149.04	0.0431664	0.930551		FALSE
8417.54	51213.9	516.5	5.41226		6721.2	984.771	0.0446355	1.25239		FALSE
8421.43	51225.6	579.5	6.07242		1123.01	4899.17	0.0500799	7.49898		FALSE
8429.67	51250.5	408.5	4.28056		6147.16	997.429	0.0353023	1.37131		FALSE
8435.47	51268	351.5	3.68327		5823.66	862.471	0.0303764	1.44848		FALSE
8438.78	51278	401.5	4.20721		7669.58	911.983	0.0346973	1.10029		FALSE
8442.09	51288	363.5	3.80902		10037.5	627.988	0.0314134	0.841058		FALSE
8445.4	51298	344.5	3.60992		7803.47	758.03	0.0297714	1.08226		FALSE
8448.39	51307	303.5	3.18029		5880.15	696.277	0.0262282	1.43676		FALSE
8451.38	51316	259.5	2.71923		4609.28	629.61	0.0224258	1.83356		FALSE
8454.69	51326	271.5	2.84497		10206.3	448.078	0.0234628	0.828382		FALSE
8458	51336	287.5	3.01263		7264.32	587.659	0.0248455	1.16432		FALSE
8461.3	51345.9	286.5	3.00215		5109.86	650.34	0.0247591	1.65588		FALSE
8464.26	51354.8	259.5	2.71923		5678.24	615.916	0.0224258	1.49065		FALSE
8467.3	51364	253.5	2.65636		6726.72	441.939	0.0219073	1.25876		FALSE
8470.61	51374	254.5	2.66684		6171	522.221	0.0219937	1.37265		FALSE
8473.93	51384	203.5	2.13242		6962.87	433.852	0.0175863	1.21702		FALSE
9040.09	53061.2	197.5	2.14481		5838.58	465.907	0.0170678	1.54834		FALSE
9043.36	53070.8	205.5	2.25623		5193.84	506.154	0.0177591	1.74117		FALSE
9046.52	53080	213.5	2.34407		10013.4	372.099	0.0184505	0.90344		FALSE
9049.94	53090	239.5	2.62953		6002.11	677.366	0.0206974	1.50779		FALSE
9053.39	53100	255.5	2.8052		8913.39	576.95	0.0220801	1.01571		FALSE
9056.81	53110	361.5	3.969		9484.2	763.917	0.0312405	0.954937		FALSE
9059.91	53119	459.5	5.04496		5542.77	1121.27	0.0397096	1.63455		FALSE
9063	53128	510.5	5.6049		5519.46	1288.8	0.044117	1.64201		FALSE
9066.38	53137.8	479.5	5.26455		7127.82	1117.54	0.041438	1.27197		FALSE
9069.85	53147.9	399.5	4.38621		8709.22	736.908	0.0345245	1.04141		FALSE
9072.77	53156.4	355.5	3.90312		5194.53	878.498	0.030722	1.7466		FALSE
9076.04	53166	435.5	4.78146		6026.37	1040.94	0.0376356	1.50605		FALSE
9079.48	53176	459.5	5.04496		8506.35	855.111	0.0397096	1.06738		FALSE
9081.89	53183	397.5	4.36425		3894.09	1051.04	0.0343516	2.33222		FALSE
9085.67	53194	373.5	4.10075		3886.38	888.297	0.0322776	2.33783		FALSE
9089.12	53204	312.5	3.43101		4147.5	898.809	0.027006	2.19147		FALSE
9092.56	53214	283.5	3.11262		13216.7	352.924	0.0244998	0.687962		FALSE
9099.43	53234	254.5	2.79422		6778.87	452.684	0.0219937	1.34232		FALSE
9505.78	54402	208.75	2.32044		8491.65	318.792	0.01804	1.11943		FALSE
9509.29	54411.9	187.75	2.087		7752.54	313.127	0.0162252	1.2266		FALSE
9515.9	54430.7	183.75	2.04254		5202.96	374.51	0.0158795	1.82894		FALSE
9519.16	54440	256.75	2.854		8766.91	540.382	0.0221881	1.0858		FALSE
9522.92	54450.7	403.75	4.48803		5985.3	942.582	0.0348918	1.59105		FALSE
9526.14	54459.8	427.75	4.75481		5114.52	1045.52	0.0369658	1.86257		FALSE
9529.2	54468.5	284.75	3.16524		5834.05	638.674	0.0246079	1.63338		FALSE

## Sheet: ICDCsp0336-1_0_H1_1
Spectrum: ICDCsp0336-1\0_H1\1 1SLin, "Baseline subt." (D:\Data\BioTyperRealTimeProcessing\China CDC\20120521feiyanlianqiujun1\ICDCsp0336-1\0_H1\1)
m/z	time	Intens.	SN	Quality Fac.	Res.	Area	Rel. Intens.	FWHM	Chi^2	Bk. Peak
2630.39	28794	283	2.81733		3757.85	406.655	0.0235483	0.699971		FALSE
2632.08	28803.1	358	3.56397		3131.73	554.6	0.029789	0.840455		FALSE
2633.71	28811.9	293	2.91688		3018.47	364.531	0.0243804	0.872531		FALSE
2936.6	30402	217.625	2.14774		3940.86	264.074	0.0181084	0.745167		FALSE
2975.43	30599.8	623.625	6.15454		1942.18	1564.93	0.0518915	1.53201		FALSE
2976.31	30604.3	701.625	6.92432		1116.44	2330.75	0.0583818	2.6659		FALSE
3320.23	32302.6	616.125	6.06122		851.357	3484.52	0.0512674	3.89993		FALSE
3325.1	32326	260.125	2.52502		2740.06	291.196	0.0216448	1.21351		FALSE
3326.34	32331.9	207.125	2.01056		2348.7	306.847	0.0172347	1.41625		FALSE
3328.44	32342	206.125	2.00085		2345.65	238.085	0.0171515	1.41899		FALSE
3330.11	32350	207.125	2.01056		2712.21	312.393	0.0172347	1.22782		FALSE
3367.7	32529.9	214.125	2.0785		4722.57	316.365	0.0178172	0.713108		FALSE
3375.65	32567.8	359.125	3.48601		2528.52	983.851	0.0298826	1.33503		FALSE
3376.78	32573.2	359.125	3.48601		2332.61	685.289	0.0298826	1.44764		FALSE
3378.63	32582	269.125	2.61239		1430.03	746.239	0.0223937	2.36262		FALSE
3433.38	32841.9	500.125	4.8547		802.132	2925.57	0.0416151	4.28032		FALSE
3442.29	32884	262.125	2.54429		4592.09	489.904	0.0218113	0.749612		FALSE
3444.4	32894	279.125	2.7093		3721.71	720.866	0.0232258	0.925489		FALSE
3528.39	33288	267.125	2.59283		5214.28	238.842	0.0222273	0.676679		FALSE
3530.5	33297.8	222.125	2.15604		3334.69	317.794	0.0184829	1.05872		FALSE
3532.25	33306	224.125	2.17545		5149.16	302.174	0.0186493	0.685986		FALSE
3993.54	35389.9	361.75	3.3744		3100.16	785.528	0.030101	1.28817		FALSE
3995.52	35398.6	294.75	2.74942		3334.79	551.16	0.024526	1.19813		FALSE
4197.94	36274.8	919.5	8.53527		832.598	5772.68	0.076511	5.04198		FALSE
4205.24	36306	292.5	2.71514		6273.41	526.659	0.0243387	0.670327		FALSE
4207.58	36316	253.5	2.35312		2839.79	314.182	0.0210936	1.48166		FALSE
4209.46	36324	233.5	2.16747		5658.19	354.907	0.0194294	0.743958		FALSE
4407.44	37159.6	483.5	4.45998		957.555	3079.49	0.0402317	4.6028		FALSE
4411.02	37174.6	631.5	5.82518		3596.82	1142.78	0.0525467	1.22637		FALSE
4422.08	37220.7	6628.5	61.1436		628.754	57434.3	0.551553	7.03309		FALSE
4434.03	37270.4	631.5	5.82518		3680.2	1154.73	0.0525467	1.20483		FALSE
4436.32	37280	763.5	7.0428		4080.61	1336.51	0.0635304	1.08717		FALSE
4438.53	37289.1	828.5	7.64238		3896.7	1143.32	0.068939	1.13905		FALSE
4441.1	37299.8	897.5	8.27886		3994.53	1571.83	0.0746804	1.1118		FALSE
4443.05	37307.9	952.5	8.7862		3299.39	1698.49	0.0792569	1.34663		FALSE
4445.25	37317.1	845.5	7.79919		3889.73	1463.09	0.0703535	1.14282		FALSE
4447.38	37325.9	663.5	6.12036		3955.9	1083.33	0.0552094	1.12424		FALSE
4449.79	37335.9	528.5	4.87507		3576.64	889.358	0.0439762	1.24413		FALSE
4452.14	37345.7	384.5	3.54676		3184.57	697.728	0.031994	1.39804		FALSE
4454.4	37355.1	358.5	3.30693		3938.79	488.753	0.0298306	1.13091		FALSE
4456.54	37364	378.5	3.49142		4391.62	615.625	0.0314948	1.01478		FALSE
4458.92	37373.8	385.5	3.55599		4243.9	652.769	0.0320772	1.05067		FALSE
4461.36	37384	383.5	3.53754		4391.29	518.055	0.0319108	1.01596		FALSE
4464.75	37398	392.5	3.62056		4345.2	694.22	0.0326597	1.02751		FALSE
4467.16	37408	351.5	3.24236		3131.91	645.962	0.0292481	1.42633		FALSE
4469.57	37418	313.5	2.89184		5777.15	393.485	0.0260861	0.773663		FALSE
4471.97	37427.9	273.5	2.52286		5078.77	416.665	0.0227578	0.880521		FALSE
4473.92	37436	233.5	2.15389		5340.46	288.467	0.0194294	0.837739		FALSE
4476.33	37446	234.5	2.16311		3870.38	368.076	0.0195126	1.15656		FALSE
4478.72	37455.9	241.5	2.22768		4302.65	369.054	0.0200951	1.04092		FALSE
4480.68	37464	248.5	2.29225		4714.32	300.644	0.0206775	0.950441		FALSE
4483.09	37474	249.5	2.30148		4434.92	373.015	0.0207607	1.01086		FALSE
4485.51	37484	231.5	2.13544		4280.62	366.067	0.019263	1.04786		FALSE
4494.22	37520	223.5	2.06164		4217.84	352.722	0.0185973	1.06553		FALSE
4496.61	37529.9	236.5	2.18156		3586.85	394.898	0.019679	1.25364		FALSE
4498.84	37539.1	224.5	2.07087		3680.13	385.772	0.0186805	1.22247		FALSE
4514.57	37604	252.5	2.32915		5806.9	424.789	0.0210104	0.777448		FALSE
4516.69	37612.7	269.5	2.48596		3179.87	491.64	0.0224249	1.4204		FALSE
4519.4	37623.9	314.5	2.90106		2832.75	580.829	0.0261694	1.59541		FALSE
4523.79	37642	355.5	3.23833		7327.25	778.722	0.0295809	0.617393		FALSE
4528.47	37661.3	710.5	6.4721		1351.24	4020.81	0.0591203	3.35135		FALSE
4536.25	37693.3	950.5	8.65832		2369.83	3173.45	0.0790905	1.91417		FALSE
4537.48	37698.3	966.5	8.80406		1623.42	4182.3	0.0804219	2.79501		FALSE
4544.68	37727.9	424.5	3.86686		4084.13	758.31	0.0353224	1.11277		FALSE
4546.84	37736.8	404.5	3.68468		3842.57	565.17	0.0336582	1.18328		FALSE
4548.82	37744.9	344.5	3.13813		3296.36	628.117	0.0286656	1.37995		FALSE
4551.02	37754	297.5	2.70999		3187.17	543.907	0.0247548	1.42792		FALSE
4553.94	37766	281.5	2.56425		4294.51	478.643	0.0234234	1.06041		FALSE
4556.48	37776.4	273.5	2.49137		2548.67	518.86	0.0227578	1.78779		FALSE
4565.97	37815.3	221.5	2.01769		2886.66	371.808	0.0184309	1.58175		FALSE
4760.39	38604.1	417.5	3.76235		1057.5	2300.58	0.0347399	4.50157		FALSE
4972.8	39447.7	567.75	4.90951		1545.9	2950.74	0.0472421	3.21676		FALSE
4974.37	39453.9	530.75	4.58956		3339.89	1116.92	0.0441634	1.48938		FALSE
4977.4	39465.8	323.75	2.79957		4194.37	449.583	0.026939	1.18669		FALSE
4979.85	39475.5	262.75	2.27208		2902.68	510.56	0.0218633	1.71561		FALSE
4982.53	39486	256.75	2.2202		4165.11	462.975	0.021364	1.19625		FALSE
4985.05	39495.9	236.75	2.04725		3645.17	339.628	0.0196998	1.36758		FALSE
4987.45	39505.3	291.75	2.52285		3490.31	531.319	0.0242763	1.42894		FALSE
4989.67	39514	291.75	2.52285		5245.88	502.626	0.0242763	0.95116		FALSE
4992.22	39524	257.75	2.22884		3306.59	361.867	0.0214472	1.50978		FALSE
4994.77	39534	272.75	2.35855		6882.98	471.706	0.0226954	0.72567		FALSE
5001.91	39562	232.75	2.01266		4338.56	321.822	0.019367	1.1529		FALSE
5004.29	39571.3	303.75	2.62662		3830.47	532.646	0.0252749	1.30644		FALSE
5006.5	39580	265.75	2.29802		4070.84	477.253	0.0221129	1.22984		FALSE
5009.05	39589.9	256.75	2.2202		3691.48	465.884	0.021364	1.35692		FALSE
5011.39	39599.1	250.75	2.16831		4932.94	351.644	0.0208648	1.0159		FALSE
5018.27	39626	232.75	2.01266		3890.48	386.168	0.019367	1.28988		FALSE
5022.87	39644	242.75	2.09914		5179.89	396.737	0.0201991	0.969688		FALSE
5045.2	39731.2	355.75	3.07628		3810.32	653.496	0.0296017	1.32409		FALSE
5049.5	39748	276.75	2.39314		5195.3	381.454	0.0230282	0.971938		FALSE
5054.13	39766	249.75	2.15967		3530.75	347.951	0.0207815	1.43146		FALSE
5056.69	39776	265.75	2.30513		4331.78	393.74	0.0221129	1.16735		FALSE
5059.09	39785.3	231.75	2.01021		4206.28	376.426	0.0192838	1.20274		FALSE
5063.88	39804	232.75	2.01888		7610.6	268.063	0.019367	0.665372		FALSE
5192.06	40299.9	291.75	2.53065		4991.2	510.739	0.0242763	1.04024		FALSE
5194.16	40308	336.75	2.96223		5264.37	611.746	0.0280208	0.986664		FALSE
5196.75	40318	413.75	3.63956		5116.81	742.22	0.0344279	1.01562		FALSE
5203.22	40342.8	858.75	7.55401		1162.32	5386.64	0.0714561	4.47658		FALSE
5210.78	40371.8	516.75	4.5456		4380.47	781.784	0.0429985	1.18955		FALSE
5212.85	40379.8	541.75	4.76551		3500.04	1080.79	0.0450787	1.48937		FALSE
5215.5	40390	549.75	4.83588		6616.48	781.746	0.0457444	0.788259		FALSE
5217.85	40399	501.75	4.41365		4263.86	978.92	0.0417503	1.22374		FALSE
5220.44	40408.9	580.75	5.10858		4370.34	1114.33	0.0483239	1.19452		FALSE
5222.8	40418	679.75	5.97943		4451.45	1326.4	0.0565616	1.17328		FALSE
5225.09	40426.7	691.75	6.08499		3794.54	1319	0.0575601	1.377		FALSE
5227.5	40436	576.75	5.07339		5664.37	830.823	0.047991	0.922875		FALSE
5229.59	40444	526.75	4.63356		4952.79	781.268	0.0438305	1.05589		FALSE
5232.2	40454	540.75	4.75672		3783.68	1035.28	0.0449955	1.38284		FALSE
5234.81	40464	540.75	4.75672		8057.31	1045.62	0.0449955	0.649698		FALSE
5237.2	40473.1	582.75	5.12617		4811.77	1145.26	0.0484903	1.08841		FALSE
5239.71	40482.7	596.75	5.24932		3632.99	1192.25	0.0496552	1.44226		FALSE
5241.61	40490	658.75	5.79471		3481.86	995.001	0.0548142	1.5054		FALSE
5249.21	40519.1	1182.75	10.4041		1767.49	4180.83	0.0984159	2.96987		FALSE
5251.54	40528	1286.75	11.3189		5089.68	3704.76	0.10707	1.0318		FALSE
5254.33	40538.7	1135.75	9.99064		4315.48	1758.29	0.0945051	1.21756		FALSE
5256.75	40547.9	1077.75	9.48045		5574.89	1649.13	0.0896789	0.942933		FALSE
5266.7	40585.9	7200.75	63.3415		788.918	61976.2	0.59917	6.67586		FALSE
5276.29	40622.5	1043.75	9.18136		3573.64	1586.85	0.0868498	1.47645		FALSE
5282.08	40644.6	1553.75	13.6676		1644.89	6277.12	0.129287	3.21121		FALSE
5284.54	40654	1582.75	13.9227		3823.03	2417.74	0.1317	1.38229		FALSE
5287.16	40663.9	1519.75	13.3685		3577.1	3124.95	0.126457	1.47806		FALSE
5288.72	40669.9	1449.75	12.7527		3823.36	2874.92	0.120633	1.38327		FALSE
5294.24	40690.9	1205.75	10.6064		1570.87	8384.82	0.10033	3.37025		FALSE
5303.43	40725.9	727.75	6.40166		3973.6	1436.48	0.0605556	1.33467		FALSE
5305.56	40734	750.75	6.60398		5994.87	1115.6	0.0624694	0.885016		FALSE
5308.43	40744.9	768.75	6.76232		4526.52	1521.62	0.0639672	1.17274		FALSE
5310.54	40752.9	826.75	7.27252		2248.76	3226.82	0.0687934	2.36154		FALSE
5315.55	40772	544.75	4.7919		6174.47	786.269	0.0453283	0.860891		FALSE
5317.76	40780.4	428.75	3.77151		1894.07	1279.56	0.035676	2.80758		FALSE
5324.16	40804.7	305.75	2.68953		1804.93	1204.29	0.0254413	2.9498		FALSE
5329.24	40824	237.75	2.09137		9258.71	229.838	0.019783	0.575593		FALSE
5720.3	42282	993.875	8.70846		945.53	7252.27	0.0826997	6.04983		FALSE
5727.39	42307.9	305.875	2.68012		4592.7	551.7	0.0254517	1.24706		FALSE
5741.06	42358	239.875	2.10181		4599.31	430.633	0.0199599	1.24824		FALSE
5743.78	42367.9	234.875	2.058		3190.96	445.152	0.0195438	1.80002		FALSE
5746.53	42378	236.875	2.07553		6218.74	377.409	0.0197102	0.924067		FALSE
5808.53	42604	275.875	2.41676		4300.09	523.932	0.0229554	1.35079		FALSE
5816.78	42634	274.875	2.408		3276.39	572.672	0.0228722	1.77536		FALSE
5825.33	42665	665.875	5.83329		2406.82	2356.86	0.055407	2.42034		FALSE
5830.75	42684.7	459.875	4.02866		5301.78	732.064	0.0382659	1.09977		FALSE
5833.31	42694	409.875	3.59064		3034.97	827.726	0.0341054	1.92203		FALSE
5836.07	42704	360.875	3.16138		2459.76	916.87	0.0300282	2.37261		FALSE
5841.58	42724	330.875	2.89857		9195.83	505.19	0.0275319	0.635243		FALSE
5849.3	42751.9	375.875	3.29279		5412.72	769.068	0.0312763	1.08066		FALSE
5858.67	42785.9	508.875	4.45791		3885.83	1293.69	0.0423432	1.5077		FALSE
5861.09	42794.6	508.875	4.45791		4135.6	2047.19	0.0423432	1.41723		FALSE
5876.52	42850.5	5550.88	48.6275		925.916	47473.2	0.461885	6.34671		FALSE
5896.81	42923.7	1233.88	10.8092		3750.36	6878.86	0.10267	1.57233		FALSE
5898.83	42931	1356.88	11.8867		1641.58	6749.64	0.112905	3.59339		FALSE
5911.23	42975.7	1507.88	13.2458		2475.18	6948.52	0.125469	2.38821		FALSE
5913.08	42982.4	1579.88	13.8782		1961.33	7983.08	0.13146	3.01482		FALSE
5918.88	43003.3	1244.88	10.9355		4150.52	2051.7	0.103585	1.42606		FALSE
5921.29	43012	1260.88	11.076		3762.81	2749.18	0.104917	1.57364		FALSE
5924.04	43021.9	1246.88	10.953		3824.31	2690.52	0.103752	1.54905		FALSE
5926.81	43031.9	1303.88	11.4537		5054.1	2114.94	0.108495	1.17267		FALSE
5929.57	43041.8	1387.88	12.1916		6016.57	2239.34	0.115484	0.985539		FALSE
5939.56	43077.7	2994.88	26.3081		805.454	33993	0.249202	7.37418		FALSE
5954.63	43131.9	12017.9	105.57		833.088	114125	1	7.14766		FALSE
5969.15	43184	1841.88	16.1797		7751.42	4904.28	0.153261	0.770072		FALSE
5972.37	43195.5	1950.88	17.1372		5277.62	4191.29	0.162331	1.13164		FALSE
5974.72	43203.9	2263.88	19.8867		4776.5	4786.27	0.188376	1.25086		FALSE
5976.72	43211.1	2293.88	20.1503		1293.65	17139.6	0.190872	4.62003		FALSE
5987.57	43250	983.875	8.64274		8351.81	1527.24	0.0818676	0.716918		FALSE
5990.36	43260	954.875	8.38799		9059.45	1489.82	0.0794546	0.661228		FALSE
5992.93	43269.2	935.875	8.22109		5500.38	1973.33	0.0778736	1.08955		FALSE
5995.38	43278	968.875	8.51097		5639.33	1935.88	0.0806195	1.06314		FALSE
5998.17	43287.9	881.875	7.74673		4938.18	1796.36	0.0733803	1.21465		FALSE
6000.66	43296.8	726.875	6.38515		3862.66	1539.28	0.0604828	1.5535		FALSE
6003.49	43307	612.875	5.38373		5305.56	992.575	0.050997	1.13155		FALSE
6006	43315.9	578.875	5.08506		4533.51	1184.38	0.0481678	1.3248		FALSE
6008.75	43325.8	490.875	4.31203		4965.59	1020.96	0.0408454	1.21008		FALSE
6011.04	43334	468.875	4.11878		6247.77	736.362	0.0390148	0.962111		FALSE
6014.38	43345.9	421.875	3.70591		2772.87	1339.1	0.035104	2.16901		FALSE
6017.39	43356.7	389.875	3.42481		3767.98	836.059	0.0324413	1.59698		FALSE
6020	43366	371.875	3.26669		3818.35	792.298	0.0309435	1.5766		FALSE
6022.79	43375.9	330.875	2.90653		3904.51	688.689	0.0275319	1.54252		FALSE
6025.56	43385.8	299.875	2.63422		3094.59	743.855	0.0249524	1.94713		FALSE
6030.65	43404	266.875	2.34433		9650.89	362.157	0.0222065	0.62488		FALSE
6033.45	43414	243.875	2.14229		3790.54	593.902	0.0202927	1.59171		FALSE
6036.25	43424	264.875	2.32676		9138.21	376.402	0.0220401	0.660551		FALSE
6039.04	43433.9	248.875	2.18621		4185.2	589.166	0.0207087	1.44295		FALSE
6041.81	43443.8	232.875	2.04566		5080.79	421.303	0.0193774	1.18915		FALSE
6049.72	43472	241.875	2.12472		5298.73	432.111	0.0201263	1.14173		FALSE
6052.51	43481.9	244.875	2.15108		5269.08	433.754	0.0203759	1.14868		FALSE
6268.27	44243.7	383	3.39201		2073.01	1471.2	0.0318692	3.02376		FALSE
6270.22	44250.5	364	3.22374		2727.89	1356.03	0.0302882	2.29856		FALSE
6588.31	45350	226	2.05848		5086.57	468.87	0.0188053	1.29524		FALSE
6590.67	45358	237.75	2.16551		5433.85	402.027	0.019783	1.21289		FALSE
6599.36	45387.7	473.5	4.3128		3410.13	1311.68	0.0393996	1.93522		FALSE
6602.96	45400	471.5	4.29458		3440.52	1072.29	0.0392332	1.91918		FALSE
6608.24	45417.9	573.5	5.22363		4425.9	1504.55	0.0477206	1.49309		FALSE
6614.54	45439.4	862.5	7.85594		4094.79	3223.06	0.0717681	1.61535		FALSE
6616.84	45447.3	1078.5	9.82334		3971.71	2378.08	0.0897413	1.666		FALSE
6619.93	45457.8	1155.5	10.5247		6184.7	2601.62	0.0961484	1.07037		FALSE
6622.59	45466.8	1284.5	11.6997		5231.69	2893.68	0.106882	1.26586		FALSE
6624.69	45474	1351.5	12.3099		3639.92	3109.58	0.112457	1.82001		FALSE
6627.88	45484.8	1287.5	11.727		5205.93	2877.51	0.107132	1.27314		FALSE
6630.84	45494.9	1201.5	10.9437		5641.55	2079.94	0.0999761	1.17536		FALSE
6641.95	45532.7	5522.5	50.3008		922.967	57244.1	0.459524	7.1963		FALSE
6655.85	45580	849.5	7.73753		4669.5	1904.13	0.0706864	1.42539		FALSE
6661.14	45597.9	972.5	8.85786		4102.4	3087.23	0.0809211	1.62372		FALSE
6664.98	45610.9	1082.5	9.85978		784.202	12086.8	0.0900742	8.49906		FALSE
6682.35	45669.9	559.5	5.16279		6472.62	943.095	0.0465557	1.0324		FALSE
6686.46	45683.8	520.5	4.80292		7283.88	879.431	0.0433105	0.91798		FALSE
6687.69	45688	512.5	4.7291		4427.03	1130.59	0.0426448	1.51065		FALSE
6690.64	45698	494.5	4.563		10210.8	559.227	0.041147	0.655251		FALSE
6697.73	45722	440.5	4.06472		9783.54	499.082	0.0366537	0.684591		FALSE
6700.09	45730	426.5	3.93553		10081.8	704.879	0.0354888	0.664574		FALSE
6707.74	45755.9	434.5	4.00935		5152.58	965.469	0.0361545	1.30182		FALSE
6710.14	45764	458.5	4.23081		5194.16	992.822	0.0381515	1.29186		FALSE
6713.09	45774	424.5	3.91708		4194.53	935.328	0.0353224	1.60044		FALSE
6716.63	45785.9	420.5	3.88017		4347.74	718.389	0.0349895	1.54485		FALSE
6721.38	45802	464.5	4.28618		4167.8	777.469	0.0386508	1.61269		FALSE
6724.11	45811.2	481.5	4.44305		4506.96	1068.5	0.0400653	1.49194		FALSE
6726.7	45820	531.5	4.90442		3678.26	1213.51	0.0442258	1.82877		FALSE
6729.66	45830	566.5	5.22738		4096.04	959.557	0.0471381	1.64297		FALSE
6732.6	45839.9	622.5	5.74412		5811.2	1377.18	0.0517978	1.15856		FALSE
6736.75	45853.9	835.5	7.70958		3300.58	3030.38	0.0695214	2.04108		FALSE
6739.71	45863.9	911.5	8.41087		3825.56	2111.86	0.0758454	1.76176		FALSE
6745.06	45882	1057.5	9.75809		5647.55	4066.34	0.0879939	1.19433		FALSE
6754.51	45913.9	3765.5	34.7462		948.588	38713.1	0.313325	7.12059		FALSE
6764.62	45948	913.5	8.42933		5929.18	2065.22	0.0760118	1.1409		FALSE
6767.6	45958	908.5	8.38319		9703.81	1516.85	0.0755957	0.697417		FALSE
6770.57	45968	847.5	7.82031		3223.76	2456.44	0.07052	2.10021		FALSE
6774.12	45979.9	880.5	8.12482		4058.23	2035.69	0.0732659	1.66923		FALSE
6776.16	45986.8	867.5	8.00486		3110.29	2035.16	0.0721841	2.17863		FALSE
6781.55	46004.9	793.5	7.32203		3090.56	2263.71	0.0660266	2.19428		FALSE
6784.46	46014.7	736.5	6.79606		4800.77	1659.86	0.0612837	1.4132		FALSE
6787.2	46023.9	669.5	6.17782		3522.2	1900.25	0.0557087	1.92698		FALSE
6790.77	46036	623.5	5.75335		5720.48	1083.21	0.0518811	1.1871		FALSE
6803.27	46078	608.5	5.61494		7292.66	1032.64	0.0506329	0.932892		FALSE
6806.24	46088	591.5	5.45807		6039.47	1024.56	0.0492184	1.12696		FALSE
6814.58	46116	644.5	5.94713		8867.22	1446.92	0.0536284	0.768514		FALSE
6816.96	46123.9	619.5	5.71644		3480.15	1097.09	0.0515482	1.95881		FALSE
6821.73	46140	721.5	6.65765		7518.46	1235.39	0.0600356	0.907332		FALSE
6827.65	46159.8	807.5	7.57243		5403.36	1812.37	0.0671916	1.26359		FALSE
6830.67	46170	764.5	7.16919		4460.68	1326.11	0.0636136	1.53131		FALSE
6833.34	46178.9	764.5	7.16919		4268.78	1767.88	0.0636136	1.60077		FALSE
6836.95	46191	799.5	7.49741		2919.45	2330.62	0.0665259	2.34186		FALSE
6846.18	46221.9	1027.5	9.63551		2833.51	4474.69	0.0854976	2.41615		FALSE
6852.11	46241.8	1282.5	12.0268		4089.67	3000.06	0.106716	1.67547		FALSE
6854.56	46250	1417.5	13.2928		8255.61	4009.58	0.117949	0.830291		FALSE
6868.58	46296.9	3583.5	33.6047		914.527	47355.9	0.298181	7.51053		FALSE
6876.67	46323.9	1617.5	15.1683		5712.78	2831.57	0.134591	1.20373		FALSE
6879.07	46332	1473.5	13.8179		5791.5	3393.06	0.122609	1.18779		FALSE
6882.66	46344	1438.5	13.4897		5433.75	2511.4	0.119697	1.26665		FALSE
6890.83	46371.2	2759.5	25.8776		932.281	33030.7	0.229616	7.39136		FALSE
6902.44	46410	1142.5	10.7139		8721.39	2614.37	0.0950667	0.791438		FALSE
6905.44	46420	1122.5	10.5264		6782.49	1962.41	0.0934025	1.01813		FALSE
6908.42	46429.9	1188.5	11.1453		4675.55	2751.15	0.0988944	1.47756		FALSE
6911.15	46439	1228.5	11.5204		5127.64	2170.84	0.102223	1.34782		FALSE
6913.39	46446.5	1175.5	11.0234		1295.27	11330.1	0.0978126	5.33743		FALSE
6926.65	46490.7	784.5	7.35675		2943.34	2271.87	0.0652778	2.35333		FALSE
6930.65	46504	777.5	7.2911		6497.63	1345.95	0.0646953	1.06664		FALSE
6939.64	46533.9	569.5	5.34056		5419.57	976.415	0.0473877	1.28048		FALSE
6942.07	46542	548.5	5.14363		7567.6	640.972	0.0456403	0.91734		FALSE
6945.07	46552	524.5	4.91856		6953.67	1505.68	0.0436433	0.998763		FALSE
6947.48	46560	562.5	5.27491		8756.71	1233.92	0.0468053	0.793389		FALSE
6950.49	46570	519.5	4.87168		10045.6	885.312	0.0432273	0.691896		FALSE
6953.5	46580	530.5	4.97483		3241.21	1457.22	0.0441426	2.14534		FALSE
6955.91	46588	496.5	4.65599		3929.17	1136.65	0.0413135	1.77032		FALSE
6959.5	46599.9	490.5	4.59972		6412.24	1066.87	0.0408142	1.08535		FALSE
6964.94	46618	473.5	4.4403		7056.15	810.603	0.0393996	0.987073		FALSE
6967.47	46626.4	463.5	4.34653		3816.53	1329.74	0.0385676	1.8256		FALSE
6970.96	46638	455.5	4.27151		7572.36	1022.65	0.0379019	0.92058		FALSE
6973.97	46648	484.5	4.54346		7465.73	1020.89	0.0403149	0.934131		FALSE
6976.39	46656	419.5	3.93391		5406.66	721.755	0.0349063	1.29033		FALSE
6979.35	46665.8	393.5	3.69009		3044.24	1152.32	0.0327429	2.29264		FALSE
6984.83	46684	403.5	3.8464		4575.04	1128.32	0.033575	1.52673		FALSE
6991.79	46707.1	384.5	3.66528		3704.46	1103.79	0.031994	1.8874		FALSE
6995.68	46720	398.5	3.79873		9391.88	659.119	0.0331589	0.744865		FALSE
7001.12	46738	350.5	3.34117		3241.66	769.579	0.0291649	2.15973		FALSE
7007.15	46757.9	347.5	3.31257		7914.96	580.598	0.0289153	0.885304		FALSE
7010.15	46767.9	357.5	3.4079		4164.89	801.571	0.0297474	1.68315		FALSE
7015.62	46786	321.5	3.06472		3750.24	564.651	0.0267518	1.87071		FALSE
7018.04	46794	333.5	3.17912		4422.13	1424.28	0.0277503	1.58703		FALSE
7024.09	46814	338.5	3.22678		10515.8	669.282	0.0281664	0.667955		FALSE
7026.51	46822	321.5	3.06472		11150.9	719.031	0.0267518	0.630131		FALSE
7029.53	46832	320.5	3.05519		4306.52	554.998	0.0266686	1.6323		FALSE
7032.23	46840.9	301.5	2.87407		2934.67	687.705	0.0250876	2.39626		FALSE
7034.98	46850	331.5	3.16005		8552.36	727.104	0.0275839	0.822578		FALSE
7038	46860	311.5	2.9694		8385.2	667.548	0.0259197	0.839337		FALSE
7041.03	46870	308.5	2.9408		10042	351.622	0.0256701	0.70116		FALSE
7044.05	46880	304.5	2.90267		7753.39	683.124	0.0253373	0.908513		FALSE
7046.87	46889.3	302.5	2.88361		5969.25	669.513	0.0251708	1.18053		FALSE
7055.57	46918	365.5	3.48416		8570.35	568.296	0.030413	0.823253		FALSE
7058.83	46928.7	330.5	3.15052		3307.52	915.044	0.0275007	2.13417		FALSE
7061.58	46937.8	316.5	3.01706		3396.18	705.861	0.0263358	2.07927		FALSE
7064.24	46946.6	326.5	3.11239		4248.85	725.098	0.0271679	1.66262		FALSE
7068.3	46960	325.5	3.10285		3906.77	722.099	0.0270847	1.80925		FALSE
7070.13	46966	293.5	2.79781		4099.71	637.082	0.024422	1.72455		FALSE
7080.16	46999	223.5	2.13053		5973.51	377.087	0.0185973	1.18526		FALSE
7082.87	47008	240.5	2.29259		3794.27	514.702	0.0200119	1.86673		FALSE
7085.56	47016.8	225.5	2.1496		4374.03	511.923	0.0187637	1.61991		FALSE
7088.34	47026	242.5	2.31165		4387.92	519.863	0.0201783	1.61542		FALSE
7091.75	47037.2	222.5	2.121		5463.28	369.874	0.0185141	1.29808		FALSE
7094.41	47045.9	241.5	2.30212		5840.47	461.658	0.0200951	1.2147		FALSE
7097.4	47055.8	223.5	2.13053		5808.45	429.682	0.0185973	1.22191		FALSE
7105.95	47083.9	223.5	2.13053		5365.03	484.042	0.0185973	1.32449		FALSE
7496.26	48350	250.5	2.45365		10721.8	388.463	0.020844	0.699161		FALSE
7499.38	48360	263.5	2.58099		3862.83	715.49	0.0219257	1.94142		FALSE
7502.5	48370	283.5	2.77689		9299.83	473.226	0.0235899	0.806735		FALSE
7509.08	48391	467.5	4.57917		1688.62	2370.91	0.0389004	4.44687		FALSE
7511.52	48398.8	446.5	4.37347		5282.13	1037.54	0.037153	1.42206		FALSE
7515.01	48410	420.5	4.1188		8906.67	725.325	0.0349895	0.843751		FALSE
7517.23	48417.1	361.5	3.5409		4406.51	853.934	0.0300802	1.70594		FALSE
7521.25	48429.9	334.5	3.27643		2186.86	1139.11	0.0278335	3.4393		FALSE
7531.22	48461.8	241.5	2.36549		4209.14	547.886	0.0200951	1.78925		FALSE
7533.79	48470	219.5	2.15		6198.49	467.991	0.0182645	1.21542		FALSE
7536.92	48480	240.5	2.3557		10831.6	486.409	0.0200119	0.69583		FALSE
7540.05	48490	222.5	2.17939		8530.15	406.899	0.0185141	0.883929		FALSE
7950.26	49782	220.875	2.24161		5658.29	380.006	0.0183789	1.40506		FALSE
7953.46	49791.9	215.875	2.19087		3668.45	490.467	0.0179628	2.16807		FALSE
7956.68	49802	276.875	2.80994		4979.88	560.424	0.0230386	1.59776		FALSE
7959.63	49811.1	254.875	2.58667		6056.32	570.635	0.021208	1.31427		FALSE
7962.77	49820.9	279.875	2.84039		6288.11	506.1	0.0232882	1.26632		FALSE
7968.93	49840	398.875	4.04809		4427.51	980.556	0.0331901	1.79987		FALSE
7972.15	49850	464.875	4.71791		9673.07	1053.58	0.038682	0.824159		FALSE
7978.59	49870	478.875	4.85999		8868.55	1119.83	0.0398469	0.89965		FALSE
7989.17	49902.8	1608.88	16.4629		939.895	18617.3	0.133874	8.50007		FALSE
7999.22	49934	534.875	5.47314		6160.69	1239.59	0.0445066	1.29843		FALSE
8002.45	49944	437.875	4.48058		10068.9	1028.07	0.0364353	0.794772		FALSE
8005.66	49953.9	429.875	4.39872		4910.85	1011.75	0.0357696	1.6302		FALSE
8008.9	49963.9	439.875	4.50104		4300.47	807.576	0.0366017	1.86233		FALSE
8012.14	49974	439.875	4.50104		4013.5	1080.41	0.0366017	1.9963		FALSE
8014.08	49980	419.875	4.29639		4896.07	966.124	0.0349375	1.63684		FALSE
8039.57	50058.9	247.875	2.53639		3061.41	758.364	0.0206255	2.6261		FALSE
8043.81	50072	231.875	2.37267		3792.44	544.033	0.0192942	2.12101		FALSE
8049.9	50090.8	235.875	2.4136		3389.86	715.99	0.019627	2.3747		FALSE
8052.88	50100	274.875	2.81267		8661.22	477.617	0.0228722	0.929762		FALSE
8058.71	50118	297.875	3.04802		8465.73	516.654	0.024786	0.951922		FALSE
8060.66	50124	330.875	3.3857		4976.89	801.346	0.0275319	1.61962		FALSE
8066.47	50141.9	343.875	3.51872		9681.09	615.81	0.0286136	0.83322		FALSE
8075.56	50170	288.875	2.95593		11059.1	494.579	0.0240371	0.730216		FALSE
8078.8	50180	285.875	2.92523		10380.5	611.977	0.0237875	0.778265		FALSE
8081.39	50188	253.875	2.59779		7008.49	565.393	0.0211248	1.15309		FALSE
8083.99	50196	237.875	2.43407		4211.87	580.443	0.0197934	1.91934		FALSE
8087.83	50207.8	215.875	2.20895		4375.11	408.325	0.0179628	1.8486		FALSE
8095.03	50230	231.875	2.37267		4845.68	529.88	0.0192942	1.67057		FALSE
8098.27	50240	219.875	2.24988		10430.9	261.736	0.0182957	0.776377		FALSE
8101.14	50248.8	233.875	2.39314		3466.97	512.85	0.0194606	2.33666		FALSE
8104.37	50258.8	222.875	2.28058		4491.91	630.341	0.0185453	1.80421		FALSE
8107.37	50268	220.875	2.26011		7425.31	374.964	0.0183789	1.09186		FALSE
8110.59	50277.9	230.875	2.36244		6576.19	401.344	0.019211	1.23333		FALSE
8113.21	50286	214.875	2.19872		9289.16	466.818	0.0178796	0.873407		FALSE
8116.47	50296	213.875	2.18849		12485.7	347.129	0.0177964	0.650063		FALSE
8140.51	50369.9	208.875	2.13732		2121.09	893.77	0.0173804	3.83789		FALSE
8143.79	50380	201.875	2.0657		4836.57	455.657	0.0167979	1.68379		FALSE
8147.11	50390.2	201.875	2.0657		4342.07	488.948	0.0167979	1.87632		FALSE
8150.41	50400.3	217.875	2.22942		4409.98	513.886	0.0181292	1.84817		FALSE
8153.54	50409.9	225.875	2.31128		3955.63	417.062	0.0187949	2.06125		FALSE
8156.77	50419.9	246.875	2.54444		5006.8	561.773	0.0205423	1.62914		FALSE
8159.65	50428.7	234.875	2.42076		4418.48	562.781	0.0195438	1.84671		FALSE
8161.74	50435.1	238.875	2.46198		5347.87	535.462	0.0198766	1.52617		FALSE
8164.96	50445	212.875	2.19401		4643.04	513.14	0.0177132	1.75854		FALSE
8167.9	50454	225.875	2.328		4854.6	392.988	0.0187949	1.68251		FALSE
8171.16	50464	253.875	2.61658		7511.71	501.208	0.0211248	1.08779		FALSE
8174.41	50473.9	266.875	2.75057		7735.37	434.965	0.0222065	1.05676		FALSE
8177.22	50482.5	244.875	2.52382		5950.58	528.532	0.0203759	1.37419		FALSE
8180.29	50492	276.875	2.85363		6160.93	571.127	0.0230386	1.32777		FALSE
8183.52	50501.9	255.875	2.6372		6034.08	449.648	0.0212912	1.35622		FALSE
8186.41	50510.7	251.875	2.59597		4733.89	599.246	0.0209584	1.72932		FALSE
8189.61	50520.5	256.875	2.6475		5502.73	616.4	0.0213744	1.48828		FALSE
8192.7	50530	301.875	3.1113		9833.43	642.937	0.0251188	0.833148		FALSE
8195.97	50540	303.875	3.13191		10163.5	864.365	0.0252853	0.806414		FALSE
8201.85	50558	275.875	2.84333		7074.26	510.203	0.0229554	1.15939		FALSE
8208.69	50578.9	249.875	2.57536		4299.56	634.8	0.0207919	1.90919		FALSE
8212.25	50589.8	258.875	2.66812		4820.53	625.772	0.0215408	1.7036		FALSE
8218.78	50609.8	272.875	2.81241		4193.44	684.227	0.0227058	1.95991		FALSE
8220.81	50616	293.875	3.02885		4236.15	723.734	0.0244532	1.94063		FALSE
8224.94	50628.6	305.875	3.15252		3867.45	752.903	0.0254517	2.12671		FALSE
8227.98	50637.9	312.875	3.22467		4136.03	731.904	0.0260341	1.98934		FALSE
8230.63	50646	323.875	3.33804		3730.77	602.416	0.0269494	2.20615		FALSE
8233.87	50655.9	328.875	3.38958		3894.2	789.347	0.0273655	2.11439		FALSE
8236.52	50664	347.875	3.5854		4784.9	837.673	0.0289465	1.72136		FALSE
8239.79	50674	354.875	3.65755		4552.4	664.156	0.0295289	1.80999		FALSE
8243.06	50684	394.875	4.06981		7534.51	896.552	0.0328573	1.09404		FALSE
8245.69	50692	374.875	3.86368		5954	914.726	0.0311931	1.3849		FALSE
8248.97	50702	378.875	3.9049		13327.8	694.506	0.031526	0.618929		FALSE
8254.86	50720	401.875	4.14196		4234.98	982.409	0.0334398	1.94921		FALSE
8258.14	50730	413.875	4.26563		10795.2	1007.64	0.0344383	0.764982		FALSE
8261.42	50740	461.875	4.76035		4248.82	1122.5	0.0384323	1.9444		FALSE
8266.01	50754	483.875	4.9871		13341.6	896.95	0.0402629	0.619567		FALSE
8269.27	50763.9	493.875	5.09016		4775.97	1252.33	0.041095	1.73143		FALSE
8271.21	50769.8	477.875	4.92526		3511.4	1208.83	0.0397637	2.35553		FALSE
8275.18	50781.9	486.875	5.01802		4743.47	1212.74	0.0405126	1.74454		FALSE
8277.82	50790	487.875	5.02832		4940.72	1209.45	0.0405958	1.67543		FALSE
8281.72	50801.9	514.875	5.3066		5510.59	965.975	0.0428424	1.50287		FALSE
8284.28	50809.7	521.875	5.37875		3998.48	1327.31	0.0434249	2.07186		FALSE
8287.97	50820.9	527.875	5.44058		4565.47	1335.13	0.0439242	1.81536		FALSE
8290.3	50828	518.875	5.34783		4198	1336.36	0.0431753	1.97482		FALSE
8294.23	50840	575.875	5.9353		5249.87	1067.49	0.0479182	1.57989		FALSE
8297.52	50850	578.875	5.96622		4911.07	1391.46	0.0481678	1.68955		FALSE
8300.81	50860	576.875	5.94561		4585.36	1425.95	0.0480014	1.81029		FALSE
8304.09	50870	612.875	6.31664		4284.35	1521.87	0.050997	1.93824		FALSE
8306.73	50878	580.875	5.98683		3641.77	1114.9	0.0483343	2.28096		FALSE
8313.31	50898	587.875	6.05898		4166.6	1793.4	0.0489167	1.99523		FALSE
8316.23	50906.9	542.875	5.59518		6372.43	1056.09	0.0451723	1.30503		FALSE
8318.57	50914	549.875	5.66733		5715.71	1057.24	0.0457548	1.45539		FALSE
8322.51	50926	607.875	6.26511		3768.9	1850.6	0.0505809	2.20821		FALSE
8323.84	50930	598.875	6.17235		4694.2	1865.25	0.049832	1.77322		FALSE
8328.01	50942.6	574.875	6.01123		6386.39	1109.68	0.047835	1.30402		FALSE
8331.28	50952.6	601.875	6.29355		4801.66	1510.35	0.0500816	1.73509		FALSE
8334.33	50961.8	621.875	6.50268		5465.93	1186.9	0.0517458	1.52478		FALSE
8337.65	50971.9	630.875	6.59679		5708.4	1949.11	0.0524947	1.46059		FALSE
8340.31	50980	664.875	6.95232		6810.59	1252.35	0.0553238	1.22461		FALSE
8343.6	50990	719.875	7.52743		8329.93	1642.86	0.0599004	1.00164		FALSE
8346.89	51000	716.875	7.49606		8062.02	1304.22	0.0596507	1.03533		FALSE
8350.18	51009.9	734.875	7.68428		7220.58	1804.58	0.0611485	1.15644		FALSE
8353.48	51020	802.875	8.39533		6440.87	1965.02	0.0668067	1.29695		FALSE
8356.13	51028	835.875	8.74039		6255.99	2039.1	0.0695526	1.3357		FALSE
8360.06	51039.9	872.875	9.12729		4931.66	2740.33	0.0726314	1.69518		FALSE
8363.06	51049	938.875	9.81742		6286.45	1814.49	0.0781232	1.33033		FALSE
8366.67	51059.9	977.875	10.2252		6157.54	2477.99	0.0813684	1.35877		FALSE
8369.33	51068	1014.88	10.6121		8030.18	2607.91	0.0844471	1.04223		FALSE
8379.5	51098.8	1352.88	14.1464		2101.49	11469.7	0.112572	3.98741		FALSE
8383.15	51109.9	1380.88	14.4392		6859.31	3535.35	0.114902	1.22216		FALSE
8386.02	51118.5	1485.88	15.5372		3810.24	3790.74	0.123639	2.20091		FALSE
8396.9	51151.5	3155.88	32.9997		864.629	50672.4	0.262598	9.71157		FALSE
8414.24	51203.9	1109.88	11.6055		5550.28	2784.26	0.092352	1.516		FALSE
8417.09	51212.5	1055.88	11.0408		4756.66	2675.36	0.0878587	1.76954		FALSE
8420.22	51222	1027.88	10.7481		5368.44	1964.71	0.0855288	1.56847		FALSE
8422.87	51230	985.875	10.3089		5927.46	2466.1	0.0820341	1.42099		FALSE
8425.92	51239.2	895.875	9.36779		5889.73	2789.67	0.0745452	1.43061		FALSE
8429.49	51250	814.875	8.5208		11332.3	2542.59	0.0678052	0.743844		FALSE
8432.15	51258	737.875	7.71565		6689.52	1442.34	0.0613981	1.2605		FALSE
8434.13	51264	712.875	7.45423		5233.86	1829.82	0.0593179	1.61146		FALSE
8437.45	51274	720.875	7.53789		6092.41	1792.98	0.0599836	1.38491		FALSE
8440.1	51282	643.875	6.73273		4502.4	1654.2	0.0535764	1.87458		FALSE
8443.41	51292	646.875	6.7641		6875.63	1197.9	0.0538261	1.22802		FALSE
8446.73	51302	597.875	6.25173		4159.69	1462.36	0.0497488	2.03061		FALSE
8449.39	51310	572.875	5.99031		6710.96	1366.07	0.0476686	1.25904		FALSE
8452.7	51320	553.875	5.79164		4673.19	1375.36	0.0460876	1.80876		FALSE
8467.29	51364	398.875	4.17087		8045.37	750.649	0.0331901	1.05244		FALSE
8469.94	51371.9	369.875	3.86763		6493.01	923.332	0.0307771	1.30447		FALSE
8472.61	51380	353.875	3.70032		6049.68	882.923	0.0294457	1.40051		FALSE
8481.02	51405.3	297.875	3.11475		3358.02	910.897	0.024786	2.5256		FALSE
8483.91	51414	313.875	3.28206		7759.47	551.282	0.0261173	1.09336		FALSE
8487.22	51424	248.875	2.60238		3990.29	474.099	0.0207087	2.12697		FALSE
8490.54	51433.9	254.875	2.66512		4227.37	617.744	0.021208	2.00847		FALSE
8493.16	51441.8	235.875	2.46645		4230.94	709.092	0.019627	2.00739		FALSE
8496.54	51452	214.875	2.24686		6954.46	393.318	0.0178796	1.22174		FALSE
8499.4	51460.6	210.875	2.20503		5709.28	491.92	0.0175468	1.4887		FALSE
8502.84	51470.9	205.875	2.15275		4614.23	490.982	0.0171307	1.84274		FALSE
9011.76	52978.6	235.25	2.57218		4455.56	1000.08	0.019575	2.02259		FALSE
9014.97	52987.9	277.25	3.0314		4298.5	724.652	0.0230698	2.09723		FALSE
9018.37	52997.9	309.25	3.38128		4942.97	771.837	0.0257325	1.82448		FALSE
9021.4	53006.7	317.25	3.46875		5157.73	619.83	0.0263982	1.7491		FALSE
9024.56	53016	357.25	3.9061		7431.32	798.907	0.0297266	1.2144		FALSE
9027.66	53025	359.25	3.92797		6127.62	888.266	0.029893	1.47327		FALSE
9030.75	53034	404.25	4.41999		7625.54	768.513	0.0336374	1.18428		FALSE
9034.17	53044	420.25	4.59493		7201.32	806.461	0.0349687	1.25452		FALSE
9037.6	53054	464.25	5.07602		9865.58	848.769	0.03863	0.916074		FALSE
9040.98	53063.8	462.25	5.05415		4863.26	1202.17	0.0384635	1.85904		FALSE
9043.3	53070.6	464.25	5.12698		4764.54	942.965	0.03863	1.89804		FALSE
9052.34	53096.9	601.25	6.63994		6593.66	1218.09	0.0500296	1.37289		FALSE
9055.44	53106	756.25	8.3517		9655.83	1846.74	0.0629271	0.937821		FALSE
9058.87	53116	883.25	9.75423		5067.31	2258.77	0.0734947	1.78771		FALSE
9061.71	53124.3	863.25	9.53336		3958.29	2319.15	0.0718305	2.2893		FALSE
9065.05	53134	817.25	9.02536		6598.3	1626.18	0.0680029	1.37385		FALSE
9067.12	53140	748.25	8.26335		4778.47	1999.87	0.0622614	1.89749		FALSE
9074.16	53160.5	889.25	9.82049		1959.76	4535.39	0.0739939	4.63023		FALSE
9077.14	53169.1	897.25	9.90884		2648.94	4729.76	0.0746596	3.42671		FALSE
9083.16	53186.7	628.25	6.93812		4542.45	3178.72	0.0522763	1.99962		FALSE
9089.8	53206	423.25	4.67419		7170.1	794.747	0.0352184	1.26774		FALSE
9093.2	53215.9	387.25	4.27662		5486.5	946.012	0.0322228	1.65738		FALSE
9096.68	53226	380.25	4.19932		5150.66	816.059	0.0316404	1.76612		FALSE
9099.44	53234	328.25	3.62505		7002.01	757.359	0.0273135	1.29955		FALSE
9102.88	53244	324.25	3.58088		8091.02	549.053	0.0269806	1.12506		FALSE
9106.31	53254	290.25	3.2054		6189.69	619.463	0.0241515	1.47121		FALSE
9109.3	53262.6	271.25	2.99557		5452.68	506.119	0.0225705	1.67061		FALSE
9112.51	53272	284.25	3.13913		7891.98	559.59	0.0236523	1.15466		FALSE
9115.95	53282	245.25	2.70843		8132.69	501.829	0.0204071	1.1209		FALSE
9118.72	53290	249.25	2.75261		6889.69	517.661	0.0207399	1.32353		FALSE
9122.16	53300	248.25	2.74157		10289.7	375.206	0.0206567	0.886536		FALSE
9125.6	53310	199.25	2.20043		8545.66	375.587	0.0165795	1.06786		FALSE
9131.81	53328	181.25	2.00165		8830.09	256.733	0.0150817	1.03417		FALSE
9506.49	54404	198	2.24403		7430.04	338.69	0.0164755	1.27947		FALSE
9509.98	54413.9	230	2.6067		4841.04	539.116	0.0191382	1.96445		FALSE
9513.12	54422.8	267	3.02603		5248.42	663.433	0.0222169	1.81257		FALSE
9516.99	54433.8	382	4.32938		5483.38	943.066	0.031786	1.73561		FALSE
9519.85	54442	524	5.93873		5514.09	1587.17	0.0436017	1.72646		FALSE
9522.91	54450.7	550	6.2334		2083.83	3038.16	0.0457652	4.56991		FALSE
9528.45	54466.4	362	4.10271		2751.77	1960.41	0.0301218	3.46266		FALSE
9949.3	55648.7	175	2.08226		4574.3	469.253	0.0145616	2.17504		FALSE
9953.35	55660	184	2.18934		8623.91	474.967	0.0153105	1.15416		FALSE
9956.95	55670	182	2.16555		5246.76	457.041	0.0151441	1.89773		FALSE
9967.03	55698	194	2.30833		7454.07	398.646	0.0161426	1.33713		FALSE
9970.63	55708	200	2.37972		8560.38	379.027	0.0166419	1.16474		FALSE
9973.76	55716.7	178	2.11795		6563.42	399.524	0.0148113	1.5196		FALSE
9977.12	55726	193	2.29643		7910.04	321.561	0.0160594	1.26132		FALSE
9980.71	55736	176	2.15071		8109.13	329.955	0.0146449	1.2308		FALSE
10081.2	56014	171	2.08961		7301.22	408.206	0.0142288	1.38075		FALSE
10086.2	56027.9	174	2.12627		4399.56	460.217	0.0144784	2.29254		FALSE
10088.4	56034	194	2.37067		4991.17	489.089	0.0161426	2.02125		FALSE
10092	56044	204	2.49287		4375.53	526.089	0.0169747	2.30646		FALSE
10096.4	56056	230	2.81059		5439.32	430.561	0.0191382	1.85618		FALSE
10100	56065.9	209	2.55397		4531.56	513.148	0.0173908	2.22881		FALSE
10103.1	56074.4	180	2.19959		4762.05	455.037	0.0149777	2.12158		FALSE
10410.5	56916	209.5	2.65337		4221.97	688.88	0.0174324	2.46578		FALSE

## Sheet: ICDCsp0338-1_0_E1_1
Spectrum: ICDCsp0338-1\0_E1\1 1SLin, "Baseline subt." (D:\Data\BioTyperRealTimeProcessing\China CDC\20120521feiyanlianqiujun1\ICDCsp0338-1\0_E1\1)
m/z	time	Intens.	SN	Quality Fac.	Res.	Area	Rel. Intens.	FWHM	Chi^2	Bk. Peak
2209.21	26424.8	1593	7.44848		460.788	9231.77	0.145075	4.79441		FALSE
2213.47	26449.9	709	3.31511		2889.52	1038.93	0.064569	0.766034		FALSE
2215.51	26461.9	529	2.47347		5333.83	645.958	0.0481763	0.415369		FALSE
2629.35	28793.3	513.625	2.35469		2882.74	647.027	0.0467761	0.912099		FALSE
2630.71	28800.6	571.625	2.62059		3001.23	799.992	0.0520582	0.876542		FALSE
2632.44	28810	595.625	2.73062		4182.79	600.357	0.0542439	0.629349		FALSE
2634.28	28819.9	489.625	2.24466		3778.67	636.948	0.0445904	0.697143		FALSE
2936.55	30407.2	876.5	3.99349		877.138	3406.57	0.0798233	3.34788		FALSE
2965.72	30556	584	2.66081		3857.23	949.719	0.0531852	0.768873		FALSE
2967.53	30565.2	677	3.08453		3522.74	957.802	0.0616548	0.842394		FALSE
2969.26	30574	780	3.55382		4970.94	843.596	0.071035	0.597324		FALSE
2975.39	30605.2	3167	14.4294		549.804	22126.8	0.28842	5.41173		FALSE
2981.85	30637.9	1337	6.09161		3347.13	3336.03	0.121761	0.890869		FALSE
2990.74	30683	521	2.37377		3481.55	737.58	0.0474477	0.859027		FALSE
3305.96	32240	509.5	2.32181		5897.83	559.358	0.0464004	0.560539		FALSE
3319.17	32303.6	1477.5	6.73302		654.379	12767.6	0.134557	5.07224		FALSE
3328.21	32347	678.5	3.11183		2351.32	1103.93	0.0617914	1.41547		FALSE
3334.22	32375.9	510.5	2.34133		2338.2	958.617	0.0464915	1.42598		FALSE
3336.33	32386	466.5	2.13953		2952.33	544.278	0.0424844	1.13007		FALSE
3350.94	32456	634.5	2.91003		3148.86	731.468	0.0577843	1.06418		FALSE
3352.86	32465.2	587.5	2.69448		3692.4	1093.51	0.0535039	0.908043		FALSE
3355.12	32476	557.5	2.55688		5090.17	810.819	0.0507718	0.659137		FALSE
3356.79	32484	530.5	2.43305		6174.17	626.557	0.0483129	0.543684		FALSE
3359.47	32496.8	647.5	2.96966		3258.17	1412.09	0.0589682	1.03109		FALSE
3361.39	32506	761.5	3.4925		3876.74	1198.27	0.0693502	0.867066		FALSE
3363.34	32515.3	815.5	3.74016		4135.83	1284.02	0.074268	0.813219		FALSE
3365.43	32525.3	845.5	3.87775		2805.88	1348.52	0.0770001	1.19942		FALSE
3367.25	32533.9	873.5	4.00617		3275.79	1400.95	0.0795501	1.02792		FALSE
3375.14	32571.6	2664.5	12.2203		1153.84	11376.2	0.242657	2.92514		FALSE
3376.48	32578	2539.5	11.647		1697.74	10256.9	0.231274	1.98881		FALSE
3384.63	32616.8	1102.5	5.05644		2489.13	1805.09	0.100405	1.35976		FALSE
3386.54	32625.9	986.5	4.52443		2246.12	2326.24	0.0898411	1.50773		FALSE
3403.13	32704.8	450.5	2.06615		2444.79	726.655	0.0410273	1.39199		FALSE
3417.28	32772	482.5	2.21291		3036.63	738.851	0.0439415	1.12535		FALSE
3419.4	32782	515.5	2.36426		4267.83	595.64	0.0469469	0.801202		FALSE
3425.3	32810	465.5	2.13494		3214.54	716.349	0.0423933	1.06556		FALSE
3431.21	32837.9	578.5	2.6532		4673.37	861.472	0.0526843	0.734206		FALSE
3444.52	32900.8	698.5	3.20133		2793.98	1128.12	0.0636128	1.23284		FALSE
3446.46	32910	610.5	2.79802		4647.38	716.221	0.0555986	0.741591		FALSE
3448.4	32919.2	558.5	2.55969		3032.19	877.915	0.0508629	1.13727		FALSE
3450.46	32928.8	509.5	2.33512		2802.19	635.211	0.0464004	1.23135		FALSE
3452.59	32938.9	512.5	2.34887		3470.11	821.213	0.0466736	0.994954		FALSE
3454.09	32946	497.5	2.28012		4762.28	569.378	0.0453076	0.725303		FALSE
3456.21	32956	519.5	2.38095		4193.68	877.458	0.0473111	0.824148		FALSE
3460.45	32975.9	444.5	2.03721		3267.17	669.081	0.0404809	1.05916		FALSE
3462.57	32985.9	524.5	2.40386		3894.88	744.231	0.0477665	0.889007		FALSE
3464.44	32994.7	523.5	2.39928		3814.84	628.053	0.0476754	0.908148		FALSE
3466.4	33004	555.5	2.54594		4189.86	822.137	0.0505897	0.827331		FALSE
3537.73	33337.9	453.5	2.07846		2988.62	639.025	0.0413005	1.18373		FALSE
3980.52	35340	482.5	2.2603		5419.76	602.601	0.0439415	0.734446		FALSE
3985.08	35360	751.5	3.52044		6053.45	912.366	0.0684395	0.658316		FALSE
3993.19	35395.5	3830.5	17.9442		708.845	28224	0.348846	5.63337		FALSE
3998.33	35418.1	1854.5	8.6875		11345.1	2483.51	0.16889	0.352428		FALSE
4000.17	35426.2	1665.5	7.80212		1028.97	11277.5	0.151678	3.88754		FALSE
4010.41	35471	848.5	3.97484		2689.3	1483.78	0.0772733	1.49125		FALSE
4012.47	35480	825.5	3.8671		4858.3	1054.41	0.0751787	0.825899		FALSE
4018.6	35506.8	446.5	2.09165		2851.16	901.37	0.040663	1.40946		FALSE
4197.41	36279.9	516	2.38703		1951.57	1785.57	0.0469924	2.15079		FALSE
4211.64	36340.7	3739	17.2967		708.302	33629.1	0.340513	5.94611		FALSE
4219.23	36373.1	1467.75	6.78984		1142.91	8638.05	0.133669	3.69166		FALSE
4228.33	36412	638.5	2.95371		5697.34	820.792	0.0581485	0.74216		FALSE
4375.54	37034	520.5	2.41672		4149.32	850.16	0.0474022	1.05452		FALSE
4377.7	37043	475.5	2.20778		4084.4	850.093	0.043304	1.07181		FALSE
4380.29	37053.8	536.5	2.49101		4385.34	723.086	0.0488593	0.998848		FALSE
4382.42	37062.8	591.5	2.74638		4582.8	1030.24	0.0538682	0.956276		FALSE
4384.62	37072	775.5	3.6007		5334.43	1305.56	0.0706252	0.821947		FALSE
4386.66	37080.5	969.5	4.50146		3701.16	1682.63	0.0882929	1.18521		FALSE
4388.92	37090	999.5	4.64075		4163.2	2155.65	0.091025	1.05422		FALSE
4391.3	37099.9	885.5	4.11144		3047.04	1509.47	0.080643	1.44117		FALSE
4393.7	37109.9	705.5	3.27569		3988.35	1242.7	0.0642503	1.10163		FALSE
4405.18	37157.9	1570.5	7.30726		1549.21	7967.36	0.143026	2.8435		FALSE
4406.63	37164	1817.5	8.45651		4292.18	3262.4	0.165521	1.02667		FALSE
4409.03	37174	1925.5	8.95901		5578.49	3461.17	0.175356	0.790362		FALSE
4420.87	37223.4	10980.5	51.0903		583.045	111963	1	7.58237		FALSE
4434.78	37281.3	2292.5	10.6666		1671.29	8109.9	0.208779	2.65351		FALSE
4436.87	37290	2474.5	11.5134		4533.74	5654.96	0.225354	0.978632		FALSE
4439.26	37299.9	2439.5	11.3506		3722.74	4526.03	0.222167	1.19247		FALSE
4441.33	37308.6	2298.5	10.6945		1536.69	8947.5	0.209326	2.89019		FALSE
4445.65	37326.5	1732.5	8.06102		3753.17	3148.3	0.15778	1.18451		FALSE
4447.93	37336	1494.5	6.95364		5070.26	2693.76	0.136105	0.877259		FALSE
4450.34	37346	1342.5	6.24642		3537.55	1884.56	0.122262	1.25803		FALSE
4452.26	37354	1259.5	5.86023		6065.09	3386.98	0.114703	0.73408		FALSE
4460.45	37388	1109.5	5.16231		5570.8	1994.77	0.101043	0.800683		FALSE
4462.38	37396	1140.5	5.30655		6074.31	2034.19	0.103866	0.734633		FALSE
4464.79	37406	1035.5	4.818		3703.33	1864.47	0.0943035	1.20561		FALSE
4466.96	37415	945.5	4.39924		2565.06	2184.56	0.0861072	1.74146		FALSE
4469.37	37425	874.5	4.06889		4343.17	1565.59	0.0796412	1.02906		FALSE
4471.68	37434.5	796.5	3.70597		4574.21	1106.13	0.0725377	0.977585		FALSE
4473.48	37442	787.5	3.6641		7172.35	1381.24	0.071718	0.623712		FALSE
4478.5	37462.8	646.5	3.00805		3524.51	1193.35	0.0588771	1.27067		FALSE
4483.1	37481.8	639.5	2.97548		3512.15	1436.57	0.0582396	1.27646		FALSE
4485.53	37491.9	650.5	3.02666		4984.26	1129.39	0.0592414	0.899938		FALSE
4487.96	37502	594.5	2.7661		5272.78	1053.33	0.0541414	0.851157		FALSE
4489.9	37510	612.5	2.84985		4602.34	818.418	0.0557807	0.97557		FALSE
4492.32	37520	597.5	2.78006		4296.17	1038.11	0.0544146	1.04566		FALSE
4494.73	37530	675.5	3.14298		4978.14	1088.9	0.0615181	0.902894		FALSE
4497.63	37541.9	634.5	2.95222		3524.59	1123.07	0.0577843	1.27607		FALSE
4499.58	37550	695.5	3.23604		4629.24	910.209	0.0633396	0.971991		FALSE
4501.5	37557.9	680.5	3.16625		4175.91	1154.69	0.0619735	1.07797		FALSE
4503.59	37566.6	711.5	3.31048		4210.44	976.935	0.0647967	1.06963		FALSE
4505.88	37576	811.5	3.77577		5973.5	1315.48	0.0739037	0.754312		FALSE
4508.3	37586	814.5	3.78972		6162.97	1314.08	0.074177	0.731514		FALSE
4510.71	37595.9	812.5	3.78042		4367.01	1368.25	0.0739948	1.03291		FALSE
4513.14	37606	880.5	4.09681		4953.06	1167.2	0.0801876	0.911182		FALSE
4515.23	37614.6	980.5	4.56209		4221.18	1722.46	0.0892947	1.06966		FALSE
4517.51	37624	1090.5	5.0739		4445.67	1934.73	0.0993124	1.01616		FALSE
4519.93	37634	1104.5	5.13904		4789.44	1994.31	0.100587	0.943729		FALSE
4522.07	37642.8	1198.5	5.63254		4465.51	2172.82	0.109148	1.01267		FALSE
4526.71	37661.9	2206.5	10.3698		1610.98	9449.45	0.200947	2.80991		FALSE
4528.66	37669.9	2049.5	9.63194		4141.68	3712.44	0.186649	1.09343		FALSE
4531.1	37680	1696.5	7.97296		7789.78	1617.52	0.154501	0.581672		FALSE
4535.7	37698.9	2026.5	9.52385		826.658	15717.9	0.184554	5.48679		FALSE
4546.66	37744	1022.5	4.8054		3129.46	1810.9	0.0931196	1.45286		FALSE
4548.6	37752	912.5	4.28844		4551.68	1281.52	0.0831019	0.999324		FALSE
4551.02	37761.9	819.5	3.85137		3552.38	1903.98	0.0746323	1.28112		FALSE
4553.48	37772	803.5	3.77617		4940.85	1134.1	0.0731752	0.921597		FALSE
4555.9	37782	837.5	3.93596		5460.51	1445.11	0.0762716	0.834337		FALSE
4558.12	37791	745.5	3.50359		2626.24	1633.31	0.0678931	1.73561		FALSE
4560.47	37800.7	638.5	3.00073		4975.8	884.929	0.0581485	0.916531		FALSE
4562.72	37809.9	646.5	3.03833		3243.73	1207.95	0.0588771	1.40663		FALSE
4565.32	37820.6	685.5	3.22161		1408.89	2854.47	0.0624289	3.24036		FALSE
4570.04	37840	514.5	2.41797		4506.13	825.209	0.0468558	1.01418		FALSE
4751.23	38575.5	438.5	2.11957		2436.13	952.075	0.0399344	1.95032		FALSE
4759.39	38608.3	2047.5	9.89697		788.21	17609.3	0.186467	6.03823		FALSE
4769.76	38650	743.25	3.59264		3538.75	2481	0.0676882	1.34787		FALSE
4774.75	38670	479.25	2.31654		5220.24	657.031	0.0436456	0.914661		FALSE
4777.18	38679.7	441.75	2.13528		3206.28	1189.43	0.0402304	1.48995		FALSE
4975.27	39465.9	426.875	2.09398		7486.86	599.343	0.0388757	0.664534		FALSE
4976.81	39472	416.875	2.04493		3291.5	583.425	0.037965	1.51202		FALSE
4981.64	39491	484.875	2.37849		4914.21	709.564	0.0441578	1.01372		FALSE
4983.43	39498	546.875	2.68263		5026.81	786.505	0.0498042	0.99137		FALSE
4990.83	39527	708.875	3.4773		3258.98	1637.83	0.0645576	1.53141		FALSE
4993.11	39536	695.875	3.41353		9122.32	990.347	0.0633737	0.547351		FALSE
4995.6	39545.7	863.875	4.23763		8437.93	1582.16	0.0786736	0.59204		FALSE
4998.35	39556.5	1145.88	5.62095		4697.08	3107.61	0.104355	1.06414		FALSE
5000.25	39564	1250.88	6.13601		5181.6	2361.15	0.113918	0.965		FALSE
5002.43	39572.5	1215.88	5.96432		3971.86	2282.64	0.11073	1.25947		FALSE
5004.85	39582	1124.88	5.51793		3281.66	2185.79	0.102443	1.5251		FALSE
5006.98	39590.3	1032.88	5.06664		3051.75	2432.01	0.0940645	1.64069		FALSE
5010.46	39604	896.875	4.39951		3369.22	1336.99	0.0816789	1.48713		FALSE
5014.54	39620	869.875	4.26706		4380.63	1651.14	0.07922	1.14471		FALSE
5017.6	39631.9	822.875	4.03651		3785.69	1602.61	0.0749397	1.32541		FALSE
5019.63	39639.9	800.875	3.92859		2757.26	1214.17	0.0729361	1.82052		FALSE
5022.18	39649.8	843.875	4.13952		2998.98	2015.7	0.0768521	1.67463		FALSE
5024.77	39660	796.875	3.90897		3656.37	1168.56	0.0725718	1.37425		FALSE
5029.03	39676.6	754.875	3.70295		3171.97	1487.15	0.0687469	1.58546		FALSE
5031.43	39686	748.875	3.67351		6279.93	1090.3	0.0682004	0.801193		FALSE
5033.98	39695.9	839.875	4.1199		5018.05	1217.82	0.0764879	1.00317		FALSE
5036.54	39705.9	918.875	4.50743		5678.38	1704.68	0.0836824	0.886968		FALSE
5038.6	39714	1006.88	4.9391		6804.68	1437.93	0.0916966	0.74046		FALSE
5045.52	39741	1800.88	8.83397		1219.06	11089.7	0.164007	4.13887		FALSE
5048.32	39751.9	1514.88	7.43103		5306.67	2893.43	0.13796	0.951316		FALSE
5051.92	39766	1339.88	6.57259		3777.12	2604.91	0.122023	1.33751		FALSE
5054.47	39775.9	1160.88	5.75994		2734.27	4430.33	0.105722	1.84856		FALSE
5061.68	39804	755.875	3.75044		5258.07	1458.51	0.0688379	0.962648		FALSE
5064.24	39814	791.875	3.92906		9901.22	1099.04	0.0721165	0.511477		FALSE
5066.63	39823.3	731.875	3.63136		4759.74	1725.19	0.0666522	1.06448		FALSE
5069.04	39832.7	640.875	3.17984		4572.56	1177.12	0.0583648	1.10858		FALSE
5071.63	39842.8	552.875	2.74321		4252.1	1038.57	0.0503506	1.19273		FALSE
5076.57	39862	431.875	2.14284		2704.93	627.797	0.0393311	1.87679		FALSE
5081.54	39881.3	423.875	2.10315		4320.86	737.344	0.0386025	1.17605		FALSE
5083.9	39890.5	437.875	2.17261		4074.46	696.771	0.0398775	1.24775		FALSE
5201.59	40345.3	1543.88	7.71591		902.745	14473.6	0.140602	5.76197		FALSE
5218.43	40410	665.875	3.32788		5546.61	1277.91	0.0606416	0.940832		FALSE
5220.75	40418.9	672.875	3.36286		4390.8	1001.66	0.0612791	1.18902		FALSE
5222.6	40426	616.875	3.08299		7254.81	898.018	0.0561791	0.719881		FALSE
5225.18	40435.9	591.875	2.95805		5543.46	1346.58	0.0539024	0.942585		FALSE
5232.68	40464.6	461.875	2.30834		3856.27	889.958	0.0420632	1.35693		FALSE
5235.11	40473.9	416.875	2.08344		3346.04	770.114	0.037965	1.56457		FALSE
5247.64	40521.9	422.875	2.11343		5167.8	794.21	0.0385115	1.01545		FALSE
5249.51	40529.1	450.875	2.25336		3167.4	1099.98	0.0410614	1.65735		FALSE
5252.35	40539.9	475.875	2.37831		5064.1	860.238	0.0433382	1.03717		FALSE
5254.97	40549.9	443.875	2.21838		2922.11	829.671	0.0404239	1.79835		FALSE
5257.42	40559.3	457.875	2.28835		3716.32	682.01	0.0416989	1.41469		FALSE
5265.16	40588.9	1629.88	8.14571		1425.56	7657.02	0.148434	3.69341		FALSE
5267.07	40596.2	1448.88	7.24112		2929.32	4895.09	0.13195	1.79805		FALSE
5272.25	40616	630.875	3.15296		7438.49	1110.91	0.0574541	0.708779		FALSE
5274.87	40625.9	519.875	2.59821		3793.77	971.741	0.0473453	1.3904		FALSE
5277.47	40635.9	559.875	2.79812		5494.76	781.98	0.0509881	0.960454		FALSE
5279.92	40645.2	592.875	2.96304		4420.79	1114.28	0.0539934	1.19434		FALSE
5282.21	40654	635.875	3.17795		5811.08	1204.46	0.0579095	0.90899		FALSE
5284.84	40664	601.875	3.00802		4914.26	1163.86	0.0548131	1.07541		FALSE
5287.98	40676	563.875	2.81811		3515.08	1112.94	0.0513524	1.50437		FALSE
5290.6	40686	598.875	2.99303		5250.09	1128.96	0.0545399	1.00772		FALSE
5293.21	40695.9	615.875	3.07799		3300.95	1241.25	0.0560881	1.60354		FALSE
5294.8	40701.9	620.875	3.10298		3361.99	928.809	0.0565434	1.5749		FALSE
5307.93	40751.9	863.875	4.31743		2872.44	2946.79	0.0786736	1.84788		FALSE
5309.71	40758.7	867.875	4.33743		2455.33	3089.61	0.0790378	2.16252		FALSE
5320.01	40797.9	409.625	2.0472		3721.4	726.21	0.0373048	1.42957		FALSE
5850.52	42765.9	419.125	2.1723		4793.92	838.701	0.0381699	1.2204		FALSE
5853.26	42775.9	511.125	2.64913		5109.48	988.996	0.0465484	1.14557		FALSE
5856	42785.8	628.125	3.25554		5474.06	1236.78	0.0572037	1.06977		FALSE
5857.7	42792	641.125	3.32291		3340.62	1387.1	0.0583876	1.75348		FALSE
5861	42803.9	649.125	3.36438		3338.96	1356.42	0.0591162	1.75534		FALSE
5863.73	42813.8	627.125	3.25035		5788.89	989.743	0.0571126	1.01293		FALSE
5874.83	42854	4114.12	21.3233		842.137	37576.2	0.374676	6.9761		FALSE
5884.79	42890	991.125	5.13695		7041.37	1526.67	0.0902623	0.835744		FALSE
5887.56	42900	962.125	4.98664		7647.24	1485.44	0.0876212	0.769893		FALSE
5890	42908.8	1012.12	5.24579		4648.47	2121.17	0.0921748	1.26708		FALSE
5892.71	42918.6	1186.12	6.14762		4364.17	2483.56	0.108021	1.35025		FALSE
5895.49	42928.6	1340.12	6.94579		3659.52	3497.67	0.122046	1.611		FALSE
5897.53	42936	1385.12	7.17902		4386.05	2950.55	0.126144	1.34461		FALSE
5900.3	42946	1325.12	6.86805		10645.9	1431.72	0.12068	0.554232		FALSE
5909.79	42980.2	1728.12	9.10603		1463.85	13803	0.157381	4.03717		FALSE
5914.71	42997.9	1536.12	8.09432		4218.3	2526.28	0.139896	1.40216		FALSE
5917.79	43009	1581.12	8.33144		3337.99	3398.18	0.143994	1.77286		FALSE
5921.91	43023.9	1708.12	9.00065		2335.27	5428.14	0.15556	2.53585		FALSE
5923.81	43030.8	1686.12	8.88472		4283.1	1863.44	0.153556	1.38307		FALSE
5937.24	43079.1	3190.12	16.8098		1264.7	30675.2	0.290526	4.6946		FALSE
5939.51	43087.2	3236.12	17.0522		5640.53	6915.45	0.294716	1.05301		FALSE
5941.93	43096	3047.12	16.0563		7483.26	6530.24	0.277503	0.79403		FALSE
5952.7	43134.7	10526.1	55.4655		847.716	108855	0.95862	7.02205		FALSE
5962.54	43170	2775.12	14.623		5459.19	4540.12	0.252732	1.0922		FALSE
5968.62	43191.8	3309.12	17.4368		1049.82	25546.6	0.301364	5.68536		FALSE
5973.19	43208.2	2907.12	15.3186		1946.48	11737.8	0.264753	3.06872		FALSE
5977.65	43224.2	2242.12	11.8145		2121.61	14094.9	0.204192	2.81751		FALSE
5986.21	43254.9	1464.12	7.71493		4064.89	3193.72	0.133339	1.47266		FALSE
5988.75	43264	1414.12	7.45147		3713.35	3072.84	0.128785	1.61276		FALSE
5991.54	43274	1313.12	6.91927		4003.97	2878.64	0.119587	1.4964		FALSE
5994	43282.8	1275.12	6.71903		3947.5	2799.68	0.116126	1.51843		FALSE
5996.53	43291.8	1234.12	6.50299		3584.44	2015.24	0.112392	1.67293		FALSE
5998.98	43300.6	1115.12	5.87594		4204.67	2896.04	0.101555	1.42674		FALSE
6001.74	43310.5	941.125	4.95908		4649.64	2015.04	0.0857088	1.2908		FALSE
6004.55	43320.5	852.125	4.49011		4000.39	1816.71	0.0776035	1.50099		FALSE
6007.74	43331.9	827.125	4.35838		7283.13	1321.19	0.0753267	0.824884		FALSE
6009.43	43338	797.125	4.2003		3506.89	1296.06	0.0725946	1.71361		FALSE
6012.4	43348.6	796.125	4.19503		3813.32	1688.32	0.0725035	1.57669		FALSE
6015.4	43359.3	773.125	4.07384		4353.11	1630.59	0.0704089	1.38186		FALSE
6018.37	43369.9	773.125	4.07384		3918.43	1626.29	0.0704089	1.53591		FALSE
6020.51	43377.6	669.125	3.52583		3656.93	1458.91	0.0609376	1.64633		FALSE
6023.4	43387.9	617.125	3.25183		3461.64	1268.68	0.0562019	1.74004		FALSE
6025.65	43395.9	590.125	3.10955		6779.29	1126.28	0.053743	0.888833		FALSE
6028.42	43405.8	486.125	2.56155		3209.37	1033.8	0.0442717	1.87838		FALSE
6030.71	43414	480.125	2.52993		3866.2	765.474	0.0437252	1.55985		FALSE
6033.31	43423.3	485.125	2.55628		2979.03	1046.34	0.0441806	2.02526		FALSE
6036.17	43433.5	478.125	2.51939		3729.66	1026.4	0.0435431	1.61842		FALSE
6041.35	43452	447.125	2.35604		3918.79	898.756	0.0407199	1.54164		FALSE
6044.14	43461.9	416.125	2.19269		5866.2	640.927	0.0378967	1.03033		FALSE
6046.4	43470	448.125	2.36131		5592.04	682.309	0.040811	1.08125		FALSE
6049.21	43480	454.125	2.39293		6216.74	799.29	0.0413574	0.973051		FALSE
6052	43489.9	431.125	2.27173		6319.28	637.975	0.0392628	0.957704		FALSE
6054.26	43498	431.125	2.34776		3804.49	1014.95	0.0392628	1.59134		FALSE
6057.07	43508	393.125	2.14082		3963.99	760.133	0.0358021	1.52802		FALSE
6062.12	43526	372.125	2.02646		6432.3	644.842	0.0338896	0.94245		FALSE
6097.3	43651	399.125	2.1735		2566.5	1042.1	0.0363485	2.37573		FALSE
6099.78	43659.9	373.125	2.03191		1739.46	1578.74	0.0339807	3.50671		FALSE
6154.04	43852	370.125	2.01557		8781.33	923.355	0.0337075	0.700809		FALSE
6267.6	44251.4	808.125	4.44182		922.621	7162.56	0.0735964	6.79325		FALSE
6602.84	45410	461	2.64544		7374.94	725.433	0.0419835	0.895307		FALSE
6615.08	45451.7	861.5	4.9437		1318.25	6043.43	0.0784573	5.01809		FALSE
6619.26	45466	871	4.99821		4205.72	1937.87	0.0793224	1.57387		FALSE
6639.71	45535.6	2401	13.7781		816.23	28484.4	0.21866	8.13461		FALSE
6654.52	45586	678	3.89069		8193.56	1501.2	0.0617458	0.812164		FALSE
6656.87	45593.9	657	3.77018		3197.95	1465.2	0.0598333	2.08161		FALSE
6659.81	45603.9	683	3.91938		3591.69	1504.59	0.0622012	1.85423		FALSE
6662.76	45614	721	4.13744		6262.46	1183.87	0.0656619	1.06392		FALSE
6665.71	45624	681	3.95347		3840.08	1543.38	0.062019	1.73582		FALSE
6667.91	45631.4	613	3.55871		3938.44	1379.02	0.0558262	1.69303		FALSE
6670.42	45640	565	3.28005		4661.03	945.07	0.0514549	1.4311		FALSE
6675.73	45658	455	2.64145		3774.87	1036.22	0.0414371	1.76847		FALSE
6679.26	45670	406	2.35699		3761.15	693.378	0.0369746	1.77586		FALSE
6682.21	45680	449	2.60662		7661.11	927.205	0.0408907	0.872224		FALSE
6683.98	45686	406	2.35699		4212.73	857.88	0.0369746	1.58662		FALSE
6695.19	45724	377	2.18863		3820.94	828.346	0.0343336	1.75224		FALSE
6698.73	45736	457	2.65307		5475.38	903.717	0.0416192	1.22343		FALSE
6701.47	45745.2	419	2.43246		4994.88	719.564	0.0381586	1.34167		FALSE
6703.46	45752	480	2.78659		5492.24	800.32	0.0437139	1.22053		FALSE
6706.41	45762	531	3.08266		8006.66	847.877	0.0483585	0.837604		FALSE
6709.33	45771.9	576	3.34391		3113.26	1268.45	0.0524566	2.15508		FALSE
6711.74	45780	591	3.43099		3742.82	1261.56	0.0538227	1.79323		FALSE
6714.68	45790	604	3.50646		7541.6	990.277	0.0550066	0.890353		FALSE
6720.01	45808	704	4.087		6132.34	1541.62	0.0641137	1.09583		FALSE
6722.96	45818	755	4.38307		7291.74	1633.99	0.0687583	0.921998		FALSE
6725.34	45826	739	4.29019		8608.14	1256.46	0.0673011	0.781276		FALSE
6737.09	45865.7	1329	7.71537		1352.14	11437.8	0.121033	4.98255		FALSE
6738.95	45872	1415	8.21463		3796.07	3312.26	0.128865	1.77525		FALSE
6752.18	45916.6	4962	28.8064		887.943	61910.6	0.451892	7.60429		FALSE
6766.21	45964	1499	8.70229		2123.36	7558.86	0.136515	3.18656		FALSE
6774.48	45991.8	1303	7.56443		4464.3	4987.92	0.118665	1.51748		FALSE
6778.69	46006	1146	6.65298		4545.21	1968.65	0.104367	1.49139		FALSE
6781.43	46015.2	1094	6.3511		5248.66	2467.42	0.0996312	1.29203		FALSE
6784.02	46023.9	1001	5.8112		5208.75	2784.28	0.0911616	1.30243		FALSE
6787.56	46035.8	880	5.10875		7345.92	2434.69	0.0801421	0.923991		FALSE
6790.57	46046	807	4.68495		8895.48	1353.21	0.0734939	0.763373		FALSE
6792.94	46053.9	788	4.57465		6715.2	1325.8	0.0717636	1.01158		FALSE
6795.48	46062.5	787	4.56885		4348.94	2113.53	0.0716725	1.56256		FALSE
6798.3	46072	701	4.06958		4983.94	1203.91	0.0638404	1.36404		FALSE
6801.23	46081.8	683	3.96508		4362.73	1549.46	0.0622012	1.55894		FALSE
6825.09	46161.9	430	2.54718		12559.5	712.068	0.0391603	0.543421		FALSE
6827.46	46169.9	460	2.72489		5159.33	962.656	0.0418924	1.32332		FALSE
6830.11	46178.8	450	2.66566		5219.08	759.522	0.0409817	1.30868		FALSE
6835.82	46198	420	2.48794		4896.39	939.094	0.0382496	1.39609		FALSE
6841.19	46216	482	2.85521		3069.51	1789.81	0.043896	2.22876		FALSE
6843.31	46223.1	444	2.63011		4840.61	766.965	0.0404353	1.41373		FALSE
6859.11	46276	591	3.50089		9635.99	952.232	0.0538227	0.711822		FALSE
6861.84	46285.1	655	3.88001		4565.26	1438.56	0.0596512	1.50306		FALSE
6867.04	46302.5	836	4.95219		3840.35	2327.52	0.076135	1.78813		FALSE
6869.87	46312	753	4.46053		7501.8	1277.04	0.0685761	0.915763		FALSE
6872.49	46320.8	695	4.11696		4596.37	1568.05	0.063294	1.4952		FALSE
6875.83	46331.9	702	4.15842		5449.57	1527.63	0.0639315	1.26172		FALSE
6878.25	46340	727	4.30651		9581.22	1617.45	0.0662083	0.717888		FALSE
6881.43	46350.6	732	4.33613		10598.2	1286.85	0.0666636	0.6493		FALSE
6888.94	46375.7	1634	9.67929		994.924	16354	0.148809	6.92409		FALSE
6900.64	46414.8	750	4.44276		2971.55	1750.36	0.0683029	2.32224		FALSE
6903.36	46423.8	872	5.16545		5306.57	1916.68	0.0794135	1.30091		FALSE
6905.79	46432	853	5.0529		4262.62	1890.9	0.0776832	1.62008		FALSE
6908.5	46441	777	4.6027		4388.47	1741.82	0.0707618	1.57424		FALSE
6911.78	46451.9	696	4.12288		3857.62	1852.84	0.0633851	1.79172		FALSE
6914.78	46461.9	626	3.70822		7432.42	1039.54	0.0570102	0.930354		FALSE
6917.44	46470.8	618	3.66083		4363.34	1401.25	0.0562816	1.58535		FALSE
6920.38	46480.6	627	3.71415		4555.27	2561.6	0.0571012	1.5192		FALSE
6929.17	46509.9	455	2.69527		4949.55	974.056	0.0414371	1.39996		FALSE
6934	46526	380	2.251		4510.72	781.469	0.0346068	1.53723		FALSE
6937.6	46538	391	2.31616		7817.91	672.117	0.0356086	0.887399		FALSE
7502.04	48380	351	2.24599		4235.28	603.792	0.0319658	1.77132		FALSE
7505.16	48389.9	443	2.83468		4303.29	973.569	0.0403442	1.74405		FALSE
7508.28	48399.9	615	3.93528		5128.59	1310.63	0.0560084	1.464		FALSE
7510.4	48406.7	688	4.4024		4531.56	1587.06	0.0626565	1.65735		FALSE
7513.91	48417.9	616	3.94168		7529.33	1330.04	0.0560994	0.997952		FALSE
7517.03	48427.9	512	3.2762		4025.6	1487.06	0.0466281	1.86731		FALSE
7522.67	48446	432	2.7643		7063.65	741.666	0.0393425	1.06498		FALSE
7525.8	48456	369	2.36117		2592.48	1258.01	0.033605	2.90293		FALSE
7938.96	49758.8	367.875	2.44442		5399.59	855.591	0.0335026	1.47029		FALSE
7941.91	49768	464.875	3.08896		6906.51	801.278	0.0423364	1.14992		FALSE
7945.11	49777.9	502.875	3.34146		5617.41	1390.18	0.0457971	1.41437		FALSE
7947.88	49786.5	462.875	3.07567		6437.86	849.347	0.0421543	1.23455		FALSE
7950.92	49796	489.875	3.25508		7144.77	1140.63	0.0446132	1.11283		FALSE
7957.35	49816	643.875	4.27836		11851.3	1111.15	0.058638	0.671432		FALSE
7965.49	49841.3	959.875	6.37809		3677.7	3169.84	0.0874163	2.16589		FALSE
7967.01	49846	1106.88	7.35486		16933.1	2050.13	0.100804	0.470499		FALSE
7970.22	49856	1256.88	8.35157		3245.36	4605.73	0.114464	2.45588		FALSE
7986.29	49905.9	4997.88	34.181		924.237	63909.2	0.455159	8.64095		FALSE
7996	49936	1786.88	12.2206		6520.43	4303.89	0.162732	1.2263		FALSE
7999.23	49946	1622.88	11.099		6901.34	3061.43	0.147796	1.15908		FALSE
8002.43	49955.9	1639.88	11.2153		3960.7	5101.09	0.149344	2.02046		FALSE
8005.65	49965.9	1575.88	10.7776		5194.6	2935.35	0.143516	1.54115		FALSE
8008.9	49975.9	1416.88	9.69016		8948.64	3348.67	0.129036	0.894985		FALSE
8011.47	49983.9	1164.88	7.96671		5990.18	2176.16	0.106086	1.33743		FALSE
8017.92	50003.9	836.875	5.72348		6290.45	2082.65	0.0762147	1.27462		FALSE
8021.16	50013.9	770.875	5.2721		3934.14	1893.94	0.070204	2.03886		FALSE
8024.41	50024	771.875	5.27894		3469.64	1855.41	0.0702951	2.31275		FALSE
8030.39	50042.5	648.875	4.43773		3105.67	3310.76	0.0590934	2.58572		FALSE
8045.1	50088	484.875	3.31611		9980.45	860.589	0.0441578	0.806086		FALSE
8048.33	50098	461.875	3.15881		9772.13	825.302	0.0420632	0.8236		FALSE
8054.11	50115.8	440.875	3.01519		4665.77	1077.66	0.0401507	1.72621		FALSE
8058.7	50130	480.875	3.28876		4355.67	1368.95	0.0437935	1.85016		FALSE
8062.99	50143.3	432.875	2.96048		5428.75	806.146	0.0394222	1.48524		FALSE
8074.24	50178	310.875	2.12611		3429.22	592.831	0.0283116	2.35454		FALSE
8077.09	50186.8	293.875	2.00984		4333.63	714.893	0.0267634	1.86382		FALSE
8353.36	51031.9	309.875	2.16617		7719.3	637.326	0.0282205	1.08214		FALSE
8356.26	51040.8	350.875	2.45278		5811.95	722.318	0.0319544	1.43777		FALSE
8359.3	51050	319.875	2.23607		5405.8	722.661	0.0291312	1.54636		FALSE
8365.9	51070	358.875	2.5087		3480.1	842.105	0.0326829	2.40393		FALSE
8368.17	51076.9	365.875	2.55763		4825.99	687.868	0.0333204	1.73398		FALSE
8372.46	51089.9	469.875	3.28464		5017.88	1314.41	0.0427918	1.66852		FALSE
8375.14	51098	519.875	3.63416		8774.85	927.258	0.0473453	0.954449		FALSE
8378.43	51107.9	568.875	3.9767		5284.25	1691.17	0.0518078	1.58555		FALSE
8381.38	51116.9	612.875	4.28428		6574.93	1178.96	0.0558149	1.27475		FALSE
8391.57	51147.7	823.875	5.75926		4386.48	4703.67	0.0750307	1.91305		FALSE
8396.27	51162	934.875	6.5352		4790.89	4567.57	0.0851396	1.75255		FALSE
8400.91	51176	1058.88	7.40202		12830.6	2012.13	0.0964323	0.654754		FALSE
8405.15	51188.8	1181.88	8.26184		4187.09	3648.78	0.107634	2.0074		FALSE
8407.85	51197	1265.88	8.84904		5292.6	3260.2	0.115284	1.58861		FALSE
8411.44	51207.8	1396.88	9.76479		5831.54	3479.99	0.127214	1.4424		FALSE
8423.49	51244.3	3492.88	24.4168		960.786	49050.6	0.318098	8.76729		FALSE
8436.81	51284.5	1266.88	8.85603		4453.18	3278.28	0.115375	1.89456		FALSE
8439.46	51292.5	1173.88	8.20592		3444.76	3046.41	0.106905	2.44995		FALSE
8443.27	51304	1137.88	7.95426		4247.29	2200.03	0.103627	1.98792		FALSE
8462.5	51362	679.875	4.75264		3567.71	1338.44	0.0619166	2.37197		FALSE
8465.16	51370	688.875	4.81555		5278.15	1695.88	0.0627362	1.60381		FALSE
8468.84	51381.1	590.875	4.13049		4486.71	1490.26	0.0538113	1.88754		FALSE
8471.79	51390	568.875	3.9767		4561.7	1418.64	0.0518078	1.85716		FALSE
8475.73	51401.9	524.875	3.66912		5172.68	1015.72	0.0478006	1.63856		FALSE
8478.37	51409.8	502.875	3.51533		5673.74	1269.96	0.0457971	1.49432		FALSE
8481.89	51420.4	459.875	3.21474		2971.65	1471.4	0.0418811	2.85427		FALSE
8485.37	51430.9	468.875	3.27765		6005.88	884.759	0.0427007	1.41284		FALSE
8488.39	51440	434.875	3.03997		5725.71	1044.62	0.0396043	1.4825		FALSE
8491.7	51449.9	420.875	2.94211		4095.4	987.714	0.0383293	2.07347		FALSE
8494.7	51459	375.875	2.62754		5238.85	702.511	0.0342311	1.62148		FALSE
8498.34	51469.9	343.875	2.40384		4316.84	820.482	0.0313169	1.96865		FALSE
8501.29	51478.8	332.875	2.37004		4977.29	766.968	0.0303151	1.70802		FALSE
8504.33	51487.9	347.875	2.47684		5490.02	762.028	0.0316812	1.54905		FALSE
8507.35	51497	308.875	2.19917		4607.75	744.762	0.0281294	1.84631		FALSE
8510.44	51506.3	287.875	2.04965		4353.13	549.709	0.0262169	1.95502		FALSE
8513.93	51516.8	286.875	2.04253		4910.03	682.556	0.0261259	1.73399		FALSE
8516.98	51525.9	326.875	2.32732		6104.56	668.87	0.0297687	1.39518		FALSE
8520.31	51535.9	327.875	2.33444		6917.64	541.024	0.0298598	1.23168		FALSE
8522.99	51544	339.875	2.41988		5631.1	734.808	0.0309526	1.51356		FALSE
8526.49	51554.5	325.875	2.3202		5834.41	710.382	0.0296776	1.46141		FALSE
8529.63	51563.9	349.875	2.49108		6477.26	674.486	0.0318633	1.31686		FALSE
8532.54	51572.7	315.875	2.24901		6130.39	553.414	0.0287669	1.39184		FALSE
8535.62	51581.9	312.875	2.22765		4971.36	680.855	0.0284937	1.71696		FALSE
8538.97	51592	335.875	2.3914		7697.06	604.118	0.0305883	1.10938		FALSE
8542.29	51601.9	305.875	2.17781		6474.06	506.472	0.0278562	1.31946		FALSE
8545.2	51610.7	306.875	2.18493		5476.99	638.498	0.0279473	1.5602		FALSE
8548.3	51620	336.875	2.39852		6160.24	602.727	0.0306794	1.38766		FALSE
8551.63	51629.9	334.875	2.38428		5243.03	544.517	0.0304972	1.63105		FALSE
8554.66	51639	317.875	2.26324		4806.98	641.428	0.028949	1.77963		FALSE
8557.65	51648	326.875	2.32732		5908.64	577.171	0.0297687	1.44833		FALSE
8560.97	51657.9	319.875	2.27748		5742.06	563.635	0.0291312	1.49092		FALSE
8564.31	51667.9	312.875	2.22765		4928.92	599.818	0.0284937	1.73756		FALSE
9016.69	53006	273.125	2.01545		9536.92	607.19	0.0248736	0.945451		FALSE
9020.1	53016	297.125	2.19255		6716.84	544.303	0.0270593	1.34291		FALSE
9035.18	53060	414.125	3.05592		6953.81	981.642	0.0377146	1.29931		FALSE
9038.57	53069.9	421.125	3.10758		4934.83	828.215	0.0383521	1.83159		FALSE
9041.36	53078	458.125	3.43996		5132.75	888.776	0.0417217	1.7615		FALSE
9054.05	53115	893.125	6.70629		2979.2	4620.41	0.0813374	3.03908		FALSE
9059.18	53129.9	779.125	5.85028		6780.53	1960.45	0.0709553	1.33606		FALSE
9062.62	53140	668.125	5.01681		7066.91	1316.24	0.0608465	1.2824		FALSE
9066.06	53150	664.125	4.98677		3785.36	1729.44	0.0604822	2.39503		FALSE
9069.49	53160	785.125	5.89534		6152.13	1956.73	0.0715018	1.4742		FALSE
9072.86	53169.8	774.125	5.81274		6876.98	2008.48	0.0705	1.31931		FALSE
9079.1	53187.9	516.125	3.87547		6073.11	1301.99	0.0470038	1.49497		FALSE
9082.55	53198	471.125	3.53758		9981.2	847.26	0.0429056	0.909966		FALSE
9085.93	53207.8	383.125	2.8768		6293.87	941.123	0.0348914	1.44362		FALSE
9089.39	53217.9	332.125	2.49386		5780.46	827.311	0.0302468	1.57243		FALSE
9092.17	53226	294.125	2.20852		4796.86	727.972	0.0267861	1.89544		FALSE
9095.62	53236	289.125	2.17098		6671.11	624.591	0.0263308	1.36343		FALSE
9501.05	54402	335.5	2.5737		15768.1	656.679	0.0305542	0.602549		FALSE
9507.35	54419.9	439.5	3.3715		4687.08	1153.88	0.0400255	2.02842		FALSE
9518.31	54451.1	1213.5	9.30903		978.144	16500.7	0.110514	9.73099		FALSE
9529.4	54482.6	537.5	4.12328		4955.75	1438.71	0.0489504	1.9229		FALSE
9532.7	54492	510.5	3.91616		8521.46	971.468	0.0464915	1.11867		FALSE
9535.74	54500.6	487.5	3.73972		6362.66	1207.93	0.0443969	1.4987		FALSE
9539.04	54510	421.5	3.23342		8392.46	1007.82	0.0383862	1.13662		FALSE
9542.56	54520	334.5	2.56602		9662.78	640.142	0.0304631	0.987558		FALSE
9546.04	54529.8	299.5	2.29753		4230.89	779.577	0.0272756	2.25627		FALSE
9549.59	54539.9	285.5	2.19013		8058.36	541.516	0.0260006	1.18505		FALSE
10063.8	55980	258.5	2.10921		5016.47	697.236	0.0235417	2.00615		FALSE
10067.4	55990	284.5	2.32136		6716.66	570.913	0.0259096	1.49887		FALSE
10085.1	56038.8	336.5	2.74565		5968.05	713.984	0.0306452	1.68984		FALSE
10089.1	56049.9	380.5	3.10466		4481.78	1273.67	0.0346523	2.25114		FALSE
10092	56058	353.5	2.88436		5333.27	956.159	0.0321934	1.89227		FALSE
10096.3	56070	312.5	2.54982		4505.66	795.175	0.0284595	2.24082		FALSE
10100	56079.9	255.5	2.08473		8551.51	621.636	0.0232685	1.18107		FALSE
10406.6	56920	264	2.25244		11185.5	515.309	0.0240426	0.930367		FALSE

## Sheet: ICDCsp0341-1_0_F1_1
Spectrum: ICDCsp0341-1\0_F1\1 1SLin, "Baseline subt." (D:\Data\BioTyperRealTimeProcessing\China CDC\20120521feiyanlianqiujun1\ICDCsp0341-1\0_F1\1)
m/z	time	Intens.	SN	Quality Fac.	Res.	Area	Rel. Intens.	FWHM	Chi^2	Bk. Peak
2975.16	30604	508	2.85286		3356.9	634.906	0.0469371	0.886281		FALSE
2976.73	30612	594	3.33582		3423.12	786.772	0.0548831	0.869596		FALSE
2978.7	30621.9	490.062	2.75212		4632.49	569.047	0.0452797	0.643003		FALSE
3320.67	32310.8	575	3.25956		633.683	4135.02	0.0531276	5.24027		FALSE
3375.22	32572	450	2.53155		3242.48	615.923	0.0415781	1.04094		FALSE
3377.15	32581.2	491	2.7622		3020.92	726.108	0.0453663	1.11792		FALSE
3378.99	32590	448	2.5203		5917.24	579.46	0.0413933	0.571042		FALSE
3993.15	35395.4	757	4.21598		3086.36	1754.18	0.0699436	1.29381		FALSE
3995.07	35403.8	1006	5.60274		3534.09	1943.35	0.0929502	1.13044		FALSE
3996.66	35410.8	739	4.11573		3752.7	1174.24	0.0682805	1.06501		FALSE
3998.74	35419.9	530	2.95174		4867.56	669.698	0.0489698	0.821508		FALSE
4003.08	35438.9	415	2.31127		4098.29	640.967	0.0383443	0.976769		FALSE
4211.9	36341.9	1011.5	5.48916		2536.44	2646.99	0.0934584	1.66055		FALSE
4213.24	36347.6	1015.5	5.51087		1510.35	3420.74	0.093828	2.78958		FALSE
4219.43	36374	461.5	2.50445		8344.01	651.174	0.0426407	0.505683		FALSE
4221.77	36384	394.5	2.14085		7671.76	559.376	0.0364502	0.5503		FALSE
4378.87	37047.9	376.5	2.03256		3152.37	666.339	0.034787	1.38907		FALSE
4380.32	37054	414.5	2.2377		5637.55	518.562	0.0382981	0.776991		FALSE
4382.71	37064	430.5	2.32408		5232.14	553.437	0.0397764	0.837652		FALSE
4386.02	37077.8	481.5	2.59941		4286.51	834.356	0.0444886	1.02321		FALSE
4387.97	37086	577.5	3.11767		4725.71	1016.6	0.0533586	0.92853		FALSE
4393.23	37108	535.5	2.89093		2259	1360.99	0.049478	1.94476		FALSE
4396.58	37122	486.5	2.62369		4643.75	841.458	0.0449506	0.946773		FALSE
4410.47	37180	1458.5	7.86567		674.339	11714.3	0.134759	6.54044		FALSE
4421.65	37226.6	9814.5	52.9294		571.724	99067.4	0.906819	7.73389		FALSE
4432.99	37273.8	1767.5	9.5321		3347.1	2473.11	0.16331	1.32442		FALSE
4436.8	37289.7	2272.5	12.2556		1254.57	10074.6	0.20997	3.53651		FALSE
4439.23	37299.8	2113.5	11.3981		1831.07	9238.8	0.195279	2.4244		FALSE
4445.99	37327.9	1184.5	6.38799		6996.61	2116.16	0.109443	0.635449		FALSE
4448.37	37337.8	1040.5	5.6114		5309.46	1864.57	0.0961379	0.83782		FALSE
4450.98	37348.7	956.5	5.15839		3742.45	1780.64	0.0883766	1.18932		FALSE
4452.72	37355.9	939.5	5.06671		5073.49	2866.38	0.0868059	0.877645		FALSE
4456.12	37370	787.5	4.24697		6382.76	1074.95	0.0727617	0.698149		FALSE
4458.53	37380	732.5	3.95036		7956.89	1014.29	0.0676799	0.560335		FALSE
4464.85	37406.2	638.5	3.44342		2801.06	1213.39	0.0589947	1.59399		FALSE
4467.9	37418.9	647.5	3.49196		1648.74	1713.25	0.0598263	2.70989		FALSE
4470.1	37428	591.5	3.18995		2595.11	1005.48	0.0546521	1.72251		FALSE
4474.93	37448	578.5	3.11984		7197.85	1150.39	0.053451	0.621703		FALSE
4477.33	37457.9	489.5	2.63987		2688	833.275	0.0452278	1.66567		FALSE
4479.27	37466	487.5	2.62908		6072.01	797.904	0.045043	0.737692		FALSE
4481.69	37476	492.5	2.65604		7978.14	797.624	0.0455049	0.561746		FALSE
4486.04	37494	388.5	2.09517		2980.5	687.906	0.0358958	1.50513		FALSE
4488.46	37504	388.5	2.09517		2576.39	640.769	0.0358958	1.74215		FALSE
4501.03	37556	371.5	2.00349		3378.7	488.426	0.034325	1.33218		FALSE
4503.61	37566.6	379.5	2.04664		3169.76	646.069	0.0350642	1.42081		FALSE
4515.36	37615.1	398.5	2.1491		3367.02	688.777	0.0368197	1.34106		FALSE
4517.51	37624	415.5	2.24078		2851.02	697.887	0.0383905	1.58453		FALSE
4519.94	37634	424.5	2.28932		8512.47	536.187	0.039222	0.530978		FALSE
4522.32	37643.8	444.5	2.38557		3430.38	776.714	0.0410699	1.31832		FALSE
4524.5	37652.8	535.5	2.87396		4451.93	884.69	0.049478	1.0163		FALSE
4526.73	37662	636.5	3.41601		4485.64	846.124	0.0588099	1.00916		FALSE
4529.14	37671.9	682.5	3.66289		2255.86	1546.12	0.0630601	2.00773		FALSE
4531.1	37680	639.5	3.43211		7461.79	1114.96	0.0590871	0.607241		FALSE
4536.1	37700.6	773.5	4.15127		2916.2	1686.91	0.0714682	1.55548		FALSE
4537.9	37708	690.5	3.70582		3136.77	1252.2	0.0637993	1.44668		FALSE
4540.33	37717.9	536.5	2.87932		3112.09	989.369	0.0495704	1.45893		FALSE
4543.24	37729.9	438.5	2.35337		2900.35	823.597	0.0405156	1.56644		FALSE
4547.58	37747.7	415.5	2.22993		3161.97	769.982	0.0383905	1.43821		FALSE
4549.58	37756	376.5	2.02063		2420.65	540.155	0.034787	1.87949		FALSE
4551.53	37764	450.5	2.41777		3476.11	776.282	0.0416243	1.30938		FALSE
4554.19	37774.9	447.5	2.40167		4452.1	610.547	0.0413471	1.02293		FALSE
4556.39	37783.9	473.5	2.54121		5398.29	611.228	0.0437494	0.844043		FALSE
4558.57	37792.9	428.5	2.2997		3879.76	765.629	0.0395916	1.17496		FALSE
4560.77	37801.9	416.5	2.2353		3869.64	694.63	0.0384829	1.1786		FALSE
4563.18	37811.8	410.5	2.2031		4602.89	531.978	0.0379285	0.991374		FALSE
4565.17	37820	409.5	2.19773		4952.02	651.016	0.0378361	0.92188		FALSE
4567.44	37829.3	423.5	2.27287		4455.3	671.474	0.0391296	1.02517		FALSE
4570	37839.8	381.5	2.04746		4212.25	585.396	0.035249	1.08493		FALSE
4760.77	38613.9	481.5	2.59122		1712.92	1700.19	0.0444886	2.77934		FALSE
4972.72	39455.9	498	2.65324		1885.72	1518.73	0.0460131	2.63703		FALSE
5045.77	39742	467	2.48808		4876.76	718.728	0.0431488	1.03466		FALSE
5048.15	39751.3	405	2.15775		4498.96	632.767	0.0374203	1.12207		FALSE
5203.46	40352.5	713	3.78817		2004.47	2475.05	0.0658782	2.59592		FALSE
5208.01	40370	528	2.80526		5366.19	1021.96	0.048785	0.970523		FALSE
5220.51	40418	535	2.84246		4275	1246.17	0.0494318	1.22117		FALSE
5222.83	40426.9	544	2.89027		5021.02	816.666	0.0502633	1.04019		FALSE
5224.85	40434.6	605	3.21437		4186.18	891.548	0.0558995	1.24812		FALSE
5227.07	40443.1	536	2.84777		2099.79	1952.47	0.0495242	2.48934		FALSE
5235.12	40474	509	2.70432		7389.33	990.846	0.0470295	0.70847		FALSE
5237.72	40483.9	504	2.67775		4011.88	984.523	0.0465675	1.30555		FALSE
5239.82	40492	522	2.77339		3585.9	966.101	0.0482306	1.46123		FALSE
5242.43	40502	527	2.79995		5890.83	979.276	0.0486926	0.889929		FALSE
5244.71	40510.7	559	2.96997		4257.66	839.933	0.0516493	1.23183		FALSE
5247.14	40520	689	3.66066		6500.96	1273.74	0.0636607	0.807133		FALSE
5249.75	40530	803	4.26634		3307.6	1893.9	0.0741938	1.58718		FALSE
5252.12	40539.1	859	4.56387		4429.13	1644.02	0.079368	1.18581		FALSE
5254.71	40548.9	822	4.36729		4783.49	1233.63	0.0759494	1.09851		FALSE
5257.07	40558	840	4.46292		8922.87	1198.56	0.0776125	0.589168		FALSE
5266.44	40593.8	4059	21.5655		761.234	37661.1	0.375035	6.9183		FALSE
5277.46	40635.8	986	5.23862		4692.29	1957.63	0.0911023	1.12471		FALSE
5282.07	40653.4	1454	7.7251		880.641	14025.3	0.134344	5.99799		FALSE
5291.14	40688	868	4.61168		9357.69	1281.56	0.0801996	0.565432		FALSE
5292.71	40694	878	4.66481		6475.94	1316.65	0.0811235	0.817289		FALSE
5295.33	40704	962	5.11111		6984.97	2644.06	0.0888848	0.758104		FALSE
5305.51	40742.7	505	2.68307		5089.46	760.419	0.0466599	1.04245		FALSE
5876.3	42859.3	2379	12.6582		909.84	20505.8	0.21981	6.4586		FALSE
5885.9	42894	568	3.02223		3987.18	1166.24	0.0524808	1.47621		FALSE
5888.67	42904	606	3.22442		3687.61	933.327	0.0559919	1.59688		FALSE
5891.43	42914	712	3.78842		5289.33	1374.18	0.0657858	1.11383		FALSE
5910.24	42981.8	1287	6.88918		2159.72	6295.84	0.118913	2.73657		FALSE
5911.64	42986.9	1293	6.92129		1642.2	5955.68	0.119468	3.59983		FALSE
5923.05	43028	1281	6.85706		11303.3	2043.47	0.118359	0.524013		FALSE
5925.82	43038	1346	7.205		4343.24	2890.71	0.124365	1.36438		FALSE
5928.4	43047.3	1404	7.51546		3005.4	3776.54	0.129724	1.97259		FALSE
5930.5	43054.8	1467	7.8527		4496.1	2408.74	0.135545	1.31903		FALSE
5940.04	43089.1	2660	14.2387		816.806	27269.8	0.245773	7.27227		FALSE
5954.02	43139.4	10823	57.9344		823.23	110506	1	7.23251		FALSE
5969.08	43193.5	2960	15.8446		968.74	28432.8	0.273492	6.1617		FALSE
5977.57	43223.9	1838	9.83862		2306.73	6459.5	0.169824	2.59136		FALSE
5982.24	43240.7	1451	7.76705		3013.23	3152.52	0.134066	1.98533		FALSE
5985.38	43251.9	1302	6.96947		3454.4	2703.26	0.120299	1.73268		FALSE
5987.61	43259.9	1135	6.07554		4266.58	1835.98	0.104869	1.40337		FALSE
5990.13	43268.9	1060	5.67407		5166.47	1733.92	0.0979396	1.15942		FALSE
5992.1	43276	994	5.32078		4112.87	2123.22	0.0918414	1.45691		FALSE
5995.16	43286.9	915	4.8979		3844.68	1975.35	0.0845422	1.55934		FALSE
6000.45	43305.9	743	3.9772		4447.03	1534.42	0.0686501	1.34932		FALSE
6002.97	43314.9	622	3.3295		5290.4	1277.74	0.0574702	1.13469		FALSE
6005.51	43324	572	3.06186		7007.15	884.024	0.0528504	0.857056		FALSE
6008.3	43334	545	2.91733		5434.91	1343.97	0.0503557	1.1055		FALSE
6012.22	43348	480	2.56939		3713.86	1000.88	0.04435	1.61886		FALSE
6013.9	43354	478	2.55868		5098.31	932.321	0.0441652	1.17959		FALSE
6016.98	43365	400	2.14116		3274.69	830.278	0.0369583	1.83742		FALSE
6020.04	43375.9	428	2.29104		4232.66	636.711	0.0395454	1.42228		FALSE
6025.09	43394	396	2.11975		6447.9	626.262	0.0365887	0.934428		FALSE
6267.74	44251.9	392	2.11391		4113.76	733.139	0.0362192	1.52361		FALSE
6270.2	44260.6	377	2.03302		4033.5	771.59	0.0348332	1.55453		FALSE
6593.59	45378.4	381	2.07732		3675.58	924.698	0.0352028	1.79389		FALSE
6596.08	45386.9	497	2.70978		4791.07	1024.21	0.0459207	1.37674		FALSE
6598.49	45395.2	594	3.23866		4223.04	1589.07	0.0548831	1.5625		FALSE
6604	45414	493	2.68797		5942.3	833.068	0.0455511	1.11136		FALSE
6606.94	45424	551	3.00421		6166.03	1151.01	0.0509101	1.07151		FALSE
6615.82	45454.3	1044	5.69218		2017.28	6708.18	0.0964612	3.27958		FALSE
6618.67	45464	1205	6.57		5531.3	2602.35	0.111337	1.19658		FALSE
6621.61	45474	1290	7.03344		8966.8	2834.47	0.119191	0.738458		FALSE
6625.92	45488.7	1375	7.49689		1956.59	6898.93	0.127044	3.38646		FALSE
6629.52	45500.9	1292	7.04435		4529.3	2236.76	0.119375	1.46369		FALSE
6641.13	45540.4	5873	32.0212		894.409	61427.1	0.542641	7.42515		FALSE
6653.93	45584	1061	5.78487		2777.33	5204.5	0.098032	2.3958		FALSE
6659.81	45603.9	1001	5.45773		7577.53	1686.77	0.0924882	0.878889		FALSE
6662.77	45614	1017	5.54497		8317.94	2207.89	0.0939666	0.801011		FALSE
6665.69	45623.9	1006	5.5228		4041.78	2271.2	0.0929502	1.6492		FALSE
6668.06	45632	1081	5.93454		6889.89	2274.13	0.0998799	0.967804		FALSE
6671	45641.9	954	5.23733		3919.34	2025.83	0.0881456	1.70207		FALSE
6673.56	45650.6	786	4.31503		4219.96	1334.04	0.0726231	1.58143		FALSE
6676.3	45659.9	654	3.59037		5152.88	1388.94	0.0604269	1.29564		FALSE
6679.25	45669.9	583	3.20059		4620.14	1192.91	0.0538668	1.44568		FALSE
6682.18	45679.9	591	3.24451		5054.04	945.422	0.0546059	1.32215		FALSE
6684.57	45688	551	3.02491		6894.87	1071.88	0.0509101	0.969499		FALSE
6686.93	45696	467	2.56377		3843.85	801.105	0.0431488	1.73965		FALSE
6690.05	45706.6	439	2.41005		3293.53	1001.21	0.0405618	2.03127		FALSE
6702.83	45749.8	417	2.28927		5327.86	709.439	0.0385291	1.25807		FALSE
6708.06	45767.5	489	2.68454		2988.81	1126.98	0.0451816	2.24439		FALSE
6715.26	45791.9	522	2.86571		3831.82	1202.46	0.0482306	1.7525		FALSE
6717.82	45800.6	511	2.80532		4180.7	1168.82	0.0472143	1.60686		FALSE
6726.25	45829.1	562	3.0853		4238.01	1875.05	0.0519265	1.58713		FALSE
6730.33	45842.9	637	3.49704		4001.94	1724.44	0.0588561	1.68177		FALSE
6733.62	45854	748	4.10642		4119.45	1680.18	0.0691121	1.63459		FALSE
6735.64	45860.8	902	4.95186		5006.86	2017.73	0.083341	1.34528		FALSE
6738.7	45871.2	1050	5.76436		4471.28	3426.38	0.0970156	1.50711		FALSE
6741.32	45880	1137	6.24197		4576.99	1931.91	0.105054	1.47287		FALSE
6744.27	45889.9	1270	6.97213		5112.46	2121.99	0.117343	1.31918		FALSE
6753.67	45921.7	4631	25.4236		895.685	46338.9	0.427885	7.54023		FALSE
6763.83	45955.9	1070	5.87415		5979.03	2407.32	0.0988635	1.13126		FALSE
6766.5	45964.9	1137	6.24197		5669.31	2551.52	0.105054	1.19353		FALSE
6769.18	45974	1179	6.47255		2450.3	4847.61	0.108935	2.76259		FALSE
6774.91	45993.2	898	4.9299		5280.2	1940.44	0.0829714	1.28308		FALSE
6778.35	46004.8	732	4.01858		4598.88	1691.25	0.0676337	1.47391		FALSE
6783.38	46021.8	735	4.03505		4354.55	1650.69	0.0679109	1.55777		FALSE
6785.48	46028.8	681	3.7386		4096.74	1529.82	0.0629216	1.65631		FALSE
6788.19	46038	609	3.34333		5359.56	1000.84	0.0562691	1.26656		FALSE
6790.84	46046.9	492	2.70101		3985.16	1120.96	0.0454587	1.70403		FALSE
6797.66	46069.8	455	2.49789		6640.81	749.227	0.0420401	1.02362		FALSE
6800.08	46078	427	2.34417		5352.73	708.757	0.039453	1.27039		FALSE
6805.77	46097.1	408	2.23986		3274.81	924.8	0.0376975	2.07822		FALSE
6808.42	46106	415	2.27829		3939.96	935.453	0.0383443	1.72804		FALSE
6814.35	46125.9	428	2.34966		3586.28	1133.28	0.0395454	1.90012		FALSE
6817.35	46136	370	2.03125		3626.61	620.106	0.0341865	1.87981		FALSE
6820.31	46145.9	381	2.09164		4566.04	791.252	0.0352028	1.4937		FALSE
6822.98	46154.9	375	2.1044		4780.45	813.431	0.0346484	1.42727		FALSE
6829.27	46176	369	2.07073		8280.6	644.521	0.0340941	0.824731		FALSE
6849.06	46242.3	398	2.23347		3908.3	858.77	0.0367735	1.75244		FALSE
6851.35	46250	443	2.486		4564.53	923.262	0.0409313	1.501		FALSE
6854.33	46260	456	2.55895		6504.3	705.552	0.0421325	1.05382		FALSE
6857.32	46270	474	2.65996		7487.92	874.056	0.0437956	0.915784		FALSE
6859.71	46278	462	2.59262		7384.97	739.216	0.0426869	0.928874		FALSE
6863.42	46290.4	611	3.42877		3600.95	1897.1	0.0564538	1.906		FALSE
6866.25	46299.9	805	4.51744		5392.52	1691.56	0.0743786	1.27329		FALSE
6868.15	46306.2	772	4.33226		4217.18	1730.86	0.0713296	1.62861		FALSE
6870.61	46314.5	576	3.23236		3649.93	1206.53	0.05322	1.8824		FALSE
7022.59	46820	437	2.52322		8514.05	1116.07	0.040377	0.824824		FALSE
7039.2	46874.9	1761	10.1679		1057.21	16663.3	0.162709	6.65827		FALSE
7050.42	46912	493	2.84656		6511.53	850.002	0.0455511	1.08276		FALSE
7054.91	46926.8	615	3.55098		1518.48	3388.48	0.0568234	4.64603		FALSE
7061.94	46950	416	2.40196		4321.63	497.524	0.0384367	1.63409		FALSE
7064.34	46957.9	435	2.51167		4910.61	923.964	0.0401922	1.43859		FALSE
7067.39	46968	409	2.36155		2246	1531.14	0.0377899	3.14666		FALSE
7077.11	47000	352	2.03243		8637.89	1015.27	0.0325233	0.819309		FALSE
7971.28	49859.2	789.75	4.62229		1609.85	5547.06	0.0729696	4.95157		FALSE
7973.45	49866	817.75	4.78617		10040.9	1025.31	0.0755567	0.7941		FALSE
7976.02	49874	832.75	4.87397		9280.04	1537.14	0.0769426	0.859481		FALSE
7979.21	49883.9	995.75	5.86504		5282.46	2334.21	0.0920031	1.51051		FALSE
7987.73	49910.3	4695.75	27.6583		1036.79	48089.7	0.433868	7.70429		FALSE
8002.84	49957.2	1145.75	6.74855		1426.47	8909.24	0.105863	5.61024		FALSE
8015.37	49996	542.75	3.19684		4694.01	1318.89	0.0501478	1.70758		FALSE
8018.58	50005.9	481.75	2.83754		5390.29	898.657	0.0445117	1.4876		FALSE
8021.83	50016	469.75	2.76686		10698.4	1076.02	0.0434029	0.749814		FALSE
8024.83	50025.3	445.75	2.6255		6189.22	1009.4	0.0411854	1.29658		FALSE
8028.23	50035.8	437.75	2.57838		6028.71	937.967	0.0404463	1.33167		FALSE
8030.87	50044	381.75	2.24854		6632.15	654.507	0.0352721	1.2109		FALSE
8034.1	50054	373.75	2.20141		8602.02	724.2	0.0345329	0.933979		FALSE
8356	51040	356.75	2.13493		4751.82	860.476	0.0329622	1.75848		FALSE
8359.71	51051.2	351.75	2.10501		5397.58	869.234	0.0325002	1.54879		FALSE
8364.57	51066	390.75	2.3384		8843.42	895.335	0.0361037	0.945853		FALSE
8367.87	51075.9	394.75	2.36234		5082.54	945.483	0.0364733	1.6464		FALSE
8373.82	51094	441.75	2.64361		7880.95	1020.59	0.0408159	1.06254		FALSE
8377.11	51103.9	443.75	2.65558		5929.67	839.233	0.0410006	1.41275		FALSE
8380.42	51114	504.75	3.02063		11431	1234.27	0.0466368	0.733132		FALSE
8383.25	51122.6	540.75	3.23606		5530.2	1289.4	0.049963	1.5159		FALSE
8386.59	51132.7	519.75	3.11039		3760.77	1313.73	0.0480227	2.23002		FALSE
8389.66	51142	597.75	3.57717		4976.67	1411.71	0.0552296	1.6858		FALSE
8392.61	51150.9	612.75	3.66694		4017.42	1546.52	0.0566155	2.08905		FALSE
8396.25	51161.9	717.75	4.2953		5530.17	2177.44	0.0663171	1.51826		FALSE
8399.18	51170.8	753.75	4.51074		6117.65	1462.32	0.0696434	1.37294		FALSE
8406.17	51191.9	1032.75	6.18039		3172.44	5257.39	0.0954218	2.64975		FALSE
8409.03	51200.6	1147.75	6.86859		4478	2950.11	0.106047	1.87785		FALSE
8411.71	51208.7	1211.75	7.25159		4996.87	3102.75	0.111961	1.6834		FALSE
8415.45	51220	1400.75	8.38265		6588	3443.49	0.129423	1.27739		FALSE
8424.74	51248.1	4160.75	24.8996		1035.05	47144.2	0.384436	8.13948		FALSE
8436.64	51284	1222.75	7.31742		7121.67	2253.41	0.112977	1.18464		FALSE
8439.95	51294	1140.75	6.8267		7044.51	2723.97	0.105401	1.19809		FALSE
8443.25	51303.9	1003.75	6.00684		7687.52	2362.69	0.0927423	1.09831		FALSE
8446.58	51314	948.75	5.6777		6326.2	2207.98	0.0876605	1.33517		FALSE
8449.23	51322	865.75	5.18099		7007.03	1601.44	0.0799917	1.20582		FALSE
8453.2	51333.9	754.75	4.51672		7341.8	2303.71	0.0697357	1.15138		FALSE
8455.86	51342	723.75	4.33121		5218.41	1353.09	0.0668715	1.62039		FALSE
8459.47	51352.9	634.75	3.7986		4599.22	1926.42	0.0586482	1.83933		FALSE
8462.49	51362	603.75	3.61308		4321.56	1433.28	0.055784	1.9582		FALSE
8465.99	51372.5	529.75	3.17024		4476.85	1005.46	0.0489467	1.89106		FALSE
8469.39	51382.7	516.75	3.09244		4291.66	1276.7	0.0477455	1.97345		FALSE
8472.15	51391.1	468.75	2.80519		4855.09	1134.04	0.0433105	1.74501		FALSE
8475.33	51400.6	453.75	2.71542		4570.83	1083.85	0.0419246	1.85422		FALSE
8478.43	51410	408.75	2.44612		6021.89	738.213	0.0377668	1.40794		FALSE
8481.86	51420.3	391.75	2.34439		4658.78	954.391	0.0361961	1.82062		FALSE
8485.06	51430	385.75	2.30848		5516.24	1099.75	0.0356417	1.5382		FALSE
8491.72	51450	341.75	2.04517		9803.64	586.477	0.0315763	0.866181		FALSE
9040.67	53076	393.562	2.50418		8549.18	698.832	0.0363635	1.05749		FALSE
9044.08	53085.9	397.562	2.52963		6112.72	960.794	0.0367331	1.47955		FALSE
9047.5	53095.9	410.562	2.61235		3757.71	1032.93	0.0379343	2.40772		FALSE
9050.62	53105	531.562	3.38225		4992.88	1332.13	0.0491142	1.8127		FALSE
9053.71	53114	785.562	4.99841		4138.87	2291.1	0.0725827	2.18748		FALSE
9056.87	53123.2	827.562	5.26565		3170.34	3747.19	0.0764633	2.85675		FALSE
9063.29	53141.9	526.562	3.35044		3780.51	1340.28	0.0486522	2.39737		FALSE
9066.73	53151.9	489.562	3.11501		5487.21	965.604	0.0452335	1.65234		FALSE
9069.71	53160.6	608.562	3.87219		6015.63	1488.83	0.0562286	1.50769		FALSE
9072.62	53169.1	610.562	3.88492		2094.72	3399.54	0.0564134	4.33119		FALSE
9079.33	53188.6	348.562	2.21785		5327.13	1046.71	0.0322057	1.70436		FALSE
9503.84	54409.9	321	2.08239		6009.85	780.67	0.0296591	1.58138		FALSE
9507.36	54420	352	2.28349		7970.85	666.896	0.0325233	1.19277		FALSE
9518.39	54451.3	799	5.18326		981.579	10975.9	0.0738243	9.69702		FALSE
10405.2	56916	303	2.08408		10077.9	721.007	0.0279959	1.03248		FALSE

[truncated: 10 more sheets: ICDCsp0346-1_0_G1_1, ICDCsp0351-1_0_F1_1, ICDCsp0352-1_0_C5_1, ICDCsp0361-1_0_D1_1, ICDCsp0364-1_0_A1_1, ICDCsp0370-1_0_B2_1, ICDCSP0376-1_0_A1_1, ICDCsp0380-1_0_B1_1, ICDCSP0387-1_0_C1_1, ICDCSP0390-1_0_D1_1]
